# Supplementary material for: Selective cargo and membrane recognition by SNX17 regulates its interaction with Retriever
Source: EMBO Rep. 2024 Dec 9;26(2):470–93. doi: 10.1038/s44319-024-00340-1 (PMC11772769; doi:10.1038/s44319-024-00340-1)
Supplement: Supplementary file 3 — Source data Fig. 1 [file 44319_2024_340_MOESM3_ESM.xlsx]

## Sheet: Description of the data
Supplementary data from Small-Angle X-ray Scattering (SAXS) experiments for VPS26C and the Retriever complex, including scattering profiles, theoretical fitting curves, distance distribution functions, and Kratky plots are shown.
Tab Descriptions:
Fig. 1B,F: SAXS Scattering Data
Contains the experimental SAXS scattering data for VPS26C (Fig. 1B) or Retriever (Fig. 1F), as well as the fitted scattering curve obtained using the CRYSOL algorithm for the cryo-EM and AlphaFold2 models
Fig. 1C,G: Pairwise Distance Distribution profiles (p(r))
The SAXS p(r) function for VPS26C (Fig. 1C) and the Retriever complex (Fig. 1G), as well as the p(r) curves calculated from the cryo-EM, AlphaFold2, and GASBOR models are provided.
Fig. 1D,H: Kratky Plots
Contains the VPS26C (Fig. 1D) or Retriever (Fig. 1H) values for the Kratky plot representation.

## Sheet: Fig. 1B
q (Å-1)	log(Iq)	Fitted Scattering Curve (CRYSOL)
0	0	0.517086
0.002	0	0.516586
0.004	0	0.515123
0.0045	0.432082	0.515794
0.00463136	0.454478	0.515649
0.00476273	0.570453	0.5155
0.00489409	0.558978	0.515346
0.00502545	0.480599	0.515188
0.00515681	0.553825	0.515027
0.00528818	0.467668	0.514861
0.00541954	0.479784	0.514691
0.0055509	0.52416	0.514517
0.00568226	0.50938	0.514339
0.00581363	0.496724	0.514157						log(Iq)	Fit
0.00594499	0.511548	0.513971
0.00607635	0.547635	0.513781
0.00620771	0.501188	0.513586
0.00633908	0.533235	0.513388
0.00647044	0.583137	0.513186
0.0066018	0.519853	0.512979
0.00673316	0.536292	0.512769
0.00686453	0.525009	0.512555
0.00699589	0.543247	0.512336
0.00712725	0.539041	0.512114
0.00725861	0.534107	0.511887
0.00738998	0.51603	0.511657
0.00752134	0.525618	0.511423
0.0076527	0.499644	0.511184
0.00778406	0.547113	0.510942
0.00791543	0.535239	0.510696
0.00804679	0.523723	0.510446
0.00817815	0.544929	0.510191
0.00830951	0.506038	0.509933
0.00844088	0.495009	0.509671
0.00857224	0.509826	0.509405
0.0087036	0.52509	0.509135
0.00883496	0.515045	0.508861
0.00896633	0.511444	0.508584
0.00909769	0.556143	0.508302
0.00922905	0.515387	0.508016
0.00936042	0.529477	0.507727
0.00949178	0.523213	0.507433
0.00962314	0.512956	0.507136
0.0097545	0.523181	0.506834
0.00988587	0.533951	0.506529
0.0100172	0.509147	0.50622
0.0101486	0.505203	0.505907
0.01028	0.520259	0.50559
0.0104113	0.521266	0.505269
0.0105427	0.526643	0.504945
0.010674	0.519378	0.504616
0.0108054	0.513	0.504283
0.0109368	0.513907	0.503947
0.0110681	0.50367	0.503607
0.0111995	0.514686	0.503263
0.0113309	0.512182	0.502915
0.0114622	0.521432	0.502563
0.0115936	0.496109	0.502207
0.0117249	0.516219	0.501848
0.0118563	0.500348	0.501485
0.0119877	0.510465	0.501117
0.012119	0.50577	0.500746
0.0122504	0.501604	0.500372
0.0123818	0.511947	0.499993
0.0125131	0.498974	0.499611
0.0126445	0.509178	0.499225
0.0127758	0.514811	0.498835
0.0129072	0.50155	0.498441
0.0130386	0.506164	0.498044
0.0131699	0.504896	0.497643
0.0133013	0.51131	0.497239
0.0134327	0.494664	0.49683
0.013564	0.503128	0.496419
0.0136954	0.508713	0.496003
0.0138267	0.502904	0.495584
0.0139581	0.494808	0.495161
0.0140895	0.498481	0.494735
0.0142208	0.49721	0.494305
0.0143522	0.493021	0.493872
0.0144836	0.491829	0.493435
0.0146149	0.493174	0.492994
0.0147463	0.479857	0.492551
0.0148776	0.490601	0.492103
0.015009	0.502461	0.491652
0.0151404	0.490523	0.491198
0.0152717	0.483549	0.49074
0.0154031	0.493345	0.490279
0.0155345	0.495804	0.489815
0.0156658	0.483893	0.489347
0.0157972	0.499013	0.488876
0.0159285	0.485498	0.488401
0.0160599	0.480463	0.487923
0.0161913	0.494107	0.487442
0.0163226	0.489933	0.486957
0.016454	0.490213	0.486469
0.0165854	0.483481	0.485978
0.0167167	0.490121	0.485483
0.0168481	0.485032	0.484986
0.0169794	0.488706	0.484485
0.0171108	0.494341	0.48398
0.0172422	0.48632	0.483473
0.0173735	0.483092	0.482962
0.0175049	0.483532	0.482447
0.0176363	0.487336	0.48193
0.0177676	0.496348	0.48141
0.017899	0.487815	0.480886
0.0180303	0.476835	0.480359
0.0181617	0.485986	0.479828
0.0182931	0.483223	0.479295
0.0184244	0.480566	0.478758
0.0185558	0.49114	0.478219
0.0186872	0.472239	0.477676
0.0188185	0.476899	0.47713
0.0189499	0.472203	0.476581
0.0190812	0.469968	0.476028
0.0192126	0.49045	0.475473
0.019344	0.476258	0.474914
0.0194753	0.472124	0.474353
0.0196067	0.481805	0.473788
0.0197381	0.474619	0.47322
0.0198694	0.474922	0.472649
0.0200008	0.473341	0.472075
0.0201321	0.478561	0.471498
0.0202635	0.470899	0.470918
0.0203949	0.469104	0.470335
0.0205262	0.470363	0.469749
0.0206576	0.462795	0.46916
0.020789	0.468051	0.468568
0.0209203	0.473949	0.467974
0.0210517	0.466676	0.467376
0.021183	0.46882	0.466775
0.0213144	0.46553	0.466172
0.0214458	0.460643	0.465565
0.0215771	0.47023	0.464956
0.0217085	0.471935	0.464344
0.0218399	0.467947	0.463729
0.0219712	0.463445	0.463111
0.0221026	0.457444	0.46249
0.0222339	0.469543	0.461867
0.0223653	0.467356	0.461241
0.0224967	0.466557	0.460612
0.022628	0.459722	0.45998
0.0227594	0.466222	0.459346
0.0228908	0.462733	0.458709
0.0230221	0.460016	0.458069
0.0231535	0.461206	0.457426
0.0232848	0.457506	0.456781
0.0234162	0.465933	0.456134
0.0235476	0.456111	0.455483
0.0236789	0.463423	0.45483
0.0238103	0.459756	0.454175
0.0239417	0.457627	0.453516
0.024073	0.452405	0.452856
0.0242044	0.448064	0.452192
0.0243357	0.462715	0.451527
0.0244671	0.45117	0.450858
0.0245985	0.453722	0.450188
0.0247298	0.457152	0.449514
0.0248612	0.450526	0.448839
0.0249926	0.456218	0.448161
0.0251239	0.447106	0.44748
0.0252553	0.450916	0.446797
0.0253866	0.450964	0.446112
0.025518	0.447342	0.445424
0.0256494	0.439794	0.444734
0.0257807	0.443563	0.444042
0.0259121	0.450511	0.443347
0.0260435	0.444477	0.44265
0.0261748	0.440794	0.441951
0.0263062	0.437916	0.44125
0.0264375	0.452358	0.440546
0.0265689	0.444922	0.43984
0.0267003	0.439336	0.439132
0.0268316	0.43545	0.438422
0.026963	0.439402	0.43771
0.0270944	0.443808	0.436995
0.0272257	0.438354	0.436279
0.0273571	0.437547	0.43556
0.0274884	0.429831	0.434839
0.0276198	0.436621	0.434116
0.0277512	0.430376	0.433391
0.0278825	0.437935	0.432664
0.0280139	0.432504	0.431935
0.0281453	0.433575	0.431204
0.0282766	0.435335	0.430471
0.028408	0.419697	0.429736
0.0285394	0.43231	0.428999
0.0286707	0.423886	0.42826
0.0288021	0.431125	0.42752
0.0289334	0.436644	0.426777
0.0290648	0.434679	0.426032
0.0291962	0.430274	0.425286
0.0293275	0.427229	0.424538
0.0294589	0.428586	0.423788
0.0295903	0.422902	0.423036
0.0297216	0.425524	0.422282
0.029853	0.427087	0.421527
0.0299843	0.417574	0.420769
0.0301157	0.41969	0.42001
0.0302471	0.419144	0.41925
0.0303784	0.419274	0.418487
0.0305098	0.415379	0.417723
0.0306412	0.417378	0.416957
0.0307725	0.417887	0.41619
0.0309039	0.415371	0.415421
0.0310352	0.412253	0.41465
0.0311666	0.415147	0.413878
0.031298	0.409445	0.413104
0.0314293	0.413351	0.412328
0.0315607	0.407308	0.411551
0.0316921	0.414753	0.410773
0.0318234	0.415192	0.409992
0.0319548	0.413847	0.409211
0.0320861	0.404292	0.408428
0.0322175	0.406775	0.407643
0.0323489	0.404908	0.406857
0.0324802	0.408144	0.406069
0.0326116	0.402171	0.40528
0.032743	0.407181	0.40449
0.0328743	0.409569	0.403698
0.0330057	0.404214	0.402905
0.033137	0.402053	0.40211
0.0332684	0.408516	0.401315
0.0333998	0.400075	0.400517
0.0335311	0.399788	0.399719
0.0336625	0.405371	0.398919
0.0337939	0.399598	0.398118
0.0339252	0.394213	0.397316
0.0340566	0.394366	0.396512
0.0341879	0.398229	0.395707
0.0343193	0.394739	0.394901
0.0344507	0.394886	0.394094
0.034582	0.392649	0.393285
0.0347134	0.394239	0.392476
0.0348448	0.401229	0.391665
0.0349761	0.397026	0.390853
0.0351075	0.388687	0.39004
0.0352388	0.388511	0.389226
0.0353702	0.394628	0.388411
0.0355016	0.385948	0.387595
0.0356329	0.386915	0.386777
0.0357643	0.384129	0.385959
0.0358957	0.388553	0.38514
0.036027	0.383143	0.384319
0.0361584	0.38588	0.383498
0.0362897	0.382609	0.382676
0.0364211	0.385185	0.381852
0.0365525	0.380178	0.381028
0.0366838	0.377673	0.380203
0.0368152	0.382198	0.379377
0.0369466	0.375067	0.37855
0.0370779	0.380269	0.377723
0.0372093	0.37948	0.376894
0.0373406	0.378278	0.376065
0.037472	0.374929	0.375235
0.0376034	0.372613	0.374404
0.0377347	0.362389	0.373572
0.0378661	0.365802	0.37274
0.0379975	0.370793	0.371907
0.0381288	0.366999	0.371073
0.0382602	0.370711	0.370238
0.0383915	0.367972	0.369403
0.0385229	0.369788	0.368567
0.0386543	0.370575	0.367731
0.0387856	0.35862	0.366893
0.038917	0.370068	0.366056
0.0390484	0.362889	0.365217
0.0391797	0.362175	0.364378
0.0393111	0.36283	0.363539
0.0394424	0.363622	0.362699
0.0395738	0.364608	0.361858
0.0397052	0.35912	0.361017
0.0398365	0.365124	0.360176
0.0399679	0.357658	0.359334
0.0400993	0.353513	0.358491
0.0402306	0.359772	0.357648
0.040362	0.349563	0.356805
0.0404933	0.352618	0.355961
0.0406247	0.355572	0.355117
0.0407561	0.352914	0.354272
0.0408874	0.355858	0.353427
0.0410188	0.350374	0.352582
0.0411502	0.348667	0.351737
0.0412815	0.349952	0.350891
0.0414129	0.350271	0.350045
0.0415442	0.352572	0.349198
0.0416756	0.344215	0.348351
0.041807	0.347717	0.347504
0.0419383	0.341658	0.346657
0.0420697	0.341207	0.34581
0.0422011	0.347893	0.344962
0.0423324	0.344681	0.344114
0.0424638	0.336411	0.343266
0.0425951	0.338152	0.342418
0.0427265	0.339068	0.34157
0.0428579	0.33609	0.340721
0.0429892	0.338487	0.339873
0.0431206	0.334886	0.339024
0.043252	0.343059	0.338175
0.0433833	0.334694	0.337326
0.0435147	0.331775	0.336478
0.043646	0.331573	0.335629
0.0437774	0.334394	0.33478
0.0439088	0.325452	0.333931
0.0440401	0.339926	0.333082
0.0441715	0.327953	0.332233
0.0443029	0.330784	0.331384
0.0444342	0.326778	0.330535
0.0445656	0.329703	0.329687
0.0446969	0.33047	0.328838
0.0448283	0.324175	0.32799
0.0449597	0.32248	0.327141
0.045091	0.320946	0.326293
0.0452224	0.327004	0.325445
0.0453538	0.315669	0.324597
0.0454851	0.323054	0.323749
0.0456165	0.319592	0.322902
0.0457478	0.315142	0.322054
0.0458792	0.319318	0.321207
0.0460106	0.319431	0.32036
0.0461419	0.319569	0.319514
0.0462733	0.309223	0.318667
0.0464047	0.313987	0.317821
0.046536	0.314579	0.316976
0.0466674	0.309602	0.31613
0.0467987	0.311087	0.315285
0.0469301	0.311388	0.31444
0.0470615	0.302862	0.313596
0.0471928	0.3116	0.312752
0.0473242	0.306189	0.311908
0.0474556	0.303131	0.311065
0.0475869	0.298878	0.310222
0.0477183	0.303425	0.30938
0.0478496	0.300762	0.308538
0.047981	0.318696	0.307696
0.0481124	0.30721	0.306855
0.0482437	0.297892	0.306015
0.0483751	0.304592	0.305175
0.0485065	0.303437	0.304335
0.0486378	0.302953	0.303496
0.0487692	0.299817	0.302658
0.0489005	0.299665	0.30182
0.0490319	0.301015	0.300982
0.0491633	0.294227	0.300145
0.0492946	0.297104	0.299309
0.049426	0.297396	0.298473
0.0495574	0.292116	0.297638
0.0496887	0.295263	0.296804
0.0498201	0.295563	0.29597
0.0499514	0.295668	0.295137
0.0500828	0.292397	0.294305
0.0502142	0.288938	0.293473
0.0503455	0.282305	0.292642
0.0504769	0.294439	0.291811
0.0506083	0.29991	0.290982
0.0507396	0.294177	0.290153
0.050871	0.283809	0.289324
0.0510023	0.297043	0.288497
0.0511337	0.283651	0.28767
0.0512651	0.284318	0.286844
0.0513964	0.281555	0.286019
0.0515278	0.278291	0.285194
0.0516592	0.281734	0.284371
0.0517905	0.28679	0.283548
0.0519219	0.279012	0.282726
0.0520533	0.279029	0.281905
0.0521846	0.275738	0.281084
0.052316	0.272124	0.280265
0.0524473	0.281232	0.279446
0.0525787	0.283144	0.278629
0.0527101	0.276303	0.277812
0.0528414	0.275227	0.276996
0.0529728	0.275044	0.276181
0.0531042	0.272712	0.275367
0.0532355	0.271285	0.274554
0.0533669	0.266883	0.273742
0.0534982	0.267677	0.272931
0.0536296	0.269605	0.272121
0.053761	0.262812	0.271311
0.0538923	0.262221	0.270503
0.0540237	0.265254	0.269696
0.0541551	0.2685	0.26889
0.0542864	0.264405	0.268085
0.0544178	0.262203	0.267281
0.0545491	0.262242	0.266478
0.0546805	0.261718	0.265676
0.0548119	0.266409	0.264875
0.0549432	0.26513	0.264075
0.0550746	0.261252	0.263276
0.055206	0.259449	0.262479
0.0553373	0.254362	0.261682
0.0554687	0.257141	0.260887
0.0556	0.257105	0.260093
0.0557314	0.253845	0.2593
0.0558628	0.251008	0.258508
0.0559941	0.256282	0.257717
0.0561255	0.254574	0.256927
0.0562569	0.257327	0.256139
0.0563882	0.254177	0.255352
0.0565196	0.250474	0.254566
0.0566509	0.249832	0.253781
0.0567823	0.246604	0.252997
0.0569137	0.246908	0.252215
0.057045	0.248159	0.251434
0.0571764	0.244373	0.250654
0.0573078	0.241733	0.249875
0.0574391	0.247496	0.249098
0.0575705	0.247631	0.248321
0.0577018	0.247471	0.247547
0.0578332	0.24488	0.246773
0.0579646	0.239663	0.246001
0.0580959	0.241835	0.24523
0.0582273	0.245067	0.24446
0.0583587	0.244743	0.243692
0.05849	0.243517	0.242925
0.0586214	0.235422	0.242159
0.0587527	0.239535	0.241395
0.0588841	0.23516	0.240632
0.0590155	0.232581	0.23987
0.0591468	0.23705	0.23911
0.0592782	0.237867	0.238351
0.0594096	0.239089	0.237593
0.0595409	0.230563	0.236837
0.0596723	0.235731	0.236082
0.0598036	0.235272	0.235329
0.059935	0.228724	0.234577
0.0600664	0.230605	0.233826
0.0601977	0.23283	0.233077
0.0603291	0.23292	0.232329
0.0604605	0.235193	0.231583
0.0605918	0.22489	0.230838
0.0607232	0.225181	0.230095
0.0608545	0.229348	0.229353
0.0609859	0.22358	0.228612
0.0611173	0.221296	0.227874
0.0612486	0.225959	0.227136
0.06138	0.224316	0.2264
0.0615114	0.220258	0.225666
0.0616427	0.225096	0.224933
0.0617741	0.222494	0.224201
0.0619054	0.227609	0.223471
0.0620368	0.219654	0.222743
0.0621682	0.218597	0.222016
0.0622995	0.224261	0.22129
0.0624309	0.21824	0.220566
0.0625623	0.217685	0.219844
0.0626936	0.21564	0.219123
0.062825	0.220082	0.218404
0.0629563	0.21446	0.217686
0.0630877	0.216874	0.21697
0.0632191	0.212932	0.216256
0.0633504	0.214897	0.215543
0.0634818	0.212423	0.214831
0.0636132	0.209245	0.214121
0.0637445	0.205455	0.213413
0.0638759	0.210241	0.212707
0.0640072	0.212585	0.212002
0.0641386	0.223993	0.211298
0.06427	0.215762	0.210596
0.0644013	0.204076	0.209896
0.0645327	0.208632	0.209198
0.0646641	0.209195	0.208501
0.0647954	0.207421	0.207805
0.0649268	0.206247	0.207112
0.0650581	0.203125	0.20642
0.0651895	0.202821	0.205729
0.0653209	0.201399	0.205041
0.0654522	0.201659	0.204354
0.0655836	0.203691	0.203668
0.065715	0.197821	0.202984
0.0658463	0.203312	0.202302
0.0659777	0.204524	0.201622
0.066109	0.202045	0.200943
0.0662404	0.200732	0.200266
0.0663718	0.196079	0.199591
0.0665031	0.192726	0.198917
0.0666345	0.199454	0.198245
0.0667659	0.198675	0.197575
0.0668972	0.197063	0.196906
0.0670286	0.201278	0.196239
0.0671599	0.193909	0.195574
0.0672913	0.190576	0.19491
0.0674227	0.198478	0.194248
0.067554	0.19409	0.193588
0.0676854	0.190163	0.19293
0.0678168	0.183183	0.192273
0.0679481	0.190435	0.191618
0.0680795	0.190107	0.190965
0.0682108	0.196803	0.190313
0.0683422	0.186879	0.189664
0.0684736	0.181818	0.189016
0.0686049	0.186979	0.188369
0.0687363	0.188418	0.187725
0.0688677	0.190315	0.187082
0.068999	0.180449	0.186441
0.0691304	0.188301	0.185801
0.0692617	0.18613	0.185164
0.0693931	0.183524	0.184528
0.0695245	0.175284	0.183894
0.0696558	0.179809	0.183261
0.0697872	0.180086	0.182631
0.0699186	0.183042	0.182002
0.0700499	0.174495	0.181375
0.0701813	0.175972	0.180749
0.0703126	0.182824	0.180126
0.070444	0.178798	0.179504
0.0705754	0.179547	0.178884
0.0707067	0.174566	0.178266
0.0708381	0.177853	0.177649
0.0709695	0.179738	0.177034
0.0711008	0.172978	0.176421
0.0712322	0.17382	0.17581
0.0713635	0.183738	0.175201
0.0714949	0.173679	0.174593
0.0716263	0.168694	0.173987
0.0717576	0.178786	0.173383
0.071889	0.169893	0.172781
0.0720204	0.171789	0.17218
0.0721517	0.17454	0.171581
0.0722831	0.168184	0.170984
0.0724144	0.16478	0.170389
0.0725458	0.168222	0.169796
0.0726772	0.178002	0.169204
0.0728085	0.170724	0.168614
0.0729399	0.170135	0.168026
0.0730713	0.170829	0.16744
0.0732026	0.16915	0.166855
0.073334	0.16737	0.166272
0.0734653	0.169483	0.165691
0.0735967	0.163709	0.165112
0.0737281	0.162872	0.164535
0.0738594	0.161088	0.163959
0.0739908	0.164432	0.163385
0.0741222	0.161791	0.162813
0.0742535	0.157321	0.162243
0.0743849	0.159857	0.161675
0.0745162	0.158949	0.161108
0.0746476	0.161703	0.160543
0.074779	0.16019	0.15998
0.0749103	0.159925	0.159419
0.0750417	0.151645	0.158859
0.0751731	0.156538	0.158301
0.0753044	0.160179	0.157745
0.0754358	0.157513	0.157191
0.0755671	0.160209	0.156639
0.0756985	0.154006	0.156088
0.0758299	0.157389	0.155539
0.0759612	0.152962	0.154992
0.0760926	0.156606	0.154447
0.076224	0.150099	0.153903
0.0763553	0.154019	0.153362
0.0764867	0.146317	0.152822
0.076618	0.150212	0.152284
0.0767494	0.153882	0.151747
0.0768808	0.149227	0.151213
0.0770121	0.149174	0.15068
0.0771435	0.151561	0.150149
0.0772749	0.145206	0.149619
0.0774062	0.148596	0.149092
0.0775376	0.153292	0.148566
0.077669	0.151601	0.148042
0.0778003	0.150337	0.14752
0.0779317	0.147044	0.146999
0.078063	0.146372	0.14648
0.0781944	0.142994	0.145963
0.0783258	0.143481	0.145448
0.0784571	0.144439	0.144935
0.0785885	0.147173	0.144423
0.0787199	0.144121	0.143913
0.0788512	0.141132	0.143405
0.0789826	0.135871	0.142898
0.0791139	0.143953	0.142394
0.0792453	0.145335	0.141891
0.0793767	0.136907	0.14139
0.079508	0.138965	0.14089
0.0796394	0.141529	0.140392
0.0797708	0.137156	0.139896
0.0799021	0.136158	0.139402
0.0800335	0.137036	0.13891
0.0801648	0.142593	0.138419
0.0802962	0.138659	0.13793
0.0804276	0.132654	0.137442
0.0805589	0.137023	0.136957
0.0806903	0.13334	0.136473
0.0808217	0.137353	0.135991
0.080953	0.133647	0.13551
0.0810844	0.133861	0.135031
0.0812157	0.138392	0.134554
0.0813471	0.127024	0.134079
0.0814785	0.13075	0.133605
0.0816098	0.132324	0.133133
0.0817412	0.133987	0.132663
0.0818726	0.136802	0.132195
0.0820039	0.130828	0.131728
0.0821353	0.126691	0.131263
0.0822666	0.127183	0.130799
0.082398	0.13074	0.130337
0.0825294	0.131537	0.129877
0.0826607	0.131735	0.129419
0.0827921	0.129895	0.128962
0.0829235	0.129592	0.128507
0.0830548	0.128203	0.128054
0.0831862	0.125475	0.127602
0.0833175	0.1266	0.127152
0.0834489	0.128303	0.126704
0.0835803	0.122444	0.126257
0.0837116	0.126087	0.125812
0.083843	0.121459	0.125368
0.0839744	0.125384	0.124927
0.0841057	0.12381	0.124486
0.0842371	0.12009	0.124048
0.0843684	0.117223	0.123611
0.0844998	0.122085	0.123176
0.0846312	0.126128	0.122742
0.0847625	0.122109	0.12231
0.0848939	0.126007	0.12188
0.0850253	0.124046	0.121451
0.0851566	0.117423	0.121024
0.085288	0.118149	0.120599
0.0854193	0.119103	0.120175
0.0855507	0.118721	0.119753
0.0856821	0.118726	0.119332
0.0858134	0.115801	0.118913
0.0859448	0.120284	0.118496
0.0860762	0.11895	0.11808
0.0862075	0.116456	0.117665
0.0863389	0.111757	0.117253
0.0864702	0.11787	0.116842
0.0866016	0.11196	0.116432
0.086733	0.115846	0.116024
0.0868643	0.116713	0.115618
0.0869957	0.108402	0.115213
0.0871271	0.115979	0.11481
0.0872584	0.113969	0.114408
0.0873898	0.118048	0.114008
0.0875211	0.113131	0.113609
0.0876525	0.11399	0.113212
0.0877839	0.113007	0.112817
0.0879152	0.118482	0.112423
0.0880466	0.114529	0.11203
0.088178	0.110893	0.111639
0.0883093	0.117199	0.11125
0.0884407	0.112843	0.110862
0.088572	0.116152	0.110476
0.0887034	0.107403	0.110091
0.0888348	0.1104	0.109707
0.0889661	0.112789	0.109326
0.0890975	0.110149	0.108945
0.0892289	0.1056	0.108566
0.0893602	0.106686	0.108189
0.0894916	0.106415	0.107813
0.0896229	0.107042	0.107439
0.0897543	0.107407	0.107066
0.0898857	0.110777	0.106695
0.090017	0.106752	0.106325
0.0901484	0.104925	0.105956
0.0902798	0.111907	0.105589
0.0904111	0.107885	0.105224
0.0905425	0.106352	0.104859
0.0906738	0.105349	0.104497
0.0908052	0.104891	0.104135
0.0909366	0.102094	0.103776
0.0910679	0.105885	0.103417
0.0911993	0.100049	0.10306
0.0913307	0.100621	0.102705
0.091462	0.105207	0.102351
0.0915934	0.106489	0.101998
0.0917247	0.101413	0.101647
0.0918561	0.101304	0.101297
0.0919875	0.103387	0.100949
0.0921188	0.0989456	0.100602
0.0922502	0.0999812	0.100256
0.0923816	0.0992769	0.0999117
0.0925129	0.100668	0.0995688
0.0926443	0.10205	0.0992273
0.0927756	0.0999841	0.0988872
0.092907	0.0976842	0.0985484
0.0930384	0.0978226	0.098211
0.0931697	0.0969035	0.097875
0.0933011	0.102719	0.0975403
0.0934325	0.100408	0.097207
0.0935638	0.0999027	0.096875
0.0936952	0.098987	0.0965444
0.0938265	0.0998076	0.0962151
0.0939579	0.0995934	0.0958871
0.0940893	0.0998427	0.0955605
0.0942206	0.0991811	0.0952352
0.094352	0.0918749	0.0949112
0.0944834	0.0968062	0.0945885
0.0946147	0.0948571	0.0942671
0.0947461	0.0936307	0.0939471
0.0948774	0.0882273	0.0936283
0.0950088	0.100495	0.0933108
0.0951402	0.0931117	0.0929947
0.0952715	0.0919346	0.0926798
0.0954029	0.0949666	0.0923661
0.0955343	0.0982543	0.0920538
0.0956656	0.0883378	0.0917427
0.095797	0.0900919	0.0914329
0.0959283	0.0976776	0.0911244
0.0960597	0.093228	0.0908171
0.0961911	0.0970174	0.090511
0.0963224	0.0924646	0.0902063
0.0964538	0.0905325	0.0899027
0.0965852	0.0897385	0.0896004
0.0967165	0.0884512	0.0892993
0.0968479	0.099175	0.0889994
0.0969792	0.0925308	0.0887008
0.0971106	0.0900256	0.0884034
0.097242	0.0888161	0.0881072
0.0973733	0.0932842	0.0878122
0.0975047	0.0853066	0.0875184
0.0976361	0.0943431	0.0872258
0.0977674	0.0876848	0.0869344
0.0978988	0.0948422	0.0866442
0.0980301	0.0817386	0.0863552
0.0981615	0.0880095	0.0860673
0.0982929	0.0868032	0.0857807
0.0984242	0.0780766	0.0854952
0.0985556	0.083725	0.0852109
0.098687	0.0939182	0.0849277
0.0988183	0.0904771	0.0846457
0.0989497	0.0828016	0.0843648
0.099081	0.0836092	0.0840851
0.0992124	0.0857773	0.0838065
0.0993438	0.0865308	0.0835291
0.0994751	0.083255	0.0832528
0.0996065	0.0866623	0.0829776
0.0997379	0.0872477	0.0827035
0.0998692	0.0827762	0.0824306
0.100001	0.0929085	0.0821588
0.100132	0.0841272	0.0818881
0.100263	0.0842614	0.0816184
0.100395	0.0841916	0.0813499
0.100526	0.084043	0.0810825
0.100657	0.0846243	0.0808162
0.100789	0.0826108	0.0805509
0.10092	0.0820636	0.0802867
0.101051	0.0792483	0.0800236
0.101183	0.0777882	0.0797616
0.101314	0.0771221	0.0795006
0.101446	0.0781523	0.0792407
0.101577	0.0789865	0.0789819
0.101708	0.0832158	0.0787241
0.10184	0.0818589	0.0784674
0.101971	0.0769784	0.0782117
0.102102	0.073965	0.077957
0.102234	0.0759537	0.0777034
0.102365	0.0791985	0.0774508
0.102496	0.0749989	0.0771992
0.102628	0.0753465	0.0769487
0.102759	0.076445	0.0766991
0.102891	0.0786499	0.0764506
0.103022	0.0731839	0.0762031
0.103153	0.0796541	0.0759566
0.103285	0.0765301	0.075711
0.103416	0.0797026	0.0754665
0.103547	0.0715401	0.075223
0.103679	0.073584	0.0749804
0.10381	0.0799847	0.0747388
0.103941	0.079203	0.0744982
0.104073	0.0775017	0.0742586
0.104204	0.0786142	0.0740199
0.104336	0.0759089	0.0737822
0.104467	0.0765921	0.0735454
0.104598	0.0769291	0.0733096
0.10473	0.0761363	0.0730747
0.104861	0.0757325	0.0728408
0.104992	0.0783749	0.0726078
0.105124	0.0742452	0.0723758
0.105255	0.0753033	0.0721446
0.105386	0.0749267	0.0719145
0.105518	0.0712132	0.0716852
0.105649	0.0705979	0.0714568
0.105781	0.0719268	0.0712294
0.105912	0.0680036	0.0710028
0.106043	0.071388	0.0707772
0.106175	0.0733724	0.0705524
0.106306	0.0743874	0.0703286
0.106437	0.0682706	0.0701057
0.106569	0.0705078	0.0698836
0.1067	0.0689191	0.0696624
0.106831	0.0662875	0.0694421
0.106963	0.0720638	0.0692227
0.107094	0.0751373	0.0690041
0.107226	0.0703925	0.0687864
0.107357	0.0718178	0.0685695
0.107488	0.0679928	0.0683536
0.10762	0.0681534	0.0681384
0.107751	0.0750273	0.0679241
0.107882	0.0739401	0.0677107
0.108014	0.0724631	0.0674981
0.108145	0.0619205	0.0672863
0.108276	0.0673639	0.0670754
0.108408	0.0669795	0.0668653
0.108539	0.0666082	0.066656
0.108671	0.0672125	0.0664475
0.108802	0.0621124	0.0662398
0.108933	0.0680251	0.066033
0.109065	0.0627483	0.065827
0.109196	0.0675567	0.0656217
0.109327	0.069798	0.0654173
0.109459	0.0630977	0.0652136
0.10959	0.060655	0.0650108
0.109721	0.0630851	0.0648087
0.109853	0.0616786	0.0646074
0.109984	0.0613745	0.0644069
0.110116	0.0669609	0.0642072
0.110247	0.0617844	0.0640083
0.110378	0.0592935	0.0638101
0.11051	0.0659834	0.0636127
0.110641	0.0644076	0.063416
0.110772	0.0655273	0.0632201
0.110904	0.0599676	0.0630249
0.111035	0.0610088	0.0628305
0.111166	0.0654612	0.0626369
0.111298	0.0600735	0.062444
0.111429	0.0600155	0.0622518
0.11156	0.0612783	0.0620603
0.111692	0.0634361	0.0618696
0.111823	0.0674854	0.0616796
0.111955	0.0589417	0.0614903
0.112086	0.0602221	0.0613018
0.112217	0.0630041	0.0611139
0.112349	0.0652545	0.0609268
0.11248	0.0587019	0.0607404
0.112611	0.0659994	0.0605547
0.112743	0.0567987	0.0603697
0.112874	0.0600002	0.0601853
0.113005	0.0617648	0.0600017
0.113137	0.0601893	0.0598188
0.113268	0.059119	0.0596365
0.1134	0.053597	0.059455
0.113531	0.0624081	0.0592741
0.113662	0.0649054	0.0590939
0.113794	0.058583	0.0589143
0.113925	0.0594361	0.0587354
0.114056	0.066388	0.0585572
0.114188	0.063737	0.0583797
0.114319	0.0562119	0.0582028
0.11445	0.0523629	0.0580266
0.114582	0.0575196	0.057851
0.114713	0.0576134	0.0576761
0.114845	0.0551541	0.0575018
0.114976	0.0574307	0.0573282
0.115107	0.0609109	0.0571552
0.115239	0.0555897	0.0569828
0.11537	0.058342	0.0568111
0.115501	0.0555722	0.05664
0.115633	0.0509778	0.0564695
0.115764	0.0575238	0.0562996
0.115895	0.0546957	0.0561304
0.116027	0.0581602	0.0559618
0.116158	0.0594719	0.0557938
0.11629	0.0583236	0.0556264
0.116421	0.0569955	0.0554596
0.116552	0.0520614	0.0552934
0.116684	0.0531602	0.0551279
0.116815	0.052991	0.0549629
0.116946	0.0555737	0.0547985
0.117078	0.055435	0.0546347
0.117209	0.0533601	0.0544715
0.11734	0.0540039	0.0543089
0.117472	0.0520401	0.0541468
0.117603	0.0575153	0.0539854
0.117735	0.0537034	0.0538245
0.117866	0.0561621	0.0536642
0.117997	0.0539135	0.0535045
0.118129	0.0536778	0.0533453
0.11826	0.0572171	0.0531867
0.118391	0.0515583	0.0530287
0.118523	0.0528996	0.0528712
0.118654	0.0549072	0.0527143
0.118785	0.0584164	0.0525579
0.118917	0.0541562	0.0524021
0.119048	0.0544565	0.0522469
0.11918	0.055454	0.0520922
0.119311	0.0509132	0.051938
0.119442	0.0536309	0.0517844
0.119574	0.0484669	0.0516313
0.119705	0.0563857	0.0514787
0.119836	0.0517398	0.0513267
0.119968	0.0533242	0.0511752
0.120099	0.049007	0.0510242
0.12023	0.0587486	0.0508738
0.120362	0.0516118	0.0507239
0.120493	0.0532415	0.0505745
0.120625	0.0541635	0.0504256
0.120756	0.0541466	0.0502773
0.120887	0.0530844	0.0501294
0.121019	0.0536376	0.0499821
0.12115	0.0520871	0.0498352
0.121281	0.0506882	0.0496889
0.121413	0.0514218	0.0495431
0.121544	0.0477055	0.0493978
0.121675	0.0498263	0.0492529
0.121807	0.0524841	0.0491086
0.121938	0.0485712	0.0489648
0.122069	0.0504694	0.0488214
0.122201	0.04696	0.0486786
0.122332	0.0503987	0.0485362
0.122464	0.0491401	0.0483943
0.122595	0.0492135	0.0482529
0.122726	0.0462549	0.0481119
0.122858	0.0496798	0.0479715
0.122989	0.0540596	0.0478315
0.12312	0.0473511	0.047692
0.123252	0.0464461	0.0475529
0.123383	0.0461589	0.0474144
0.123514	0.0553216	0.0472763
0.123646	0.0487936	0.0471386
0.123777	0.0449872	0.0470014
0.123909	0.0485801	0.0468647
0.12404	0.0458009	0.0467284
0.124171	0.0478077	0.0465926
0.124303	0.046075	0.0464573
0.124434	0.0481647	0.0463223
0.124565	0.0421792	0.0461879
0.124697	0.0443948	0.0460539
0.124828	0.0464796	0.0459203
0.124959	0.0466275	0.0457872
0.125091	0.0488087	0.0456545
0.125222	0.0463963	0.0455222
0.125354	0.0486166	0.0453904
0.125485	0.0465864	0.045259
0.125616	0.0473027	0.0451281
0.125748	0.0474561	0.0449975
0.125879	0.0435212	0.0448675
0.12601	0.0436344	0.0447378
0.126142	0.0449916	0.0446085
0.126273	0.0471517	0.0444797
0.126404	0.0448804	0.0443513
0.126536	0.0488466	0.0442233
0.126667	0.0510747	0.0440958
0.126799	0.0453837	0.0439686
0.12693	0.0463441	0.0438419
0.127061	0.0486309	0.0437156
0.127193	0.0461209	0.0435896
0.127324	0.0439297	0.0434641
0.127455	0.0410408	0.043339
0.127587	0.043686	0.0432143
0.127718	0.0434277	0.0430901
0.127849	0.0402992	0.0429662
0.127981	0.045874	0.0428427
0.128112	0.0403834	0.0427196
0.128244	0.037798	0.0425969
0.128375	0.0407064	0.0424746
0.128506	0.0417079	0.0423527
0.128638	0.0432105	0.0422312
0.128769	0.0408631	0.04211
0.1289	0.0480146	0.0419893
0.129032	0.0448812	0.0418689
0.129163	0.051609	0.041749
0.129294	0.0441182	0.0416294
0.129426	0.0426986	0.0415102
0.129557	0.0419123	0.0413914
0.129689	0.037274	0.0412729
0.12982	0.0387739	0.0411548
0.129951	0.0432873	0.0410372
0.130083	0.0434301	0.0409198
0.130214	0.0373374	0.0408029
0.130345	0.0434343	0.0406863
0.130477	0.0388834	0.0405701
0.130608	0.0437429	0.0404543
0.130739	0.0471736	0.0403388
0.130871	0.0373723	0.0402237
0.131002	0.0372074	0.040109
0.131134	0.0439594	0.0399946
0.131265	0.0339782	0.0398806
0.131396	0.0429916	0.0397669
0.131528	0.0381771	0.0396536
0.131659	0.0385408	0.0395407
0.13179	0.0421382	0.0394281
0.131922	0.0373862	0.0393159
0.132053	0.0403292	0.039204
0.132184	0.0399866	0.0390924
0.132316	0.0372177	0.0389813
0.132447	0.0387707	0.0388704
0.132578	0.0388168	0.03876
0.13271	0.0396662	0.0386498
0.132841	0.0376007	0.03854
0.132973	0.0426146	0.0384306
0.133104	0.040396	0.0383215
0.133235	0.0398048	0.0382127
0.133367	0.0388056	0.0381043
0.133498	0.0381941	0.0379962
0.133629	0.0363973	0.0378885
0.133761	0.0384042	0.037781
0.133892	0.0365064	0.037674
0.134023	0.0386399	0.0375672
0.134155	0.037631	0.0374608
0.134286	0.0351209	0.0373547
0.134418	0.0339501	0.037249
0.134549	0.0351092	0.0371436
0.13468	0.0371058	0.0370385
0.134812	0.0396836	0.0369337
0.134943	0.0369507	0.0368293
0.135074	0.040296	0.0367252
0.135206	0.0365075	0.0366214
0.135337	0.0361016	0.0365179
0.135468	0.037011	0.0364147
0.1356	0.0336482	0.0363119
0.135731	0.0352285	0.0362094
0.135863	0.0394631	0.0361072
0.135994	0.0357703	0.0360054
0.136125	0.0326598	0.0359038
0.136257	0.0392996	0.0358026
0.136388	0.0376523	0.0357016
0.136519	0.0364492	0.035601
0.136651	0.0320329	0.0355007
0.136782	0.033316	0.0354007
0.136913	0.0352408	0.0353011
0.137045	0.0341393	0.0352017
0.137176	0.0305201	0.0351026
0.137308	0.0388181	0.0350039
0.137439	0.0389576	0.0349054
0.13757	0.0345065	0.0348073
0.137702	0.0341276	0.0347095
0.137833	0.027338	0.0346119
0.137964	0.0327249	0.0345147
0.138096	0.029312	0.0344178
0.138227	0.0332133	0.0343211
0.138358	0.0354695	0.0342248
0.13849	0.0349117	0.0341288
0.138621	0.0324174	0.034033
0.138753	0.0366143	0.0339376
0.138884	0.0340325	0.0338425
0.139015	0.0346113	0.0337476
0.139147	0.0334515	0.0336531
0.139278	0.0385396	0.0335588
0.139409	0.0298152	0.0334648
0.139541	0.0311452	0.0333712
0.139672	0.0345137	0.0332778
0.139803	0.0310362	0.0331847
0.139935	0.0304986	0.0330919
0.140066	0.0291239	0.0329994
0.140198	0.0316467	0.0329072
0.140329	0.0339354	0.0328152
0.14046	0.0335618	0.0327236
0.140592	0.0330847	0.0326322
0.140723	0.0290212	0.0325411
0.140854	0.0394903	0.0324503
0.140986	0.0297308	0.0323598
0.141117	0.0338249	0.0322695
0.141248	0.0308021	0.0321796
0.14138	0.0372264	0.0320899
0.141511	0.0366597	0.0320005
0.141643	0.03661	0.0319114
0.141774	0.0312578	0.0318225
0.141905	0.0279735	0.031734
0.142037	0.0355221	0.0316457
0.142168	0.0278173	0.0315577
0.142299	0.0289195	0.0314699
0.142431	0.0298893	0.0313825
0.142562	0.0326026	0.0312953
0.142693	0.0282725	0.0312083
0.142825	0.0312589	0.0311217
0.142956	0.0328547	0.0310353
0.143088	0.0299181	0.0309492
0.143219	0.0287593	0.0308634
0.14335	0.0331492	0.0307778
0.143482	0.0272205	0.0306925
0.143613	0.0308272	0.0306074
0.143744	0.0298358	0.0305227
0.143876	0.0321304	0.0304382
0.144007	0.0280391	0.0303539
0.144138	0.0315802	0.03027
0.14427	0.0286821	0.0301862
0.144401	0.0259501	0.0301028
0.144533	0.028475	0.0300196
0.144664	0.0289215	0.0299367
0.144795	0.0305052	0.029854
0.144927	0.030034	0.0297716
0.145058	0.0263163	0.0296895
0.145189	0.0277953	0.0296076
0.145321	0.0354997	0.0295259
0.145452	0.0298534	0.0294446
0.145583	0.0284699	0.0293634
0.145715	0.0286135	0.0292826
0.145846	0.0309641	0.029202
0.145977	0.0299798	0.0291216
0.146109	0.0306635	0.0290415
0.14624	0.0320928	0.0289617
0.146372	0.0347752	0.0288821
0.146503	0.0265686	0.0288027
0.146634	0.0292594	0.0287237
0.146766	0.0272778	0.0286448
0.146897	0.0302661	0.0285662
0.147028	0.0269377	0.0284879
0.14716	0.0245908	0.0284098
0.147291	0.032264	0.028332
0.147422	0.0326792	0.0282544
0.147554	0.0253827	0.028177
0.147685	0.0322089	0.0280999
0.147817	0.026953	0.0280231
0.147948	0.0305632	0.0279464
0.148079	0.0304773	0.0278701
0.148211	0.0308619	0.0277939
0.148342	0.0225025	0.0277181
0.148473	0.0271706	0.0276424
0.148605	0.0258418	0.027567
0.148736	0.0313775	0.0274919
0.148867	0.0247779	0.027417
0.148999	0.0322977	0.0273423
0.14913	0.0243966	0.0272678
0.149262	0.0280569	0.0271936
0.149393	0.0242201	0.0271197
0.149524	0.0265573	0.027046
0.149656	0.028542	0.0269725
0.149787	0.0251697	0.0268992
0.149918	0.0321664	0.0268262
0.15005	0.028203	0.0267534
0.150181	0.0303769	0.0266809
0.150312	0.028413	0.0266086
0.150444	0.0273708	0.0265365
0.150575	0.0289166	0.0264646
0.150707	0.0240029	0.026393
0.150838	0.0255102	0.0263216
0.150969	0.0236977	0.0262505
0.151101	0.0290971	0.0261796
0.151232	0.0305665	0.0261089
0.151363	0.0277038	0.0260384
0.151495	0.0328153	0.0259682
0.151626	0.0296305	0.0258981
0.151757	0.0201106	0.0258284
0.151889	0.0296491	0.0257588
0.15202	0.0241596	0.0256895
0.152152	0.0233456	0.0256204
0.152283	0.023973	0.0255515
0.152414	0.0252521	0.0254828
0.152546	0.0220351	0.0254144
0.152677	0.024616	0.0253462
0.152808	0.0258915	0.0252782
0.15294	0.0248711	0.0252104
0.153071	0.0236918	0.0251429
0.153202	0.0271459	0.0250755
0.153334	0.0288849	0.0250084
0.153465	0.0266025	0.0249415
0.153597	0.0254616	0.0248748
0.153728	0.0238259	0.0248084
0.153859	0.0256293	0.0247421
0.153991	0.0250692	0.0246761
0.154122	0.0255549	0.0246103
0.154253	0.0231592	0.0245447
0.154385	0.0222343	0.0244793
0.154516	0.0262845	0.0244142
0.154647	0.0264188	0.0243492
0.154779	0.0214971	0.0242845
0.15491	0.0214462	0.02422
0.155041	0.0233044	0.0241557
0.155173	0.0279673	0.0240915
0.155304	0.0235084	0.0240276
0.155436	0.0254206	0.023964
0.155567	0.0244357	0.0239005
0.155698	0.0197852	0.0238372
0.15583	0.0186295	0.0237742
0.155961	0.0220253	0.0237113
0.156092	0.0258381	0.0236486
0.156224	0.0254302	0.0235862
0.156355	0.0248814	0.023524
0.156486	0.0241065	0.0234619
0.156618	0.025782	0.0234001
0.156749	0.0241599	0.0233385
0.156881	0.026762	0.023277
0.157012	0.0279271	0.0232158
0.157143	0.0260916	0.0231548
0.157275	0.0195255	0.023094
0.157406	0.0219836	0.0230334
0.157537	0.0257105	0.0229729
0.157669	0.0228859	0.0229127
0.1578	0.0239161	0.0228527
0.157931	0.0229591	0.0227929
0.158063	0.0225515	0.0227332
0.158194	0.0215665	0.0226738
0.158326	0.0235227	0.0226146
0.158457	0.0230651	0.0225555
0.158588	0.0226338	0.0224967
0.15872	0.0239616	0.022438
0.158851	0.020225	0.0223795
0.158982	0.020786	0.0223213
0.159114	0.0261868	0.0222632
0.159245	0.0236646	0.0222053
0.159376	0.0204934	0.0221476
0.159508	0.0209235	0.0220901
0.159639	0.0237326	0.0220328
0.159771	0.0238116	0.0219757
0.159902	0.0178454	0.0219187
0.160033	0.0198597	0.021862
0.160165	0.0214848	0.0218054
0.160296	0.0239848	0.021749
0.160427	0.0197233	0.0216928
0.160559	0.0189736	0.0216368
0.16069	0.0249148	0.021581
0.160821	0.0179652	0.0215254
0.160953	0.0210717	0.0214699
0.161084	0.019925	0.0214146
0.161216	0.0203856	0.0213595
0.161347	0.0207811	0.0213046
0.161478	0.0230565	0.0212499
0.16161	0.0215012	0.0211954
0.161741	0.0196798	0.021141
0.161872	0.0221912	0.0210868
0.162004	0.022724	0.0210328
0.162135	0.023363	0.020979
0.162266	0.018501	0.0209253
0.162398	0.023606	0.0208718
0.162529	0.0204047	0.0208185
0.162661	0.0218266	0.0207654
0.162792	0.0267895	0.0207124
0.162923	0.0218	0.0206596
0.163055	0.0198685	0.020607
0.163186	0.0183484	0.0205546
0.163317	0.0197733	0.0205023
0.163449	0.0232664	0.0204502
0.16358	0.0199251	0.0203983
0.163711	0.021337	0.0203465
0.163843	0.0189805	0.0202949
0.163974	0.0208008	0.0202435
0.164106	0.0220763	0.0201923
0.164237	0.022052	0.0201412
0.164368	0.016356	0.0200903
0.1645	0.0207408	0.0200395
0.164631	0.0210256	0.0199889
0.164762	0.0222174	0.0199385
0.164894	0.0227182	0.0198883
0.165025	0.0199399	0.0198382
0.165156	0.0177741	0.0197882
0.165288	0.0200588	0.0197385
0.165419	0.018336	0.0196889
0.165551	0.0192661	0.0196394
0.165682	0.0208676	0.0195901
0.165813	0.0181997	0.019541
0.165945	0.016761	0.019492
0.166076	0.0205134	0.0194432
0.166207	0.0219567	0.0193946
0.166339	0.0223466	0.0193461
0.16647	0.0159146	0.0192977
0.166601	0.0209571	0.0192496
0.166733	0.0166018	0.0192015
0.166864	0.0240771	0.0191537
0.166995	0.0192483	0.0191059
0.167127	0.0211182	0.0190584
0.167258	0.0197174	0.0190109
0.16739	0.018088	0.0189637
0.167521	0.014616	0.0189166
0.167652	0.0205635	0.0188696
0.167784	0.0223205	0.0188228
0.167915	0.0176934	0.0187761
0.168046	0.0180081	0.0187296
0.168178	0.0185777	0.0186832
0.168309	0.0169001	0.018637
0.16844	0.020658	0.0185909
0.168572	0.0159685	0.018545
0.168703	0.0207728	0.0184992
0.168835	0.0135275	0.0184536
0.168966	0.0204127	0.0184081
0.169097	0.0132465	0.0183627
0.169229	0.0163228	0.0183175
0.16936	0.0175772	0.0182724
0.169491	0.021986	0.0182275
0.169623	0.0165306	0.0181827
0.169754	0.0180348	0.018138
0.169885	0.0210769	0.0180935
0.170017	0.0179788	0.0180491
0.170148	0.0166394	0.0180049
0.17028	0.0193584	0.0179608
0.170411	0.0130662	0.0179168
0.170542	0.0259137	0.017873
0.170674	0.0221761	0.0178293
0.170805	0.0157426	0.0177858
0.170936	0.0137122	0.0177423
0.171068	0.0175479	0.017699
0.171199	0.0184109	0.0176559
0.17133	0.0146042	0.0176129
0.171462	0.0172995	0.01757
0.171593	0.0170046	0.0175272
0.171725	0.0117142	0.0174846
0.171856	0.0158481	0.017442
0.171987	0.0210866	0.0173997
0.172119	0.0202911	0.0173574
0.17225	0.0196386	0.0173153
0.172381	0.0176312	0.0172733
0.172513	0.0186184	0.0172314
0.172644	0.0198894	0.0171897
0.172775	0.0184184	0.0171481
0.172907	0.0181412	0.0171066
0.173038	0.0216952	0.0170652
0.17317	0.0155022	0.017024
0.173301	0.0206856	0.0169828
0.173432	0.013053	0.0169418
0.173564	0.0163422	0.0169009
0.173695	0.0185154	0.0168602
0.173826	0.017713	0.0168195
0.173958	0.0162135	0.016779
0.174089	0.0192685	0.0167386
0.17422	0.0171271	0.0166983
0.174352	0.0168827	0.0166582
0.174483	0.018184	0.0166181
0.174615	0.0170457	0.0165782
0.174746	0.0140134	0.0165383
0.174877	0.0209672	0.0164986
0.175009	0.0173776	0.016459
0.17514	0.0164311	0.0164196
0.175271	0.0166239	0.0163802
0.175403	0.0175341	0.0163409
0.175534	0.0172747	0.0163018
0.175665	0.0142716	0.0162628
0.175797	0.0171069	0.0162238
0.175928	0.0107311	0.016185
0.17606	0.0149373	0.0161463
0.176191	0.0106876	0.0161077
0.176322	0.0175435	0.0160693
0.176454	0.0148848	0.0160309
0.176585	0.0168715	0.0159926
0.176716	0.0163984	0.0159545
0.176848	0.0116753	0.0159164
0.176979	0.0172299	0.0158785
0.17711	0.0150204	0.0158406
0.177242	0.0188252	0.0158029
0.177373	0.0163467	0.0157652
0.177505	0.0169616	0.0157277
0.177636	0.0140992	0.0156903
0.177767	0.020189	0.0156529
0.177899	0.0141711	0.0156157
0.17803	0.0141821	0.0155786
0.178161	0.0160768	0.0155415
0.178293	0.0180173	0.0155046
0.178424	0.0160836	0.0154678
0.178555	0.0168873	0.015431
0.178687	0.0123263	0.0153944
0.178818	0.0107818	0.0153579
0.178949	0.0157606	0.0153214
0.179081	0.0143768	0.0152851
0.179212	0.0186257	0.0152488
0.179344	0.015383	0.0152127
0.179475	0.011685	0.0151766
0.179606	0.014921	0.0151406
0.179738	0.0164759	0.0151048
0.179869	0.0126625	0.015069
0.18	0.0138332	0.0150333
0.180132	0.0102842	0.0149977
0.180263	0.0129067	0.0149622
0.180394	0.0151063	0.0149268
0.180526	0.0158943	0.0148914
0.180657	0.0146884	0.0148562
0.180789	0.0173245	0.0148211
0.18092	0.0158383	0.014786
0.181051	0.0163861	0.014751
0.181183	0.0186658	0.0147161
0.181314	0.0137238	0.0146813
0.181445	0.0131472	0.0146466
0.181577	0.0135932	0.014612
0.181708	0.0121226	0.0145775
0.181839	0.0202698	0.014543
0.181971	0.0178666	0.0145086
0.182102	0.0127008	0.0144743
0.182234	0.0169371	0.0144401
0.182365	0.0150937	0.014406
0.182496	0.0139868	0.014372
0.182628	0.0122379	0.014338
0.182759	0.0179185	0.0143041
0.18289	0.0141215	0.0142703
0.183022	0.0128303	0.0142366
0.183153	0.015466	0.014203
0.183284	0.0167313	0.0141694
0.183416	0.014179	0.014136
0.183547	0.0121381	0.0141026
0.183679	0.0175206	0.0140692
0.18381	0.0163072	0.014036
0.183941	0.0154918	0.0140028
0.184073	0.0092394	0.0139697
0.184204	0.0169009	0.0139367
0.184335	0.0147102	0.0139038
0.184467	0.0162719	0.0138709
0.184598	0.0100013	0.0138381
0.184729	0.0101232	0.0138054
0.184861	0.013273	0.0137727
0.184992	0.0119779	0.0137402
0.185124	0.0131635	0.0137077
0.185255	0.0115431	0.0136753
0.185386	0.015488	0.0136429
0.185518	0.0132438	0.0136106
0.185649	0.0150307	0.0135784
0.18578	0.0141343	0.0135463
0.185912	0.0150129	0.0135142
0.186043	0.00996607	0.0134822
0.186174	0.0134225	0.0134503
0.186306	0.0136841	0.0134184
0.186437	0.0124879	0.0133866
0.186569	0.00913624	0.0133549
0.1867	0.0128878	0.0133232
0.186831	0.0105976	0.0132916
0.186963	0.015682	0.0132601
0.187094	0.014079	0.0132287
0.187225	0.0132876	0.0131973
0.187357	0.0138639	0.0131659
0.187488	0.0168094	0.0131347
0.187619	0.0126849	0.0131035
0.187751	0.0112757	0.0130723
0.187882	0.0142378	0.0130413
0.188014	0.0134122	0.0130103
0.188145	0.00986629	0.0129793
0.188276	0.0149049	0.0129484
0.188408	0.013907	0.0129176
0.188539	0.00787852	0.0128869
0.18867	0.0135738	0.0128562
0.188802	0.0123681	0.0128255
0.188933	0.0168777	0.012795
0.189064	0.0169496	0.0127645
0.189196	0.00880975	0.012734
0.189327	0.0110974	0.0127036
0.189459	0.0144479	0.0126733
0.18959	0.0152709	0.012643
0.189721	0.0154209	0.0126128
0.189853	0.0155109	0.0125826
0.189984	0.0140398	0.0125526
0.190115	0.0085755	0.0125225
0.190247	0.0109676	0.0124925
0.190378	0.0142521	0.0124626
0.190509	0.0152458	0.0124327
0.190641	0.0147138	0.0124029
0.190772	0.0148133	0.0123732
0.190903	0.0159099	0.0123435
0.191035	0.0142607	0.0123139
0.191166	0.0157119	0.0122843
0.191298	0.0123023	0.0122547
0.191429	0.0139593	0.0122253
0.19156	0.00958132	0.0121959
0.191692	0.0132106	0.0121665
0.191823	0.0112438	0.0121372
0.191954	0.0128213	0.0121079
0.192086	0.0136767	0.0120787
0.192217	0.0118205	0.0120496
0.192348	0.0126338	0.0120205
0.19248	0.0142267	0.0119914
0.192611	0.00988096	0.0119625
0.192743	0.0124991	0.0119335
0.192874	0.0129744	0.0119046
0.193005	0.0159513	0.0118758
0.193137	0.0109221	0.011847
0.193268	0.0125901	0.0118183
0.193399	0.0104282	0.0117896
0.193531	0.011779	0.011761
0.193662	0.0141962	0.0117324
0.193793	0.0112425	0.0117039
0.193925	0.00988391	0.0116754
0.194056	0.0166567	0.011647
0.194188	0.0106369	0.0116186
0.194319	0.0109727	0.0115903
0.19445	0.0103243	0.011562
0.194582	0.0129757	0.0115338
0.194713	0.0120232	0.0115056
0.194844	0.0127374	0.0114775
0.194976	0.0137449	0.0114494
0.195107	0.0143934	0.0114214
0.195238	0.0085503	0.0113934
0.19537	0.00756943	0.0113655
0.195501	0.0109985	0.0113376
0.195633	0.00992919	0.0113097
0.195764	0.0116346	0.0112819
0.195895	0.00746115	0.0112542
0.196027	0.0106745	0.0112265
0.196158	0.0110758	0.0111988
0.196289	0.0104523	0.0111712
0.196421	0.0107494	0.0111436
0.196552	0.0118712	0.0111161
0.196683	0.0124411	0.0110886
0.196815	0.0136599	0.0110612
0.196946	0.0129295	0.0110338
0.197078	0.00984927	0.0110065
0.197209	0.0089465	0.0109792
0.19734	0.015545	0.010952
0.197472	0.0103205	0.0109248
0.197603	0.0147122	0.0108976
0.197734	0.0154597	0.0108705
0.197866	0.01048	0.0108434
0.197997	0.0141782	0.0108164
0.198128	0.00863239	0.0107894
0.19826	0.013607	0.0107625
0.198391	0.00700216	0.0107356
0.198523	0.0148668	0.0107088
0.198654	0.0114699	0.010682
0.198785	0.0115059	0.0106552
0.198917	0.0126483	0.0106285
0.199048	0.00967005	0.0106018
0.199179	0.0109624	0.0105752
0.199311	0.0055449	0.0105486
0.199442	0.00765854	0.0105221
0.199573	0.00682162	0.0104956
0.199705	0.0110075	0.0104691
0.199836	0.00934264	0.0104427
0.199967	0.00846272	0.0104164
0.200099	0.0123244	0.01039
0.20023	0.0115555	0.0103638
0.200362	0.0116285	0.0103375
0.200493	0.0150401	0.0103113
0.200624	0.0104459	0.0102852
0.200756	0.0110247	0.0102591
0.200887	0.0115666	0.010233
0.201018	0.00714176	0.010207
0.20115	0.00930619	0.010181
0.201281	0.00808965	0.0101551
0.201412	0.00625607	0.0101292
0.201544	0.0109395	0.0101033
0.201675	0.0128948	0.0100775
0.201807	0.0101825	0.0100517
0.201938	0.00723547	0.010026
0.202069	0.0102862	0.0100003
0.202201	0.00515387	0.00997465
0.202332	0.0105385	0.00994904
0.202463	0.010901	0.00992348
0.202595	0.00768818	0.00989796
0.202726	0.0105367	0.00987248
0.202857	0.0104955	0.00984704
0.202989	0.00587263	0.00982165
0.20312	0.0104502	0.0097963
0.203252	0.00764292	0.00977098
0.203383	0.00534889	0.00974571
0.203514	0.00459336	0.00972048
0.203646	0.0115286	0.00969529
0.203777	0.00919933	0.00967015
0.203908	0.0103117	0.00964504
0.20404	0.0107431	0.00961998
0.204171	0.010129	0.00959496
0.204302	0.00728124	0.00956997
0.204434	0.00730115	0.00954504
0.204565	0.0118565	0.00952014
0.204697	0.00800687	0.00949528
0.204828	0.0079972	0.00947046
0.204959	0.0105318	0.00944569
0.205091	0.00463388	0.00942096
0.205222	0.00990437	0.00939627
0.205353	0.00510572	0.00937162
0.205485	0.00840743	0.00934702
0.205616	0.00858705	0.00932245
0.205747	0.00704787	0.00929793
0.205879	0.00569345	0.00927345
0.20601	0.0085084	0.00924901
0.206142	0.00918657	0.00922461
0.206273	0.00966067	0.00920025
0.206404	0.00711681	0.00917594
0.206536	0.00408594	0.00915167
0.206667	0.0091008	0.00912744
0.206798	0.00880555	0.00910325
0.20693	0.00615901	0.00907911
0.207061	0.00855135	0.00905501
0.207192	0.0126539	0.00903095
0.207324	0.00627795	0.00900693
0.207455	0.0104516	0.00898295
0.207587	0.00665193	0.00895902
0.207718	0.0102311	0.00893513
0.207849	0.0111859	0.00891128
0.207981	0.00890773	0.00888748
0.208112	0.00570089	0.00886371
0.208243	0.00657046	0.00883999
0.208375	0.00615956	0.00881631
0.208506	0.00883245	0.00879268
0.208637	0.0105953	0.00876909
0.208769	0.00493665	0.00874554
0.2089	0.00758048	0.00872203
0.209032	0.00705803	0.00869857
0.209163	0.0119935	0.00867515
0.209294	0.00568201	0.00865177
0.209426	0.00380839	0.00862843
0.209557	0.00637131	0.00860514
0.209688	0.00724159	0.00858189
0.20982	0.00829818	0.00855869
0.209951	0.00807539	0.00853553
0.210082	0.00771594	0.00851241
0.210214	0.0133193	0.00848934
0.210345	0.00945764	0.00846631
0.210477	0.00807087	0.00844332
0.210608	0.00633894	0.00842037
0.210739	0.00736587	0.00839747
0.210871	0.00809582	0.00837462
0.211002	0.00786496	0.00835181
0.211133	0.00847331	0.00832904
0.211265	0.00635075	0.00830631
0.211396	0.00946042	0.00828363
0.211527	0.00701778	0.00826099
0.211659	0.00627208	0.0082384
0.21179	0.00907627	0.00821585
0.211922	0.0109292	0.00819335
0.212053	0.00631604	0.00817089
0.212184	0.00650901	0.00814847
0.212316	0.00817953	0.0081261
0.212447	0.0110164	0.00810377
0.212578	0.00856847	0.00808149
0.21271	0.00571632	0.00805926
0.212841	0.0052345	0.00803707
0.212972	0.00791052	0.00801492
0.213104	0.0120843	0.00799282
0.213235	0.00999008	0.00797077
0.213366	0.0071171	0.00794876
0.213498	0.0102386	0.00792679
0.213629	0.00583527	0.00790488
0.213761	0.00890551	0.007883
0.213892	0.00689974	0.00786118
0.214023	0.00916077	0.0078394
0.214155	0.00756218	0.00781767
0.214286	0.00609437	0.00779598
0.214417	0.00831676	0.00777435
0.214549	0.009668	0.00775275
0.21468	0.00771546	0.00773121
0.214811	0.00915431	0.00770971
0.214943	0.00817811	0.00768826
0.215074	0.0100703	0.00766686
0.215206	0.0116231	0.0076455
0.215337	0.0057759	0.00762419
0.215468	0.00736535	0.00760293
0.2156	0.00438403	0.00758172
0.215731	0.00495695	0.00756056
0.215862	0.007889	0.00753944
0.215994	0.00557492	0.00751837
0.216125	0.00638873	0.00749735
0.216256	0.0109275	0.00747638
0.216388	0.00585131	0.00745545
0.216519	0.00571305	0.00743458
0.216651	0.011414	0.00741375
0.216782	0.0063621	0.00739297
0.216913	0.0103304	0.00737224
0.217045	0.00937981	0.00735156
0.217176	0.00366704	0.00733093
0.217307	0.00458624	0.00731035
0.217439	0.00566408	0.00728982
0.21757	0.00483553	0.00726933
0.217701	0.00391238	0.0072489
0.217833	0.00858886	0.00722852
0.217964	0.00651562	0.00720818
0.218096	0.00378206	0.00718789
0.218227	0.00766788	0.00716766
0.218358	0.00946584	0.00714748
0.21849	0.00678083	0.00712734
0.218621	0.00729616	0.00710725
0.218752	0.00888426	0.00708722
0.218884	0.00763005	0.00706723
0.219015	0.00730644	0.0070473
0.219146	0.00668435	0.00702742
0.219278	0.00833904	0.00700758
0.219409	0.00992987	0.0069878
0.219541	0.00639545	0.00696807
0.219672	0.00807495	0.00694838
0.219803	0.00648525	0.00692875
0.219935	0.0104614	0.00690917
0.220066	0.00752364	0.00688965
0.220197	0.00521097	0.00687017
0.220329	0.00365534	0.00685074
0.22046	0.00413971	0.00683137
0.220591	0.00304365	0.00681204
0.220723	0.00447121	0.00679277
0.220854	0.0078617	0.00677355
0.220986	0.00809399	0.00675439
0.221117	0.00443521	0.00673527
0.221248	0.0115189	0.00671621
0.22138	0.00897124	0.0066972
0.221511	0.00430404	0.00667824
0.221642	0.00536553	0.00665933
0.221774	0.00553208	0.00664048
0.221905	0.00915635	0.00662169
0.222036	0.0109714	0.00660294
0.222168	0.0093285	0.00658425
0.222299	0.00860341	0.00656561
0.222431	0.00659487	0.00654702
0.222562	0.0112115	0.00652849
0.222693	0.00761674	0.00651001
0.222825	0.00312248	0.00649159
0.222956	0.0120633	0.00647322
0.223087	0.00889743	0.0064549
0.223219	0.0050281	0.00643664
0.22335	0.00450655	0.00641843
0.223481	0.0108021	0.00640028
0.223613	0.00346538	0.00638218
0.223744	0.006267	0.00636413
0.223875	0.00507003	0.00634614
0.224007	0.00757062	0.0063282
0.224138	0.01078	0.00631032
0.22427	0.00703926	0.00629249
0.224401	0.00841742	0.00627472
0.224532	0.00607056	0.006257
0.224664	0.00718048	0.00623934
0.224795	0.00866642	0.00622173
0.224926	0.00616999	0.00620418
0.225058	0.00632564	0.00618668
0.225189	0.0045981	0.00616924
0.22532	0.0084792	0.00615185
0.225452	0.00812168	0.00613452
0.225583	0.00179867	0.00611724
0.225715	0.00265867	0.00610002
0.225846	0.00783974	0.00608285
0.225977	0.00866169	0.00606574
0.226109	0.0058938	0.00604869
0.22624	0.00673659	0.00603169
0.226371	0.00567705	0.00601475
0.226503	0.00788296	0.00599786
0.226634	0.00523994	0.00598103
0.226765	0.00123646	0.00596425
0.226897	0.00582786	0.00594753
0.227028	0.00592895	0.00593087
0.22716	0.00818948	0.00591426
0.227291	0.00576873	0.00589771
0.227422	0.00864818	0.00588121
0.227554	0.00653871	0.00586477
0.227685	0.0103176	0.00584839
0.227816	0.00617049	0.00583206
0.227948	0.00297891	0.00581578
0.228079	0.00503882	0.00579957
0.22821	0.0050982	0.00578341
0.228342	0.000309103	0.0057673
0.228473	0.00874915	0.00575126
0.228605	0.0105128	0.00573527
0.228736	0.00762271	0.00571933
0.228867	0.00523562	0.00570345
0.228999	0.00681683	0.00568763
0.22913	0.00812488	0.00567187
0.229261	0.0048373	0.00565616
0.229393	0.0066268	0.00564051
0.229524	0.0048344	0.00562492
0.229655	0.00427936	0.00560938
0.229787	0.000442572	0.0055939
0.229918	0.00353174	0.00557848
0.23005	0.00816737	0.00556311
0.230181	0.00442328	0.0055478
0.230312	0.00878272	0.00553255
0.230444	0.0043408	0.00551735
0.230575	0.00894856	0.00550222
0.230706	0.00543451	0.00548714
0.230838	0.00517536	0.00547211
0.230969	0.00634722	0.00545714
0.2311	0.00809744	0.00544224
0.231232	0.00194187	0.00542738
0.231363	0.00983811	0.00541259
0.231495	0.00806921	0.00539785
0.231626	0.00403176	0.00538317
0.231757	0.00411218	0.00536855
0.231889	0.00314362	0.00535398
0.23202	0.00809316	0.00533947
0.232151	0.0050746	0.00532502
0.232283	0.00534374	0.00531062
0.232414	0.0018631	0.00529629
0.232545	0.00147154	0.00528201
0.232677	0.00816003	0.00526778
0.232808	0.00509063	0.00525362
0.23294	0.00256036	0.00523951
0.233071	0.00457327	0.00522546
0.233202	0.00156706	0.00521146
0.233334	0.00476406	0.00519753
0.233465	0.00682294	0.00518365
0.233596	0.0091414	0.00516982
0.233728	0.00813227	0.00515606
0.233859	0.00507396	0.00514235
0.23399	0.00369937	0.0051287
0.234122	0.0064943	0.00511511
0.234253	0.00560914	0.00510157
0.234384	0.00455699	0.00508809
0.234516	0.00201686	0.00507467
0.234647	0.00274001	0.0050613
0.234779	0.00405937	0.00504799
0.23491	0.00113841	0.00503474
0.235041	0.0044084	0.00502155
0.235173	0.00201985	0.00500841
0.235304	0.00557139	0.00499533
0.235435	0.00344277	0.0049823
0.235567	0.00974333	0.00496934
0.235698	0.00530299	0.00495643
0.235829	0.00291805	0.00494357
0.235961	0.00682337	0.00493077
0.236092	0.00375699	0.00491803
0.236224	0.0028755	0.00490535
0.236355	0.00305931	0.00489272
0.236486	0.00718323	0.00488015
0.236618	0.00356806	0.00486763
0.236749	0.00404926	0.00485517
0.23688	0.00464088	0.00484277
0.237012	0.00467317	0.00483042
0.237143	6.80314e-05	0.00481813
0.237274	0.00292428	0.0048059
0.237406	0.00286827	0.00479372
0.237537	0.00298326	0.0047816
0.237669	0.00400173	0.00476953
0.2378	0.0081366	0.00475752
0.237931	0.00466826	0.00474557
0.238063	0.00261725	0.00473366
0.238194	0.00176966	0.00472182
0.238325	0.0015493	0.00471003
0.238457	0.000186608	0.0046983
0.238588	-0.00132862	0.00468662
0.238719	0.00491301	0.004675
0.238851	0.00390948	0.00466343
0.238982	0.00291714	0.00465192
0.239114	0.00453638	0.00464046
0.239245	0.00337597	0.00462906
0.239376	0.00148605	0.00461771
0.239508	0.00882672	0.00460642
0.239639	0.00737034	0.00459518
0.23977	0.00377399	0.004584
0.239902	0.00537409	0.00457287
0.240033	0.00487602	0.0045618
0.240164	0.00596849	0.00455078
0.240296	0.00679534	0.00453981
0.240427	0.00351293	0.0045289
0.240559	0.00139299	0.00451804
0.24069	0.00812002	0.00450723
0.240821	0.00118958	0.00449648
0.240953	0.0046834	0.00448579
0.241084	0.00105918	0.00447514
0.241215	0.00604833	0.00446455
0.241347	0.00326846	0.00445402
0.241478	0.00758875	0.00444354
0.241609	0.00108711	0.0044331
0.241741	-0.000579656	0.00442273
0.241872	0.00622969	0.0044124
0.242004	0.00177592	0.00440213
0.242135	0.00416518	0.00439191
0.242266	0.00344729	0.00438175
0.242398	0.00411404	0.00437163
0.242529	0.00295854	0.00436157
0.24266	-0.00344242	0.00435156
0.242792	0.0049016	0.00434161
0.242923	0.00703154	0.0043317
0.243054	0.00569857	0.00432185
0.243186	0.00378777	0.00431205
0.243317	0.00293048	0.0043023
0.243449	0.00185027	0.0042926
0.24358	0.00662572	0.00428295
0.243711	0.00376397	0.00427335
0.243843	0.00691736	0.00426381
0.243974	-0.00229759	0.00425432
0.244105	-0.00015442	0.00424487
0.244237	0.00578016	0.00423548
0.244368	0.00527569	0.00422614
0.244499	0.00123713	0.00421685
0.244631	0.00532708	0.0042076
0.244762	0.00201745	0.00419841
0.244893	0.00266144	0.00418927
0.245025	0.00551156	0.00418018
0.245156	0.00826165	0.00417114
0.245288	0.00621814	0.00416215
0.245419	0.0028045	0.0041532
0.24555	0.00539514	0.00414431
0.245682	0.00452337	0.00413546
0.245813	0.00426052	0.00412667
0.245944	0.00480692	0.00411792
0.246076	-0.000668082	0.00410922
0.246207	0.00255174	0.00410057
0.246338	0.00184045	0.00409197
0.24647	0.00288926	0.00408341
0.246601	0.00378954	0.0040749
0.246733	0.00426063	0.00406645
0.246864	0.00337695	0.00405804
0.246995	0.00426565	0.00404967
0.247127	-0.000639762	0.00404136
0.247258	0.00195978	0.00403309
0.247389	0.000297009	0.00402487
0.247521	0.00475903	0.00401669
0.247652	0.00285882	0.00400857
0.247783	0.00331871	0.00400048
0.247915	0.00277272	0.00399245
0.248046	0.0061507	0.00398446
0.248178	0.00585335	0.00397652
0.248309	0.00531222	0.00396862
0.24844	0.00315402	0.00396077
0.248572	0.00245561	0.00395296
0.248703	0.00635776	0.0039452
0.248834	0.00448089	0.00393748
0.248966	0.00309637	0.00392981
0.249097	0.0070396	0.00392218
0.249228	0.00599191	0.0039146
0.24936	0.0077352	0.00390706
0.249491	0.00461698	0.00389957
0.249623	0.00212788	0.00389212
0.249754	0.000319958	0.00388471
0.249885	0.00627359	0.00387735
0.250017	0.00910959	0.00387003
0.250148	0.0055622	0.00386275
0.250279	0.00438326	0.00385552
0.250411	0.00356894	0.00384832
0.250542	0.0052544	0.00384118
0.250673	0.0038263	0.00383407
0.250805	0.00621496	0.00382701
0.250936	0.00353562	0.00381998
0.251068	0.00403591	0.003813
0.251199	0.00343497	0.00380607
0.25133	0.00376274	0.00379917
0.251462	-0.000922548	0.00379231
0.251593	0.00730531	0.0037855
0.251724	0.00601849	0.00377872
0.251856	0.00468138	0.00377199
0.251987	-0.00163307	0.0037653
0.252118	0.00350101	0.00375865
0.25225	0.00486069	0.00375203
0.252381	0.00314543	0.00374546
0.252513	0.00796552	0.00373893
0.252644	0.00584048	0.00373244
0.252775	0.00605741	0.00372598
0.252907	0.00461605	0.00371957
0.253038	0.00223675	0.00371319
0.253169	0.00226281	0.00370686
0.253301	0.00374195	0.00370056
0.253432	0.00546957	0.0036943
0.253563	0.000929705	0.00368808
0.253695	0.00810564	0.00368189
0.253826	0.00481446	0.00367575
0.253958	0.00247604	0.00366964
0.254089	0.00280767	0.00366357
0.25422	0.00361	0.00365753
0.254352	0.00571349	0.00365154
0.254483	0.00727824	0.00364558
0.254614	0.00406958	0.00363966
0.254746	0.00638538	0.00363377
0.254877	0.00454295	0.00362792
0.255008	0.000691689	0.00362211
0.25514	0.00104761	0.00361633
0.255271	0.00232173	0.00361059
0.255403	0.00360009	0.00360488
0.255534	0.00442084	0.00359921
0.255665	0.00248191	0.00359357
0.255797	0.00427759	0.00358797
0.255928	0.00767568	0.00358241
0.256059	0.002957	0.00357688
0.256191	-0.00172589	0.00357138
0.256322	0.00631333	0.00356591
0.256453	0.00628747	0.00356048
0.256585	0.0041708	0.00355509
0.256716	0.000163999	0.00354973
0.256847	0.00190413	0.0035444
0.256979	0.00172344	0.0035391
0.25711	0.00571193	0.00353384
0.257242	0.00705275	0.0035286
0.257373	0.00380315	0.00352341
0.257504	0.00516358	0.00351824
0.257636	0.00542111	0.0035131
0.257767	-0.00140584	0.003508
0.257898	-0.00170336	0.00350293
0.25803	0.00133547	0.00349789
0.258161	0.00293714	0.00349288
0.258292	-0.00107164	0.0034879
0.258424	0.00711409	0.00348295
0.258555	0.00507436	0.00347804
0.258687	-0.00116434	0.00347315
0.258818	0.00719568	0.00346829
0.258949	-0.00241945	0.00346347
0.259081	0.00410103	0.00345867
0.259212	-0.00157195	0.0034539
0.259343	7.07618e-05	0.00344917
0.259475	0.00458188	0.00344446
0.259606	0.00459043	0.00343978
0.259737	-0.000554669	0.00343513
0.259869	0.00311202	0.0034305
0.26	0.00453753	0.00342591
0.260132	0.00724172	0.00342134
0.260263	0.00173012	0.0034168
0.260394	0.00503601	0.00341229
0.260526	0.0054332	0.00340781
0.260657	0.0134435	0.00340336
0.260788	0.00394509	0.00339893
0.26092	0.000902221	0.00339453
0.261051	-0.00326393	0.00339015
0.261182	-0.00184674	0.0033858
0.261314	0.00171906	0.00338148
0.261445	0.0013848	0.00337718
0.261577	0.00347672	0.00337291
0.261708	0.00849414	0.00336867
0.261839	0.00216228	0.00336445
0.261971	0.00900712	0.00336026
0.262102	0.00164087	0.00335609
0.262233	0.00644901	0.00335194
0.262365	-0.00271332	0.00334783
0.262496	0.00910356	0.00334373
0.262627	0.00258676	0.00333966
0.262759	-0.000347218	0.00333562
0.26289	0.00195621	0.0033316
0.263022	0.00422939	0.0033276
0.263153	0.00127223	0.00332362
0.263284	0.00425968	0.00331967
0.263416	0.00515476	0.00331575
0.263547	-0.00194487	0.00331184
0.263678	0.00348871	0.00330796
0.26381	0.00513373	0.0033041
0.263941	0.00242811	0.00330027
0.264072	0.00761945	0.00329646
0.264204	0.000442341	0.00329266
0.264335	0.00567475	0.0032889
0.264467	0.00220704	0.00328515
0.264598	0.000907433	0.00328142
0.264729	0.00309472	0.00327772
0.264861	0.00105515	0.00327404
0.264992	0.0084511	0.00327037
0.265123	0.0115838	0.00326673
0.265255	0.00137401	0.00326311
0.265386	-0.000120635	0.00325951
0.265517	-0.000263488	0.00325593
0.265649	0.000908651	0.00325237
0.26578	-0.00191699	0.00324883
0.265912	0.00202626	0.00324531
0.266043	0.00493171	0.00324181
0.266174	0.00124904	0.00323833
0.266306	0.00426565	0.00323487
0.266437	-0.00298963	0.00323143
0.266568	0.0033426	0.00322801
[truncated: 559 more rows]

## Sheet: Fig. 1C
R (Å) SAXS VPS26C	P(r) SAXS VPS26C		R (Å) Alphafold2 model	P(r) Alphafold2 model		R (Å) GASBOR model	P(r) GASBOR model
0	0		0	0		0	0
0.369	2.6e-07		0.369	2.38e-07		0.369	4.45e-07
0.737	5.62e-07		0.737	5.23e-07		0.737	9.13e-07
1.11	9.06e-07		1.11	8.54e-07		1.11	1.4e-06
1.48	1.29e-06		1.48	1.23e-06		1.48	1.92e-06
1.84	1.72e-06		1.84	1.65e-06		1.84	2.46e-06
2.21	2.18e-06		2.21	2.12e-06		2.21	3.02e-06
2.58	2.69e-06		2.58	2.63e-06		2.58	3.6e-06
2.95	3.23e-06		2.95	3.18e-06		2.95	4.2e-06
3.32	3.81e-06		3.32	3.77e-06		3.32	4.83e-06
3.69	4.43e-06		3.69	4.4e-06		3.69	5.47e-06
4.06	5.07e-06		4.06	5.07e-06		4.06	6.13e-06
4.42	5.75e-06		4.42	5.77e-06		4.42	6.81e-06
4.79	6.46e-06		4.79	6.5e-06		4.79	7.51e-06
5.16	7.2e-06		5.16	7.26e-06		5.16	8.22e-06
5.53	7.96e-06		5.53	8.04e-06		5.53	8.94e-06
5.9	8.75e-06		5.9	8.86e-06		5.9	9.68e-06
6.27	9.55e-06		6.27	9.69e-06		6.27	1.04e-05
6.64	1.04e-05		6.64	1.05e-05		6.64	1.12e-05
7	1.12e-05		7	1.14e-05		7	1.2e-05
7.37	1.21e-05		7.37	1.23e-05		7.37	1.27e-05
7.74	1.29e-05		7.74	1.32e-05		7.74	1.35e-05
8.11	1.38e-05		8.11	1.41e-05		8.11	1.43e-05
8.48	1.47e-05		8.48	1.5e-05		8.48	1.51e-05
8.85	1.56e-05		8.85	1.59e-05		8.85	1.59e-05
9.22	1.65e-05		9.22	1.68e-05		9.22	1.66e-05
9.58	1.74e-05		9.58	1.77e-05		9.58	1.74e-05
9.95	1.82e-05		9.95	1.85e-05		9.95	1.82e-05
10.3	1.91e-05		10.3	1.94e-05		10.3	1.9e-05
10.7	2e-05		10.7	2.03e-05		10.7	1.98e-05
11.1	2.08e-05		11.1	2.12e-05		11.1	2.05e-05
11.4	2.17e-05		11.4	2.2e-05		11.4	2.13e-05
11.8	2.25e-05		11.8	2.28e-05		11.8	2.2e-05
12.2	2.33e-05		12.2	2.36e-05		12.2	2.27e-05
12.5	2.41e-05		12.5	2.44e-05		12.5	2.35e-05
12.9	2.49e-05		12.9	2.52e-05		12.9	2.42e-05
13.3	2.56e-05		13.3	2.59e-05		13.3	2.48e-05
13.6	2.64e-05		13.6	2.66e-05		13.6	2.55e-05
14	2.71e-05		14	2.73e-05		14	2.62e-05
14.4	2.78e-05		14.4	2.8e-05		14.4	2.68e-05
14.8	2.84e-05		14.8	2.86e-05		14.8	2.74e-05
15.1	2.9e-05		15.1	2.92e-05		15.1	2.8e-05
15.5	2.96e-05		15.5	2.98e-05		15.5	2.86e-05
15.9	3.02e-05		15.9	3.03e-05		15.9	2.91e-05
16.2	3.08e-05		16.2	3.08e-05		16.2	2.97e-05
16.6	3.13e-05		16.6	3.13e-05		16.6	3.02e-05
17	3.17e-05		17	3.18e-05		17	3.06e-05
17.3	3.22e-05		17.3	3.22e-05		17.3	3.11e-05
17.7	3.26e-05		17.7	3.26e-05		17.7	3.16e-05
18.1	3.3e-05		18.1	3.3e-05		18.1	3.2e-05
18.4	3.34e-05		18.4	3.33e-05		18.4	3.24e-05
18.8	3.37e-05		18.8	3.36e-05		18.8	3.27e-05
19.2	3.4e-05		19.2	3.39e-05		19.2	3.31e-05
19.5	3.43e-05		19.5	3.42e-05		19.5	3.34e-05
19.9	3.46e-05		19.9	3.44e-05		19.9	3.37e-05
20.3	3.48e-05		20.3	3.47e-05		20.3	3.4e-05
20.6	3.5e-05		20.6	3.49e-05		20.6	3.42e-05
21	3.52e-05		21	3.5e-05		21	3.45e-05
21.4	3.53e-05		21.4	3.52e-05		21.4	3.47e-05
21.8	3.54e-05		21.8	3.53e-05		21.8	3.49e-05
22.1	3.55e-05		22.1	3.54e-05		22.1	3.5e-05
22.5	3.56e-05		22.5	3.55e-05		22.5	3.52e-05
22.9	3.57e-05		22.9	3.56e-05		22.9	3.53e-05
23.2	3.57e-05		23.2	3.56e-05		23.2	3.54e-05
23.6	3.57e-05		23.6	3.57e-05		23.6	3.55e-05
24	3.57e-05		24	3.57e-05		24	3.56e-05
24.3	3.57e-05		24.3	3.57e-05		24.3	3.57e-05
24.7	3.57e-05		24.7	3.57e-05		24.7	3.57e-05
25.1	3.57e-05		25.1	3.57e-05		25.1	3.57e-05
25.4	3.56e-05		25.4	3.57e-05		25.4	3.57e-05
25.8	3.55e-05		25.8	3.57e-05		25.8	3.57e-05
26.2	3.55e-05		26.2	3.56e-05		26.2	3.57e-05
26.5	3.54e-05		26.5	3.56e-05		26.5	3.57e-05
26.9	3.53e-05		26.9	3.55e-05		26.9	3.56e-05
27.3	3.52e-05		27.3	3.54e-05		27.3	3.56e-05
27.7	3.5e-05		27.7	3.53e-05		27.7	3.55e-05
28	3.49e-05		28	3.52e-05		28	3.54e-05
28.4	3.48e-05		28.4	3.51e-05		28.4	3.53e-05
28.8	3.46e-05		28.8	3.5e-05		28.8	3.52e-05
29.1	3.45e-05		29.1	3.49e-05		29.1	3.51e-05
29.5	3.43e-05		29.5	3.48e-05		29.5	3.5e-05
29.9	3.42e-05		29.9	3.46e-05		29.9	3.49e-05
30.2	3.4e-05		30.2	3.45e-05		30.2	3.47e-05
30.6	3.38e-05		30.6	3.43e-05		30.6	3.46e-05
31	3.36e-05		31	3.41e-05		31	3.44e-05
31.3	3.35e-05		31.3	3.4e-05		31.3	3.42e-05
31.7	3.33e-05		31.7	3.38e-05		31.7	3.41e-05
32.1	3.31e-05		32.1	3.36e-05		32.1	3.39e-05
32.4	3.29e-05		32.4	3.34e-05		32.4	3.37e-05
32.8	3.27e-05		32.8	3.32e-05		32.8	3.35e-05
33.2	3.25e-05		33.2	3.3e-05		33.2	3.33e-05
33.6	3.23e-05		33.6	3.28e-05		33.6	3.31e-05
33.9	3.21e-05		33.9	3.26e-05		33.9	3.29e-05
34.3	3.19e-05		34.3	3.24e-05		34.3	3.27e-05
34.7	3.17e-05		34.7	3.22e-05		34.7	3.24e-05
35	3.15e-05		35	3.19e-05		35	3.22e-05
35.4	3.13e-05		35.4	3.17e-05		35.4	3.2e-05
35.8	3.1e-05		35.8	3.14e-05		35.8	3.17e-05
36.1	3.08e-05		36.1	3.12e-05		36.1	3.15e-05
36.5	3.06e-05		36.5	3.09e-05		36.5	3.12e-05
36.9	3.03e-05		36.9	3.07e-05		36.9	3.1e-05
37.2	3.01e-05		37.2	3.04e-05		37.2	3.07e-05
37.6	2.99e-05		37.6	3.01e-05		37.6	3.05e-05
38	2.96e-05		38	2.99e-05		38	3.02e-05
38.3	2.94e-05		38.3	2.96e-05		38.3	3e-05
38.7	2.91e-05		38.7	2.93e-05		38.7	2.97e-05
39.1	2.89e-05		39.1	2.9e-05		39.1	2.94e-05
39.4	2.86e-05		39.4	2.87e-05		39.4	2.91e-05
39.8	2.83e-05		39.8	2.84e-05		39.8	2.89e-05
40.2	2.81e-05		40.2	2.82e-05		40.2	2.86e-05
40.6	2.78e-05		40.6	2.78e-05		40.6	2.83e-05
40.9	2.75e-05		40.9	2.75e-05		40.9	2.8e-05
41.3	2.72e-05		41.3	2.72e-05		41.3	2.77e-05
41.7	2.69e-05		41.7	2.69e-05		41.7	2.74e-05
42	2.66e-05		42	2.66e-05		42	2.71e-05
42.4	2.63e-05		42.4	2.63e-05		42.4	2.68e-05
42.8	2.6e-05		42.8	2.6e-05		42.8	2.65e-05
43.1	2.57e-05		43.1	2.57e-05		43.1	2.62e-05
43.5	2.54e-05		43.5	2.54e-05		43.5	2.59e-05
43.9	2.51e-05		43.9	2.51e-05		43.9	2.56e-05
44.2	2.48e-05		44.2	2.47e-05		44.2	2.52e-05
44.6	2.45e-05		44.6	2.44e-05		44.6	2.49e-05
45	2.42e-05		45	2.41e-05		45	2.46e-05
45.3	2.38e-05		45.3	2.38e-05		45.3	2.43e-05
45.7	2.35e-05		45.7	2.35e-05		45.7	2.4e-05
46.1	2.32e-05		46.1	2.31e-05		46.1	2.37e-05
46.5	2.28e-05		46.5	2.28e-05		46.5	2.34e-05
46.8	2.25e-05		46.8	2.25e-05		46.8	2.3e-05
47.2	2.22e-05		47.2	2.22e-05		47.2	2.27e-05
47.6	2.18e-05		47.6	2.19e-05		47.6	2.24e-05
47.9	2.15e-05		47.9	2.15e-05		47.9	2.21e-05
48.3	2.12e-05		48.3	2.12e-05		48.3	2.18e-05
48.7	2.08e-05		48.7	2.09e-05		48.7	2.14e-05
49	2.05e-05		49	2.06e-05		49	2.11e-05
49.4	2.01e-05		49.4	2.02e-05		49.4	2.08e-05
49.8	1.98e-05		49.8	1.99e-05		49.8	2.05e-05
50.1	1.95e-05		50.1	1.96e-05		50.1	2.02e-05
50.5	1.91e-05		50.5	1.93e-05		50.5	1.99e-05
50.9	1.88e-05		50.9	1.89e-05		50.9	1.96e-05
51.2	1.84e-05		51.2	1.86e-05		51.2	1.93e-05
51.6	1.81e-05		51.6	1.83e-05		51.6	1.89e-05
52	1.78e-05		52	1.8e-05		52	1.86e-05
52.4	1.74e-05		52.4	1.77e-05		52.4	1.83e-05
52.7	1.71e-05		52.7	1.73e-05		52.7	1.8e-05
53.1	1.68e-05		53.1	1.7e-05		53.1	1.77e-05
53.5	1.65e-05		53.5	1.67e-05		53.5	1.74e-05
53.8	1.62e-05		53.8	1.64e-05		53.8	1.71e-05
54.2	1.58e-05		54.2	1.61e-05		54.2	1.69e-05
54.6	1.55e-05		54.6	1.58e-05		54.6	1.66e-05
54.9	1.52e-05		54.9	1.55e-05		54.9	1.63e-05
55.3	1.49e-05		55.3	1.52e-05		55.3	1.6e-05
55.7	1.46e-05		55.7	1.49e-05		55.7	1.57e-05
56	1.43e-05		56	1.46e-05		56	1.54e-05
56.4	1.4e-05		56.4	1.43e-05		56.4	1.51e-05
56.8	1.37e-05		56.8	1.4e-05		56.8	1.49e-05
57.1	1.34e-05		57.1	1.37e-05		57.1	1.46e-05
57.5	1.32e-05		57.5	1.34e-05		57.5	1.43e-05
57.9	1.29e-05		57.9	1.31e-05		57.9	1.4e-05
58.2	1.26e-05		58.2	1.29e-05		58.2	1.38e-05
58.6	1.24e-05		58.6	1.26e-05		58.6	1.35e-05
59	1.21e-05		59	1.23e-05		59	1.33e-05
59.4	1.18e-05		59.4	1.21e-05		59.4	1.3e-05
59.7	1.16e-05		59.7	1.18e-05		59.7	1.27e-05
60.1	1.14e-05		60.1	1.15e-05		60.1	1.25e-05
60.5	1.11e-05		60.5	1.13e-05		60.5	1.22e-05
60.8	1.09e-05		60.8	1.11e-05		60.8	1.2e-05
61.2	1.06e-05		61.2	1.08e-05		61.2	1.17e-05
61.6	1.04e-05		61.6	1.06e-05		61.6	1.15e-05
61.9	1.02e-05		61.9	1.03e-05		61.9	1.13e-05
62.3	9.98e-06		62.3	1.01e-05		62.3	1.1e-05
62.7	9.77e-06		62.7	9.9e-06		62.7	1.08e-05
63	9.56e-06		63	9.68e-06		63	1.05e-05
63.4	9.36e-06		63.4	9.47e-06		63.4	1.03e-05
63.8	9.16e-06		63.8	9.26e-06		63.8	1.01e-05
64.1	8.96e-06		64.1	9.05e-06		64.1	9.86e-06
64.5	8.77e-06		64.5	8.85e-06		64.5	9.64e-06
64.9	8.58e-06		64.9	8.66e-06		64.9	9.42e-06
65.3	8.39e-06		65.3	8.47e-06		65.3	9.2e-06
65.6	8.21e-06		65.6	8.28e-06		65.6	8.99e-06
66	8.03e-06		66	8.09e-06		66	8.78e-06
66.4	7.86e-06		66.4	7.91e-06		66.4	8.57e-06
66.7	7.69e-06		66.7	7.73e-06		66.7	8.36e-06
67.1	7.52e-06		67.1	7.55e-06		67.1	8.15e-06
67.5	7.35e-06		67.5	7.38e-06		67.5	7.95e-06
67.8	7.18e-06		67.8	7.21e-06		67.8	7.75e-06
68.2	7.02e-06		68.2	7.05e-06		68.2	7.56e-06
68.6	6.86e-06		68.6	6.88e-06		68.6	7.37e-06
68.9	6.7e-06		68.9	6.72e-06		68.9	7.17e-06
69.3	6.55e-06		69.3	6.56e-06		69.3	6.99e-06
69.7	6.39e-06		69.7	6.4e-06		69.7	6.8e-06
70	6.24e-06		70	6.25e-06		70	6.62e-06
70.4	6.09e-06		70.4	6.09e-06		70.4	6.44e-06
70.8	5.94e-06		70.8	5.94e-06		70.8	6.26e-06
71.2	5.79e-06		71.2	5.79e-06		71.2	6.09e-06
71.5	5.64e-06		71.5	5.64e-06		71.5	5.92e-06
71.9	5.5e-06		71.9	5.5e-06		71.9	5.75e-06
72.3	5.36e-06		72.3	5.35e-06		72.3	5.58e-06
72.6	5.21e-06		72.6	5.21e-06		72.6	5.42e-06
73	5.07e-06		73	5.07e-06		73	5.26e-06
73.4	4.93e-06		73.4	4.93e-06		73.4	5.1e-06
73.7	4.8e-06		73.7	4.8e-06		73.7	4.95e-06
74.1	4.66e-06		74.1	4.66e-06		74.1	4.8e-06
74.5	4.52e-06		74.5	4.53e-06		74.5	4.65e-06
74.8	4.39e-06		74.8	4.4e-06		74.8	4.5e-06
75.2	4.26e-06		75.2	4.27e-06		75.2	4.36e-06
75.6	4.13e-06		75.6	4.14e-06		75.6	4.22e-06
75.9	4e-06		75.9	4.02e-06		75.9	4.08e-06
76.3	3.87e-06		76.3	3.9e-06		76.3	3.94e-06
76.7	3.75e-06		76.7	3.78e-06		76.7	3.81e-06
77	3.62e-06		77	3.66e-06		77	3.68e-06
77.4	3.5e-06		77.4	3.54e-06		77.4	3.55e-06
77.8	3.38e-06		77.8	3.43e-06		77.8	3.42e-06
78.2	3.26e-06		78.2	3.32e-06		78.2	3.3e-06
78.5	3.14e-06		78.5	3.21e-06		78.5	3.18e-06
78.9	3.03e-06		78.9	3.1e-06		78.9	3.06e-06
79.3	2.91e-06		79.3	3e-06		79.3	2.94e-06
79.6	2.8e-06		79.6	2.9e-06		79.6	2.83e-06
80	2.69e-06		80	2.8e-06		80	2.72e-06
80.4	2.59e-06		80.4	2.7e-06		80.4	2.61e-06
80.7	2.48e-06		80.7	2.61e-06		80.7	2.5e-06
81.1	2.38e-06		81.1	2.52e-06		81.1	2.4e-06
81.5	2.28e-06		81.5	2.43e-06		81.5	2.29e-06
81.8	2.18e-06		81.8	2.34e-06		81.8	2.19e-06
82.2	2.09e-06		82.2	2.25e-06		82.2	2.09e-06
82.6	2e-06		82.6	2.17e-06		82.6	2e-06
82.9	1.91e-06		82.9	2.09e-06		82.9	1.9e-06
83.3	1.82e-06		83.3	2.01e-06		83.3	1.81e-06
83.7	1.73e-06		83.7	1.93e-06		83.7	1.72e-06
84.1	1.65e-06		84.1	1.86e-06		84.1	1.63e-06
84.4	1.57e-06		84.4	1.78e-06		84.4	1.54e-06
84.8	1.49e-06		84.8	1.71e-06		84.8	1.46e-06
85.2	1.41e-06		85.2	1.64e-06		85.2	1.38e-06
85.5	1.34e-06		85.5	1.57e-06		85.5	1.3e-06
85.9	1.27e-06		85.9	1.5e-06		85.9	1.22e-06
86.3	1.2e-06		86.3	1.43e-06		86.3	1.14e-06
86.6	1.13e-06		86.6	1.37e-06		86.6	1.07e-06
87	1.06e-06		87	1.3e-06		87	9.95e-07
87.4	9.99e-07		87.4	1.23e-06		87.4	9.25e-07
87.7	9.36e-07		87.7	1.17e-06		87.7	8.56e-07
88.1	8.75e-07		88.1	1.1e-06		88.1	7.9e-07
88.5	8.14e-07		88.5	1.04e-06		88.5	7.25e-07
88.8	7.56e-07		88.8	9.72e-07		88.8	6.63e-07
89.2	6.98e-07		89.2	9.07e-07		89.2	6.02e-07
89.6	6.42e-07		89.6	8.41e-07		89.6	5.44e-07
90	5.86e-07		90	7.75e-07		90	4.88e-07
90.3	5.31e-07		90.3	7.09e-07		90.3	4.33e-07
90.7	4.77e-07		90.7	6.42e-07		90.7	3.81e-07
91.1	4.24e-07		91.1	5.74e-07		91.1	3.3e-07
91.4	3.7e-07		91.4	5.06e-07		91.4	2.82e-07
91.8	3.18e-07		91.8	4.37e-07		91.8	2.35e-07
92.2	2.65e-07		92.2	3.66e-07		92.2	1.91e-07
92.5	2.12e-07		92.5	2.95e-07		92.5	1.49e-07
92.9	1.6e-07		92.9	2.23e-07		92.9	1.09e-07
93.3	1.07e-07		93.3	1.5e-07		93.3	7.04e-08
93.6	5.35e-08		93.6	7.56e-08		93.6	3.42e-08
94	0		94	0			0

## Sheet: Fig. 1D
q*Rg	(q*Rg)2I(q)/I(0)
0.119817	0.0117691
0.123315	0.010835
0.126812	0.0129893
0.13031	0.0174596
0.133807	0.0138432
0.137305	0.0175112
0.140803	0.0171866
0.1443	0.0209173
0.147798	0.0213326
0.151296	0.021616
0.154793	0.0209036
0.158291	0.0234445
0.161789	0.0285322
0.165286	0.0264714
0.168784	0.0294295
0.172282	0.0328577
0.175779	0.0309874
0.179277	0.0318957
0.182775	0.0345264
0.186272	0.034745
0.18977	0.0360027
0.193268	0.0376279
0.196765	0.0365113
0.200263	0.0385101
0.203761	0.0401512
0.207258	0.0435803
0.210756	0.0455304
0.214254	0.0453861
0.217751	0.0497457
0.221249	0.0480466
0.224747	0.0487293
0.228244	0.0514805
0.231742	0.0530694
0.23524	0.0552371
0.238737	0.0575909
0.242235	0.0609381
0.245732	0.0607618
0.24923	0.0643366
0.252728	0.0618489
0.256225	0.0660897
0.259723	0.0646743
0.263221	0.0680479
0.266718	0.0704432
0.270216	0.0705096
0.273714	0.0745297
0.277211	0.0751633
0.280709	0.0772396
0.284207	0.0786512
0.287704	0.0819217
0.291202	0.0822433
0.2947	0.085187
0.298197	0.0875115
0.301695	0.0874203
0.305193	0.0916288
0.30869	0.0918384
0.312188	0.0954345
0.315686	0.0948285
0.319183	0.0998322
0.322681	0.100522
0.326179	0.101751
0.329676	0.106859
0.333174	0.107902
0.336672	0.111131
0.340169	0.114159
0.343667	0.11478
0.347165	0.119806
0.350662	0.118855
0.35416	0.122575
0.357657	0.123391
0.361155	0.126998
0.364653	0.127776
0.36815	0.129671
0.371648	0.131211
0.375146	0.133945
0.378643	0.13528
0.382141	0.139391
0.385639	0.141304
0.389136	0.143186
0.392634	0.14502
0.396132	0.147567
0.399629	0.153095
0.403127	0.151753
0.406625	0.152959
0.410122	0.15847
0.41362	0.16301
0.417118	0.161422
0.420615	0.169659
0.424113	0.168234
0.427611	0.169071
0.431108	0.175748
0.434606	0.17789
0.438104	0.181632
0.441601	0.182484
0.445099	0.186394
0.448597	0.186097
0.452094	0.192451
0.455592	0.192842
0.45909	0.195326
0.462587	0.198835
0.466085	0.200572
0.469582	0.206027
0.47308	0.213252
0.476578	0.213366
0.480075	0.209935
0.483573	0.21855
0.487071	0.220198
0.490568	0.224014
0.494066	0.231211
0.497564	0.226128
0.501061	0.228156
0.504559	0.230794
0.508057	0.233248
0.511554	0.243085
0.515052	0.239411
0.51855	0.242675
0.522047	0.253721
0.525545	0.250013
0.529043	0.255397
0.53254	0.256454
0.536038	0.262551
0.539536	0.258479
0.543033	0.263161
0.546531	0.267928
0.550029	0.268377
0.553526	0.276445
0.557024	0.282354
0.560522	0.280862
0.564019	0.286864
0.567517	0.284627
0.571015	0.28891
0.574512	0.298226
0.57801	0.301917
0.581507	0.30892
0.585005	0.305041
0.588503	0.301066
0.592	0.310898
0.595498	0.317091
0.598996	0.322171
0.602493	0.318155
0.605991	0.323381
0.609489	0.327058
0.612986	0.329422
0.616484	0.336436
0.619982	0.336746
0.623479	0.341389
0.626977	0.341898
0.630475	0.351926
0.633972	0.354061
0.63747	0.357645
0.640968	0.356932
0.644465	0.357343
0.647963	0.373451
0.651461	0.367886
0.654958	0.373184
0.658456	0.383079
0.661954	0.377028
0.665451	0.381616
0.668949	0.382054
0.672447	0.387703
0.675944	0.39288
0.679442	0.392338
0.68294	0.39396
0.686437	0.398197
0.689935	0.405956
0.693432	0.411559
0.69693	0.411444
0.700428	0.417119
0.703925	0.426457
0.707423	0.421426
0.710921	0.427419
0.714418	0.430333
0.717916	0.429661
0.721414	0.443994
0.724911	0.440052
0.728409	0.443972
0.731907	0.441138
0.735404	0.444388
0.738902	0.450319
0.7424	0.462449
0.745897	0.45837
0.749395	0.467635
0.752893	0.476587
0.75639	0.464187
0.759888	0.477429
0.763386	0.471858
0.766883	0.484148
0.770381	0.492179
0.773879	0.502133
0.777376	0.492711
0.780874	0.49046
0.784372	0.504136
0.787869	0.506519
0.791367	0.516002
0.794865	0.511645
0.798362	0.502475
0.80186	0.519166
0.805357	0.518608
0.808855	0.523672
0.812353	0.530535
0.81585	0.535206
0.819348	0.538527
0.822846	0.536793
0.826343	0.54044
0.829841	0.540978
0.833339	0.545438
0.836836	0.552203
0.840334	0.553483
0.843832	0.562241
0.847329	0.56607
0.850827	0.573376
0.854325	0.569228
0.857822	0.569498
0.86132	0.571469
0.864818	0.583134
0.868315	0.579009
0.871813	0.594915
0.875311	0.588327
0.878808	0.604445
0.882306	0.60197
0.885804	0.613677
0.889301	0.604736
0.892799	0.60678
0.896297	0.623597
0.899794	0.62203
0.903292	0.613441
0.90679	0.620787
0.910287	0.635148
0.913785	0.628628
0.917282	0.63718
0.92078	0.635926
0.924278	0.639776
0.927775	0.660833
0.931273	0.664996
0.934771	0.645964
0.938268	0.649234
0.941766	0.661544
0.945264	0.666252
0.948761	0.664616
0.952259	0.664701
0.955757	0.676335
0.959254	0.669144
0.962752	0.682951
0.96625	0.69331
0.969747	0.693432
0.973245	0.688765
0.976743	0.682278
0.98024	0.698474
0.983738	0.685159
0.987236	0.702415
0.990733	0.707103
0.994231	0.707181
0.997729	0.711536
1.00123	0.71242
1.00472	0.705877
1.00822	0.718058
1.01172	0.725503
1.01522	0.726039
1.01871	0.742945
1.02221	0.733556
1.02571	0.753502
1.02921	0.754941
1.03271	0.738678
1.0362	0.755361
1.0397	0.755429
1.0432	0.757866
1.0467	0.765704
1.05019	0.758413
1.05369	0.766162
1.05719	0.774011
1.06069	0.782609
1.06418	0.776424
1.06768	0.774972
1.07118	0.789159
1.07468	0.776839
1.07817	0.78729
1.08167	0.795038
1.08517	0.804844
1.08867	0.811788
1.09217	0.801951
1.09566	0.802168
1.09916	0.813105
1.10266	0.801256
1.10616	0.814198
1.10965	0.804586
1.11315	0.816964
1.11665	0.817478
1.12015	0.818534
1.12364	0.835863
1.12714	0.827542
1.13064	0.833775
1.13414	0.836162
1.13763	0.826919
1.14113	0.841022
1.14463	0.844551
1.14813	0.844479
1.15163	0.858059
1.15512	0.841285
1.15862	0.868647
1.16212	0.855269
1.16562	0.876016
1.16911	0.862494
1.17261	0.895463
1.17611	0.863392
1.17961	0.880103
1.1831	0.882631
1.1866	0.887605
1.1901	0.892025
1.1936	0.885459
1.19709	0.894156
1.20059	0.880324
1.20409	0.903414
1.20759	0.879796
1.21109	0.905
1.21458	0.906497
1.21808	0.891488
1.22158	0.903788
1.22508	0.915356
1.22857	0.912926
1.23207	0.903543
1.23557	0.924431
1.23907	0.914624
1.24256	0.905255
1.24606	0.934595
1.24956	0.935462
1.25306	0.906032
1.25656	0.94076
1.26005	0.920576
1.26355	0.924376
1.26705	0.92533
1.27055	0.934496
1.27404	0.943777
1.27754	0.977999
1.28104	0.961734
1.28454	0.947732
1.28803	0.959772
1.29153	0.951683
1.29503	0.961779
1.29853	0.971525
1.30202	0.978014
1.30552	0.969549
1.30902	0.981632
1.31252	0.983764
1.31602	1.0033
1.31951	0.975838
1.32301	0.979543
1.32651	0.980231
1.33001	0.985966
1.3335	0.987298
1.337	0.992833
1.3405	0.991272
1.344	1.01054
1.34749	1.03388
1.35099	1.01586
1.35449	1.00338
1.35799	1.03515
1.36148	0.994458
1.36498	0.988865
1.36848	1.0236
1.37198	1.01525
1.37548	1.01602
1.37897	1.03916
1.38247	1.02083
1.38597	1.02812
1.38947	1.01143
1.39296	1.0247
1.39646	1.04693
1.39996	1.05178
1.40346	1.04033
1.40695	1.03948
1.41045	1.04474
1.41395	1.04972
1.41745	1.02157
1.42094	1.03475
1.42444	1.04358
1.42794	1.03312
1.43144	1.04589
1.43494	1.03176
1.43843	1.07799
1.44193	1.06872
1.44543	1.06651
1.44893	1.0719
1.45242	1.0539
1.45592	1.0767
1.45942	1.07287
1.46292	1.05681
1.46641	1.07845
1.46991	1.06199
1.47341	1.05526
1.47691	1.07568
1.48041	1.0653
1.4839	1.07875
1.4874	1.08582
1.4909	1.0818
1.4944	1.08587
1.49789	1.10331
1.50139	1.08022
1.50489	1.07482
1.50839	1.08166
1.51188	1.08157
1.51538	1.11208
1.51888	1.08838
1.52238	1.10281
1.52587	1.10363
1.52937	1.08676
1.53287	1.10633
1.53637	1.10464
1.53987	1.12109
1.54336	1.08401
1.54686	1.09528
1.55036	1.11164
1.55386	1.1377
1.55735	1.10643
1.56085	1.11824
1.56435	1.11794
1.56785	1.08494
1.57134	1.09481
1.57484	1.14037
1.57834	1.11512
1.58184	1.14907
1.58533	1.13255
1.58883	1.14961
1.59233	1.11211
1.59583	1.11171
1.59933	1.10165
1.60282	1.13109
1.60632	1.15183
1.60982	1.17786
1.61332	1.12975
1.61681	1.12876
1.62031	1.13715
1.62381	1.12453
1.62731	1.1065
1.6308	1.14532
1.6343	1.1171
1.6378	1.13314
1.6413	1.13896
1.64479	1.161
1.64829	1.17965
1.65179	1.17532
1.65529	1.17693
1.65879	1.17301
1.66228	1.14993
1.66578	1.14318
1.66928	1.13621
1.67278	1.20186
1.67627	1.15593
1.67977	1.15708
1.68327	1.14324
1.68677	1.18746
1.69026	1.15927
1.69376	1.155
1.69726	1.16095
1.70076	1.15532
1.70426	1.16494
1.70775	1.21749
1.71125	1.19611
1.71475	1.16342
1.71825	1.18315
1.72174	1.20735
1.72524	1.1839
1.72874	1.14417
1.73224	1.16461
1.73573	1.14622
1.73923	1.16613
1.74273	1.16237
1.74623	1.20399
1.74972	1.15605
1.75322	1.16519
1.75672	1.18737
1.76022	1.18195
1.76372	1.1923
1.76721	1.17508
1.77071	1.13983
1.77421	1.17365
1.77771	1.19528
1.7812	1.18007
1.7847	1.21421
1.7882	1.22605
1.7917	1.18085
1.79519	1.22804
1.79869	1.167
1.80219	1.19546
1.80569	1.17948
1.80918	1.17568
1.81268	1.23855
1.81618	1.24743
1.81968	1.16494
1.82318	1.1798
1.82667	1.19047
1.83017	1.22147
1.83367	1.2056
1.83717	1.19192
1.84066	1.19247
1.84416	1.2089
1.84766	1.17066
1.85116	1.15463
1.85465	1.19397
1.85815	1.15921
1.86165	1.20681
1.86515	1.17617
1.86864	1.16999
1.87214	1.23003
1.87564	1.22233
1.87914	1.20031
1.88264	1.1781
1.88613	1.21827
1.88963	1.25111
1.89313	1.22453
1.89663	1.19221
1.90012	1.22256
1.90362	1.22773
1.90712	1.18406
1.91062	1.25976
1.91411	1.19609
1.91761	1.18848
1.92111	1.22361
1.92461	1.17355
1.92811	1.16429
1.9316	1.16493
1.9351	1.2455
1.9386	1.25643
1.9421	1.23307
1.94559	1.21729
1.94909	1.21378
1.95259	1.21541
1.95609	1.22331
1.95958	1.20659
1.96308	1.17101
1.96658	1.1752
1.97008	1.19131
1.97357	1.17913
1.97707	1.18223
1.98057	1.21424
1.98407	1.20374
1.98757	1.20373
1.99106	1.19074
1.99456	1.18738
1.99806	1.1761
2.00156	1.19626
2.00505	1.20841
2.00855	1.21986
2.01205	1.22886
2.01555	1.22352
2.01904	1.18791
2.02254	1.19175
2.02604	1.21446
2.02954	1.19191
2.03303	1.20451
2.03653	1.12885
2.04003	1.20564
2.04353	1.20206
2.04703	1.22087
2.05052	1.22266
2.05402	1.2205
2.05752	1.21732
2.06102	1.21212
2.06451	1.23875
2.06801	1.24172
2.07151	1.21713
2.07501	1.23075
2.0785	1.21997
2.082	1.19451
2.0855	1.16554
2.089	1.19811
2.09249	1.23367
2.09599	1.14292
2.09949	1.21527
2.10299	1.13902
2.10649	1.20854
2.10998	1.21437
2.11348	1.15722
2.11698	1.20309
2.12048	1.19491
2.12397	1.2322
2.12747	1.17402
2.13097	1.17666
2.13447	1.25754
2.13796	1.18183
2.14146	1.17564
2.14496	1.20244
2.14846	1.22296
2.15196	1.18221
2.15545	1.18776
2.15895	1.19554
2.16245	1.21804
2.16595	1.16285
2.16944	1.1566
2.17294	1.19829
2.17644	1.23539
2.17994	1.24282
2.18343	1.19154
2.18693	1.15892
2.19043	1.19353
2.19393	1.21317
2.19742	1.17864
2.20092	1.20198
2.20442	1.20131
2.20792	1.24019
2.21142	1.2029
2.21491	1.17313
2.21841	1.23189
2.22191	1.22559
2.22541	1.17581
2.2289	1.20734
2.2324	1.1547
2.2359	1.1725
2.2394	1.21369
2.24289	1.18
2.24639	1.16657
2.24989	1.17632
2.25339	1.15921
2.25688	1.1954
2.26038	1.17916
2.26388	1.24967
2.26738	1.1578
2.27088	1.14177
2.27437	1.16711
2.27787	1.15698
2.28137	1.14699
2.28487	1.14812
2.28836	1.20011
2.29186	1.25143
2.29536	1.16459
2.29886	1.15265
2.30235	1.22702
2.30585	1.14987
2.30935	1.15535
2.31285	1.19641
2.31634	1.13061
2.31984	1.17283
2.32334	1.17767
2.32684	1.18103
2.33034	1.16918
2.33383	1.22605
2.33733	1.20632
2.34083	1.20055
2.34433	1.19538
2.34782	1.14497
2.35132	1.18346
2.35482	1.20066
2.35832	1.25354
2.36181	1.15304
2.36531	1.16978
2.36881	1.18662
2.37231	1.19425
2.37581	1.19078
2.3793	1.16814
2.3828	1.18247
2.3863	1.20801
2.3898	1.22157
2.39329	1.18096
2.39679	1.17266
2.40029	1.15216
2.40379	1.17846
2.40728	1.21725
2.41078	1.17007
2.41428	1.13215
2.41778	1.1344
2.42127	1.11965
2.42477	1.21444
2.42827	1.11908
2.43177	1.15286
2.43527	1.20842
2.43876	1.17431
2.44226	1.13592
2.44576	1.15587
2.44926	1.14906
2.45275	1.14317
2.45625	1.12825
2.45975	1.16262
2.46325	1.17406
2.46674	1.19222
2.47024	1.11514
2.47374	1.18894
2.47724	1.19171
2.48073	1.08367
2.48423	1.17965
2.48773	1.17141
2.49123	1.19997
2.49473	1.1346
2.49822	1.1017
2.50172	1.18476
2.50522	1.14139
2.50872	1.20346
2.51221	1.11737
2.51571	1.15852
2.51921	1.15636
2.52271	1.09434
2.5262	1.12228
2.5297	1.18806
2.5332	1.1739
2.5367	1.13762
2.54019	1.18882
2.54369	1.17008
2.54719	1.10534
2.55069	1.12207
2.55419	1.16997
2.55768	1.18912
2.56118	1.22882
2.56468	1.16401
2.56818	1.11771
2.57167	1.07004
2.57517	1.11968
2.57867	1.14659
2.58217	1.09129
2.58566	1.1373
2.58916	1.14606
2.59266	1.15482
2.59616	1.13762
2.59966	1.18411
2.60315	1.07256
2.60665	1.25599
2.61015	1.06829
2.61365	1.14569
2.61714	1.15519
2.62064	1.06494
2.62414	1.14289
2.62764	1.24598
2.63113	1.16023
2.63463	1.12945
2.63813	1.09105
2.64163	1.17102
2.64512	1.13724
2.64862	1.12329
2.65212	1.12945
2.65562	1.14673
2.65912	1.09965
2.66261	1.24839
2.66611	1.14224
2.66961	1.14077
2.67311	1.19599
2.6766	1.1166
2.6801	1.1338
2.6836	1.15548
2.6871	1.16328
2.69059	1.08961
2.69409	1.06937
2.69759	1.09051
2.70109	1.13402
2.70458	1.12728
2.70808	1.16455
2.71158	1.1099
2.71508	1.08653
2.71858	1.08656
2.72207	1.10204
2.72557	1.11912
2.72907	1.08616
2.73257	1.06872
2.73606	1.1128
2.73956	1.1454
2.74306	1.03684
2.74656	1.11509
2.75005	1.15233
2.75355	1.14449
2.75705	1.09177
2.76055	1.0653
2.76404	1.19557
2.76754	1.15987
2.77104	1.14338
2.77454	1.12585
2.77804	1.11723
2.78153	1.11294
2.78503	1.07506
2.78853	1.09046
2.79203	1.14278
2.79552	1.11931
2.79902	1.08952
2.80252	1.16349
2.80602	1.17238
2.80951	1.09286
2.81301	1.06426
2.81651	1.14358
2.82001	1.01768
2.82351	1.1387
2.827	1.12382
2.8305	1.09875
2.834	1.06403
2.8375	1.06584
2.84099	1.05076
2.84449	1.04985
2.84799	1.11632
2.85149	1.14242
2.85498	1.09797
2.85848	1.08759
2.86198	1.04024
2.86548	1.05959
2.86897	1.21226
2.87247	1.13376
2.87597	1.10761
2.87947	1.00163
2.88297	1.08767
2.88646	1.12094
2.88996	0.986786
2.89346	1.07982
2.89696	0.985856
2.90045	1.08612
2.90395	1.04585
2.90745	1.03767
2.91095	1.1205
2.91444	1.0555
2.91794	0.98407
2.92144	1.00295
2.92494	1.04897
2.92843	0.988852
2.93193	1.0362
2.93543	1.09413
2.93893	0.983955
2.94243	1.13124
2.94592	1.01817
2.94942	1.04783
2.95292	1.00081
2.95642	1.02891
2.95991	1.03793
2.96341	1.04042
2.96691	1.01279
2.97041	0.964039
2.9739	1.08758
2.9774	1.029
2.9809	1.00766
2.9844	1.0367
2.98789	1.08725
2.99139	1.01261
2.99489	0.963119
2.99839	0.985052
3.00189	1.09136
3.00538	1.09055
3.00888	1.06782
3.01238	1.10172
3.01588	1.04838
3.01937	1.0177
3.02287	1.16111
3.02637	1.14649
3.02987	1.06041
3.03336	1.08221
3.03686	1.14399
3.04036	1.08965
3.04386	1.02363
3.04736	0.944881
3.05085	1.01285
3.05435	1.03944
3.05785	0.989142
3.06135	1.05292
3.06484	1.05606
3.06834	1.11699
3.07184	1.06178
3.07534	0.972657
3.07883	1.01859
3.08233	1.05265
3.08583	0.995064
3.08933	1.07923
3.09282	1.10463
3.09632	0.993003
3.09982	0.995467
3.10332	0.879776
3.10682	1.02396
3.11031	1.00638
3.11381	1.12353
3.11731	1.07036
3.12081	0.927615
3.1243	1.00248
3.1278	1.04334
3.1313	1.01519
3.1348	1.03124
3.13829	1.03519
3.14179	0.987251
3.14529	1.04093
3.14879	1.03015
3.15228	0.977227
3.15578	1.01219
3.15928	0.990385
3.16278	1.17371
3.16628	1.04214
3.16977	1.02396
3.17327	1.03118
3.17677	1.05034
3.18027	1.09211
3.18376	0.963154
3.18726	1.11918
3.19076	0.98028
3.19426	0.948042
3.19775	0.912578
3.20125	1.0575
3.20475	1.0243
3.20825	0.998007
3.21174	1.03819
3.21524	1.05
3.21874	1.06472
3.22224	0.975196
3.22574	0.994663
3.22923	1.03585
3.23273	1.02796
3.23623	0.979596
3.23973	0.969525
3.24322	1.07685
3.24672	1.02691
3.25022	0.97099
3.25372	0.948518
3.25721	1.00314
3.26071	1.00884
3.26421	1.03972
3.26771	1.02995
3.2712	1.03019
3.2747	1.03344
3.2782	0.955101
3.2817	0.986458
3.2852	0.895444
3.28869	1.10458
3.29219	1.00796
3.29569	0.929956
3.29919	0.975715
3.30268	1.00865
3.30618	0.951018
3.30968	0.954494
3.31318	0.954772
3.31667	0.864431
3.32017	0.913587
3.32367	0.979267
3.32717	0.96497
3.33067	1.02347
3.33416	0.985702
3.33766	1.00739
3.34116	0.958219
3.34466	0.956316
3.34815	0.939598
3.35165	0.874471
3.35515	1.01708
3.35865	1.01023
3.36214	1.03531
3.36564	0.975916
3.36914	1.07106
3.37264	1.02318
3.37613	0.955744
3.37963	1.00938
3.38313	1.01372
3.38663	1.00256
3.39013	0.985348
3.39362	0.896457
3.39712	0.986868
3.40062	0.958162
3.40412	0.903503
3.40761	1.04829
3.41111	0.935842
3.41461	0.925389
3.41811	0.955165
3.4216	0.891192
3.4251	0.938587
3.4286	0.999251
3.4321	1.04348
3.43559	0.94296
3.43909	1.02626
3.44259	0.89625
3.44609	0.976038
3.44959	1.01459
3.45308	0.86852
3.45658	0.928887
3.46008	1.01837
3.46358	0.934972
3.46707	0.867169
3.47057	1.00402
3.47407	0.878565
3.47757	1.01733
3.48106	1.02665
3.48456	0.804002
3.48806	0.865538
3.49156	0.964288
3.49506	0.7832
3.49855	1.00087
3.50205	0.894724
3.50555	0.893196
3.50905	1.00361
3.51254	0.812723
3.51604	1.00251
3.51954	0.955513
3.52304	0.993495
3.52653	1.00199
3.53003	0.986372
3.53353	0.901075
3.53703	0.920549
3.54052	0.979067
3.54402	0.847817
3.54752	1.01292
3.55102	0.932548
3.55452	0.957541
3.55801	0.947352
3.56151	0.987244
3.56501	0.934817
3.56851	0.959065
3.572	0.913766
3.5755	0.865507
3.579	0.851811
3.5825	0.887573
3.58599	0.852979
3.58949	1.01316
3.59299	0.913195
3.59649	0.880851
3.59998	0.922066
3.60348	0.96778
3.60698	0.923059
3.61048	0.792377
3.61398	0.871358
3.61747	1.01131
3.62097	0.8902
3.62447	0.895295
3.62797	0.905238
3.63146	0.852755
3.63496	0.937901
3.63846	0.787963
3.64196	0.903979
3.64545	0.866132
3.64895	0.872286
3.65245	0.831047
3.65595	1.031
3.65944	0.898153
3.66294	0.940426
3.66644	0.888311
3.66994	0.816054
3.67344	0.865546
3.67693	0.743636
3.68043	0.871988
3.68393	0.911104
3.68743	0.963705
3.69092	0.763583
3.69442	0.92252
3.69792	0.874004
3.70142	0.984124
3.70491	0.833804
3.70841	0.989864
3.71191	0.782799
3.71541	0.833447
3.7189	0.996594
3.7224	0.798375
3.7259	0.874222
3.7294	0.760315
3.7329	0.905683
3.73639	0.981687
3.73989	0.952741
3.74339	0.872066
3.74689	0.733301
3.75038	1.06788
3.75388	0.899941
3.75738	0.862235
3.76088	0.805051
3.76437	0.950965
3.76787	0.923785
3.77137	0.986653
3.77487	0.830201
3.77837	0.83039
3.78186	1.01784
3.78536	0.778087
3.78886	0.748151
3.79236	0.870608
3.79585	0.849272
3.79935	0.862423
3.80285	0.86955
3.80635	0.941817
3.80984	0.915981
3.81334	0.711796
3.81684	0.886934
3.82034	0.840611
3.82383	0.91009
3.82733	0.788478
3.83083	0.892309
3.83433	0.730524
3.83783	0.896938
3.84132	0.760087
3.84482	0.851124
3.84832	0.781312
3.85182	0.810339
3.85531	0.821008
3.85881	0.879849
3.86231	0.740736
3.86581	0.823059
3.8693	0.820719
3.8728	0.77763
3.8763	0.83687
3.8798	0.758112
3.88329	0.851067
3.88679	0.814496
3.89029	0.907608
3.89379	0.941804
3.89729	0.994154
3.90078	0.801801
3.90428	0.917694
3.90778	0.778519
3.91128	0.938181
3.91477	0.775251
3.91827	0.84826
3.92177	0.931817
3.92527	0.959322
3.92876	0.703308
3.93226	0.912181
3.93576	0.814001
3.93926	0.892854
3.94276	0.804411
3.94625	1.00465
3.94975	0.764657
3.95325	0.862199
3.95675	0.778533
3.96024	0.919894
3.96374	0.739446
3.96724	0.893422
3.97074	0.839726
3.97423	0.812897
3.97773	0.813543
3.98123	0.819803
3.98473	0.852932
3.98822	0.798047
3.99172	0.919524
3.99522	0.863519
3.99872	0.817217
4.00222	0.991975
4.00571	0.830909
4.00921	0.864454
4.01271	0.74231
4.01621	0.840236
4.0197	0.745041
4.0232	0.888534
4.0267	0.867551
4.0302	0.795718
4.03369	0.963008
4.03719	0.823913
4.04069	0.719437
4.04419	0.875558
4.04768	0.932232
4.05118	0.767336
4.05468	0.723747
4.05818	0.804758
4.06168	0.816295
4.06517	0.839193
4.06867	0.851979
4.07217	0.821997
4.07567	0.819237
4.07916	0.831819
4.08266	0.846854
4.08616	0.740063
4.08966	0.826304
4.09315	0.752243
4.09665	0.755758
4.10015	0.75413
4.10365	0.873233
4.10714	0.693093
4.11064	0.770972
4.11414	0.729436
4.11764	0.879941
4.12114	0.669185
4.12463	0.805733
4.12813	0.791392
4.13163	0.772265
4.13513	0.67229
4.13862	0.788716
4.14212	0.74079
4.14562	0.642403
4.14912	0.589929
4.15261	0.684692
4.15611	0.827162
4.15961	0.979718
4.16311	0.800529
4.1666	0.789544
4.1701	0.79626
4.1736	0.759731
4.1771	0.81873
4.1806	0.960098
4.18409	0.948786
4.18759	0.708856
4.19109	0.810443
4.19459	0.834933
4.19808	0.75483
4.20158	0.898851
4.20508	0.738692
4.20858	0.787689
4.21207	0.799903
4.21557	0.73428
4.21907	0.768196
4.22257	0.73989
4.22607	0.814542
4.22956	0.617527
4.23306	0.802433
4.23656	0.790114
4.24006	0.909372
4.24355	0.708968
4.24705	0.698228
4.25055	0.798507
4.25405	0.781936
4.25754	0.767457
4.26104	0.679547
4.26454	0.725917
4.26804	0.830257
4.27153	0.688492
4.27503	0.820339
4.27853	0.92971
4.28203	0.723504
4.28553	0.778906
4.28902	0.689125
4.29252	0.67885
4.29602	0.79143
4.29952	0.900634
4.30301	0.708537
4.30651	0.656152
4.31001	0.757491
4.31351	0.733451
4.317	0.745584
4.3205	0.634309
4.324	0.698021
4.3275	0.84938
4.33099	0.830405
4.33449	0.906711
4.33799	0.740165
4.34149	0.683027
4.34499	0.725279
4.34848	0.769716
4.35198	0.862771
4.35548	0.647251
4.35898	0.779233
4.36247	0.773871
4.36597	0.79098
4.36947	0.713519
4.37297	0.726924
4.37646	0.492624
4.37996	0.694797
4.38346	0.690723
4.38696	0.853066
4.39046	0.949473
4.39395	0.766558
4.39745	0.74815
4.40095	0.755983
4.40445	0.658701
4.40794	0.664088
4.41144	0.83911
4.41494	0.738108
4.41844	0.789176
4.42193	0.705516
4.42543	0.754179
4.42893	0.751297
4.43243	0.710359
4.43592	0.911276
4.43942	0.697629
4.44292	0.884622
4.44642	0.619904
4.44992	0.712981
4.45341	0.721884
4.45691	0.740111
4.46041	0.610248
4.46391	0.853016
4.4674	0.779803
4.4709	0.704487
4.4744	0.755837
4.4779	0.682388
4.48139	0.743027
4.48489	0.804093
4.48839	0.525948
4.49189	0.739171
4.49538	0.660778
4.49888	0.814903
4.50238	0.67481
4.50588	0.850615
4.50938	0.807163
4.51287	0.768473
4.51637	0.55053
4.51987	0.655563
4.52337	0.718653
4.52686	0.811545
4.53036	0.769147
4.53386	0.787545
4.53736	0.611571
4.54085	0.904734
4.54435	0.818679
4.54785	0.623388
4.55135	0.543671
4.55484	0.802458
4.55834	0.753374
4.56184	0.629255
4.56534	0.746113
4.56884	0.655822
4.57233	0.61144
4.57583	0.611145
4.57933	0.826711
4.58283	0.697198
4.58632	0.847332
4.58982	0.726371
4.59332	0.755627
4.59682	0.69389
4.60031	0.782284
4.60381	0.519215
4.60731	0.928049
4.61081	0.602953
4.6143	0.740831
4.6178	0.579467
4.6213	0.660544
4.6248	0.697197
4.6283	0.612525
4.63179	0.628394
4.63529	0.66395
4.63879	0.685545
4.64229	0.659303
4.64578	0.835791
4.64928	0.629215
4.65278	0.645845
4.65628	0.856989
4.65977	0.695368
4.66327	0.634007
4.66677	0.77513
4.67027	0.714659
4.67377	0.713461
4.67726	0.718959
4.68076	0.634724
4.68426	0.597839
4.68776	0.637607
4.69125	0.524265
4.69475	0.658218
4.69825	0.666037
4.70175	0.792151
4.70524	0.71654
4.70874	0.524327
4.71224	0.621545
4.71574	0.643639
4.71923	0.7689
4.72273	0.734465
4.72623	0.645145
4.72973	0.637079
4.73323	0.906005
4.73672	0.499849
4.74022	0.739307
4.74372	0.669226
4.74722	0.750015
4.75071	0.520479
4.75421	0.672831
4.75771	0.523074
4.76121	0.512496
4.7647	0.715253
4.7682	0.564413
4.7717	0.707469
4.7752	0.637955
4.77869	0.701544
4.78219	0.741148
4.78569	0.690275
4.78919	0.657093
4.79269	0.519445
4.79618	0.514945
4.79968	0.454511
4.80318	0.669307
4.80668	0.672718
4.81017	0.591172
4.81367	0.725849
4.81717	0.742891
4.82067	0.631647
4.82416	0.673411
4.82766	0.667928
4.83116	0.568347
4.83466	0.556031
4.83815	0.508839
4.84165	0.838428
4.84515	0.789713
4.84865	0.716607
4.85215	0.7294
4.85564	0.830112
4.85914	0.57718
4.86264	0.820546
4.86614	0.769103
4.86963	0.781987
4.87313	0.519614
4.87663	0.700068
4.88013	0.705443
4.88362	0.372286
4.88712	0.620177
4.89062	0.810068
4.89412	0.738928
4.89762	0.747739
4.90111	0.404861
4.90461	0.873351
4.90811	0.575623
4.91161	0.521608
4.9151	0.779388
4.9186	0.608394
4.9221	0.46868
4.9256	0.549014
4.92909	0.611701
4.93259	0.614743
4.93609	0.501953
4.93959	0.551023
4.94308	0.744686
4.94658	0.640035
4.95008	0.56053
4.95358	0.474397
4.95708	0.620353
4.96057	0.766937
4.96407	0.497488
4.96757	0.550965
4.97107	0.575788
4.97456	0.479727
4.97806	0.734799
4.98156	0.572071
4.98506	0.44807
4.98855	0.659861
4.99205	0.735945
4.99555	0.592395
4.99905	0.717554
5.00254	0.636481
5.00604	0.637287
5.00954	0.499972
5.01304	0.621146
5.01654	0.53259
5.02003	0.484535
5.02353	0.710175
5.02703	0.437922
5.03053	0.600476
5.03402	0.670548
5.03752	0.522889
5.04102	0.646731
5.04452	0.595585
5.04801	0.695688
5.05151	0.67199
5.05501	0.647722
5.05851	0.736243
5.062	0.367783
5.0655	0.661239
5.069	0.741136
5.0725	0.933849
5.076	0.678927
5.07949	0.692647
5.08299	0.726309
5.08649	0.611915
5.08999	0.742069
5.09348	0.613578
5.09698	0.617809
5.10048	0.584218
5.10398	0.632594
5.10747	0.544124
5.11097	0.591597
5.11447	0.487623
5.11797	0.496381
5.12147	0.465527
5.12496	0.625006
5.12846	0.547985
5.13196	0.733164
5.13546	0.576608
5.13895	0.571452
5.14245	0.575634
5.14595	0.64911
5.14945	0.579125
5.15294	0.623607
5.15644	0.704192
5.15994	0.73599
5.16344	0.51366
5.16693	0.791311
5.17043	0.536779
5.17393	0.570876
5.17743	0.551263
5.18093	0.678561
5.18442	0.520457
5.18792	0.673061
5.19142	0.694493
5.19492	0.688606
5.19841	0.318139
5.20191	0.601086
5.20541	0.62546
5.20891	0.602418
5.2124	0.573468
5.2159	0.42018
5.2194	0.566408
5.2229	0.628133
5.22639	0.544335
5.22989	0.639095
5.23339	0.731473
5.23689	0.643407
5.24039	0.770454
5.24388	0.581914
5.24738	0.541256
5.25088	0.502704
5.25438	0.628748
5.25787	0.474551
5.26137	0.653862
5.26487	0.726211
5.26837	0.646544
5.27186	0.630468
5.27536	0.654391
5.27886	0.64294
5.28236	0.396132
5.28585	0.764688
5.28935	0.574637
5.29285	0.42523
5.29635	0.736698
5.29985	0.609278
5.30334	0.601188
5.30684	0.419319
5.31034	0.523469
5.31384	0.676473
5.31733	0.605722
5.32083	0.555358
5.32433	0.573434
5.32783	0.590795
5.33132	0.593415
5.33482	0.57331
5.33832	0.743885
5.34182	0.465362
5.34532	0.441682
5.34881	0.632549
5.35231	0.547341
5.35581	0.561889
5.35931	0.539679
5.3628	0.576196
5.3663	0.420104
5.3698	0.532708
5.3733	0.50956
5.37679	0.537173
5.38029	0.639901
5.38379	0.371249
5.38729	0.801232
5.39078	0.68441
5.39428	0.521303
5.39778	0.645804
5.40128	0.570872
5.40478	0.432607
5.40827	0.526564
5.41177	0.5308
5.41527	0.478824
5.41877	0.446493
5.42226	0.672278
5.42576	0.584998
5.42926	0.423273
5.43276	0.65057
5.43625	0.603946
5.43975	0.404925
5.44325	0.243439
5.44675	0.667541
5.45024	0.396708
5.45374	0.469634
5.45724	0.598149
5.46074	0.599254
5.46424	0.585326
5.46773	0.480507
5.47123	0.538906
5.47473	0.405362
5.47823	0.576673
5.48172	0.55264
5.48522	0.53736
5.48872	0.553605
5.49222	0.59472
5.49571	0.569577
5.49921	0.455862
5.50271	0.531226
5.50621	0.419762
5.5097	0.504457
5.5132	0.473871
5.5167	0.658312
5.5202	0.339846
5.5237	0.597626
5.52719	0.466235
5.53069	0.477598
5.53419	0.441513
5.53769	0.224984
5.54118	0.300891
5.54468	0.335609
5.54818	0.292794
5.55168	0.490445
5.55517	0.683108
5.55867	0.460309
5.56217	0.532668
5.56567	0.481125
5.56917	0.508749
5.57266	0.402717
5.57616	0.311986
5.57966	0.441469
5.58316	0.397094
5.58665	0.570772
5.59015	0.419226
5.59365	0.343832
5.59715	0.53429
5.60064	0.562319
5.60414	0.604787
5.60764	0.543581
5.61114	0.488149
5.61463	0.6049
5.61813	0.567491
5.62163	0.611944
5.62513	0.499651
5.62863	0.564633
5.63212	0.616908
5.63562	0.478446
5.63912	0.684781
5.64262	0.72351
5.64611	0.404174
5.64961	0.271928
5.65311	0.477993
5.65661	0.318812
5.6601	0.370854
5.6636	0.336796
5.6671	0.26927
5.6706	0.392811
5.67409	0.779795
5.67759	0.397198
5.68109	0.618197
5.68459	0.438374
5.68809	0.445357
5.69158	0.46238
5.69508	0.47746
5.69858	0.649794
5.70208	0.345722
5.70557	0.542913
5.70907	0.565326
5.71257	0.473578
5.71607	0.414643
5.71956	0.67905
5.72306	0.420133
5.72656	0.578429
5.73006	0.402425
5.73355	0.293069
5.73705	0.591152
5.74055	0.431204
5.74405	0.353053
5.74755	0.686662
5.75104	0.353126
5.75454	0.526498
5.75804	0.507649
5.76154	0.450817
5.76503	0.444534
5.76853	0.787978
5.77203	0.337398
5.77553	0.468514
5.77902	0.516014
5.78252	0.242035
5.78602	0.145435
5.78952	0.460606
5.79302	0.45437
5.79651	0.248288
5.80001	0.760253
5.80351	0.419324
5.80701	0.342922
5.8105	0.425053
5.814	0.457343
5.8175	0.343413
5.821	0.270589
5.82449	0.502955
5.82799	0.417109
5.83149	0.279281
5.83499	0.461255
5.83848	0.472359
5.84198	0.399133
5.84548	0.364342
5.84898	0.576259
5.85248	0.354623
5.85597	0.888604
5.85947	0.244752
5.86297	0.135677
5.86647	0.265767
5.86996	0.234996
5.87346	0.0900299
5.87696	0.345654
5.88046	0.483227
5.88395	0.440209
5.88745	0.344248
5.89095	0.491725
5.89445	0.50578
5.89794	0.357111
5.90144	0.46999
5.90494	0.332459
5.90844	0.600312
5.91194	0.466264
5.91543	0.754578
5.91893	0.532514
5.92243	0.586798
5.92593	0.623066
5.92942	0.3246
5.93292	0.502845
5.93642	0.635246
5.93992	0.484471
5.94341	0.485269
5.94691	0.197251
5.95041	0.622199
5.95391	0.241401
5.9574	0.397419
5.9609	0.469779
5.9644	0.371173
5.9679	0.752347
5.9714	0.535235
5.97489	0.437162
5.97839	0.473093
5.98189	0.505129
5.98539	0.552077
5.98888	0.275216
5.99238	0.515283
5.99588	0.113067
5.99938	0.67243
6.00287	0.347044
6.00637	0.129531
6.00987	0.229171
6.01337	0.666423
6.01687	0.594878
6.02036	0.515967
6.02386	0.514682
6.02736	0.328237
6.03086	0.584888
6.03435	0.21994
6.03785	0.209831
6.04135	0.356895
6.04485	0.389305
6.04834	0.511667
6.05184	0.348182
6.05534	0.55396
6.05884	0.258772
6.06233	0.709006
6.06583	0.51756
6.06933	0.337927
6.07283	0.502018
6.07633	0.478887
6.07982	0.167619
6.08332	0.534927
6.08682	0.571271
6.09032	0.436664
6.09381	0.595769
6.09731	0.481453
6.10081	0.534425
6.10431	0.414977
6.1078	0.551459
6.1113	0.429077
6.1148	0.424241
6.1183	0.267748
6.12179	0.239866
6.12529	0.458797
6.12879	0.387813
6.13229	0.27886
6.13579	0.306411
6.13928	0.48456
6.14278	0.377845
6.14628	0.731683
6.14978	0.290598
6.15327	0.69238
6.15677	0.272765
6.16027	0.779745
6.16377	0.62572
6.16726	0.453412
6.17076	0.388971
6.17426	0.312039
6.17776	0.417848
6.18125	0.283056
6.18475	0.309289
6.18825	0.217417
6.19175	0.0705554
6.19525	0.723578
6.19874	0.255942
6.20224	0.0537683
6.20574	0.0958126
6.20924	0.240612
6.21273	0.158984
6.21623	0.549241
6.21973	0.630278
6.22323	0.335392
6.22672	0.106898
6.23022	0.389005
6.23372	0.420158
6.23722	0.663872
6.24071	0.45184
6.24421	0.3929
6.24771	0.261624
6.25121	0.396294
6.25471	0.115217
6.2582	0.299536
6.2617	0.347321
6.2652	0.311515
6.2687	0.153494
6.27219	0.454757
6.27569	0.279402
6.27919	0.318933
6.28269	0.364961
6.28618	0.424072
6.28968	0.228776
6.29318	0.142793
6.29668	0.393766
6.30018	0.27074
6.30367	0.481577
6.30717	0.235204
6.31067	0.114755
6.31417	0.310241
6.31766	0.00140699
6.32116	0.358231
6.32466	0.111653
6.32816	0.308394
6.33165	0.52521
6.33515	0.255815
6.33865	0.435769
6.34215	0.185991
6.34564	0.199259
6.34914	0.140647
6.35264	0.202359
6.35614	0.449177
6.35964	0.145597
6.36313	0.166887
6.36663	0.674083
6.37013	0.397516
6.37363	0.422915
6.37712	0.629053
6.38062	0.643674
6.38412	0.308023
6.38762	0.439326
6.39111	0.700961
6.39461	0.282628
6.39811	0.303618
6.40161	0.271173
6.40511	-0.0938176
6.4086	0.386711
6.4121	0.247342
6.4156	0.375627
6.4191	0.118797
6.42259	0.0920511
6.42609	0.315708
6.42959	0.539939
6.43309	0.0786794
6.43658	0.118041
6.44008	0.362333
6.44358	0.212608
6.44708	0.232902
6.45057	0.118202
6.45407	0.344908
6.45757	0.472671
6.46107	-0.21669
6.46457	0.190765
6.46806	0.347296
6.47156	0.292227
6.47506	0.387799
6.47856	0.243895
6.48205	0.346003
6.48555	0.339607
6.48905	0.102194
6.49255	0.592942
6.49604	0.133039
6.49954	0.043496
6.50304	0.558907
6.50654	0.380813
6.51003	0.215847
6.51353	0.336723
6.51703	0.321654
6.52053	0.1184
6.52403	0.364577
6.52752	0.678714
6.53102	0.324762
6.53452	0.438676
6.53802	0.43517
6.54151	0.247858
6.54501	0.380048
6.54851	0.0379094
6.55201	0.161862
6.5555	0.0904505
6.559	0.181552
6.5625	0.249463
6.566	0.304735
6.56949	0.190859
6.57299	0.207892
6.57649	0.572463
6.57999	0.214944
6.58349	0.255037
6.58698	0.25524
6.59048	0.245939
6.59398	0.423622
6.59748	0.132541
6.60097	0.700974
6.60447	0.500352
6.60797	0.527396
6.61147	0.46444
6.61496	0.265252
6.61846	0.146442
6.62196	0.422989
6.62546	0.199845
6.62895	0.344546
6.63245	0.594261
6.63595	0.300035
6.63945	0.526505
6.64295	0.185128
6.64644	0.290605
6.64994	0.198563
6.65344	0.296974
6.65694	0.441926
6.66043	0.160925
6.66393	0.202927
6.66743	0.268681
6.67093	0.548748
6.67442	0.388533
6.67792	0.331311
6.68142	-0.0147504
6.68492	0.499528
6.68841	0.631821
6.69191	0.551281
6.69541	-0.161582
6.69891	0.295173
6.70241	0.230657
6.7059	0.208128
6.7094	0.438094
6.7129	0.271533
6.7164	0.350564
6.71989	0.108812
6.72339	0.825058
6.72689	0.473101
6.73039	0.568409
6.73388	0.697326
6.73738	0.2881
6.74088	0.232085
6.74438	0.271838
6.74788	0.282218
6.75137	0.285171
6.75487	0.511238
6.75837	0.410361
6.76187	0.321111
6.76536	0.412024
6.76886	0.187278
6.77236	0.736094
6.77586	0.609975
6.77935	0.185468
6.78285	0.471059
6.78635	0.00397824
6.78985	0.126404
6.79334	0.0131543
6.79684	-0.184814
6.80034	0.441805
6.80384	0.475908
6.80734	0.772561
6.81083	0.353179
6.81433	0.568836
6.81783	0.231581
6.82133	0.172311
6.82482	0.470145
6.82832	0.247424
6.83182	0.436921
6.83532	-0.207604
6.83881	0.045593
6.84231	0.23755
6.84581	0.452509
6.84931	0.624483
6.8528	0.252909
6.8563	0.517687
6.8598	-0.00893017
6.8633	0.411688
6.8668	0.0551328
6.87029	-0.00582387
6.87379	0.590436
6.87729	0.217286
6.88079	0.481346
6.88428	0.497292
6.88778	-0.209546
6.89128	0.639367
6.89478	0.0357751
6.89827	0.299787
6.90177	0.0291381
6.90527	-0.0468908
6.90877	0.43189
6.91227	0.128703
6.91576	-0.0206597
6.91926	0.0971434
6.92276	0.133877
6.92626	0.464847
6.92975	0.107313
6.93325	0.513913
6.93675	0.044956
6.94025	0.713042
6.94374	0.724013
6.94724	0.143615
6.95074	-0.403059
6.95424	-0.315629
6.95773	0.104007
6.96123	0.110797
6.96473	0.409383
6.96823	0.771942
6.97173	0.333138
6.97522	0.582446
6.97872	0.18196
6.98222	0.373957
6.98572	0.459081
6.98921	0.507032
6.99271	0.56066
6.99621	0.188172
6.99971	0.0803674
7.0032	0.585056
7.0067	-0.066318
7.0102	0.436149
7.0137	0.434141
7.01719	0.159921
7.02069	0.406339
7.02419	0.624665
7.02769	0.579247
7.03119	0.390278
7.03468	0.619783
7.03818	0.377705
7.04168	0.119087
7.04518	0.226574
7.04867	0.236009
7.05217	0.08767
7.05567	0.359113
7.05917	0.682397
7.06266	0.0352682
7.06616	-0.249208
7.06966	0.201883
7.07316	-0.0981986
7.07665	0.353181
7.08015	0.650246
7.08365	0.321129
7.08715	0.244648
7.09065	0.407722
7.09414	0.000349712
7.09764	0.560463
7.10114	0.280186
7.10464	0.562124
7.10813	0.408129
[truncated: 556 more rows]

## Sheet: Fig. 1F
q (Å-1)	log(Iq)	Fitted Scattering Curve (CRYSOL) AlphaFold2 model	Fitted Scattering Curve (CRYSOL) Cryo-EM model
0	0	0	0
0.002	0	0	0
0.004	0	0.125	0.125989
0.0045	0.132	0.125	0.125566
0.00463	0.135	0.125	0.125432
0.00476	0.127	0.125	0.125295
0.00489	0.128	0.124	0.125154
0.00502	0.126	0.124	0.125009
0.00515	0.128	0.124	0.124861
0.00528	0.13	0.124	0.124709
0.00542	0.128	0.124	0.124554
0.00555	0.128	0.124	0.124395
0.00568	0.124	0.124	0.124232
0.00581	0.124	0.123	0.124066
0.00594	0.124	0.123	0.123896
0.00607	0.126	0.123	0.123723
0.0062	0.126	0.123	0.123546
0.00633	0.125	0.123	0.123366
0.00646	0.123	0.123	0.123182
0.00659	0.125	0.122	0.122995
0.00672	0.126	0.122	0.122804
0.00685	0.127	0.122	0.122609
0.00698	0.126	0.122	0.122412
0.00711	0.124	0.122	0.12221
0.00725	0.123	0.121	0.122006
0.00738	0.123	0.121	0.121798
0.00751	0.123	0.121	0.121586
0.00764	0.122	0.121	0.121371
0.00777	0.125	0.121	0.121153
0.0079	0.123	0.12	0.120931
0.00803	0.119	0.12	0.120706
0.00816	0.124	0.12	0.120478
0.00829	0.122	0.12	0.120246
0.00842	0.123	0.119	0.120012
0.00855	0.12	0.119	0.119773
0.00868	0.122	0.119	0.119532
0.00881	0.121	0.119	0.119288
0.00895	0.12	0.118	0.11904
0.00908	0.122	0.118	0.118789
0.00921	0.12	0.118	0.118535
0.00934	0.118	0.118	0.118278
0.00947	0.118	0.117	0.118018
0.0096	0.116	0.117	0.117755
0.00973	0.118	0.117	0.117489
0.00986	0.118	0.117	0.11722
0.00999	0.116	0.116	0.116948
0.0101	0.117	0.116	0.116673
0.0103	0.118	0.116	0.116396
0.0104	0.116	0.116	0.116115
0.0105	0.118	0.115	0.115832
0.0106	0.116	0.115	0.115546
0.0108	0.116	0.115	0.115257
0.0109	0.116	0.115	0.114965
0.011	0.116	0.114	0.114671
0.0112	0.114	0.114	0.114374
0.0113	0.116	0.114	0.114074
0.0114	0.114	0.113	0.113772
0.0116	0.113	0.113	0.113467
0.0117	0.114	0.113	0.11316
0.0118	0.113	0.112	0.11285
0.012	0.111	0.112	0.112538
0.0121	0.112	0.112	0.112223
0.0122	0.113	0.112	0.111906
0.0123	0.111	0.111	0.111587
0.0125	0.112	0.111	0.111265
0.0126	0.111	0.111	0.110941
0.0127	0.111	0.11	0.110614
0.0129	0.11	0.11	0.110285
0.013	0.11	0.11	0.109954
0.0131	0.109	0.109	0.109621
0.0133	0.11	0.109	0.109285
0.0134	0.109	0.109	0.108948
0.0135	0.109	0.108	0.108608
0.0137	0.108	0.108	0.108266
0.0138	0.108	0.108	0.107922
0.0139	0.108	0.107	0.107576
0.014	0.107	0.107	0.107228
0.0142	0.108	0.107	0.106878
0.0143	0.108	0.106	0.106526
0.0144	0.106	0.106	0.106172
0.0146	0.106	0.106	0.105816
0.0147	0.105	0.105	0.105459
0.0148	0.105	0.105	0.105099
0.015	0.104	0.104	0.104738
0.0151	0.104	0.104	0.104374
0.0152	0.105	0.104	0.10401
0.0154	0.103	0.103	0.103643
0.0155	0.102	0.103	0.103275
0.0156	0.103	0.103	0.102904
0.0157	0.103	0.102	0.102533
0.0159	0.102	0.102	0.10216
0.016	0.102	0.102	0.101785
0.0161	0.102	0.101	0.101408
0.0163	0.101	0.101	0.10103
0.0164	0.1	0.1	0.100651
0.0165	0.0997	0.1	0.10027
0.0167	0.0982	0.0997	0.0998879
0.0168	0.0988	0.0993	0.0995043
0.0169	0.0988	0.0989	0.0991193
0.0171	0.0984	0.0985	0.0987331
0.0172	0.0982	0.0981	0.0983455
0.0173	0.0978	0.0978	0.0979567
0.0174	0.0976	0.0974	0.0975667
0.0176	0.0983	0.097	0.0971756
0.0177	0.096	0.0966	0.0967833
0.0178	0.0965	0.0962	0.0963898
0.018	0.0959	0.0958	0.0959953
0.0181	0.0941	0.0954	0.0955997
0.0182	0.0947	0.095	0.0952032
0.0184	0.0941	0.0947	0.0948056
0.0185	0.0929	0.0943	0.0944071
0.0186	0.0937	0.0939	0.0940076
0.0188	0.094	0.0935	0.0936073
0.0189	0.0926	0.0931	0.0932061
0.019	0.093	0.0927	0.0928041
0.0191	0.0918	0.0923	0.0924013
0.0193	0.0909	0.0919	0.0919977
0.0194	0.0911	0.0915	0.0915934
0.0195	0.0907	0.0911	0.0911884
0.0197	0.0904	0.0907	0.0907827
0.0198	0.0906	0.0903	0.0903764
0.0199	0.0905	0.0899	0.0899695
0.0201	0.0895	0.0895	0.089562
0.0202	0.0882	0.0891	0.089154
0.0203	0.088	0.0887	0.0887454
0.0205	0.0876	0.0883	0.0883364
0.0206	0.0875	0.0879	0.0879269
0.0207	0.0872	0.0875	0.087517
0.0208	0.0866	0.0871	0.0871067
0.021	0.087	0.0867	0.0866961
0.0211	0.0869	0.0863	0.0862852
0.0212	0.086	0.0858	0.0858739
0.0214	0.0851	0.0854	0.0854624
0.0215	0.0848	0.085	0.0850507
0.0216	0.0837	0.0846	0.0846388
0.0218	0.0842	0.0842	0.0842267
0.0219	0.0833	0.0838	0.0838145
0.022	0.0827	0.0834	0.0834021
0.0222	0.0823	0.083	0.0829897
0.0223	0.0825	0.0826	0.0825773
0.0224	0.0815	0.0822	0.0821648
0.0225	0.081	0.0818	0.0817523
0.0227	0.08	0.0814	0.0813398
0.0228	0.0804	0.081	0.0809274
0.0229	0.0799	0.0805	0.0805151
0.0231	0.0801	0.0801	0.0801029
0.0232	0.0797	0.0797	0.0796908
0.0233	0.0787	0.0793	0.079279
0.0235	0.0779	0.0789	0.0788673
0.0236	0.0778	0.0785	0.0784558
0.0237	0.078	0.0781	0.0780446
0.0239	0.0768	0.0777	0.0776336
0.024	0.0765	0.0773	0.077223
0.0241	0.0765	0.0769	0.0768127
0.0242	0.0756	0.0765	0.0764028
0.0244	0.0744	0.0761	0.0759933
0.0245	0.0751	0.0757	0.0755841
0.0246	0.0746	0.0753	0.0751755
0.0248	0.0738	0.0749	0.0747673
0.0249	0.0734	0.0745	0.0743596
0.025	0.0739	0.074	0.0739525
0.0252	0.0732	0.0736	0.0735459
0.0253	0.0727	0.0732	0.0731399
0.0254	0.0718	0.0728	0.0727345
0.0256	0.0721	0.0724	0.0723297
0.0257	0.0719	0.072	0.0719256
0.0258	0.0717	0.0716	0.0715222
0.0259	0.0709	0.0712	0.0711195
0.0261	0.0704	0.0708	0.0707175
0.0262	0.0701	0.0704	0.0703163
0.0263	0.0698	0.07	0.0699158
0.0265	0.0691	0.0696	0.0695161
0.0266	0.0693	0.0692	0.0691173
0.0267	0.0678	0.0689	0.0687193
0.0269	0.0676	0.0685	0.0683222
0.027	0.0675	0.0681	0.067926
0.0271	0.0672	0.0677	0.0675306
0.0273	0.0669	0.0673	0.0671362
0.0274	0.0664	0.0669	0.0667428
0.0275	0.0663	0.0665	0.0663503
0.0276	0.0653	0.0661	0.0659588
0.0278	0.0657	0.0657	0.0655683
0.0279	0.0652	0.0653	0.0651789
0.028	0.0648	0.0649	0.0647905
0.0282	0.0647	0.0646	0.0644032
0.0283	0.0635	0.0642	0.064017
0.0284	0.0633	0.0638	0.0636319
0.0286	0.0633	0.0634	0.063248
0.0287	0.0622	0.063	0.0628653
0.0288	0.0626	0.0627	0.0624837
0.0289	0.0625	0.0623	0.0621034
0.0291	0.0617	0.0619	0.0617243
0.0292	0.0607	0.0615	0.0613464
0.0293	0.0611	0.0611	0.0609698
0.0295	0.0605	0.0608	0.0605945
0.0296	0.0598	0.0604	0.0602205
0.0297	0.0598	0.06	0.0598478
0.0299	0.0595	0.0597	0.0594765
0.03	0.0591	0.0593	0.0591065
0.0301	0.0592	0.0589	0.0587379
0.0303	0.0586	0.0586	0.0583706
0.0304	0.0582	0.0582	0.0580048
0.0305	0.0578	0.0578	0.0576404
0.0306	0.0574	0.0575	0.0572774
0.0308	0.0567	0.0571	0.0569159
0.0309	0.0563	0.0568	0.0565558
0.031	0.0559	0.0564	0.0561972
0.0312	0.0557	0.056	0.0558401
0.0313	0.0554	0.0557	0.0554845
0.0314	0.0556	0.0553	0.0551304
0.0316	0.0552	0.055	0.0547779
0.0317	0.0549	0.0546	0.0544269
0.0318	0.0546	0.0543	0.0540774
0.032	0.0541	0.0539	0.0537295
0.0321	0.0537	0.0536	0.0533832
0.0322	0.0534	0.0532	0.0530385
0.0323	0.0532	0.0529	0.0526954
0.0325	0.0524	0.0526	0.0523539
0.0326	0.0526	0.0522	0.0520141
0.0327	0.0519	0.0519	0.0516759
0.0329	0.0511	0.0515	0.0513394
0.033	0.0513	0.0512	0.0510045
0.0331	0.0511	0.0509	0.0506714
0.0333	0.0504	0.0505	0.0503399
0.0334	0.0505	0.0502	0.0500101
0.0335	0.0498	0.0499	0.0496821
0.0337	0.0494	0.0496	0.0493558
0.0338	0.0492	0.0492	0.0490312
0.0339	0.0493	0.0489	0.0487083
0.034	0.0494	0.0486	0.0483872
0.0342	0.0483	0.0483	0.0480679
0.0343	0.048	0.0479	0.0477503
0.0344	0.0476	0.0476	0.0474345
0.0346	0.0473	0.0473	0.0471204
0.0347	0.0482	0.047	0.0468082
0.0348	0.0469	0.0467	0.0464977
0.035	0.0465	0.0464	0.046189
0.0351	0.0458	0.0461	0.0458821
0.0352	0.0452	0.0458	0.0455771
0.0354	0.045	0.0455	0.0452738
0.0355	0.0455	0.0452	0.0449723
0.0356	0.0444	0.0449	0.0446727
0.0357	0.0446	0.0446	0.0443749
0.0359	0.0441	0.0443	0.0440789
0.036	0.0433	0.044	0.0437848
0.0361	0.0439	0.0437	0.0434925
0.0363	0.0438	0.0434	0.0432021
0.0364	0.0428	0.0431	0.0429135
0.0365	0.0433	0.0428	0.0426267
0.0367	0.0432	0.0425	0.0423419
0.0368	0.0426	0.0422	0.0420589
0.0369	0.0419	0.042	0.0417777
0.0371	0.0421	0.0417	0.0414985
0.0372	0.0419	0.0414	0.0412211
0.0373	0.0412	0.0411	0.0409456
0.0374	0.0411	0.0408	0.0406719
0.0376	0.0406	0.0406	0.0404002
0.0377	0.04	0.0403	0.0401303
0.0378	0.0406	0.04	0.0398623
0.038	0.0402	0.0398	0.0395962
0.0381	0.039	0.0395	0.039332
0.0382	0.0397	0.0392	0.0390696
0.0384	0.0392	0.039	0.0388092
0.0385	0.0388	0.0387	0.0385506
0.0386	0.0389	0.0384	0.0382939
0.0388	0.0381	0.0382	0.0380391
0.0389	0.0382	0.0379	0.0377862
0.039	0.0376	0.0377	0.0375351
0.0391	0.0371	0.0374	0.0372859
0.0393	0.0377	0.0372	0.0370386
0.0394	0.0373	0.0369	0.0367932
0.0395	0.037	0.0367	0.0365497
0.0397	0.0365	0.0364	0.036308
0.0398	0.0361	0.0362	0.0360682
0.0399	0.0364	0.036	0.0358302
0.0401	0.0356	0.0357	0.0355941
0.0402	0.0359	0.0355	0.0353599
0.0403	0.0356	0.0353	0.0351275
0.0405	0.0354	0.035	0.034897
0.0406	0.0353	0.0348	0.0346683
0.0407	0.0348	0.0346	0.0344415
0.0408	0.0345	0.0343	0.0342165
0.041	0.0345	0.0341	0.0339934
0.0411	0.034	0.0339	0.0337721
0.0412	0.034	0.0337	0.0335526
0.0414	0.0334	0.0334	0.0333349
0.0415	0.0339	0.0332	0.0331191
0.0416	0.0335	0.033	0.0329051
0.0418	0.033	0.0328	0.0326929
0.0419	0.0331	0.0326	0.0324825
0.042	0.0327	0.0324	0.0322739
0.0422	0.0323	0.0322	0.0320671
0.0423	0.0325	0.032	0.0318621
0.0424	0.0323	0.0317	0.0316589
0.0425	0.0321	0.0315	0.0314574
0.0427	0.0319	0.0313	0.0312577
0.0428	0.0315	0.0311	0.0310598
0.0429	0.0311	0.0309	0.0308637
0.0431	0.0312	0.0307	0.0306693
0.0432	0.0313	0.0305	0.0304766
0.0433	0.0308	0.0304	0.0302857
0.0435	0.0304	0.0302	0.0300966
0.0436	0.0304	0.03	0.0299091
0.0437	0.0303	0.0298	0.0297234
0.0439	0.0303	0.0296	0.0295393
0.044	0.0301	0.0294	0.029357
0.0441	0.0296	0.0292	0.0291763
0.0442	0.0296	0.029	0.0289974
0.0444	0.0295	0.0289	0.0288201
0.0445	0.0292	0.0287	0.0286444
0.0446	0.0292	0.0285	0.0284704
0.0448	0.0288	0.0283	0.028298
0.0449	0.0287	0.0282	0.0281273
0.045	0.0289	0.028	0.0279582
0.0452	0.0287	0.0278	0.0277906
0.0453	0.0281	0.0277	0.0276247
0.0454	0.0279	0.0275	0.0274604
0.0456	0.0275	0.0273	0.0272977
0.0457	0.0278	0.0272	0.0271365
0.0458	0.0274	0.027	0.0269769
0.0459	0.0268	0.0268	0.0268189
0.0461	0.0274	0.0267	0.0266624
0.0462	0.0268	0.0265	0.0265074
0.0463	0.0264	0.0264	0.026354
0.0465	0.0266	0.0262	0.026202
0.0466	0.0262	0.0261	0.0260516
0.0467	0.0266	0.0259	0.0259027
0.0469	0.0266	0.0258	0.0257553
0.047	0.0259	0.0256	0.0256094
0.0471	0.0263	0.0255	0.0254649
0.0473	0.0262	0.0253	0.0253219
0.0474	0.026	0.0252	0.0251804
0.0475	0.0254	0.025	0.0250403
0.0476	0.0252	0.0249	0.0249016
0.0478	0.0254	0.0247	0.0247643
0.0479	0.0252	0.0246	0.0246284
0.048	0.0252	0.0245	0.0244939
0.0482	0.0249	0.0243	0.0243608
0.0483	0.0244	0.0242	0.0242291
0.0484	0.0247	0.0241	0.0240987
0.0486	0.0245	0.0239	0.0239696
0.0487	0.0239	0.0238	0.0238419
0.0488	0.0244	0.0237	0.0237154
0.049	0.0238	0.0235	0.0235903
0.0491	0.0237	0.0234	0.0234665
0.0492	0.0236	0.0233	0.0233439
0.0493	0.0236	0.0232	0.0232227
0.0495	0.0237	0.023	0.0231026
0.0496	0.023	0.0229	0.0229839
0.0497	0.0234	0.0228	0.0228663
0.0499	0.0228	0.0227	0.02275
0.05	0.0226	0.0226	0.0226349
0.0501	0.0226	0.0225	0.022521
0.0503	0.0229	0.0223	0.0224083
0.0504	0.0225	0.0222	0.0222968
0.0505	0.0227	0.0221	0.0221865
0.0507	0.0222	0.022	0.0220773
0.0508	0.0223	0.0219	0.0219693
0.0509	0.0219	0.0218	0.0218624
0.051	0.0225	0.0217	0.0217567
0.0512	0.0218	0.0216	0.0216521
0.0513	0.0224	0.0215	0.0215486
0.0514	0.0218	0.0214	0.0214462
0.0516	0.0219	0.0213	0.0213448
0.0517	0.0217	0.0212	0.0212446
0.0518	0.0217	0.0211	0.0211453
0.052	0.0214	0.021	0.0210472
0.0521	0.0212	0.0209	0.02095
0.0522	0.0211	0.0208	0.0208539
0.0524	0.0214	0.0207	0.0207587
0.0525	0.0209	0.0206	0.0206646
0.0526	0.0207	0.0205	0.0205714
0.0527	0.0201	0.0204	0.0204792
0.0529	0.0204	0.0203	0.0203879
0.053	0.0208	0.0202	0.0202976
0.0531	0.021	0.0201	0.0202081
0.0533	0.0203	0.02	0.0201196
0.0534	0.0202	0.0199	0.020032
0.0535	0.0203	0.0198	0.0199453
0.0537	0.0203	0.0197	0.0198594
0.0538	0.0197	0.0197	0.0197745
0.0539	0.0197	0.0196	0.0196903
0.0541	0.02	0.0195	0.0196071
0.0542	0.0196	0.0194	0.0195246
0.0543	0.0197	0.0193	0.019443
0.0544	0.0198	0.0192	0.0193621
0.0546	0.0196	0.0192	0.0192821
0.0547	0.0196	0.0191	0.0192029
0.0548	0.0193	0.019	0.0191244
0.055	0.0191	0.0189	0.0190468
0.0551	0.019	0.0188	0.0189698
0.0552	0.0188	0.0188	0.0188937
0.0554	0.0184	0.0187	0.0188182
0.0555	0.0187	0.0186	0.0187435
0.0556	0.0187	0.0185	0.0186695
0.0558	0.0189	0.0185	0.0185962
0.0559	0.0186	0.0184	0.0185235
0.056	0.0179	0.0183	0.0184516
0.0561	0.0181	0.0182	0.0183803
0.0563	0.0185	0.0182	0.0183096
0.0564	0.0184	0.0181	0.0182396
0.0565	0.018	0.018	0.0181703
0.0567	0.0184	0.018	0.0181015
0.0568	0.0176	0.0179	0.0180334
0.0569	0.0181	0.0178	0.0179658
0.0571	0.0175	0.0178	0.0178988
0.0572	0.0176	0.0177	0.0178324
0.0573	0.0174	0.0176	0.0177666
0.0575	0.0174	0.0176	0.0177013
0.0576	0.0179	0.0175	0.0176366
0.0577	0.0173	0.0174	0.0175724
0.0578	0.0176	0.0174	0.0175087
0.058	0.0173	0.0173	0.0174456
0.0581	0.0171	0.0172	0.017383
0.0582	0.0174	0.0172	0.0173208
0.0584	0.0175	0.0171	0.0172592
0.0585	0.017	0.017	0.017198
0.0586	0.0169	0.017	0.0171373
0.0588	0.0166	0.0169	0.017077
0.0589	0.0168	0.0169	0.0170172
0.059	0.0173	0.0168	0.0169579
0.0592	0.0163	0.0167	0.016899
0.0593	0.0171	0.0167	0.0168405
0.0594	0.0169	0.0166	0.0167824
0.0595	0.0163	0.0166	0.0167247
0.0597	0.0164	0.0165	0.0166674
0.0598	0.0164	0.0165	0.0166106
0.0599	0.0168	0.0164	0.0165541
0.0601	0.0163	0.0163	0.0164979
0.0602	0.0165	0.0163	0.0164421
0.0603	0.0163	0.0162	0.0163867
0.0605	0.0159	0.0162	0.0163316
0.0606	0.0157	0.0161	0.0162769
0.0607	0.0157	0.0161	0.0162225
0.0609	0.0156	0.016	0.0161684
0.061	0.016	0.016	0.0161146
0.0611	0.0155	0.0159	0.0160612
0.0612	0.0158	0.0159	0.016008
0.0614	0.0155	0.0158	0.0159551
0.0615	0.0156	0.0157	0.0159025
0.0616	0.0152	0.0157	0.0158502
0.0618	0.0158	0.0156	0.0157981
0.0619	0.0154	0.0156	0.0157463
0.062	0.015	0.0155	0.0156948
0.0622	0.0153	0.0155	0.0156435
0.0623	0.0151	0.0154	0.0155924
0.0624	0.0155	0.0154	0.0155415
0.0626	0.0152	0.0153	0.0154909
0.0627	0.0145	0.0153	0.0154405
0.0628	0.0151	0.0152	0.0153903
0.0629	0.0145	0.0152	0.0153404
0.0631	0.0148	0.0151	0.0152906
0.0632	0.0147	0.0151	0.015241
0.0633	0.0145	0.015	0.0151916
0.0635	0.0145	0.015	0.0151423
0.0636	0.0148	0.015	0.0150933
0.0637	0.0146	0.0149	0.0150444
0.0639	0.0145	0.0149	0.0149957
0.064	0.0147	0.0148	0.0149471
0.0641	0.0147	0.0148	0.0148987
0.0643	0.0142	0.0147	0.0148504
0.0644	0.0141	0.0147	0.0148023
0.0645	0.0143	0.0146	0.0147543
0.0646	0.0143	0.0146	0.0147064
0.0648	0.0144	0.0145	0.0146587
0.0649	0.014	0.0145	0.0146111
0.065	0.0142	0.0144	0.0145636
0.0652	0.0137	0.0144	0.0145162
0.0653	0.0144	0.0143	0.0144689
0.0654	0.0139	0.0143	0.0144218
0.0656	0.0137	0.0142	0.0143747
0.0657	0.0136	0.0142	0.0143277
0.0658	0.0132	0.0142	0.0142808
0.066	0.0139	0.0141	0.014234
0.0661	0.0137	0.0141	0.0141872
0.0662	0.0134	0.014	0.0141405
0.0663	0.0137	0.014	0.0140939
0.0665	0.0141	0.0139	0.0140474
0.0666	0.0135	0.0139	0.0140009
0.0667	0.0135	0.0138	0.0139545
0.0669	0.0133	0.0138	0.0139081
0.067	0.0134	0.0137	0.0138618
0.0671	0.0134	0.0137	0.0138156
0.0673	0.0135	0.0137	0.0137693
0.0674	0.0131	0.0136	0.0137232
0.0675	0.0131	0.0136	0.013677
0.0677	0.0128	0.0135	0.0136309
0.0678	0.0133	0.0135	0.0135848
0.0679	0.0131	0.0134	0.0135388
0.068	0.013	0.0134	0.0134928
0.0682	0.0132	0.0133	0.0134468
0.0683	0.013	0.0133	0.0134008
0.0684	0.0126	0.0133	0.0133549
0.0686	0.0126	0.0132	0.013309
0.0687	0.0129	0.0132	0.0132631
0.0688	0.0126	0.0131	0.0132172
0.069	0.0127	0.0131	0.0131713
0.0691	0.0127	0.013	0.0131254
0.0692	0.0125	0.013	0.0130796
0.0694	0.0127	0.0129	0.0130337
0.0695	0.0126	0.0129	0.0129879
0.0696	0.0126	0.0129	0.012942
0.0697	0.0128	0.0128	0.0128962
0.0699	0.0124	0.0128	0.0128503
0.07	0.0127	0.0127	0.0128045
0.0701	0.0121	0.0127	0.0127586
0.0703	0.0124	0.0126	0.0127127
0.0704	0.0122	0.0126	0.0126669
0.0705	0.0123	0.0125	0.012621
0.0707	0.0122	0.0125	0.0125751
0.0708	0.0121	0.0125	0.0125291
0.0709	0.0121	0.0124	0.0124832
0.0711	0.0122	0.0124	0.0124373
0.0712	0.0116	0.0123	0.0123913
0.0713	0.0116	0.0123	0.0123453
0.0714	0.0114	0.0122	0.0122994
0.0716	0.0118	0.0122	0.0122533
0.0717	0.0117	0.0121	0.0122073
0.0718	0.0116	0.0121	0.0121613
0.072	0.0113	0.0121	0.0121152
0.0721	0.0115	0.012	0.0120692
0.0722	0.0117	0.012	0.0120231
0.0724	0.0115	0.0119	0.011977
0.0725	0.0116	0.0119	0.0119308
0.0726	0.0111	0.0118	0.0118847
0.0728	0.0112	0.0118	0.0118385
0.0729	0.0115	0.0117	0.0117924
0.073	0.0112	0.0117	0.0117462
0.0731	0.0114	0.0117	0.0117
0.0733	0.011	0.0116	0.0116537
0.0734	0.0109	0.0116	0.0116075
0.0735	0.0112	0.0115	0.0115612
0.0737	0.0109	0.0115	0.0115149
0.0738	0.0108	0.0114	0.0114686
0.0739	0.0108	0.0114	0.0114223
0.0741	0.0108	0.0113	0.011376
0.0742	0.0109	0.0113	0.0113296
0.0743	0.0113	0.0113	0.0112833
0.0745	0.0111	0.0112	0.0112369
0.0746	0.0107	0.0112	0.0111905
0.0747	0.0106	0.0111	0.011144
0.0748	0.0104	0.0111	0.0110976
0.075	0.0106	0.011	0.0110512
0.0751	0.0103	0.011	0.0110047
0.0752	0.0102	0.0109	0.0109582
0.0754	0.0102	0.0109	0.0109117
0.0755	0.0102	0.0109	0.0108653
0.0756	0.0103	0.0108	0.0108188
0.0758	0.01	0.0108	0.0107723
0.0759	0.0101	0.0107	0.0107257
0.076	0.00993	0.0107	0.0106792
0.0762	0.0102	0.0106	0.0106327
0.0763	0.01	0.0106	0.0105862
0.0764	0.00995	0.0105	0.0105397
0.0765	0.0099	0.0105	0.0104932
0.0767	0.0103	0.0104	0.0104467
0.0768	0.0101	0.0104	0.0104002
0.0769	0.00995	0.0104	0.0103537
0.0771	0.00976	0.0103	0.0103072
0.0772	0.0101	0.0103	0.0102607
0.0773	0.00965	0.0102	0.0102142
0.0775	0.00991	0.0102	0.0101678
0.0776	0.0102	0.0101	0.0101213
0.0777	0.00962	0.0101	0.0100749
0.0778	0.00954	0.01	0.0100285
0.078	0.00965	0.01	0.00998205
0.0781	0.00934	0.00995	0.00993566
0.0782	0.00948	0.00991	0.00988929
0.0784	0.00931	0.00986	0.00984294
0.0785	0.00933	0.00982	0.00979661
0.0786	0.0097	0.00977	0.00975031
0.0788	0.00933	0.00973	0.00970403
0.0789	0.00943	0.00968	0.00965777
0.079	0.00909	0.00964	0.00961155
0.0792	0.00952	0.00959	0.00956535
0.0793	0.00947	0.00955	0.00951919
0.0794	0.00923	0.0095	0.00947307
0.0795	0.00893	0.00946	0.00942698
0.0797	0.00911	0.00941	0.00938093
0.0798	0.00912	0.00937	0.00933492
0.0799	0.00902	0.00932	0.00928896
0.0801	0.00902	0.00928	0.00924304
0.0802	0.0089	0.00923	0.00919716
0.0803	0.00868	0.00919	0.00915134
0.0805	0.00885	0.00914	0.00910557
0.0806	0.00867	0.0091	0.00905984
0.0807	0.00874	0.00905	0.00901418
0.0809	0.00835	0.00901	0.00896856
0.081	0.00841	0.00896	0.00892301
0.0811	0.00885	0.00892	0.00887752
0.0812	0.00876	0.00888	0.00883208
0.0814	0.0089	0.00883	0.00878671
0.0815	0.00856	0.00879	0.00874141
0.0816	0.00874	0.00874	0.00869617
0.0818	0.0085	0.0087	0.008651
0.0819	0.00854	0.00865	0.0086059
0.082	0.00843	0.00861	0.00856087
0.0822	0.00827	0.00857	0.00851592
0.0823	0.00845	0.00852	0.00847104
0.0824	0.00857	0.00848	0.00842623
0.0826	0.00841	0.00843	0.00838151
0.0827	0.00813	0.00839	0.00833686
0.0828	0.0079	0.00835	0.0082923
0.0829	0.00738	0.0083	0.00824782
0.0831	0.00772	0.00826	0.00820343
0.0832	0.0077	0.00821	0.00815913
0.0833	0.00786	0.00817	0.00811492
0.0835	0.00782	0.00813	0.0080708
0.0836	0.00798	0.00808	0.00802678
0.0837	0.00771	0.00804	0.00798285
0.0839	0.008	0.008	0.00793902
0.084	0.00755	0.00795	0.00789529
0.0841	0.00796	0.00791	0.00785167
0.0843	0.00792	0.00787	0.00780815
0.0844	0.00756	0.00782	0.00776473
0.0845	0.00725	0.00778	0.00772142
0.0846	0.00724	0.00774	0.00767822
0.0848	0.00775	0.0077	0.00763513
0.0849	0.00743	0.00765	0.00759215
0.085	0.00732	0.00761	0.00754929
0.0852	0.00757	0.00757	0.00750654
0.0853	0.00755	0.00753	0.00746391
0.0854	0.00744	0.00748	0.0074214
0.0856	0.00738	0.00744	0.00737901
0.0857	0.00731	0.0074	0.00733674
0.0858	0.00703	0.00736	0.00729459
0.086	0.00718	0.00732	0.00725257
0.0861	0.00721	0.00728	0.00721067
0.0862	0.00731	0.00723	0.0071689
0.0863	0.00685	0.00719	0.00712726
0.0865	0.00712	0.00715	0.00708575
0.0866	0.00718	0.00711	0.00704438
0.0867	0.00708	0.00707	0.00700313
0.0869	0.00703	0.00703	0.00696202
0.087	0.00683	0.00699	0.00692105
0.0871	0.00622	0.00695	0.00688022
0.0873	0.00653	0.00691	0.00683952
0.0874	0.00673	0.00686	0.00679897
0.0875	0.0064	0.00682	0.00675856
0.0877	0.00693	0.00678	0.0067183
0.0878	0.00649	0.00674	0.00667818
0.0879	0.0066	0.0067	0.0066382
0.088	0.00681	0.00666	0.00659838
0.0882	0.00664	0.00662	0.00655871
0.0883	0.00671	0.00658	0.00651918
0.0884	0.00635	0.00655	0.00647981
0.0886	0.00616	0.00651	0.0064406
0.0887	0.00612	0.00647	0.00640153
0.0888	0.00655	0.00643	0.00636263
0.089	0.00632	0.00639	0.00632388
0.0891	0.00626	0.00635	0.00628529
0.0892	0.00614	0.00631	0.00624685
0.0894	0.0062	0.00627	0.00620858
0.0895	0.00639	0.00624	0.00617047
0.0896	0.00599	0.0062	0.00613252
0.0897	0.00606	0.00616	0.00609473
0.0899	0.00622	0.00612	0.00605711
0.09	0.00571	0.00608	0.00601965
0.0901	0.006	0.00605	0.00598236
0.0903	0.00565	0.00601	0.00594523
0.0904	0.00599	0.00597	0.00590827
0.0905	0.00609	0.00593	0.00587148
0.0907	0.0063	0.0059	0.00583486
0.0908	0.00606	0.00586	0.0057984
0.0909	0.0059	0.00582	0.00576212
0.0911	0.00588	0.00579	0.00572601
0.0912	0.00578	0.00575	0.00569007
0.0913	0.00549	0.00571	0.0056543
0.0914	0.00571	0.00568	0.00561871
0.0916	0.00562	0.00564	0.00558329
0.0917	0.00565	0.00561	0.00554805
0.0918	0.00564	0.00557	0.00551298
0.092	0.00587	0.00554	0.00547809
0.0921	0.00564	0.0055	0.00544337
0.0922	0.00539	0.00547	0.00540884
0.0924	0.00548	0.00543	0.00537448
0.0925	0.00522	0.0054	0.00534029
0.0926	0.00533	0.00536	0.00530629
0.0928	0.00545	0.00533	0.00527247
0.0929	0.0053	0.00529	0.00523882
0.093	0.00481	0.00526	0.00520536
0.0931	0.00521	0.00523	0.00517207
0.0933	0.00517	0.00519	0.00513897
0.0934	0.0052	0.00516	0.00510605
0.0935	0.0051	0.00513	0.0050733
0.0937	0.00508	0.00509	0.00504074
0.0938	0.00504	0.00506	0.00500836
0.0939	0.00543	0.00503	0.00497617
0.0941	0.00514	0.00499	0.00494415
0.0942	0.00469	0.00496	0.00491232
0.0943	0.00474	0.00493	0.00488067
0.0945	0.00503	0.0049	0.0048492
0.0946	0.00487	0.00486	0.00481791
0.0947	0.00468	0.00483	0.00478681
0.0948	0.00472	0.0048	0.00475588
0.095	0.00478	0.00477	0.00472514
0.0951	0.0046	0.00474	0.00469459
0.0952	0.00463	0.00471	0.00466421
0.0954	0.00485	0.00468	0.00463402
0.0955	0.00476	0.00465	0.00460401
0.0956	0.00518	0.00462	0.00457419
0.0958	0.00465	0.00459	0.00454454
0.0959	0.00506	0.00456	0.00451508
0.096	0.00475	0.00453	0.0044858
0.0962	0.00494	0.0045	0.00445671
0.0963	0.0048	0.00447	0.00442779
0.0964	0.00442	0.00444	0.00439906
0.0965	0.00408	0.00441	0.0043705
0.0967	0.00436	0.00438	0.00434213
0.0968	0.00464	0.00435	0.00431394
0.0969	0.00452	0.00432	0.00428594
0.0971	0.00483	0.00429	0.00425811
0.0972	0.00448	0.00426	0.00423046
0.0973	0.00442	0.00424	0.00420299
0.0975	0.00462	0.00421	0.0041757
0.0976	0.00433	0.00418	0.00414859
0.0977	0.00429	0.00415	0.00412166
0.0979	0.00421	0.00412	0.00409491
0.098	0.00433	0.0041	0.00406834
0.0981	0.00431	0.00407	0.00404195
0.0982	0.00429	0.00404	0.00401573
0.0984	0.00412	0.00402	0.00398969
0.0985	0.0043	0.00399	0.00396383
0.0986	0.00432	0.00396	0.00393814
0.0988	0.00399	0.00394	0.00391263
0.0989	0.00381	0.00391	0.00388729
0.099	0.00388	0.00388	0.00386212
0.0992	0.00428	0.00386	0.00383714
0.0993	0.0043	0.00383	0.00381232
0.0994	0.00398	0.00381	0.00378767
0.0996	0.00397	0.00378	0.0037632
0.0997	0.00419	0.00376	0.0037389
0.0998	0.00397	0.00373	0.00371477
0.0999	0.00394	0.00371	0.00369081
0.1	0.00381	0.00368	0.00366702
0.1	0.00379	0.00366	0.00364339
0.1	0.00374	0.00363	0.00361994
0.1	0.00392	0.00361	0.00359665
0.101	0.00388	0.00359	0.00357353
0.101	0.00357	0.00356	0.00355058
0.101	0.00406	0.00354	0.00352779
0.101	0.00352	0.00352	0.00350516
0.101	0.00374	0.00349	0.0034827
0.101	0.00412	0.00347	0.00346041
0.101	0.00399	0.00345	0.00343827
0.102	0.00319	0.00342	0.0034163
0.102	0.00382	0.0034	0.00339449
0.102	0.00366	0.00338	0.00337284
0.102	0.00355	0.00336	0.00335135
0.102	0.00337	0.00333	0.00333002
0.102	0.0034	0.00331	0.00330884
0.102	0.00345	0.00329	0.00328783
0.102	0.00361	0.00327	0.00326697
0.103	0.00351	0.00325	0.00324626
0.103	0.00329	0.00323	0.00322571
0.103	0.00357	0.0032	0.00320532
0.103	0.00309	0.00318	0.00318507
0.103	0.00321	0.00316	0.00316498
0.103	0.00333	0.00314	0.00314504
0.103	0.00311	0.00312	0.00312525
0.103	0.00354	0.0031	0.00310561
0.104	0.0035	0.00308	0.00308612
0.104	0.00348	0.00306	0.00306678
0.104	0.00332	0.00304	0.00304758
0.104	0.00352	0.00302	0.00302852
0.104	0.00328	0.003	0.00300962
0.104	0.00342	0.00298	0.00299085
0.104	0.00342	0.00296	0.00297223
0.105	0.00344	0.00294	0.00295375
0.105	0.00329	0.00292	0.00293541
0.105	0.00355	0.00291	0.00291722
0.105	0.003	0.00289	0.00289916
0.105	0.00326	0.00287	0.00288124
0.105	0.00274	0.00285	0.00286345
0.105	0.00302	0.00283	0.00284581
0.105	0.00309	0.00281	0.0028283
0.106	0.003	0.0028	0.00281093
0.106	0.00318	0.00278	0.00279369
0.106	0.00281	0.00276	0.00277658
0.106	0.00298	0.00274	0.00275961
0.106	0.00292	0.00272	0.00274276
0.106	0.00302	0.00271	0.00272605
0.106	0.00312	0.00269	0.00270947
0.106	0.00267	0.00267	0.00269302
0.107	0.00244	0.00266	0.00267669
0.107	0.00268	0.00264	0.00266049
0.107	0.00266	0.00262	0.00264442
0.107	0.00275	0.00261	0.00262847
0.107	0.00242	0.00259	0.00261264
0.107	0.00308	0.00257	0.00259694
0.107	0.00262	0.00256	0.00258136
0.108	0.0028	0.00254	0.00256589
0.108	0.00257	0.00253	0.00255055
0.108	0.00295	0.00251	0.00253533
0.108	0.00294	0.00249	0.00252023
0.108	0.00288	0.00248	0.00250524
0.108	0.00264	0.00246	0.00249037
0.108	0.00261	0.00245	0.00247561
0.108	0.00245	0.00243	0.00246097
0.109	0.00273	0.00242	0.00244644
0.109	0.00321	0.0024	0.00243202
0.109	0.00281	0.00239	0.00241772
0.109	0.003	0.00237	0.00240352
0.109	0.00291	0.00236	0.00238944
0.109	0.00274	0.00234	0.00237546
0.109	0.0025	0.00233	0.0023616
0.109	0.00244	0.00232	0.00234783
0.11	0.00265	0.0023	0.00233418
0.11	0.00238	0.00229	0.00232063
0.11	0.00277	0.00227	0.00230719
0.11	0.00276	0.00226	0.00229385
0.11	0.00225	0.00225	0.00228061
0.11	0.00225	0.00223	0.00226748
0.11	0.00257	0.00222	0.00225444
0.111	0.00284	0.00221	0.00224151
0.111	0.00233	0.00219	0.00222867
0.111	0.00295	0.00218	0.00221594
0.111	0.00254	0.00217	0.0022033
0.111	0.0021	0.00215	0.00219076
0.111	0.00222	0.00214	0.00217832
0.111	0.00229	0.00213	0.00216596
0.111	0.00211	0.00212	0.00215371
0.112	0.00231	0.0021	0.00214155
0.112	0.0025	0.00209	0.00212948
0.112	0.00243	0.00208	0.0021175
0.112	0.00217	0.00207	0.00210561
0.112	0.00241	0.00205	0.00209382
0.112	0.00214	0.00204	0.00208211
0.112	0.00214	0.00203	0.00207049
0.112	0.00274	0.00202	0.00205896
0.113	0.00195	0.00201	0.00204752
0.113	0.00236	0.002	0.00203616
0.113	0.0022	0.00198	0.00202489
0.113	0.00183	0.00197	0.0020137
0.113	0.0024	0.00196	0.0020026
0.113	0.00222	0.00195	0.00199158
0.113	0.00223	0.00194	0.00198065
0.114	0.00224	0.00193	0.00196979
0.114	0.00196	0.00192	0.00195902
0.114	0.00209	0.00191	0.00194833
0.114	0.00207	0.0019	0.00193772
0.114	0.00209	0.00188	0.00192719
0.114	0.00199	0.00187	0.00191673
0.114	0.00248	0.00186	0.00190636
0.114	0.00248	0.00185	0.00189606
0.115	0.00219	0.00184	0.00188584
0.115	0.00189	0.00183	0.00187569
0.115	0.00196	0.00182	0.00186562
0.115	0.00197	0.00181	0.00185562
0.115	0.00236	0.0018	0.0018457
0.115	0.00232	0.00179	0.00183585
0.115	0.00171	0.00178	0.00182608
0.116	0.00204	0.00177	0.00181637
0.116	0.00208	0.00176	0.00180674
0.116	0.00229	0.00175	0.00179718
0.116	0.00168	0.00174	0.00178769
0.116	0.00196	0.00173	0.00177826
0.116	0.00196	0.00172	0.00176891
0.116	0.00175	0.00171	0.00175963
0.116	0.00196	0.00171	0.00175041
0.117	0.00183	0.0017	0.00174126
0.117	0.00181	0.00169	0.00173217
0.117	0.00205	0.00168	0.00172316
0.117	0.00195	0.00167	0.00171421
0.117	0.0017	0.00166	0.00170532
0.117	0.00201	0.00165	0.0016965
0.117	0.00199	0.00164	0.00168774
0.117	0.00191	0.00163	0.00167904
0.118	0.00165	0.00163	0.00167041
0.118	0.00173	0.00162	0.00166184
0.118	0.00177	0.00161	0.00165333
0.118	0.00182	0.0016	0.00164489
0.118	0.00174	0.00159	0.0016365
0.118	0.00176	0.00158	0.00162817
0.118	0.00189	0.00157	0.00161991
0.119	0.00188	0.00157	0.0016117
0.119	0.00207	0.00156	0.00160356
0.119	0.00189	0.00155	0.00159547
0.119	0.00186	0.00154	0.00158744
0.119	0.00137	0.00153	0.00157947
0.119	0.00163	0.00153	0.00157155
0.119	0.00145	0.00152	0.00156369
0.119	0.00169	0.00151	0.00155589
0.12	0.00185	0.0015	0.00154815
0.12	0.00186	0.0015	0.00154046
0.12	0.00169	0.00149	0.00153283
0.12	0.00151	0.00148	0.00152525
0.12	0.00206	0.00147	0.00151773
0.12	0.0014	0.00147	0.00151026
0.12	0.00183	0.00146	0.00150284
0.12	0.00156	0.00145	0.00149548
0.121	0.00143	0.00144	0.00148817
0.121	0.00132	0.00144	0.00148092
0.121	0.00151	0.00143	0.00147371
0.121	0.00154	0.00142	0.00146656
0.121	0.00173	0.00142	0.00145946
0.121	0.00139	0.00141	0.00145241
0.121	0.00169	0.0014	0.00144542
0.122	0.00148	0.0014	0.00143847
0.122	0.00139	0.00139	0.00143157
0.122	0.00179	0.00138	0.00142473
0.122	0.00165	0.00138	0.00141793
0.122	0.00157	0.00137	0.00141118
0.122	0.00155	0.00136	0.00140448
0.122	0.00134	0.00136	0.00139783
0.122	0.00148	0.00135	0.00139123
0.123	0.00141	0.00134	0.00138468
0.123	0.00135	0.00134	0.00137817
0.123	0.0018	0.00133	0.00137171
0.123	0.00142	0.00132	0.0013653
0.123	0.00172	0.00132	0.00135894
0.123	0.00152	0.00131	0.00135262
0.123	0.00205	0.0013	0.00134635
0.123	0.00146	0.0013	0.00134013
0.124	0.00153	0.00129	0.00133395
0.124	0.00151	0.00129	0.00132782
0.124	0.00153	0.00128	0.00132173
0.124	0.00131	0.00128	0.00131569
0.124	0.00131	0.00127	0.00130969
0.124	0.00137	0.00126	0.00130374
0.124	0.00156	0.00126	0.00129783
0.125	0.00122	0.00125	0.00129197
0.125	0.00132	0.00125	0.00128615
0.125	0.00134	0.00124	0.00128037
0.125	0.00135	0.00124	0.00127463
0.125	0.00141	0.00123	0.00126894
0.125	0.00137	0.00122	0.0012633
0.125	0.00117	0.00122	0.00125769
0.125	0.00102	0.00121	0.00125213
0.126	0.0016	0.00121	0.00124661
0.126	0.00154	0.0012	0.00124113
0.126	0.0013	0.0012	0.00123569
0.126	0.00139	0.00119	0.00123029
0.126	0.00121	0.00119	0.00122494
0.126	0.001	0.00118	0.00121962
0.126	0.00118	0.00118	0.00121435
0.126	0.0013	0.00117	0.00120912
0.127	0.00124	0.00117	0.00120392
0.127	0.0012	0.00116	0.00119877
0.127	0.00126	0.00116	0.00119366
0.127	0.00113	0.00115	0.00118859
0.127	0.000866	0.00115	0.00118356
0.127	0.00129	0.00114	0.00117856
0.127	0.00101	0.00114	0.00117361
0.128	0.00126	0.00113	0.00116869
0.128	0.00123	0.00113	0.00116382
0.128	0.000994	0.00112	0.00115898
0.128	0.000875	0.00112	0.00115418
0.128	0.00115	0.00111	0.00114942
0.128	0.00132	0.00111	0.0011447
0.128	0.000934	0.00111	0.00114001
0.128	0.00128	0.0011	0.00113536
0.129	0.00125	0.0011	0.00113075
0.129	0.00139	0.00109	0.00112618
0.129	0.000996	0.00109	0.00112165
0.129	0.00105	0.00108	0.00111715
0.129	0.00112	0.00108	0.00111269
0.129	0.00107	0.00108	0.00110826
0.129	0.00108	0.00107	0.00110388
0.129	0.000954	0.00107	0.00109952
0.13	0.00141	0.00106	0.00109521
0.13	0.00114	0.00106	0.00109093
0.13	0.00137	0.00105	0.00108668
0.13	0.000974	0.00105	0.00108248
0.13	0.00103	0.00105	0.0010783
0.13	0.00104	0.00104	0.00107416
0.13	0.00106	0.00104	0.00107006
0.131	0.00109	0.00103	0.00106599
0.131	0.00102	0.00103	0.00106196
0.131	0.00121	0.00103	0.00105796
0.131	0.00117	0.00102	0.00105399
0.131	0.00114	0.00102	0.00105006
0.131	0.00109	0.00102	0.00104616
0.131	0.000945	0.00101	0.00104229
0.131	0.00107	0.00101	0.00103846
0.132	0.00121	0.001	0.00103466
0.132	0.00127	0.001	0.00103089
0.132	0.00095	0.000998	0.00102716
0.132	0.000992	0.000994	0.00102346
0.132	0.00127	0.000991	0.00101979
0.132	0.001	0.000987	0.00101615
0.132	0.00135	0.000984	0.00101255
0.133	0.00101	0.00098	0.00100897
0.133	0.00108	0.000977	0.00100543
0.133	0.00101	0.000974	0.00100192
0.133	0.00112	0.00097	0.000998443
0.133	0.00107	0.000967	0.000994995
0.133	0.000971	0.000964	0.000991578
0.133	0.000972	0.000961	0.000988192
0.133	0.00112	0.000958	0.000984836
0.134	0.00119	0.000954	0.000981511
0.134	0.00105	0.000951	0.000978215
0.134	0.00094	0.000948	0.000974949
0.134	0.000764	0.000945	0.000971713
0.134	0.00131	0.000942	0.000968507
0.134	0.00113	0.000939	0.000965329
0.134	0.00101	0.000936	0.00096218
0.134	0.000847	0.000933	0.00095906
0.135	0.000817	0.00093	0.000955968
0.135	0.00101	0.000927	0.000952905
0.135	0.000953	0.000924	0.000949869
0.135	0.000985	0.000922	0.000946861
0.135	0.00068	0.000919	0.00094388
0.135	0.00112	0.000916	0.000940927
0.135	0.000737	0.000913	0.000938001
0.136	0.000812	0.00091	0.000935102
0.136	0.00102	0.000908	0.000932229
0.136	0.00116	0.000905	0.000929383
0.136	0.000889	0.000902	0.000926563
0.136	0.0011	0.0009	0.000923769
0.136	0.001	0.000897	0.000921001
0.136	0.000967	0.000894	0.000918258
0.136	0.000812	0.000892	0.000915541
0.137	0.000746	0.000889	0.000912849
0.137	0.000654	0.000887	0.000910183
0.137	0.000987	0.000884	0.00090754
0.137	0.00123	0.000882	0.000904923
0.137	0.00119	0.000879	0.00090233
0.137	0.000533	0.000877	0.000899762
0.137	0.000967	0.000874	0.000897217
0.137	0.00106	0.000872	0.000894696
0.138	0.000928	0.00087	0.000892199
0.138	0.000963	0.000867	0.000889726
0.138	0.000733	0.000865	0.000887275
0.138	0.00122	0.000863	0.000884846
0.138	0.00108	0.000861	0.000882441
0.138	0.000843	0.000858	0.000880057
0.138	0.000582	0.000856	0.000877695
0.139	0.00107	0.000854	0.000875355
0.139	0.000708	0.000852	0.000873036
0.139	0.000818	0.000849	0.000870739
0.139	0.000784	0.000847	0.000868462
0.139	0.000797	0.000845	0.000866205
0.139	0.000908	0.000843	0.00086397
0.139	0.000947	0.000841	0.000861754
0.139	0.000984	0.000839	0.000859557
0.14	0.000743	0.000837	0.000857381
0.14	0.000786	0.000835	0.000855223
0.14	0.000672	0.000833	0.000853085
0.14	0.00123	0.000831	0.000850966
0.14	0.000995	0.000829	0.000848865
0.14	0.00063	0.000827	0.000846783
0.14	0.00084	0.000825	0.000844719
0.14	0.000653	0.000823	0.000842672
0.141	0.000881	0.000821	0.000840644
0.141	0.000871	0.000819	0.000838633
0.141	0.00109	0.000817	0.000836639
0.141	0.000799	0.000815	0.000834662
0.141	0.00069	0.000814	0.000832702
0.141	0.000808	0.000812	0.000830758
0.141	0.000802	0.00081	0.000828831
0.142	0.000999	0.000808	0.00082692
0.142	0.000686	0.000806	0.000825025
0.142	0.000806	0.000805	0.000823145
0.142	0.000807	0.000803	0.00082128
0.142	0.000764	0.000801	0.00081943
0.142	0.000551	0.000799	0.000817596
0.142	0.00106	0.000798	0.000815775
0.142	0.000869	0.000796	0.000813969
0.143	0.000702	0.000794	0.000812176
0.143	0.000661	0.000793	0.000810397
0.143	0.000649	0.000791	0.000808632
0.143	0.000603	0.000789	0.000806879
0.143	0.00106	0.000788	0.00080514
0.143	0.000989	0.000786	0.000803413
0.143	0.000846	0.000784	0.000801698
0.143	0.000426	0.000783	0.000799996
0.144	0.000978	0.000781	0.000798306
0.144	0.000851	0.00078	0.000796627
0.144	0.00084	0.000778	0.00079496
0.144	0.000599	0.000776	0.000793303
0.144	0.000782	0.000775	0.000791658
0.144	0.000656	0.000773	0.000790024
0.144	0.000388	0.000772	0.0007884
0.145	0.000536	0.00077	0.000786786
0.145	0.000728	0.000769	0.000785182
0.145	0.000906	0.000767	0.000783588
0.145	0.000833	0.000766	0.000782004
0.145	0.000577	0.000764	0.000780429
0.145	0.000756	0.000763	0.000778863
0.145	0.000943	0.000762	0.000777307
0.145	0.000587	0.00076	0.000775758
0.146	0.000786	0.000759	0.000774219
0.146	0.000553	0.000757	0.000772687
0.146	0.000711	0.000756	0.000771163
0.146	0.00086	0.000754	0.000769647
0.146	0.000828	0.000753	0.000768139
0.146	0.000961	0.000752	0.000766638
0.146	0.000673	0.00075	0.000765143
0.146	0.000897	0.000749	0.000763656
0.147	0.000663	0.000747	0.000762175
0.147	0.000773	0.000746	0.0007607
0.147	0.000819	0.000745	0.000759232
0.147	0.000705	0.000743	0.000757769
0.147	0.000683	0.000742	0.000756312
0.147	0.000621	0.000741	0.000754861
0.147	0.000548	0.000739	0.000753414
0.148	0.000622	0.000738	0.000751973
0.148	0.000601	0.000737	0.000750536
0.148	0.000666	0.000735	0.000749104
0.148	0.00067	0.000734	0.000747676
0.148	0.00104	0.000733	0.000746253
0.148	0.00087	0.000731	0.000744833
0.148	0.000835	0.00073	0.000743417
0.148	0.000601	0.000729	0.000742004
0.149	0.000531	0.000727	0.000740595
0.149	0.000391	0.000726	0.000739189
0.149	0.000833	0.000725	0.000737786
0.149	0.00059	0.000724	0.000736385
0.149	0.000662	0.000722	0.000734987
0.149	0.000708	0.000721	0.000733592
0.149	0.000512	0.00072	0.000732198
0.15	0.000667	0.000718	0.000730807
0.15	0.000593	0.000717	0.000729417
0.15	0.000737	0.000716	0.000728029
0.15	0.000872	0.000715	0.000726643
0.15	0.000599	0.000713	0.000725258
0.15	0.000308	0.000712	0.000723874
0.15	0.000719	0.000711	0.000722491
0.15	0.000553	0.000709	0.000721109
0.151	0.000781	0.000708	0.000719728
0.151	0.000662	0.000707	0.000718347
0.151	0.000407	0.000706	0.000716967
0.151	0.000671	0.000704	0.000715586
0.151	0.000579	0.000703	0.000714206
0.151	0.000771	0.000702	0.000712826
0.151	0.000985	0.000701	0.000711446
0.151	0.00097	0.000699	0.000710065
0.152	0.000525	0.000698	0.000708684
0.152	0.000652	0.000697	0.000707302
0.152	0.00054	0.000696	0.00070592
0.152	0.000973	0.000694	0.000704536
0.152	0.00102	0.000693	0.000703152
0.152	0.000691	0.000692	0.000701766
0.152	0.000447	0.00069	0.000700379
0.153	0.000753	0.000689	0.00069899
0.153	0.000723	0.000688	0.0006976
0.153	0.000674	0.000687	0.000696208
0.153	0.000641	0.000685	0.000694814
0.153	0.00059	0.000684	0.000693419
0.153	0.00048	0.000683	0.000692021
0.153	0.000682	0.000682	0.000690621
0.153	0.000582	0.00068	0.000689218
0.154	0.000717	0.000679	0.000687813
0.154	0.000648	0.000678	0.000686406
0.154	0.000601	0.000676	0.000684996
0.154	0.000503	0.000675	0.000683584
0.154	0.000854	0.000674	0.000682169
0.154	0.000968	0.000673	0.000680751
0.154	0.00059	0.000671	0.000679331
0.154	0.000592	0.00067	0.000677908
0.155	0.0005	0.000669	0.000676481
0.155	0.000601	0.000667	0.000675052
0.155	0.000712	0.000666	0.000673619
0.155	0.000811	0.000665	0.000672184
0.155	0.000799	0.000663	0.000670745
0.155	0.000473	0.000662	0.000669303
0.155	0.00056	0.000661	0.000667857
0.156	0.000405	0.00066	0.000666408
0.156	0.000697	0.000658	0.000664956
0.156	0.000569	0.000657	0.0006635
0.156	0.000661	0.000656	0.00066204
0.156	0.000296	0.000654	0.000660577
0.156	0.000578	0.000653	0.00065911
0.156	0.000768	0.000652	0.000657639
0.156	0.000994	0.00065	0.000656164
0.157	0.000854	0.000649	0.000654685
0.157	0.000777	0.000647	0.000653203
0.157	0.000147	0.000646	0.000651716
0.157	0.000776	0.000645	0.000650225
0.157	0.000576	0.000643	0.00064873
0.157	0.000703	0.000642	0.000647232
0.157	0.000717	0.000641	0.000645729
0.157	0.000627	0.000639	0.000644222
0.158	0.000612	0.000638	0.00064271
0.158	0.000792	0.000637	0.000641196
0.158	0.000793	0.000635	0.000639676
0.158	0.000844	0.000634	0.000638153
0.158	0.000244	0.000632	0.000636626
0.158	0.000648	0.000631	0.000635095
0.158	0.000654	0.00063	0.000633561
0.159	0.000644	0.000628	0.000632022
0.159	0.000663	0.000627	0.000630479
0.159	0.000759	0.000625	0.000628933
0.159	0.000466	0.000624	0.000627382
0.159	0.000392	0.000623	0.000625828
0.159	0.000641	0.000621	0.00062427
0.159	0.000369	0.00062	0.000622708
0.159	0.000331	0.000618	0.000621143
0.16	0.000699	0.000617	0.000619573
0.16	0.000307	0.000615	0.000618
0.16	0.000706	0.000614	0.000616423
0.16	0.000462	0.000613	0.000614843
0.16	0.000607	0.000611	0.000613259
0.16	0.000423	0.00061	0.000611671
0.16	0.000694	0.000608	0.00061008
0.16	0.00076	0.000607	0.000608485
0.161	0.000651	0.000605	0.000606886
0.161	0.000414	0.000604	0.000605284
0.161	0.000556	0.000602	0.000603679
0.161	0.000725	0.000601	0.00060207
0.161	0.000708	0.000599	0.000600457
0.161	0.000698	0.000598	0.000598841
0.161	0.000582	0.000596	0.000597222
0.162	0.000878	0.000595	0.0005956
0.162	0.000227	0.000593	0.000593975
0.162	0.000642	0.000592	0.000592347
0.162	0.000764	0.00059	0.000590716
0.162	0.000657	0.000589	0.000589083
0.162	0.000236	0.000587	0.000587446
0.162	0.000589	0.000586	0.000585807
0.162	0.000469	0.000584	0.000584166
0.163	0.000591	0.000583	0.000582522
0.163	0.000506	0.000581	0.000580875
0.163	0.000669	0.00058	0.000579226
0.163	0.000651	0.000578	0.000577576
0.163	0.000485	0.000577	0.000575922
0.163	0.00043	0.000575	0.000574267
0.163	0.000584	0.000574	0.00057261
0.163	0.000616	0.000572	0.000570951
0.164	0.000496	0.000571	0.00056929
0.164	0.000739	0.000569	0.000567627
0.164	0.000516	0.000568	0.000565962
0.164	0.000569	0.000566	0.000564296
0.164	0.000562	0.000564	0.000562629
0.164	0.000592	0.000563	0.000560959
0.164	0.000536	0.000561	0.000559289
0.165	0.000488	0.00056	0.000557617
0.165	0.000264	0.000558	0.000555944
0.165	0.000465	0.000557	0.00055427
0.165	0.000453	0.000555	0.000552594
0.165	0.000513	0.000554	0.000550918
0.165	0.000749	0.000552	0.000549241
0.165	0.000652	0.00055	0.000547563
0.165	0.000646	0.000549	0.000545885
0.166	0.000806	0.000547	0.000544206
0.166	0.000408	0.000546	0.000542528
0.166	0.000401	0.000544	0.000540848
0.166	0.000368	0.000543	0.00053917
0.166	0.000393	0.000541	0.000537491
0.166	0.000739	0.00054	0.000535812
0.166	0.000496	0.000538	0.000534133
0.166	0.000514	0.000536	0.000532456
0.167	0.000615	0.000535	0.000530778
0.167	0.000504	0.000533	0.000529102
0.167	0.000486	0.000532	0.000527426
0.167	0.000483	0.00053	0.000525751
0.167	0.000625	0.000528	0.000524077
0.167	0.000523	0.000527	0.000522405
0.167	0.000387	0.000525	0.000520734
0.168	0.000508	0.000524	0.000519064
0.168	0.000671	0.000522	0.000517395
0.168	0.000505	0.000521	0.000515729
0.168	0.000806	0.000519	0.000514064
0.168	0.000482	0.000517	0.0005124
0.168	0.000401	0.000516	0.000510739
0.168	0.000447	0.000514	0.00050908
0.168	0.00069	0.000513	0.000507423
0.169	0.000657	0.000511	0.000505768
0.169	0.000368	0.00051	0.000504115
0.169	0.000323	0.000508	0.000502465
0.169	0.000428	0.000506	0.000500818
0.169	0.000563	0.000505	0.000499173
0.169	0.000467	0.000503	0.000497531
0.169	0.000491	0.000502	0.000495892
0.17	0.000433	0.0005	0.000494257
0.17	0.000525	0.000499	0.000492624
0.17	0.000482	0.000497	0.000490995
0.17	0.000622	0.000496	0.000489369
0.17	0.00057	0.000494	0.000487747
0.17	0.0005	0.000492	0.000486129
0.17	0.000481	0.000491	0.000484515
0.17	0.000677	0.000489	0.000482905
0.171	0.000582	0.000488	0.000481298
0.171	0.000337	0.000486	0.000479696
0.171	0.000595	0.000485	0.000478098
0.171	0.000385	0.000483	0.000476505
0.171	0.000515	0.000482	0.000474916
0.171	0.000293	0.00048	0.000473332
0.171	0.000428	0.000479	0.000471753
0.171	0.000423	0.000477	0.000470178
0.172	0.000513	0.000476	0.000468609
0.172	0.00068	0.000474	0.000467044
0.172	0.000314	0.000472	0.000465485
0.172	0.000312	0.000471	0.000463931
0.172	0.000384	0.000469	0.000462382
0.172	0.000423	0.000468	0.000460839
0.172	0.000451	0.000466	0.000459301
0.173	0.000759	0.000465	0.000457769
0.173	0.000391	0.000463	0.000456242
0.173	0.000423	0.000462	0.000454722
0.173	0.000658	0.000461	0.000453207
0.173	0.000548	0.000459	0.000451698
0.173	0.000602	0.000458	0.000450196
0.173	0.000471	0.000456	0.000448699
0.173	0.000456	0.000455	0.000447209
0.174	0.000606	0.000453	0.000445726
0.174	0.000475	0.000452	0.000444249
0.174	0.000625	0.00045	0.000442779
0.174	0.000875	0.000449	0.000441315
0.174	0.000243	0.000447	0.000439858
0.174	0.000209	0.000446	0.000438409
0.174	0.000373	0.000445	0.000436966
0.174	0.000278	0.000443	0.000435531
0.175	0.000348	0.000442	0.000434102
0.175	0.000167	0.00044	0.000432681
0.175	0.000271	0.000439	0.000431268
0.175	0.000447	0.000437	0.000429861
0.175	0.000195	0.000436	0.000428463
0.175	0.000356	0.000435	0.000427072
0.175	0.000325	0.000433	0.000425688
0.176	0.000474	0.000432	0.000424313
0.176	0.000675	0.000431	0.000422945
0.176	0.000436	0.000429	0.000421586
0.176	0.000129	0.000428	0.000420234
0.176	0.000363	0.000426	0.00041889
0.176	0.000387	0.000425	0.000417555
0.176	0.00032	0.000424	0.000416228
0.176	0.000412	0.000422	0.000414909
0.177	0.000532	0.000421	0.000413598
0.177	0.000412	0.00042	0.000412296
0.177	0.000197	0.000419	0.000411002
0.177	0.000432	0.000417	0.000409717
0.177	0.000464	0.000416	0.00040844
0.177	0.000424	0.000415	0.000407172
0.177	0.000431	0.000413	0.000405913
0.177	0.000479	0.000412	0.000404662
0.178	0.000417	0.000411	0.000403421
0.178	0.000512	0.00041	0.000402188
0.178	0.000312	0.000408	0.000400963
0.178	0.000355	0.000407	0.000399748
0.178	0.000485	0.000406	0.000398542
0.178	0.000421	0.000405	0.000397345
0.178	0.000261	0.000403	0.000396156
0.179	0.000233	0.000402	0.000394977
0.179	0.000262	0.000401	0.000393807
0.179	0.000322	0.0004	0.000392647
0.179	0.000208	0.000399	0.000391495
0.179	0.000181	0.000397	0.000390352
0.179	0.000344	0.000396	0.000389219
0.179	0.000305	0.000395	0.000388096
0.179	0.000504	0.000394	0.000386981
0.18	0.00036	0.000393	0.000385876
0.18	0.000401	0.000392	0.000384781
0.18	0.00049	0.00039	0.000383694
0.18	0.000351	0.000389	0.000382618
0.18	0.000256	0.000388	0.000381551
0.18	0.000259	0.000387	0.000380493
0.18	0.000486	0.000386	0.000379445
0.18	0.000486	0.000385	0.000378407
0.181	0.000643	0.000384	0.000377378
0.181	0.000433	0.000383	0.000376359
0.181	0.000425	0.000382	0.000375349
0.181	0.000327	0.00038	0.00037435
0.181	0.000405	0.000379	0.000373359
0.181	6.77e-05	0.000378	0.000372378
0.181	0.000406	0.000377	0.000371407
0.182	0.000212	0.000376	0.000370445
0.182	0.000411	0.000375	0.000369493
0.182	0.000357	0.000374	0.00036855
0.182	0.000211	0.000373	0.000367617
0.182	0.000438	0.000372	0.000366693
0.182	0.000496	0.000371	0.000365779
0.182	0.000255	0.00037	0.000364874
0.182	0.000242	0.000369	0.000363979
0.183	0.000137	0.000368	0.000363093
0.183	0.000335	0.000367	0.000362216
0.183	0.000744	0.000366	0.000361349
0.183	0.000463	0.000366	0.000360491
0.183	0.00074	0.000365	0.000359643
0.183	0.000317	0.000364	0.000358804
0.183	0.000252	0.000363	0.000357974
0.183	0.000335	0.000362	0.000357154
0.184	0.000567	0.000361	0.000356343
0.184	0.000337	0.00036	0.000355541
0.184	0.000396	0.000359	0.000354749
0.184	0.000349	0.000358	0.000353966
0.184	0.000239	0.000357	0.000353192
0.184	0.000125	0.000357	0.000352428
0.184	0.000296	0.000356	0.000351672
0.185	0.000316	0.000355	0.000350927
0.185	-6.24e-06	0.000354	0.00035019
0.185	0.000126	0.000353	0.000349462
0.185	0.000254	0.000352	0.000348743
0.185	0.000372	0.000352	0.000348034
0.185	0.000459	0.000351	0.000347333
0.185	0.000481	0.00035	0.000346641
0.185	0.00031	0.000349	0.000345958
0.186	0.000347	0.000349	0.000345284
0.186	0.000561	0.000348	0.000344618
0.186	0.000425	0.000347	0.000343961
0.186	0.000361	0.000346	0.000343313
0.186	0.000272	0.000346	0.000342673
0.186	0.000471	0.000345	0.000342042
0.186	0.000426	0.000344	0.000341419
0.187	0.000409	0.000343	0.000340804
0.187	0.000125	0.000343	0.000340198
0.187	0.000272	0.000342	0.0003396
0.187	0.00056	0.000341	0.00033901
0.187	0.000327	0.000341	0.000338428
0.187	0.000284	0.00034	0.000337855
0.187	0.000393	0.000339	0.000337289
0.187	0.000266	0.000339	0.000336732
0.188	0.000718	0.000338	0.000336183
0.188	6.2e-05	0.000337	0.000335641
0.188	0.000203	0.000337	0.000335107
0.188	0.00023	0.000336	0.000334582
0.188	0.000182	0.000336	0.000334064
0.188	0.000512	0.000335	0.000333553
0.188	0.000421	0.000334	0.000333051
0.188	0.000415	0.000334	0.000332556
0.189	0.000255	0.000333	0.000332069
0.189	0.000382	0.000333	0.000331589
0.189	0.000254	0.000332	0.000331116
0.189	0.000353	0.000331	0.000330651
0.189	0.000409	0.000331	0.000330193
0.189	0.000176	0.00033	0.000329742
0.189	0.000367	0.00033	0.000329298
0.19	0.000127	0.000329	0.00032886
0.19	0.000301	0.000329	0.00032843
0.19	0.000231	0.000328	0.000328006
0.19	0.000389	0.000328	0.000327589
0.19	0.00012	0.000327	0.000327179
0.19	0.000303	0.000327	0.000326775
0.19	0.0003	0.000326	0.000326377
0.19	0.000241	0.000326	0.000325986
0.191	0.000317	0.000325	0.000325601
0.191	0.000338	0.000325	0.000325221
0.191	0.000338	0.000324	0.000324848
0.191	0.000512	0.000324	0.000324481
0.191	0.000425	0.000323	0.00032412
0.191	0.000309	0.000323	0.000323765
0.191	0.000369	0.000322	0.000323415
0.191	0.000452	0.000322	0.000323071
0.192	0.000137	0.000322	0.000322733
0.192	0.000253	0.000321	0.0003224
0.192	0.000102	0.000321	0.000322072
0.192	0.000204	0.00032	0.00032175
0.192	0.000321	0.00032	0.000321433
0.192	0.000303	0.00032	0.000321122
0.192	0.00038	0.000319	0.000320815
0.193	8.73e-05	0.000319	0.000320514
0.193	0.00044	0.000318	0.000320217
0.193	0.000103	0.000318	0.000319925
0.193	0.000314	0.000318	0.000319638
0.193	0.000365	0.000317	0.000319355
0.193	0.000202	0.000317	0.000319077
0.193	0.000402	0.000317	0.000318804
0.193	0.0004	0.000316	0.000318535
0.194	0.000274	0.000316	0.00031827
0.194	0.000346	0.000316	0.000318009
0.194	0.000338	0.000315	0.000317752
0.194	0.000404	0.000315	0.000317499
0.194	0.000352	0.000315	0.00031725
0.194	0.000334	0.000314	0.000317005
0.194	0.000456	0.000314	0.000316764
0.194	0.000318	0.000314	0.000316526
0.195	0.000435	0.000313	0.000316292
0.195	0.000333	0.000313	0.000316061
0.195	0.000369	0.000313	0.000315834
0.195	0.000288	0.000312	0.000315609
0.195	0.000309	0.000312	0.000315388
0.195	0.000199	0.000312	0.000315171
0.195	9.83e-05	0.000312	0.000314956
0.196	0.000316	0.000311	0.000314744
0.196	0.00028	0.000311	0.000314534
0.196	0.000402	0.000311	0.000314328
0.196	9.15e-05	0.00031	0.000314124
0.196	0.000346	0.00031	0.000313923
0.196	0.000307	0.00031	0.000313724
0.196	4.77e-05	0.00031	0.000313528
0.196	0.000287	0.000309	0.000313334
0.197	0.000199	0.000309	0.000313142
0.197	0.00022	0.000309	0.000312953
0.197	0.000326	0.000309	0.000312765
0.197	8.55e-05	0.000308	0.00031258
0.197	0.000302	0.000308	0.000312396
0.197	0.000362	0.000308	0.000312215
0.197	0.000291	0.000308	0.000312035
0.197	0.000202	0.000308	0.000311856
0.198	0.000188	0.000307	0.000311679
0.198	0.000307	0.000307	0.000311504
0.198	0.000301	0.000307	0.00031133
0.198	0.000265	0.000307	0.000311158
0.198	0.000191	0.000306	0.000310987
0.198	7.17e-05	0.000306	0.000310817
0.198	0.000217	0.000306	0.000310648
0.199	0.00052	0.000306	0.00031048
0.199	0.000328	0.000306	0.000310313
0.199	0.000429	0.000305	0.000310147
0.199	0.000327	0.000305	0.000309982
0.199	0.000443	0.000305	0.000309817
0.199	0.000377	0.000305	0.000309653
0.199	0.000261	0.000305	0.00030949
0.199	0.000132	0.000304	0.000309327
0.2	0.000188	0.000304	0.000309164
0.2	0.000572	0.000304	0.000309002
0.2	0.000276	0.000304	0.00030884
0.2	0.000346	0.000304	0.000308678
0.2	0.000276	0.000304	0.000308517
0.2	0.000238	0.000303	0.000308355
0.2	0.000199	0.000303	0.000308193
0.2	0.000293	0.000303	0.000308031
0.201	0.000445	0.000303	0.000307869
0.201	0.000406	0.000303	0.000307707
0.201	9.64e-05	0.000302	0.000307545
0.201	-8.32e-05	0.000302	0.000307382
0.201	0.000255	0.000302	0.000307218
0.201	0.00012	0.000302	0.000307055
0.201	0.000252	0.000302	0.00030689
0.202	0.00028	0.000302	0.000306726
0.202	0.000308	0.000301	0.00030656
0.202	0.000147	0.000301	0.000306394
0.202	7.29e-05	0.000301	0.000306227
0.202	0.000165	0.000301	0.000306059
0.202	0.000341	0.000301	0.00030589
0.202	0.000369	0.000301	0.000305721
0.202	-7.08e-05	0.0003	0.00030555
0.203	0.000159	0.0003	0.000305378
0.203	0.000478	0.0003	0.000305205
0.203	0.000174	0.0003	0.000305031
0.203	0.000374	0.0003	0.000304856
0.203	0.000264	0.0003	0.000304679
0.203	0.000255	0.000299	0.000304501
0.203	0.000264	0.000299	0.000304322
0.203	0.000141	0.000299	0.000304141
0.204	0.000363	0.000299	0.000303959
0.204	0.000211	0.000299	0.000303775
0.204	0.000285	0.000299	0.000303589
0.204	0.000256	0.000298	0.000303402
0.204	0.000307	0.000298	0.000303213
0.204	0.000412	0.000298	0.000303022
0.204	0.000288	0.000298	0.000302829
0.205	0.000297	0.000298	0.000302634
0.205	0.000273	0.000298	0.000302438
0.205	0.000343	0.000297	0.00030224
0.205	0.000309	0.000297	0.00030204
0.205	-0.000124	0.000297	0.000301837
0.205	0.000145	0.000297	0.000301633
0.205	0.000232	0.000297	0.000301427
0.205	0.000339	0.000297	0.000301219
0.206	0.000374	0.000296	0.000301008
0.206	0.000339	0.000296	0.000300796
0.206	0.000295	0.000296	0.000300581
0.206	0.00058	0.000296	0.000300364
0.206	0.000547	0.000296	0.000300145
0.206	0.000315	0.000296	0.000299924
0.206	0.000229	0.000295	0.0002997
0.207	0.00022	0.000295	0.000299474
0.207	0.000185	0.000295	0.000299246
0.207	0.000104	0.000295	0.000299016
0.207	0.000432	0.000295	0.000298783
0.207	0.000202	0.000295	0.000298548
0.207	0.000124	0.000294	0.00029831
0.207	9.76e-05	0.000294	0.00029807
0.207	0.000316	0.000294	0.000297827
0.208	0.00025	0.000294	0.000297582
0.208	0.000305	0.000294	0.000297334
0.208	0.000284	0.000293	0.000297084
0.208	0.00012	0.000293	0.000296831
0.208	0.000457	0.000293	0.000296575
0.208	0.000408	0.000293	0.000296317
0.208	0.00047	0.000293	0.000296056
0.208	0.000301	0.000292	0.000295793
0.209	0.000269	0.000292	0.000295527
0.209	0.000425	0.000292	0.000295258
0.209	0.000103	0.000292	0.000294986
0.209	0.000466	0.000292	0.000294712
0.209	-2.86e-05	0.000291	0.000294436
0.209	0.000284	0.000291	0.000294156
0.209	0.00049	0.000291	0.000293874
0.21	0.000574	0.000291	0.00029359
0.21	0.000441	0.000291	0.000293302
0.21	0.000222	0.00029	0.000293012
0.21	0.00022	0.00029	0.000292719
0.21	2.48e-05	0.00029	0.000292424
0.21	0.000411	0.00029	0.000292126
0.21	0.000351	0.000289	0.000291825
0.21	0.000159	0.000289	0.000291521
0.211	5.39e-05	0.000289	0.000291215
0.211	0.000242	0.000289	0.000290906
0.211	0.000434	0.000289	0.000290594
0.211	8.48e-05	0.000288	0.000290279
0.211	7.31e-05	0.000288	0.000289962
0.211	0.000295	0.000288	0.000289642
0.211	0.000311	0.000288	0.000289319
0.211	-9.66e-07	0.000287	0.000288994
0.212	0.00021	0.000287	0.000288666
0.212	0.000358	0.000287	0.000288335
0.212	0.000451	0.000287	0.000288001
0.212	0.000197	0.000286	0.000287665
0.212	0.000414	0.000286	0.000287326
0.212	0.000276	0.000286	0.000286984
0.212	0.000135	0.000286	0.00028664
0.213	0.000258	0.000285	0.000286292
0.213	-8.16e-05	0.000285	0.000285943
0.213	0.000263	0.000285	0.00028559
0.213	0.000256	0.000285	0.000285235
0.213	0.00044	0.000284	0.000284878
0.213	-7.79e-05	0.000284	0.000284517
0.213	0.00023	0.000284	0.000284155
0.213	0.000261	0.000284	0.00028379
0.214	9.95e-05	0.000283	0.000283422
0.214	0.000197	0.000283	0.000283052
0.214	0.000231	0.000283	0.000282679
0.214	0.00032	0.000283	0.000282304
0.214	-2.84e-05	0.000282	0.000281926
0.214	9.29e-05	0.000282	0.000281546
0.214	0.000357	0.000282	0.000281164
0.214	0.000153	0.000281	0.000280779
0.215	0.000286	0.000281	0.000280392
0.215	0.000538	0.000281	0.000280002
0.215	1.4e-05	0.000281	0.00027961
0.215	0.000168	0.00028	0.000279216
0.215	0.000125	0.00028	0.00027882
0.215	0.000376	0.00028	0.000278421
0.215	0.000179	0.000279	0.00027802
0.216	0.000312	0.000279	0.000277617
0.216	0.000207	0.000279	0.000277212
0.216	-9.66e-05	0.000278	0.000276804
0.216	9.93e-05	0.000278	0.000276395
0.216	0.000567	0.000278	0.000275983
0.216	0.000141	0.000278	0.000275569
0.216	0.000261	0.000277	0.000275153
0.216	0.000363	0.000277	0.000274735
0.217	0.000287	0.000277	0.000274315
0.217	0.000244	0.000276	0.000273893
0.217	0.000164	0.000276	0.000273469
0.217	0.000136	0.000276	0.000273044
0.217	0.000304	0.000275	0.000272616
0.217	0.000133	0.000275	0.000272187
0.217	0.000537	0.000275	0.000271755
0.217	0.000107	0.000274	0.000271322
0.218	0.000414	0.000274	0.000270888
0.218	0.000259	0.000274	0.000270451
0.218	0.000121	0.000273	0.000270013
0.218	0.000348	0.000273	0.000269574
0.218	0.000316	0.000273	0.000269132
0.218	5.28e-05	0.000272	0.00026869
0.218	-4.31e-05	0.000272	0.000268245
0.219	0.000447	0.000272	0.000267799
0.219	0.000487	0.000271	0.000267352
0.219	0.000214	0.000271	0.000266903
0.219	0.000159	0.000271	0.000266453
0.219	0.000316	0.00027	0.000266001
0.219	0.000205	0.00027	0.000265548
0.219	0.000363	0.00027	0.000265094
0.219	0.000248	0.000269	0.000264638
0.22	0.00024	0.000269	0.000264182
0.22	0.00042	0.000269	0.000263724
0.22	0.000216	0.000268	0.000263264
0.22	0.000277	0.000268	0.000262804
0.22	0.000143	0.000268	0.000262343
0.22	0.000217	0.000267	0.00026188
0.22	0.000163	0.000267	0.000261417
0.22	0.000187	0.000266	0.000260952
0.221	0.000202	0.000266	0.000260486
0.221	0.000321	0.000266	0.00026002
0.221	0.000404	0.000265	0.000259553
0.221	0.000221	0.000265	0.000259085
0.221	0.000382	0.000265	0.000258616
0.221	0.000188	0.000264	0.000258146
0.221	0.000106	0.000264	0.000257676
0.222	0.000237	0.000264	0.000257205
0.222	9.51e-05	0.000263	0.000256733
0.222	0.000137	0.000263	0.000256261
0.222	0.000448	0.000262	0.000255788
0.222	0.000186	0.000262	0.000255315
0.222	0.000373	0.000262	0.000254841
0.222	0.000122	0.000261	0.000254367
0.222	0.000357	0.000261	0.000253892
0.223	0.00028	0.000261	0.000253417
0.223	0.000101	0.00026	0.000252941
0.223	0.000204	0.00026	0.000252466
0.223	0.000137	0.00026	0.00025199
0.223	0.000245	0.000259	0.000251513
0.223	0.000205	0.000259	0.000251037
0.223	0.000236	0.000258	0.00025056
0.224	9.46e-05	0.000258	0.000250084
0.224	0.00046	0.000258	0.000249607
0.224	0.000187	0.000257	0.00024913
0.224	0.000677	0.000257	0.000248653
0.224	0.00025	0.000257	0.000248176
0.224	0.000145	0.000256	0.000247699
0.224	0.000148	0.000256	0.000247222
0.224	9.23e-05	0.000255	0.000246746
0.225	0.000199	0.000255	0.000246269
0.225	0.000489	0.000255	0.000245793
0.225	0.000363	0.000254	0.000245317
0.225	0.00017	0.000254	0.000244841
0.225	0.00024	0.000253	0.000244365
0.225	0.000284	0.000253	0.00024389
0.225	0.000267	0.000253	0.000243416
0.225	4.95e-05	0.000252	0.000242941
0.226	3.54e-05	0.000252	0.000242467
0.226	0.000123	0.000252	0.000241994
0.226	0.000204	0.000251	0.000241521
0.226	0.000102	0.000251	0.000241049
0.226	0.000188	0.00025	0.000240577
0.226	5.07e-05	0.00025	0.000240106
0.226	0.000295	0.00025	0.000239636
0.227	0.000201	0.000249	0.000239166
0.227	0.000523	0.000249	0.000238698
0.227	0.00043	0.000249	0.000238229
0.227	2.08e-05	0.000248	0.000237762
0.227	0.000226	0.000248	0.000237295
0.227	0.00034	0.000247	0.00023683
0.227	0.000154	0.000247	0.000236365
0.227	0.000155	0.000247	0.000235901
0.228	0.00025	0.000246	0.000235438
0.228	0.000257	0.000246	0.000234976
0.228	0.000319	0.000246	0.000234516
0.228	0.000108	0.000245	0.000234056
0.228	0.000266	0.000245	0.000233597
0.228	0.000215	0.000244	0.000233139
0.228	0.000209	0.000244	0.000232683
0.228	0.000217	0.000244	0.000232227
0.229	0.000127	0.000243	0.000231773
0.229	0.00036	0.000243	0.00023132
0.229	0.000183	0.000243	0.000230869
0.229	0.000192	0.000242	0.000230418
0.229	0.000318	0.000242	0.000229969
0.229	0.000315	0.000241	0.000229522
0.229	3.04e-05	0.000241	0.000229075
0.23	0.000226	0.000241	0.00022863
0.23	0.000155	0.00024	0.000228187
0.23	0.000314	0.00024	0.000227745
0.23	0.000155	0.00024	0.000227304
0.23	0.000293	0.000239	0.000226865
0.23	0.000322	0.000239	0.000226428
0.23	0.000342	0.000239	0.000225992
0.23	2.86e-05	0.000238	0.000225557
0.231	0.000121	0.000238	0.000225125
0.231	0.000172	0.000237	0.000224694
0.231	0.000301	0.000237	0.000224264
0.231	0.000197	0.000237	0.000223837
0.231	0.000308	0.000236	0.000223411
0.231	0.000274	0.000236	0.000222986
0.231	0.00028	0.000236	0.000222564
0.231	0.000395	0.000235	0.000222143
0.232	1.24e-06	0.000235	0.000221724
0.232	0.000269	0.000235	0.000221307
0.232	-9.88e-06	0.000234	0.000220892
0.232	1.97e-05	0.000234	0.000220478
0.232	8.33e-05	0.000234	0.000220067
0.232	0.000228	0.000233	0.000219657
0.232	0.000196	0.000233	0.00021925
0.233	0.000259	0.000233	0.000218844
0.233	0.000222	0.000232	0.00021844
0.233	0.000181	0.000232	0.000218038
0.233	0.000456	0.000232	0.000217638
0.233	0.000336	0.000231	0.00021724
0.233	8.83e-06	0.000231	0.000216844
0.233	0.000353	0.00023	0.00021645
0.233	0.000193	0.00023	0.000216058
0.234	0.000185	0.00023	0.000215668
0.234	0.000335	0.00023	0.00021528
0.234	0.000274	0.000229	0.000214895
0.234	0.000131	0.000229	0.000214511
0.234	0.000345	0.000229	0.000214129
0.234	0.000135	0.000228	0.00021375
0.234	0.000341	0.000228	0.000213373
0.234	0.000363	0.000228	0.000212997
0.235	4.75e-05	0.000227	0.000212624
0.235	0.000322	0.000227	0.000212253
0.235	0.000274	0.000227	0.000211885
0.235	0.00028	0.000226	0.000211518
0.235	0.000261	0.000226	0.000211154
0.235	-5.22e-06	0.000226	0.000210792
0.235	0.000261	0.000225	0.000210432
0.236	0.000306	0.000225	0.000210074
0.236	0.000143	0.000225	0.000209719
0.236	-7.3e-06	0.000224	0.000209366
0.236	0.000328	0.000224	0.000209015
0.236	0.000228	0.000224	0.000208666
0.236	-0.000113	0.000224	0.00020832
0.236	9.84e-05	0.000223	0.000207976
0.236	0.000243	0.000223	0.000207634
0.237	0.000248	0.000223	0.000207294
0.237	0.000307	0.000222	0.000206957
0.237	0.000115	0.000222	0.000206622
0.237	-0.000136	0.000222	0.000206289
0.237	0.00043	0.000222	0.000205958
0.237	0.00027	0.000221	0.00020563
0.237	0.000264	0.000221	0.000205304
0.237	0.000195	0.000221	0.00020498
0.238	0.000327	0.00022	0.000204659
0.238	-1.09e-05	0.00022	0.00020434
0.238	0.000136	0.00022	0.000204023
0.238	0.000237	0.00022	0.000203709
0.238	0.000196	0.000219	0.000203397
0.238	0.000102	0.000219	0.000203087
0.238	0.000153	0.000219	0.000202779
0.239	0.000172	0.000219	0.000202474
0.239	0.000155	0.000218	0.000202171
0.239	-6.74e-05	0.000218	0.000201871
0.239	0.000289	0.000218	0.000201573
0.239	0.000412	0.000218	0.000201277
0.239	0.000286	0.000217	0.000200983
0.239	0.000303	0.000217	0.000200692
0.239	0.000191	0.000217	0.000200403
0.24	2.62e-05	0.000216	0.000200117
0.24	9.25e-05	0.000216	0.000199832
0.24	0.000322	0.000216	0.00019955
0.24	0.000253	0.000216	0.000199271
0.24	0.000286	0.000216	0.000198994
0.24	6.76e-05	0.000215	0.000198719
0.24	8.67e-05	0.000215	0.000198446
0.241	0.000477	0.000215	0.000198175
0.241	0.000393	0.000215	0.000197907
0.241	0.000337	0.000214	0.000197641
0.241	0.000238	0.000214	0.000197377
0.241	0.00015	0.000214	0.000197116
0.241	0.000198	0.000214	0.000196856
0.241	0.000374	0.000213	0.000196599
0.241	0.000397	0.000213	0.000196345
0.242	0.00036	0.000213	0.000196092
0.242	0.000307	0.000213	0.000195841
0.242	0.000175	0.000213	0.000195593
0.242	3.64e-05	0.000212	0.000195347
0.242	0.000245	0.000212	0.000195103
0.242	2.68e-06	0.000212	0.000194861
0.242	-1.34e-05	0.000212	0.000194622
0.242	0.00022	0.000212	0.000194384
0.243	0.000102	0.000211	0.000194149
0.243	-9.46e-06	0.000211	0.000193915
0.243	0.000139	0.000211	0.000193684
0.243	0.000573	0.000211	0.000193455
0.243	0.000191	0.000211	0.000193228
0.243	7.05e-05	0.00021	0.000193004
0.243	0.000136	0.00021	0.000192781
0.244	6.38e-05	0.00021	0.00019256
0.244	-0.000109	0.00021	0.000192342
0.244	0.000151	0.00021	0.000192125
0.244	0.000519	0.000209	0.000191911
0.244	5.85e-05	0.000209	0.000191698
0.244	0.000156	0.000209	0.000191488
0.244	0.000181	0.000209	0.000191279
0.244	-5.94e-05	0.000209	0.000191073
0.245	0.000121	0.000209	0.000190868
0.245	9.66e-05	0.000208	0.000190665
0.245	0.000132	0.000208	0.000190465
0.245	0.000109	0.000208	0.000190266
0.245	1.96e-05	0.000208	0.000190069
0.245	0.000353	0.000208	0.000189873
0.245	0.000326	0.000208	0.00018968
0.245	0.000225	0.000207	0.000189489
0.246	0.000367	0.000207	0.000189299
0.246	0.00027	0.000207	0.000189111
0.246	0.000511	0.000207	0.000188925
0.246	0.000168	0.000207	0.000188741
0.246	0.000306	0.000207	0.000188558
0.246	0.000187	0.000206	0.000188377
0.246	0.000105	0.000206	0.000188198
0.247	0.000224	0.000206	0.00018802
0.247	0.000251	0.000206	0.000187845
0.247	9.93e-05	0.000206	0.000187671
0.247	5.45e-05	0.000206	0.000187498
0.247	0.000229	0.000206	0.000187328
0.247	0.000343	0.000205	0.000187159
0.247	0.000173	0.000205	0.000186991
0.247	2.93e-05	0.000205	0.000186825
0.248	7.92e-05	0.000205	0.000186661
0.248	0.000115	0.000205	0.000186498
0.248	0.000392	0.000205	0.000186337
0.248	-8.44e-06	0.000205	0.000186177
0.248	9.83e-05	0.000205	0.000186019
0.248	0.000344	0.000204	0.000185862
0.248	0.000258	0.000204	0.000185707
0.248	0.0002	0.000204	0.000185553
0.249	0.000198	0.000204	0.000185401
0.249	0.000151	0.000204	0.00018525
0.249	0.000232	0.000204	0.0001851
0.249	0.000281	0.000204	0.000184952
0.249	4.58e-06	0.000204	0.000184805
0.249	0.00051	0.000203	0.000184659
0.249	9.04e-05	0.000203	0.000184515
0.25	0.000309	0.000203	0.000184372
0.25	0.000215	0.000203	0.00018423
0.25	0.000447	0.000203	0.000184089
0.25	0.000339	0.000203	0.00018395
0.25	0.000238	0.000203	0.000183811
0.25	0.000203	0.000203	0.000183674
0.25	0.000309	0.000203	0.000183538
0.25	0.000197	0.000202	0.000183404
0.251	0.000378	0.000202	0.00018327
0.251	6.17e-05	0.000202	0.000183137
0.251	7.05e-06	0.000202	0.000183006
0.251	0.000371	0.000202	0.000182876
0.251	0.000135	0.000202	0.000182746
0.251	0.000287	0.000202	0.000182618
0.251	0.000178	0.000202	0.000182491
0.251	0.000106	0.000202	0.000182364
0.252	0.000319	0.000202	0.000182239
0.252	2.33e-05	0.000201	0.000182114
0.252	0.00011	0.000201	0.000181991
0.252	0.000476	0.000201	0.000181868
0.252	0.000256	0.000201	0.000181747
0.252	-5.16e-05	0.000201	0.000181626
0.252	0.000207	0.000201	0.000181506
0.253	0.000135	0.000201	0.000181386
0.253	0.000186	0.000201	0.000181268
0.253	0.000139	0.000201	0.00018115
0.253	0.000446	0.000201	0.000181033
0.253	0.000313	0.000201	0.000180917
0.253	6.04e-05	0.0002	0.000180802
0.253	0.000583	0.0002	0.000180687
0.253	0.000133	0.0002	0.000180573
0.254	0.000148	0.0002	0.00018046
0.254	0.000408	0.0002	0.000180347
0.254	0.000211	0.0002	0.000180235
0.254	0.000306	0.0002	0.000180123
0.254	-4.65e-05	0.0002	0.000180012
0.254	0.000297	0.0002	0.000179902
0.254	1.6e-05	0.0002	0.000179792
0.254	1.05e-05	0.0002	0.000179683
0.255	-6.35e-05	0.0002	0.000179574
0.255	5.23e-05	0.000199	0.000179466
0.255	0.000468	0.000199	0.000179358
0.255	0.00018	0.000199	0.000179251
0.255	0.000175	0.000199	0.000179144
0.255	0.000257	0.000199	0.000179037
0.255	0.00021	0.000199	0.000178931
0.256	0.000199	0.000199	0.000178825
0.256	0.000196	0.000199	0.00017872
0.256	0.000115	0.000199	0.000178615
0.256	0.000416	0.000199	0.00017851
0.256	0.000219	0.000199	0.000178406
0.256	0.000243	0.000199	0.000178302
0.256	0.000174	0.000199	0.000178198
0.256	0.000177	0.000198	0.000178094
0.257	7.21e-05	0.000198	0.000177991
0.257	-0.000324	0.000198	0.000177888
0.257	2.98e-06	0.000198	0.000177785
0.257	-0.000153	0.000198	0.000177682
0.257	5.28e-05	0.000198	0.00017758
0.257	0.000134	0.000198	0.000177478
0.257	0.000143	0.000198	0.000177376
0.257	0.000295	0.000198	0.000177274
0.258	-9.23e-05	0.000198	0.000177172
0.258	5.55e-05	0.000198	0.00017707
0.258	0.000266	0.000198	0.000176968
0.258	5.7e-05	0.000198	0.000176867
0.258	0.000435	0.000197	0.000176765
0.258	0.00025	0.000197	0.000176664
0.258	2.46e-05	0.000197	0.000176563
0.259	0.000101	0.000197	0.000176461
0.259	-7.49e-06	0.000197	0.00017636
0.259	0.000455	0.000197	0.000176258
0.259	0.000379	0.000197	0.000176157
0.259	1.68e-05	0.000197	0.000176055
0.259	-9.85e-05	0.000197	0.000175954
0.259	0.000308	0.000197	0.000175852
0.259	0.000438	0.000197	0.00017575
0.26	0.000466	0.000197	0.000175649
0.26	6.92e-05	0.000197	0.000175547
0.26	0.000115	0.000197	0.000175445
0.26	8.91e-05	0.000196	0.000175343
0.26	2.48e-05	0.000196	0.00017524
0.26	6.57e-05	0.000196	0.000175138
0.26	0.000107	0.000196	0.000175035
0.261	7.54e-05	0.000196	0.000174933
0.261	0.000204	0.000196	0.00017483
0.261	0.000323	0.000196	0.000174727
0.261	9.05e-05	0.000196	0.000174624
0.261	0.00033	0.000196	0.00017452
0.261	-0.000194	0.000196	0.000174416
0.261	1.73e-05	0.000196	0.000174313
0.261	0.000114	0.000196	0.000174208
0.262	0.000417	0.000195	0.000174104
0.262	0.000286	0.000195	0.000173999
0.262	4.98e-05	0.000195	0.000173894
0.262	0.000171	0.000195	0.000173789
0.262	0.00033	0.000195	0.000173684
0.262	0.000213	0.000195	0.000173578
0.262	0.000124	0.000195	0.000173472
0.262	5.62e-05	0.000195	0.000173365
0.263	0.000222	0.000195	0.000173259
0.263	-9.24e-05	0.000195	0.000173152
0.263	0.000114	0.000195	0.000173044
0.263	0.00032	0.000195	0.000172936
0.263	0.00012	0.000194	0.000172828
0.263	-2.73e-06	0.000194	0.00017272
0.263	0.000425	0.000194	0.000172611
0.264	0.000294	0.000194	0.000172502
0.264	0.000196	0.000194	0.000172392
0.264	0.00046	0.000194	0.000172282
0.264	0.000105	0.000194	0.000172172
0.264	0.000277	0.000194	0.000172061
0.264	0.000306	0.000194	0.00017195
0.264	0.000272	0.000194	0.000171838
0.264	0.000152	0.000194	0.000171726
0.265	2.33e-05	0.000193	0.000171614
0.265	-2.09e-05	0.000193	0.000171501
0.265	0.000287	0.000193	0.000171388
0.265	0.000172	0.000193	0.000171274
0.265	0.000332	0.000193	0.00017116
0.265	-0.000109	0.000193	0.000171046
0.265	2.87e-06	0.000193	0.000170931
[truncated: 571 more rows]

## Sheet: Fig. 1G
R (Å) SAXS Retriever	P(r) SAXS Retriever		R (Å) Alphafold2 model	P(r) Alphafold2 model		R (Å) GASBOR model	P(r) GASBOR model		R (Å) Cryo-EM model	P(r) Cryo-EM model
0	0		0	0		0	0		0	0
0.843	9.71e-07		0.671	9.64e-07		0.741	8.61e-07		0.668	9.68e-07
1.69	2.23e-06		1.34	2.07e-06		1.48	1.95e-06		1.34	2.08e-06
2.53	3.76e-06		2.01	3.31e-06		2.22	3.28e-06		2	3.31e-06
3.37	5.56e-06		2.68	4.69e-06		2.97	4.83e-06		2.67	4.69e-06
4.22	7.64e-06		3.35	6.21e-06		3.71	6.6e-06		3.34	6.2e-06
5.06	9.97e-06		4.02	7.85e-06		4.45	8.58e-06		4.01	7.83e-06
5.9	1.26e-05		4.69	9.63e-06		5.19	1.08e-05		4.67	9.59e-06
6.75	1.54e-05		5.37	1.15e-05		5.93	1.31e-05		5.34	1.15e-05
7.59	1.84e-05		6.04	1.36e-05		6.67	1.57e-05		6.01	1.35e-05
8.43	2.16e-05		6.71	1.57e-05		7.41	1.84e-05		6.68	1.57e-05
9.28	2.51e-05		7.38	1.8e-05		8.15	2.13e-05		7.35	1.78e-05
10.1	2.87e-05		8.05	2.03e-05		8.89	2.44e-05		8.01	2.02e-05
11	3.24e-05		8.72	2.28e-05		9.64	2.75e-05		8.68	2.26e-05
11.8	3.63e-05		9.39	2.54e-05		10.4	3.08e-05		9.35	2.52e-05
12.7	4.02e-05		10.1	2.8e-05		11.1	3.42e-05		10	2.78e-05
13.5	4.43e-05		10.7	3.07e-05		11.9	3.76e-05		10.7	3.04e-05
14.3	4.84e-05		11.4	3.35e-05		12.6	4.11e-05		11.4	3.33e-05
15.2	5.25e-05		12.1	3.64e-05		13.3	4.47e-05		12	3.61e-05
16	5.66e-05		12.7	3.94e-05		14.1	4.83e-05		12.7	3.9e-05
16.9	6.07e-05		13.4	4.23e-05		14.8	5.19e-05		13.4	4.19e-05
17.7	6.48e-05		14.1	4.53e-05		15.6	5.55e-05		14	4.49e-05
18.6	6.88e-05		14.8	4.84e-05		16.3	5.91e-05		14.7	4.8e-05
19.4	7.27e-05		15.4	5.15e-05		17.1	6.26e-05		15.4	5.1e-05
20.2	7.65e-05		16.1	5.46e-05		17.8	6.61e-05		16	5.4e-05
21.1	8.02e-05		16.8	5.77e-05		18.5	6.96e-05		16.7	5.71e-05
21.9	8.38e-05		17.4	6.08e-05		19.3	7.29e-05		17.4	6.02e-05
22.8	8.72e-05		18.1	6.38e-05		20	7.62e-05		18	6.32e-05
23.6	9.04e-05		18.8	6.69e-05		20.8	7.94e-05		18.7	6.63e-05
24.5	9.35e-05		19.5	6.99e-05		21.5	8.25e-05		19.4	6.93e-05
25.3	9.64e-05		20.1	7.29e-05		22.2	8.54e-05		20	7.22e-05
26.1	9.9e-05		20.8	7.59e-05		23	8.83e-05		20.7	7.52e-05
27	0.000102		21.5	7.87e-05		23.7	9.1e-05		21.4	7.8e-05
27.8	0.000104		22.1	8.16e-05		24.5	9.36e-05		22	8.09e-05
28.7	0.000106		22.8	8.43e-05		25.2	9.61e-05		22.7	8.36e-05
29.5	0.000108		23.5	8.7e-05		25.9	9.84e-05		23.4	8.62e-05
30.4	0.00011		24.1	8.96e-05		26.7	0.000101		24	8.89e-05
31.2	0.000111		24.8	9.21e-05		27.4	0.000102		24.7	9.13e-05
32	0.000112		25.5	9.45e-05		28.2	0.000104		25.4	9.38e-05
32.9	0.000113		26.2	9.68e-05		28.9	0.000106		26	9.6e-05
33.7	0.000114		26.8	9.89e-05		29.7	0.000108		26.7	9.79e-05
34.6	0.000115		27.5	0.000101		30.4	0.000109		27.4	0.000101
35.4	0.000116		28.2	0.000103		31.1	0.000111		28.1	0.000103
36.3	0.000116		28.8	0.000105		31.9	0.000112		28.7	0.000104
37.1	0.000116		29.5	0.000106		32.6	0.000113		29.4	0.000106
37.9	0.000117		30.2	0.000108		33.4	0.000114		30.1	0.000108
38.8	0.000117		30.9	0.000109		34.1	0.000114		30.7	0.000109
39.6	0.000116		31.5	0.000111		34.8	0.000115		31.4	0.000111
40.5	0.000116		32.2	0.000112		35.6	0.000115		32.1	0.000112
41.3	0.000116		32.9	0.000113		36.3	0.000116		32.7	0.000113
42.2	0.000115		33.5	0.000114		37.1	0.000116		33.4	0.000114
43	0.000115		34.2	0.000115		37.8	0.000116		34.1	0.000115
43.8	0.000114		34.9	0.000115		38.5	0.000117		34.7	0.000115
44.7	0.000113		35.5	0.000116		39.3	0.000117		35.4	0.000116
45.5	0.000112		36.2	0.000116		40	0.000117		36.1	0.000116
46.4	0.000112		36.9	0.000116		40.8	0.000116		36.7	0.000117
47.2	0.000111		37.6	0.000117		41.5	0.000116		37.4	0.000117
48.1	0.00011		38.2	0.000117		42.3	0.000116		38.1	0.000117
48.9	0.000109		38.9	0.000116		43	0.000115		38.7	0.000117
49.8	0.000108		39.6	0.000116		43.7	0.000115		39.4	0.000117
50.6	0.000107		40.2	0.000116		44.5	0.000115		40.1	0.000116
51.4	0.000106		40.9	0.000116		45.2	0.000114		40.7	0.000116
52.3	0.000105		41.6	0.000115		46	0.000114		41.4	0.000115
53.1	0.000104		42.3	0.000114		46.7	0.000113		42.1	0.000115
54	0.000103		42.9	0.000114		47.4	0.000112		42.7	0.000114
54.8	0.000102		43.6	0.000113		48.2	0.000112		43.4	0.000113
55.7	0.000101		44.3	0.000112		48.9	0.000111		44.1	0.000113
56.5	0.0001		44.9	0.000111		49.7	0.00011		44.7	0.000112
57.3	9.92e-05		45.6	0.000111		50.4	0.00011		45.4	0.000111
58.2	9.84e-05		46.3	0.00011		51.1	0.000109		46.1	0.00011
59	9.76e-05		46.9	0.000109		51.9	0.000108		46.7	0.000109
59.9	9.68e-05		47.6	0.000108		52.6	0.000108		47.4	0.000108
60.7	9.61e-05		48.3	0.000107		53.4	0.000107		48.1	0.000107
61.6	9.54e-05		49	0.000106		54.1	0.000106		48.8	0.000106
62.4	9.47e-05		49.6	0.000105		54.9	0.000106		49.4	0.000105
63.2	9.41e-05		50.3	0.000104		55.6	0.000105		50.1	0.000104
64.1	9.35e-05		51	0.000103		56.3	0.000104		50.8	0.000103
64.9	9.3e-05		51.6	0.000102		57.1	0.000104		51.4	0.000102
65.8	9.25e-05		52.3	0.000101		57.8	0.000103		52.1	0.000101
66.6	9.2e-05		53	9.99e-05		58.6	0.000102		52.8	9.99e-05
67.5	9.16e-05		53.7	9.9e-05		59.3	0.000102		53.4	9.89e-05
68.3	9.13e-05		54.3	9.81e-05		60	0.000101		54.1	9.79e-05
69.1	9.1e-05		55	9.73e-05		60.8	0.000101		54.8	9.72e-05
70	9.07e-05		55.7	9.65e-05		61.5	0.0001		55.4	9.64e-05
70.8	9.05e-05		56.3	9.57e-05		62.3	9.95e-05		56.1	9.56e-05
71.7	9.03e-05		57	9.5e-05		63	9.9e-05		56.8	9.49e-05
72.5	9.01e-05		57.7	9.43e-05		63.7	9.86e-05		57.4	9.42e-05
73.4	9e-05		58.3	9.37e-05		64.5	9.81e-05		58.1	9.36e-05
74.2	8.99e-05		59	9.32e-05		65.2	9.77e-05		58.8	9.3e-05
75	8.98e-05		59.7	9.26e-05		66	9.73e-05		59.4	9.25e-05
75.9	8.97e-05		60.4	9.22e-05		66.7	9.69e-05		60.1	9.2e-05
76.7	8.96e-05		61	9.18e-05		67.5	9.65e-05		60.8	9.15e-05
77.6	8.95e-05		61.7	9.14e-05		68.2	9.61e-05		61.4	9.11e-05
78.4	8.94e-05		62.4	9.11e-05		68.9	9.58e-05		62.1	9.09e-05
79.3	8.93e-05		63	9.08e-05		69.7	9.55e-05		62.8	9.06e-05
80.1	8.92e-05		63.7	9.06e-05		70.4	9.51e-05		63.4	9.04e-05
80.9	8.9e-05		64.4	9.04e-05		71.2	9.48e-05		64.1	9.02e-05
81.8	8.89e-05		65.1	9.02e-05		71.9	9.45e-05		64.8	9e-05
82.6	8.87e-05		65.7	9.01e-05		72.6	9.42e-05		65.4	8.99e-05
83.5	8.84e-05		66.4	9e-05		73.4	9.39e-05		66.1	8.98e-05
84.3	8.81e-05		67.1	8.99e-05		74.1	9.36e-05		66.8	8.97e-05
85.2	8.77e-05		67.7	8.99e-05		74.9	9.33e-05		67.4	8.97e-05
86	8.73e-05		68.4	8.99e-05		75.6	9.3e-05		68.1	8.97e-05
86.8	8.69e-05		69.1	8.99e-05		76.3	9.27e-05		68.8	8.97e-05
87.7	8.64e-05		69.7	8.99e-05		77.1	9.24e-05		69.5	8.97e-05
88.5	8.58e-05		70.4	8.99e-05		77.8	9.21e-05		70.1	8.97e-05
89.4	8.51e-05		71.1	9e-05		78.6	9.17e-05		70.8	8.97e-05
90.2	8.44e-05		71.8	9e-05		79.3	9.14e-05		71.5	8.98e-05
91.1	8.37e-05		72.4	9e-05		80.1	9.1e-05		72.1	8.98e-05
91.9	8.29e-05		73.1	9e-05		80.8	9.07e-05		72.8	8.98e-05
92.8	8.2e-05		73.8	9e-05		81.5	9.03e-05		73.5	8.99e-05
93.6	8.11e-05		74.4	9e-05		82.3	8.99e-05		74.1	8.99e-05
94.4	8.02e-05		75.1	9e-05		83	8.94e-05		74.8	8.99e-05
95.3	7.91e-05		75.8	9e-05		83.8	8.9e-05		75.5	8.98e-05
96.1	7.81e-05		76.5	8.99e-05		84.5	8.85e-05		76.1	8.98e-05
97	7.7e-05		77.1	8.98e-05		85.2	8.8e-05		76.8	8.97e-05
97.8	7.58e-05		77.8	8.97e-05		86	8.75e-05		77.5	8.96e-05
98.7	7.46e-05		78.5	8.95e-05		86.7	8.7e-05		78.1	8.94e-05
99.5	7.34e-05		79.1	8.94e-05		87.5	8.64e-05		78.8	8.93e-05
100	7.22e-05		79.8	8.91e-05		88.2	8.58e-05		79.5	8.91e-05
101	7.09e-05		80.5	8.89e-05		88.9	8.52e-05		80.1	8.88e-05
102	6.96e-05		81.1	8.86e-05		89.7	8.46e-05		80.8	8.86e-05
103	6.83e-05		81.8	8.83e-05		90.4	8.39e-05		81.5	8.83e-05
104	6.69e-05		82.5	8.8e-05		91.2	8.32e-05		82.1	8.79e-05
105	6.56e-05		83.2	8.76e-05		91.9	8.25e-05		82.8	8.75e-05
105	6.42e-05		83.8	8.71e-05		92.7	8.18e-05		83.5	8.71e-05
106	6.28e-05		84.5	8.67e-05		93.4	8.1e-05		84.1	8.67e-05
107	6.14e-05		85.2	8.62e-05		94.1	8.02e-05		84.8	8.62e-05
108	6.01e-05		85.8	8.57e-05		94.9	7.94e-05		85.5	8.58e-05
109	5.87e-05		86.5	8.51e-05		95.6	7.86e-05		86.1	8.52e-05
110	5.73e-05		87.2	8.46e-05		96.4	7.77e-05		86.8	8.46e-05
111	5.6e-05		87.9	8.4e-05		97.1	7.68e-05		87.5	8.4e-05
111	5.46e-05		88.5	8.33e-05		97.8	7.59e-05		88.1	8.34e-05
112	5.32e-05		89.2	8.27e-05		98.6	7.5e-05		88.8	8.27e-05
113	5.19e-05		89.9	8.2e-05		99.3	7.41e-05		89.5	8.21e-05
114	5.06e-05		90.5	8.13e-05		100	7.31e-05		90.2	8.15e-05
115	4.93e-05		91.2	8.06e-05		101	7.21e-05		90.8	8.07e-05
116	4.79e-05		91.9	7.98e-05		102	7.11e-05		91.5	8e-05
116	4.66e-05		92.5	7.91e-05		102	7.01e-05		92.2	7.92e-05
117	4.53e-05		93.2	7.83e-05		103	6.91e-05		92.8	7.85e-05
118	4.41e-05		93.9	7.76e-05		104	6.8e-05		93.5	7.77e-05
119	4.28e-05		94.6	7.68e-05		105	6.7e-05		94.2	7.69e-05
120	4.15e-05		95.2	7.6e-05		105	6.59e-05		94.8	7.62e-05
121	4.02e-05		95.9	7.52e-05		106	6.48e-05		95.5	7.54e-05
121	3.89e-05		96.6	7.44e-05		107	6.38e-05		96.2	7.46e-05
122	3.77e-05		97.2	7.36e-05		108	6.27e-05		96.8	7.38e-05
123	3.64e-05		97.9	7.28e-05		108	6.16e-05		97.5	7.29e-05
124	3.51e-05		98.6	7.19e-05		109	6.05e-05		98.2	7.22e-05
125	3.39e-05		99.3	7.11e-05		110	5.93e-05		98.8	7.14e-05
126	3.26e-05		99.9	7.03e-05		110	5.82e-05		99.5	7.06e-05
127	3.14e-05		101	6.95e-05		111	5.71e-05		100	6.97e-05
127	3.01e-05		101	6.86e-05		112	5.6e-05		101	6.89e-05
128	2.89e-05		102	6.78e-05		113	5.49e-05		102	6.81e-05
129	2.77e-05		103	6.7e-05		113	5.37e-05		102	6.73e-05
130	2.65e-05		103	6.61e-05		114	5.26e-05		103	6.65e-05
131	2.53e-05		104	6.53e-05		115	5.15e-05		104	6.56e-05
132	2.42e-05		105	6.44e-05		116	5.03e-05		104	6.48e-05
132	2.3e-05		105	6.36e-05		116	4.92e-05		105	6.39e-05
133	2.19e-05		106	6.27e-05		117	4.81e-05		106	6.31e-05
134	2.08e-05		107	6.18e-05		118	4.7e-05		106	6.23e-05
135	1.98e-05		107	6.1e-05		119	4.59e-05		107	6.14e-05
136	1.87e-05		108	6.01e-05		119	4.48e-05		108	6.05e-05
137	1.77e-05		109	5.92e-05		120	4.37e-05		108	5.96e-05
137	1.68e-05		109	5.82e-05		121	4.26e-05		109	5.87e-05
138	1.58e-05		110	5.73e-05		122	4.15e-05		110	5.79e-05
139	1.49e-05		111	5.64e-05		122	4.04e-05		110	5.69e-05
140	1.41e-05		111	5.54e-05		123	3.93e-05		111	5.6e-05
141	1.32e-05		112	5.44e-05		124	3.83e-05		112	5.5e-05
142	1.24e-05		113	5.34e-05		125	3.72e-05		112	5.4e-05
143	1.17e-05		113	5.24e-05		125	3.62e-05		113	5.31e-05
143	1.1e-05		114	5.14e-05		126	3.51e-05		114	5.2e-05
144	1.03e-05		115	5.03e-05		127	3.41e-05		114	5.1e-05
145	9.7e-06		115	4.93e-05		128	3.31e-05		115	4.99e-05
146	9.11e-06		116	4.82e-05		128	3.21e-05		116	4.89e-05
147	8.57e-06		117	4.71e-05		129	3.11e-05		116	4.78e-05
148	8.07e-06		117	4.6e-05		130	3.01e-05		117	4.67e-05
148	7.6e-06		118	4.49e-05		130	2.92e-05		118	4.56e-05
149	7.18e-06		119	4.37e-05		131	2.82e-05		118	4.44e-05
150	6.79e-06		119	4.26e-05		132	2.73e-05		119	4.34e-05
151	6.44e-06		120	4.14e-05		133	2.64e-05		120	4.22e-05
152	6.12e-06		121	4.03e-05		133	2.55e-05		120	4.1e-05
153	5.83e-06		121	3.91e-05		134	2.46e-05		121	3.98e-05
154	5.56e-06		122	3.79e-05		135	2.37e-05		122	3.87e-05
154	5.33e-06		123	3.67e-05		136	2.29e-05		122	3.75e-05
155	5.11e-06		123	3.55e-05		136	2.2e-05		123	3.63e-05
156	4.92e-06		124	3.44e-05		137	2.12e-05		124	3.51e-05
157	4.74e-06		125	3.32e-05		138	2.04e-05		124	3.4e-05
158	4.57e-06		125	3.2e-05		139	1.96e-05		125	3.28e-05
159	4.42e-06		126	3.09e-05		139	1.89e-05		126	3.16e-05
159	4.28e-06		127	2.97e-05		140	1.81e-05		126	3.04e-05
160	4.14e-06		127	2.86e-05		141	1.74e-05		127	2.93e-05
161	4.01e-06		128	2.75e-05		142	1.67e-05		128	2.82e-05
162	3.88e-06		129	2.64e-05		142	1.6e-05		128	2.71e-05
163	3.75e-06		129	2.54e-05		143	1.53e-05		129	2.6e-05
164	3.63e-06		130	2.43e-05		144	1.47e-05		130	2.5e-05
164	3.51e-06		131	2.33e-05		145	1.4e-05		130	2.39e-05
165	3.39e-06		131	2.24e-05		145	1.34e-05		131	2.29e-05
166	3.27e-06		132	2.14e-05		146	1.28e-05		132	2.19e-05
167	3.16e-06		133	2.05e-05		147	1.22e-05		132	2.1e-05
168	3.05e-06		133	1.96e-05		148	1.17e-05		133	2.02e-05
169	2.95e-06		134	1.88e-05		148	1.11e-05		134	1.93e-05
170	2.85e-06		135	1.8e-05		149	1.06e-05		134	1.84e-05
170	2.76e-06		136	1.72e-05		150	1.01e-05		135	1.76e-05
171	2.67e-06		136	1.65e-05		151	9.6e-06		136	1.69e-05
172	2.59e-06		137	1.58e-05		151	9.12e-06		136	1.62e-05
173	2.52e-06		138	1.51e-05		152	8.66e-06		137	1.56e-05
174	2.46e-06		138	1.45e-05		153	8.22e-06		138	1.49e-05
175	2.41e-06		139	1.39e-05		153	7.8e-06		138	1.43e-05
175	2.36e-06		140	1.34e-05		154	7.39e-06		139	1.37e-05
176	2.32e-06		140	1.29e-05		155	6.99e-06		140	1.32e-05
177	2.28e-06		141	1.24e-05		156	6.61e-06		140	1.27e-05
178	2.25e-06		142	1.2e-05		156	6.25e-06		141	1.22e-05
179	2.22e-06		142	1.15e-05		157	5.9e-06		142	1.17e-05
180	2.19e-06		143	1.11e-05		158	5.57e-06		142	1.14e-05
180	2.16e-06		144	1.08e-05		159	5.25e-06		143	1.1e-05
181	2.13e-06		144	1.04e-05		159	4.94e-06		144	1.07e-05
182	2.1e-06		145	1.01e-05		160	4.65e-06		144	1.03e-05
183	2.07e-06		146	9.75e-06		161	4.36e-06		145	9.99e-06
184	2.04e-06		146	9.44e-06		162	4.1e-06		146	9.67e-06
185	2e-06		147	9.15e-06		162	3.84e-06		146	9.38e-06
186	1.96e-06		148	8.87e-06		163	3.6e-06		147	9.09e-06
186	1.91e-06		148	8.59e-06		164	3.37e-06		148	8.82e-06
187	1.87e-06		149	8.31e-06		165	3.14e-06		148	8.55e-06
188	1.82e-06		150	8.04e-06		165	2.93e-06		149	8.27e-06
189	1.77e-06		150	7.77e-06		166	2.73e-06		150	8.01e-06
190	1.72e-06		151	7.5e-06		167	2.54e-06		150	7.73e-06
191	1.66e-06		152	7.23e-06		168	2.36e-06		151	7.47e-06
191	1.61e-06		152	6.95e-06		168	2.19e-06		152	7.19e-06
192	1.56e-06		153	6.66e-06		169	2.03e-06		152	6.9e-06
193	1.51e-06		154	6.37e-06		170	1.88e-06		153	6.62e-06
194	1.46e-06		154	6.08e-06		171	1.73e-06		154	6.32e-06
195	1.41e-06		155	5.77e-06		171	1.6e-06		154	6.02e-06
196	1.36e-06		156	5.46e-06		172	1.47e-06		155	5.71e-06
197	1.32e-06		156	5.15e-06		173	1.35e-06		156	5.38e-06
197	1.28e-06		157	4.83e-06		173	1.23e-06		156	5.06e-06
198	1.24e-06		158	4.5e-06		174	1.12e-06		157	4.73e-06
199	1.2e-06		158	4.17e-06		175	1.02e-06		158	4.4e-06
200	1.17e-06		159	3.84e-06		176	9.28e-07		158	4.05e-06
201	1.13e-06		160	3.51e-06		176	8.39e-07		159	3.71e-06
202	1.09e-06		160	3.18e-06		177	7.55e-07		160	3.37e-06
202	1.05e-06		161	2.86e-06		178	6.77e-07		160	3.03e-06
203	1.02e-06		162	2.54e-06		179	6.04e-07		161	2.7e-06
204	9.73e-07		162	2.23e-06		179	5.36e-07		162	2.38e-06
205	9.28e-07		163	1.93e-06		180	4.73e-07		162	2.07e-06
206	8.79e-07		164	1.64e-06		181	4.14e-07		163	1.76e-06
207	8.26e-07		164	1.38e-06		182	3.59e-07		164	1.48e-06
207	7.69e-07		165	1.12e-06		182	3.08e-07		164	1.21e-06
208	7.06e-07		166	8.94e-07		183	2.61e-07		165	9.65e-07
209	6.38e-07		166	6.87e-07		184	2.18e-07		166	7.43e-07
210	5.65e-07		167	5.04e-07		185	1.78e-07		166	5.46e-07
211	4.86e-07		168	3.48e-07		185	1.41e-07		167	3.77e-07
212	4e-07		168	2.2e-07		186	1.07e-07		168	2.38e-07
213	3.09e-07		169	1.2e-07		187	7.62e-08		168	1.29e-07
213	2.12e-07		170	5.02e-08		188	4.82e-08		169	5.32e-08
214	1.09e-07		170	1.02e-08		188	2.28e-08		170	9.99e-09
215	0		171	0		189	0		170	0

## Sheet: Fig. 1H
q*Rg	(q*Rg)2I(q)/I(0)
0.234329	0.0562323
0.241137	0.0611584
0.247946	0.0607514
0.254754	0.064821
0.261563	0.0672274
0.268371	0.0717371
0.27518	0.0764036
0.281988	0.079144
0.288796	0.0831482
0.295605	0.0843477
0.302413	0.0885289
0.309222	0.0920376
0.31603	0.0979394
0.322839	0.10263
0.329647	0.105917
0.336456	0.108442
0.343264	0.114557
0.350073	0.119965
0.356881	0.126296
0.36369	0.130237
0.370498	0.132878
0.377306	0.135984
0.384115	0.140864
0.390923	0.146613
0.397732	0.150525
0.40454	0.158893
0.411349	0.161755
0.418157	0.162178
0.424966	0.174828
0.431774	0.1765
0.438583	0.183574
0.445391	0.184591
0.4522	0.19454
0.459008	0.198588
0.465816	0.20235
0.472625	0.211924
0.479433	0.214063
0.486242	0.216336
0.49305	0.222857
0.499859	0.225224
0.506667	0.234916
0.513476	0.241189
0.520284	0.24473
0.527093	0.252271
0.533901	0.261018
0.54071	0.264259
0.547518	0.274601
0.554327	0.277464
0.561135	0.283587
0.567943	0.290145
0.574752	0.29821
0.58156	0.301363
0.588369	0.312961
0.595177	0.314277
0.601986	0.31919
0.608794	0.330122
0.615603	0.333146
0.622411	0.335707
0.62922	0.344089
0.636028	0.355803
0.642836	0.356225
0.649645	0.367358
0.656453	0.373516
0.663262	0.378923
0.67007	0.384547
0.676879	0.392181
0.683687	0.396803
0.690496	0.406727
0.697304	0.413588
0.704113	0.420347
0.710921	0.424326
0.71773	0.435056
0.724538	0.440773
0.731346	0.445715
0.738155	0.45617
0.744963	0.468093
0.751772	0.46447
0.75858	0.472981
0.765389	0.479032
0.772197	0.489511
0.779006	0.49254
0.785814	0.499732
0.792623	0.513606
0.799431	0.514763
0.80624	0.517465
0.813048	0.528784
0.819856	0.536723
0.826665	0.543604
0.833473	0.549624
0.840282	0.561951
0.84709	0.564244
0.853899	0.569007
0.860707	0.575166
0.867516	0.575495
0.874324	0.588265
0.881133	0.597135
0.887941	0.604247
0.89475	0.612366
0.901558	0.618644
0.908366	0.62689
0.915175	0.641234
0.921983	0.635611
0.928792	0.648233
0.9356	0.653315
0.942409	0.65079
0.949217	0.664075
0.956026	0.669889
0.962834	0.670685
0.969643	0.685775
0.976451	0.697596
0.98326	0.696895
0.990068	0.710096
0.996877	0.710496
1.00368	0.712993
1.01049	0.724591
1.0173	0.731137
1.02411	0.738438
1.03092	0.749397
1.03773	0.758689
1.04454	0.760308
1.05134	0.758561
1.05815	0.767052
1.06496	0.77392
1.07177	0.782657
1.07858	0.790197
1.08539	0.793838
1.09219	0.807652
1.099	0.817167
1.10581	0.8186
1.11262	0.819904
1.11943	0.827226
1.12624	0.826725
1.13305	0.84162
1.13985	0.842804
1.14666	0.846358
1.15347	0.852541
1.16028	0.864835
1.16709	0.864283
1.1739	0.869493
1.1807	0.86811
1.18751	0.88309
1.19432	0.887275
1.20113	0.899261
1.20794	0.905698
1.21475	0.904498
1.22156	0.905404
1.22836	0.913779
1.23517	0.926117
1.24198	0.921885
1.24879	0.92858
1.2556	0.938468
1.26241	0.938268
1.26921	0.933604
1.27602	0.951734
1.28283	0.95553
1.28964	0.955971
1.29645	0.960531
1.30326	0.97699
1.31007	0.978724
1.31687	0.981527
1.32368	0.979993
1.33049	0.993423
1.3373	1.00132
1.34411	1.00886
1.35092	1.00734
1.35772	1.01072
1.36453	1.01651
1.37134	1.02167
1.37815	1.02228
1.38496	1.03433
1.39177	1.02202
1.39858	1.0292
1.40538	1.03756
1.41219	1.04263
1.419	1.04867
1.42581	1.05036
1.43262	1.05926
1.43943	1.05373
1.44623	1.06947
1.45304	1.0718
1.45985	1.0755
1.46666	1.08371
1.47347	1.07292
1.48028	1.07962
1.48709	1.0906
1.49389	1.08005
1.5007	1.0981
1.50751	1.10615
1.51432	1.1009
1.52113	1.09274
1.52794	1.11014
1.53474	1.10899
1.54155	1.10549
1.54836	1.11593
1.55517	1.11981
1.56198	1.12345
1.56879	1.13397
1.5756	1.13313
1.5824	1.13535
1.58921	1.13696
1.59602	1.13914
1.60283	1.13489
1.60964	1.13642
1.61645	1.13773
1.62325	1.1429
1.63006	1.14676
1.63687	1.15915
1.64368	1.16129
1.65049	1.16346
1.6573	1.16834
1.66411	1.16647
1.67091	1.16626
1.67772	1.17093
1.68453	1.1751
1.69134	1.16726
1.69815	1.18113
1.70496	1.17397
1.71176	1.16601
1.71857	1.17884
1.72538	1.18433
1.73219	1.17653
1.739	1.18966
1.74581	1.18116
1.75262	1.18138
1.75942	1.18464
1.76623	1.19805
1.77304	1.20828
1.77985	1.19151
1.78666	1.19267
1.79347	1.19206
1.80027	1.19426
1.80708	1.22462
1.81389	1.20093
1.8207	1.20007
1.82751	1.19002
1.83432	1.18384
1.84113	1.18679
1.84793	1.20984
1.85474	1.18988
1.86155	1.2026
1.86836	1.1972
1.87517	1.1849
1.88198	1.21145
1.88878	1.2162
1.89559	1.19773
1.9024	1.21896
1.90921	1.22497
1.91602	1.21733
1.92283	1.20605
1.92964	1.22086
1.93644	1.22365
1.94325	1.21255
1.95006	1.21602
1.95687	1.21145
1.96368	1.19968
1.97049	1.22745
1.97729	1.22442
1.9841	1.19389
1.99091	1.22441
1.99772	1.21665
2.00453	1.21298
2.01134	1.22562
2.01815	1.20854
2.02495	1.21926
2.03176	1.20906
2.03857	1.19876
2.04538	1.22675
2.05219	1.22432
2.059	1.22012
2.0658	1.21223
2.07261	1.20838
2.07942	1.2247
2.08623	1.20576
2.09304	1.22406
2.09985	1.22364
2.10666	1.22441
2.11346	1.22768
2.12027	1.21829
2.12708	1.214
2.13389	1.2242
2.1407	1.21459
2.14751	1.21987
2.15431	1.20726
2.16112	1.23307
2.16793	1.22595
2.17474	1.2153
2.18155	1.22604
2.18836	1.22014
2.19517	1.21019
2.20197	1.22751
2.20878	1.22852
2.21559	1.22679
2.2224	1.22477
2.22921	1.21678
2.23602	1.20865
2.24282	1.22319
2.24963	1.23431
2.25644	1.22038
2.26325	1.21302
2.27006	1.21853
2.27687	1.22447
2.28368	1.22867
2.29048	1.23123
2.29729	1.21758
2.3041	1.22249
2.31091	1.22533
2.31772	1.22025
2.32453	1.22728
2.33133	1.21748
2.33814	1.21994
2.34495	1.23789
2.35176	1.23419
2.35857	1.21636
2.36538	1.21389
2.37219	1.20678
2.37899	1.22627
2.3858	1.21293
2.39261	1.19489
2.39942	1.2283
2.40623	1.20594
2.41304	1.19756
2.41984	1.21312
2.42665	1.20192
2.43346	1.2266
2.44027	1.23188
2.44708	1.20933
2.45389	1.23424
2.4607	1.23284
2.4675	1.23043
2.47431	1.21113
2.48112	1.20645
2.48793	1.22469
2.49474	1.22258
2.50155	1.22669
2.50835	1.21815
2.51516	1.20393
2.52197	1.22539
2.52878	1.22046
2.53559	1.19827
2.5424	1.22862
2.54921	1.20182
2.55601	1.20774
2.56282	1.20749
2.56963	1.2113
2.57644	1.22451
2.58325	1.19422
2.59006	1.223
2.59686	1.19946
2.60367	1.19447
2.61048	1.19766
2.61729	1.22269
2.6241	1.20413
2.63091	1.2217
2.63772	1.20246
2.64452	1.21622
2.65133	1.19816
2.65814	1.23832
2.66495	1.20678
2.67176	1.2444
2.67857	1.21609
2.68537	1.22764
2.69218	1.22246
2.69899	1.22939
2.7058	1.21966
2.71261	1.21447
2.71942	1.21598
2.72623	1.23789
2.73303	1.21798
2.73984	1.21196
2.74665	1.18267
2.75346	1.20309
2.76027	1.23338
2.76708	1.25281
2.77388	1.21588
2.78069	1.21878
2.7875	1.22904
2.79431	1.23429
2.80112	1.20399
2.80793	1.21167
2.81474	1.23368
2.82154	1.21317
2.82835	1.22694
2.83516	1.23951
2.84197	1.23414
2.84878	1.24097
2.85559	1.22378
2.86239	1.21958
2.8692	1.21884
2.87601	1.21298
2.88282	1.19056
2.88963	1.21334
2.89644	1.21887
2.90325	1.24143
2.91005	1.22603
2.91686	1.18538
2.92367	1.20221
2.93048	1.23935
2.93729	1.23661
2.9441	1.21436
2.9509	1.24727
2.95771	1.19936
2.96452	1.24049
2.97133	1.2021
2.97814	1.2154
2.98495	1.20585
2.99176	1.21398
2.99856	1.25383
3.00537	1.21409
3.01218	1.24375
3.01899	1.2288
3.0258	1.21719
3.03261	1.24337
3.03941	1.25929
3.04622	1.23106
3.05303	1.22943
3.05984	1.21082
3.06665	1.22982
3.07346	1.26971
3.08027	1.20361
3.08707	1.26735
3.09388	1.25697
3.10069	1.22104
3.1075	1.23374
3.11431	1.24068
3.12112	1.27139
3.12792	1.24183
3.13473	1.26522
3.14154	1.25183
3.14835	1.22659
3.15516	1.21716
3.16197	1.21982
3.16878	1.22219
3.17558	1.25748
3.18239	1.22317
3.1892	1.25098
3.19601	1.23411
3.20282	1.24368
3.20963	1.22096
3.21643	1.27546
3.22324	1.2425
3.23005	1.2173
3.23686	1.25164
3.24367	1.23579
3.25048	1.27423
3.25729	1.25829
3.26409	1.20681
3.2709	1.25552
3.27771	1.21682
3.28452	1.24391
3.29133	1.24225
3.29814	1.22471
3.30494	1.23717
3.31175	1.25978
3.31856	1.25475
3.32537	1.24727
3.33218	1.26939
3.33899	1.2743
3.3458	1.2339
3.3526	1.23531
3.35941	1.25537
3.36622	1.26169
3.37303	1.27351
3.37984	1.24393
3.38665	1.26969
3.39345	1.23058
3.40026	1.29887
3.40707	1.25171
3.41388	1.2401
3.42069	1.23539
3.4275	1.21112
3.43431	1.27821
3.44111	1.2664
3.44792	1.24263
3.45473	1.27306
3.46154	1.31503
3.46835	1.26007
3.47516	1.26992
3.48196	1.25802
3.48877	1.26536
3.49558	1.27843
3.50239	1.29005
3.5092	1.25529
3.51601	1.26045
3.52282	1.23664
3.52962	1.2861
3.53643	1.27627
3.54324	1.27102
3.55005	1.29145
3.55686	1.27648
3.56367	1.24866
3.57047	1.25202
3.57728	1.28834
3.58409	1.25621
3.5909	1.27559
3.59771	1.27686
3.60452	1.26522
3.61133	1.2926
3.61813	1.28089
3.62494	1.2932
3.63175	1.31573
3.63856	1.2784
3.64537	1.31797
3.65218	1.26083
3.65898	1.29666
3.66579	1.27644
3.6726	1.28859
3.67941	1.28818
3.68622	1.27655
3.69303	1.28029
3.69984	1.3013
3.70664	1.24072
3.71345	1.24968
3.72026	1.22359
3.72707	1.2746
3.73388	1.27273
3.74069	1.26388
3.74749	1.23889
3.7543	1.25857
3.76111	1.28541
3.76792	1.27426
3.77473	1.29187
3.78154	1.23833
3.78835	1.24595
3.79515	1.28512
3.80196	1.26277
3.80877	1.28342
3.81558	1.24999
3.82239	1.24426
3.8292	1.27759
3.836	1.24631
3.84281	1.23635
3.84962	1.24421
3.85643	1.25206
3.86324	1.26073
3.87005	1.3158
3.87686	1.2991
3.88366	1.2567
3.89047	1.25446
3.89728	1.2306
3.90409	1.25883
3.9109	1.2322
3.91771	1.22455
3.92451	1.22761
3.93132	1.23159
3.93813	1.23909
3.94494	1.21237
3.95175	1.22808
3.95856	1.21164
3.96537	1.24461
3.97217	1.23437
3.97898	1.22683
3.98579	1.22495
3.9926	1.28292
3.99941	1.25305
4.00622	1.24337
4.01302	1.22359
4.01983	1.27218
4.02664	1.21767
4.03345	1.25518
4.04026	1.29346
4.04707	1.22636
4.05388	1.21997
4.06068	1.23884
4.06749	1.2035
4.0743	1.22548
4.08111	1.207
4.08792	1.21378
4.09473	1.26676
4.10153	1.22257
4.10834	1.23854
4.11515	1.19831
4.12196	1.25871
4.12877	1.25642
4.13558	1.22956
4.14239	1.19321
4.14919	1.22166
4.156	1.22636
4.16281	1.21658
4.16962	1.22126
4.17643	1.20869
4.18324	1.18278
4.19004	1.20913
4.19685	1.18902
4.20366	1.20212
4.21047	1.1531
4.21728	1.16473
4.22409	1.23003
4.2309	1.22033
4.2377	1.24423
4.24451	1.20069
4.25132	1.23043
4.25813	1.19965
4.26494	1.2093
4.27175	1.19714
4.27855	1.17832
4.28536	1.20852
4.29217	1.22854
4.29898	1.20972
4.30579	1.17335
4.3126	1.14448
4.31941	1.07269
4.32621	1.12421
4.33302	1.12561
4.33983	1.15247
4.34664	1.14976
4.35345	1.17732
4.36026	1.14166
4.36707	1.18812
4.37387	1.12522
4.38068	1.18928
4.38749	1.18643
4.3943	1.13651
4.40111	1.09354
4.40792	1.09539
4.41472	1.17656
4.42153	1.1304
4.42834	1.11715
4.43515	1.15907
4.44196	1.16002
4.44877	1.1469
4.45558	1.13988
4.46238	1.13357
4.46919	1.09373
4.476	1.11921
4.48281	1.12767
4.48962	1.14676
4.49643	1.07826
4.50323	1.12427
4.51004	1.13752
4.51685	1.1246
4.52366	1.11996
4.53047	1.09215
4.53728	0.996853
4.54408	1.05009
4.55089	1.08529
4.5577	1.03555
4.56451	1.1245
4.57132	1.05535
4.57813	1.07694
4.58494	1.11471
4.59174	1.0902
4.59855	1.10425
4.60536	1.04779
4.61217	1.02
4.61898	1.01583
4.62579	1.09034
4.63259	1.05586
4.6394	1.04983
4.64621	1.03151
4.65302	1.04527
4.65983	1.08082
4.66664	1.01617
4.67345	1.03013
4.68025	1.06067
4.68706	0.977107
4.69387	1.02834
4.70068	0.97252
4.70749	1.03328
4.7143	1.05361
4.7211	1.09338
4.72791	1.05488
4.73472	1.03009
4.74153	1.02858
4.74834	1.01535
4.75515	0.966635
4.76196	1.00871
4.76876	0.995473
4.77557	1.00233
4.78238	1.00487
4.78919	1.04789
4.796	1.01004
4.80281	0.967666
4.80962	0.987105
4.81642	0.943562
4.82323	0.965556
4.83004	0.990375
4.83685	0.9647
4.84366	0.878378
4.85047	0.954029
4.85727	0.949539
4.86408	0.957665
4.87089	0.941689
4.8777	0.941698
4.88451	0.935277
4.89132	1.01199
4.89813	0.960149
4.90493	0.879253
4.91174	0.889987
4.91855	0.947558
4.92536	0.918933
4.93217	0.887104
4.93898	0.895719
4.94578	0.909678
4.95259	0.877944
4.9594	0.886654
4.96621	0.930921
4.97302	0.916029
4.97983	0.999265
4.98663	0.899935
4.99344	0.981975
5.00025	0.924102
5.00706	0.9648
5.01387	0.94029
5.02068	0.867353
5.02749	0.802522
5.03429	0.860719
5.0411	0.917584
5.04791	0.897409
5.05472	0.96055
5.06153	0.89354
5.06834	0.884761
5.07514	0.926333
5.08195	0.870252
5.08876	0.864209
5.09557	0.850544
5.10238	0.876814
5.10919	0.875462
5.116	0.873477
5.1228	0.842252
5.12961	0.880732
5.13642	0.887128
5.14323	0.821245
5.15004	0.78763
5.15685	0.802399
5.16365	0.888104
5.17046	0.895733
5.17727	0.830258
5.18408	0.830948
5.19089	0.878445
5.1977	0.834066
5.20451	0.830647
5.21131	0.806445
5.21812	0.803592
5.22493	0.795877
5.23174	0.836158
5.23855	0.829024
5.24536	0.764608
5.25217	0.872407
5.25897	0.757987
5.26578	0.806965
5.27259	0.891573
5.2794	0.8667
5.28621	0.694256
5.29302	0.832841
5.29982	0.799859
5.30663	0.779318
5.31344	0.741225
5.32025	0.750273
5.32706	0.763098
5.33387	0.798587
5.34067	0.780056
5.34748	0.732164
5.35429	0.795757
5.3611	0.690719
5.36791	0.719855
5.37472	0.748821
5.38153	0.701244
5.38833	0.800163
5.39514	0.793833
5.40195	0.789518
5.40876	0.755113
5.41557	0.804616
5.42238	0.750291
5.42918	0.785344
5.43599	0.786092
5.4428	0.792463
5.44961	0.760622
5.45642	0.823285
5.46323	0.696266
5.47004	0.760168
5.47684	0.639795
5.48365	0.706854
5.49046	0.725935
5.49727	0.706946
5.50408	0.751114
5.51089	0.663841
5.5177	0.707498
5.5245	0.693638
5.53131	0.719969
5.53812	0.746029
5.54493	0.63861
5.55174	0.584667
5.55855	0.644292
5.56535	0.640891
5.57216	0.664455
5.57897	0.585363
5.58578	0.747034
5.59259	0.637878
5.5994	0.684041
5.60621	0.62862
5.61301	0.724007
5.61982	0.722491
5.62663	0.708637
5.63344	0.652647
5.64025	0.646684
5.64706	0.608983
5.65386	0.680629
5.66067	0.800757
5.66748	0.702401
5.67429	0.752015
5.6811	0.731469
5.68791	0.691231
5.69471	0.630757
5.70152	0.618562
5.70833	0.671618
5.71514	0.603973
5.72195	0.706733
5.72876	0.704392
5.73557	0.575898
5.74237	0.576969
5.74918	0.661675
5.75599	0.732266
5.7628	0.603121
5.76961	0.765778
5.77642	0.660007
5.78322	0.546253
5.79003	0.580177
5.79684	0.59975
5.80365	0.553798
5.81046	0.608426
5.81727	0.659162
5.82408	0.641468
5.83088	0.575525
5.83769	0.638993
5.8445	0.570297
5.85131	0.571158
5.85812	0.732878
5.86493	0.521496
5.87174	0.633915
5.87854	0.591277
5.88535	0.492704
5.89216	0.648558
5.89897	0.602586
5.90578	0.605581
5.91259	0.610218
5.91939	0.534857
5.9262	0.570368
5.93301	0.566828
5.93982	0.574037
5.94663	0.54722
5.95344	0.683378
5.96025	0.686128
5.96705	0.606409
5.97386	0.523837
5.98067	0.54698
5.98748	0.548967
5.99429	0.661262
6.0011	0.651433
6.0079	0.479871
6.01471	0.574141
6.02152	0.586097
6.02833	0.646734
6.03514	0.47596
6.04195	0.55841
6.04875	0.559206
6.05556	0.49825
6.06237	0.559464
6.06918	0.525842
6.07599	0.520089
6.0828	0.589686
6.08961	0.56155
6.09641	0.490621
6.10322	0.583834
6.11003	0.578658
6.11684	0.555899
6.12365	0.480646
6.13046	0.505026
6.13727	0.519548
6.14407	0.536212
6.15088	0.511763
6.15769	0.519594
6.1645	0.558339
6.17131	0.557536
6.17812	0.616281
6.18492	0.561879
6.19173	0.55596
6.19854	0.409155
6.20535	0.489417
6.21216	0.43457
6.21897	0.507523
6.22578	0.55691
6.23258	0.56379
6.23939	0.511824
6.2462	0.459027
6.25301	0.628505
6.25982	0.426488
6.26663	0.560128
6.27343	0.477461
6.28024	0.4386
6.28705	0.406876
6.29386	0.465489
6.30067	0.476859
6.30748	0.535112
6.31428	0.431552
6.32109	0.5251
6.3279	0.461898
6.33471	0.434157
6.34152	0.560425
6.34833	0.518185
6.35514	0.492629
6.36194	0.487434
6.36875	0.421597
6.37556	0.469733
6.38237	0.448563
6.38918	0.427888
6.39599	0.574662
6.40279	0.454725
6.4096	0.548605
6.41641	0.487156
6.42322	0.658815
6.43003	0.46968
6.43684	0.493613
6.44365	0.487619
6.45045	0.496485
6.45726	0.424781
6.46407	0.425742
6.47088	0.446436
6.47769	0.509722
6.4845	0.399801
6.49131	0.43284
6.49811	0.440523
6.50492	0.444524
6.51173	0.466923
6.51854	0.45216
6.52535	0.386358
6.53216	0.339936
6.53896	0.532045
6.54577	0.51412
6.55258	0.433152
6.55939	0.464024
6.5662	0.407663
6.57301	0.337887
6.57982	0.396664
6.58662	0.437667
6.59343	0.420509
6.60024	0.407095
6.60705	0.42722
6.61386	0.384593
6.62067	0.295468
6.62747	0.442174
6.63428	0.345567
6.64109	0.431331
6.6479	0.422898
6.65471	0.342877
6.66152	0.302135
6.66832	0.399404
6.67513	0.457307
6.68194	0.324612
6.68875	0.445622
6.69556	0.437188
6.70237	0.487476
6.70918	0.349042
6.71598	0.369607
6.72279	0.392431
6.7296	0.377486
6.73641	0.38069
6.74322	0.337843
6.75003	0.499192
6.75684	0.404881
6.76364	0.487431
6.77045	0.347559
6.77726	0.368173
6.78407	0.371614
6.79088	0.379794
6.79769	0.39065
6.80449	0.368409
6.8113	0.436047
6.81811	0.42496
6.82492	0.413244
6.83173	0.397535
6.83854	0.344021
6.84535	0.390552
6.85215	0.442371
6.85896	0.46529
6.86577	0.34879
6.87258	0.364954
6.87939	0.469159
6.8862	0.37011
6.893	0.498133
6.89981	0.375084
6.90662	0.401911
6.91343	0.376154
6.92024	0.419217
6.92705	0.398448
6.93385	0.363614
6.94066	0.364652
6.94747	0.419007
6.95428	0.447668
6.96109	0.396425
6.9679	0.355416
6.97471	0.289248
6.98151	0.496975
6.98832	0.431155
6.99513	0.386617
7.00194	0.323249
7.00875	0.31232
7.01556	0.385391
7.02236	0.365838
7.02917	0.37877
7.03598	0.262148
7.04279	0.431625
7.0496	0.285235
7.05641	0.31493
7.06322	0.395225
7.07002	0.452424
7.07683	0.346781
7.08364	0.428462
7.09045	0.392578
7.09726	0.379188
7.10407	0.318952
7.11088	0.29383
7.11768	0.257761
7.12449	0.390165
7.1313	0.488479
7.13811	0.47128
7.14492	0.211915
7.15173	0.384885
7.15853	0.422502
7.16534	0.370975
7.17215	0.385659
7.17896	0.29406
7.18577	0.490967
7.19258	0.433541
7.19939	0.34022
7.20619	0.235292
7.213	0.432848
7.21981	0.287352
7.22662	0.332674
7.23343	0.319345
7.24024	0.325191
7.24704	0.371438
7.25385	0.387757
7.26066	0.403719
7.26747	0.305401
7.27428	0.323681
7.28109	0.277507
7.28789	0.508069
7.2947	0.412378
7.30151	0.261466
7.30832	0.349459
7.31513	0.27219
7.32194	0.367828
7.32875	0.364119
7.33555	0.458285
7.34236	0.335159
7.34917	0.290168
7.35598	0.340292
7.36279	0.338548
7.3696	0.422513
7.37641	0.290664
7.38321	0.341996
7.39002	0.342973
7.39683	0.325515
7.40364	0.235127
7.41045	0.453065
7.41726	0.372142
7.42406	0.301364
7.43087	0.283963
7.43768	0.279394
7.44449	0.26034
7.4513	0.458459
7.45811	0.428069
7.46492	0.367129
7.47172	0.185303
7.47853	0.425729
7.48534	0.371083
7.49215	0.367172
7.49896	0.262409
7.50577	0.343165
7.51257	0.288193
7.51938	0.170963
7.52619	0.23659
7.533	0.321537
7.53981	0.40118
7.54662	0.369186
7.55342	0.256371
7.56023	0.336428
7.56704	0.420328
7.57385	0.262171
7.58066	0.351489
7.58747	0.247662
7.59428	0.319071
7.60108	0.386999
7.60789	0.373282
7.6147	0.433881
7.62151	0.304225
7.62832	0.406286
7.63513	0.300723
7.64193	0.351496
7.64874	0.37296
7.65555	0.321888
7.66236	0.312055
7.66917	0.284357
7.67598	0.251222
7.68279	0.285653
7.68959	0.276512
7.6964	0.307021
7.70321	0.309487
7.71002	0.481548
7.71683	0.403433
7.72364	0.387718
7.73045	0.279591
7.73725	0.24731
7.74406	0.182444
7.75087	0.389443
7.75768	0.276654
7.76449	0.310547
7.7713	0.332754
7.7781	0.241291
7.78491	0.314635
7.79172	0.280202
7.79853	0.348741
7.80534	0.413764
7.81215	0.284817
7.81896	0.146474
7.82576	0.342621
7.83257	0.26431
7.83938	0.373475
7.84619	0.317051
7.853	0.195409
7.85981	0.322494
7.86661	0.278747
7.87342	0.372341
7.88023	0.476246
7.88704	0.469678
7.89385	0.254513
7.90066	0.317016
7.90746	0.262726
7.91427	0.474605
7.92108	0.496068
7.92789	0.337913
7.9347	0.219299
7.94151	0.369782
7.94832	0.355823
7.95512	0.331843
7.96193	0.316334
7.96874	0.291502
7.97555	0.237723
7.98236	0.338196
7.98917	0.289216
7.99597	0.357141
8.00278	0.322909
8.00959	0.300023
8.0164	0.251889
8.02321	0.428208
8.03002	0.486182
8.03683	0.296755
8.04363	0.298135
8.05044	0.252514
8.05725	0.303777
8.06406	0.360334
8.07087	0.411383
8.07768	0.405733
8.08449	0.240893
8.09129	0.285399
8.0981	0.206636
8.10491	0.35671
8.11172	0.291472
8.11853	0.339162
8.12534	0.152055
8.13214	0.297606
8.13895	0.39582
8.14576	0.513537
8.15257	0.441932
8.15938	0.402755
8.16619	0.0764895
8.173	0.403614
8.1798	0.299959
8.18661	0.367051
8.19342	0.374668
8.20023	0.328031
8.20704	0.3208
8.21385	0.415988
8.22065	0.417022
8.22746	0.444781
8.23427	0.128732
8.24108	0.342845
8.24789	0.346566
8.2547	0.341878
8.2615	0.352192
8.26831	0.404229
8.27512	0.248393
8.28193	0.209414
8.28874	0.342892
8.29555	0.197679
8.30236	0.177494
8.30916	0.375835
8.31597	0.165156
8.32278	0.380966
8.32959	0.249759
8.3364	0.328566
8.34321	0.229416
8.35002	0.376715
8.35682	0.413087
8.36363	0.354589
8.37044	0.226052
8.37725	0.30385
8.38406	0.396694
8.39087	0.388248
8.39767	0.383215
8.40448	0.319827
8.41129	0.483716
8.4181	0.125178
8.42491	0.354845
8.43172	0.423034
8.43853	0.364253
8.44533	0.131042
8.45214	0.327636
8.45895	0.261072
8.46576	0.329597
8.47257	0.282651
8.47938	0.37475
8.48618	0.365116
8.49299	0.272595
8.4998	0.241932
8.50661	0.32885
8.51342	0.347732
8.52023	0.280603
8.52703	0.418342
8.53384	0.292646
8.54065	0.322878
8.54746	0.319687
8.55427	0.337226
8.56108	0.305833
8.56789	0.278671
8.57469	0.151179
8.5815	0.26636
8.58831	0.259943
8.59512	0.295325
8.60193	0.43173
8.60874	0.376132
8.61554	0.373208
8.62235	0.466732
8.62916	0.236651
8.63597	0.232822
8.64278	0.213847
8.64959	0.228836
8.6564	0.43137
8.6632	0.290033
8.67001	0.30078
8.67682	0.36062
8.68363	0.295908
8.69044	0.286012
8.69725	0.284562
8.70406	0.36861
8.71086	0.309048
8.71767	0.228944
8.72448	0.300994
8.73129	0.398469
8.7381	0.299947
8.74491	0.480123
8.75171	0.287546
8.75852	0.23935
8.76533	0.267426
8.77214	0.413534
8.77895	0.39407
8.78576	0.221174
8.79257	0.194386
8.79937	0.257921
8.80618	0.33994
8.81299	0.282455
8.8198	0.297344
8.82661	0.262334
8.83342	0.319223
8.84022	0.29296
8.84703	0.379187
8.85384	0.347626
8.86065	0.305695
8.86746	0.294215
8.87427	0.415262
8.88107	0.357331
8.88788	0.207176
8.89469	0.366355
8.9015	0.237376
8.90831	0.31834
8.91512	0.18125
8.92193	0.26528
8.92873	0.26228
8.93554	0.31876
8.94235	0.423134
8.94916	0.195682
8.95597	0.194637
8.96278	0.240239
8.96959	0.264807
8.97639	0.282744
8.9832	0.47677
8.99001	0.246036
8.99682	0.266321
9.00363	0.415501
9.01044	0.346548
9.01724	0.381395
9.02405	0.298867
9.03086	0.289552
9.03767	0.385142
9.04448	0.302799
9.05129	0.398617
9.0581	0.559001
9.0649	0.155183
9.07171	0.134008
9.07852	0.239449
9.08533	0.178579
9.09214	0.224109
9.09895	0.107556
9.10575	0.175161
9.11256	0.28893
9.11937	0.126012
9.12618	0.231133
9.13299	0.210987
9.1398	0.308169
9.1466	0.439793
9.15341	0.284414
9.16022	0.0839887
9.16703	0.237621
9.17384	0.253884
9.18065	0.209814
9.18746	0.270816
9.19426	0.350064
9.20107	0.271617
9.20788	0.129909
9.21469	0.285341
9.2215	0.307205
9.22831	0.281018
9.23511	0.285993
9.24192	0.318556
9.24873	0.277965
9.25554	0.341243
9.26235	0.208699
9.26916	0.237542
9.27597	0.324754
9.28277	0.28271
9.28958	0.175325
9.29639	0.156467
9.3032	0.176637
9.31001	0.217512
9.31682	0.140672
9.32363	0.122754
9.33043	0.232944
9.33724	0.206799
9.34405	0.34227
9.35086	0.245396
9.35767	0.273327
9.36448	0.33469
9.37128	0.239827
9.37809	0.174962
9.3849	0.177739
9.39171	0.333624
9.39852	0.334353
9.40533	0.442677
9.41214	0.298299
9.41894	0.293334
9.42575	0.226072
9.43256	0.280704
9.43937	0.0469344
9.44618	0.28202
9.45299	0.147344
9.45979	0.286454
9.4666	0.249175
9.47341	0.147507
9.48022	0.30635
9.48703	0.347282
9.49384	0.179045
9.50064	0.170315
9.50745	0.096758
9.51426	0.236225
9.52107	0.525204
9.52788	0.327425
9.53469	0.523775
9.5415	0.224482
9.5483	0.179168
9.55511	0.237778
9.56192	0.403391
9.56873	0.240447
9.57554	0.282942
9.58235	0.24972
9.58916	0.171114
9.59596	0.089532
9.60277	0.212225
9.60958	0.227394
9.61639	-0.00449342
9.6232	0.0905842
9.63001	0.183177
9.63681	0.269234
9.64362	0.332528
9.65043	0.348436
9.65724	0.225408
9.66405	0.25227
9.67086	0.408333
9.67767	0.310183
9.68447	0.263663
9.69128	0.198615
9.69809	0.344605
9.7049	0.312503
9.71171	0.300663
9.71852	0.0922067
9.72532	0.200291
9.73213	0.412749
9.73894	0.241375
9.74575	0.210075
9.75256	0.29087
9.75937	0.197041
9.76617	0.532785
9.77298	0.046129
9.77979	0.151235
9.7866	0.171674
9.79341	0.13566
9.80022	0.382527
9.80703	0.315435
9.81383	0.310954
9.82064	0.19175
9.82745	0.286979
9.83426	0.190939
9.84107	0.266275
9.84788	0.308718
9.85468	0.133398
9.86149	0.27768
9.8683	0.0962318
9.87511	0.228684
9.88192	0.175384
9.88873	0.296519
9.89554	0.0914385
9.90234	0.231147
9.90915	0.229713
9.91596	0.184704
9.92277	0.2431
9.92958	0.259537
9.93639	0.259737
9.9432	0.393927
9.95	0.32784
9.95681	0.238516
9.96362	0.285307
9.97043	0.349775
9.97724	0.105906
9.98405	0.196105
9.99085	0.0792671
9.99766	0.158814
10.0045	0.250048
10.0113	0.23669
10.0181	0.297164
10.0249	0.0682863
10.0317	0.344604
10.0385	0.080645
10.0453	0.246546
10.0521	0.287365
10.0589	0.159515
10.0657	0.317355
10.0726	0.315944
10.0794	0.216333
10.0862	0.274095
10.093	0.267749
10.0998	0.320784
10.1066	0.279976
10.1134	0.266328
10.1202	0.36357
10.127	0.254302
10.1338	0.347987
10.1406	0.26695
10.1474	0.296053
10.1543	0.231057
10.1611	0.248112
10.1679	0.160227
10.1747	0.0792436
10.1815	0.255157
10.1883	0.226033
10.1951	0.325438
10.2019	0.0741652
10.2087	0.280774
10.2155	0.249586
10.2223	0.0388352
10.2292	0.233938
10.236	0.16258
10.2428	0.179424
10.2496	0.266518
10.2564	0.0700193
10.2632	0.247833
10.27	0.297648
10.2768	0.239037
10.2836	0.166263
10.2904	0.154769
10.2972	0.253497
10.304	0.248481
10.3109	0.218991
10.3177	0.158625
10.3245	0.0595301
10.3313	0.180315
10.3381	0.432318
10.3449	0.273445
10.3517	0.357927
10.3585	0.273538
10.3653	0.370275
10.3721	0.316117
10.3789	0.21917
10.3857	0.111062
10.3926	0.157725
10.3994	0.481896
10.4062	0.232372
10.413	0.291717
10.4198	0.233402
10.4266	0.201552
10.4334	0.168837
10.4402	0.248894
10.447	0.377727
10.4538	0.345144
10.4606	0.0821543
10.4674	-0.0709816
10.4743	0.218019
10.4811	0.102666
10.4879	0.215979
10.4947	0.239965
10.5015	0.264468
10.5083	0.12602
10.5151	0.0627551
10.5219	0.14242
10.5287	0.29451
10.5355	0.318842
10.5423	-0.0612653
10.5491	0.13736
10.556	0.414705
10.5628	0.150957
10.5696	0.324887
10.5764	0.229588
10.5832	0.222628
10.59	0.230606
10.5968	0.123524
10.6036	0.318069
10.6104	0.184776
10.6172	0.250171
10.624	0.224755
10.6308	0.26975
10.6377	0.362633
10.6445	0.254318
10.6513	0.26226
10.6581	0.241235
10.6649	0.303604
10.6717	0.274394
10.6785	-0.110279
10.6853	0.128664
10.6921	0.206502
10.6989	0.302244
10.7057	0.333404
10.7126	0.302596
10.7194	0.263643
10.7262	0.519092
10.733	0.491013
10.7398	0.283052
10.7466	0.205567
10.7534	0.198227
10.7602	0.16694
10.767	0.0937784
10.7738	0.390165
10.7806	0.18255
10.7874	0.112538
10.7943	0.0885505
10.8011	0.286673
10.8079	0.226958
10.8147	0.277565
10.8215	0.258697
10.8283	0.109243
10.8351	0.417908
10.8419	0.3731
10.8487	0.430646
10.8555	0.275895
10.8623	0.246785
10.8691	0.39107
10.876	0.0952343
10.8828	0.429839
10.8896	-0.02643
10.8964	0.262304
10.9032	0.453454
10.91	0.531804
10.9168	0.409526
10.9236	0.206263
10.9304	0.204186
10.9372	0.0230961
10.944	0.383593
10.9508	0.327408
10.9577	0.148656
10.9645	0.0504758
10.9713	0.227031
10.9781	0.406933
10.9849	0.0796683
10.9917	0.068716
10.9985	0.277935
11.0053	0.293158
11.0121	-0.000911842
11.0189	0.198686
11.0257	0.3388
11.0325	0.427229
11.0394	0.186623
11.0462	0.393561
11.053	0.262642
11.0598	0.128391
11.0666	0.246288
11.0734	-0.0778923
11.0802	0.251488
11.087	0.244614
11.0938	0.421481
11.1006	-0.0747011
11.1074	0.221116
11.1143	0.250632
11.1211	0.0958064
11.1279	0.189716
11.1347	0.222758
11.1415	0.309101
11.1483	-0.0274942
11.1551	0.0900295
11.1619	0.346263
11.1687	0.148749
11.1755	0.278468
11.1823	0.523706
11.1891	0.0136712
11.196	0.164125
11.2028	0.121839
11.2096	0.36825
11.2164	0.175314
11.2232	0.306087
11.23	0.203216
11.2368	-0.0949543
11.2436	0.0977352
11.2504	0.558464
11.2572	0.139096
11.264	0.257928
11.2708	0.358666
11.2777	0.284564
11.2845	0.241686
11.2913	0.163028
11.2981	0.134777
11.3049	0.302622
11.3117	0.132746
11.3185	0.535325
11.3253	0.107161
11.3321	0.414197
11.3389	0.259668
11.3457	0.120833
11.3525	0.349311
11.3594	0.317768
11.3662	0.0531368
11.373	-0.043427
11.3798	0.450707
11.3866	0.491908
11.3934	0.216174
11.4002	0.16086
11.407	0.320573
11.4138	0.207897
11.4206	0.3683
11.4274	0.252445
11.4342	0.244449
11.4411	0.428318
11.4479	0.220189
11.4547	0.282976
11.4615	0.146728
11.4683	0.221831
11.4751	0.166638
11.4819	0.191907
11.4887	0.207562
11.4955	0.330545
11.5023	0.416403
11.5091	0.228371
11.5159	0.394703
11.5228	0.194468
11.5296	0.109795
11.5364	0.245503
11.5432	0.0986146
11.55	0.141997
11.5568	0.466227
11.5636	0.193436
11.5704	0.389133
11.5772	0.12755
11.584	0.37317
11.5908	0.292549
11.5977	0.105693
11.6045	0.214051
11.6113	0.144128
11.6181	0.257703
11.6249	0.216099
11.6317	0.248291
11.6385	0.0997823
11.6453	0.485829
11.6521	0.197528
11.6589	0.716031
11.6657	0.264924
11.6725	0.153897
11.6794	0.156919
11.6862	0.0981114
11.693	0.212193
11.6998	0.520908
11.7066	0.38712
11.7134	0.181451
11.7202	0.25615
11.727	0.304368
11.7338	0.286205
11.7406	0.0531242
11.7474	0.0380636
11.7542	0.131966
11.7611	0.220039
11.7679	0.110432
11.7747	0.202816
11.7815	0.0547495
11.7883	0.319045
11.7951	0.217981
11.8019	0.566785
11.8087	0.466856
11.8155	0.0225938
11.8223	0.246317
11.8291	0.370532
11.8359	0.168291
11.8428	0.169478
11.8496	0.273207
11.8564	0.280863
11.8632	0.349783
11.87	0.118255
11.8768	0.291763
11.8836	0.236678
11.8904	0.230506
11.8972	0.239438
11.904	0.140343
11.9108	0.398148
11.9176	0.202716
11.9245	0.212255
11.9313	0.352369
11.9381	0.349647
11.9449	0.0337189
11.9517	0.251707
11.9585	0.172357
11.9653	0.349557
11.9721	0.173
11.9789	0.327013
11.9857	0.360079
11.9925	0.382883
11.9994	0.0320392
12.0062	0.135435
12.013	0.192811
12.0198	0.33865
12.0266	0.222131
12.0334	0.347254
12.0402	0.309445
12.047	0.316225
12.0538	0.446707
12.0606	0.00140341
12.0674	0.304669
12.0742	-0.0112111
12.0811	0.022375
12.0879	0.0947578
12.0947	0.260221
12.1015	0.224019
12.1083	0.295742
12.1151	0.254073
12.1219	0.207155
12.1287	0.522325
12.1355	0.38566
12.1423	0.0101379
12.1491	0.406153
12.1559	0.221603
12.1628	0.212795
12.1696	0.386018
12.1764	0.316844
12.1832	0.151248
12.19	0.399184
12.1968	0.156755
12.2036	0.395329
12.2104	0.421529
12.2172	0.0551534
12.224	0.374649
12.2308	0.319332
12.2376	0.325997
12.2445	0.30457
12.2513	-0.00610231
12.2581	0.305414
12.2649	0.358793
12.2717	0.167283
12.2785	-0.00856779
12.2853	0.384954
12.2921	0.268191
12.2989	-0.13281
12.3057	0.116035
12.3125	0.287354
12.3193	0.293132
12.3262	0.36307
12.333	0.136147
12.3398	-0.160688
12.3466	0.509988
12.3534	0.32109
12.3602	0.313421
12.367	0.232289
12.3738	0.389205
12.3806	-0.0130532
12.3874	0.163058
12.3942	0.283432
12.401	0.234373
12.4079	0.122007
12.4147	0.184037
12.4215	0.2065
12.4283	0.186161
12.4351	-0.0810921
12.4419	0.348258
12.4487	0.496547
12.4555	0.345779
12.4623	0.366001
12.4691	0.230977
12.4759	0.0317271
12.4828	0.112176
12.4896	0.391361
12.4964	0.307577
12.5032	0.348305
12.51	0.0823556
12.5168	0.105727
12.5236	0.582652
12.5304	0.479907
12.5372	0.412191
12.544	0.292076
12.5508	0.184316
12.5576	0.24299
12.5645	0.4602
12.5713	0.488462
12.5781	0.443019
12.5849	0.378168
12.5917	0.215702
12.5985	0.0449249
12.6053	0.303559
12.6121	0.00331709
12.6189	-0.0166105
12.6257	0.273152
12.6325	0.126594
12.6393	-0.0117596
12.6462	0.173456
12.653	0.713661
12.6598	0.238369
12.6666	0.0880362
12.6734	0.169448
12.6802	0.0798245
12.687	-0.136326
12.6938	0.190035
12.7006	0.651692
12.7074	0.0735069
12.7142	0.196906
12.721	0.227802
12.7279	-0.0749655
12.7347	0.152795
12.7415	0.122112
12.7483	0.167017
12.7551	0.138187
12.7619	0.0248061
12.7687	0.448427
12.7755	0.414428
12.7823	0.285849
12.7891	0.466725
12.7959	0.344265
12.8027	0.652169
12.8096	0.214737
12.8164	0.391387
12.8232	0.239937
12.83	0.134408
12.8368	0.287812
12.8436	0.322894
12.8504	0.127682
12.8572	0.0700965
12.864	0.295577
12.8708	0.442618
12.8776	0.22278
12.8845	0.0378492
12.8913	0.102511
12.8981	0.149425
12.9049	0.508449
12.9117	-0.0109557
12.9185	0.127674
12.9253	0.447723
12.9321	0.336192
12.9389	0.260195
12.9457	0.258217
12.9525	0.197815
12.9593	0.302897
12.9662	0.367272
12.973	0.00599521
12.9798	0.669099
12.9866	0.118737
12.9934	0.406254
13.0002	0.28321
13.007	0.588414
13.0138	0.4473
13.0206	0.314255
13.0274	0.26791
13.0342	0.408556
13.041	0.261127
13.0479	0.500698
13.0547	0.0818879
13.0615	0.00935758
13.0683	0.492807
13.0751	0.179121
13.0819	0.382003
13.0887	0.237285
13.0955	0.141694
13.1023	0.426259
13.1091	0.0312008
13.1159	0.147564
13.1227	0.638798
13.1296	0.343217
13.1364	-0.0693868
13.1432	0.278663
13.15	0.182163
13.1568	0.250343
13.1636	0.187737
13.1704	0.602967
13.1772	0.423717
13.184	0.0817475
13.1908	0.78976
13.1976	0.180098
13.2044	0.201181
13.2113	0.553747
13.2181	0.286739
13.2249	0.41703
13.2317	-0.0633697
13.2385	0.404775
13.2453	0.0217989
13.2521	0.0143754
13.2589	-0.086907
13.2657	0.0716691
13.2725	0.641907
13.2793	0.246539
13.2861	0.240981
13.293	0.353958
13.2998	0.288994
13.3066	0.274333
13.3134	0.270643
13.3202	0.15885
13.327	0.574811
13.3338	0.302496
13.3406	0.336169
13.3474	0.241693
13.3542	0.246292
13.361	0.100212
13.3679	-0.450556
13.3747	0.00415112
13.3815	-0.212652
13.3883	0.073636
13.3951	0.186499
13.4019	0.199972
13.4087	0.412237
13.4155	-0.129336
13.4223	0.0777813
13.4291	0.373843
13.4359	0.0801491
13.4427	0.611835
13.4496	0.352493
13.4564	0.0347097
13.4632	0.142175
13.47	-0.0105855
13.4768	0.64274
13.4836	0.535875
13.4904	0.023864
13.4972	-0.139731
13.504	0.437962
13.5108	0.622259
13.5176	0.662749
13.5244	0.0985076
13.5313	0.164088
13.5381	0.127192
13.5449	0.0354024
13.5517	0.0939713
13.5585	0.152528
13.5653	0.107955
13.5721	0.292844
13.5789	0.463453
13.5857	0.130107
13.5925	0.475103
13.5993	-0.279492
13.6061	0.0248938
13.613	0.164402
13.6198	0.602837
13.6266	0.413049
13.6334	0.0721112
13.6402	0.248056
13.647	0.478015
13.6538	0.309219
13.6606	0.1808
13.6674	0.0816625
13.6742	0.323363
13.681	-0.134703
13.6878	0.166453
13.6947	0.467499
13.7015	0.174942
13.7083	-0.00398758
13.7151	0.622887
13.7219	0.431085
13.7287	0.287833
13.7355	0.675744
13.7423	0.154613
13.7491	0.407879
13.7559	0.450265
13.7627	0.400524
13.7696	0.224865
13.7764	0.0344024
13.7832	-0.0309237
13.79	0.424961
13.7968	0.254359
13.8036	0.492165
13.8104	-0.16171
13.8172	0.0042595
13.824	0.0267886
13.8308	0.232745
13.8376	-0.135711
[truncated: 568 more rows]
