# Supplementary material for: Selective cargo and membrane recognition by SNX17 regulates its interaction with Retriever
Source: EMBO Rep. 2024 Dec 9;26(2):470–93. doi: 10.1038/s44319-024-00340-1 (PMC11772769; doi:10.1038/s44319-024-00340-1)
Supplement: Supplementary file 4 — Source data Fig. 2 [file 44319_2024_340_MOESM4_ESM.zip]

Archive with 17 entries (14 files):
- Figure 2/
- Figure 2/.DS_Store
- __MACOSX/Figure 2/._.DS_Store
- Figure 2/2C/
- Figure 2/2D/
- Figure 2/2C/2C.xlsx
- __MACOSX/Figure 2/2C/._2C.xlsx
- Figure 2/2D/2D.xlsx
- __MACOSX/Figure 2/2D/._2D.xlsx
- Figure 2/2D/2D replicate 2.png
- __MACOSX/Figure 2/2D/._2D replicate 2.png
- Figure 2/2D/2D replicate 3.png
- __MACOSX/Figure 2/2D/._2D replicate 3.png
- Figure 2/2D/2D replicate 1.png
- __MACOSX/Figure 2/2D/._2D replicate 1.png
- Figure 2/2D/2D replicate 4.png
- __MACOSX/Figure 2/2D/._2D replicate 4.png
