# Supplementary material for: Selective cargo and membrane recognition by SNX17 regulates its interaction with Retriever
Source: EMBO Rep. 2024 Dec 9;26(2):470–93. doi: 10.1038/s44319-024-00340-1 (PMC11772769; doi:10.1038/s44319-024-00340-1)
Supplement: Supplementary file 4 — Source data Fig. 2 [file 44319_2024_340_MOESM4_ESM.zip › Figure 2/2C/2C.xlsx]

## Sheet: Description of the data
The "Raw data" tab contains the fluorescence anisotropy readings used to plot Figure 2C.
Three independent measurements, labeled as Y1, Y2, and Y3, were conducted.
FA: Fluorescence anisotropy in mA
The "KD" tab summarizes the dissociation constants calculated for each binding curve.
N: Replicate
KD: Dissociation constant
SD: Standard deviation
NB: No detectable binding
The data were analyzed in GraphPad Prism using non-linear regression for saturation binding, applying a one-site total binding model.
Bmax was costrained at 240 in the data analysis of ITGB1P-14-mer and ITGB1D-13-mer.

## Sheet: Raw data
[SNX17FERM-CT] (µM)		FA LRP114-mer				FA APP14-mer				FA ITGB1P-14-mer				FA ITGB1D-13-mer				FA L214-mer				FA DMT114-mer
		Y1	Y2	Y3		Y1	Y2	Y3		Y1	Y2	Y3		Y1	Y2	Y3		Y1	Y2	Y3		Y1
0		46	51	39		45	54	37		40	45	47		27	24	37		38	32	57		40
0.25		50	64	62		46	44	43		39	42	50		21	27	32		52	92	69		45
0.5		64	76	70		46	46	42		41	40	50		25	31	32		95	143	111		36
1		90	97	107		51	53	50		49	46	51		32	24	33		167	172	169		40
2		123	139	128		64	62	59		44	44	57		30	31	34		204	194	204		42
4		174	170	159		81	89	66		53	54	61		32	31	40		223	207	221		40
8		198	201	179		110	115	90		55	68	73		31	40	44		223	208	225		42
16		203	210	200		146	147	113		86	85	96		50	48	55		222	213	230		45
32		219	220	204		186	184	153		125	120	126		70	71	77		224	215	232		43
64		221	222	210		202	208	181		172	166	181		97	90	102		227	219	235		53
128		224	221	209		221	228	205		221	221	234		125	121	129		230	222	238		48

## Sheet: KD
Protein	Cargo	N	KD (µM)	Mean KD (µM)	SD
SNX17FERM-CT	LRP114-mer	Y1	2.44	2.22667	0.287286
		Y2	2.34
		Y3	1.9
	APP14-mer	Y1	17.17	19.1167	4.535
		Y2	15.88
		Y3	24.3
	ITGB1P-14-mer	Y1	68.27	72.5233	3.89628
		Y2	75.92
		Y3	73.38
	ITGB1D-13-mer	Y1	123.2	125.1	3.73229
		Y2	129.4
		Y3	122.7
	L214-mer	Y2	0.74	0.64	0.227156
		Y3	0.38
		Y5	0.8
	DMT114-mer	Y1	NB
