# Supplementary material for: Selective cargo and membrane recognition by SNX17 regulates its interaction with Retriever
Source: EMBO Rep. 2024 Dec 9;26(2):470–93. doi: 10.1038/s44319-024-00340-1 (PMC11772769; doi:10.1038/s44319-024-00340-1)
Supplement: Supplementary file 4 — Source data Fig. 2 [file 44319_2024_340_MOESM4_ESM.zip › Figure 2/2D/2D.xlsx]

## Sheet: Description of the data
For gel quantification, the band intensities of MBP-SNX17 and VPS35L (used as a representative band of the Retriever complex) were measured using ImageJ software, with the values displayed in the "Quantification" tab.
The MBP + Retriever condition was used as negative control to quantify nonspecific Retriever binding. The band intensity from the negative control was subtracted from the VPS35L band intensity for each experimental condition.
The "Graph data" tab shows the percentage of VPS35L binding , calculated as a ratio relative to the retention of MBP-SNX17.
Four independent measurements, labeled as Y1, Y2, Y3 and Y4, were conducted.
N: Replicate
SD: Standard deviation
Statistical analysis was performed using unpaired Student’s t-test.

## Sheet: Quantification
	Band intensity (MBP-SNX17)	Band intensity (VPS35L)	Band intensity (VPS35L-negative control)	% of binding (VPS35L/SNX17*100)							Band intensity (MBP-SNX17)	Band intensity (VPS35L)	Band intensity (VPS35L-negative control)	% of binding (VPS35L/SNX17*100)							Band intensity (MBP-SNX17)	Band intensity (VPS35L)	Band intensity (VPS35L-negative control)	% of binding (VPS35L/SNX17*100)							Band intensity (MBP-SNX17)	Band intensity (VPS35L)	Band intensity (VPS35L-negative control)	% of binding (VPS35L/SNX17*100)
		366.849			MBP + Retriever-GST (negative control)							1605.04			MBP + Retriever-GST (negative control)							2850.34			MBP + Retriever-GST (negative control)							183.728			MBP + Retriever-GST (negative control)
	4158.34				MBP-SNX17						4872.65				MBP-SNX17						3911.8				MBP-SNX17						5151.48				MBP-SNX17
	4404.16	849.799	482.95	10.9658	MBP-SNX17 + Retriever-GST						4862.7	2577.75	972.707	20.0034	MBP-SNX17 + Retriever-GST						3882.09	3371.21	520.878	13.4175	MBP-SNX17 + Retriever-GST						5497.67	752.92	569.192	10.3533	MBP-SNX17 + Retriever-GST
	4202.99	784.799	417.95	9.94411	MBP-SNX17 + Retriever-GST + GST						5197.23	2335.58	730.535	14.0562	MBP-SNX17 + Retriever-GST + GST						3870.8	2465.11	-385.222	-9.952	MBP-SNX17 + Retriever-GST + GST						5614.48	2157.7	1973.97	35.1586	MBP-SNX17 + Retriever-GST + GST-LRP1
	4421.46	1991.92	1625.07	36.7542	MBP-SNX17 + Retriever-GST + GST-LRP1						5386.23	4483.18	2878.14	53.4351	MBP-SNX17 + Retriever-GST + GST-LRP1						3898.11	3998.58	1148.24	29.4564	MBP-SNX17 + Retriever-GST + GST-LRP1						6417.84	1062.46	878.728	13.692	MBP-SNX17 + Retriever-GST + GST-APP
	4226.58	890.92	524.071	12.3994	MBP-SNX17 + Retriever-GST + GST-APP						4920.35	2796.94	1191.9	24.2238	MBP-SNX17 + Retriever-GST + GST-APP						4325.18	2873.58	23.242	0.537364	MBP-SNX17 + Retriever-GST + GST-APP						6155.55	1186.04	1002.31	16.2831	MBP-SNX17 + Retriever-GST + GST-INTB1
	4026.04	954.385	587.536	14.5934	MBP-SNX17 + Retriever-GST + GST-INTB1						4646.82	3033.41	1428.36	30.7385	MBP-SNX17 + Retriever-GST + GST-INTB1						4536.34	3812.87	962.535	21.2183	MBP-SNX17 + Retriever-GST + GST-INTB1						7371.72	2756.99	2573.26	34.9072	MBP-SNX17 + Retriever-GST + GST-L2
	4494.87	2217.46	1850.61	41.1715	MBP-SNX17 + Retriever-GST + GST-L2						6396.11	5543.28	3938.24	61.5724	MBP-SNX17 + Retriever-GST + GST-L2						4014.06	4315.23	1464.9	36.4942	MBP-SNX17 + Retriever-GST + GST-L2

## Sheet: Graph Data
	N				Mean	SD	P value
	Y1	Y2	Y3	Y4
MBP-SNX17 + Retriever-GST	10.97	20	13.42	10.35	13.685	4.41372
MBP-SNX17 + Retriever-GST + GST	9.94	14.06	0		8	7.22797	0.25
MBP-SNX17 + Retriever-GST + GST-LRP1	36.75	53.44	29.46	35.16	38.7025	10.3115	0.004
MBP-SNX17 + Retriever-GST + GST-APP	12.4	24.22	0.54	13.69	12.7125	9.68926	0.86
MBP-SNX17 + Retriever-GST + GST-INTB1	14.59	30.74	21.22	16.28	20.7075	7.25581	0.15
MBP-SNX17 + Retriever-GST + GST-L2	41.17	61.57	36.49	34.91	43.535	12.3136	0.004
