# Supplementary material for: Selective cargo and membrane recognition by SNX17 regulates its interaction with Retriever
Source: EMBO Rep. 2024 Dec 9;26(2):470–93. doi: 10.1038/s44319-024-00340-1 (PMC11772769; doi:10.1038/s44319-024-00340-1)
Supplement: Supplementary file 5 — Source data Fig. 3 [file 44319_2024_340_MOESM5_ESM.zip]

Archive with 31 entries (24 files):
- Figure 3/
- Figure 3/3B/
- Figure 3/3C/
- Figure 3/3D/
- Figure 3/.DS_Store
- __MACOSX/Figure 3/._.DS_Store
- Figure 3/3A/
- Figure 3/3B/3B SNX17_CT18+VPS26C+VPS35L(110-598)_AF2.pdb
- __MACOSX/Figure 3/3B/._3B SNX17_CT18+VPS26C+VPS35L(110-598)_AF2.pdb
- Figure 3/3C/.DS_Store
- __MACOSX/Figure 3/3C/._.DS_Store
- Figure 3/3C/3C LRP1/
- Figure 3/3C/3C L2/
- Figure 3/3D/3D.xlsx
- __MACOSX/Figure 3/3D/._3D.xlsx
- Figure 3/3A/3A SNX17+Retriever_AF2.pdb
- __MACOSX/Figure 3/3A/._3A SNX17+Retriever_AF2.pdb
- Figure 3/3C/3C LRP1/3C_LRP1.xlsx
- __MACOSX/Figure 3/3C/3C LRP1/._3C_LRP1.xlsx
- Figure 3/3C/3C LRP1/3C LRP1_Replicate3.png
- __MACOSX/Figure 3/3C/3C LRP1/._3C LRP1_Replicate3.png
- Figure 3/3C/3C LRP1/3C LRP1_Replicate2.png
- __MACOSX/Figure 3/3C/3C LRP1/._3C LRP1_Replicate2.png
- Figure 3/3C/3C LRP1/3C LRP1_Replicate1.png
- __MACOSX/Figure 3/3C/3C LRP1/._3C LRP1_Replicate1.png
- Figure 3/3C/3C L2/3C L2_Replicate2.png
- __MACOSX/Figure 3/3C/3C L2/._3C L2_Replicate2.png
- Figure 3/3C/3C L2/3C L2_Replicate1.png
- __MACOSX/Figure 3/3C/3C L2/._3C L2_Replicate1.png
- Figure 3/3C/3C L2/3C_L2.xlsx
- __MACOSX/Figure 3/3C/3C L2/._3C_L2.xlsx
