# Supplementary material for: Selective cargo and membrane recognition by SNX17 regulates its interaction with Retriever
Source: EMBO Rep. 2024 Dec 9;26(2):470–93. doi: 10.1038/s44319-024-00340-1 (PMC11772769; doi:10.1038/s44319-024-00340-1)
Supplement: Supplementary file 5 — Source data Fig. 3 [file 44319_2024_340_MOESM5_ESM.zip › Figure 3/3B/3B SNX17_CT18+VPS26C+VPS35L(110-598)_AF2.pdb]

ATOM      1  N   MET A   1      23.176  39.979  -8.265  1.00 54.81           N  
ATOM      2  H   MET A   1      23.440  39.480  -9.102  1.00 54.81           H  
ATOM      3  H2  MET A   1      23.992  40.323  -7.780  1.00 54.81           H  
ATOM      4  H3  MET A   1      22.625  40.784  -8.527  1.00 54.81           H  
ATOM      5  CA  MET A   1      22.395  39.116  -7.347  1.00 54.81           C  
ATOM      6  HA  MET A   1      21.448  38.834  -7.807  1.00 54.81           H  
ATOM      7  C   MET A   1      22.094  39.958  -6.130  1.00 54.81           C  
ATOM      8  CB  MET A   1      23.142  37.840  -6.927  1.00 54.81           C  
ATOM      9  HB2 MET A   1      22.697  37.454  -6.010  1.00 54.81           H  
ATOM     10  HB3 MET A   1      24.181  38.091  -6.713  1.00 54.81           H  
ATOM     11  O   MET A   1      23.038  40.484  -5.554  1.00 54.81           O  
ATOM     12  CG  MET A   1      23.066  36.725  -7.980  1.00 54.81           C  
ATOM     13  HG2 MET A   1      23.392  37.109  -8.947  1.00 54.81           H  
ATOM     14  HG3 MET A   1      22.027  36.409  -8.070  1.00 54.81           H  
ATOM     15  SD  MET A   1      24.072  35.271  -7.572  1.00 54.81           S  
ATOM     16  CE  MET A   1      23.397  34.032  -8.714  1.00 54.81           C  
ATOM     17  HE1 MET A   1      22.339  33.875  -8.504  1.00 54.81           H  
ATOM     18  HE2 MET A   1      23.514  34.364  -9.746  1.00 54.81           H  
ATOM     19  HE3 MET A   1      23.923  33.087  -8.581  1.00 54.81           H  
ATOM     20  N   GLY A   2      20.813  40.186  -5.843  1.00 77.69           N  
ATOM     21  H   GLY A   2      20.083  39.665  -6.306  1.00 77.69           H  
ATOM     22  CA  GLY A   2      20.395  41.089  -4.771  1.00 77.69           C  
ATOM     23  HA2 GLY A   2      19.313  41.219  -4.802  1.00 77.69           H  
ATOM     24  HA3 GLY A   2      20.862  42.063  -4.916  1.00 77.69           H  
ATOM     25  C   GLY A   2      20.771  40.570  -3.383  1.00 77.69           C  
ATOM     26  O   GLY A   2      21.060  39.389  -3.209  1.00 77.69           O  
ATOM     27  N   THR A   3      20.765  41.470  -2.403  1.00 88.56           N  
ATOM     28  H   THR A   3      20.601  42.441  -2.625  1.00 88.56           H  
ATOM     29  CA  THR A   3      20.881  41.119  -0.985  1.00 88.56           C  
ATOM     30  HA  THR A   3      21.820  40.591  -0.820  1.00 88.56           H  
ATOM     31  C   THR A   3      19.711  40.223  -0.572  1.00 88.56           C  
ATOM     32  CB  THR A   3      20.857  42.391  -0.131  1.00 88.56           C  
ATOM     33  HB  THR A   3      19.862  42.829  -0.203  1.00 88.56           H  
ATOM     34  O   THR A   3      18.559  40.598  -0.783  1.00 88.56           O  
ATOM     35  CG2 THR A   3      21.175  42.133   1.340  1.00 88.56           C  
ATOM     36 HG21 THR A   3      22.128  41.614   1.442  1.00 88.56           H  
ATOM     37 HG22 THR A   3      21.215  43.081   1.878  1.00 88.56           H  
ATOM     38 HG23 THR A   3      20.398  41.514   1.789  1.00 88.56           H  
ATOM     39  OG1 THR A   3      21.754  43.361  -0.633  1.00 88.56           O  
ATOM     40  HG1 THR A   3      22.642  43.000  -0.590  1.00 88.56           H  
ATOM     41  N   ALA A   4      20.008  39.073   0.026  1.00 93.25           N  
ATOM     42  H   ALA A   4      20.982  38.849   0.174  1.00 93.25           H  
ATOM     43  CA  ALA A   4      19.032  38.140   0.574  1.00 93.25           C  
ATOM     44  HA  ALA A   4      18.037  38.411   0.222  1.00 93.25           H  
ATOM     45  C   ALA A   4      19.027  38.209   2.107  1.00 93.25           C  
ATOM     46  CB  ALA A   4      19.338  36.731   0.055  1.00 93.25           C  
ATOM     47  HB1 ALA A   4      18.593  36.030   0.432  1.00 93.25           H  
ATOM     48  HB2 ALA A   4      20.325  36.415   0.393  1.00 93.25           H  
ATOM     49  HB3 ALA A   4      19.310  36.723  -1.035  1.00 93.25           H  
ATOM     50  O   ALA A   4      20.086  38.312   2.730  1.00 93.25           O  
ATOM     51  N   LEU A   5      17.831  38.136   2.690  1.00 94.62           N  
ATOM     52  H   LEU A   5      17.022  37.989   2.103  1.00 94.62           H  
ATOM     53  CA  LEU A   5      17.580  38.084   4.127  1.00 94.62           C  
ATOM     54  HA  LEU A   5      18.526  38.062   4.668  1.00 94.62           H  
ATOM     55  C   LEU A   5      16.807  36.798   4.429  1.00 94.62           C  
ATOM     56  CB  LEU A   5      16.786  39.340   4.537  1.00 94.62           C  
ATOM     57  HB2 LEU A   5      15.860  39.360   3.961  1.00 94.62           H  
ATOM     58  HB3 LEU A   5      17.363  40.227   4.274  1.00 94.62           H  
ATOM     59  O   LEU A   5      15.773  36.549   3.809  1.00 94.62           O  
ATOM     60  CG  LEU A   5      16.422  39.408   6.033  1.00 94.62           C  
ATOM     61  HG  LEU A   5      15.918  38.491   6.337  1.00 94.62           H  
ATOM     62  CD1 LEU A   5      17.662  39.610   6.902  1.00 94.62           C  
ATOM     63 HD11 LEU A   5      18.331  38.754   6.813  1.00 94.62           H  
ATOM     64 HD12 LEU A   5      18.179  40.524   6.608  1.00 94.62           H  
ATOM     65 HD13 LEU A   5      17.360  39.698   7.946  1.00 94.62           H  
ATOM     66  CD2 LEU A   5      15.471  40.579   6.276  1.00 94.62           C  
ATOM     67 HD21 LEU A   5      15.947  41.523   6.012  1.00 94.62           H  
ATOM     68 HD22 LEU A   5      14.567  40.452   5.681  1.00 94.62           H  
ATOM     69 HD23 LEU A   5      15.184  40.611   7.327  1.00 94.62           H  
ATOM     70  N   ASP A   6      17.304  35.998   5.365  1.00 95.31           N  
ATOM     71  H   ASP A   6      18.175  36.246   5.813  1.00 95.31           H  
ATOM     72  CA  ASP A   6      16.694  34.730   5.757  1.00 95.31           C  
ATOM     73  HA  ASP A   6      15.655  34.736   5.426  1.00 95.31           H  
ATOM     74  C   ASP A   6      16.687  34.548   7.283  1.00 95.31           C  
ATOM     75  CB  ASP A   6      17.387  33.576   5.017  1.00 95.31           C  
ATOM     76  HB2 ASP A   6      17.490  33.839   3.964  1.00 95.31           H  
ATOM     77  HB3 ASP A   6      18.385  33.431   5.430  1.00 95.31           H  
ATOM     78  O   ASP A   6      17.505  35.138   7.992  1.00 95.31           O  
ATOM     79  CG  ASP A   6      16.604  32.265   5.098  1.00 95.31           C  
ATOM     80  OD1 ASP A   6      15.361  32.347   5.262  1.00 95.31           O  
ATOM     81  OD2 ASP A   6      17.274  31.210   5.010  1.00 95.31           O  
ATOM     82  N   ILE A   7      15.761  33.736   7.794  1.00 95.94           N  
ATOM     83  H   ILE A   7      15.218  33.189   7.141  1.00 95.94           H  
ATOM     84  CA  ILE A   7      15.630  33.420   9.222  1.00 95.94           C  
ATOM     85  HA  ILE A   7      16.460  33.862   9.774  1.00 95.94           H  
ATOM     86  C   ILE A   7      15.703  31.907   9.377  1.00 95.94           C  
ATOM     87  CB  ILE A   7      14.315  33.962   9.829  1.00 95.94           C  
ATOM     88  HB  ILE A   7      13.482  33.481   9.317  1.00 95.94           H  
ATOM     89  O   ILE A   7      14.834  31.185   8.892  1.00 95.94           O  
ATOM     90  CG1 ILE A   7      14.174  35.487   9.632  1.00 95.94           C  
ATOM     91 HG12 ILE A   7      14.295  35.729   8.576  1.00 95.94           H  
ATOM     92 HG13 ILE A   7      14.953  36.007  10.190  1.00 95.94           H  
ATOM     93  CG2 ILE A   7      14.238  33.606  11.331  1.00 95.94           C  
ATOM     94 HG21 ILE A   7      15.045  34.096  11.876  1.00 95.94           H  
ATOM     95 HG22 ILE A   7      14.303  32.528  11.481  1.00 95.94           H  
ATOM     96 HG23 ILE A   7      13.282  33.921  11.748  1.00 95.94           H  
ATOM     97  CD1 ILE A   7      12.802  36.019  10.058  1.00 95.94           C  
ATOM     98 HD11 ILE A   7      12.687  35.983  11.142  1.00 95.94           H  
ATOM     99 HD12 ILE A   7      12.011  35.440   9.582  1.00 95.94           H  
ATOM    100 HD13 ILE A   7      12.713  37.057   9.738  1.00 95.94           H  
ATOM    101  N   LYS A   8      16.707  31.428  10.110  1.00 94.31           N  
ATOM    102  H   LYS A   8      17.375  32.079  10.498  1.00 94.31           H  
ATOM    103  CA  LYS A   8      16.892  30.003  10.387  1.00 94.31           C  
ATOM    104  HA  LYS A   8      16.161  29.423   9.824  1.00 94.31           H  
ATOM    105  C   LYS A   8      16.660  29.724  11.858  1.00 94.31           C  
ATOM    106  CB  LYS A   8      18.276  29.548   9.927  1.00 94.31           C  
ATOM    107  HB2 LYS A   8      19.042  30.126  10.444  1.00 94.31           H  
ATOM    108  HB3 LYS A   8      18.399  28.494  10.178  1.00 94.31           H  
ATOM    109  O   LYS A   8      17.453  30.121  12.708  1.00 94.31           O  
ATOM    110  CG  LYS A   8      18.424  29.734   8.415  1.00 94.31           C  
ATOM    111  HG2 LYS A   8      17.586  29.250   7.913  1.00 94.31           H  
ATOM    112  HG3 LYS A   8      18.418  30.796   8.168  1.00 94.31           H  
ATOM    113  CD  LYS A   8      19.725  29.113   7.920  1.00 94.31           C  
ATOM    114  HD2 LYS A   8      20.578  29.603   8.390  1.00 94.31           H  
ATOM    115  HD3 LYS A   8      19.726  28.051   8.166  1.00 94.31           H  
ATOM    116  CE  LYS A   8      19.755  29.304   6.404  1.00 94.31           C  
ATOM    117  HE2 LYS A   8      18.788  29.007   5.999  1.00 94.31           H  
ATOM    118  HE3 LYS A   8      19.867  30.364   6.177  1.00 94.31           H  
ATOM    119  NZ  LYS A   8      20.828  28.495   5.790  1.00 94.31           N  
ATOM    120  HZ1 LYS A   8      20.640  27.517   5.963  1.00 94.31           H  
ATOM    121  HZ2 LYS A   8      20.814  28.635   4.790  1.00 94.31           H  
ATOM    122  HZ3 LYS A   8      21.724  28.738   6.188  1.00 94.31           H  
ATOM    123  N   ILE A   9      15.563  29.039  12.147  1.00 94.25           N  
ATOM    124  H   ILE A   9      14.983  28.735  11.378  1.00 94.25           H  
ATOM    125  CA  ILE A   9      15.231  28.551  13.485  1.00 94.25           C  
ATOM    126  HA  ILE A   9      15.465  29.323  14.219  1.00 94.25           H  
ATOM    127  C   ILE A   9      16.097  27.326  13.792  1.00 94.25           C  
ATOM    128  CB  ILE A   9      13.721  28.256  13.560  1.00 94.25           C  
ATOM    129  HB  ILE A   9      13.457  27.580  12.746  1.00 94.25           H  
ATOM    130  O   ILE A   9      16.327  26.494  12.918  1.00 94.25           O  
ATOM    131  CG1 ILE A   9      12.934  29.577  13.387  1.00 94.25           C  
ATOM    132 HG12 ILE A   9      13.160  30.246  14.217  1.00 94.25           H  
ATOM    133 HG13 ILE A   9      13.233  30.072  12.463  1.00 94.25           H  
ATOM    134  CG2 ILE A   9      13.354  27.571  14.884  1.00 94.25           C  
ATOM    135 HG21 ILE A   9      13.598  28.224  15.722  1.00 94.25           H  
ATOM    136 HG22 ILE A   9      12.290  27.338  14.900  1.00 94.25           H  
ATOM    137 HG23 ILE A   9      13.869  26.616  14.981  1.00 94.25           H  
ATOM    138  CD1 ILE A   9      11.421  29.378  13.314  1.00 94.25           C  
ATOM    139 HD11 ILE A   9      11.171  28.680  12.515  1.00 94.25           H  
ATOM    140 HD12 ILE A   9      11.056  28.991  14.266  1.00 94.25           H  
ATOM    141 HD13 ILE A   9      10.938  30.334  13.114  1.00 94.25           H  
ATOM    142  N   LYS A  10      16.586  27.214  15.030  1.00 92.50           N  
ATOM    143  H   LYS A  10      16.368  27.942  15.696  1.00 92.50           H  
ATOM    144  CA  LYS A  10      17.518  26.152  15.432  1.00 92.50           C  
ATOM    145  HA  LYS A  10      18.311  26.088  14.686  1.00 92.50           H  
ATOM    146  C   LYS A  10      16.876  24.761  15.477  1.00 92.50           C  
ATOM    147  CB  LYS A  10      18.135  26.539  16.783  1.00 92.50           C  
ATOM    148  HB2 LYS A  10      17.350  26.582  17.538  1.00 92.50           H  
ATOM    149  HB3 LYS A  10      18.574  27.533  16.692  1.00 92.50           H  
ATOM    150  O   LYS A  10      17.533  23.785  15.130  1.00 92.50           O  
ATOM    151  CG  LYS A  10      19.225  25.561  17.240  1.00 92.50           C  
ATOM    152  HG2 LYS A  10      18.797  24.570  17.389  1.00 92.50           H  
ATOM    153  HG3 LYS A  10      20.003  25.504  16.478  1.00 92.50           H  
ATOM    154  CD  LYS A  10      19.838  26.034  18.561  1.00 92.50           C  
ATOM    155  HD2 LYS A  10      19.055  26.093  19.317  1.00 92.50           H  
ATOM    156  HD3 LYS A  10      20.268  27.026  18.421  1.00 92.50           H  
ATOM    157  CE  LYS A  10      20.925  25.057  19.019  1.00 92.50           C  
ATOM    158  HE2 LYS A  10      21.680  24.986  18.236  1.00 92.50           H  
ATOM    159  HE3 LYS A  10      20.480  24.070  19.142  1.00 92.50           H  
ATOM    160  NZ  LYS A  10      21.544  25.509  20.291  1.00 92.50           N  
ATOM    161  HZ1 LYS A  10      22.261  24.862  20.589  1.00 92.50           H  
ATOM    162  HZ2 LYS A  10      21.961  26.422  20.176  1.00 92.50           H  
ATOM    163  HZ3 LYS A  10      20.847  25.578  21.019  1.00 92.50           H  
ATOM    164  N   ARG A  11      15.629  24.647  15.948  1.00 93.12           N  
ATOM    165  H   ARG A  11      15.118  25.494  16.153  1.00 93.12           H  
ATOM    166  CA  ARG A  11      14.927  23.356  16.044  1.00 93.12           C  
ATOM    167  HA  ARG A  11      15.631  22.589  16.367  1.00 93.12           H  
ATOM    168  C   ARG A  11      14.400  22.930  14.679  1.00 93.12           C  
ATOM    169  CB  ARG A  11      13.769  23.416  17.052  1.00 93.12           C  
ATOM    170  HB2 ARG A  11      13.170  22.512  16.938  1.00 93.12           H  
ATOM    171  HB3 ARG A  11      13.132  24.273  16.834  1.00 93.12           H  
ATOM    172  O   ARG A  11      13.642  23.679  14.068  1.00 93.12           O  
ATOM    173  CG  ARG A  11      14.259  23.479  18.500  1.00 93.12           C  
ATOM    174  HG2 ARG A  11      14.922  22.638  18.701  1.00 93.12           H  
ATOM    175  HG3 ARG A  11      14.803  24.411  18.662  1.00 93.12           H  
ATOM    176  CD  ARG A  11      13.059  23.415  19.449  1.00 93.12           C  
ATOM    177  HD2 ARG A  11      12.353  24.200  19.178  1.00 93.12           H  
ATOM    178  HD3 ARG A  11      12.555  22.456  19.331  1.00 93.12           H  
ATOM    179  NE  ARG A  11      13.473  23.596  20.852  1.00 93.12           N  
ATOM    180  HE  ARG A  11      14.463  23.630  21.051  1.00 93.12           H  
ATOM    181  NH1 ARG A  11      11.371  23.561  21.758  1.00 93.12           N  
ATOM    182 HH11 ARG A  11      10.790  23.757  22.562  1.00 93.12           H  
ATOM    183 HH12 ARG A  11      10.935  23.476  20.851  1.00 93.12           H  
ATOM    184  NH2 ARG A  11      13.112  23.843  23.082  1.00 93.12           N  
ATOM    185 HH21 ARG A  11      12.445  23.740  23.834  1.00 93.12           H  
ATOM    186 HH22 ARG A  11      14.099  23.834  23.293  1.00 93.12           H  
ATOM    187  CZ  ARG A  11      12.652  23.670  21.881  1.00 93.12           C  
ATOM    188  N   ALA A  12      14.730  21.707  14.263  1.00 90.06           N  
ATOM    189  H   ALA A  12      15.382  21.166  14.812  1.00 90.06           H  
ATOM    190  CA  ALA A  12      14.292  21.136  12.988  1.00 90.06           C  
ATOM    191  HA  ALA A  12      14.691  21.736  12.170  1.00 90.06           H  
ATOM    192  C   ALA A  12      12.762  21.114  12.838  1.00 90.06           C  
ATOM    193  CB  ALA A  12      14.868  19.723  12.881  1.00 90.06           C  
ATOM    194  HB1 ALA A  12      14.567  19.114  13.733  1.00 90.06           H  
ATOM    195  HB2 ALA A  12      14.477  19.258  11.976  1.00 90.06           H  
ATOM    196  HB3 ALA A  12      15.956  19.760  12.824  1.00 90.06           H  
ATOM    197  O   ALA A  12      12.233  21.568  11.830  1.00 90.06           O  
ATOM    198  N   ASN A  13      12.054  20.671  13.879  1.00 91.19           N  
ATOM    199  H   ASN A  13      12.552  20.288  14.670  1.00 91.19           H  
ATOM    200  CA  ASN A  13      10.590  20.624  13.907  1.00 91.19           C  
ATOM    201  HA  ASN A  13      10.231  20.277  12.938  1.00 91.19           H  
ATOM    202  C   ASN A  13       9.922  21.993  14.132  1.00 91.19           C  
ATOM    203  CB  ASN A  13      10.161  19.588  14.960  1.00 91.19           C  
ATOM    204  HB2 ASN A  13      10.647  18.638  14.738  1.00 91.19           H  
ATOM    205  HB3 ASN A  13       9.086  19.429  14.872  1.00 91.19           H  
ATOM    206  O   ASN A  13       8.703  22.096  14.053  1.00 91.19           O  
ATOM    207  CG  ASN A  13      10.477  19.962  16.398  1.00 91.19           C  
ATOM    208  ND2 ASN A  13      10.253  19.050  17.311  1.00 91.19           N  
ATOM    209 HD21 ASN A  13       9.918  18.142  17.025  1.00 91.19           H  
ATOM    210 HD22 ASN A  13      10.473  19.286  18.268  1.00 91.19           H  
ATOM    211  OD1 ASN A  13      10.942  21.045  16.727  1.00 91.19           O  
ATOM    212  N   LYS A  14      10.699  23.042  14.447  1.00 93.50           N  
ATOM    213  H   LYS A  14      11.698  22.899  14.397  1.00 93.50           H  
ATOM    214  CA  LYS A  14      10.216  24.398  14.760  1.00 93.50           C  
ATOM    215  HA  LYS A  14      11.071  24.969  15.123  1.00 93.50           H  
ATOM    216  C   LYS A  14       9.171  24.458  15.891  1.00 93.50           C  
ATOM    217  CB  LYS A  14       9.710  25.084  13.473  1.00 93.50           C  
ATOM    218  HB2 LYS A  14       8.803  24.577  13.145  1.00 93.50           H  
ATOM    219  HB3 LYS A  14       9.450  26.119  13.696  1.00 93.50           H  
ATOM    220  O   LYS A  14       8.487  25.471  16.007  1.00 93.50           O  
ATOM    221  CG  LYS A  14      10.729  25.086  12.321  1.00 93.50           C  
ATOM    222  HG2 LYS A  14      11.102  24.077  12.146  1.00 93.50           H  
ATOM    223  HG3 LYS A  14      11.569  25.732  12.577  1.00 93.50           H  
ATOM    224  CD  LYS A  14      10.069  25.575  11.025  1.00 93.50           C  
ATOM    225  HD2 LYS A  14       9.188  24.963  10.834  1.00 93.50           H  
ATOM    226  HD3 LYS A  14       9.764  26.615  11.133  1.00 93.50           H  
ATOM    227  CE  LYS A  14      11.051  25.424   9.856  1.00 93.50           C  
ATOM    228  HE2 LYS A  14      11.860  26.144   9.980  1.00 93.50           H  
ATOM    229  HE3 LYS A  14      11.481  24.423   9.902  1.00 93.50           H  
ATOM    230  NZ  LYS A  14      10.376  25.609   8.546  1.00 93.50           N  
ATOM    231  HZ1 LYS A  14       9.928  26.512   8.487  1.00 93.50           H  
ATOM    232  HZ2 LYS A  14      11.028  25.506   7.781  1.00 93.50           H  
ATOM    233  HZ3 LYS A  14       9.678  24.891   8.414  1.00 93.50           H  
ATOM    234  N   VAL A  15       9.053  23.417  16.723  1.00 95.31           N  
ATOM    235  H   VAL A  15       9.666  22.628  16.575  1.00 95.31           H  
ATOM    236  CA  VAL A  15       8.090  23.339  17.834  1.00 95.31           C  
ATOM    237  HA  VAL A  15       7.206  23.921  17.574  1.00 95.31           H  
ATOM    238  C   VAL A  15       8.695  23.934  19.097  1.00 95.31           C  
ATOM    239  CB  VAL A  15       7.625  21.894  18.096  1.00 95.31           C  
ATOM    240  HB  VAL A  15       8.498  21.267  18.277  1.00 95.31           H  
ATOM    241  O   VAL A  15       9.809  23.577  19.484  1.00 95.31           O  
ATOM    242  CG1 VAL A  15       6.702  21.787  19.318  1.00 95.31           C  
ATOM    243 HG11 VAL A  15       5.819  22.411  19.178  1.00 95.31           H  
ATOM    244 HG12 VAL A  15       6.406  20.747  19.452  1.00 95.31           H  
ATOM    245 HG13 VAL A  15       7.221  22.092  20.226  1.00 95.31           H  
ATOM    246  CG2 VAL A  15       6.848  21.317  16.906  1.00 95.31           C  
ATOM    247 HG21 VAL A  15       6.547  20.292  17.117  1.00 95.31           H  
ATOM    248 HG22 VAL A  15       7.477  21.305  16.015  1.00 95.31           H  
ATOM    249 HG23 VAL A  15       5.961  21.918  16.708  1.00 95.31           H  
ATOM    250  N   TYR A  16       7.937  24.801  19.762  1.00 95.12           N  
ATOM    251  H   TYR A  16       7.057  25.071  19.346  1.00 95.12           H  
ATOM    252  CA  TYR A  16       8.283  25.436  21.028  1.00 95.12           C  
ATOM    253  HA  TYR A  16       9.087  24.873  21.502  1.00 95.12           H  
ATOM    254  C   TYR A  16       7.098  25.419  21.997  1.00 95.12           C  
ATOM    255  CB  TYR A  16       8.791  26.865  20.773  1.00 95.12           C  
ATOM    256  HB2 TYR A  16       8.927  27.366  21.731  1.00 95.12           H  
ATOM    257  HB3 TYR A  16       8.035  27.420  20.218  1.00 95.12           H  
ATOM    258  O   TYR A  16       5.936  25.377  21.597  1.00 95.12           O  
ATOM    259  CG  TYR A  16      10.107  26.910  20.017  1.00 95.12           C  
ATOM    260  CD1 TYR A  16      11.323  26.960  20.724  1.00 95.12           C  
ATOM    261  HD1 TYR A  16      11.311  26.995  21.804  1.00 95.12           H  
ATOM    262  CD2 TYR A  16      10.116  26.843  18.611  1.00 95.12           C  
ATOM    263  HD2 TYR A  16       9.181  26.798  18.072  1.00 95.12           H  
ATOM    264  CE1 TYR A  16      12.547  26.948  20.030  1.00 95.12           C  
ATOM    265  HE1 TYR A  16      13.472  26.994  20.587  1.00 95.12           H  
ATOM    266  CE2 TYR A  16      11.338  26.799  17.914  1.00 95.12           C  
ATOM    267  HE2 TYR A  16      11.339  26.735  16.836  1.00 95.12           H  
ATOM    268  OH  TYR A  16      13.744  26.865  17.956  1.00 95.12           O  
ATOM    269  HH  TYR A  16      14.485  26.986  18.554  1.00 95.12           H  
ATOM    270  CZ  TYR A  16      12.556  26.868  18.621  1.00 95.12           C  
ATOM    271  N   HIS A  17       7.403  25.474  23.287  1.00 92.94           N  
ATOM    272  H   HIS A  17       8.380  25.418  23.536  1.00 92.94           H  
ATOM    273  CA  HIS A  17       6.441  25.522  24.379  1.00 92.94           C  
ATOM    274  HA  HIS A  17       5.430  25.476  23.975  1.00 92.94           H  
ATOM    275  C   HIS A  17       6.571  26.825  25.166  1.00 92.94           C  
ATOM    276  CB  HIS A  17       6.635  24.307  25.292  1.00 92.94           C  
ATOM    277  HB2 HIS A  17       7.642  24.322  25.710  1.00 92.94           H  
ATOM    278  HB3 HIS A  17       5.930  24.367  26.121  1.00 92.94           H  
ATOM    279  O   HIS A  17       7.621  27.474  25.187  1.00 92.94           O  
ATOM    280  CG  HIS A  17       6.420  22.996  24.586  1.00 92.94           C  
ATOM    281  CD2 HIS A  17       7.382  22.206  24.015  1.00 92.94           C  
ATOM    282  HD2 HIS A  17       8.441  22.414  23.991  1.00 92.94           H  
ATOM    283  ND1 HIS A  17       5.208  22.374  24.388  1.00 92.94           N  
ATOM    284  HD1 HIS A  17       4.293  22.757  24.581  1.00 92.94           H  
ATOM    285  CE1 HIS A  17       5.439  21.222  23.742  1.00 92.94           C  
ATOM    286  HE1 HIS A  17       4.672  20.524  23.441  1.00 92.94           H  
ATOM    287  NE2 HIS A  17       6.747  21.079  23.478  1.00 92.94           N  
ATOM    288  N   ALA A  18       5.492  27.206  25.849  1.00 90.19           N  
ATOM    289  H   ALA A  18       4.664  26.630  25.803  1.00 90.19           H  
ATOM    290  CA  ALA A  18       5.498  28.353  26.749  1.00 90.19           C  
ATOM    291  HA  ALA A  18       5.661  29.255  26.159  1.00 90.19           H  
ATOM    292  C   ALA A  18       6.633  28.237  27.781  1.00 90.19           C  
ATOM    293  CB  ALA A  18       4.133  28.447  27.438  1.00 90.19           C  
ATOM    294  HB1 ALA A  18       3.337  28.478  26.694  1.00 90.19           H  
ATOM    295  HB2 ALA A  18       3.983  27.578  28.079  1.00 90.19           H  
ATOM    296  HB3 ALA A  18       4.092  29.349  28.048  1.00 90.19           H  
ATOM    297  O   ALA A  18       6.796  27.201  28.422  1.00 90.19           O  
ATOM    298  N   GLY A  19       7.404  29.311  27.947  1.00 88.69           N  
ATOM    299  H   GLY A  19       7.234  30.122  27.370  1.00 88.69           H  
ATOM    300  CA  GLY A  19       8.566  29.332  28.836  1.00 88.69           C  
ATOM    301  HA2 GLY A  19       8.397  28.653  29.671  1.00 88.69           H  
ATOM    302  HA3 GLY A  19       8.674  30.336  29.246  1.00 88.69           H  
ATOM    303  C   GLY A  19       9.887  28.923  28.173  1.00 88.69           C  
ATOM    304  O   GLY A  19      10.941  29.116  28.771  1.00 88.69           O  
ATOM    305  N   GLU A  20       9.875  28.409  26.942  1.00 93.00           N  
ATOM    306  H   GLU A  20       8.996  28.233  26.477  1.00 93.00           H  
ATOM    307  CA  GLU A  20      11.112  28.099  26.221  1.00 93.00           C  
ATOM    308  HA  GLU A  20      11.847  27.738  26.940  1.00 93.00           H  
ATOM    309  C   GLU A  20      11.727  29.334  25.551  1.00 93.00           C  
ATOM    310  CB  GLU A  20      10.889  26.971  25.209  1.00 93.00           C  
ATOM    311  HB2 GLU A  20      10.140  27.269  24.476  1.00 93.00           H  
ATOM    312  HB3 GLU A  20      11.825  26.791  24.680  1.00 93.00           H  
ATOM    313  O   GLU A  20      11.114  30.399  25.453  1.00 93.00           O  
ATOM    314  CG  GLU A  20      10.477  25.664  25.898  1.00 93.00           C  
ATOM    315  HG2 GLU A  20       9.464  25.751  26.292  1.00 93.00           H  
ATOM    316  HG3 GLU A  20      11.155  25.471  26.729  1.00 93.00           H  
ATOM    317  CD  GLU A  20      10.551  24.518  24.897  1.00 93.00           C  
ATOM    318  OE1 GLU A  20      11.313  23.557  25.123  1.00 93.00           O  
ATOM    319  OE2 GLU A  20       9.980  24.644  23.795  1.00 93.00           O  
ATOM    320  N   VAL A  21      12.965  29.186  25.077  1.00 94.69           N  
ATOM    321  H   VAL A  21      13.414  28.288  25.182  1.00 94.69           H  
ATOM    322  CA  VAL A  21      13.675  30.210  24.305  1.00 94.69           C  
ATOM    323  HA  VAL A  21      13.121  31.147  24.351  1.00 94.69           H  
ATOM    324  C   VAL A  21      13.734  29.785  22.839  1.00 94.69           C  
ATOM    325  CB  VAL A  21      15.069  30.490  24.894  1.00 94.69           C  
ATOM    326  HB  VAL A  21      15.666  29.578  24.862  1.00 94.69           H  
ATOM    327  O   VAL A  21      14.388  28.803  22.476  1.00 94.69           O  
ATOM    328  CG1 VAL A  21      15.794  31.582  24.102  1.00 94.69           C  
ATOM    329 HG11 VAL A  21      15.216  32.506  24.110  1.00 94.69           H  
ATOM    330 HG12 VAL A  21      15.961  31.266  23.072  1.00 94.69           H  
ATOM    331 HG13 VAL A  21      16.768  31.768  24.556  1.00 94.69           H  
ATOM    332  CG2 VAL A  21      14.967  30.961  26.353  1.00 94.69           C  
ATOM    333 HG21 VAL A  21      14.355  31.861  26.415  1.00 94.69           H  
ATOM    334 HG22 VAL A  21      15.964  31.180  26.737  1.00 94.69           H  
ATOM    335 HG23 VAL A  21      14.526  30.183  26.975  1.00 94.69           H  
ATOM    336  N   LEU A  22      13.057  30.549  21.988  1.00 94.81           N  
ATOM    337  H   LEU A  22      12.573  31.355  22.359  1.00 94.81           H  
ATOM    338  CA  LEU A  22      13.145  30.455  20.539  1.00 94.81           C  
ATOM    339  HA  LEU A  22      13.064  29.409  20.243  1.00 94.81           H  
ATOM    340  C   LEU A  22      14.503  30.997  20.093  1.00 94.81           C  
ATOM    341  CB  LEU A  22      11.956  31.221  19.940  1.00 94.81           C  
ATOM    342  HB2 LEU A  22      11.954  32.234  20.341  1.00 94.81           H  
ATOM    343  HB3 LEU A  22      11.039  30.732  20.270  1.00 94.81           H  
ATOM    344  O   LEU A  22      14.778  32.185  20.217  1.00 94.81           O  
ATOM    345  CG  LEU A  22      11.934  31.330  18.407  1.00 94.81           C  
ATOM    346  HG  LEU A  22      12.802  31.893  18.065  1.00 94.81           H  
ATOM    347  CD1 LEU A  22      11.913  29.980  17.705  1.00 94.81           C  
ATOM    348 HD11 LEU A  22      12.847  29.452  17.893  1.00 94.81           H  
ATOM    349 HD12 LEU A  22      11.060  29.407  18.069  1.00 94.81           H  
ATOM    350 HD13 LEU A  22      11.808  30.123  16.630  1.00 94.81           H  
ATOM    351  CD2 LEU A  22      10.670  32.078  18.004  1.00 94.81           C  
ATOM    352 HD21 LEU A  22      10.555  32.093  16.920  1.00 94.81           H  
ATOM    353 HD22 LEU A  22      10.698  33.097  18.390  1.00 94.81           H  
ATOM    354 HD23 LEU A  22       9.796  31.574  18.417  1.00 94.81           H  
ATOM    355  N   SER A  23      15.363  30.122  19.587  1.00 95.75           N  
ATOM    356  H   SER A  23      15.067  29.163  19.474  1.00 95.75           H  
ATOM    357  CA  SER A  23      16.714  30.473  19.143  1.00 95.75           C  
ATOM    358  HA  SER A  23      16.860  31.546  19.263  1.00 95.75           H  
ATOM    359  C   SER A  23      16.914  30.173  17.664  1.00 95.75           C  
ATOM    360  CB  SER A  23      17.784  29.787  20.000  1.00 95.75           C  
ATOM    361  HB2 SER A  23      17.763  30.216  21.002  1.00 95.75           H  
ATOM    362  HB3 SER A  23      18.768  29.971  19.570  1.00 95.75           H  
ATOM    363  O   SER A  23      16.288  29.272  17.095  1.00 95.75           O  
ATOM    364  OG  SER A  23      17.553  28.389  20.094  1.00 95.75           O  
ATOM    365  HG  SER A  23      16.963  28.276  20.844  1.00 95.75           H  
ATOM    366  N   GLY A  24      17.811  30.927  17.043  1.00 96.44           N  
ATOM    367  H   GLY A  24      18.256  31.678  17.551  1.00 96.44           H  
ATOM    368  CA  GLY A  24      18.134  30.788  15.632  1.00 96.44           C  
ATOM    369  HA2 GLY A  24      17.226  30.945  15.050  1.00 96.44           H  
ATOM    370  HA3 GLY A  24      18.505  29.784  15.428  1.00 96.44           H  
ATOM    371  C   GLY A  24      19.181  31.796  15.182  1.00 96.44           C  
ATOM    372  O   GLY A  24      19.860  32.418  15.998  1.00 96.44           O  
ATOM    373  N   VAL A  25      19.306  31.953  13.868  1.00 96.75           N  
ATOM    374  H   VAL A  25      18.712  31.397  13.270  1.00 96.75           H  
ATOM    375  CA  VAL A  25      20.180  32.941  13.233  1.00 96.75           C  
ATOM    376  HA  VAL A  25      20.465  33.680  13.982  1.00 96.75           H  
ATOM    377  C   VAL A  25      19.427  33.688  12.138  1.00 96.75           C  
ATOM    378  CB  VAL A  25      21.487  32.316  12.696  1.00 96.75           C  
ATOM    379  HB  VAL A  25      22.062  33.108  12.217  1.00 96.75           H  
ATOM    380  O   VAL A  25      18.691  33.094  11.347  1.00 96.75           O  
ATOM    381  CG1 VAL A  25      22.351  31.731  13.819  1.00 96.75           C  
ATOM    382 HG11 VAL A  25      23.287  31.356  13.404  1.00 96.75           H  
ATOM    383 HG12 VAL A  25      21.832  30.913  14.320  1.00 96.75           H  
ATOM    384 HG13 VAL A  25      22.592  32.507  14.545  1.00 96.75           H  
ATOM    385  CG2 VAL A  25      21.265  31.203  11.665  1.00 96.75           C  
ATOM    386 HG21 VAL A  25      20.741  31.603  10.798  1.00 96.75           H  
ATOM    387 HG22 VAL A  25      22.230  30.820  11.331  1.00 96.75           H  
ATOM    388 HG23 VAL A  25      20.693  30.387  12.107  1.00 96.75           H  
ATOM    389  N   VAL A  26      19.624  35.000  12.074  1.00 96.75           N  
ATOM    390  H   VAL A  26      20.220  35.425  12.770  1.00 96.75           H  
ATOM    391  CA  VAL A  26      19.283  35.799  10.894  1.00 96.75           C  
ATOM    392  HA  VAL A  26      18.425  35.358  10.387  1.00 96.75           H  
ATOM    393  C   VAL A  26      20.476  35.752   9.952  1.00 96.75           C  
ATOM    394  CB  VAL A  26      18.911  37.242  11.271  1.00 96.75           C  
ATOM    395  HB  VAL A  26      19.714  37.681  11.864  1.00 96.75           H  
ATOM    396  O   VAL A  26      21.604  36.026  10.359  1.00 96.75           O  
ATOM    397  CG1 VAL A  26      18.695  38.111  10.027  1.00 96.75           C  
ATOM    398 HG11 VAL A  26      17.924  37.673   9.394  1.00 96.75           H  
ATOM    399 HG12 VAL A  26      19.622  38.206   9.461  1.00 96.75           H  
ATOM    400 HG13 VAL A  26      18.387  39.112  10.329  1.00 96.75           H  
ATOM    401  CG2 VAL A  26      17.619  37.264  12.097  1.00 96.75           C  
ATOM    402 HG21 VAL A  26      16.803  36.813  11.531  1.00 96.75           H  
ATOM    403 HG22 VAL A  26      17.757  36.713  13.027  1.00 96.75           H  
ATOM    404 HG23 VAL A  26      17.356  38.292  12.346  1.00 96.75           H  
ATOM    405  N   VAL A  27      20.233  35.398   8.695  1.00 96.56           N  
ATOM    406  H   VAL A  27      19.274  35.238   8.424  1.00 96.56           H  
ATOM    407  CA  VAL A  27      21.269  35.255   7.674  1.00 96.56           C  
ATOM    408  HA  VAL A  27      22.249  35.363   8.138  1.00 96.56           H  
ATOM    409  C   VAL A  27      21.106  36.354   6.638  1.00 96.56           C  
ATOM    410  CB  VAL A  27      21.225  33.865   7.020  1.00 96.56           C  
ATOM    411  HB  VAL A  27      20.297  33.758   6.459  1.00 96.56           H  
ATOM    412  O   VAL A  27      20.065  36.466   5.995  1.00 96.56           O  
ATOM    413  CG1 VAL A  27      22.397  33.694   6.048  1.00 96.56           C  
ATOM    414 HG11 VAL A  27      22.342  32.707   5.589  1.00 96.56           H  
ATOM    415 HG12 VAL A  27      22.338  34.438   5.254  1.00 96.56           H  
ATOM    416 HG13 VAL A  27      23.338  33.815   6.586  1.00 96.56           H  
ATOM    417  CG2 VAL A  27      21.285  32.735   8.056  1.00 96.56           C  
ATOM    418 HG21 VAL A  27      22.132  32.880   8.728  1.00 96.56           H  
ATOM    419 HG22 VAL A  27      21.378  31.771   7.557  1.00 96.56           H  
ATOM    420 HG23 VAL A  27      20.368  32.730   8.645  1.00 96.56           H  
ATOM    421  N   ILE A  28      22.157  37.143   6.438  1.00 95.19           N  
ATOM    422  H   ILE A  28      22.973  37.000   7.015  1.00 95.19           H  
ATOM    423  CA  ILE A  28      22.205  38.203   5.430  1.00 95.19           C  
ATOM    424  HA  ILE A  28      21.250  38.259   4.907  1.00 95.19           H  
ATOM    425  C   ILE A  28      23.285  37.834   4.426  1.00 95.19           C  
ATOM    426  CB  ILE A  28      22.450  39.574   6.087  1.00 95.19           C  
ATOM    427  HB  ILE A  28      23.377  39.517   6.657  1.00 95.19           H  
ATOM    428  O   ILE A  28      24.453  37.699   4.787  1.00 95.19           O  
ATOM    429  CG1 ILE A  28      21.289  39.927   7.045  1.00 95.19           C  
ATOM    430 HG12 ILE A  28      20.481  40.394   6.482  1.00 95.19           H  
ATOM    431 HG13 ILE A  28      20.885  39.035   7.525  1.00 95.19           H  
ATOM    432  CG2 ILE A  28      22.593  40.675   5.016  1.00 95.19           C  
ATOM    433 HG21 ILE A  28      22.697  41.647   5.497  1.00 95.19           H  
ATOM    434 HG22 ILE A  28      21.714  40.688   4.372  1.00 95.19           H  
ATOM    435 HG23 ILE A  28      23.485  40.503   4.413  1.00 95.19           H  
ATOM    436  CD1 ILE A  28      21.732  40.864   8.166  1.00 95.19           C  
ATOM    437 HD11 ILE A  28      22.539  40.405   8.736  1.00 95.19           H  
ATOM    438 HD12 ILE A  28      20.890  41.063   8.829  1.00 95.19           H  
ATOM    439 HD13 ILE A  28      22.075  41.804   7.733  1.00 95.19           H  
ATOM    440  N   SER A  29      22.893  37.652   3.168  1.00 94.56           N  
ATOM    441  H   SER A  29      21.924  37.824   2.943  1.00 94.56           H  
ATOM    442  CA  SER A  29      23.810  37.281   2.088  1.00 94.56           C  
ATOM    443  HA  SER A  29      24.822  37.200   2.487  1.00 94.56           H  
ATOM    444  C   SER A  29      23.818  38.347   1.002  1.00 94.56           C  
ATOM    445  CB  SER A  29      23.459  35.912   1.509  1.00 94.56           C  
ATOM    446  HB2 SER A  29      22.464  35.946   1.064  1.00 94.56           H  
ATOM    447  HB3 SER A  29      24.184  35.645   0.740  1.00 94.56           H  
ATOM    448  O   SER A  29      22.764  38.748   0.512  1.00 94.56           O  
ATOM    449  OG  SER A  29      23.483  34.937   2.532  1.00 94.56           O  
ATOM    450  HG  SER A  29      22.872  35.227   3.214  1.00 94.56           H  
ATOM    451  N   SER A  30      24.997  38.815   0.603  1.00 92.44           N  
ATOM    452  H   SER A  30      25.832  38.469   1.053  1.00 92.44           H  
ATOM    453  CA  SER A  30      25.148  39.827  -0.446  1.00 92.44           C  
ATOM    454  HA  SER A  30      24.343  39.722  -1.173  1.00 92.44           H  
ATOM    455  C   SER A  30      26.481  39.675  -1.165  1.00 92.44           C  
ATOM    456  CB  SER A  30      25.071  41.220   0.170  1.00 92.44           C  
ATOM    457  HB2 SER A  30      25.920  41.368   0.837  1.00 92.44           H  
ATOM    458  HB3 SER A  30      24.153  41.308   0.751  1.00 92.44           H  
ATOM    459  O   SER A  30      27.484  39.324  -0.551  1.00 92.44           O  
ATOM    460  OG  SER A  30      25.084  42.205  -0.845  1.00 92.44           O  
ATOM    461  HG  SER A  30      25.812  42.790  -0.625  1.00 92.44           H  
ATOM    462  N   LYS A  31      26.515  39.970  -2.468  1.00 92.06           N  
ATOM    463  H   LYS A  31      25.671  40.316  -2.900  1.00 92.06           H  
ATOM    464  CA  LYS A  31      27.779  40.003  -3.224  1.00 92.06           C  
ATOM    465  HA  LYS A  31      28.369  39.118  -2.985  1.00 92.06           H  
ATOM    466  C   LYS A  31      28.660  41.183  -2.827  1.00 92.06           C  
ATOM    467  CB  LYS A  31      27.510  40.035  -4.731  1.00 92.06           C  
ATOM    468  HB2 LYS A  31      26.798  40.824  -4.974  1.00 92.06           H  
ATOM    469  HB3 LYS A  31      28.449  40.257  -5.238  1.00 92.06           H  
ATOM    470  O   LYS A  31      29.873  41.037  -2.765  1.00 92.06           O  
ATOM    471  CG  LYS A  31      26.995  38.677  -5.217  1.00 92.06           C  
ATOM    472  HG2 LYS A  31      27.647  37.897  -4.824  1.00 92.06           H  
ATOM    473  HG3 LYS A  31      25.984  38.510  -4.846  1.00 92.06           H  
ATOM    474  CD  LYS A  31      27.007  38.600  -6.748  1.00 92.06           C  
ATOM    475  HD2 LYS A  31      27.992  38.887  -7.114  1.00 92.06           H  
ATOM    476  HD3 LYS A  31      26.259  39.280  -7.157  1.00 92.06           H  
ATOM    477  CE  LYS A  31      26.721  37.149  -7.143  1.00 92.06           C  
ATOM    478  HE2 LYS A  31      27.478  36.520  -6.674  1.00 92.06           H  
ATOM    479  HE3 LYS A  31      25.766  36.849  -6.712  1.00 92.06           H  
ATOM    480  NZ  LYS A  31      26.743  36.925  -8.611  1.00 92.06           N  
ATOM    481  HZ1 LYS A  31      26.107  37.530  -9.111  1.00 92.06           H  
ATOM    482  HZ2 LYS A  31      27.677  37.072  -8.967  1.00 92.06           H  
ATOM    483  HZ3 LYS A  31      26.500  35.965  -8.807  1.00 92.06           H  
ATOM    484  N   ASP A  32      28.032  42.306  -2.503  1.00 90.62           N  
ATOM    485  H   ASP A  32      27.025  42.324  -2.587  1.00 90.62           H  
ATOM    486  CA  ASP A  32      28.696  43.554  -2.146  1.00 90.62           C  
ATOM    487  HA  ASP A  32      29.775  43.436  -2.241  1.00 90.62           H  
ATOM    488  C   ASP A  32      28.376  43.939  -0.705  1.00 90.62           C  
ATOM    489  CB  ASP A  32      28.265  44.659  -3.117  1.00 90.62           C  
ATOM    490  HB2 ASP A  32      28.816  45.572  -2.893  1.00 90.62           H  
ATOM    491  HB3 ASP A  32      27.202  44.859  -2.984  1.00 90.62           H  
ATOM    492  O   ASP A  32      27.406  43.452  -0.115  1.00 90.62           O  
ATOM    493  CG  ASP A  32      28.540  44.250  -4.562  1.00 90.62           C  
ATOM    494  OD1 ASP A  32      29.724  43.999  -4.864  1.00 90.62           O  
ATOM    495  OD2 ASP A  32      27.553  44.122  -5.322  1.00 90.62           O  
ATOM    496  N   SER A  33      29.168  44.851  -0.144  1.00 92.19           N  
ATOM    497  H   SER A  33      29.937  45.220  -0.685  1.00 92.19           H  
ATOM    498  CA  SER A  33      28.889  45.410   1.178  1.00 92.19           C  
ATOM    499  HA  SER A  33      28.845  44.585   1.888  1.00 92.19           H  
ATOM    500  C   SER A  33      27.545  46.145   1.190  1.00 92.19           C  
ATOM    501  CB  SER A  33      30.011  46.358   1.594  1.00 92.19           C  
ATOM    502  HB2 SER A  33      29.844  46.674   2.624  1.00 92.19           H  
ATOM    503  HB3 SER A  33      30.966  45.836   1.542  1.00 92.19           H  
ATOM    504  O   SER A  33      27.303  46.985   0.320  1.00 92.19           O  
ATOM    505  OG  SER A  33      30.033  47.492   0.736  1.00 92.19           O  
ATOM    506  HG  SER A  33      29.261  47.418   0.170  1.00 92.19           H  
ATOM    507  N   VAL A  34      26.709  45.894   2.195  1.00 92.06           N  
ATOM    508  H   VAL A  34      27.011  45.253   2.914  1.00 92.06           H  
ATOM    509  CA  VAL A  34      25.351  46.454   2.279  1.00 92.06           C  
ATOM    510  HA  VAL A  34      25.134  47.008   1.365  1.00 92.06           H  
ATOM    511  C   VAL A  34      25.253  47.412   3.449  1.00 92.06           C  
ATOM    512  CB  VAL A  34      24.279  45.358   2.403  1.00 92.06           C  
ATOM    513  HB  VAL A  34      24.405  44.825   3.346  1.00 92.06           H  
ATOM    514  O   VAL A  34      25.491  47.030   4.591  1.00 92.06           O  
ATOM    515  CG1 VAL A  34      22.862  45.948   2.355  1.00 92.06           C  
ATOM    516 HG11 VAL A  34      22.715  46.503   1.429  1.00 92.06           H  
ATOM    517 HG12 VAL A  34      22.699  46.610   3.206  1.00 92.06           H  
ATOM    518 HG13 VAL A  34      22.128  45.145   2.419  1.00 92.06           H  
ATOM    519  CG2 VAL A  34      24.401  44.352   1.263  1.00 92.06           C  
ATOM    520 HG21 VAL A  34      23.604  43.613   1.344  1.00 92.06           H  
ATOM    521 HG22 VAL A  34      25.350  43.825   1.353  1.00 92.06           H  
ATOM    522 HG23 VAL A  34      24.348  44.855   0.297  1.00 92.06           H  
ATOM    523  N   GLN A  35      24.873  48.657   3.177  1.00 93.50           N  
ATOM    524  H   GLN A  35      24.650  48.901   2.223  1.00 93.50           H  
ATOM    525  CA  GLN A  35      24.551  49.623   4.222  1.00 93.50           C  
ATOM    526  HA  GLN A  35      25.190  49.430   5.084  1.00 93.50           H  
ATOM    527  C   GLN A  35      23.093  49.451   4.667  1.00 93.50           C  
ATOM    528  CB  GLN A  35      24.870  51.030   3.710  1.00 93.50           C  
ATOM    529  HB2 GLN A  35      25.834  50.999   3.201  1.00 93.50           H  
ATOM    530  HB3 GLN A  35      24.111  51.348   2.996  1.00 93.50           H  
ATOM    531  O   GLN A  35      22.205  49.271   3.831  1.00 93.50           O  
ATOM    532  CG  GLN A  35      24.972  52.050   4.852  1.00 93.50           C  
ATOM    533  HG2 GLN A  35      23.994  52.190   5.313  1.00 93.50           H  
ATOM    534  HG3 GLN A  35      25.660  51.673   5.609  1.00 93.50           H  
ATOM    535  CD  GLN A  35      25.496  53.400   4.375  1.00 93.50           C  
ATOM    536  NE2 GLN A  35      25.803  54.303   5.279  1.00 93.50           N  
ATOM    537 HE21 GLN A  35      26.162  55.180   4.929  1.00 93.50           H  
ATOM    538 HE22 GLN A  35      25.667  54.119   6.262  1.00 93.50           H  
ATOM    539  OE1 GLN A  35      25.660  53.665   3.196  1.00 93.50           O  
ATOM    540  N   HIS A  36      22.848  49.513   5.974  1.00 94.69           N  
ATOM    541  H   HIS A  36      23.610  49.696   6.611  1.00 94.69           H  
ATOM    542  CA  HIS A  36      21.521  49.345   6.562  1.00 94.69           C  
ATOM    543  HA  HIS A  36      20.767  49.556   5.804  1.00 94.69           H  
ATOM    544  C   HIS A  36      21.298  50.339   7.710  1.00 94.69           C  
ATOM    545  CB  HIS A  36      21.322  47.887   7.011  1.00 94.69           C  
ATOM    546  HB2 HIS A  36      21.579  47.214   6.194  1.00 94.69           H  
ATOM    547  HB3 HIS A  36      20.268  47.732   7.244  1.00 94.69           H  
ATOM    548  O   HIS A  36      22.239  50.808   8.347  1.00 94.69           O  
ATOM    549  CG  HIS A  36      22.131  47.524   8.226  1.00 94.69           C  
ATOM    550  CD2 HIS A  36      23.479  47.298   8.275  1.00 94.69           C  
ATOM    551  HD2 HIS A  36      24.159  47.320   7.436  1.00 94.69           H  
ATOM    552  ND1 HIS A  36      21.650  47.402   9.508  1.00 94.69           N  
ATOM    553  HD1 HIS A  36      20.677  47.366   9.775  1.00 94.69           H  
ATOM    554  CE1 HIS A  36      22.689  47.119  10.313  1.00 94.69           C  
ATOM    555  HE1 HIS A  36      22.619  46.914  11.371  1.00 94.69           H  
ATOM    556  NE2 HIS A  36      23.827  47.061   9.605  1.00 94.69           N  
ATOM    557  N   GLN A  37      20.034  50.645   7.979  1.00 94.62           N  
ATOM    558  H   GLN A  37      19.323  50.162   7.450  1.00 94.62           H  
ATOM    559  CA  GLN A  37      19.558  51.567   9.011  1.00 94.62           C  
ATOM    560  HA  GLN A  37      20.406  52.142   9.386  1.00 94.62           H  
ATOM    561  C   GLN A  37      18.998  50.808  10.222  1.00 94.62           C  
ATOM    562  CB  GLN A  37      18.546  52.555   8.405  1.00 94.62           C  
ATOM    563  HB2 GLN A  37      17.681  51.998   8.043  1.00 94.62           H  
ATOM    564  HB3 GLN A  37      18.205  53.241   9.180  1.00 94.62           H  
ATOM    565  O   GLN A  37      18.019  51.221  10.839  1.00 94.62           O  
ATOM    566  CG  GLN A  37      19.104  53.381   7.237  1.00 94.62           C  
ATOM    567  HG2 GLN A  37      19.405  52.716   6.427  1.00 94.62           H  
ATOM    568  HG3 GLN A  37      18.309  54.020   6.853  1.00 94.62           H  
ATOM    569  CD  GLN A  37      20.283  54.273   7.620  1.00 94.62           C  
ATOM    570  NE2 GLN A  37      21.008  54.791   6.655  1.00 94.62           N  
ATOM    571 HE21 GLN A  37      21.745  55.411   6.961  1.00 94.62           H  
ATOM    572 HE22 GLN A  37      20.767  54.633   5.687  1.00 94.62           H  
ATOM    573  OE1 GLN A  37      20.581  54.537   8.771  1.00 94.62           O  
ATOM    574  N   GLY A  38      19.622  49.676  10.541  1.00 95.12           N  
ATOM    575  H   GLY A  38      20.435  49.432   9.993  1.00 95.12           H  
ATOM    576  CA  GLY A  38      19.222  48.783  11.622  1.00 95.12           C  
ATOM    577  HA2 GLY A  38      18.571  49.294  12.330  1.00 95.12           H  
ATOM    578  HA3 GLY A  38      20.126  48.493  12.158  1.00 95.12           H  
ATOM    579  C   GLY A  38      18.511  47.520  11.137  1.00 95.12           C  
ATOM    580  O   GLY A  38      17.920  47.483  10.056  1.00 95.12           O  
ATOM    581  N   VAL A  39      18.640  46.467  11.936  1.00 96.00           N  
ATOM    582  H   VAL A  39      19.145  46.598  12.801  1.00 96.00           H  
ATOM    583  CA  VAL A  39      17.943  45.189  11.768  1.00 96.00           C  
ATOM    584  HA  VAL A  39      17.248  45.257  10.930  1.00 96.00           H  
ATOM    585  C   VAL A  39      17.151  44.939  13.041  1.00 96.00           C  
ATOM    586  CB  VAL A  39      18.915  44.023  11.494  1.00 96.00           C  
ATOM    587  HB  VAL A  39      19.580  43.899  12.349  1.00 96.00           H  
ATOM    588  O   VAL A  39      17.719  44.955  14.133  1.00 96.00           O  
ATOM    589  CG1 VAL A  39      18.156  42.711  11.263  1.00 96.00           C  
ATOM    590 HG11 VAL A  39      17.463  42.823  10.430  1.00 96.00           H  
ATOM    591 HG12 VAL A  39      17.597  42.429  12.155  1.00 96.00           H  
ATOM    592 HG13 VAL A  39      18.857  41.907  11.037  1.00 96.00           H  
ATOM    593  CG2 VAL A  39      19.777  44.270  10.253  1.00 96.00           C  
ATOM    594 HG21 VAL A  39      19.131  44.404   9.386  1.00 96.00           H  
ATOM    595 HG22 VAL A  39      20.403  45.150  10.399  1.00 96.00           H  
ATOM    596 HG23 VAL A  39      20.428  43.412  10.081  1.00 96.00           H  
ATOM    597  N   SER A  40      15.854  44.694  12.910  1.00 97.00           N  
ATOM    598  H   SER A  40      15.451  44.716  11.984  1.00 97.00           H  
ATOM    599  CA  SER A  40      14.976  44.334  14.025  1.00 97.00           C  
ATOM    600  HA  SER A  40      15.563  44.255  14.940  1.00 97.00           H  
ATOM    601  C   SER A  40      14.335  42.976  13.788  1.00 97.00           C  
ATOM    602  CB  SER A  40      13.911  45.407  14.270  1.00 97.00           C  
ATOM    603  HB2 SER A  40      13.213  45.055  15.030  1.00 97.00           H  
ATOM    604  HB3 SER A  40      14.397  46.308  14.645  1.00 97.00           H  
ATOM    605  O   SER A  40      14.056  42.610  12.646  1.00 97.00           O  
ATOM    606  OG  SER A  40      13.201  45.729  13.089  1.00 97.00           O  
ATOM    607  HG  SER A  40      13.015  44.928  12.593  1.00 97.00           H  
ATOM    608  N   LEU A  41      14.074  42.247  14.869  1.00 96.31           N  
ATOM    609  H   LEU A  41      14.317  42.623  15.774  1.00 96.31           H  
ATOM    610  CA  LEU A  41      13.348  40.983  14.848  1.00 96.31           C  
ATOM    611  HA  LEU A  41      13.019  40.773  13.831  1.00 96.31           H  
ATOM    612  C   LEU A  41      12.106  41.121  15.730  1.00 96.31           C  
ATOM    613  CB  LEU A  41      14.298  39.859  15.296  1.00 96.31           C  
ATOM    614  HB2 LEU A  41      15.224  39.931  14.725  1.00 96.31           H  
ATOM    615  HB3 LEU A  41      14.548  40.016  16.346  1.00 96.31           H  
ATOM    616  O   LEU A  41      12.214  41.476  16.903  1.00 96.31           O  
ATOM    617  CG  LEU A  41      13.738  38.436  15.122  1.00 96.31           C  
ATOM    618  HG  LEU A  41      12.749  38.368  15.576  1.00 96.31           H  
ATOM    619  CD1 LEU A  41      13.637  38.045  13.647  1.00 96.31           C  
ATOM    620 HD11 LEU A  41      14.606  38.167  13.162  1.00 96.31           H  
ATOM    621 HD12 LEU A  41      12.891  38.661  13.146  1.00 96.31           H  
ATOM    622 HD13 LEU A  41      13.331  37.002  13.566  1.00 96.31           H  
ATOM    623  CD2 LEU A  41      14.667  37.434  15.804  1.00 96.31           C  
ATOM    624 HD21 LEU A  41      14.252  36.429  15.734  1.00 96.31           H  
ATOM    625 HD22 LEU A  41      15.648  37.448  15.329  1.00 96.31           H  
ATOM    626 HD23 LEU A  41      14.789  37.691  16.856  1.00 96.31           H  
ATOM    627  N   THR A  42      10.934  40.866  15.161  1.00 96.56           N  
ATOM    628  H   THR A  42      10.923  40.587  14.190  1.00 96.56           H  
ATOM    629  CA  THR A  42       9.643  40.926  15.852  1.00 96.56           C  
ATOM    630  HA  THR A  42       9.786  41.281  16.872  1.00 96.56           H  
ATOM    631  C   THR A  42       9.044  39.533  15.919  1.00 96.56           C  
ATOM    632  CB  THR A  42       8.684  41.904  15.160  1.00 96.56           C  
ATOM    633  HB  THR A  42       8.510  41.586  14.132  1.00 96.56           H  
ATOM    634  O   THR A  42       8.890  38.879  14.893  1.00 96.56           O  
ATOM    635  CG2 THR A  42       7.340  42.024  15.876  1.00 96.56           C  
ATOM    636 HG21 THR A  42       7.483  42.200  16.942  1.00 96.56           H  
ATOM    637 HG22 THR A  42       6.766  42.846  15.450  1.00 96.56           H  
ATOM    638 HG23 THR A  42       6.766  41.106  15.747  1.00 96.56           H  
ATOM    639  OG1 THR A  42       9.269  43.190  15.144  1.00 96.56           O  
ATOM    640  HG1 THR A  42       9.817  43.225  14.357  1.00 96.56           H  
ATOM    641  N   MET A  43       8.710  39.086  17.124  1.00 95.38           N  
ATOM    642  H   MET A  43       8.856  39.703  17.910  1.00 95.38           H  
ATOM    643  CA  MET A  43       7.923  37.889  17.374  1.00 95.38           C  
ATOM    644  HA  MET A  43       7.986  37.221  16.514  1.00 95.38           H  
ATOM    645  C   MET A  43       6.467  38.292  17.580  1.00 95.38           C  
ATOM    646  CB  MET A  43       8.484  37.159  18.598  1.00 95.38           C  
ATOM    647  HB2 MET A  43       8.432  37.822  19.462  1.00 95.38           H  
ATOM    648  HB3 MET A  43       9.529  36.907  18.421  1.00 95.38           H  
ATOM    649  O   MET A  43       6.163  39.073  18.483  1.00 95.38           O  
ATOM    650  CG  MET A  43       7.704  35.872  18.889  1.00 95.38           C  
ATOM    651  HG2 MET A  43       7.723  35.250  17.994  1.00 95.38           H  
ATOM    652  HG3 MET A  43       6.664  36.120  19.104  1.00 95.38           H  
ATOM    653  SD  MET A  43       8.349  34.890  20.271  1.00 95.38           S  
ATOM    654  CE  MET A  43       8.167  36.072  21.631  1.00 95.38           C  
ATOM    655  HE1 MET A  43       8.897  36.874  21.517  1.00 95.38           H  
ATOM    656  HE2 MET A  43       8.343  35.562  22.578  1.00 95.38           H  
ATOM    657  HE3 MET A  43       7.162  36.491  21.615  1.00 95.38           H  
ATOM    658  N   GLU A  44       5.572  37.726  16.782  1.00 95.25           N  
ATOM    659  H   GLU A  44       5.892  37.093  16.062  1.00 95.25           H  
ATOM    660  CA  GLU A  44       4.142  38.003  16.828  1.00 95.25           C  
ATOM    661  HA  GLU A  44       3.909  38.569  17.730  1.00 95.25           H  
ATOM    662  C   GLU A  44       3.349  36.696  16.884  1.00 95.25           C  
ATOM    663  CB  GLU A  44       3.766  38.888  15.632  1.00 95.25           C  
ATOM    664  HB2 GLU A  44       4.300  39.833  15.734  1.00 95.25           H  
ATOM    665  HB3 GLU A  44       4.077  38.409  14.703  1.00 95.25           H  
ATOM    666  O   GLU A  44       3.597  35.778  16.110  1.00 95.25           O  
ATOM    667  CG  GLU A  44       2.260  39.166  15.581  1.00 95.25           C  
ATOM    668  HG2 GLU A  44       1.762  38.291  15.162  1.00 95.25           H  
ATOM    669  HG3 GLU A  44       1.898  39.310  16.599  1.00 95.25           H  
ATOM    670  CD  GLU A  44       1.910  40.405  14.748  1.00 95.25           C  
ATOM    671  OE1 GLU A  44       1.014  41.146  15.220  1.00 95.25           O  
ATOM    672  OE2 GLU A  44       2.569  40.641  13.709  1.00 95.25           O  
ATOM    673  N   GLY A  45       2.397  36.612  17.811  1.00 95.12           N  
ATOM    674  H   GLY A  45       2.248  37.415  18.404  1.00 95.12           H  
ATOM    675  CA  GLY A  45       1.420  35.531  17.888  1.00 95.12           C  
ATOM    676  HA2 GLY A  45       1.562  34.841  17.056  1.00 95.12           H  
ATOM    677  HA3 GLY A  45       1.536  34.965  18.812  1.00 95.12           H  
ATOM    678  C   GLY A  45       0.014  36.102  17.839  1.00 95.12           C  
ATOM    679  O   GLY A  45      -0.322  36.976  18.645  1.00 95.12           O  
ATOM    680  N   THR A  46      -0.802  35.620  16.909  1.00 95.00           N  
ATOM    681  H   THR A  46      -0.489  34.847  16.339  1.00 95.00           H  
ATOM    682  CA  THR A  46      -2.141  36.160  16.637  1.00 95.00           C  
ATOM    683  HA  THR A  46      -2.474  36.740  17.497  1.00 95.00           H  
ATOM    684  C   THR A  46      -3.157  35.045  16.433  1.00 95.00           C  
ATOM    685  CB  THR A  46      -2.152  37.103  15.419  1.00 95.00           C  
ATOM    686  HB  THR A  46      -3.184  37.377  15.200  1.00 95.00           H  
ATOM    687  O   THR A  46      -2.825  33.977  15.923  1.00 95.00           O  
ATOM    688  CG2 THR A  46      -1.368  38.388  15.681  1.00 95.00           C  
ATOM    689 HG21 THR A  46      -1.843  38.951  16.485  1.00 95.00           H  
ATOM    690 HG22 THR A  46      -0.339  38.160  15.961  1.00 95.00           H  
ATOM    691 HG23 THR A  46      -1.362  39.003  14.781  1.00 95.00           H  
ATOM    692  OG1 THR A  46      -1.606  36.488  14.279  1.00 95.00           O  
ATOM    693  HG1 THR A  46      -0.679  36.297  14.444  1.00 95.00           H  
ATOM    694  N   VAL A  47      -4.400  35.306  16.843  1.00 94.31           N  
ATOM    695  H   VAL A  47      -4.568  36.174  17.330  1.00 94.31           H  
ATOM    696  CA  VAL A  47      -5.577  34.548  16.409  1.00 94.31           C  
ATOM    697  HA  VAL A  47      -5.254  33.630  15.919  1.00 94.31           H  
ATOM    698  C   VAL A  47      -6.334  35.406  15.408  1.00 94.31           C  
ATOM    699  CB  VAL A  47      -6.517  34.153  17.561  1.00 94.31           C  
ATOM    700  HB  VAL A  47      -7.019  35.044  17.938  1.00 94.31           H  
ATOM    701  O   VAL A  47      -6.889  36.443  15.778  1.00 94.31           O  
ATOM    702  CG1 VAL A  47      -7.612  33.208  17.060  1.00 94.31           C  
ATOM    703 HG11 VAL A  47      -8.257  32.898  17.882  1.00 94.31           H  
ATOM    704 HG12 VAL A  47      -8.229  33.710  16.314  1.00 94.31           H  
ATOM    705 HG13 VAL A  47      -7.174  32.325  16.594  1.00 94.31           H  
ATOM    706  CG2 VAL A  47      -5.782  33.505  18.735  1.00 94.31           C  
ATOM    707 HG21 VAL A  47      -5.196  32.658  18.377  1.00 94.31           H  
ATOM    708 HG22 VAL A  47      -5.133  34.247  19.201  1.00 94.31           H  
ATOM    709 HG23 VAL A  47      -6.501  33.157  19.477  1.00 94.31           H  
ATOM    710  N   ASN A  48      -6.364  34.971  14.159  1.00 93.00           N  
ATOM    711  H   ASN A  48      -5.905  34.095  13.952  1.00 93.00           H  
ATOM    712  CA  ASN A  48      -7.207  35.542  13.123  1.00 93.00           C  
ATOM    713  HA  ASN A  48      -7.400  36.591  13.349  1.00 93.00           H  
ATOM    714  C   ASN A  48      -8.542  34.798  13.120  1.00 93.00           C  
ATOM    715  CB  ASN A  48      -6.469  35.478  11.780  1.00 93.00           C  
ATOM    716  HB2 ASN A  48      -7.115  35.855  10.987  1.00 93.00           H  
ATOM    717  HB3 ASN A  48      -6.217  34.441  11.555  1.00 93.00           H  
ATOM    718  O   ASN A  48      -8.574  33.569  13.081  1.00 93.00           O  
ATOM    719  CG  ASN A  48      -5.206  36.319  11.802  1.00 93.00           C  
ATOM    720  ND2 ASN A  48      -4.084  35.779  11.391  1.00 93.00           N  
ATOM    721 HD21 ASN A  48      -4.043  34.817  11.088  1.00 93.00           H  
ATOM    722 HD22 ASN A  48      -3.246  36.332  11.507  1.00 93.00           H  
ATOM    723  OD1 ASN A  48      -5.214  37.468  12.213  1.00 93.00           O  
ATOM    724  N   LEU A  49      -9.634  35.555  13.190  1.00 90.00           N  
ATOM    725  H   LEU A  49      -9.535  36.559  13.158  1.00 90.00           H  
ATOM    726  CA  LEU A  49     -10.996  35.038  13.194  1.00 90.00           C  
ATOM    727  HA  LEU A  49     -10.989  33.950  13.129  1.00 90.00           H  
ATOM    728  C   LEU A  49     -11.714  35.576  11.957  1.00 90.00           C  
ATOM    729  CB  LEU A  49     -11.703  35.457  14.495  1.00 90.00           C  
ATOM    730  HB2 LEU A  49     -11.628  36.541  14.573  1.00 90.00           H  
ATOM    731  HB3 LEU A  49     -12.754  35.179  14.426  1.00 90.00           H  
ATOM    732  O   LEU A  49     -11.703  36.783  11.709  1.00 90.00           O  
ATOM    733  CG  LEU A  49     -11.117  34.890  15.797  1.00 90.00           C  
ATOM    734  HG  LEU A  49     -10.081  35.213  15.900  1.00 90.00           H  
ATOM    735  CD1 LEU A  49     -11.905  35.433  16.991  1.00 90.00           C  
ATOM    736 HD11 LEU A  49     -11.812  36.519  17.024  1.00 90.00           H  
ATOM    737 HD12 LEU A  49     -11.503  35.013  17.914  1.00 90.00           H  
ATOM    738 HD13 LEU A  49     -12.956  35.158  16.902  1.00 90.00           H  
ATOM    739  CD2 LEU A  49     -11.165  33.367  15.846  1.00 90.00           C  
ATOM    740 HD21 LEU A  49     -12.191  33.025  15.712  1.00 90.00           H  
ATOM    741 HD22 LEU A  49     -10.776  33.009  16.799  1.00 90.00           H  
ATOM    742 HD23 LEU A  49     -10.545  32.953  15.051  1.00 90.00           H  
ATOM    743  N   GLN A  50     -12.330  34.689  11.187  1.00 84.00           N  
ATOM    744  H   GLN A  50     -12.302  33.714  11.448  1.00 84.00           H  
ATOM    745  CA  GLN A  50     -13.090  35.039   9.995  1.00 84.00           C  
ATOM    746  HA  GLN A  50     -13.186  36.122   9.920  1.00 84.00           H  
ATOM    747  C   GLN A  50     -14.489  34.456  10.091  1.00 84.00           C  
ATOM    748  CB  GLN A  50     -12.391  34.541   8.730  1.00 84.00           C  
ATOM    749  HB2 GLN A  50     -12.321  33.453   8.745  1.00 84.00           H  
ATOM    750  HB3 GLN A  50     -13.017  34.834   7.888  1.00 84.00           H  
ATOM    751  O   GLN A  50     -14.660  33.305  10.473  1.00 84.00           O  
ATOM    752  CG  GLN A  50     -10.984  35.134   8.547  1.00 84.00           C  
ATOM    753  HG2 GLN A  50     -10.299  34.678   9.262  1.00 84.00           H  
ATOM    754  HG3 GLN A  50     -11.015  36.209   8.729  1.00 84.00           H  
ATOM    755  CD  GLN A  50     -10.452  34.909   7.139  1.00 84.00           C  
ATOM    756  NE2 GLN A  50      -9.199  35.204   6.868  1.00 84.00           N  
ATOM    757 HE21 GLN A  50      -8.557  35.476   7.599  1.00 84.00           H  
ATOM    758 HE22 GLN A  50      -8.904  35.013   5.921  1.00 84.00           H  
ATOM    759  OE1 GLN A  50     -11.167  34.516   6.237  1.00 84.00           O  
ATOM    760  N   LEU A  51     -15.497  35.244   9.732  1.00 78.00           N  
ATOM    761  H   LEU A  51     -15.302  36.158   9.350  1.00 78.00           H  
ATOM    762  CA  LEU A  51     -16.876  34.782   9.740  1.00 78.00           C  
ATOM    763  HA  LEU A  51     -16.988  34.002  10.493  1.00 78.00           H  
ATOM    764  C   LEU A  51     -17.227  34.163   8.388  1.00 78.00           C  
ATOM    765  CB  LEU A  51     -17.810  35.940  10.113  1.00 78.00           C  
ATOM    766  HB2 LEU A  51     -18.838  35.584  10.038  1.00 78.00           H  
ATOM    767  HB3 LEU A  51     -17.670  36.742   9.389  1.00 78.00           H  
ATOM    768  O   LEU A  51     -16.878  34.688   7.331  1.00 78.00           O  
ATOM    769  CG  LEU A  51     -17.602  36.493  11.534  1.00 78.00           C  
ATOM    770  HG  LEU A  51     -16.547  36.710  11.698  1.00 78.00           H  
ATOM    771  CD1 LEU A  51     -18.385  37.794  11.695  1.00 78.00           C  
ATOM    772 HD11 LEU A  51     -19.452  37.609  11.570  1.00 78.00           H  
ATOM    773 HD12 LEU A  51     -18.051  38.512  10.946  1.00 78.00           H  
ATOM    774 HD13 LEU A  51     -18.204  38.213  12.685  1.00 78.00           H  
ATOM    775  CD2 LEU A  51     -18.084  35.513  12.608  1.00 78.00           C  
ATOM    776 HD21 LEU A  51     -17.953  35.956  13.595  1.00 78.00           H  
ATOM    777 HD22 LEU A  51     -19.138  35.277  12.461  1.00 78.00           H  
ATOM    778 HD23 LEU A  51     -17.499  34.594  12.569  1.00 78.00           H  
ATOM    779  N   SER A  52     -17.954  33.052   8.416  1.00 71.19           N  
ATOM    780  H   SER A  52     -18.158  32.625   9.308  1.00 71.19           H  
ATOM    781  CA  SER A  52     -18.446  32.410   7.202  1.00 71.19           C  
ATOM    782  HA  SER A  52     -17.602  32.235   6.534  1.00 71.19           H  
ATOM    783  C   SER A  52     -19.454  33.292   6.479  1.00 71.19           C  
ATOM    784  CB  SER A  52     -19.053  31.063   7.568  1.00 71.19           C  
ATOM    785  HB2 SER A  52     -19.827  31.221   8.319  1.00 71.19           H  
ATOM    786  HB3 SER A  52     -18.268  30.447   8.009  1.00 71.19           H  
ATOM    787  O   SER A  52     -20.429  33.773   7.062  1.00 71.19           O  
ATOM    788  OG  SER A  52     -19.620  30.365   6.475  1.00 71.19           O  
ATOM    789  HG  SER A  52     -19.811  29.510   6.868  1.00 71.19           H  
ATOM    790  N   ALA A  53     -19.275  33.426   5.165  1.00 64.88           N  
ATOM    791  H   ALA A  53     -18.418  33.072   4.764  1.00 64.88           H  
ATOM    792  CA  ALA A  53     -20.249  34.075   4.293  1.00 64.88           C  
ATOM    793  HA  ALA A  53     -20.417  35.095   4.639  1.00 64.88           H  
ATOM    794  C   ALA A  53     -21.614  33.368   4.304  1.00 64.88           C  
ATOM    795  CB  ALA A  53     -19.668  34.120   2.879  1.00 64.88           C  
ATOM    796  HB1 ALA A  53     -19.439  33.112   2.533  1.00 64.88           H  
ATOM    797  HB2 ALA A  53     -20.400  34.570   2.209  1.00 64.88           H  
ATOM    798  HB3 ALA A  53     -18.760  34.723   2.874  1.00 64.88           H  
ATOM    799  O   ALA A  53     -22.619  33.995   3.981  1.00 64.88           O  
ATOM    800  N   LYS A  54     -21.669  32.080   4.678  1.00 66.75           N  
ATOM    801  H   LYS A  54     -20.821  31.635   4.998  1.00 66.75           H  
ATOM    802  CA  LYS A  54     -22.942  31.373   4.879  1.00 66.75           C  
ATOM    803  HA  LYS A  54     -23.611  31.571   4.042  1.00 66.75           H  
ATOM    804  C   LYS A  54     -23.673  31.868   6.130  1.00 66.75           C  
ATOM    805  CB  LYS A  54     -22.714  29.858   4.999  1.00 66.75           C  
ATOM    806  HB2 LYS A  54     -23.670  29.390   5.233  1.00 66.75           H  
ATOM    807  HB3 LYS A  54     -22.046  29.665   5.839  1.00 66.75           H  
ATOM    808  O   LYS A  54     -24.898  31.870   6.137  1.00 66.75           O  
ATOM    809  CG  LYS A  54     -22.154  29.196   3.730  1.00 66.75           C  
ATOM    810  HG2 LYS A  54     -22.862  29.318   2.910  1.00 66.75           H  
ATOM    811  HG3 LYS A  54     -21.205  29.657   3.460  1.00 66.75           H  
ATOM    812  CD  LYS A  54     -21.929  27.702   4.007  1.00 66.75           C  
ATOM    813  HD2 LYS A  54     -21.237  27.617   4.845  1.00 66.75           H  
ATOM    814  HD3 LYS A  54     -22.873  27.242   4.298  1.00 66.75           H  
ATOM    815  CE  LYS A  54     -21.346  26.958   2.799  1.00 66.75           C  
ATOM    816  HE2 LYS A  54     -20.489  27.524   2.434  1.00 66.75           H  
ATOM    817  HE3 LYS A  54     -22.095  26.920   2.008  1.00 66.75           H  
ATOM    818  NZ  LYS A  54     -20.907  25.589   3.188  1.00 66.75           N  
ATOM    819  HZ1 LYS A  54     -21.670  25.031   3.542  1.00 66.75           H  
ATOM    820  HZ2 LYS A  54     -20.233  25.646   3.939  1.00 66.75           H  
ATOM    821  HZ3 LYS A  54     -20.451  25.094   2.435  1.00 66.75           H  
ATOM    822  N   SER A  55     -22.925  32.279   7.153  1.00 59.91           N  
ATOM    823  H   SER A  55     -21.921  32.243   7.051  1.00 59.91           H  
ATOM    824  CA  SER A  55     -23.441  32.585   8.491  1.00 59.91           C  
ATOM    825  HA  SER A  55     -24.326  31.976   8.674  1.00 59.91           H  
ATOM    826  C   SER A  55     -23.869  34.046   8.645  1.00 59.91           C  
ATOM    827  CB  SER A  55     -22.390  32.184   9.536  1.00 59.91           C  
ATOM    828  HB2 SER A  55     -21.469  32.743   9.368  1.00 59.91           H  
ATOM    829  HB3 SER A  55     -22.766  32.399  10.536  1.00 59.91           H  
ATOM    830  O   SER A  55     -24.928  34.308   9.201  1.00 59.91           O  
ATOM    831  OG  SER A  55     -22.143  30.790   9.408  1.00 59.91           O  
ATOM    832  HG  SER A  55     -21.275  30.521   9.718  1.00 59.91           H  
ATOM    833  N   VAL A  56     -23.087  34.996   8.124  1.00 58.25           N  
ATOM    834  H   VAL A  56     -22.202  34.717   7.726  1.00 58.25           H  
ATOM    835  CA  VAL A  56     -23.394  36.446   8.189  1.00 58.25           C  
ATOM    836  HA  VAL A  56     -24.315  36.594   8.753  1.00 58.25           H  
ATOM    837  C   VAL A  56     -23.702  37.063   6.819  1.00 58.25           C  
ATOM    838  CB  VAL A  56     -22.296  37.227   8.943  1.00 58.25           C  
ATOM    839  HB  VAL A  56     -22.392  38.290   8.723  1.00 58.25           H  
ATOM    840  O   VAL A  56     -24.019  38.235   6.694  1.00 58.25           O  
ATOM    841  CG1 VAL A  56     -22.458  37.070  10.458  1.00 58.25           C  
ATOM    842 HG11 VAL A  56     -21.714  37.679  10.972  1.00 58.25           H  
ATOM    843 HG12 VAL A  56     -22.349  36.025  10.749  1.00 58.25           H  
ATOM    844 HG13 VAL A  56     -23.446  37.425  10.751  1.00 58.25           H  
ATOM    845  CG2 VAL A  56     -20.883  36.783   8.544  1.00 58.25           C  
ATOM    846 HG21 VAL A  56     -20.777  36.855   7.462  1.00 58.25           H  
ATOM    847 HG22 VAL A  56     -20.698  35.757   8.862  1.00 58.25           H  
ATOM    848 HG23 VAL A  56     -20.154  37.448   9.008  1.00 58.25           H  
ATOM    849  N   GLY A  57     -23.656  36.280   5.743  1.00 57.38           N  
ATOM    850  H   GLY A  57     -23.441  35.301   5.865  1.00 57.38           H  
ATOM    851  CA  GLY A  57     -23.741  36.817   4.388  1.00 57.38           C  
ATOM    852  HA2 GLY A  57     -24.099  36.032   3.722  1.00 57.38           H  
ATOM    853  HA3 GLY A  57     -24.457  37.639   4.352  1.00 57.38           H  
ATOM    854  C   GLY A  57     -22.387  37.322   3.889  1.00 57.38           C  
ATOM    855  O   GLY A  57     -21.477  37.647   4.650  1.00 57.38           O  
ATOM    856  N   VAL A  58     -22.234  37.366   2.564  1.00 54.47           N  
ATOM    857  H   VAL A  58     -23.008  37.054   1.996  1.00 54.47           H  
ATOM    858  CA  VAL A  58     -20.945  37.648   1.907  1.00 54.47           C  
ATOM    859  HA  VAL A  58     -20.217  36.901   2.225  1.00 54.47           H  
ATOM    860  C   VAL A  58     -20.383  39.009   2.321  1.00 54.47           C  
ATOM    861  CB  VAL A  58     -21.095  37.570   0.373  1.00 54.47           C  
ATOM    862  HB  VAL A  58     -21.831  38.308   0.054  1.00 54.47           H  
ATOM    863  O   VAL A  58     -19.197  39.122   2.607  1.00 54.47           O  
ATOM    864  CG1 VAL A  58     -19.778  37.856  -0.358  1.00 54.47           C  
ATOM    865 HG11 VAL A  58     -19.466  38.886  -0.186  1.00 54.47           H  
ATOM    866 HG12 VAL A  58     -19.907  37.719  -1.432  1.00 54.47           H  
ATOM    867 HG13 VAL A  58     -18.999  37.183   0.000  1.00 54.47           H  
ATOM    868  CG2 VAL A  58     -21.579  36.186  -0.088  1.00 54.47           C  
ATOM    869 HG21 VAL A  58     -20.834  35.429   0.156  1.00 54.47           H  
ATOM    870 HG22 VAL A  58     -22.527  35.926   0.384  1.00 54.47           H  
ATOM    871 HG23 VAL A  58     -21.729  36.193  -1.167  1.00 54.47           H  
ATOM    872  N   PHE A  59     -21.226  40.041   2.373  1.00 52.91           N  
ATOM    873  H   PHE A  59     -22.209  39.874   2.212  1.00 52.91           H  
ATOM    874  CA  PHE A  59     -20.778  41.410   2.624  1.00 52.91           C  
ATOM    875  HA  PHE A  59     -19.936  41.620   1.964  1.00 52.91           H  
ATOM    876  C   PHE A  59     -20.282  41.603   4.061  1.00 52.91           C  
ATOM    877  CB  PHE A  59     -21.916  42.380   2.282  1.00 52.91           C  
ATOM    878  HB2 PHE A  59     -22.572  41.923   1.541  1.00 52.91           H  
ATOM    879  HB3 PHE A  59     -22.524  42.572   3.167  1.00 52.91           H  
ATOM    880  O   PHE A  59     -19.204  42.157   4.273  1.00 52.91           O  
ATOM    881  CG  PHE A  59     -21.424  43.690   1.709  1.00 52.91           C  
ATOM    882  CD1 PHE A  59     -21.078  44.759   2.555  1.00 52.91           C  
ATOM    883  HD1 PHE A  59     -21.161  44.653   3.627  1.00 52.91           H  
ATOM    884  CD2 PHE A  59     -21.300  43.831   0.314  1.00 52.91           C  
ATOM    885  HD2 PHE A  59     -21.556  43.009  -0.338  1.00 52.91           H  
ATOM    886  CE1 PHE A  59     -20.623  45.970   2.004  1.00 52.91           C  
ATOM    887  HE1 PHE A  59     -20.361  46.790   2.656  1.00 52.91           H  
ATOM    888  CE2 PHE A  59     -20.842  45.039  -0.236  1.00 52.91           C  
ATOM    889  HE2 PHE A  59     -20.747  45.145  -1.307  1.00 52.91           H  
ATOM    890  CZ  PHE A  59     -20.505  46.110   0.609  1.00 52.91           C  
ATOM    891  HZ  PHE A  59     -20.151  47.041   0.190  1.00 52.91           H  
ATOM    892  N   GLU A  60     -21.036  41.097   5.038  1.00 55.12           N  
ATOM    893  H   GLU A  60     -21.903  40.629   4.818  1.00 55.12           H  
ATOM    894  CA  GLU A  60     -20.642  41.141   6.446  1.00 55.12           C  
ATOM    895  HA  GLU A  60     -20.326  42.152   6.702  1.00 55.12           H  
ATOM    896  C   GLU A  60     -19.451  40.223   6.718  1.00 55.12           C  
ATOM    897  CB  GLU A  60     -21.822  40.776   7.348  1.00 55.12           C  
ATOM    898  HB2 GLU A  60     -21.459  40.625   8.365  1.00 55.12           H  
ATOM    899  HB3 GLU A  60     -22.245  39.842   6.978  1.00 55.12           H  
ATOM    900  O   GLU A  60     -18.586  40.614   7.482  1.00 55.12           O  
ATOM    901  CG  GLU A  60     -22.889  41.881   7.364  1.00 55.12           C  
ATOM    902  HG2 GLU A  60     -23.183  42.100   6.337  1.00 55.12           H  
ATOM    903  HG3 GLU A  60     -22.440  42.783   7.779  1.00 55.12           H  
ATOM    904  CD  GLU A  60     -24.153  41.529   8.165  1.00 55.12           C  
ATOM    905  OE1 GLU A  60     -25.038  42.412   8.218  1.00 55.12           O  
ATOM    906  OE2 GLU A  60     -24.222  40.414   8.724  1.00 55.12           O  
ATOM    907  N   ALA A  61     -19.309  39.075   6.050  1.00 55.44           N  
ATOM    908  H   ALA A  61     -20.063  38.745   5.466  1.00 55.44           H  
ATOM    909  CA  ALA A  61     -18.105  38.245   6.179  1.00 55.44           C  
ATOM    910  HA  ALA A  61     -17.974  37.978   7.228  1.00 55.44           H  
ATOM    911  C   ALA A  61     -16.817  38.970   5.736  1.00 55.44           C  
ATOM    912  CB  ALA A  61     -18.317  36.957   5.382  1.00 55.44           C  
ATOM    913  HB1 ALA A  61     -19.121  36.384   5.843  1.00 55.44           H  
ATOM    914  HB2 ALA A  61     -18.568  37.187   4.347  1.00 55.44           H  
ATOM    915  HB3 ALA A  61     -17.403  36.363   5.404  1.00 55.44           H  
ATOM    916  O   ALA A  61     -15.768  38.791   6.350  1.00 55.44           O  
ATOM    917  N   PHE A  62     -16.893  39.817   4.700  1.00 52.12           N  
ATOM    918  H   PHE A  62     -17.774  39.892   4.211  1.00 52.12           H  
ATOM    919  CA  PHE A  62     -15.768  40.657   4.270  1.00 52.12           C  
ATOM    920  HA  PHE A  62     -14.857  40.058   4.279  1.00 52.12           H  
ATOM    921  C   PHE A  62     -15.517  41.840   5.214  1.00 52.12           C  
ATOM    922  CB  PHE A  62     -16.004  41.170   2.840  1.00 52.12           C  
ATOM    923  HB2 PHE A  62     -15.467  42.111   2.716  1.00 52.12           H  
ATOM    924  HB3 PHE A  62     -17.062  41.391   2.696  1.00 52.12           H  
ATOM    925  O   PHE A  62     -14.369  42.118   5.565  1.00 52.12           O  
ATOM    926  CG  PHE A  62     -15.515  40.240   1.747  1.00 52.12           C  
ATOM    927  CD1 PHE A  62     -14.135  40.127   1.494  1.00 52.12           C  
ATOM    928  HD1 PHE A  62     -13.429  40.679   2.097  1.00 52.12           H  
ATOM    929  CD2 PHE A  62     -16.424  39.517   0.956  1.00 52.12           C  
ATOM    930  HD2 PHE A  62     -17.486  39.634   1.115  1.00 52.12           H  
ATOM    931  CE1 PHE A  62     -13.673  39.291   0.462  1.00 52.12           C  
ATOM    932  HE1 PHE A  62     -12.613  39.202   0.274  1.00 52.12           H  
ATOM    933  CE2 PHE A  62     -15.965  38.665  -0.061  1.00 52.12           C  
ATOM    934  HE2 PHE A  62     -16.670  38.109  -0.661  1.00 52.12           H  
ATOM    935  CZ  PHE A  62     -14.588  38.559  -0.314  1.00 52.12           C  
ATOM    936  HZ  PHE A  62     -14.234  37.917  -1.107  1.00 52.12           H  
ATOM    937  N   TYR A  63     -16.575  42.562   5.602  1.00 49.97           N  
ATOM    938  H   TYR A  63     -17.490  42.293   5.270  1.00 49.97           H  
ATOM    939  CA  TYR A  63     -16.448  43.769   6.426  1.00 49.97           C  
ATOM    940  HA  TYR A  63     -15.589  44.339   6.070  1.00 49.97           H  
ATOM    941  C   TYR A  63     -16.171  43.462   7.900  1.00 49.97           C  
ATOM    942  CB  TYR A  63     -17.696  44.654   6.283  1.00 49.97           C  
ATOM    943  HB2 TYR A  63     -18.028  44.975   7.270  1.00 49.97           H  
ATOM    944  HB3 TYR A  63     -18.522  44.086   5.853  1.00 49.97           H  
ATOM    945  O   TYR A  63     -15.321  44.104   8.515  1.00 49.97           O  
ATOM    946  CG  TYR A  63     -17.445  45.895   5.454  1.00 49.97           C  
ATOM    947  CD1 TYR A  63     -16.899  47.038   6.068  1.00 49.97           C  
ATOM    948  HD1 TYR A  63     -16.667  47.015   7.122  1.00 49.97           H  
ATOM    949  CD2 TYR A  63     -17.732  45.901   4.076  1.00 49.97           C  
ATOM    950  HD2 TYR A  63     -18.136  45.016   3.608  1.00 49.97           H  
ATOM    951  CE1 TYR A  63     -16.658  48.200   5.311  1.00 49.97           C  
ATOM    952  HE1 TYR A  63     -16.244  49.076   5.788  1.00 49.97           H  
ATOM    953  CE2 TYR A  63     -17.491  47.061   3.314  1.00 49.97           C  
ATOM    954  HE2 TYR A  63     -17.707  47.076   2.256  1.00 49.97           H  
ATOM    955  OH  TYR A  63     -16.738  49.335   3.199  1.00 49.97           O  
ATOM    956  HH  TYR A  63     -16.375  50.039   3.742  1.00 49.97           H  
ATOM    957  CZ  TYR A  63     -16.960  48.212   3.932  1.00 49.97           C  
ATOM    958  N   ASN A  64     -16.854  42.469   8.464  1.00 51.22           N  
ATOM    959  H   ASN A  64     -17.498  41.945   7.889  1.00 51.22           H  
ATOM    960  CA  ASN A  64     -16.677  41.999   9.835  1.00 51.22           C  
ATOM    961  HA  ASN A  64     -16.333  42.838  10.440  1.00 51.22           H  
ATOM    962  C   ASN A  64     -15.567  40.949   9.895  1.00 51.22           C  
ATOM    963  CB  ASN A  64     -18.004  41.511  10.446  1.00 51.22           C  
ATOM    964  HB2 ASN A  64     -18.415  40.688   9.862  1.00 51.22           H  
ATOM    965  HB3 ASN A  64     -17.810  41.123  11.445  1.00 51.22           H  
ATOM    966  O   ASN A  64     -15.740  39.848  10.420  1.00 51.22           O  
ATOM    967  CG  ASN A  64     -19.041  42.603  10.602  1.00 51.22           C  
ATOM    968  ND2 ASN A  64     -20.303  42.246  10.631  1.00 51.22           N  
ATOM    969 HD21 ASN A  64     -20.991  42.972  10.768  1.00 51.22           H  
ATOM    970 HD22 ASN A  64     -20.577  41.281  10.509  1.00 51.22           H  
ATOM    971  OD1 ASN A  64     -18.729  43.775  10.743  1.00 51.22           O  
ATOM    972  N   SER A  65     -14.386  41.318   9.404  1.00 57.84           N  
ATOM    973  H   SER A  65     -14.308  42.250   9.021  1.00 57.84           H  
ATOM    974  CA  SER A  65     -13.162  40.671   9.861  1.00 57.84           C  
ATOM    975  HA  SER A  65     -13.261  39.593   9.735  1.00 57.84           H  
ATOM    976  C   SER A  65     -13.039  40.968  11.357  1.00 57.84           C  
ATOM    977  CB  SER A  65     -11.930  41.113   9.054  1.00 57.84           C  
ATOM    978  HB2 SER A  65     -11.075  41.209   9.724  1.00 57.84           H  
ATOM    979  HB3 SER A  65     -11.699  40.337   8.325  1.00 57.84           H  
ATOM    980  O   SER A  65     -12.765  42.097  11.778  1.00 57.84           O  
ATOM    981  OG  SER A  65     -12.121  42.330   8.350  1.00 57.84           O  
ATOM    982  HG  SER A  65     -12.747  42.175   7.638  1.00 57.84           H  
ATOM    983  N   VAL A  66     -13.327  39.960  12.184  1.00 67.88           N  
ATOM    984  H   VAL A  66     -13.597  39.073  11.783  1.00 67.88           H  
ATOM    985  CA  VAL A  66     -13.208  40.071  13.637  1.00 67.88           C  
ATOM    986  HA  VAL A  66     -13.876  40.860  13.982  1.00 67.88           H  
ATOM    987  C   VAL A  66     -11.765  40.462  13.935  1.00 67.88           C  
ATOM    988  CB  VAL A  66     -13.601  38.756  14.330  1.00 67.88           C  
ATOM    989  HB  VAL A  66     -12.989  37.956  13.914  1.00 67.88           H  
ATOM    990  O   VAL A  66     -10.828  39.837  13.437  1.00 67.88           O  
ATOM    991  CG1 VAL A  66     -13.396  38.826  15.852  1.00 67.88           C  
ATOM    992 HG11 VAL A  66     -12.338  38.947  16.083  1.00 67.88           H  
ATOM    993 HG12 VAL A  66     -13.742  37.898  16.307  1.00 67.88           H  
ATOM    994 HG13 VAL A  66     -13.964  39.659  16.267  1.00 67.88           H  
ATOM    995  CG2 VAL A  66     -15.067  38.393  14.065  1.00 67.88           C  
ATOM    996 HG21 VAL A  66     -15.241  38.288  12.995  1.00 67.88           H  
ATOM    997 HG22 VAL A  66     -15.307  37.442  14.539  1.00 67.88           H  
ATOM    998 HG23 VAL A  66     -15.727  39.169  14.453  1.00 67.88           H  
ATOM    999  N   LYS A  67     -11.578  41.539  14.710  1.00 79.25           N  
ATOM   1000  H   LYS A  67     -12.395  42.034  15.036  1.00 79.25           H  
ATOM   1001  CA  LYS A  67     -10.238  42.061  15.000  1.00 79.25           C  
ATOM   1002  HA  LYS A  67      -9.833  42.449  14.064  1.00 79.25           H  
ATOM   1003  C   LYS A  67      -9.341  40.928  15.514  1.00 79.25           C  
ATOM   1004  CB  LYS A  67     -10.274  43.195  16.027  1.00 79.25           C  
ATOM   1005  HB2 LYS A  67      -9.264  43.351  16.407  1.00 79.25           H  
ATOM   1006  HB3 LYS A  67     -10.916  42.914  16.862  1.00 79.25           H  
ATOM   1007  O   LYS A  67      -9.723  40.280  16.494  1.00 79.25           O  
ATOM   1008  CG  LYS A  67     -10.761  44.503  15.398  1.00 79.25           C  
ATOM   1009  HG2 LYS A  67     -11.783  44.378  15.042  1.00 79.25           H  
ATOM   1010  HG3 LYS A  67     -10.119  44.760  14.555  1.00 79.25           H  
ATOM   1011  CD  LYS A  67     -10.713  45.630  16.433  1.00 79.25           C  
ATOM   1012  HD2 LYS A  67      -9.690  45.755  16.788  1.00 79.25           H  
ATOM   1013  HD3 LYS A  67     -11.359  45.368  17.271  1.00 79.25           H  
ATOM   1014  CE  LYS A  67     -11.203  46.926  15.784  1.00 79.25           C  
ATOM   1015  HE2 LYS A  67     -10.528  47.184  14.967  1.00 79.25           H  
ATOM   1016  HE3 LYS A  67     -12.185  46.742  15.349  1.00 79.25           H  
ATOM   1017  NZ  LYS A  67     -11.280  48.032  16.768  1.00 79.25           N  
ATOM   1018  HZ1 LYS A  67     -11.927  47.791  17.505  1.00 79.25           H  
ATOM   1019  HZ2 LYS A  67     -11.617  48.870  16.316  1.00 79.25           H  
ATOM   1020  HZ3 LYS A  67     -10.371  48.214  17.168  1.00 79.25           H  
ATOM   1021  N   PRO A  68      -8.159  40.721  14.910  1.00 88.25           N  
ATOM   1022  CA  PRO A  68      -7.239  39.690  15.353  1.00 88.25           C  
ATOM   1023  HA  PRO A  68      -7.698  38.721  15.156  1.00 88.25           H  
ATOM   1024  C   PRO A  68      -6.911  39.819  16.840  1.00 88.25           C  
ATOM   1025  CB  PRO A  68      -5.992  39.842  14.483  1.00 88.25           C  
ATOM   1026  HB2 PRO A  68      -5.489  38.886  14.334  1.00 88.25           H  
ATOM   1027  HB3 PRO A  68      -5.307  40.566  14.923  1.00 88.25           H  
ATOM   1028  O   PRO A  68      -6.658  40.914  17.352  1.00 88.25           O  
ATOM   1029  CG  PRO A  68      -6.557  40.410  13.184  1.00 88.25           C  
ATOM   1030  HG2 PRO A  68      -6.979  39.604  12.584  1.00 88.25           H  
ATOM   1031  HG3 PRO A  68      -5.804  40.957  12.616  1.00 88.25           H  
ATOM   1032  CD  PRO A  68      -7.678  41.322  13.673  1.00 88.25           C  
ATOM   1033  HD2 PRO A  68      -8.459  41.363  12.914  1.00 88.25           H  
ATOM   1034  HD3 PRO A  68      -7.286  42.319  13.877  1.00 88.25           H  
ATOM   1035  N   ILE A  69      -6.892  38.692  17.543  1.00 90.25           N  
ATOM   1036  H   ILE A  69      -7.070  37.828  17.051  1.00 90.25           H  
ATOM   1037  CA  ILE A  69      -6.543  38.649  18.961  1.00 90.25           C  
ATOM   1038  HA  ILE A  69      -6.824  39.597  19.419  1.00 90.25           H  
ATOM   1039  C   ILE A  69      -5.031  38.485  19.061  1.00 90.25           C  
ATOM   1040  CB  ILE A  69      -7.300  37.536  19.713  1.00 90.25           C  
ATOM   1041  HB  ILE A  69      -6.956  36.573  19.335  1.00 90.25           H  
ATOM   1042  O   ILE A  69      -4.485  37.425  18.761  1.00 90.25           O  
ATOM   1043  CG1 ILE A  69      -8.829  37.634  19.495  1.00 90.25           C  
ATOM   1044 HG12 ILE A  69      -9.211  38.535  19.973  1.00 90.25           H  
ATOM   1045 HG13 ILE A  69      -9.046  37.703  18.429  1.00 90.25           H  
ATOM   1046  CG2 ILE A  69      -6.947  37.591  21.213  1.00 90.25           C  
ATOM   1047 HG21 ILE A  69      -7.428  36.767  21.740  1.00 90.25           H  
ATOM   1048 HG22 ILE A  69      -7.283  38.535  21.641  1.00 90.25           H  
ATOM   1049 HG23 ILE A  69      -5.872  37.484  21.357  1.00 90.25           H  
ATOM   1050  CD1 ILE A  69      -9.602  36.416  20.013  1.00 90.25           C  
ATOM   1051 HD11 ILE A  69      -9.555  36.359  21.100  1.00 90.25           H  
ATOM   1052 HD12 ILE A  69      -9.192  35.503  19.580  1.00 90.25           H  
ATOM   1053 HD13 ILE A  69     -10.647  36.504  19.713  1.00 90.25           H  
ATOM   1054  N   GLN A  70      -4.337  39.524  19.516  1.00 92.38           N  
ATOM   1055  H   GLN A  70      -4.818  40.401  19.652  1.00 92.38           H  
ATOM   1056  CA  GLN A  70      -2.892  39.458  19.712  1.00 92.38           C  
ATOM   1057  HA  GLN A  70      -2.465  38.897  18.881  1.00 92.38           H  
ATOM   1058  C   GLN A  70      -2.546  38.723  21.015  1.00 92.38           C  
ATOM   1059  CB  GLN A  70      -2.309  40.869  19.644  1.00 92.38           C  
ATOM   1060  HB2 GLN A  70      -2.712  41.366  18.761  1.00 92.38           H  
ATOM   1061  HB3 GLN A  70      -2.608  41.438  20.525  1.00 92.38           H  
ATOM   1062  O   GLN A  70      -2.820  39.194  22.128  1.00 92.38           O  
ATOM   1063  CG  GLN A  70      -0.781  40.852  19.524  1.00 92.38           C  
ATOM   1064  HG2 GLN A  70      -0.328  40.481  20.443  1.00 92.38           H  
ATOM   1065  HG3 GLN A  70      -0.488  40.198  18.703  1.00 92.38           H  
ATOM   1066  CD  GLN A  70      -0.269  42.258  19.250  1.00 92.38           C  
ATOM   1067  NE2 GLN A  70       0.488  42.469  18.200  1.00 92.38           N  
ATOM   1068 HE21 GLN A  70       0.633  41.745  17.511  1.00 92.38           H  
ATOM   1069 HE22 GLN A  70       0.561  43.420  17.870  1.00 92.38           H  
ATOM   1070  OE1 GLN A  70      -0.562  43.201  19.968  1.00 92.38           O  
ATOM   1071  N   ILE A  71      -1.896  37.572  20.878  1.00 91.94           N  
ATOM   1072  H   ILE A  71      -1.674  37.269  19.940  1.00 91.94           H  
ATOM   1073  CA  ILE A  71      -1.458  36.724  21.986  1.00 91.94           C  
ATOM   1074  HA  ILE A  71      -2.210  36.749  22.775  1.00 91.94           H  
ATOM   1075  C   ILE A  71      -0.152  37.277  22.555  1.00 91.94           C  
ATOM   1076  CB  ILE A  71      -1.301  35.258  21.521  1.00 91.94           C  
ATOM   1077  HB  ILE A  71      -0.508  35.209  20.775  1.00 91.94           H  
ATOM   1078  O   ILE A  71      -0.080  37.648  23.728  1.00 91.94           O  
ATOM   1079  CG1 ILE A  71      -2.597  34.728  20.866  1.00 91.94           C  
ATOM   1080 HG12 ILE A  71      -3.406  34.707  21.596  1.00 91.94           H  
ATOM   1081 HG13 ILE A  71      -2.891  35.384  20.047  1.00 91.94           H  
ATOM   1082  CG2 ILE A  71      -0.876  34.394  22.724  1.00 91.94           C  
ATOM   1083 HG21 ILE A  71      -0.780  33.347  22.436  1.00 91.94           H  
ATOM   1084 HG22 ILE A  71       0.091  34.718  23.109  1.00 91.94           H  
ATOM   1085 HG23 ILE A  71      -1.623  34.464  23.515  1.00 91.94           H  
ATOM   1086  CD1 ILE A  71      -2.420  33.332  20.263  1.00 91.94           C  
ATOM   1087 HD11 ILE A  71      -2.364  32.582  21.053  1.00 91.94           H  
ATOM   1088 HD12 ILE A  71      -3.271  33.087  19.628  1.00 91.94           H  
ATOM   1089 HD13 ILE A  71      -1.521  33.301  19.647  1.00 91.94           H  
ATOM   1090  N   ILE A  72       0.862  37.403  21.702  1.00 91.62           N  
ATOM   1091  H   ILE A  72       0.699  37.184  20.730  1.00 91.62           H  
ATOM   1092  CA  ILE A  72       2.195  37.881  22.063  1.00 91.62           C  
ATOM   1093  HA  ILE A  72       2.111  38.458  22.984  1.00 91.62           H  
ATOM   1094  C   ILE A  72       2.708  38.827  20.982  1.00 91.62           C  
ATOM   1095  CB  ILE A  72       3.142  36.690  22.349  1.00 91.62           C  
ATOM   1096  HB  ILE A  72       2.645  36.061  23.088  1.00 91.62           H  
ATOM   1097  O   ILE A  72       2.438  38.642  19.801  1.00 91.62           O  
ATOM   1098  CG1 ILE A  72       4.467  37.174  22.975  1.00 91.62           C  
ATOM   1099 HG12 ILE A  72       5.084  37.648  22.211  1.00 91.62           H  
ATOM   1100 HG13 ILE A  72       4.247  37.915  23.743  1.00 91.62           H  
ATOM   1101  CG2 ILE A  72       3.395  35.824  21.103  1.00 91.62           C  
ATOM   1102 HG21 ILE A  72       3.967  34.933  21.362  1.00 91.62           H  
ATOM   1103 HG22 ILE A  72       2.444  35.493  20.686  1.00 91.62           H  
ATOM   1104 HG23 ILE A  72       3.944  36.384  20.345  1.00 91.62           H  
ATOM   1105  CD1 ILE A  72       5.270  36.047  23.638  1.00 91.62           C  
ATOM   1106 HD11 ILE A  72       6.168  36.464  24.094  1.00 91.62           H  
ATOM   1107 HD12 ILE A  72       5.567  35.298  22.904  1.00 91.62           H  
ATOM   1108 HD13 ILE A  72       4.671  35.571  24.414  1.00 91.62           H  
ATOM   1109  N   ASN A  73       3.426  39.861  21.403  1.00 92.75           N  
ATOM   1110  H   ASN A  73       3.601  39.971  22.391  1.00 92.75           H  
ATOM   1111  CA  ASN A  73       4.143  40.762  20.517  1.00 92.75           C  
ATOM   1112  HA  ASN A  73       4.456  40.224  19.622  1.00 92.75           H  
ATOM   1113  C   ASN A  73       5.377  41.266  21.256  1.00 92.75           C  
ATOM   1114  CB  ASN A  73       3.222  41.902  20.081  1.00 92.75           C  
ATOM   1115  HB2 ASN A  73       2.887  42.471  20.948  1.00 92.75           H  
ATOM   1116  HB3 ASN A  73       2.359  41.453  19.589  1.00 92.75           H  
ATOM   1117  O   ASN A  73       5.269  41.777  22.376  1.00 92.75           O  
ATOM   1118  CG  ASN A  73       3.876  42.854  19.092  1.00 92.75           C  
ATOM   1119  ND2 ASN A  73       3.169  43.878  18.690  1.00 92.75           N  
ATOM   1120 HD21 ASN A  73       2.194  43.929  18.952  1.00 92.75           H  
ATOM   1121 HD22 ASN A  73       3.587  44.438  17.961  1.00 92.75           H  
ATOM   1122  OD1 ASN A  73       5.016  42.715  18.692  1.00 92.75           O  
ATOM   1123  N   SER A  74       6.542  41.063  20.660  1.00 91.88           N  
ATOM   1124  H   SER A  74       6.544  40.648  19.739  1.00 91.88           H  
ATOM   1125  CA  SER A  74       7.809  41.513  21.210  1.00 91.88           C  
ATOM   1126  HA  SER A  74       7.652  42.436  21.769  1.00 91.88           H  
ATOM   1127  C   SER A  74       8.793  41.782  20.083  1.00 91.88           C  
ATOM   1128  CB  SER A  74       8.356  40.447  22.156  1.00 91.88           C  
ATOM   1129  HB2 SER A  74       8.683  39.582  21.579  1.00 91.88           H  
ATOM   1130  HB3 SER A  74       7.571  40.133  22.844  1.00 91.88           H  
ATOM   1131  O   SER A  74       8.944  40.961  19.183  1.00 91.88           O  
ATOM   1132  OG  SER A  74       9.430  40.981  22.905  1.00 91.88           O  
ATOM   1133  HG  SER A  74       9.907  40.256  23.315  1.00 91.88           H  
ATOM   1134  N   THR A  75       9.494  42.908  20.151  1.00 94.50           N  
ATOM   1135  H   THR A  75       9.352  43.523  20.940  1.00 94.50           H  
ATOM   1136  CA  THR A  75      10.496  43.307  19.158  1.00 94.50           C  
ATOM   1137  HA  THR A  75      10.623  42.510  18.425  1.00 94.50           H  
ATOM   1138  C   THR A  75      11.834  43.529  19.844  1.00 94.50           C  
ATOM   1139  CB  THR A  75      10.065  44.569  18.397  1.00 94.50           C  
ATOM   1140  HB  THR A  75       9.967  45.390  19.107  1.00 94.50           H  
ATOM   1141  O   THR A  75      11.896  44.158  20.900  1.00 94.50           O  
ATOM   1142  CG2 THR A  75      11.052  44.976  17.303  1.00 94.50           C  
ATOM   1143 HG21 THR A  75      11.973  45.350  17.750  1.00 94.50           H  
ATOM   1144 HG22 THR A  75      11.286  44.122  16.668  1.00 94.50           H  
ATOM   1145 HG23 THR A  75      10.616  45.769  16.695  1.00 94.50           H  
ATOM   1146  OG1 THR A  75       8.819  44.377  17.774  1.00 94.50           O  
ATOM   1147  HG1 THR A  75       8.956  43.911  16.946  1.00 94.50           H  
ATOM   1148  N   ILE A  76      12.904  43.046  19.219  1.00 92.56           N  
ATOM   1149  H   ILE A  76      12.766  42.526  18.365  1.00 92.56           H  
ATOM   1150  CA  ILE A  76      14.287  43.302  19.626  1.00 92.56           C  
ATOM   1151  HA  ILE A  76      14.279  44.002  20.461  1.00 92.56           H  
ATOM   1152  C   ILE A  76      15.051  43.987  18.492  1.00 92.56           C  
ATOM   1153  CB  ILE A  76      14.989  42.019  20.128  1.00 92.56           C  
ATOM   1154  HB  ILE A  76      16.000  42.296  20.426  1.00 92.56           H  
ATOM   1155  O   ILE A  76      14.856  43.687  17.310  1.00 92.56           O  
ATOM   1156  CG1 ILE A  76      15.109  40.950  19.020  1.00 92.56           C  
ATOM   1157 HG12 ILE A  76      14.117  40.722  18.629  1.00 92.56           H  
ATOM   1158 HG13 ILE A  76      15.705  41.356  18.202  1.00 92.56           H  
ATOM   1159  CG2 ILE A  76      14.270  41.502  21.389  1.00 92.56           C  
ATOM   1160 HG21 ILE A  76      14.166  42.310  22.114  1.00 92.56           H  
ATOM   1161 HG22 ILE A  76      13.278  41.126  21.137  1.00 92.56           H  
ATOM   1162 HG23 ILE A  76      14.848  40.702  21.851  1.00 92.56           H  
ATOM   1163  CD1 ILE A  76      15.777  39.641  19.459  1.00 92.56           C  
ATOM   1164 HD11 ILE A  76      15.163  39.127  20.198  1.00 92.56           H  
ATOM   1165 HD12 ILE A  76      16.760  39.849  19.879  1.00 92.56           H  
ATOM   1166 HD13 ILE A  76      15.891  38.986  18.595  1.00 92.56           H  
ATOM   1167  N   GLU A  77      15.934  44.916  18.853  1.00 94.06           N  
ATOM   1168  H   GLU A  77      16.073  45.095  19.838  1.00 94.06           H  
ATOM   1169  CA  GLU A  77      16.937  45.458  17.938  1.00 94.06           C  
ATOM   1170  HA  GLU A  77      16.504  45.558  16.942  1.00 94.06           H  
ATOM   1171  C   GLU A  77      18.100  44.463  17.868  1.00 94.06           C  
ATOM   1172  CB  GLU A  77      17.383  46.860  18.395  1.00 94.06           C  
ATOM   1173  HB2 GLU A  77      17.846  46.792  19.380  1.00 94.06           H  
ATOM   1174  HB3 GLU A  77      16.505  47.502  18.470  1.00 94.06           H  
ATOM   1175  O   GLU A  77      18.774  44.216  18.864  1.00 94.06           O  
ATOM   1176  CG  GLU A  77      18.371  47.493  17.400  1.00 94.06           C  
ATOM   1177  HG2 GLU A  77      17.899  47.519  16.418  1.00 94.06           H  
ATOM   1178  HG3 GLU A  77      19.256  46.861  17.319  1.00 94.06           H  
ATOM   1179  CD  GLU A  77      18.819  48.911  17.799  1.00 94.06           C  
ATOM   1180  OE1 GLU A  77      18.723  49.814  16.937  1.00 94.06           O  
ATOM   1181  OE2 GLU A  77      19.339  49.092  18.927  1.00 94.06           O  
ATOM   1182  N   MET A  78      18.315  43.873  16.693  1.00 93.19           N  
ATOM   1183  H   MET A  78      17.758  44.160  15.900  1.00 93.19           H  
ATOM   1184  CA  MET A  78      19.387  42.904  16.462  1.00 93.19           C  
ATOM   1185  HA  MET A  78      19.491  42.250  17.327  1.00 93.19           H  
ATOM   1186  C   MET A  78      20.724  43.612  16.248  1.00 93.19           C  
ATOM   1187  CB  MET A  78      19.056  42.061  15.219  1.00 93.19           C  
ATOM   1188  HB2 MET A  78      19.930  41.473  14.938  1.00 93.19           H  
ATOM   1189  HB3 MET A  78      18.853  42.722  14.377  1.00 93.19           H  
ATOM   1190  O   MET A  78      21.741  43.235  16.823  1.00 93.19           O  
ATOM   1191  CG  MET A  78      17.852  41.131  15.394  1.00 93.19           C  
ATOM   1192  HG2 MET A  78      16.974  41.726  15.646  1.00 93.19           H  
ATOM   1193  HG3 MET A  78      17.661  40.650  14.435  1.00 93.19           H  
ATOM   1194  SD  MET A  78      18.030  39.826  16.637  1.00 93.19           S  
ATOM   1195  CE  MET A  78      19.644  39.136  16.187  1.00 93.19           C  
ATOM   1196  HE1 MET A  78      19.637  38.795  15.152  1.00 93.19           H  
ATOM   1197  HE2 MET A  78      19.867  38.298  16.847  1.00 93.19           H  
ATOM   1198  HE3 MET A  78      20.422  39.884  16.338  1.00 93.19           H  
ATOM   1199  N   VAL A  79      20.727  44.630  15.380  1.00 94.00           N  
ATOM   1200  H   VAL A  79      19.841  44.915  14.988  1.00 94.00           H  
ATOM   1201  CA  VAL A  79      21.924  45.392  15.004  1.00 94.00           C  
ATOM   1202  HA  VAL A  79      22.625  45.367  15.839  1.00 94.00           H  
ATOM   1203  C   VAL A  79      21.523  46.836  14.739  1.00 94.00           C  
ATOM   1204  CB  VAL A  79      22.632  44.816  13.756  1.00 94.00           C  
ATOM   1205  HB  VAL A  79      22.034  45.033  12.871  1.00 94.00           H  
ATOM   1206  O   VAL A  79      20.543  47.093  14.039  1.00 94.00           O  
ATOM   1207  CG1 VAL A  79      24.031  45.418  13.567  1.00 94.00           C  
ATOM   1208 HG11 VAL A  79      24.486  45.021  12.660  1.00 94.00           H  
ATOM   1209 HG12 VAL A  79      23.979  46.502  13.461  1.00 94.00           H  
ATOM   1210 HG13 VAL A  79      24.664  45.173  14.420  1.00 94.00           H  
ATOM   1211  CG2 VAL A  79      22.839  43.302  13.825  1.00 94.00           C  
ATOM   1212 HG21 VAL A  79      23.406  42.966  12.957  1.00 94.00           H  
ATOM   1213 HG22 VAL A  79      23.386  43.036  14.730  1.00 94.00           H  
ATOM   1214 HG23 VAL A  79      21.873  42.797  13.829  1.00 94.00           H  
ATOM   1215  N   LYS A  80      22.319  47.773  15.253  1.00 94.62           N  
ATOM   1216  H   LYS A  80      23.105  47.458  15.803  1.00 94.62           H  
ATOM   1217  CA  LYS A  80      22.191  49.212  14.991  1.00 94.62           C  
ATOM   1218  HA  LYS A  80      21.156  49.503  15.170  1.00 94.62           H  
ATOM   1219  C   LYS A  80      22.528  49.557  13.532  1.00 94.62           C  
ATOM   1220  CB  LYS A  80      23.105  49.965  15.969  1.00 94.62           C  
ATOM   1221  HB2 LYS A  80      23.167  51.019  15.696  1.00 94.62           H  
ATOM   1222  HB3 LYS A  80      24.111  49.546  15.931  1.00 94.62           H  
ATOM   1223  O   LYS A  80      23.128  48.731  12.845  1.00 94.62           O  
ATOM   1224  CG  LYS A  80      22.542  49.858  17.388  1.00 94.62           C  
ATOM   1225  HG2 LYS A  80      21.525  50.250  17.396  1.00 94.62           H  
ATOM   1226  HG3 LYS A  80      22.517  48.813  17.699  1.00 94.62           H  
ATOM   1227  CD  LYS A  80      23.384  50.652  18.385  1.00 94.62           C  
ATOM   1228  HD2 LYS A  80      24.406  50.274  18.385  1.00 94.62           H  
ATOM   1229  HD3 LYS A  80      23.376  51.706  18.107  1.00 94.62           H  
ATOM   1230  CE  LYS A  80      22.746  50.462  19.761  1.00 94.62           C  
ATOM   1231  HE2 LYS A  80      21.706  50.784  19.708  1.00 94.62           H  
ATOM   1232  HE3 LYS A  80      22.727  49.397  19.992  1.00 94.62           H  
ATOM   1233  NZ  LYS A  80      23.476  51.209  20.811  1.00 94.62           N  
ATOM   1234  HZ1 LYS A  80      23.020  51.059  21.700  1.00 94.62           H  
ATOM   1235  HZ2 LYS A  80      23.461  52.198  20.604  1.00 94.62           H  
ATOM   1236  HZ3 LYS A  80      24.431  50.886  20.874  1.00 94.62           H  
ATOM   1237  N   PRO A  81      22.178  50.759  13.038  1.00 94.44           N  
ATOM   1238  CA  PRO A  81      22.614  51.228  11.724  1.00 94.44           C  
ATOM   1239  HA  PRO A  81      22.052  50.691  10.960  1.00 94.44           H  
ATOM   1240  C   PRO A  81      24.113  51.020  11.483  1.00 94.44           C  
ATOM   1241  CB  PRO A  81      22.241  52.710  11.679  1.00 94.44           C  
ATOM   1242  HB2 PRO A  81      22.018  53.045  10.666  1.00 94.44           H  
ATOM   1243  HB3 PRO A  81      23.043  53.311  12.107  1.00 94.44           H  
ATOM   1244  O   PRO A  81      24.935  51.268  12.366  1.00 94.44           O  
ATOM   1245  CG  PRO A  81      21.019  52.787  12.593  1.00 94.44           C  
ATOM   1246  HG2 PRO A  81      20.124  52.490  12.046  1.00 94.44           H  
ATOM   1247  HG3 PRO A  81      20.891  53.785  13.012  1.00 94.44           H  
ATOM   1248  CD  PRO A  81      21.328  51.757  13.677  1.00 94.44           C  
ATOM   1249  HD2 PRO A  81      21.869  52.246  14.487  1.00 94.44           H  
ATOM   1250  HD3 PRO A  81      20.404  51.316  14.051  1.00 94.44           H  
ATOM   1251  N   GLY A  82      24.468  50.564  10.284  1.00 93.81           N  
ATOM   1252  H   GLY A  82      23.756  50.423   9.582  1.00 93.81           H  
ATOM   1253  CA  GLY A  82      25.822  50.111   9.999  1.00 93.81           C  
ATOM   1254  HA2 GLY A  82      26.525  50.927  10.171  1.00 93.81           H  
ATOM   1255  HA3 GLY A  82      26.062  49.306  10.693  1.00 93.81           H  
ATOM   1256  C   GLY A  82      26.008  49.597   8.577  1.00 93.81           C  
ATOM   1257  O   GLY A  82      25.290  49.976   7.644  1.00 93.81           O  
ATOM   1258  N   LYS A  83      27.021  48.745   8.400  1.00 94.25           N  
ATOM   1259  H   LYS A  83      27.530  48.432   9.214  1.00 94.25           H  
ATOM   1260  CA  LYS A  83      27.377  48.153   7.110  1.00 94.25           C  
ATOM   1261  HA  LYS A  83      26.501  48.191   6.463  1.00 94.25           H  
ATOM   1262  C   LYS A  83      27.760  46.687   7.292  1.00 94.25           C  
ATOM   1263  CB  LYS A  83      28.513  48.971   6.471  1.00 94.25           C  
ATOM   1264  HB2 LYS A  83      29.466  48.683   6.913  1.00 94.25           H  
ATOM   1265  HB3 LYS A  83      28.349  50.029   6.677  1.00 94.25           H  
ATOM   1266  O   LYS A  83      28.657  46.384   8.074  1.00 94.25           O  
ATOM   1267  CG  LYS A  83      28.560  48.792   4.949  1.00 94.25           C  
ATOM   1268  HG2 LYS A  83      27.640  49.193   4.525  1.00 94.25           H  
ATOM   1269  HG3 LYS A  83      28.630  47.734   4.700  1.00 94.25           H  
ATOM   1270  CD  LYS A  83      29.763  49.534   4.349  1.00 94.25           C  
ATOM   1271  HD2 LYS A  83      29.823  50.543   4.755  1.00 94.25           H  
ATOM   1272  HD3 LYS A  83      30.671  48.988   4.606  1.00 94.25           H  
ATOM   1273  CE  LYS A  83      29.592  49.608   2.832  1.00 94.25           C  
ATOM   1274  HE2 LYS A  83      29.226  48.639   2.491  1.00 94.25           H  
ATOM   1275  HE3 LYS A  83      28.819  50.339   2.598  1.00 94.25           H  
ATOM   1276  NZ  LYS A  83      30.854  49.944   2.125  1.00 94.25           N  
ATOM   1277  HZ1 LYS A  83      30.719  49.821   1.132  1.00 94.25           H  
ATOM   1278  HZ2 LYS A  83      31.583  49.296   2.388  1.00 94.25           H  
ATOM   1279  HZ3 LYS A  83      31.150  50.890   2.317  1.00 94.25           H  
ATOM   1280  N   PHE A  84      27.125  45.802   6.534  1.00 94.31           N  
ATOM   1281  H   PHE A  84      26.405  46.133   5.908  1.00 94.31           H  
ATOM   1282  CA  PHE A  84      27.525  44.402   6.437  1.00 94.31           C  
ATOM   1283  HA  PHE A  84      27.957  44.114   7.395  1.00 94.31           H  
ATOM   1284  C   PHE A  84      28.592  44.227   5.345  1.00 94.31           C  
ATOM   1285  CB  PHE A  84      26.299  43.512   6.198  1.00 94.31           C  
ATOM   1286  HB2 PHE A  84      25.785  43.842   5.295  1.00 94.31           H  
ATOM   1287  HB3 PHE A  84      26.636  42.489   6.030  1.00 94.31           H  
ATOM   1288  O   PHE A  84      28.494  44.875   4.294  1.00 94.31           O  
ATOM   1289  CG  PHE A  84      25.336  43.502   7.370  1.00 94.31           C  
ATOM   1290  CD1 PHE A  84      25.758  42.985   8.610  1.00 94.31           C  
ATOM   1291  HD1 PHE A  84      26.750  42.573   8.717  1.00 94.31           H  
ATOM   1292  CD2 PHE A  84      24.039  44.032   7.240  1.00 94.31           C  
ATOM   1293  HD2 PHE A  84      23.704  44.432   6.294  1.00 94.31           H  
ATOM   1294  CE1 PHE A  84      24.895  43.011   9.719  1.00 94.31           C  
ATOM   1295  HE1 PHE A  84      25.226  42.625  10.671  1.00 94.31           H  
ATOM   1296  CE2 PHE A  84      23.176  44.055   8.349  1.00 94.31           C  
ATOM   1297  HE2 PHE A  84      22.183  44.469   8.253  1.00 94.31           H  
ATOM   1298  CZ  PHE A  84      23.604  43.549   9.589  1.00 94.31           C  
ATOM   1299  HZ  PHE A  84      22.942  43.579  10.442  1.00 94.31           H  
ATOM   1300  N   PRO A  85      29.612  43.378   5.565  1.00 94.25           N  
ATOM   1301  CA  PRO A  85      30.575  43.016   4.529  1.00 94.25           C  
ATOM   1302  HA  PRO A  85      31.010  43.913   4.088  1.00 94.25           H  
ATOM   1303  C   PRO A  85      29.907  42.196   3.413  1.00 94.25           C  
ATOM   1304  CB  PRO A  85      31.669  42.230   5.259  1.00 94.25           C  
ATOM   1305  HB2 PRO A  85      32.402  42.924   5.671  1.00 94.25           H  
ATOM   1306  HB3 PRO A  85      32.160  41.499   4.618  1.00 94.25           H  
ATOM   1307  O   PRO A  85      28.772  41.737   3.547  1.00 94.25           O  
ATOM   1308  CG  PRO A  85      30.909  41.558   6.402  1.00 94.25           C  
ATOM   1309  HG2 PRO A  85      30.419  40.656   6.034  1.00 94.25           H  
ATOM   1310  HG3 PRO A  85      31.561  41.324   7.243  1.00 94.25           H  
ATOM   1311  CD  PRO A  85      29.853  42.597   6.774  1.00 94.25           C  
ATOM   1312  HD2 PRO A  85      30.238  43.250   7.558  1.00 94.25           H  
ATOM   1313  HD3 PRO A  85      28.948  42.092   7.114  1.00 94.25           H  
ATOM   1314  N   SER A  86      30.616  42.016   2.299  1.00 92.94           N  
ATOM   1315  H   SER A  86      31.578  42.321   2.264  1.00 92.94           H  
ATOM   1316  CA  SER A  86      30.223  41.037   1.284  1.00 92.94           C  
ATOM   1317  HA  SER A  86      29.185  41.214   1.003  1.00 92.94           H  
ATOM   1318  C   SER A  86      30.324  39.608   1.831  1.00 92.94           C  
ATOM   1319  CB  SER A  86      31.086  41.184   0.027  1.00 92.94           C  
ATOM   1320  HB2 SER A  86      30.808  42.101  -0.491  1.00 92.94           H  
ATOM   1321  HB3 SER A  86      30.902  40.334  -0.630  1.00 92.94           H  
ATOM   1322  O   SER A  86      31.097  39.323   2.746  1.00 92.94           O  
ATOM   1323  OG  SER A  86      32.463  41.236   0.346  1.00 92.94           O  
ATOM   1324  HG  SER A  86      32.961  41.079  -0.459  1.00 92.94           H  
ATOM   1325  N   GLY A  87      29.546  38.694   1.255  1.00 93.00           N  
ATOM   1326  H   GLY A  87      28.889  39.001   0.552  1.00 93.00           H  
ATOM   1327  CA  GLY A  87      29.453  37.304   1.687  1.00 93.00           C  
ATOM   1328  HA2 GLY A  87      29.426  36.656   0.811  1.00 93.00           H  
ATOM   1329  HA3 GLY A  87      30.332  37.036   2.273  1.00 93.00           H  
ATOM   1330  C   GLY A  87      28.198  37.041   2.515  1.00 93.00           C  
ATOM   1331  O   GLY A  87      27.123  37.556   2.206  1.00 93.00           O  
ATOM   1332  N   LYS A  88      28.336  36.194   3.536  1.00 94.81           N  
ATOM   1333  H   LYS A  88      29.269  35.877   3.761  1.00 94.81           H  
ATOM   1334  CA  LYS A  88      27.252  35.728   4.405  1.00 94.81           C  
ATOM   1335  HA  LYS A  88      26.308  36.174   4.094  1.00 94.81           H  
ATOM   1336  C   LYS A  88      27.543  36.156   5.842  1.00 94.81           C  
ATOM   1337  CB  LYS A  88      27.144  34.202   4.263  1.00 94.81           C  
ATOM   1338  HB2 LYS A  88      28.062  33.751   4.641  1.00 94.81           H  
ATOM   1339  HB3 LYS A  88      27.054  33.953   3.206  1.00 94.81           H  
ATOM   1340  O   LYS A  88      28.541  35.732   6.413  1.00 94.81           O  
ATOM   1341  CG  LYS A  88      25.941  33.599   5.002  1.00 94.81           C  
ATOM   1342  HG2 LYS A  88      25.918  33.948   6.035  1.00 94.81           H  
ATOM   1343  HG3 LYS A  88      25.021  33.902   4.502  1.00 94.81           H  
ATOM   1344  CD  LYS A  88      26.066  32.071   4.997  1.00 94.81           C  
ATOM   1345  HD2 LYS A  88      26.932  31.807   5.604  1.00 94.81           H  
ATOM   1346  HD3 LYS A  88      26.226  31.715   3.980  1.00 94.81           H  
ATOM   1347  CE  LYS A  88      24.817  31.403   5.571  1.00 94.81           C  
ATOM   1348  HE2 LYS A  88      24.461  31.997   6.412  1.00 94.81           H  
ATOM   1349  HE3 LYS A  88      24.045  31.381   4.802  1.00 94.81           H  
ATOM   1350  NZ  LYS A  88      25.127  30.044   6.069  1.00 94.81           N  
ATOM   1351  HZ1 LYS A  88      24.298  29.518   6.302  1.00 94.81           H  
ATOM   1352  HZ2 LYS A  88      25.548  30.169   6.978  1.00 94.81           H  
ATOM   1353  HZ3 LYS A  88      25.763  29.529   5.477  1.00 94.81           H  
ATOM   1354  N   THR A  89      26.672  36.979   6.415  1.00 95.44           N  
ATOM   1355  H   THR A  89      25.864  37.258   5.876  1.00 95.44           H  
ATOM   1356  CA  THR A  89      26.698  37.346   7.837  1.00 95.44           C  
ATOM   1357  HA  THR A  89      27.656  37.063   8.274  1.00 95.44           H  
ATOM   1358  C   THR A  89      25.592  36.586   8.561  1.00 95.44           C  
ATOM   1359  CB  THR A  89      26.527  38.861   8.030  1.00 95.44           C  
ATOM   1360  HB  THR A  89      25.533  39.161   7.699  1.00 95.44           H  
ATOM   1361  O   THR A  89      24.455  36.572   8.089  1.00 95.44           O  
ATOM   1362  CG2 THR A  89      26.718  39.282   9.487  1.00 95.44           C  
ATOM   1363 HG21 THR A  89      27.695  38.958   9.844  1.00 95.44           H  
ATOM   1364 HG22 THR A  89      25.941  38.846  10.114  1.00 95.44           H  
ATOM   1365 HG23 THR A  89      26.651  40.367   9.564  1.00 95.44           H  
ATOM   1366  OG1 THR A  89      27.490  39.566   7.275  1.00 95.44           O  
ATOM   1367  HG1 THR A  89      27.365  39.329   6.353  1.00 95.44           H  
ATOM   1368  N   GLU A  90      25.909  35.968   9.697  1.00 96.44           N  
ATOM   1369  H   GLU A  90      26.854  36.024  10.048  1.00 96.44           H  
ATOM   1370  CA  GLU A  90      24.937  35.294  10.562  1.00 96.44           C  
ATOM   1371  HA  GLU A  90      23.945  35.343  10.113  1.00 96.44           H  
ATOM   1372  C   GLU A  90      24.875  36.008  11.911  1.00 96.44           C  
ATOM   1373  CB  GLU A  90      25.280  33.808  10.745  1.00 96.44           C  
ATOM   1374  HB2 GLU A  90      26.259  33.715  11.214  1.00 96.44           H  
ATOM   1375  HB3 GLU A  90      24.531  33.368  11.403  1.00 96.44           H  
ATOM   1376  O   GLU A  90      25.903  36.221  12.553  1.00 96.44           O  
ATOM   1377  CG  GLU A  90      25.280  33.043   9.413  1.00 96.44           C  
ATOM   1378  HG2 GLU A  90      24.358  33.271   8.878  1.00 96.44           H  
ATOM   1379  HG3 GLU A  90      26.107  33.394   8.796  1.00 96.44           H  
ATOM   1380  CD  GLU A  90      25.400  31.521   9.576  1.00 96.44           C  
ATOM   1381  OE1 GLU A  90      25.148  30.828   8.557  1.00 96.44           O  
ATOM   1382  OE2 GLU A  90      25.741  31.041  10.672  1.00 96.44           O  
ATOM   1383  N   ILE A  91      23.673  36.398  12.331  1.00 96.31           N  
ATOM   1384  H   ILE A  91      22.876  36.220  11.738  1.00 96.31           H  
ATOM   1385  CA  ILE A  91      23.441  37.097  13.595  1.00 96.31           C  
ATOM   1386  HA  ILE A  91      24.398  37.269  14.088  1.00 96.31           H  
ATOM   1387  C   ILE A  91      22.554  36.196  14.460  1.00 96.31           C  
ATOM   1388  CB  ILE A  91      22.805  38.484  13.374  1.00 96.31           C  
ATOM   1389  HB  ILE A  91      21.789  38.339  13.007  1.00 96.31           H  
ATOM   1390  O   ILE A  91      21.381  36.007  14.119  1.00 96.31           O  
ATOM   1391  CG1 ILE A  91      23.579  39.349  12.351  1.00 96.31           C  
ATOM   1392 HG12 ILE A  91      23.936  38.747  11.515  1.00 96.31           H  
ATOM   1393 HG13 ILE A  91      24.446  39.805  12.827  1.00 96.31           H  
ATOM   1394  CG2 ILE A  91      22.755  39.225  14.725  1.00 96.31           C  
ATOM   1395 HG21 ILE A  91      22.218  40.168  14.627  1.00 96.31           H  
ATOM   1396 HG22 ILE A  91      23.765  39.430  15.080  1.00 96.31           H  
ATOM   1397 HG23 ILE A  91      22.249  38.619  15.476  1.00 96.31           H  
ATOM   1398  CD1 ILE A  91      22.688  40.435  11.747  1.00 96.31           C  
ATOM   1399 HD11 ILE A  91      23.292  41.101  11.131  1.00 96.31           H  
ATOM   1400 HD12 ILE A  91      21.925  39.969  11.123  1.00 96.31           H  
ATOM   1401 HD13 ILE A  91      22.186  41.005  12.528  1.00 96.31           H  
ATOM   1402  N   PRO A  92      23.081  35.607  15.545  1.00 96.69           N  
ATOM   1403  CA  PRO A  92      22.293  34.755  16.425  1.00 96.69           C  
ATOM   1404  HA  PRO A  92      21.764  34.002  15.841  1.00 96.69           H  
ATOM   1405  C   PRO A  92      21.263  35.570  17.204  1.00 96.69           C  
ATOM   1406  CB  PRO A  92      23.306  34.066  17.340  1.00 96.69           C  
ATOM   1407  HB2 PRO A  92      23.671  33.158  16.859  1.00 96.69           H  
ATOM   1408  HB3 PRO A  92      22.889  33.834  18.320  1.00 96.69           H  
ATOM   1409  O   PRO A  92      21.518  36.717  17.571  1.00 96.69           O  
ATOM   1410  CG  PRO A  92      24.441  35.086  17.428  1.00 96.69           C  
ATOM   1411  HG2 PRO A  92      24.200  35.837  18.181  1.00 96.69           H  
ATOM   1412  HG3 PRO A  92      25.396  34.611  17.654  1.00 96.69           H  
ATOM   1413  CD  PRO A  92      24.443  35.733  16.044  1.00 96.69           C  
ATOM   1414  HD2 PRO A  92      24.743  36.777  16.132  1.00 96.69           H  
ATOM   1415  HD3 PRO A  92      25.123  35.195  15.383  1.00 96.69           H  
ATOM   1416  N   PHE A  93      20.112  34.963  17.479  1.00 95.88           N  
ATOM   1417  H   PHE A  93      19.972  34.018  17.150  1.00 95.88           H  
ATOM   1418  CA  PHE A  93      19.066  35.543  18.315  1.00 95.88           C  
ATOM   1419  HA  PHE A  93      19.489  36.370  18.885  1.00 95.88           H  
ATOM   1420  C   PHE A  93      18.529  34.527  19.322  1.00 95.88           C  
ATOM   1421  CB  PHE A  93      17.932  36.108  17.445  1.00 95.88           C  
ATOM   1422  HB2 PHE A  93      18.354  36.797  16.714  1.00 95.88           H  
ATOM   1423  HB3 PHE A  93      17.259  36.684  18.079  1.00 95.88           H  
ATOM   1424  O   PHE A  93      18.531  33.317  19.080  1.00 95.88           O  
ATOM   1425  CG  PHE A  93      17.120  35.073  16.695  1.00 95.88           C  
ATOM   1426  CD1 PHE A  93      17.419  34.781  15.351  1.00 95.88           C  
ATOM   1427  HD1 PHE A  93      18.245  35.279  14.866  1.00 95.88           H  
ATOM   1428  CD2 PHE A  93      16.054  34.413  17.334  1.00 95.88           C  
ATOM   1429  HD2 PHE A  93      15.817  34.629  18.365  1.00 95.88           H  
ATOM   1430  CE1 PHE A  93      16.647  33.843  14.645  1.00 95.88           C  
ATOM   1431  HE1 PHE A  93      16.870  33.627  13.610  1.00 95.88           H  
ATOM   1432  CE2 PHE A  93      15.302  33.456  16.635  1.00 95.88           C  
ATOM   1433  HE2 PHE A  93      14.495  32.942  17.136  1.00 95.88           H  
ATOM   1434  CZ  PHE A  93      15.591  33.176  15.289  1.00 95.88           C  
ATOM   1435  HZ  PHE A  93      15.002  32.447  14.752  1.00 95.88           H  
ATOM   1436  N   GLU A  94      17.999  35.054  20.422  1.00 94.00           N  
ATOM   1437  H   GLU A  94      18.049  36.054  20.554  1.00 94.00           H  
ATOM   1438  CA  GLU A  94      17.254  34.320  21.438  1.00 94.00           C  
ATOM   1439  HA  GLU A  94      16.924  33.362  21.036  1.00 94.00           H  
ATOM   1440  C   GLU A  94      16.018  35.131  21.827  1.00 94.00           C  
ATOM   1441  CB  GLU A  94      18.136  34.050  22.664  1.00 94.00           C  
ATOM   1442  HB2 GLU A  94      17.496  33.694  23.471  1.00 94.00           H  
ATOM   1443  HB3 GLU A  94      18.610  34.978  22.986  1.00 94.00           H  
ATOM   1444  O   GLU A  94      16.114  36.288  22.237  1.00 94.00           O  
ATOM   1445  CG  GLU A  94      19.211  32.992  22.371  1.00 94.00           C  
ATOM   1446  HG2 GLU A  94      19.913  33.391  21.638  1.00 94.00           H  
ATOM   1447  HG3 GLU A  94      18.724  32.121  21.933  1.00 94.00           H  
ATOM   1448  CD  GLU A  94      19.991  32.547  23.616  1.00 94.00           C  
ATOM   1449  OE1 GLU A  94      20.746  31.557  23.474  1.00 94.00           O  
ATOM   1450  OE2 GLU A  94      19.814  33.162  24.691  1.00 94.00           O  
ATOM   1451  N   PHE A  95      14.845  34.525  21.679  1.00 90.88           N  
ATOM   1452  H   PHE A  95      14.837  33.595  21.286  1.00 90.88           H  
ATOM   1453  CA  PHE A  95      13.554  35.117  21.988  1.00 90.88           C  
ATOM   1454  HA  PHE A  95      13.719  36.122  22.377  1.00 90.88           H  
ATOM   1455  C   PHE A  95      12.850  34.267  23.047  1.00 90.88           C  
ATOM   1456  CB  PHE A  95      12.705  35.254  20.712  1.00 90.88           C  
ATOM   1457  HB2 PHE A  95      13.196  34.750  19.879  1.00 90.88           H  
ATOM   1458  HB3 PHE A  95      11.741  34.766  20.850  1.00 90.88           H  
ATOM   1459  O   PHE A  95      12.402  33.159  22.747  1.00 90.88           O  
ATOM   1460  CG  PHE A  95      12.424  36.693  20.345  1.00 90.88           C  
ATOM   1461  CD1 PHE A  95      11.722  37.520  21.241  1.00 90.88           C  
ATOM   1462  HD1 PHE A  95      11.391  37.129  22.192  1.00 90.88           H  
ATOM   1463  CD2 PHE A  95      12.855  37.204  19.110  1.00 90.88           C  
ATOM   1464  HD2 PHE A  95      13.392  36.571  18.419  1.00 90.88           H  
ATOM   1465  CE1 PHE A  95      11.459  38.856  20.899  1.00 90.88           C  
ATOM   1466  HE1 PHE A  95      10.951  39.509  21.594  1.00 90.88           H  
ATOM   1467  CE2 PHE A  95      12.559  38.531  18.761  1.00 90.88           C  
ATOM   1468  HE2 PHE A  95      12.867  38.925  17.804  1.00 90.88           H  
ATOM   1469  CZ  PHE A  95      11.859  39.357  19.652  1.00 90.88           C  
ATOM   1470  HZ  PHE A  95      11.634  40.377  19.377  1.00 90.88           H  
ATOM   1471  N   PRO A  96      12.725  34.737  24.295  1.00 89.31           N  
ATOM   1472  CA  PRO A  96      11.969  34.006  25.299  1.00 89.31           C  
ATOM   1473  HA  PRO A  96      12.319  32.975  25.360  1.00 89.31           H  
ATOM   1474  C   PRO A  96      10.479  34.008  24.933  1.00 89.31           C  
ATOM   1475  CB  PRO A  96      12.273  34.709  26.622  1.00 89.31           C  
ATOM   1476  HB2 PRO A  96      11.427  34.681  27.310  1.00 89.31           H  
ATOM   1477  HB3 PRO A  96      13.147  34.248  27.082  1.00 89.31           H  
ATOM   1478  O   PRO A  96       9.859  35.066  24.801  1.00 89.31           O  
ATOM   1479  CG  PRO A  96      12.617  36.140  26.207  1.00 89.31           C  
ATOM   1480  HG2 PRO A  96      11.700  36.721  26.108  1.00 89.31           H  
ATOM   1481  HG3 PRO A  96      13.293  36.615  26.917  1.00 89.31           H  
ATOM   1482  CD  PRO A  96      13.264  35.976  24.835  1.00 89.31           C  
ATOM   1483  HD2 PRO A  96      13.014  36.834  24.211  1.00 89.31           H  
ATOM   1484  HD3 PRO A  96      14.346  35.886  24.940  1.00 89.31           H  
ATOM   1485  N   LEU A  97       9.882  32.820  24.824  1.00 89.44           N  
ATOM   1486  H   LEU A  97      10.447  31.988  24.916  1.00 89.44           H  
ATOM   1487  CA  LEU A  97       8.450  32.624  24.598  1.00 89.44           C  
ATOM   1488  HA  LEU A  97       8.107  33.433  23.953  1.00 89.44           H  
ATOM   1489  C   LEU A  97       7.696  32.745  25.927  1.00 89.44           C  
ATOM   1490  CB  LEU A  97       8.209  31.292  23.865  1.00 89.44           C  
ATOM   1491  HB2 LEU A  97       8.941  31.179  23.065  1.00 89.44           H  
ATOM   1492  HB3 LEU A  97       8.359  30.468  24.563  1.00 89.44           H  
ATOM   1493  O   LEU A  97       7.123  31.790  26.453  1.00 89.44           O  
ATOM   1494  CG  LEU A  97       6.795  31.207  23.255  1.00 89.44           C  
ATOM   1495  HG  LEU A  97       6.053  31.524  23.989  1.00 89.44           H  
ATOM   1496  CD1 LEU A  97       6.660  32.084  22.009  1.00 89.44           C  
ATOM   1497 HD11 LEU A  97       6.748  33.138  22.274  1.00 89.44           H  
ATOM   1498 HD12 LEU A  97       5.683  31.929  21.551  1.00 89.44           H  
ATOM   1499 HD13 LEU A  97       7.436  31.833  21.285  1.00 89.44           H  
ATOM   1500  CD2 LEU A  97       6.472  29.775  22.853  1.00 89.44           C  
ATOM   1501 HD21 LEU A  97       6.485  29.142  23.739  1.00 89.44           H  
ATOM   1502 HD22 LEU A  97       7.208  29.409  22.137  1.00 89.44           H  
ATOM   1503 HD23 LEU A  97       5.479  29.723  22.406  1.00 89.44           H  
ATOM   1504  N   HIS A  98       7.773  33.933  26.517  1.00 84.88           N  
ATOM   1505  H   HIS A  98       8.276  34.662  26.031  1.00 84.88           H  
ATOM   1506  CA  HIS A  98       7.149  34.256  27.791  1.00 84.88           C  
ATOM   1507  HA  HIS A  98       6.758  33.348  28.250  1.00 84.88           H  
ATOM   1508  C   HIS A  98       5.979  35.205  27.577  1.00 84.88           C  
ATOM   1509  CB  HIS A  98       8.179  34.840  28.758  1.00 84.88           C  
ATOM   1510  HB2 HIS A  98       8.782  35.590  28.246  1.00 84.88           H  
ATOM   1511  HB3 HIS A  98       7.648  35.336  29.571  1.00 84.88           H  
ATOM   1512  O   HIS A  98       6.099  36.249  26.934  1.00 84.88           O  
ATOM   1513  CG  HIS A  98       9.086  33.801  29.365  1.00 84.88           C  
ATOM   1514  CD2 HIS A  98       9.449  33.730  30.683  1.00 84.88           C  
ATOM   1515  HD2 HIS A  98       9.122  34.393  31.470  1.00 84.88           H  
ATOM   1516  ND1 HIS A  98       9.739  32.779  28.711  1.00 84.88           N  
ATOM   1517  HD1 HIS A  98       9.673  32.542  27.731  1.00 84.88           H  
ATOM   1518  CE1 HIS A  98      10.505  32.138  29.609  1.00 84.88           C  
ATOM   1519  HE1 HIS A  98      11.186  31.330  29.389  1.00 84.88           H  
ATOM   1520  NE2 HIS A  98      10.345  32.673  30.827  1.00 84.88           N  
ATOM   1521  N   LEU A  99       4.838  34.850  28.158  1.00 76.31           N  
ATOM   1522  H   LEU A  99       4.813  34.005  28.710  1.00 76.31           H  
ATOM   1523  CA  LEU A  99       3.668  35.711  28.168  1.00 76.31           C  
ATOM   1524  HA  LEU A  99       3.627  36.264  27.230  1.00 76.31           H  
ATOM   1525  C   LEU A  99       3.768  36.727  29.298  1.00 76.31           C  
ATOM   1526  CB  LEU A  99       2.406  34.861  28.301  1.00 76.31           C  
ATOM   1527  HB2 LEU A  99       2.527  34.202  29.161  1.00 76.31           H  
ATOM   1528  HB3 LEU A  99       1.550  35.505  28.499  1.00 76.31           H  
ATOM   1529  O   LEU A  99       4.213  36.420  30.402  1.00 76.31           O  
ATOM   1530  CG  LEU A  99       2.129  34.031  27.042  1.00 76.31           C  
ATOM   1531  HG  LEU A  99       3.044  33.539  26.712  1.00 76.31           H  
ATOM   1532  CD1 LEU A  99       1.106  32.983  27.439  1.00 76.31           C  
ATOM   1533 HD11 LEU A  99       1.527  32.293  28.170  1.00 76.31           H  
ATOM   1534 HD12 LEU A  99       0.253  33.502  27.876  1.00 76.31           H  
ATOM   1535 HD13 LEU A  99       0.754  32.427  26.570  1.00 76.31           H  
ATOM   1536  CD2 LEU A  99       1.579  34.897  25.902  1.00 76.31           C  
ATOM   1537 HD21 LEU A  99       2.291  35.677  25.634  1.00 76.31           H  
ATOM   1538 HD22 LEU A  99       1.408  34.287  25.015  1.00 76.31           H  
ATOM   1539 HD23 LEU A  99       0.632  35.352  26.193  1.00 76.31           H  
ATOM   1540  N   LYS A 100       3.302  37.944  29.021  1.00 71.62           N  
ATOM   1541  H   LYS A 100       2.918  38.100  28.100  1.00 71.62           H  
ATOM   1542  CA  LYS A 100       3.060  38.950  30.054  1.00 71.62           C  
ATOM   1543  HA  LYS A 100       3.708  38.749  30.907  1.00 71.62           H  
ATOM   1544  C   LYS A 100       1.611  38.821  30.531  1.00 71.62           C  
ATOM   1545  CB  LYS A 100       3.391  40.355  29.525  1.00 71.62           C  
ATOM   1546  HB2 LYS A 100       2.819  40.543  28.616  1.00 71.62           H  
ATOM   1547  HB3 LYS A 100       3.089  41.085  30.276  1.00 71.62           H  
ATOM   1548  O   LYS A 100       0.690  38.900  29.718  1.00 71.62           O  
ATOM   1549  CG  LYS A 100       4.892  40.534  29.238  1.00 71.62           C  
ATOM   1550  HG2 LYS A 100       5.459  40.307  30.141  1.00 71.62           H  
ATOM   1551  HG3 LYS A 100       5.196  39.844  28.451  1.00 71.62           H  
ATOM   1552  CD  LYS A 100       5.204  41.971  28.795  1.00 71.62           C  
ATOM   1553  HD2 LYS A 100       4.910  42.662  29.585  1.00 71.62           H  
ATOM   1554  HD3 LYS A 100       4.635  42.195  27.893  1.00 71.62           H  
ATOM   1555  CE  LYS A 100       6.703  42.125  28.508  1.00 71.62           C  
ATOM   1556  HE2 LYS A 100       7.257  41.903  29.421  1.00 71.62           H  
ATOM   1557  HE3 LYS A 100       6.990  41.383  27.763  1.00 71.62           H  
ATOM   1558  NZ  LYS A 100       7.038  43.487  28.021  1.00 71.62           N  
ATOM   1559  HZ1 LYS A 100       8.027  43.557  27.828  1.00 71.62           H  
ATOM   1560  HZ2 LYS A 100       6.545  43.687  27.162  1.00 71.62           H  
ATOM   1561  HZ3 LYS A 100       6.794  44.186  28.708  1.00 71.62           H  
ATOM   1562  N   GLY A 101       1.416  38.672  31.842  1.00 69.12           N  
ATOM   1563  H   GLY A 101       2.227  38.499  32.419  1.00 69.12           H  
ATOM   1564  CA  GLY A 101       0.093  38.571  32.474  1.00 69.12           C  
ATOM   1565  HA2 GLY A 101       0.187  38.749  33.546  1.00 69.12           H  
ATOM   1566  HA3 GLY A 101      -0.555  39.344  32.062  1.00 69.12           H  
ATOM   1567  C   GLY A 101      -0.591  37.211  32.282  1.00 69.12           C  
ATOM   1568  O   GLY A 101       0.067  36.214  32.010  1.00 69.12           O  
ATOM   1569  N   ASN A 102      -1.924  37.185  32.397  1.00 67.94           N  
ATOM   1570  H   ASN A 102      -2.396  38.044  32.640  1.00 67.94           H  
ATOM   1571  CA  ASN A 102      -2.752  35.967  32.342  1.00 67.94           C  
ATOM   1572  HA  ASN A 102      -2.161  35.130  32.712  1.00 67.94           H  
ATOM   1573  C   ASN A 102      -3.172  35.566  30.915  1.00 67.94           C  
ATOM   1574  CB  ASN A 102      -3.974  36.135  33.272  1.00 67.94           C  
ATOM   1575  HB2 ASN A 102      -4.482  37.074  33.056  1.00 67.94           H  
ATOM   1576  HB3 ASN A 102      -4.679  35.324  33.090  1.00 67.94           H  
ATOM   1577  O   ASN A 102      -4.266  35.043  30.709  1.00 67.94           O  
ATOM   1578  CG  ASN A 102      -3.646  36.064  34.747  1.00 67.94           C  
ATOM   1579  ND2 ASN A 102      -4.630  36.251  35.593  1.00 67.94           N  
ATOM   1580 HD21 ASN A 102      -4.395  36.161  36.571  1.00 67.94           H  
ATOM   1581 HD22 ASN A 102      -5.579  36.363  35.266  1.00 67.94           H  
ATOM   1582  OD1 ASN A 102      -2.523  35.852  35.164  1.00 67.94           O  
ATOM   1583  N   LYS A 103      -2.349  35.854  29.902  1.00 77.38           N  
ATOM   1584  H   LYS A 103      -1.415  36.163  30.132  1.00 77.38           H  
ATOM   1585  CA  LYS A 103      -2.643  35.383  28.543  1.00 77.38           C  
ATOM   1586  HA  LYS A 103      -3.709  35.512  28.356  1.00 77.38           H  
ATOM   1587  C   LYS A 103      -2.387  33.878  28.446  1.00 77.38           C  
ATOM   1588  CB  LYS A 103      -1.875  36.202  27.500  1.00 77.38           C  
ATOM   1589  HB2 LYS A 103      -0.817  36.224  27.760  1.00 77.38           H  
ATOM   1590  HB3 LYS A 103      -1.986  35.715  26.531  1.00 77.38           H  
ATOM   1591  O   LYS A 103      -1.612  33.327  29.221  1.00 77.38           O  
ATOM   1592  CG  LYS A 103      -2.415  37.640  27.403  1.00 77.38           C  
ATOM   1593  HG2 LYS A 103      -3.503  37.618  27.332  1.00 77.38           H  
ATOM   1594  HG3 LYS A 103      -2.125  38.205  28.289  1.00 77.38           H  
ATOM   1595  CD  LYS A 103      -1.852  38.312  26.150  1.00 77.38           C  
ATOM   1596  HD2 LYS A 103      -0.764  38.326  26.212  1.00 77.38           H  
ATOM   1597  HD3 LYS A 103      -2.147  37.713  25.288  1.00 77.38           H  
ATOM   1598  CE  LYS A 103      -2.369  39.738  25.950  1.00 77.38           C  
ATOM   1599  HE2 LYS A 103      -3.456  39.736  26.029  1.00 77.38           H  
ATOM   1600  HE3 LYS A 103      -1.966  40.370  26.741  1.00 77.38           H  
ATOM   1601  NZ  LYS A 103      -1.960  40.240  24.613  1.00 77.38           N  
ATOM   1602  HZ1 LYS A 103      -2.195  41.213  24.476  1.00 77.38           H  
ATOM   1603  HZ2 LYS A 103      -2.418  39.721  23.877  1.00 77.38           H  
ATOM   1604  HZ3 LYS A 103      -0.973  40.093  24.460  1.00 77.38           H  
ATOM   1605  N   VAL A 104      -3.029  33.224  27.483  1.00 84.81           N  
ATOM   1606  H   VAL A 104      -3.647  33.738  26.872  1.00 84.81           H  
ATOM   1607  CA  VAL A 104      -2.826  31.803  27.178  1.00 84.81           C  
ATOM   1608  HA  VAL A 104      -2.168  31.359  27.925  1.00 84.81           H  
ATOM   1609  C   VAL A 104      -2.136  31.696  25.819  1.00 84.81           C  
ATOM   1610  CB  VAL A 104      -4.160  31.029  27.228  1.00 84.81           C  
ATOM   1611  HB  VAL A 104      -4.855  31.464  26.511  1.00 84.81           H  
ATOM   1612  O   VAL A 104      -2.537  32.361  24.866  1.00 84.81           O  
ATOM   1613  CG1 VAL A 104      -3.970  29.545  26.890  1.00 84.81           C  
ATOM   1614 HG11 VAL A 104      -3.243  29.089  27.561  1.00 84.81           H  
ATOM   1615 HG12 VAL A 104      -3.637  29.431  25.859  1.00 84.81           H  
ATOM   1616 HG13 VAL A 104      -4.922  29.023  26.986  1.00 84.81           H  
ATOM   1617  CG2 VAL A 104      -4.783  31.113  28.631  1.00 84.81           C  
ATOM   1618 HG21 VAL A 104      -5.710  30.540  28.655  1.00 84.81           H  
ATOM   1619 HG22 VAL A 104      -5.019  32.147  28.883  1.00 84.81           H  
ATOM   1620 HG23 VAL A 104      -4.095  30.711  29.374  1.00 84.81           H  
ATOM   1621  N   LEU A 105      -1.077  30.887  25.741  1.00 90.25           N  
ATOM   1622  H   LEU A 105      -0.826  30.357  26.564  1.00 90.25           H  
ATOM   1623  CA  LEU A 105      -0.438  30.489  24.484  1.00 90.25           C  
ATOM   1624  HA  LEU A 105      -0.489  31.298  23.755  1.00 90.25           H  
ATOM   1625  C   LEU A 105      -1.251  29.316  23.938  1.00 90.25           C  
ATOM   1626  CB  LEU A 105       1.045  30.109  24.720  1.00 90.25           C  
ATOM   1627  HB2 LEU A 105       1.317  29.293  24.050  1.00 90.25           H  
ATOM   1628  HB3 LEU A 105       1.146  29.721  25.734  1.00 90.25           H  
ATOM   1629  O   LEU A 105      -1.102  28.191  24.413  1.00 90.25           O  
ATOM   1630  CG  LEU A 105       2.045  31.260  24.494  1.00 90.25           C  
ATOM   1631  HG  LEU A 105       1.534  32.211  24.647  1.00 90.25           H  
ATOM   1632  CD1 LEU A 105       3.246  31.162  25.433  1.00 90.25           C  
ATOM   1633 HD11 LEU A 105       3.805  30.255  25.201  1.00 90.25           H  
ATOM   1634 HD12 LEU A 105       2.921  31.122  26.472  1.00 90.25           H  
ATOM   1635 HD13 LEU A 105       3.907  32.016  25.284  1.00 90.25           H  
ATOM   1636  CD2 LEU A 105       2.621  31.292  23.087  1.00 90.25           C  
ATOM   1637 HD21 LEU A 105       1.806  31.197  22.370  1.00 90.25           H  
ATOM   1638 HD22 LEU A 105       3.300  30.453  22.936  1.00 90.25           H  
ATOM   1639 HD23 LEU A 105       3.159  32.224  22.917  1.00 90.25           H  
ATOM   1640  N   TYR A 106      -2.149  29.603  23.000  1.00 93.31           N  
ATOM   1641  H   TYR A 106      -2.234  30.554  22.670  1.00 93.31           H  
ATOM   1642  CA  TYR A 106      -2.852  28.567  22.254  1.00 93.31           C  
ATOM   1643  HA  TYR A 106      -3.258  27.839  22.957  1.00 93.31           H  
ATOM   1644  C   TYR A 106      -1.877  27.825  21.332  1.00 93.31           C  
ATOM   1645  CB  TYR A 106      -4.015  29.191  21.476  1.00 93.31           C  
ATOM   1646  HB2 TYR A 106      -3.603  29.856  20.717  1.00 93.31           H  
ATOM   1647  HB3 TYR A 106      -4.558  28.395  20.967  1.00 93.31           H  
ATOM   1648  O   TYR A 106      -0.801  28.329  21.013  1.00 93.31           O  
ATOM   1649  CG  TYR A 106      -5.000  29.968  22.332  1.00 93.31           C  
ATOM   1650  CD1 TYR A 106      -5.732  29.307  23.338  1.00 93.31           C  
ATOM   1651  HD1 TYR A 106      -5.609  28.245  23.487  1.00 93.31           H  
ATOM   1652  CD2 TYR A 106      -5.182  31.350  22.127  1.00 93.31           C  
ATOM   1653  HD2 TYR A 106      -4.640  31.849  21.337  1.00 93.31           H  
ATOM   1654  CE1 TYR A 106      -6.634  30.027  24.144  1.00 93.31           C  
ATOM   1655  HE1 TYR A 106      -7.204  29.529  24.914  1.00 93.31           H  
ATOM   1656  CE2 TYR A 106      -6.089  32.073  22.925  1.00 93.31           C  
ATOM   1657  HE2 TYR A 106      -6.234  33.129  22.752  1.00 93.31           H  
ATOM   1658  OH  TYR A 106      -7.699  32.095  24.707  1.00 93.31           O  
ATOM   1659  HH  TYR A 106      -7.812  32.998  24.401  1.00 93.31           H  
ATOM   1660  CZ  TYR A 106      -6.816  31.409  23.937  1.00 93.31           C  
ATOM   1661  N   GLU A 107      -2.231  26.615  20.911  1.00 95.69           N  
ATOM   1662  H   GLU A 107      -3.151  26.253  21.117  1.00 95.69           H  
ATOM   1663  CA  GLU A 107      -1.412  25.915  19.920  1.00 95.69           C  
ATOM   1664  HA  GLU A 107      -0.368  26.014  20.215  1.00 95.69           H  
ATOM   1665  C   GLU A 107      -1.551  26.549  18.537  1.00 95.69           C  
ATOM   1666  CB  GLU A 107      -1.739  24.420  19.846  1.00 95.69           C  
ATOM   1667  HB2 GLU A 107      -1.053  23.979  19.123  1.00 95.69           H  
ATOM   1668  HB3 GLU A 107      -2.760  24.274  19.494  1.00 95.69           H  
ATOM   1669  O   GLU A 107      -2.618  27.060  18.196  1.00 95.69           O  
ATOM   1670  CG  GLU A 107      -1.570  23.742  21.209  1.00 95.69           C  
ATOM   1671  HG2 GLU A 107      -0.803  24.287  21.759  1.00 95.69           H  
ATOM   1672  HG3 GLU A 107      -2.502  23.839  21.767  1.00 95.69           H  
ATOM   1673  CD  GLU A 107      -1.167  22.264  21.134  1.00 95.69           C  
ATOM   1674  OE1 GLU A 107      -0.872  21.683  22.201  1.00 95.69           O  
ATOM   1675  OE2 GLU A 107      -1.048  21.668  20.049  1.00 95.69           O  
ATOM   1676  N   THR A 108      -0.487  26.479  17.733  1.00 96.56           N  
ATOM   1677  H   THR A 108       0.355  26.039  18.076  1.00 96.56           H  
ATOM   1678  CA  THR A 108      -0.571  26.809  16.305  1.00 96.56           C  
ATOM   1679  HA  THR A 108      -0.854  27.857  16.208  1.00 96.56           H  
ATOM   1680  C   THR A 108      -1.635  25.936  15.645  1.00 96.56           C  
ATOM   1681  CB  THR A 108       0.764  26.592  15.581  1.00 96.56           C  
ATOM   1682  HB  THR A 108       1.039  25.539  15.647  1.00 96.56           H  
ATOM   1683  O   THR A 108      -1.643  24.718  15.827  1.00 96.56           O  
ATOM   1684  CG2 THR A 108       0.742  27.011  14.111  1.00 96.56           C  
ATOM   1685 HG21 THR A 108       0.477  28.064  14.016  1.00 96.56           H  
ATOM   1686 HG22 THR A 108       0.015  26.417  13.557  1.00 96.56           H  
ATOM   1687 HG23 THR A 108       1.721  26.849  13.661  1.00 96.56           H  
ATOM   1688  OG1 THR A 108       1.781  27.370  16.168  1.00 96.56           O  
ATOM   1689  HG1 THR A 108       2.186  27.858  15.447  1.00 96.56           H  
ATOM   1690  N   TYR A 109      -2.520  26.556  14.871  1.00 96.44           N  
ATOM   1691  H   TYR A 109      -2.429  27.553  14.734  1.00 96.44           H  
ATOM   1692  CA  TYR A 109      -3.646  25.885  14.235  1.00 96.44           C  
ATOM   1693  HA  TYR A 109      -3.360  24.868  13.968  1.00 96.44           H  
ATOM   1694  C   TYR A 109      -4.057  26.630  12.961  1.00 96.44           C  
ATOM   1695  CB  TYR A 109      -4.799  25.810  15.241  1.00 96.44           C  
ATOM   1696  HB2 TYR A 109      -4.964  26.800  15.667  1.00 96.44           H  
ATOM   1697  HB3 TYR A 109      -4.517  25.145  16.058  1.00 96.44           H  
ATOM   1698  O   TYR A 109      -4.411  27.804  13.013  1.00 96.44           O  
ATOM   1699  CG  TYR A 109      -6.089  25.318  14.631  1.00 96.44           C  
ATOM   1700  CD1 TYR A 109      -7.117  26.240  14.372  1.00 96.44           C  
ATOM   1701  HD1 TYR A 109      -6.993  27.285  14.614  1.00 96.44           H  
ATOM   1702  CD2 TYR A 109      -6.239  23.964  14.272  1.00 96.44           C  
ATOM   1703  HD2 TYR A 109      -5.440  23.261  14.457  1.00 96.44           H  
ATOM   1704  CE1 TYR A 109      -8.297  25.812  13.750  1.00 96.44           C  
ATOM   1705  HE1 TYR A 109      -9.081  26.522  13.530  1.00 96.44           H  
ATOM   1706  CE2 TYR A 109      -7.430  23.536  13.654  1.00 96.44           C  
ATOM   1707  HE2 TYR A 109      -7.575  22.504  13.370  1.00 96.44           H  
ATOM   1708  OH  TYR A 109      -9.570  24.091  12.723  1.00 96.44           O  
ATOM   1709  HH  TYR A 109     -10.058  24.877  12.466  1.00 96.44           H  
ATOM   1710  CZ  TYR A 109      -8.450  24.466  13.377  1.00 96.44           C  
ATOM   1711  N   HIS A 110      -4.006  25.957  11.814  1.00 94.44           N  
ATOM   1712  H   HIS A 110      -3.746  24.982  11.863  1.00 94.44           H  
ATOM   1713  CA  HIS A 110      -4.313  26.494  10.486  1.00 94.44           C  
ATOM   1714  HA  HIS A 110      -4.311  27.583  10.523  1.00 94.44           H  
ATOM   1715  C   HIS A 110      -5.720  26.080  10.052  1.00 94.44           C  
ATOM   1716  CB  HIS A 110      -3.238  26.059   9.480  1.00 94.44           C  
ATOM   1717  HB2 HIS A 110      -3.160  24.972   9.487  1.00 94.44           H  
ATOM   1718  HB3 HIS A 110      -3.559  26.358   8.482  1.00 94.44           H  
ATOM   1719  O   HIS A 110      -5.915  25.233   9.177  1.00 94.44           O  
ATOM   1720  CG  HIS A 110      -1.860  26.637   9.695  1.00 94.44           C  
ATOM   1721  CD2 HIS A 110      -1.469  27.531  10.655  1.00 94.44           C  
ATOM   1722  HD2 HIS A 110      -2.088  27.976  11.420  1.00 94.44           H  
ATOM   1723  ND1 HIS A 110      -0.761  26.337   8.888  1.00 94.44           N  
ATOM   1724  CE1 HIS A 110       0.271  27.020   9.399  1.00 94.44           C  
ATOM   1725  HE1 HIS A 110       1.280  27.000   9.016  1.00 94.44           H  
ATOM   1726  NE2 HIS A 110      -0.126  27.743  10.453  1.00 94.44           N  
ATOM   1727  HE2 HIS A 110       0.497  28.330  10.990  1.00 94.44           H  
ATOM   1728  N   GLY A 111      -6.715  26.670  10.703  1.00 93.19           N  
ATOM   1729  H   GLY A 111      -6.501  27.308  11.456  1.00 93.19           H  
ATOM   1730  CA  GLY A 111      -8.119  26.510  10.358  1.00 93.19           C  
ATOM   1731  HA2 GLY A 111      -8.383  25.455  10.281  1.00 93.19           H  
ATOM   1732  HA3 GLY A 111      -8.686  26.931  11.188  1.00 93.19           H  
ATOM   1733  C   GLY A 111      -8.569  27.255   9.101  1.00 93.19           C  
ATOM   1734  O   GLY A 111      -7.757  27.862   8.398  1.00 93.19           O  
ATOM   1735  N   VAL A 112      -9.880  27.223   8.837  1.00 89.69           N  
ATOM   1736  H   VAL A 112     -10.485  26.766   9.504  1.00 89.69           H  
ATOM   1737  CA  VAL A 112     -10.519  28.096   7.834  1.00 89.69           C  
ATOM   1738  HA  VAL A 112      -9.792  28.367   7.069  1.00 89.69           H  
ATOM   1739  C   VAL A 112     -10.958  29.387   8.515  1.00 89.69           C  
ATOM   1740  CB  VAL A 112     -11.722  27.423   7.134  1.00 89.69           C  
ATOM   1741  HB  VAL A 112     -12.510  27.228   7.860  1.00 89.69           H  
ATOM   1742  O   VAL A 112     -10.533  30.467   8.134  1.00 89.69           O  
ATOM   1743  CG1 VAL A 112     -12.318  28.289   6.021  1.00 89.69           C  
ATOM   1744 HG11 VAL A 112     -13.196  27.798   5.603  1.00 89.69           H  
ATOM   1745 HG12 VAL A 112     -11.580  28.439   5.233  1.00 89.69           H  
ATOM   1746 HG13 VAL A 112     -12.631  29.254   6.421  1.00 89.69           H  
ATOM   1747  CG2 VAL A 112     -11.325  26.093   6.501  1.00 89.69           C  
ATOM   1748 HG21 VAL A 112     -11.203  25.385   7.320  1.00 89.69           H  
ATOM   1749 HG22 VAL A 112     -12.118  25.723   5.850  1.00 89.69           H  
ATOM   1750 HG23 VAL A 112     -10.399  26.199   5.935  1.00 89.69           H  
ATOM   1751  N   PHE A 113     -11.775  29.281   9.560  1.00 90.19           N  
ATOM   1752  H   PHE A 113     -12.085  28.355   9.819  1.00 90.19           H  
ATOM   1753  CA  PHE A 113     -12.381  30.425  10.247  1.00 90.19           C  
ATOM   1754  HA  PHE A 113     -12.390  31.285   9.577  1.00 90.19           H  
ATOM   1755  C   PHE A 113     -11.616  30.849  11.500  1.00 90.19           C  
ATOM   1756  CB  PHE A 113     -13.832  30.065  10.572  1.00 90.19           C  
ATOM   1757  HB2 PHE A 113     -13.842  29.216  11.255  1.00 90.19           H  
ATOM   1758  HB3 PHE A 113     -14.309  30.899  11.088  1.00 90.19           H  
ATOM   1759  O   PHE A 113     -11.737  31.989  11.948  1.00 90.19           O  
ATOM   1760  CG  PHE A 113     -14.636  29.728   9.334  1.00 90.19           C  
ATOM   1761  CD1 PHE A 113     -14.923  30.724   8.383  1.00 90.19           C  
ATOM   1762  HD1 PHE A 113     -14.593  31.739   8.547  1.00 90.19           H  
ATOM   1763  CD2 PHE A 113     -15.014  28.397   9.082  1.00 90.19           C  
ATOM   1764  HD2 PHE A 113     -14.765  27.619   9.788  1.00 90.19           H  
ATOM   1765  CE1 PHE A 113     -15.596  30.394   7.196  1.00 90.19           C  
ATOM   1766  HE1 PHE A 113     -15.766  31.157   6.450  1.00 90.19           H  
ATOM   1767  CE2 PHE A 113     -15.697  28.070   7.899  1.00 90.19           C  
ATOM   1768  HE2 PHE A 113     -15.971  27.043   7.708  1.00 90.19           H  
ATOM   1769  CZ  PHE A 113     -16.004  29.070   6.963  1.00 90.19           C  
ATOM   1770  HZ  PHE A 113     -16.524  28.814   6.051  1.00 90.19           H  
ATOM   1771  N   VAL A 114     -10.807  29.950  12.063  1.00 93.06           N  
ATOM   1772  H   VAL A 114     -10.752  29.035  11.637  1.00 93.06           H  
ATOM   1773  CA  VAL A 114      -9.934  30.221  13.207  1.00 93.06           C  
ATOM   1774  HA  VAL A 114      -9.975  31.280  13.464  1.00 93.06           H  
ATOM   1775  C   VAL A 114      -8.508  29.882  12.808  1.00 93.06           C  
ATOM   1776  CB  VAL A 114     -10.364  29.405  14.441  1.00 93.06           C  
ATOM   1777  HB  VAL A 114     -10.307  28.341  14.208  1.00 93.06           H  
ATOM   1778  O   VAL A 114      -8.195  28.730  12.544  1.00 93.06           O  
ATOM   1779  CG1 VAL A 114      -9.445  29.689  15.638  1.00 93.06           C  
ATOM   1780 HG11 VAL A 114      -9.491  30.744  15.911  1.00 93.06           H  
ATOM   1781 HG12 VAL A 114      -9.761  29.078  16.484  1.00 93.06           H  
ATOM   1782 HG13 VAL A 114      -8.416  29.417  15.402  1.00 93.06           H  
ATOM   1783  CG2 VAL A 114     -11.806  29.713  14.866  1.00 93.06           C  
ATOM   1784 HG21 VAL A 114     -12.073  29.107  15.732  1.00 93.06           H  
ATOM   1785 HG22 VAL A 114     -12.494  29.468  14.057  1.00 93.06           H  
ATOM   1786 HG23 VAL A 114     -11.910  30.771  15.107  1.00 93.06           H  
ATOM   1787  N   ASN A 115      -7.612  30.860  12.798  1.00 94.50           N  
ATOM   1788  H   ASN A 115      -7.917  31.806  12.980  1.00 94.50           H  
ATOM   1789  CA  ASN A 115      -6.215  30.625  12.458  1.00 94.50           C  
ATOM   1790  HA  ASN A 115      -6.023  29.553  12.422  1.00 94.50           H  
ATOM   1791  C   ASN A 115      -5.303  31.201  13.545  1.00 94.50           C  
ATOM   1792  CB  ASN A 115      -5.970  31.164  11.042  1.00 94.50           C  
ATOM   1793  HB2 ASN A 115      -5.982  32.254  11.044  1.00 94.50           H  
ATOM   1794  HB3 ASN A 115      -6.772  30.813  10.391  1.00 94.50           H  
ATOM   1795  O   ASN A 115      -5.349  32.394  13.834  1.00 94.50           O  
ATOM   1796  CG  ASN A 115      -4.661  30.687  10.452  1.00 94.50           C  
ATOM   1797  ND2 ASN A 115      -4.519  30.730   9.152  1.00 94.50           N  
ATOM   1798 HD21 ASN A 115      -5.291  31.016   8.567  1.00 94.50           H  
ATOM   1799 HD22 ASN A 115      -3.608  30.473   8.800  1.00 94.50           H  
ATOM   1800  OD1 ASN A 115      -3.746  30.267  11.131  1.00 94.50           O  
ATOM   1801  N   ILE A 116      -4.503  30.344  14.173  1.00 95.88           N  
ATOM   1802  H   ILE A 116      -4.463  29.404  13.808  1.00 95.88           H  
ATOM   1803  CA  ILE A 116      -3.594  30.675  15.269  1.00 95.88           C  
ATOM   1804  HA  ILE A 116      -3.738  31.717  15.555  1.00 95.88           H  
ATOM   1805  C   ILE A 116      -2.171  30.497  14.756  1.00 95.88           C  
ATOM   1806  CB  ILE A 116      -3.852  29.797  16.515  1.00 95.88           C  
ATOM   1807  HB  ILE A 116      -3.546  28.775  16.292  1.00 95.88           H  
ATOM   1808  O   ILE A 116      -1.744  29.372  14.494  1.00 95.88           O  
ATOM   1809  CG1 ILE A 116      -5.352  29.760  16.887  1.00 95.88           C  
ATOM   1810 HG12 ILE A 116      -5.917  29.351  16.049  1.00 95.88           H  
ATOM   1811 HG13 ILE A 116      -5.701  30.775  17.073  1.00 95.88           H  
ATOM   1812  CG2 ILE A 116      -2.979  30.322  17.670  1.00 95.88           C  
ATOM   1813 HG21 ILE A 116      -3.281  31.333  17.946  1.00 95.88           H  
ATOM   1814 HG22 ILE A 116      -3.065  29.655  18.528  1.00 95.88           H  
ATOM   1815 HG23 ILE A 116      -1.928  30.330  17.379  1.00 95.88           H  
ATOM   1816  CD1 ILE A 116      -5.692  28.894  18.102  1.00 95.88           C  
ATOM   1817 HD11 ILE A 116      -5.366  29.394  19.014  1.00 95.88           H  
ATOM   1818 HD12 ILE A 116      -6.772  28.753  18.149  1.00 95.88           H  
ATOM   1819 HD13 ILE A 116      -5.214  27.918  18.017  1.00 95.88           H  
ATOM   1820  N   GLN A 117      -1.429  31.595  14.630  1.00 96.81           N  
ATOM   1821  H   GLN A 117      -1.833  32.483  14.891  1.00 96.81           H  
ATOM   1822  CA  GLN A 117      -0.082  31.583  14.055  1.00 96.81           C  
ATOM   1823  HA  GLN A 117       0.270  30.554  13.980  1.00 96.81           H  
ATOM   1824  C   GLN A 117       0.907  32.331  14.930  1.00 96.81           C  
ATOM   1825  CB  GLN A 117      -0.067  32.169  12.636  1.00 96.81           C  
ATOM   1826  HB2 GLN A 117      -0.397  33.207  12.664  1.00 96.81           H  
ATOM   1827  HB3 GLN A 117       0.950  32.133  12.245  1.00 96.81           H  
ATOM   1828  O   GLN A 117       0.568  33.325  15.579  1.00 96.81           O  
ATOM   1829  CG  GLN A 117      -0.976  31.366  11.709  1.00 96.81           C  
ATOM   1830  HG2 GLN A 117      -0.737  30.306  11.786  1.00 96.81           H  
ATOM   1831  HG3 GLN A 117      -1.999  31.529  12.050  1.00 96.81           H  
ATOM   1832  CD  GLN A 117      -0.901  31.806  10.255  1.00 96.81           C  
ATOM   1833  NE2 GLN A 117      -0.815  30.884   9.319  1.00 96.81           N  
ATOM   1834 HE21 GLN A 117      -0.656  31.211   8.377  1.00 96.81           H  
ATOM   1835 HE22 GLN A 117      -0.696  29.922   9.602  1.00 96.81           H  
ATOM   1836  OE1 GLN A 117      -0.924  32.984   9.933  1.00 96.81           O  
ATOM   1837  N   TYR A 118       2.154  31.867  14.887  1.00 95.94           N  
ATOM   1838  H   TYR A 118       2.348  31.072  14.296  1.00 95.94           H  
ATOM   1839  CA  TYR A 118       3.286  32.477  15.566  1.00 95.94           C  
ATOM   1840  HA  TYR A 118       2.990  33.446  15.969  1.00 95.94           H  
ATOM   1841  C   TYR A 118       4.418  32.691  14.571  1.00 95.94           C  
ATOM   1842  CB  TYR A 118       3.732  31.603  16.735  1.00 95.94           C  
ATOM   1843  HB2 TYR A 118       4.007  30.612  16.375  1.00 95.94           H  
ATOM   1844  HB3 TYR A 118       4.621  32.063  17.167  1.00 95.94           H  
ATOM   1845  O   TYR A 118       4.927  31.750  13.969  1.00 95.94           O  
ATOM   1846  CG  TYR A 118       2.702  31.472  17.829  1.00 95.94           C  
ATOM   1847  CD1 TYR A 118       2.689  32.397  18.888  1.00 95.94           C  
ATOM   1848  HD1 TYR A 118       3.420  33.192  18.911  1.00 95.94           H  
ATOM   1849  CD2 TYR A 118       1.753  30.435  17.780  1.00 95.94           C  
ATOM   1850  HD2 TYR A 118       1.762  29.734  16.959  1.00 95.94           H  
ATOM   1851  CE1 TYR A 118       1.717  32.287  19.897  1.00 95.94           C  
ATOM   1852  HE1 TYR A 118       1.696  33.002  20.707  1.00 95.94           H  
ATOM   1853  CE2 TYR A 118       0.788  30.311  18.793  1.00 95.94           C  
ATOM   1854  HE2 TYR A 118       0.061  29.514  18.770  1.00 95.94           H  
ATOM   1855  OH  TYR A 118      -0.166  31.155  20.826  1.00 95.94           O  
ATOM   1856  HH  TYR A 118      -0.084  31.881  21.448  1.00 95.94           H  
ATOM   1857  CZ  TYR A 118       0.770  31.239  19.850  1.00 95.94           C  
ATOM   1858  N   THR A 119       4.820  33.941  14.376  1.00 97.06           N  
ATOM   1859  H   THR A 119       4.409  34.676  14.932  1.00 97.06           H  
ATOM   1860  CA  THR A 119       5.789  34.311  13.346  1.00 97.06           C  
ATOM   1861  HA  THR A 119       6.234  33.403  12.938  1.00 97.06           H  
ATOM   1862  C   THR A 119       6.939  35.121  13.920  1.00 97.06           C  
ATOM   1863  CB  THR A 119       5.131  35.034  12.161  1.00 97.06           C  
ATOM   1864  HB  THR A 119       5.905  35.231  11.419  1.00 97.06           H  
ATOM   1865  O   THR A 119       6.794  35.883  14.877  1.00 97.06           O  
ATOM   1866  CG2 THR A 119       4.028  34.213  11.492  1.00 97.06           C  
ATOM   1867 HG21 THR A 119       3.658  34.747  10.617  1.00 97.06           H  
ATOM   1868 HG22 THR A 119       4.425  33.249  11.172  1.00 97.06           H  
ATOM   1869 HG23 THR A 119       3.199  34.045  12.179  1.00 97.06           H  
ATOM   1870  OG1 THR A 119       4.575  36.263  12.555  1.00 97.06           O  
ATOM   1871  HG1 THR A 119       3.784  36.086  13.069  1.00 97.06           H  
ATOM   1872  N   LEU A 120       8.110  34.939  13.318  1.00 96.19           N  
ATOM   1873  H   LEU A 120       8.152  34.237  12.594  1.00 96.19           H  
ATOM   1874  CA  LEU A 120       9.256  35.824  13.428  1.00 96.19           C  
ATOM   1875  HA  LEU A 120       9.124  36.509  14.265  1.00 96.19           H  
ATOM   1876  C   LEU A 120       9.355  36.643  12.146  1.00 96.19           C  
ATOM   1877  CB  LEU A 120      10.538  35.001  13.626  1.00 96.19           C  
ATOM   1878  HB2 LEU A 120      10.560  34.210  12.876  1.00 96.19           H  
ATOM   1879  HB3 LEU A 120      11.390  35.654  13.437  1.00 96.19           H  
ATOM   1880  O   LEU A 120       9.534  36.080  11.065  1.00 96.19           O  
ATOM   1881  CG  LEU A 120      10.716  34.373  15.015  1.00 96.19           C  
ATOM   1882  HG  LEU A 120       9.879  33.711  15.238  1.00 96.19           H  
ATOM   1883  CD1 LEU A 120      12.011  33.557  14.982  1.00 96.19           C  
ATOM   1884 HD11 LEU A 120      12.249  33.179  15.976  1.00 96.19           H  
ATOM   1885 HD12 LEU A 120      11.893  32.715  14.300  1.00 96.19           H  
ATOM   1886 HD13 LEU A 120      12.839  34.183  14.649  1.00 96.19           H  
ATOM   1887  CD2 LEU A 120      10.836  35.433  16.112  1.00 96.19           C  
ATOM   1888 HD21 LEU A 120      11.061  34.958  17.067  1.00 96.19           H  
ATOM   1889 HD22 LEU A 120       9.889  35.962  16.214  1.00 96.19           H  
ATOM   1890 HD23 LEU A 120      11.627  36.143  15.870  1.00 96.19           H  
ATOM   1891  N   ARG A 121       9.291  37.966  12.267  1.00 96.81           N  
ATOM   1892  H   ARG A 121       9.093  38.336  13.186  1.00 96.81           H  
ATOM   1893  CA  ARG A 121       9.506  38.912  11.174  1.00 96.81           C  
ATOM   1894  HA  ARG A 121       9.586  38.363  10.236  1.00 96.81           H  
ATOM   1895  C   ARG A 121      10.806  39.668  11.396  1.00 96.81           C  
ATOM   1896  CB  ARG A 121       8.298  39.848  11.061  1.00 96.81           C  
ATOM   1897  HB2 ARG A 121       8.272  40.523  11.917  1.00 96.81           H  
ATOM   1898  HB3 ARG A 121       7.384  39.254  11.061  1.00 96.81           H  
ATOM   1899  O   ARG A 121      10.951  40.385  12.385  1.00 96.81           O  
ATOM   1900  CG  ARG A 121       8.360  40.653   9.756  1.00 96.81           C  
ATOM   1901  HG2 ARG A 121       8.311  39.961   8.916  1.00 96.81           H  
ATOM   1902  HG3 ARG A 121       9.298  41.204   9.690  1.00 96.81           H  
ATOM   1903  CD  ARG A 121       7.189  41.633   9.654  1.00 96.81           C  
ATOM   1904  HD2 ARG A 121       7.050  41.894   8.605  1.00 96.81           H  
ATOM   1905  HD3 ARG A 121       6.281  41.151  10.016  1.00 96.81           H  
ATOM   1906  NE  ARG A 121       7.480  42.859  10.404  1.00 96.81           N  
ATOM   1907  HE  ARG A 121       8.445  43.155  10.423  1.00 96.81           H  
ATOM   1908  NH1 ARG A 121       5.344  43.611  10.790  1.00 96.81           N  
ATOM   1909 HH11 ARG A 121       4.717  44.246  11.264  1.00 96.81           H  
ATOM   1910 HH12 ARG A 121       4.978  42.754  10.400  1.00 96.81           H  
ATOM   1911  NH2 ARG A 121       7.139  44.775  11.489  1.00 96.81           N  
ATOM   1912 HH21 ARG A 121       6.552  45.496  11.884  1.00 96.81           H  
ATOM   1913 HH22 ARG A 121       8.144  44.849  11.434  1.00 96.81           H  
ATOM   1914  CZ  ARG A 121       6.637  43.738  10.891  1.00 96.81           C  
ATOM   1915  N   CYS A 122      11.754  39.512  10.483  1.00 96.50           N  
ATOM   1916  H   CYS A 122      11.544  38.936   9.681  1.00 96.50           H  
ATOM   1917  CA  CYS A 122      12.979  40.295  10.460  1.00 96.50           C  
ATOM   1918  HA  CYS A 122      13.144  40.729  11.446  1.00 96.50           H  
ATOM   1919  C   CYS A 122      12.828  41.433   9.456  1.00 96.50           C  
ATOM   1920  CB  CYS A 122      14.173  39.392  10.146  1.00 96.50           C  
ATOM   1921  HB2 CYS A 122      14.096  39.010   9.128  1.00 96.50           H  
ATOM   1922  HB3 CYS A 122      14.189  38.554  10.843  1.00 96.50           H  
ATOM   1923  O   CYS A 122      12.555  41.178   8.285  1.00 96.50           O  
ATOM   1924  SG  CYS A 122      15.699  40.352  10.333  1.00 96.50           S  
ATOM   1925  HG  CYS A 122      15.364  40.971  11.469  1.00 96.50           H  
ATOM   1926  N   ASP A 123      13.034  42.662   9.918  1.00 96.50           N  
ATOM   1927  H   ASP A 123      13.300  42.762  10.887  1.00 96.50           H  
ATOM   1928  CA  ASP A 123      13.003  43.872   9.104  1.00 96.50           C  
ATOM   1929  HA  ASP A 123      12.714  43.629   8.082  1.00 96.50           H  
ATOM   1930  C   ASP A 123      14.402  44.494   9.080  1.00 96.50           C  
ATOM   1931  CB  ASP A 123      11.966  44.863   9.658  1.00 96.50           C  
ATOM   1932  HB2 ASP A 123      12.212  45.096  10.694  1.00 96.50           H  
ATOM   1933  HB3 ASP A 123      12.029  45.788   9.085  1.00 96.50           H  
ATOM   1934  O   ASP A 123      14.967  44.832  10.124  1.00 96.50           O  
ATOM   1935  CG  ASP A 123      10.528  44.343   9.581  1.00 96.50           C  
ATOM   1936  OD1 ASP A 123      10.070  44.043   8.458  1.00 96.50           O  
ATOM   1937  OD2 ASP A 123       9.856  44.273  10.642  1.00 96.50           O  
ATOM   1938  N   MET A 124      14.960  44.665   7.883  1.00 94.88           N  
ATOM   1939  H   MET A 124      14.441  44.349   7.076  1.00 94.88           H  
ATOM   1940  CA  MET A 124      16.208  45.381   7.646  1.00 94.88           C  
ATOM   1941  HA  MET A 124      16.644  45.674   8.601  1.00 94.88           H  
ATOM   1942  C   MET A 124      15.916  46.644   6.850  1.00 94.88           C  
ATOM   1943  CB  MET A 124      17.225  44.478   6.943  1.00 94.88           C  
ATOM   1944  HB2 MET A 124      17.417  43.606   7.569  1.00 94.88           H  
ATOM   1945  HB3 MET A 124      16.816  44.138   5.992  1.00 94.88           H  
ATOM   1946  O   MET A 124      15.714  46.608   5.630  1.00 94.88           O  
ATOM   1947  CG  MET A 124      18.546  45.222   6.703  1.00 94.88           C  
ATOM   1948  HG2 MET A 124      18.375  46.076   6.047  1.00 94.88           H  
ATOM   1949  HG3 MET A 124      18.911  45.612   7.653  1.00 94.88           H  
ATOM   1950  SD  MET A 124      19.839  44.187   5.973  1.00 94.88           S  
ATOM   1951  CE  MET A 124      19.344  44.350   4.250  1.00 94.88           C  
ATOM   1952  HE1 MET A 124      19.872  43.609   3.650  1.00 94.88           H  
ATOM   1953  HE2 MET A 124      18.265  44.219   4.162  1.00 94.88           H  
ATOM   1954  HE3 MET A 124      19.614  45.355   3.924  1.00 94.88           H  
ATOM   1955  N   LYS A 125      15.953  47.774   7.555  1.00 93.88           N  
ATOM   1956  H   LYS A 125      16.200  47.717   8.533  1.00 93.88           H  
ATOM   1957  CA  LYS A 125      15.806  49.088   6.937  1.00 93.88           C  
ATOM   1958  HA  LYS A 125      14.966  49.054   6.242  1.00 93.88           H  
ATOM   1959  C   LYS A 125      17.051  49.412   6.127  1.00 93.88           C  
ATOM   1960  CB  LYS A 125      15.505  50.156   7.991  1.00 93.88           C  
ATOM   1961  HB2 LYS A 125      15.500  51.132   7.505  1.00 93.88           H  
ATOM   1962  HB3 LYS A 125      16.277  50.142   8.760  1.00 93.88           H  
ATOM   1963  O   LYS A 125      18.172  49.178   6.581  1.00 93.88           O  
ATOM   1964  CG  LYS A 125      14.132  49.918   8.628  1.00 93.88           C  
ATOM   1965  HG2 LYS A 125      14.129  48.963   9.154  1.00 93.88           H  
ATOM   1966  HG3 LYS A 125      13.373  49.894   7.846  1.00 93.88           H  
ATOM   1967  CD  LYS A 125      13.799  51.034   9.618  1.00 93.88           C  
ATOM   1968  HD2 LYS A 125      14.553  51.052  10.405  1.00 93.88           H  
ATOM   1969  HD3 LYS A 125      13.796  51.990   9.094  1.00 93.88           H  
ATOM   1970  CE  LYS A 125      12.418  50.761  10.216  1.00 93.88           C  
ATOM   1971  HE2 LYS A 125      11.693  50.724   9.403  1.00 93.88           H  
ATOM   1972  HE3 LYS A 125      12.434  49.779  10.688  1.00 93.88           H  
ATOM   1973  NZ  LYS A 125      12.042  51.801  11.201  1.00 93.88           N  
ATOM   1974  HZ1 LYS A 125      12.013  52.706  10.754  1.00 93.88           H  
ATOM   1975  HZ2 LYS A 125      12.717  51.824  11.952  1.00 93.88           H  
ATOM   1976  HZ3 LYS A 125      11.131  51.597  11.588  1.00 93.88           H  
ATOM   1977  N   ARG A 126      16.881  49.956   4.932  1.00 91.19           N  
ATOM   1978  H   ARG A 126      15.932  50.122   4.631  1.00 91.19           H  
ATOM   1979  CA  ARG A 126      17.966  50.369   4.037  1.00 91.19           C  
ATOM   1980  HA  ARG A 126      18.926  50.262   4.543  1.00 91.19           H  
ATOM   1981  C   ARG A 126      17.850  51.860   3.714  1.00 91.19           C  
ATOM   1982  CB  ARG A 126      17.975  49.442   2.810  1.00 91.19           C  
ATOM   1983  HB2 ARG A 126      18.648  49.860   2.061  1.00 91.19           H  
ATOM   1984  HB3 ARG A 126      16.971  49.387   2.389  1.00 91.19           H  
ATOM   1985  O   ARG A 126      17.068  52.588   4.319  1.00 91.19           O  
ATOM   1986  CG  ARG A 126      18.455  48.021   3.153  1.00 91.19           C  
ATOM   1987  HG2 ARG A 126      17.654  47.458   3.630  1.00 91.19           H  
ATOM   1988  HG3 ARG A 126      19.291  48.089   3.849  1.00 91.19           H  
ATOM   1989  CD  ARG A 126      18.954  47.284   1.901  1.00 91.19           C  
ATOM   1990  HD2 ARG A 126      19.652  47.930   1.369  1.00 91.19           H  
ATOM   1991  HD3 ARG A 126      19.506  46.397   2.212  1.00 91.19           H  
ATOM   1992  NE  ARG A 126      17.872  46.874   0.992  1.00 91.19           N  
ATOM   1993  HE  ARG A 126      16.944  47.233   1.166  1.00 91.19           H  
ATOM   1994  NH1 ARG A 126      19.136  45.584  -0.420  1.00 91.19           N  
ATOM   1995 HH11 ARG A 126      19.209  44.964  -1.214  1.00 91.19           H  
ATOM   1996 HH12 ARG A 126      19.954  45.798   0.133  1.00 91.19           H  
ATOM   1997  NH2 ARG A 126      16.962  45.761  -0.787  1.00 91.19           N  
ATOM   1998 HH21 ARG A 126      16.073  46.122  -0.472  1.00 91.19           H  
ATOM   1999 HH22 ARG A 126      17.019  45.094  -1.543  1.00 91.19           H  
ATOM   2000  CZ  ARG A 126      17.989  46.083  -0.061  1.00 91.19           C  
ATOM   2001  N   SER A 127      18.745  52.364   2.866  1.00 84.94           N  
ATOM   2002  H   SER A 127      19.315  51.721   2.335  1.00 84.94           H  
ATOM   2003  CA  SER A 127      18.697  53.760   2.418  1.00 84.94           C  
ATOM   2004  HA  SER A 127      18.524  54.400   3.284  1.00 84.94           H  
ATOM   2005  C   SER A 127      17.540  53.983   1.439  1.00 84.94           C  
ATOM   2006  CB  SER A 127      20.035  54.162   1.786  1.00 84.94           C  
ATOM   2007  HB2 SER A 127      20.839  53.967   2.495  1.00 84.94           H  
ATOM   2008  HB3 SER A 127      20.021  55.228   1.560  1.00 84.94           H  
ATOM   2009  O   SER A 127      17.061  53.040   0.826  1.00 84.94           O  
ATOM   2010  OG  SER A 127      20.274  53.440   0.593  1.00 84.94           O  
ATOM   2011  HG  SER A 127      21.156  53.640   0.273  1.00 84.94           H  
ATOM   2012  N   LEU A 128      17.144  55.238   1.209  1.00 84.88           N  
ATOM   2013  H   LEU A 128      17.538  55.978   1.773  1.00 84.88           H  
ATOM   2014  CA  LEU A 128      16.080  55.604   0.254  1.00 84.88           C  
ATOM   2015  HA  LEU A 128      15.127  55.218   0.615  1.00 84.88           H  
ATOM   2016  C   LEU A 128      16.275  55.031  -1.164  1.00 84.88           C  
ATOM   2017  CB  LEU A 128      16.025  57.141   0.172  1.00 84.88           C  
ATOM   2018  HB2 LEU A 128      17.042  57.519   0.067  1.00 84.88           H  
ATOM   2019  HB3 LEU A 128      15.481  57.435  -0.726  1.00 84.88           H  
ATOM   2020  O   LEU A 128      15.308  54.852  -1.896  1.00 84.88           O  
ATOM   2021  CG  LEU A 128      15.346  57.803   1.383  1.00 84.88           C  
ATOM   2022  HG  LEU A 128      15.655  57.300   2.300  1.00 84.88           H  
ATOM   2023  CD1 LEU A 128      15.767  59.269   1.484  1.00 84.88           C  
ATOM   2024 HD11 LEU A 128      15.276  59.733   2.339  1.00 84.88           H  
ATOM   2025 HD12 LEU A 128      16.846  59.341   1.619  1.00 84.88           H  
ATOM   2026 HD13 LEU A 128      15.480  59.802   0.578  1.00 84.88           H  
ATOM   2027  CD2 LEU A 128      13.823  57.741   1.261  1.00 84.88           C  
ATOM   2028 HD21 LEU A 128      13.493  58.265   0.364  1.00 84.88           H  
ATOM   2029 HD22 LEU A 128      13.364  58.205   2.134  1.00 84.88           H  
ATOM   2030 HD23 LEU A 128      13.492  56.704   1.209  1.00 84.88           H  
ATOM   2031  N   LEU A 129      17.522  54.746  -1.550  1.00 84.56           N  
ATOM   2032  H   LEU A 129      18.256  54.860  -0.867  1.00 84.56           H  
ATOM   2033  CA  LEU A 129      17.877  54.187  -2.857  1.00 84.56           C  
ATOM   2034  HA  LEU A 129      17.211  54.597  -3.617  1.00 84.56           H  
ATOM   2035  C   LEU A 129      17.719  52.658  -2.924  1.00 84.56           C  
ATOM   2036  CB  LEU A 129      19.326  54.592  -3.181  1.00 84.56           C  
ATOM   2037  HB2 LEU A 129      19.619  54.123  -4.120  1.00 84.56           H  
ATOM   2038  HB3 LEU A 129      19.973  54.194  -2.399  1.00 84.56           H  
ATOM   2039  O   LEU A 129      17.763  52.085  -4.010  1.00 84.56           O  
ATOM   2040  CG  LEU A 129      19.564  56.109  -3.301  1.00 84.56           C  
ATOM   2041  HG  LEU A 129      19.193  56.615  -2.409  1.00 84.56           H  
ATOM   2042  CD1 LEU A 129      21.065  56.382  -3.401  1.00 84.56           C  
ATOM   2043 HD11 LEU A 129      21.473  55.900  -4.289  1.00 84.56           H  
ATOM   2044 HD12 LEU A 129      21.238  57.456  -3.469  1.00 84.56           H  
ATOM   2045 HD13 LEU A 129      21.573  56.001  -2.515  1.00 84.56           H  
ATOM   2046  CD2 LEU A 129      18.879  56.704  -4.531  1.00 84.56           C  
ATOM   2047 HD21 LEU A 129      19.112  57.766  -4.609  1.00 84.56           H  
ATOM   2048 HD22 LEU A 129      19.218  56.196  -5.435  1.00 84.56           H  
ATOM   2049 HD23 LEU A 129      17.797  56.599  -4.445  1.00 84.56           H  
ATOM   2050  N   ALA A 130      17.570  51.983  -1.784  1.00 85.00           N  
ATOM   2051  H   ALA A 130      17.449  52.501  -0.925  1.00 85.00           H  
ATOM   2052  CA  ALA A 130      17.487  50.534  -1.688  1.00 85.00           C  
ATOM   2053  HA  ALA A 130      17.399  50.104  -2.685  1.00 85.00           H  
ATOM   2054  C   ALA A 130      16.246  50.126  -0.886  1.00 85.00           C  
ATOM   2055  CB  ALA A 130      18.789  50.015  -1.064  1.00 85.00           C  
ATOM   2056  HB1 ALA A 130      18.947  50.494  -0.097  1.00 85.00           H  
ATOM   2057  HB2 ALA A 130      18.733  48.935  -0.935  1.00 85.00           H  
ATOM   2058  HB3 ALA A 130      19.627  50.257  -1.718  1.00 85.00           H  
ATOM   2059  O   ALA A 130      16.135  50.424   0.294  1.00 85.00           O  
ATOM   2060  N   LYS A 131      15.328  49.386  -1.515  1.00 89.62           N  
ATOM   2061  H   LYS A 131      15.463  49.217  -2.502  1.00 89.62           H  
ATOM   2062  CA  LYS A 131      14.081  48.914  -0.886  1.00 89.62           C  
ATOM   2063  HA  LYS A 131      13.464  49.781  -0.650  1.00 89.62           H  
ATOM   2064  C   LYS A 131      14.355  48.169   0.425  1.00 89.62           C  
ATOM   2065  CB  LYS A 131      13.354  48.016  -1.903  1.00 89.62           C  
ATOM   2066  HB2 LYS A 131      13.262  48.559  -2.843  1.00 89.62           H  
ATOM   2067  HB3 LYS A 131      13.947  47.120  -2.080  1.00 89.62           H  
ATOM   2068  O   LYS A 131      15.242  47.326   0.441  1.00 89.62           O  
ATOM   2069  CG  LYS A 131      11.948  47.607  -1.445  1.00 89.62           C  
ATOM   2070  HG2 LYS A 131      11.355  48.504  -1.264  1.00 89.62           H  
ATOM   2071  HG3 LYS A 131      12.014  47.039  -0.518  1.00 89.62           H  
ATOM   2072  CD  LYS A 131      11.248  46.743  -2.504  1.00 89.62           C  
ATOM   2073  HD2 LYS A 131      11.846  45.851  -2.691  1.00 89.62           H  
ATOM   2074  HD3 LYS A 131      11.146  47.314  -3.427  1.00 89.62           H  
ATOM   2075  CE  LYS A 131       9.861  46.335  -1.989  1.00 89.62           C  
ATOM   2076  HE2 LYS A 131       9.289  47.238  -1.778  1.00 89.62           H  
ATOM   2077  HE3 LYS A 131       9.989  45.806  -1.044  1.00 89.62           H  
ATOM   2078  NZ  LYS A 131       9.124  45.479  -2.954  1.00 89.62           N  
ATOM   2079  HZ1 LYS A 131       9.628  44.622  -3.135  1.00 89.62           H  
ATOM   2080  HZ2 LYS A 131       8.968  45.963  -3.826  1.00 89.62           H  
ATOM   2081  HZ3 LYS A 131       8.223  45.226  -2.575  1.00 89.62           H  
ATOM   2082  N   ASP A 132      13.603  48.398   1.491  1.00 93.12           N  
ATOM   2083  H   ASP A 132      12.951  49.170   1.496  1.00 93.12           H  
ATOM   2084  CA  ASP A 132      13.753  47.613   2.725  1.00 93.12           C  
ATOM   2085  HA  ASP A 132      14.761  47.765   3.111  1.00 93.12           H  
ATOM   2086  C   ASP A 132      13.597  46.103   2.461  1.00 93.12           C  
ATOM   2087  CB  ASP A 132      12.768  48.110   3.793  1.00 93.12           C  
ATOM   2088  HB2 ASP A 132      12.795  47.423   4.639  1.00 93.12           H  
ATOM   2089  HB3 ASP A 132      11.759  48.105   3.382  1.00 93.12           H  
ATOM   2090  O   ASP A 132      12.911  45.687   1.521  1.00 93.12           O  
ATOM   2091  CG  ASP A 132      13.109  49.512   4.312  1.00 93.12           C  
ATOM   2092  OD1 ASP A 132      14.255  49.964   4.086  1.00 93.12           O  
ATOM   2093  OD2 ASP A 132      12.244  50.117   4.978  1.00 93.12           O  
ATOM   2094  N   LEU A 133      14.287  45.280   3.255  1.00 94.38           N  
ATOM   2095  H   LEU A 133      14.753  45.675   4.060  1.00 94.38           H  
ATOM   2096  CA  LEU A 133      14.128  43.827   3.207  1.00 94.38           C  
ATOM   2097  HA  LEU A 133      13.540  43.548   2.332  1.00 94.38           H  
ATOM   2098  C   LEU A 133      13.354  43.361   4.427  1.00 94.38           C  
ATOM   2099  CB  LEU A 133      15.475  43.092   3.129  1.00 94.38           C  
ATOM   2100  HB2 LEU A 133      16.069  43.368   4.000  1.00 94.38           H  
ATOM   2101  HB3 LEU A 133      15.279  42.022   3.193  1.00 94.38           H  
ATOM   2102  O   LEU A 133      13.701  43.713   5.552  1.00 94.38           O  
ATOM   2103  CG  LEU A 133      16.297  43.355   1.864  1.00 94.38           C  
ATOM   2104  HG  LEU A 133      16.604  44.401   1.847  1.00 94.38           H  
ATOM   2105  CD1 LEU A 133      17.548  42.480   1.886  1.00 94.38           C  
ATOM   2106 HD11 LEU A 133      17.285  41.449   1.651  1.00 94.38           H  
ATOM   2107 HD12 LEU A 133      18.011  42.484   2.873  1.00 94.38           H  
ATOM   2108 HD13 LEU A 133      18.253  42.850   1.141  1.00 94.38           H  
ATOM   2109  CD2 LEU A 133      15.543  43.021   0.575  1.00 94.38           C  
ATOM   2110 HD21 LEU A 133      14.741  43.744   0.421  1.00 94.38           H  
ATOM   2111 HD22 LEU A 133      15.114  42.022   0.646  1.00 94.38           H  
ATOM   2112 HD23 LEU A 133      16.222  43.051  -0.278  1.00 94.38           H  
ATOM   2113  N   THR A 134      12.379  42.496   4.186  1.00 95.94           N  
ATOM   2114  H   THR A 134      12.155  42.251   3.232  1.00 95.94           H  
ATOM   2115  CA  THR A 134      11.626  41.819   5.234  1.00 95.94           C  
ATOM   2116  HA  THR A 134      12.135  41.973   6.185  1.00 95.94           H  
ATOM   2117  C   THR A 134      11.599  40.330   4.928  1.00 95.94           C  
ATOM   2118  CB  THR A 134      10.214  42.403   5.377  1.00 95.94           C  
ATOM   2119  HB  THR A 134       9.701  42.330   4.417  1.00 95.94           H  
ATOM   2120  O   THR A 134      11.417  39.929   3.777  1.00 95.94           O  
ATOM   2121  CG2 THR A 134       9.375  41.694   6.437  1.00 95.94           C  
ATOM   2122 HG21 THR A 134       9.112  40.690   6.104  1.00 95.94           H  
ATOM   2123 HG22 THR A 134       8.456  42.255   6.605  1.00 95.94           H  
ATOM   2124 HG23 THR A 134       9.934  41.634   7.371  1.00 95.94           H  
ATOM   2125  OG1 THR A 134      10.292  43.760   5.745  1.00 95.94           O  
ATOM   2126  HG1 THR A 134      10.203  43.820   6.699  1.00 95.94           H  
ATOM   2127  N   LYS A 135      11.782  39.507   5.957  1.00 95.81           N  
ATOM   2128  H   LYS A 135      11.952  39.923   6.861  1.00 95.81           H  
ATOM   2129  CA  LYS A 135      11.571  38.060   5.894  1.00 95.81           C  
ATOM   2130  HA  LYS A 135      11.041  37.820   4.973  1.00 95.81           H  
ATOM   2131  C   LYS A 135      10.696  37.652   7.066  1.00 95.81           C  
ATOM   2132  CB  LYS A 135      12.924  37.327   5.899  1.00 95.81           C  
ATOM   2133  HB2 LYS A 135      13.529  37.683   5.065  1.00 95.81           H  
ATOM   2134  HB3 LYS A 135      13.450  37.575   6.821  1.00 95.81           H  
ATOM   2135  O   LYS A 135      10.959  38.060   8.193  1.00 95.81           O  
ATOM   2136  CG  LYS A 135      12.802  35.795   5.811  1.00 95.81           C  
ATOM   2137  HG2 LYS A 135      12.134  35.428   6.590  1.00 95.81           H  
ATOM   2138  HG3 LYS A 135      13.785  35.372   6.018  1.00 95.81           H  
ATOM   2139  CD  LYS A 135      12.324  35.282   4.442  1.00 95.81           C  
ATOM   2140  HD2 LYS A 135      12.992  35.657   3.666  1.00 95.81           H  
ATOM   2141  HD3 LYS A 135      11.311  35.635   4.251  1.00 95.81           H  
ATOM   2142  CE  LYS A 135      12.344  33.747   4.443  1.00 95.81           C  
ATOM   2143  HE2 LYS A 135      11.728  33.392   5.270  1.00 95.81           H  
ATOM   2144  HE3 LYS A 135      13.363  33.409   4.631  1.00 95.81           H  
ATOM   2145  NZ  LYS A 135      11.850  33.165   3.169  1.00 95.81           N  
ATOM   2146  HZ1 LYS A 135      10.882  33.403   3.011  1.00 95.81           H  
ATOM   2147  HZ2 LYS A 135      12.414  33.477   2.391  1.00 95.81           H  
ATOM   2148  HZ3 LYS A 135      11.918  32.159   3.213  1.00 95.81           H  
ATOM   2149  N   THR A 136       9.702  36.818   6.797  1.00 95.75           N  
ATOM   2150  H   THR A 136       9.531  36.546   5.839  1.00 95.75           H  
ATOM   2151  CA  THR A 136       8.856  36.209   7.825  1.00 95.75           C  
ATOM   2152  HA  THR A 136       9.140  36.605   8.800  1.00 95.75           H  
ATOM   2153  C   THR A 136       9.086  34.704   7.838  1.00 95.75           C  
ATOM   2154  CB  THR A 136       7.377  36.563   7.623  1.00 95.75           C  
ATOM   2155  HB  THR A 136       7.010  36.099   6.708  1.00 95.75           H  
ATOM   2156  O   THR A 136       9.285  34.092   6.786  1.00 95.75           O  
ATOM   2157  CG2 THR A 136       6.503  36.137   8.801  1.00 95.75           C  
ATOM   2158 HG21 THR A 136       6.883  36.574   9.725  1.00 95.75           H  
ATOM   2159 HG22 THR A 136       5.479  36.476   8.642  1.00 95.75           H  
ATOM   2160 HG23 THR A 136       6.486  35.051   8.889  1.00 95.75           H  
ATOM   2161  OG1 THR A 136       7.242  37.962   7.519  1.00 95.75           O  
ATOM   2162  HG1 THR A 136       6.310  38.136   7.366  1.00 95.75           H  
ATOM   2163  N   CYS A 137       9.091  34.117   9.028  1.00 93.50           N  
ATOM   2164  H   CYS A 137       8.996  34.698   9.849  1.00 93.50           H  
ATOM   2165  CA  CYS A 137       9.187  32.682   9.248  1.00 93.50           C  
ATOM   2166  HA  CYS A 137       8.916  32.148   8.337  1.00 93.50           H  
ATOM   2167  C   CYS A 137       8.208  32.285  10.352  1.00 93.50           C  
ATOM   2168  CB  CYS A 137      10.641  32.347   9.601  1.00 93.50           C  
ATOM   2169  HB2 CYS A 137      10.912  32.845  10.532  1.00 93.50           H  
ATOM   2170  HB3 CYS A 137      11.288  32.705   8.801  1.00 93.50           H  
ATOM   2171  O   CYS A 137       8.215  32.878  11.430  1.00 93.50           O  
ATOM   2172  SG  CYS A 137      10.863  30.556   9.781  1.00 93.50           S  
ATOM   2173  HG  CYS A 137      12.199  30.568   9.783  1.00 93.50           H  
ATOM   2174  N   GLU A 138       7.354  31.305  10.081  1.00 94.75           N  
ATOM   2175  H   GLU A 138       7.410  30.828   9.192  1.00 94.75           H  
ATOM   2176  CA  GLU A 138       6.458  30.738  11.084  1.00 94.75           C  
ATOM   2177  HA  GLU A 138       6.104  31.537  11.736  1.00 94.75           H  
ATOM   2178  C   GLU A 138       7.197  29.718  11.958  1.00 94.75           C  
ATOM   2179  CB  GLU A 138       5.227  30.139  10.395  1.00 94.75           C  
ATOM   2180  HB2 GLU A 138       5.541  29.325   9.742  1.00 94.75           H  
ATOM   2181  HB3 GLU A 138       4.759  30.915   9.789  1.00 94.75           H  
ATOM   2182  O   GLU A 138       8.048  28.959  11.484  1.00 94.75           O  
ATOM   2183  CG  GLU A 138       4.201  29.620  11.411  1.00 94.75           C  
ATOM   2184  HG2 GLU A 138       4.619  28.766  11.945  1.00 94.75           H  
ATOM   2185  HG3 GLU A 138       3.989  30.414  12.127  1.00 94.75           H  
ATOM   2186  CD  GLU A 138       2.886  29.194  10.768  1.00 94.75           C  
ATOM   2187  OE1 GLU A 138       1.853  29.304  11.468  1.00 94.75           O  
ATOM   2188  OE2 GLU A 138       2.906  28.745   9.600  1.00 94.75           O  
ATOM   2189  N   PHE A 139       6.839  29.689  13.238  1.00 95.56           N  
ATOM   2190  H   PHE A 139       6.093  30.300  13.538  1.00 95.56           H  
ATOM   2191  CA  PHE A 139       7.207  28.635  14.170  1.00 95.56           C  
ATOM   2192  HA  PHE A 139       7.659  27.814  13.612  1.00 95.56           H  
ATOM   2193  C   PHE A 139       5.959  28.072  14.848  1.00 95.56           C  
ATOM   2194  CB  PHE A 139       8.250  29.147  15.166  1.00 95.56           C  
ATOM   2195  HB2 PHE A 139       8.678  28.298  15.699  1.00 95.56           H  
ATOM   2196  HB3 PHE A 139       9.048  29.620  14.594  1.00 95.56           H  
ATOM   2197  O   PHE A 139       4.895  28.689  14.864  1.00 95.56           O  
ATOM   2198  CG  PHE A 139       7.756  30.163  16.171  1.00 95.56           C  
ATOM   2199  CD1 PHE A 139       7.728  31.528  15.829  1.00 95.56           C  
ATOM   2200  HD1 PHE A 139       8.009  31.841  14.834  1.00 95.56           H  
ATOM   2201  CD2 PHE A 139       7.357  29.751  17.456  1.00 95.56           C  
ATOM   2202  HD2 PHE A 139       7.353  28.703  17.715  1.00 95.56           H  
ATOM   2203  CE1 PHE A 139       7.330  32.484  16.778  1.00 95.56           C  
ATOM   2204  HE1 PHE A 139       7.302  33.530  16.509  1.00 95.56           H  
ATOM   2205  CE2 PHE A 139       6.961  30.708  18.405  1.00 95.56           C  
ATOM   2206  HE2 PHE A 139       6.653  30.391  19.391  1.00 95.56           H  
ATOM   2207  CZ  PHE A 139       6.966  32.075  18.073  1.00 95.56           C  
ATOM   2208  HZ  PHE A 139       6.659  32.808  18.805  1.00 95.56           H  
ATOM   2209  N   ILE A 140       6.089  26.868  15.392  1.00 96.38           N  
ATOM   2210  H   ILE A 140       7.003  26.441  15.438  1.00 96.38           H  
ATOM   2211  CA  ILE A 140       4.970  26.111  15.938  1.00 96.38           C  
ATOM   2212  HA  ILE A 140       4.038  26.543  15.574  1.00 96.38           H  
ATOM   2213  C   ILE A 140       4.993  26.237  17.455  1.00 96.38           C  
ATOM   2214  CB  ILE A 140       5.005  24.650  15.443  1.00 96.38           C  
ATOM   2215  HB  ILE A 140       5.938  24.193  15.773  1.00 96.38           H  
ATOM   2216  O   ILE A 140       6.015  25.987  18.093  1.00 96.38           O  
ATOM   2217  CG1 ILE A 140       4.973  24.614  13.897  1.00 96.38           C  
ATOM   2218 HG12 ILE A 140       5.779  25.229  13.496  1.00 96.38           H  
ATOM   2219 HG13 ILE A 140       4.032  25.036  13.545  1.00 96.38           H  
ATOM   2220  CG2 ILE A 140       3.830  23.855  16.044  1.00 96.38           C  
ATOM   2221 HG21 ILE A 140       2.880  24.280  15.721  1.00 96.38           H  
ATOM   2222 HG22 ILE A 140       3.873  23.860  17.134  1.00 96.38           H  
ATOM   2223 HG23 ILE A 140       3.869  22.812  15.730  1.00 96.38           H  
ATOM   2224  CD1 ILE A 140       5.170  23.215  13.302  1.00 96.38           C  
ATOM   2225 HD11 ILE A 140       5.232  23.291  12.217  1.00 96.38           H  
ATOM   2226 HD12 ILE A 140       6.096  22.780  13.679  1.00 96.38           H  
ATOM   2227 HD13 ILE A 140       4.335  22.562  13.556  1.00 96.38           H  
ATOM   2228  N   VAL A 141       3.858  26.594  18.041  1.00 96.19           N  
ATOM   2229  H   VAL A 141       3.060  26.803  17.458  1.00 96.19           H  
ATOM   2230  CA  VAL A 141       3.650  26.550  19.485  1.00 96.19           C  
ATOM   2231  HA  VAL A 141       4.612  26.419  19.981  1.00 96.19           H  
ATOM   2232  C   VAL A 141       2.779  25.350  19.814  1.00 96.19           C  
ATOM   2233  CB  VAL A 141       3.058  27.865  20.012  1.00 96.19           C  
ATOM   2234  HB  VAL A 141       2.144  28.088  19.461  1.00 96.19           H  
ATOM   2235  O   VAL A 141       1.687  25.202  19.271  1.00 96.19           O  
ATOM   2236  CG1 VAL A 141       2.719  27.791  21.506  1.00 96.19           C  
ATOM   2237 HG11 VAL A 141       1.966  27.024  21.684  1.00 96.19           H  
ATOM   2238 HG12 VAL A 141       2.280  28.740  21.815  1.00 96.19           H  
ATOM   2239 HG13 VAL A 141       3.612  27.574  22.092  1.00 96.19           H  
ATOM   2240  CG2 VAL A 141       4.072  29.001  19.812  1.00 96.19           C  
ATOM   2241 HG21 VAL A 141       4.244  29.159  18.747  1.00 96.19           H  
ATOM   2242 HG22 VAL A 141       3.681  29.926  20.237  1.00 96.19           H  
ATOM   2243 HG23 VAL A 141       5.018  28.744  20.289  1.00 96.19           H  
ATOM   2244  N   HIS A 142       3.246  24.507  20.728  1.00 95.06           N  
ATOM   2245  H   HIS A 142       4.152  24.701  21.132  1.00 95.06           H  
ATOM   2246  CA  HIS A 142       2.429  23.480  21.363  1.00 95.06           C  
ATOM   2247  HA  HIS A 142       1.459  23.415  20.869  1.00 95.06           H  
ATOM   2248  C   HIS A 142       2.160  23.861  22.819  1.00 95.06           C  
ATOM   2249  CB  HIS A 142       3.100  22.108  21.254  1.00 95.06           C  
ATOM   2250  HB2 HIS A 142       4.144  22.210  21.549  1.00 95.06           H  
ATOM   2251  HB3 HIS A 142       2.616  21.432  21.958  1.00 95.06           H  
ATOM   2252  O   HIS A 142       3.011  24.425  23.515  1.00 95.06           O  
ATOM   2253  CG  HIS A 142       3.051  21.454  19.894  1.00 95.06           C  
ATOM   2254  CD2 HIS A 142       2.310  21.809  18.793  1.00 95.06           C  
ATOM   2255  HD2 HIS A 142       1.622  22.638  18.721  1.00 95.06           H  
ATOM   2256  ND1 HIS A 142       3.762  20.328  19.550  1.00 95.06           N  
ATOM   2257  HD1 HIS A 142       4.469  19.887  20.121  1.00 95.06           H  
ATOM   2258  CE1 HIS A 142       3.489  20.030  18.271  1.00 95.06           C  
ATOM   2259  HE1 HIS A 142       3.948  19.233  17.704  1.00 95.06           H  
ATOM   2260  NE2 HIS A 142       2.590  20.887  17.775  1.00 95.06           N  
ATOM   2261  N   SER A 143       0.977  23.501  23.303  1.00 85.88           N  
ATOM   2262  H   SER A 143       0.376  22.922  22.734  1.00 85.88           H  
ATOM   2263  CA  SER A 143       0.607  23.665  24.697  1.00 85.88           C  
ATOM   2264  HA  SER A 143       0.839  24.688  24.993  1.00 85.88           H  
ATOM   2265  C   SER A 143       1.456  22.729  25.549  1.00 85.88           C  
ATOM   2266  CB  SER A 143      -0.900  23.470  24.906  1.00 85.88           C  
ATOM   2267  HB2 SER A 143      -1.444  24.142  24.242  1.00 85.88           H  
ATOM   2268  HB3 SER A 143      -1.147  23.738  25.933  1.00 85.88           H  
ATOM   2269  O   SER A 143       2.038  21.748  25.067  1.00 85.88           O  
ATOM   2270  OG  SER A 143      -1.320  22.141  24.675  1.00 85.88           O  
ATOM   2271  HG  SER A 143      -1.164  21.917  23.755  1.00 85.88           H  
ATOM   2272  N   ALA A 144       1.594  23.068  26.828  1.00 79.12           N  
ATOM   2273  H   ALA A 144       1.058  23.841  27.196  1.00 79.12           H  
ATOM   2274  CA  ALA A 144       2.237  22.159  27.755  1.00 79.12           C  
ATOM   2275  HA  ALA A 144       3.231  21.933  27.368  1.00 79.12           H  
ATOM   2276  C   ALA A 144       1.396  20.873  27.852  1.00 79.12           C  
ATOM   2277  CB  ALA A 144       2.405  22.842  29.113  1.00 79.12           C  
ATOM   2278  HB1 ALA A 144       3.006  23.744  29.001  1.00 79.12           H  
ATOM   2279  HB2 ALA A 144       1.427  23.099  29.520  1.00 79.12           H  
ATOM   2280  HB3 ALA A 144       2.908  22.160  29.799  1.00 79.12           H  
ATOM   2281  O   ALA A 144       0.169  20.973  27.954  1.00 79.12           O  
ATOM   2282  N   PRO A 145       2.035  19.691  27.863  1.00 77.25           N  
ATOM   2283  CA  PRO A 145       1.354  18.431  28.103  1.00 77.25           C  
ATOM   2284  HA  PRO A 145       0.808  18.145  27.204  1.00 77.25           H  
ATOM   2285  C   PRO A 145       0.406  18.505  29.296  1.00 77.25           C  
ATOM   2286  CB  PRO A 145       2.475  17.433  28.360  1.00 77.25           C  
ATOM   2287  HB2 PRO A 145       2.787  17.456  29.404  1.00 77.25           H  
ATOM   2288  HB3 PRO A 145       2.155  16.429  28.081  1.00 77.25           H  
ATOM   2289  O   PRO A 145       0.791  18.946  30.388  1.00 77.25           O  
ATOM   2290  CG  PRO A 145       3.607  17.947  27.480  1.00 77.25           C  
ATOM   2291  HG2 PRO A 145       3.431  17.648  26.447  1.00 77.25           H  
ATOM   2292  HG3 PRO A 145       4.583  17.603  27.822  1.00 77.25           H  
ATOM   2293  CD  PRO A 145       3.453  19.459  27.621  1.00 77.25           C  
ATOM   2294  HD2 PRO A 145       3.789  19.943  26.704  1.00 77.25           H  
ATOM   2295  HD3 PRO A 145       4.031  19.811  28.476  1.00 77.25           H  
ATOM   2296  N   GLN A 146      -0.845  18.092  29.094  1.00 73.94           N  
ATOM   2297  H   GLN A 146      -1.101  17.706  28.196  1.00 73.94           H  
ATOM   2298  CA  GLN A 146      -1.828  18.119  30.167  1.00 73.94           C  
ATOM   2299  HA  GLN A 146      -1.832  19.120  30.598  1.00 73.94           H  
ATOM   2300  C   GLN A 146      -1.413  17.133  31.263  1.00 73.94           C  
ATOM   2301  CB  GLN A 146      -3.240  17.826  29.644  1.00 73.94           C  
ATOM   2302  HB2 GLN A 146      -3.233  16.903  29.064  1.00 73.94           H  
ATOM   2303  HB3 GLN A 146      -3.904  17.694  30.498  1.00 73.94           H  
ATOM   2304  O   GLN A 146      -1.314  15.927  31.048  1.00 73.94           O  
ATOM   2305  CG  GLN A 146      -3.779  18.978  28.782  1.00 73.94           C  
ATOM   2306  HG2 GLN A 146      -3.708  19.910  29.343  1.00 73.94           H  
ATOM   2307  HG3 GLN A 146      -3.167  19.075  27.885  1.00 73.94           H  
ATOM   2308  CD  GLN A 146      -5.235  18.788  28.361  1.00 73.94           C  
ATOM   2309  NE2 GLN A 146      -5.801  19.740  27.651  1.00 73.94           N  
ATOM   2310 HE21 GLN A 146      -5.271  20.545  27.351  1.00 73.94           H  
ATOM   2311 HE22 GLN A 146      -6.760  19.590  27.370  1.00 73.94           H  
ATOM   2312  OE1 GLN A 146      -5.897  17.808  28.660  1.00 73.94           O  
ATOM   2313  N   LYS A 147      -1.188  17.652  32.474  1.00 68.81           N  
ATOM   2314  H   LYS A 147      -1.235  18.657  32.570  1.00 68.81           H  
ATOM   2315  CA  LYS A 147      -0.935  16.825  33.656  1.00 68.81           C  
ATOM   2316  HA  LYS A 147      -0.244  16.027  33.384  1.00 68.81           H  
ATOM   2317  C   LYS A 147      -2.247  16.169  34.088  1.00 68.81           C  
ATOM   2318  CB  LYS A 147      -0.306  17.662  34.782  1.00 68.81           C  
ATOM   2319  HB2 LYS A 147      -0.919  18.544  34.966  1.00 68.81           H  
ATOM   2320  HB3 LYS A 147      -0.293  17.059  35.690  1.00 68.81           H  
ATOM   2321  O   LYS A 147      -3.051  16.789  34.776  1.00 68.81           O  
ATOM   2322  CG  LYS A 147       1.133  18.091  34.457  1.00 68.81           C  
ATOM   2323  HG2 LYS A 147       1.133  18.732  33.576  1.00 68.81           H  
ATOM   2324  HG3 LYS A 147       1.732  17.205  34.248  1.00 68.81           H  
ATOM   2325  CD  LYS A 147       1.750  18.852  35.637  1.00 68.81           C  
ATOM   2326  HD2 LYS A 147       1.152  19.742  35.836  1.00 68.81           H  
ATOM   2327  HD3 LYS A 147       1.747  18.212  36.519  1.00 68.81           H  
ATOM   2328  CE  LYS A 147       3.187  19.258  35.295  1.00 68.81           C  
ATOM   2329  HE2 LYS A 147       3.764  18.356  35.094  1.00 68.81           H  
ATOM   2330  HE3 LYS A 147       3.169  19.845  34.376  1.00 68.81           H  
ATOM   2331  NZ  LYS A 147       3.814  20.041  36.390  1.00 68.81           N  
ATOM   2332  HZ1 LYS A 147       3.288  20.886  36.560  1.00 68.81           H  
ATOM   2333  HZ2 LYS A 147       3.846  19.497  37.240  1.00 68.81           H  
ATOM   2334  HZ3 LYS A 147       4.757  20.298  36.135  1.00 68.81           H  
ATOM   2335  N   GLY A 148      -2.462  14.919  33.693  1.00 68.25           N  
ATOM   2336  H   GLY A 148      -1.842  14.522  33.001  1.00 68.25           H  
ATOM   2337  CA  GLY A 148      -3.637  14.142  34.075  1.00 68.25           C  
ATOM   2338  HA2 GLY A 148      -3.762  14.185  35.157  1.00 68.25           H  
ATOM   2339  HA3 GLY A 148      -4.523  14.573  33.608  1.00 68.25           H  
ATOM   2340  C   GLY A 148      -3.526  12.686  33.641  1.00 68.25           C  
ATOM   2341  O   GLY A 148      -2.720  12.341  32.780  1.00 68.25           O  
ATOM   2342  N   LYS A 149      -4.340  11.815  34.244  1.00 74.94           N  
ATOM   2343  H   LYS A 149      -5.032  12.170  34.889  1.00 74.94           H  
ATOM   2344  CA  LYS A 149      -4.509  10.457  33.721  1.00 74.94           C  
ATOM   2345  HA  LYS A 149      -3.535  10.038  33.467  1.00 74.94           H  
ATOM   2346  C   LYS A 149      -5.315  10.548  32.431  1.00 74.94           C  
ATOM   2347  CB  LYS A 149      -5.199   9.536  34.739  1.00 74.94           C  
ATOM   2348  HB2 LYS A 149      -6.018  10.068  35.224  1.00 74.94           H  
ATOM   2349  HB3 LYS A 149      -5.620   8.687  34.200  1.00 74.94           H  
ATOM   2350  O   LYS A 149      -6.479  10.936  32.470  1.00 74.94           O  
ATOM   2351  CG  LYS A 149      -4.216   8.996  35.786  1.00 74.94           C  
ATOM   2352  HG2 LYS A 149      -3.406   8.474  35.278  1.00 74.94           H  
ATOM   2353  HG3 LYS A 149      -3.800   9.824  36.360  1.00 74.94           H  
ATOM   2354  CD  LYS A 149      -4.928   8.020  36.732  1.00 74.94           C  
ATOM   2355  HD2 LYS A 149      -5.402   7.236  36.142  1.00 74.94           H  
ATOM   2356  HD3 LYS A 149      -5.697   8.559  37.285  1.00 74.94           H  
ATOM   2357  CE  LYS A 149      -3.926   7.390  37.705  1.00 74.94           C  
ATOM   2358  HE2 LYS A 149      -3.429   8.187  38.259  1.00 74.94           H  
ATOM   2359  HE3 LYS A 149      -3.167   6.865  37.125  1.00 74.94           H  
ATOM   2360  NZ  LYS A 149      -4.596   6.452  38.640  1.00 74.94           N  
ATOM   2361  HZ1 LYS A 149      -3.925   6.027  39.263  1.00 74.94           H  
ATOM   2362  HZ2 LYS A 149      -5.292   6.934  39.191  1.00 74.94           H  
ATOM   2363  HZ3 LYS A 149      -5.057   5.715  38.124  1.00 74.94           H  
ATOM   2364  N   PHE A 150      -4.702  10.174  31.315  1.00 82.81           N  
ATOM   2365  H   PHE A 150      -3.719   9.947  31.344  1.00 82.81           H  
ATOM   2366  CA  PHE A 150      -5.438   9.903  30.088  1.00 82.81           C  
ATOM   2367  HA  PHE A 150      -5.963  10.804  29.769  1.00 82.81           H  
ATOM   2368  C   PHE A 150      -6.449   8.785  30.351  1.00 82.81           C  
ATOM   2369  CB  PHE A 150      -4.457   9.470  28.999  1.00 82.81           C  
ATOM   2370  HB2 PHE A 150      -3.939   8.573  29.338  1.00 82.81           H  
ATOM   2371  HB3 PHE A 150      -3.687  10.232  28.874  1.00 82.81           H  
ATOM   2372  O   PHE A 150      -6.064   7.686  30.753  1.00 82.81           O  
ATOM   2373  CG  PHE A 150      -5.105   9.195  27.657  1.00 82.81           C  
ATOM   2374  CD1 PHE A 150      -5.047   7.898  27.118  1.00 82.81           C  
ATOM   2375  HD1 PHE A 150      -4.548   7.105  27.655  1.00 82.81           H  
ATOM   2376  CD2 PHE A 150      -5.771  10.216  26.950  1.00 82.81           C  
ATOM   2377  HD2 PHE A 150      -5.850  11.210  27.364  1.00 82.81           H  
ATOM   2378  CE1 PHE A 150      -5.624   7.628  25.867  1.00 82.81           C  
ATOM   2379  HE1 PHE A 150      -5.557   6.640  25.438  1.00 82.81           H  
ATOM   2380  CE2 PHE A 150      -6.345   9.946  25.696  1.00 82.81           C  
ATOM   2381  HE2 PHE A 150      -6.840  10.731  25.144  1.00 82.81           H  
ATOM   2382  CZ  PHE A 150      -6.268   8.651  25.156  1.00 82.81           C  
ATOM   2383  HZ  PHE A 150      -6.692   8.438  24.186  1.00 82.81           H  
ATOM   2384  N   THR A 151      -7.734   9.065  30.154  1.00 89.06           N  
ATOM   2385  H   THR A 151      -8.002  10.010  29.919  1.00 89.06           H  
ATOM   2386  CA  THR A 151      -8.802   8.065  30.230  1.00 89.06           C  
ATOM   2387  HA  THR A 151      -8.406   7.123  30.608  1.00 89.06           H  
ATOM   2388  C   THR A 151      -9.361   7.841  28.829  1.00 89.06           C  
ATOM   2389  CB  THR A 151      -9.910   8.465  31.212  1.00 89.06           C  
ATOM   2390  HB  THR A 151     -10.764   7.801  31.076  1.00 89.06           H  
ATOM   2391  O   THR A 151     -10.084   8.713  28.325  1.00 89.06           O  
ATOM   2392  CG2 THR A 151      -9.425   8.338  32.656  1.00 89.06           C  
ATOM   2393 HG21 THR A 151      -8.569   8.992  32.823  1.00 89.06           H  
ATOM   2394 HG22 THR A 151      -9.140   7.305  32.856  1.00 89.06           H  
ATOM   2395 HG23 THR A 151     -10.233   8.619  33.331  1.00 89.06           H  
ATOM   2396  OG1 THR A 151     -10.323   9.794  30.994  1.00 89.06           O  
ATOM   2397  HG1 THR A 151     -10.691   9.814  30.108  1.00 89.06           H  
ATOM   2398  N   PRO A 152      -9.030   6.700  28.197  1.00 91.44           N  
ATOM   2399  CA  PRO A 152      -9.647   6.296  26.945  1.00 91.44           C  
ATOM   2400  HA  PRO A 152      -9.348   7.000  26.168  1.00 91.44           H  
ATOM   2401  C   PRO A 152     -11.172   6.267  27.076  1.00 91.44           C  
ATOM   2402  CB  PRO A 152      -9.089   4.906  26.620  1.00 91.44           C  
ATOM   2403  HB2 PRO A 152      -9.761   4.135  26.996  1.00 91.44           H  
ATOM   2404  HB3 PRO A 152      -8.928   4.776  25.550  1.00 91.44           H  
ATOM   2405  O   PRO A 152     -11.701   5.895  28.124  1.00 91.44           O  
ATOM   2406  CG  PRO A 152      -7.777   4.848  27.400  1.00 91.44           C  
ATOM   2407  HG2 PRO A 152      -6.983   5.312  26.815  1.00 91.44           H  
ATOM   2408  HG3 PRO A 152      -7.510   3.826  27.668  1.00 91.44           H  
ATOM   2409  CD  PRO A 152      -8.069   5.696  28.631  1.00 91.44           C  
ATOM   2410  HD2 PRO A 152      -8.518   5.077  29.409  1.00 91.44           H  
ATOM   2411  HD3 PRO A 152      -7.145   6.152  28.988  1.00 91.44           H  
ATOM   2412  N   SER A 153     -11.864   6.656  26.012  1.00 96.19           N  
ATOM   2413  H   SER A 153     -11.345   6.916  25.186  1.00 96.19           H  
ATOM   2414  CA  SER A 153     -13.324   6.625  25.912  1.00 96.19           C  
ATOM   2415  HA  SER A 153     -13.757   6.175  26.805  1.00 96.19           H  
ATOM   2416  C   SER A 153     -13.717   5.774  24.705  1.00 96.19           C  
ATOM   2417  CB  SER A 153     -13.870   8.052  25.830  1.00 96.19           C  
ATOM   2418  HB2 SER A 153     -13.458   8.566  24.961  1.00 96.19           H  
ATOM   2419  HB3 SER A 153     -13.579   8.592  26.731  1.00 96.19           H  
ATOM   2420  O   SER A 153     -14.025   6.339  23.652  1.00 96.19           O  
ATOM   2421  OG  SER A 153     -15.277   8.029  25.748  1.00 96.19           O  
ATOM   2422  HG  SER A 153     -15.504   7.729  24.865  1.00 96.19           H  
ATOM   2423  N   PRO A 154     -13.615   4.437  24.803  1.00 97.56           N  
ATOM   2424  CA  PRO A 154     -13.973   3.552  23.703  1.00 97.56           C  
ATOM   2425  HA  PRO A 154     -13.379   3.796  22.822  1.00 97.56           H  
ATOM   2426  C   PRO A 154     -15.457   3.699  23.360  1.00 97.56           C  
ATOM   2427  CB  PRO A 154     -13.629   2.137  24.175  1.00 97.56           C  
ATOM   2428  HB2 PRO A 154     -14.295   1.386  23.750  1.00 97.56           H  
ATOM   2429  HB3 PRO A 154     -12.594   1.909  23.921  1.00 97.56           H  
ATOM   2430  O   PRO A 154     -16.282   3.962  24.239  1.00 97.56           O  
ATOM   2431  CG  PRO A 154     -13.774   2.235  25.693  1.00 97.56           C  
ATOM   2432  HG2 PRO A 154     -13.166   1.489  26.206  1.00 97.56           H  
ATOM   2433  HG3 PRO A 154     -14.823   2.132  25.968  1.00 97.56           H  
ATOM   2434  CD  PRO A 154     -13.301   3.657  25.994  1.00 97.56           C  
ATOM   2435  HD2 PRO A 154     -13.815   4.035  26.877  1.00 97.56           H  
ATOM   2436  HD3 PRO A 154     -12.222   3.658  26.151  1.00 97.56           H  
ATOM   2437  N   VAL A 155     -15.792   3.525  22.085  1.00 97.81           N  
ATOM   2438  H   VAL A 155     -15.068   3.287  21.422  1.00 97.81           H  
ATOM   2439  CA  VAL A 155     -17.178   3.535  21.608  1.00 97.81           C  
ATOM   2440  HA  VAL A 155     -17.834   3.330  22.453  1.00 97.81           H  
ATOM   2441  C   VAL A 155     -17.379   2.414  20.604  1.00 97.81           C  
ATOM   2442  CB  VAL A 155     -17.587   4.916  21.051  1.00 97.81           C  
ATOM   2443  HB  VAL A 155     -17.451   5.641  21.853  1.00 97.81           H  
ATOM   2444  O   VAL A 155     -16.670   2.341  19.603  1.00 97.81           O  
ATOM   2445  CG1 VAL A 155     -16.756   5.399  19.859  1.00 97.81           C  
ATOM   2446 HG11 VAL A 155     -15.708   5.425  20.159  1.00 97.81           H  
ATOM   2447 HG12 VAL A 155     -16.886   4.746  18.996  1.00 97.81           H  
ATOM   2448 HG13 VAL A 155     -17.068   6.405  19.578  1.00 97.81           H  
ATOM   2449  CG2 VAL A 155     -19.066   4.957  20.657  1.00 97.81           C  
ATOM   2450 HG21 VAL A 155     -19.351   5.975  20.391  1.00 97.81           H  
ATOM   2451 HG22 VAL A 155     -19.684   4.625  21.492  1.00 97.81           H  
ATOM   2452 HG23 VAL A 155     -19.250   4.308  19.801  1.00 97.81           H  
ATOM   2453  N   ASP A 156     -18.355   1.556  20.875  1.00 97.94           N  
ATOM   2454  H   ASP A 156     -18.876   1.661  21.734  1.00 97.94           H  
ATOM   2455  CA  ASP A 156     -18.852   0.571  19.922  1.00 97.94           C  
ATOM   2456  HA  ASP A 156     -18.043   0.256  19.263  1.00 97.94           H  
ATOM   2457  C   ASP A 156     -19.967   1.196  19.081  1.00 97.94           C  
ATOM   2458  CB  ASP A 156     -19.373  -0.673  20.652  1.00 97.94           C  
ATOM   2459  HB2 ASP A 156     -20.201  -0.383  21.299  1.00 97.94           H  
ATOM   2460  HB3 ASP A 156     -19.755  -1.378  19.914  1.00 97.94           H  
ATOM   2461  O   ASP A 156     -20.752   2.011  19.570  1.00 97.94           O  
ATOM   2462  CG  ASP A 156     -18.297  -1.376  21.480  1.00 97.94           C  
ATOM   2463  OD1 ASP A 156     -17.217  -1.659  20.921  1.00 97.94           O  
ATOM   2464  OD2 ASP A 156     -18.579  -1.650  22.668  1.00 97.94           O  
ATOM   2465  N   PHE A 157     -20.073   0.788  17.821  1.00 96.44           N  
ATOM   2466  H   PHE A 157     -19.394   0.129  17.467  1.00 96.44           H  
ATOM   2467  CA  PHE A 157     -21.126   1.248  16.925  1.00 96.44           C  
ATOM   2468  HA  PHE A 157     -21.948   1.635  17.527  1.00 96.44           H  
ATOM   2469  C   PHE A 157     -21.701   0.109  16.088  1.00 96.44           C  
ATOM   2470  CB  PHE A 157     -20.618   2.416  16.072  1.00 96.44           C  
ATOM   2471  HB2 PHE A 157     -21.428   2.771  15.434  1.00 96.44           H  
ATOM   2472  HB3 PHE A 157     -20.363   3.236  16.744  1.00 96.44           H  
ATOM   2473  O   PHE A 157     -21.086  -0.937  15.860  1.00 96.44           O  
ATOM   2474  CG  PHE A 157     -19.413   2.102  15.207  1.00 96.44           C  
ATOM   2475  CD1 PHE A 157     -18.118   2.431  15.650  1.00 96.44           C  
ATOM   2476  HD1 PHE A 157     -17.978   2.903  16.612  1.00 96.44           H  
ATOM   2477  CD2 PHE A 157     -19.588   1.498  13.949  1.00 96.44           C  
ATOM   2478  HD2 PHE A 157     -20.581   1.250  13.604  1.00 96.44           H  
ATOM   2479  CE1 PHE A 157     -17.006   2.158  14.835  1.00 96.44           C  
ATOM   2480  HE1 PHE A 157     -16.013   2.423  15.166  1.00 96.44           H  
ATOM   2481  CE2 PHE A 157     -18.475   1.213  13.139  1.00 96.44           C  
ATOM   2482  HE2 PHE A 157     -18.612   0.745  12.176  1.00 96.44           H  
ATOM   2483  CZ  PHE A 157     -17.183   1.540  13.586  1.00 96.44           C  
ATOM   2484  HZ  PHE A 157     -16.324   1.321  12.970  1.00 96.44           H  
ATOM   2485  N   THR A 158     -22.936   0.300  15.636  1.00 97.06           N  
ATOM   2486  H   THR A 158     -23.388   1.180  15.838  1.00 97.06           H  
ATOM   2487  CA  THR A 158     -23.630  -0.612  14.726  1.00 97.06           C  
ATOM   2488  HA  THR A 158     -22.894  -1.199  14.176  1.00 97.06           H  
ATOM   2489  C   THR A 158     -24.423   0.214  13.725  1.00 97.06           C  
ATOM   2490  CB  THR A 158     -24.529  -1.588  15.496  1.00 97.06           C  
ATOM   2491  HB  THR A 158     -25.216  -1.031  16.133  1.00 97.06           H  
ATOM   2492  O   THR A 158     -25.296   0.994  14.102  1.00 97.06           O  
ATOM   2493  CG2 THR A 158     -25.324  -2.505  14.572  1.00 97.06           C  
ATOM   2494 HG21 THR A 158     -25.814  -3.283  15.158  1.00 97.06           H  
ATOM   2495 HG22 THR A 158     -26.090  -1.927  14.055  1.00 97.06           H  
ATOM   2496 HG23 THR A 158     -24.653  -2.960  13.844  1.00 97.06           H  
ATOM   2497  OG1 THR A 158     -23.726  -2.431  16.299  1.00 97.06           O  
ATOM   2498  HG1 THR A 158     -22.902  -1.961  16.440  1.00 97.06           H  
ATOM   2499  N   ILE A 159     -24.108   0.040  12.446  1.00 93.19           N  
ATOM   2500  H   ILE A 159     -23.438  -0.677  12.209  1.00 93.19           H  
ATOM   2501  CA  ILE A 159     -24.701   0.797  11.348  1.00 93.19           C  
ATOM   2502  HA  ILE A 159     -25.324   1.589  11.765  1.00 93.19           H  
ATOM   2503  C   ILE A 159     -25.592  -0.157  10.558  1.00 93.19           C  
ATOM   2504  CB  ILE A 159     -23.640   1.495  10.467  1.00 93.19           C  
ATOM   2505  HB  ILE A 159     -23.218   0.757   9.784  1.00 93.19           H  
ATOM   2506  O   ILE A 159     -25.141  -1.194  10.068  1.00 93.19           O  
ATOM   2507  CG1 ILE A 159     -22.484   2.115  11.289  1.00 93.19           C  
ATOM   2508 HG12 ILE A 159     -22.017   1.335  11.891  1.00 93.19           H  
ATOM   2509 HG13 ILE A 159     -22.879   2.878  11.961  1.00 93.19           H  
ATOM   2510  CG2 ILE A 159     -24.330   2.587   9.633  1.00 93.19           C  
ATOM   2511 HG21 ILE A 159     -24.583   3.436  10.268  1.00 93.19           H  
ATOM   2512 HG22 ILE A 159     -25.246   2.219   9.173  1.00 93.19           H  
ATOM   2513 HG23 ILE A 159     -23.659   2.931   8.846  1.00 93.19           H  
ATOM   2514  CD1 ILE A 159     -21.361   2.727  10.442  1.00 93.19           C  
ATOM   2515 HD11 ILE A 159     -20.967   1.980   9.753  1.00 93.19           H  
ATOM   2516 HD12 ILE A 159     -20.558   3.064  11.097  1.00 93.19           H  
ATOM   2517 HD13 ILE A 159     -21.727   3.585   9.877  1.00 93.19           H  
ATOM   2518  N   THR A 160     -26.866   0.200  10.462  1.00 93.38           N  
ATOM   2519  H   THR A 160     -27.135   1.088  10.859  1.00 93.38           H  
ATOM   2520  CA  THR A 160     -27.941  -0.525   9.773  1.00 93.38           C  
ATOM   2521  HA  THR A 160     -27.527  -1.163   8.991  1.00 93.38           H  
ATOM   2522  C   THR A 160     -28.878   0.511   9.152  1.00 93.38           C  
ATOM   2523  CB  THR A 160     -28.753  -1.388  10.752  1.00 93.38           C  
ATOM   2524  HB  THR A 160     -29.561  -1.878  10.208  1.00 93.38           H  
ATOM   2525  O   THR A 160     -28.911   1.634   9.661  1.00 93.38           O  
ATOM   2526  CG2 THR A 160     -27.921  -2.475  11.423  1.00 93.38           C  
ATOM   2527 HG21 THR A 160     -27.475  -3.103  10.652  1.00 93.38           H  
ATOM   2528 HG22 THR A 160     -28.572  -3.087  12.048  1.00 93.38           H  
ATOM   2529 HG23 THR A 160     -27.135  -2.033  12.035  1.00 93.38           H  
ATOM   2530  OG1 THR A 160     -29.291  -0.584  11.778  1.00 93.38           O  
ATOM   2531  HG1 THR A 160     -28.645   0.098  11.978  1.00 93.38           H  
ATOM   2532  N   PRO A 161     -29.669   0.195   8.111  1.00 87.25           N  
ATOM   2533  CA  PRO A 161     -30.652   1.134   7.558  1.00 87.25           C  
ATOM   2534  HA  PRO A 161     -30.125   1.919   7.015  1.00 87.25           H  
ATOM   2535  C   PRO A 161     -31.561   1.774   8.622  1.00 87.25           C  
ATOM   2536  CB  PRO A 161     -31.480   0.301   6.575  1.00 87.25           C  
ATOM   2537  HB2 PRO A 161     -31.823   0.897   5.730  1.00 87.25           H  
ATOM   2538  HB3 PRO A 161     -32.330  -0.152   7.086  1.00 87.25           H  
ATOM   2539  O   PRO A 161     -31.941   2.941   8.515  1.00 87.25           O  
ATOM   2540  CG  PRO A 161     -30.527  -0.807   6.135  1.00 87.25           C  
ATOM   2541  HG2 PRO A 161     -31.068  -1.699   5.822  1.00 87.25           H  
ATOM   2542  HG3 PRO A 161     -29.898  -0.440   5.323  1.00 87.25           H  
ATOM   2543  CD  PRO A 161     -29.685  -1.066   7.383  1.00 87.25           C  
ATOM   2544  HD2 PRO A 161     -28.680  -1.378   7.097  1.00 87.25           H  
ATOM   2545  HD3 PRO A 161     -30.161  -1.835   7.991  1.00 87.25           H  
ATOM   2546  N   GLU A 162     -31.884   1.029   9.678  1.00 84.38           N  
ATOM   2547  H   GLU A 162     -31.577   0.066   9.686  1.00 84.38           H  
ATOM   2548  CA  GLU A 162     -32.743   1.448  10.780  1.00 84.38           C  
ATOM   2549  HA  GLU A 162     -33.628   1.932  10.366  1.00 84.38           H  
ATOM   2550  C   GLU A 162     -32.070   2.456  11.724  1.00 84.38           C  
ATOM   2551  CB  GLU A 162     -33.199   0.217  11.584  1.00 84.38           C  
ATOM   2552  HB2 GLU A 162     -32.337  -0.267  12.044  1.00 84.38           H  
ATOM   2553  HB3 GLU A 162     -33.836   0.574  12.393  1.00 84.38           H  
ATOM   2554  O   GLU A 162     -32.761   3.310  12.292  1.00 84.38           O  
ATOM   2555  CG  GLU A 162     -34.016  -0.815  10.783  1.00 84.38           C  
ATOM   2556  HG2 GLU A 162     -34.520  -1.464  11.499  1.00 84.38           H  
ATOM   2557  HG3 GLU A 162     -34.790  -0.284  10.228  1.00 84.38           H  
ATOM   2558  CD  GLU A 162     -33.203  -1.704   9.821  1.00 84.38           C  
ATOM   2559  OE1 GLU A 162     -33.843  -2.358   8.971  1.00 84.38           O  
ATOM   2560  OE2 GLU A 162     -31.956  -1.717   9.920  1.00 84.38           O  
ATOM   2561  N   THR A 163     -30.742   2.388  11.881  1.00 80.94           N  
ATOM   2562  H   THR A 163     -30.229   1.700  11.349  1.00 80.94           H  
ATOM   2563  CA  THR A 163     -29.978   3.290  12.761  1.00 80.94           C  
ATOM   2564  HA  THR A 163     -30.618   3.559  13.601  1.00 80.94           H  
ATOM   2565  C   THR A 163     -29.615   4.617  12.091  1.00 80.94           C  
ATOM   2566  CB  THR A 163     -28.731   2.623  13.374  1.00 80.94           C  
ATOM   2567  HB  THR A 163     -28.203   3.369  13.967  1.00 80.94           H  
ATOM   2568  O   THR A 163     -29.331   5.589  12.789  1.00 80.94           O  
ATOM   2569  CG2 THR A 163     -29.095   1.463  14.302  1.00 80.94           C  
ATOM   2570 HG21 THR A 163     -28.196   0.913  14.580  1.00 80.94           H  
ATOM   2571 HG22 THR A 163     -29.805   0.785  13.827  1.00 80.94           H  
ATOM   2572 HG23 THR A 163     -29.554   1.861  15.207  1.00 80.94           H  
ATOM   2573  OG1 THR A 163     -27.824   2.117  12.426  1.00 80.94           O  
ATOM   2574  HG1 THR A 163     -26.968   2.165  12.858  1.00 80.94           H  
ATOM   2575  N   LEU A 164     -29.713   4.717  10.761  1.00 77.25           N  
ATOM   2576  H   LEU A 164     -29.933   3.878  10.242  1.00 77.25           H  
ATOM   2577  CA  LEU A 164     -29.349   5.928  10.020  1.00 77.25           C  
ATOM   2578  HA  LEU A 164     -28.350   6.237  10.327  1.00 77.25           H  
ATOM   2579  C   LEU A 164     -30.299   7.095  10.271  1.00 77.25           C  
ATOM   2580  CB  LEU A 164     -29.349   5.656   8.514  1.00 77.25           C  
ATOM   2581  HB2 LEU A 164     -30.356   5.375   8.206  1.00 77.25           H  
ATOM   2582  HB3 LEU A 164     -29.078   6.586   8.014  1.00 77.25           H  
ATOM   2583  O   LEU A 164     -31.410   7.132   9.743  1.00 77.25           O  
ATOM   2584  CG  LEU A 164     -28.389   4.574   8.044  1.00 77.25           C  
ATOM   2585  HG  LEU A 164     -28.711   3.616   8.453  1.00 77.25           H  
ATOM   2586  CD1 LEU A 164     -28.495   4.486   6.532  1.00 77.25           C  
ATOM   2587 HD11 LEU A 164     -29.549   4.493   6.255  1.00 77.25           H  
ATOM   2588 HD12 LEU A 164     -27.971   5.324   6.071  1.00 77.25           H  
ATOM   2589 HD13 LEU A 164     -28.059   3.553   6.175  1.00 77.25           H  
ATOM   2590  CD2 LEU A 164     -26.952   4.853   8.454  1.00 77.25           C  
ATOM   2591 HD21 LEU A 164     -26.327   4.051   8.060  1.00 77.25           H  
ATOM   2592 HD22 LEU A 164     -26.852   4.829   9.539  1.00 77.25           H  
ATOM   2593 HD23 LEU A 164     -26.625   5.824   8.083  1.00 77.25           H  
ATOM   2594  N   GLN A 165     -29.866   8.114  11.001  1.00 65.88           N  
ATOM   2595  H   GLN A 165     -28.967   8.023  11.452  1.00 65.88           H  
ATOM   2596  CA  GLN A 165     -30.732   9.243  11.359  1.00 65.88           C  
ATOM   2597  HA  GLN A 165     -31.618   8.856  11.863  1.00 65.88           H  
ATOM   2598  C   GLN A 165     -31.229  10.052  10.145  1.00 65.88           C  
ATOM   2599  CB  GLN A 165     -30.001  10.152  12.350  1.00 65.88           C  
ATOM   2600  HB2 GLN A 165     -29.103  10.560  11.887  1.00 65.88           H  
ATOM   2601  HB3 GLN A 165     -30.666  10.978  12.603  1.00 65.88           H  
ATOM   2602  O   GLN A 165     -32.422  10.323  10.044  1.00 65.88           O  
ATOM   2603  CG  GLN A 165     -29.614   9.409  13.641  1.00 65.88           C  
ATOM   2604  HG2 GLN A 165     -28.859   8.654  13.421  1.00 65.88           H  
ATOM   2605  HG3 GLN A 165     -30.491   8.907  14.051  1.00 65.88           H  
ATOM   2606  CD  GLN A 165     -29.055  10.342  14.708  1.00 65.88           C  
ATOM   2607  NE2 GLN A 165     -28.539   9.807  15.790  1.00 65.88           N  
ATOM   2608 HE21 GLN A 165     -28.377   8.811  15.835  1.00 65.88           H  
ATOM   2609 HE22 GLN A 165     -28.073  10.452  16.412  1.00 65.88           H  
ATOM   2610  OE1 GLN A 165     -29.082  11.556  14.602  1.00 65.88           O  
ATOM   2611  N   ASN A 166     -30.337  10.389   9.206  1.00 59.28           N  
ATOM   2612  H   ASN A 166     -29.384  10.085   9.343  1.00 59.28           H  
ATOM   2613  CA  ASN A 166     -30.583  11.405   8.169  1.00 59.28           C  
ATOM   2614  HA  ASN A 166     -31.464  11.977   8.460  1.00 59.28           H  
ATOM   2615  C   ASN A 166     -30.935  10.849   6.781  1.00 59.28           C  
ATOM   2616  CB  ASN A 166     -29.395  12.383   8.137  1.00 59.28           C  
ATOM   2617  HB2 ASN A 166     -29.478  13.049   7.277  1.00 59.28           H  
ATOM   2618  HB3 ASN A 166     -28.462  11.827   8.042  1.00 59.28           H  
ATOM   2619  O   ASN A 166     -30.776  11.541   5.775  1.00 59.28           O  
ATOM   2620  CG  ASN A 166     -29.343  13.272   9.363  1.00 59.28           C  
ATOM   2621  ND2 ASN A 166     -28.181  13.769   9.710  1.00 59.28           N  
ATOM   2622 HD21 ASN A 166     -28.165  14.306  10.565  1.00 59.28           H  
ATOM   2623 HD22 ASN A 166     -27.339  13.529   9.207  1.00 59.28           H  
ATOM   2624  OD1 ASN A 166     -30.338  13.545  10.011  1.00 59.28           O  
ATOM   2625  N   VAL A 167     -31.430   9.614   6.696  1.00 62.16           N  
ATOM   2626  H   VAL A 167     -31.580   9.088   7.544  1.00 62.16           H  
ATOM   2627  CA  VAL A 167     -31.846   9.044   5.410  1.00 62.16           C  
ATOM   2628  HA  VAL A 167     -31.384   9.613   4.602  1.00 62.16           H  
ATOM   2629  C   VAL A 167     -33.353   9.184   5.251  1.00 62.16           C  
ATOM   2630  CB  VAL A 167     -31.338   7.608   5.225  1.00 62.16           C  
ATOM   2631  HB  VAL A 167     -31.750   6.956   5.995  1.00 62.16           H  
ATOM   2632  O   VAL A 167     -34.124   8.522   5.940  1.00 62.16           O  
ATOM   2633  CG1 VAL A 167     -31.740   7.099   3.837  1.00 62.16           C  
ATOM   2634 HG11 VAL A 167     -31.329   7.740   3.057  1.00 62.16           H  
ATOM   2635 HG12 VAL A 167     -31.373   6.085   3.683  1.00 62.16           H  
ATOM   2636 HG13 VAL A 167     -32.826   7.063   3.750  1.00 62.16           H  
ATOM   2637  CG2 VAL A 167     -29.810   7.594   5.300  1.00 62.16           C  
ATOM   2638 HG21 VAL A 167     -29.466   7.877   6.294  1.00 62.16           H  
ATOM   2639 HG22 VAL A 167     -29.443   6.597   5.054  1.00 62.16           H  
ATOM   2640 HG23 VAL A 167     -29.390   8.292   4.575  1.00 62.16           H  
ATOM   2641  N   LYS A 168     -33.782  10.043   4.319  1.00 60.34           N  
ATOM   2642  H   LYS A 168     -33.087  10.587   3.827  1.00 60.34           H  
ATOM   2643  CA  LYS A 168     -35.207  10.210   3.976  1.00 60.34           C  
ATOM   2644  HA  LYS A 168     -35.768  10.471   4.874  1.00 60.34           H  
ATOM   2645  C   LYS A 168     -35.831   8.915   3.457  1.00 60.34           C  
ATOM   2646  CB  LYS A 168     -35.379  11.308   2.917  1.00 60.34           C  
ATOM   2647  HB2 LYS A 168     -36.386  11.234   2.508  1.00 60.34           H  
ATOM   2648  HB3 LYS A 168     -34.673  11.145   2.102  1.00 60.34           H  
ATOM   2649  O   LYS A 168     -36.976   8.612   3.770  1.00 60.34           O  
ATOM   2650  CG  LYS A 168     -35.200  12.717   3.493  1.00 60.34           C  
ATOM   2651  HG2 LYS A 168     -34.188  12.832   3.882  1.00 60.34           H  
ATOM   2652  HG3 LYS A 168     -35.914  12.868   4.303  1.00 60.34           H  
ATOM   2653  CD  LYS A 168     -35.450  13.753   2.392  1.00 60.34           C  
ATOM   2654  HD2 LYS A 168     -36.441  13.593   1.967  1.00 60.34           H  
ATOM   2655  HD3 LYS A 168     -34.704  13.620   1.609  1.00 60.34           H  
ATOM   2656  CE  LYS A 168     -35.359  15.171   2.961  1.00 60.34           C  
ATOM   2657  HE2 LYS A 168     -34.387  15.290   3.440  1.00 60.34           H  
ATOM   2658  HE3 LYS A 168     -36.127  15.290   3.725  1.00 60.34           H  
ATOM   2659  NZ  LYS A 168     -35.531  16.179   1.887  1.00 60.34           N  
ATOM   2660  HZ1 LYS A 168     -36.426  16.058   1.435  1.00 60.34           H  
ATOM   2661  HZ2 LYS A 168     -34.810  16.063   1.189  1.00 60.34           H  
ATOM   2662  HZ3 LYS A 168     -35.471  17.115   2.263  1.00 60.34           H  
ATOM   2663  N   GLU A 169     -35.069   8.153   2.681  1.00 65.25           N  
ATOM   2664  H   GLU A 169     -34.140   8.482   2.461  1.00 65.25           H  
ATOM   2665  CA  GLU A 169     -35.546   6.982   1.948  1.00 65.25           C  
ATOM   2666  HA  GLU A 169     -36.621   6.873   2.096  1.00 65.25           H  
ATOM   2667  C   GLU A 169     -34.925   5.685   2.481  1.00 65.25           C  
ATOM   2668  CB  GLU A 169     -35.332   7.199   0.446  1.00 65.25           C  
ATOM   2669  HB2 GLU A 169     -35.568   6.265  -0.065  1.00 65.25           H  
ATOM   2670  HB3 GLU A 169     -34.289   7.457   0.262  1.00 65.25           H  
ATOM   2671  O   GLU A 169     -34.387   4.879   1.729  1.00 65.25           O  
ATOM   2672  CG  GLU A 169     -36.259   8.303  -0.091  1.00 65.25           C  
ATOM   2673  HG2 GLU A 169     -36.056   9.231   0.444  1.00 65.25           H  
ATOM   2674  HG3 GLU A 169     -37.290   8.018   0.120  1.00 65.25           H  
ATOM   2675  CD  GLU A 169     -36.110   8.571  -1.595  1.00 65.25           C  
ATOM   2676  OE1 GLU A 169     -36.933   9.368  -2.099  1.00 65.25           O  
ATOM   2677  OE2 GLU A 169     -35.165   8.031  -2.207  1.00 65.25           O  
ATOM   2678  N   ARG A 170     -35.015   5.457   3.802  1.00 67.88           N  
ATOM   2679  H   ARG A 170     -35.414   6.182   4.382  1.00 67.88           H  
ATOM   2680  CA  ARG A 170     -34.521   4.214   4.433  1.00 67.88           C  
ATOM   2681  HA  ARG A 170     -33.438   4.157   4.320  1.00 67.88           H  
ATOM   2682  C   ARG A 170     -35.073   2.953   3.763  1.00 67.88           C  
ATOM   2683  CB  ARG A 170     -34.884   4.159   5.924  1.00 67.88           C  
ATOM   2684  HB2 ARG A 170     -34.678   3.151   6.285  1.00 67.88           H  
ATOM   2685  HB3 ARG A 170     -35.953   4.343   6.036  1.00 67.88           H  
ATOM   2686  O   ARG A 170     -34.368   1.961   3.668  1.00 67.88           O  
ATOM   2687  CG  ARG A 170     -34.102   5.134   6.811  1.00 67.88           C  
ATOM   2688  HG2 ARG A 170     -34.317   6.157   6.502  1.00 67.88           H  
ATOM   2689  HG3 ARG A 170     -33.033   4.938   6.730  1.00 67.88           H  
ATOM   2690  CD  ARG A 170     -34.561   4.930   8.257  1.00 67.88           C  
ATOM   2691  HD2 ARG A 170     -34.318   3.908   8.548  1.00 67.88           H  
ATOM   2692  HD3 ARG A 170     -35.643   5.057   8.300  1.00 67.88           H  
ATOM   2693  NE  ARG A 170     -33.939   5.865   9.211  1.00 67.88           N  
ATOM   2694  HE  ARG A 170     -33.229   6.498   8.873  1.00 67.88           H  
ATOM   2695  NH1 ARG A 170     -34.817   4.910  11.097  1.00 67.88           N  
ATOM   2696 HH11 ARG A 170     -34.474   4.587  11.991  1.00 67.88           H  
ATOM   2697 HH12 ARG A 170     -35.234   4.221  10.488  1.00 67.88           H  
ATOM   2698  NH2 ARG A 170     -33.486   6.651  11.311  1.00 67.88           N  
ATOM   2699 HH21 ARG A 170     -33.538   6.532  12.313  1.00 67.88           H  
ATOM   2700 HH22 ARG A 170     -32.780   7.233  10.884  1.00 67.88           H  
ATOM   2701  CZ  ARG A 170     -34.086   5.815  10.523  1.00 67.88           C  
ATOM   2702  N   ALA A 171     -36.319   3.003   3.285  1.00 69.06           N  
ATOM   2703  H   ALA A 171     -36.823   3.874   3.375  1.00 69.06           H  
ATOM   2704  CA  ALA A 171     -36.983   1.880   2.624  1.00 69.06           C  
ATOM   2705  HA  ALA A 171     -36.900   1.001   3.264  1.00 69.06           H  
ATOM   2706  C   ALA A 171     -36.368   1.494   1.264  1.00 69.06           C  
ATOM   2707  CB  ALA A 171     -38.468   2.235   2.470  1.00 69.06           C  
ATOM   2708  HB1 ALA A 171     -38.904   2.449   3.445  1.00 69.06           H  
ATOM   2709  HB2 ALA A 171     -38.995   1.390   2.027  1.00 69.06           H  
ATOM   2710  HB3 ALA A 171     -38.580   3.101   1.818  1.00 69.06           H  
ATOM   2711  O   ALA A 171     -36.642   0.402   0.778  1.00 69.06           O  
ATOM   2712  N   LEU A 172     -35.570   2.377   0.652  1.00 76.19           N  
ATOM   2713  H   LEU A 172     -35.351   3.246   1.118  1.00 76.19           H  
ATOM   2714  CA  LEU A 172     -34.862   2.119  -0.605  1.00 76.19           C  
ATOM   2715  HA  LEU A 172     -35.339   1.289  -1.128  1.00 76.19           H  
ATOM   2716  C   LEU A 172     -33.416   1.668  -0.381  1.00 76.19           C  
ATOM   2717  CB  LEU A 172     -34.929   3.377  -1.493  1.00 76.19           C  
ATOM   2718  HB2 LEU A 172     -34.248   3.256  -2.336  1.00 76.19           H  
ATOM   2719  HB3 LEU A 172     -34.582   4.234  -0.917  1.00 76.19           H  
ATOM   2720  O   LEU A 172     -32.719   1.371  -1.349  1.00 76.19           O  
ATOM   2721  CG  LEU A 172     -36.332   3.669  -2.052  1.00 76.19           C  
ATOM   2722  HG  LEU A 172     -37.062   3.683  -1.243  1.00 76.19           H  
ATOM   2723  CD1 LEU A 172     -36.365   5.024  -2.749  1.00 76.19           C  
ATOM   2724 HD11 LEU A 172     -35.560   5.101  -3.480  1.00 76.19           H  
ATOM   2725 HD12 LEU A 172     -37.322   5.181  -3.246  1.00 76.19           H  
ATOM   2726 HD13 LEU A 172     -36.241   5.819  -2.013  1.00 76.19           H  
ATOM   2727  CD2 LEU A 172     -36.764   2.635  -3.093  1.00 76.19           C  
ATOM   2728 HD21 LEU A 172     -36.037   2.601  -3.904  1.00 76.19           H  
ATOM   2729 HD22 LEU A 172     -37.742   2.898  -3.497  1.00 76.19           H  
ATOM   2730 HD23 LEU A 172     -36.837   1.647  -2.637  1.00 76.19           H  
ATOM   2731  N   LEU A 173     -32.957   1.622   0.873  1.00 82.94           N  
ATOM   2732  H   LEU A 173     -33.594   1.780   1.641  1.00 82.94           H  
ATOM   2733  CA  LEU A 173     -31.633   1.110   1.176  1.00 82.94           C  
ATOM   2734  HA  LEU A 173     -30.969   1.471   0.390  1.00 82.94           H  
ATOM   2735  C   LEU A 173     -31.628  -0.424   1.158  1.00 82.94           C  
ATOM   2736  CB  LEU A 173     -31.131   1.634   2.526  1.00 82.94           C  
ATOM   2737  HB2 LEU A 173     -31.877   1.404   3.287  1.00 82.94           H  
ATOM   2738  HB3 LEU A 173     -30.226   1.086   2.786  1.00 82.94           H  
ATOM   2739  O   LEU A 173     -32.540  -1.045   1.713  1.00 82.94           O  
ATOM   2740  CG  LEU A 173     -30.815   3.136   2.553  1.00 82.94           C  
ATOM   2741  HG  LEU A 173     -31.693   3.718   2.274  1.00 82.94           H  
ATOM   2742  CD1 LEU A 173     -30.416   3.493   3.979  1.00 82.94           C  
ATOM   2743 HD11 LEU A 173     -31.281   3.421   4.638  1.00 82.94           H  
ATOM   2744 HD12 LEU A 173     -29.648   2.803   4.327  1.00 82.94           H  
ATOM   2745 HD13 LEU A 173     -29.998   4.499   4.007  1.00 82.94           H  
ATOM   2746  CD2 LEU A 173     -29.644   3.507   1.642  1.00 82.94           C  
ATOM   2747 HD21 LEU A 173     -29.404   4.565   1.750  1.00 82.94           H  
ATOM   2748 HD22 LEU A 173     -28.767   2.909   1.890  1.00 82.94           H  
ATOM   2749 HD23 LEU A 173     -29.922   3.325   0.604  1.00 82.94           H  
ATOM   2750  N   PRO A 174     -30.581  -1.042   0.589  1.00 89.25           N  
ATOM   2751  CA  PRO A 174     -30.341  -2.472   0.744  1.00 89.25           C  
ATOM   2752  HA  PRO A 174     -31.180  -3.049   0.354  1.00 89.25           H  
ATOM   2753  C   PRO A 174     -30.139  -2.807   2.225  1.00 89.25           C  
ATOM   2754  CB  PRO A 174     -29.082  -2.754  -0.083  1.00 89.25           C  
ATOM   2755  HB2 PRO A 174     -28.479  -3.559   0.338  1.00 89.25           H  
ATOM   2756  HB3 PRO A 174     -29.363  -2.981  -1.112  1.00 89.25           H  
ATOM   2757  O   PRO A 174     -29.663  -1.971   3.000  1.00 89.25           O  
ATOM   2758  CG  PRO A 174     -28.328  -1.426  -0.038  1.00 89.25           C  
ATOM   2759  HG2 PRO A 174     -27.774  -1.354   0.898  1.00 89.25           H  
ATOM   2760  HG3 PRO A 174     -27.668  -1.285  -0.893  1.00 89.25           H  
ATOM   2761  CD  PRO A 174     -29.442  -0.396  -0.049  1.00 89.25           C  
ATOM   2762  HD2 PRO A 174     -29.703  -0.140  -1.076  1.00 89.25           H  
ATOM   2763  HD3 PRO A 174     -29.111   0.491   0.492  1.00 89.25           H  
ATOM   2764  N   LYS A 175     -30.451  -4.037   2.641  1.00 92.88           N  
ATOM   2765  H   LYS A 175     -30.812  -4.709   1.980  1.00 92.88           H  
ATOM   2766  CA  LYS A 175     -30.133  -4.453   4.012  1.00 92.88           C  
ATOM   2767  HA  LYS A 175     -30.470  -3.670   4.691  1.00 92.88           H  
ATOM   2768  C   LYS A 175     -28.631  -4.594   4.171  1.00 92.88           C  
ATOM   2769  CB  LYS A 175     -30.826  -5.754   4.404  1.00 92.88           C  
ATOM   2770  HB2 LYS A 175     -30.521  -6.548   3.723  1.00 92.88           H  
ATOM   2771  HB3 LYS A 175     -30.509  -6.029   5.410  1.00 92.88           H  
ATOM   2772  O   LYS A 175     -27.962  -5.239   3.364  1.00 92.88           O  
ATOM   2773  CG  LYS A 175     -32.345  -5.598   4.390  1.00 92.88           C  
ATOM   2774  HG2 LYS A 175     -32.647  -4.824   5.096  1.00 92.88           H  
ATOM   2775  HG3 LYS A 175     -32.678  -5.326   3.389  1.00 92.88           H  
ATOM   2776  CD  LYS A 175     -32.972  -6.931   4.781  1.00 92.88           C  
ATOM   2777  HD2 LYS A 175     -32.717  -7.175   5.813  1.00 92.88           H  
ATOM   2778  HD3 LYS A 175     -32.582  -7.704   4.120  1.00 92.88           H  
ATOM   2779  CE  LYS A 175     -34.482  -6.827   4.615  1.00 92.88           C  
ATOM   2780  HE2 LYS A 175     -34.892  -6.215   5.418  1.00 92.88           H  
ATOM   2781  HE3 LYS A 175     -34.678  -6.326   3.667  1.00 92.88           H  
ATOM   2782  NZ  LYS A 175     -35.068  -8.181   4.595  1.00 92.88           N  
ATOM   2783  HZ1 LYS A 175     -36.063  -8.133   4.429  1.00 92.88           H  
ATOM   2784  HZ2 LYS A 175     -34.868  -8.661   5.461  1.00 92.88           H  
ATOM   2785  HZ3 LYS A 175     -34.634  -8.688   3.837  1.00 92.88           H  
ATOM   2786  N   PHE A 176     -28.112  -4.039   5.255  1.00 94.56           N  
ATOM   2787  H   PHE A 176     -28.710  -3.506   5.870  1.00 94.56           H  
ATOM   2788  CA  PHE A 176     -26.720  -4.189   5.639  1.00 94.56           C  
ATOM   2789  HA  PHE A 176     -26.371  -5.168   5.312  1.00 94.56           H  
ATOM   2790  C   PHE A 176     -26.580  -4.151   7.159  1.00 94.56           C  
ATOM   2791  CB  PHE A 176     -25.869  -3.114   4.945  1.00 94.56           C  
ATOM   2792  HB2 PHE A 176     -26.021  -3.178   3.867  1.00 94.56           H  
ATOM   2793  HB3 PHE A 176     -24.816  -3.326   5.129  1.00 94.56           H  
ATOM   2794  O   PHE A 176     -27.440  -3.641   7.877  1.00 94.56           O  
ATOM   2795  CG  PHE A 176     -26.166  -1.702   5.404  1.00 94.56           C  
ATOM   2796  CD1 PHE A 176     -27.047  -0.878   4.682  1.00 94.56           C  
ATOM   2797  HD1 PHE A 176     -27.489  -1.236   3.764  1.00 94.56           H  
ATOM   2798  CD2 PHE A 176     -25.575  -1.217   6.580  1.00 94.56           C  
ATOM   2799  HD2 PHE A 176     -24.931  -1.853   7.170  1.00 94.56           H  
ATOM   2800  CE1 PHE A 176     -27.352   0.412   5.152  1.00 94.56           C  
ATOM   2801  HE1 PHE A 176     -28.035   1.036   4.596  1.00 94.56           H  
ATOM   2802  CE2 PHE A 176     -25.837   0.084   7.021  1.00 94.56           C  
ATOM   2803  HE2 PHE A 176     -25.349   0.450   7.913  1.00 94.56           H  
ATOM   2804  CZ  PHE A 176     -26.744   0.891   6.325  1.00 94.56           C  
ATOM   2805  HZ  PHE A 176     -26.949   1.884   6.695  1.00 94.56           H  
ATOM   2806  N   LEU A 177     -25.469  -4.694   7.639  1.00 97.06           N  
ATOM   2807  H   LEU A 177     -24.825  -5.100   6.976  1.00 97.06           H  
ATOM   2808  CA  LEU A 177     -25.067  -4.662   9.034  1.00 97.06           C  
ATOM   2809  HA  LEU A 177     -25.546  -3.816   9.527  1.00 97.06           H  
ATOM   2810  C   LEU A 177     -23.557  -4.469   9.088  1.00 97.06           C  
ATOM   2811  CB  LEU A 177     -25.520  -5.968   9.712  1.00 97.06           C  
ATOM   2812  HB2 LEU A 177     -26.608  -6.022   9.674  1.00 97.06           H  
ATOM   2813  HB3 LEU A 177     -25.118  -6.805   9.142  1.00 97.06           H  
ATOM   2814  O   LEU A 177     -22.795  -5.374   8.740  1.00 97.06           O  
ATOM   2815  CG  LEU A 177     -25.056  -6.125  11.171  1.00 97.06           C  
ATOM   2816  HG  LEU A 177     -23.969  -6.080  11.223  1.00 97.06           H  
ATOM   2817  CD1 LEU A 177     -25.625  -5.048  12.090  1.00 97.06           C  
ATOM   2818 HD11 LEU A 177     -25.294  -5.221  13.114  1.00 97.06           H  
ATOM   2819 HD12 LEU A 177     -26.714  -5.060  12.049  1.00 97.06           H  
ATOM   2820 HD13 LEU A 177     -25.266  -4.068  11.776  1.00 97.06           H  
ATOM   2821  CD2 LEU A 177     -25.505  -7.487  11.704  1.00 97.06           C  
ATOM   2822 HD21 LEU A 177     -25.093  -8.277  11.075  1.00 97.06           H  
ATOM   2823 HD22 LEU A 177     -25.135  -7.626  12.720  1.00 97.06           H  
ATOM   2824 HD23 LEU A 177     -26.593  -7.552  11.690  1.00 97.06           H  
ATOM   2825  N   LEU A 178     -23.136  -3.296   9.546  1.00 97.56           N  
ATOM   2826  H   LEU A 178     -23.823  -2.595   9.782  1.00 97.56           H  
ATOM   2827  CA  LEU A 178     -21.750  -3.023   9.895  1.00 97.56           C  
ATOM   2828  HA  LEU A 178     -21.122  -3.863   9.597  1.00 97.56           H  
ATOM   2829  C   LEU A 178     -21.642  -2.885  11.407  1.00 97.56           C  
ATOM   2830  CB  LEU A 178     -21.215  -1.771   9.189  1.00 97.56           C  
ATOM   2831  HB2 LEU A 178     -21.877  -0.927   9.385  1.00 97.56           H  
ATOM   2832  HB3 LEU A 178     -20.251  -1.541   9.644  1.00 97.56           H  
ATOM   2833  O   LEU A 178     -22.509  -2.301  12.059  1.00 97.56           O  
ATOM   2834  CG  LEU A 178     -20.994  -1.916   7.672  1.00 97.56           C  
ATOM   2835  HG  LEU A 178     -20.519  -2.874   7.462  1.00 97.56           H  
ATOM   2836  CD1 LEU A 178     -22.272  -1.796   6.847  1.00 97.56           C  
ATOM   2837 HD11 LEU A 178     -22.028  -1.752   5.786  1.00 97.56           H  
ATOM   2838 HD12 LEU A 178     -22.890  -2.680   7.001  1.00 97.56           H  
ATOM   2839 HD13 LEU A 178     -22.810  -0.890   7.124  1.00 97.56           H  
ATOM   2840  CD2 LEU A 178     -20.060  -0.802   7.218  1.00 97.56           C  
ATOM   2841 HD21 LEU A 178     -20.487   0.160   7.502  1.00 97.56           H  
ATOM   2842 HD22 LEU A 178     -19.094  -0.916   7.710  1.00 97.56           H  
ATOM   2843 HD23 LEU A 178     -19.911  -0.841   6.139  1.00 97.56           H  
ATOM   2844  N   ARG A 179     -20.555  -3.405  11.961  1.00 97.94           N  
ATOM   2845  H   ARG A 179     -19.878  -3.846  11.354  1.00 97.94           H  
ATOM   2846  CA  ARG A 179     -20.197  -3.253  13.369  1.00 97.94           C  
ATOM   2847  HA  ARG A 179     -20.831  -2.504  13.844  1.00 97.94           H  
ATOM   2848  C   ARG A 179     -18.774  -2.750  13.461  1.00 97.94           C  
ATOM   2849  CB  ARG A 179     -20.351  -4.586  14.108  1.00 97.94           C  
ATOM   2850  HB2 ARG A 179     -19.755  -5.348  13.606  1.00 97.94           H  
ATOM   2851  HB3 ARG A 179     -19.975  -4.470  15.125  1.00 97.94           H  
ATOM   2852  O   ARG A 179     -17.975  -2.960  12.556  1.00 97.94           O  
ATOM   2853  CG  ARG A 179     -21.812  -5.040  14.175  1.00 97.94           C  
ATOM   2854  HG2 ARG A 179     -22.197  -5.203  13.168  1.00 97.94           H  
ATOM   2855  HG3 ARG A 179     -22.411  -4.275  14.669  1.00 97.94           H  
ATOM   2856  CD  ARG A 179     -21.896  -6.351  14.959  1.00 97.94           C  
ATOM   2857  HD2 ARG A 179     -21.499  -6.206  15.964  1.00 97.94           H  
ATOM   2858  HD3 ARG A 179     -21.267  -7.091  14.464  1.00 97.94           H  
ATOM   2859  NE  ARG A 179     -23.277  -6.861  15.007  1.00 97.94           N  
ATOM   2860  HE  ARG A 179     -23.525  -7.491  14.257  1.00 97.94           H  
ATOM   2861  NH1 ARG A 179     -23.929  -5.858  16.968  1.00 97.94           N  
ATOM   2862 HH11 ARG A 179     -24.653  -5.589  17.618  1.00 97.94           H  
ATOM   2863 HH12 ARG A 179     -23.052  -5.356  16.977  1.00 97.94           H  
ATOM   2864  NH2 ARG A 179     -25.370  -7.144  15.850  1.00 97.94           N  
ATOM   2865 HH21 ARG A 179     -25.601  -7.718  15.051  1.00 97.94           H  
ATOM   2866 HH22 ARG A 179     -26.061  -6.940  16.558  1.00 97.94           H  
ATOM   2867  CZ  ARG A 179     -24.179  -6.621  15.941  1.00 97.94           C  
ATOM   2868  N   GLY A 180     -18.445  -2.113  14.564  1.00 97.88           N  
ATOM   2869  H   GLY A 180     -19.143  -1.890  15.259  1.00 97.88           H  
ATOM   2870  CA  GLY A 180     -17.082  -1.693  14.804  1.00 97.88           C  
ATOM   2871  HA2 GLY A 180     -16.766  -1.019  14.009  1.00 97.88           H  
ATOM   2872  HA3 GLY A 180     -16.418  -2.557  14.807  1.00 97.88           H  
ATOM   2873  C   GLY A 180     -16.952  -0.980  16.126  1.00 97.88           C  
ATOM   2874  O   GLY A 180     -17.906  -0.892  16.901  1.00 97.88           O  
ATOM   2875  N   HIS A 181     -15.753  -0.483  16.365  1.00 98.25           N  
ATOM   2876  H   HIS A 181     -15.040  -0.570  15.654  1.00 98.25           H  
ATOM   2877  CA  HIS A 181     -15.456   0.330  17.525  1.00 98.25           C  
ATOM   2878  HA  HIS A 181     -16.356   0.888  17.782  1.00 98.25           H  
ATOM   2879  C   HIS A 181     -14.353   1.330  17.203  1.00 98.25           C  
ATOM   2880  CB  HIS A 181     -15.078  -0.566  18.712  1.00 98.25           C  
ATOM   2881  HB2 HIS A 181     -14.983   0.045  19.609  1.00 98.25           H  
ATOM   2882  HB3 HIS A 181     -15.889  -1.275  18.880  1.00 98.25           H  
ATOM   2883  O   HIS A 181     -13.505   1.090  16.343  1.00 98.25           O  
ATOM   2884  CG  HIS A 181     -13.806  -1.349  18.511  1.00 98.25           C  
ATOM   2885  CD2 HIS A 181     -12.550  -1.001  18.929  1.00 98.25           C  
ATOM   2886  HD2 HIS A 181     -12.284  -0.108  19.474  1.00 98.25           H  
ATOM   2887  ND1 HIS A 181     -13.697  -2.559  17.868  1.00 98.25           N  
ATOM   2888  HD1 HIS A 181     -14.464  -3.092  17.483  1.00 98.25           H  
ATOM   2889  CE1 HIS A 181     -12.409  -2.934  17.897  1.00 98.25           C  
ATOM   2890  HE1 HIS A 181     -12.018  -3.850  17.478  1.00 98.25           H  
ATOM   2891  NE2 HIS A 181     -11.669  -2.008  18.522  1.00 98.25           N  
ATOM   2892  N   LEU A 182     -14.342   2.442  17.930  1.00 98.62           N  
ATOM   2893  H   LEU A 182     -15.084   2.550  18.607  1.00 98.62           H  
ATOM   2894  CA  LEU A 182     -13.172   3.300  18.064  1.00 98.62           C  
ATOM   2895  HA  LEU A 182     -12.437   3.050  17.299  1.00 98.62           H  
ATOM   2896  C   LEU A 182     -12.548   3.020  19.429  1.00 98.62           C  
ATOM   2897  CB  LEU A 182     -13.548   4.783  17.902  1.00 98.62           C  
ATOM   2898  HB2 LEU A 182     -14.184   5.064  18.741  1.00 98.62           H  
ATOM   2899  HB3 LEU A 182     -12.639   5.380  17.974  1.00 98.62           H  
ATOM   2900  O   LEU A 182     -13.243   3.022  20.447  1.00 98.62           O  
ATOM   2901  CG  LEU A 182     -14.277   5.146  16.596  1.00 98.62           C  
ATOM   2902  HG  LEU A 182     -15.172   4.533  16.484  1.00 98.62           H  
ATOM   2903  CD1 LEU A 182     -14.707   6.613  16.636  1.00 98.62           C  
ATOM   2904 HD11 LEU A 182     -15.236   6.863  15.717  1.00 98.62           H  
ATOM   2905 HD12 LEU A 182     -15.388   6.773  17.471  1.00 98.62           H  
ATOM   2906 HD13 LEU A 182     -13.839   7.264  16.742  1.00 98.62           H  
ATOM   2907  CD2 LEU A 182     -13.371   4.938  15.382  1.00 98.62           C  
ATOM   2908 HD21 LEU A 182     -12.455   5.519  15.489  1.00 98.62           H  
ATOM   2909 HD22 LEU A 182     -13.127   3.880  15.287  1.00 98.62           H  
ATOM   2910 HD23 LEU A 182     -13.898   5.252  14.481  1.00 98.62           H  
ATOM   2911  N   ASN A 183     -11.230   2.829  19.469  1.00 98.31           N  
ATOM   2912  H   ASN A 183     -10.717   2.850  18.600  1.00 98.31           H  
ATOM   2913  CA  ASN A 183     -10.503   2.556  20.712  1.00 98.31           C  
ATOM   2914  HA  ASN A 183     -10.909   1.659  21.179  1.00 98.31           H  
ATOM   2915  C   ASN A 183     -10.648   3.693  21.729  1.00 98.31           C  
ATOM   2916  CB  ASN A 183      -9.017   2.342  20.378  1.00 98.31           C  
ATOM   2917  HB2 ASN A 183      -8.433   2.383  21.297  1.00 98.31           H  
ATOM   2918  HB3 ASN A 183      -8.667   3.132  19.714  1.00 98.31           H  
ATOM   2919  O   ASN A 183     -10.607   3.465  22.938  1.00 98.31           O  
ATOM   2920  CG  ASN A 183      -8.745   0.992  19.749  1.00 98.31           C  
ATOM   2921  ND2 ASN A 183      -7.618   0.821  19.107  1.00 98.31           N  
ATOM   2922 HD21 ASN A 183      -7.012   1.611  18.934  1.00 98.31           H  
ATOM   2923 HD22 ASN A 183      -7.506  -0.087  18.681  1.00 98.31           H  
ATOM   2924  OD1 ASN A 183      -9.516   0.065  19.849  1.00 98.31           O  
ATOM   2925  N   SER A 184     -10.787   4.929  21.244  1.00 98.00           N  
ATOM   2926  H   SER A 184     -10.813   5.050  20.242  1.00 98.00           H  
ATOM   2927  CA  SER A 184     -11.091   6.083  22.080  1.00 98.00           C  
ATOM   2928  HA  SER A 184     -11.862   5.795  22.794  1.00 98.00           H  
ATOM   2929  C   SER A 184     -11.571   7.270  21.250  1.00 98.00           C  
ATOM   2930  CB  SER A 184      -9.839   6.501  22.852  1.00 98.00           C  
ATOM   2931  HB2 SER A 184      -9.414   5.643  23.372  1.00 98.00           H  
ATOM   2932  HB3 SER A 184      -9.095   6.892  22.157  1.00 98.00           H  
ATOM   2933  O   SER A 184     -10.932   7.615  20.257  1.00 98.00           O  
ATOM   2934  OG  SER A 184     -10.169   7.490  23.804  1.00 98.00           O  
ATOM   2935  HG  SER A 184      -9.545   8.208  23.676  1.00 98.00           H  
ATOM   2936  N   THR A 185     -12.619   7.954  21.710  1.00 98.12           N  
ATOM   2937  H   THR A 185     -13.180   7.548  22.445  1.00 98.12           H  
ATOM   2938  CA  THR A 185     -13.010   9.293  21.228  1.00 98.12           C  
ATOM   2939  HA  THR A 185     -12.798   9.366  20.161  1.00 98.12           H  
ATOM   2940  C   THR A 185     -12.236  10.422  21.915  1.00 98.12           C  
ATOM   2941  CB  THR A 185     -14.510   9.532  21.424  1.00 98.12           C  
ATOM   2942  HB  THR A 185     -14.752  10.552  21.126  1.00 98.12           H  
ATOM   2943  O   THR A 185     -12.151  11.529  21.389  1.00 98.12           O  
ATOM   2944  CG2 THR A 185     -15.351   8.561  20.603  1.00 98.12           C  
ATOM   2945 HG21 THR A 185     -15.203   7.544  20.966  1.00 98.12           H  
ATOM   2946 HG22 THR A 185     -15.063   8.621  19.554  1.00 98.12           H  
ATOM   2947 HG23 THR A 185     -16.405   8.827  20.689  1.00 98.12           H  
ATOM   2948  OG1 THR A 185     -14.857   9.346  22.779  1.00 98.12           O  
ATOM   2949  HG1 THR A 185     -15.794   9.549  22.839  1.00 98.12           H  
ATOM   2950  N   ASN A 186     -11.617  10.148  23.069  1.00 96.88           N  
ATOM   2951  H   ASN A 186     -11.732   9.213  23.434  1.00 96.88           H  
ATOM   2952  CA  ASN A 186     -10.582  11.002  23.651  1.00 96.88           C  
ATOM   2953  HA  ASN A 186     -10.794  12.048  23.429  1.00 96.88           H  
ATOM   2954  C   ASN A 186      -9.244  10.619  23.013  1.00 96.88           C  
ATOM   2955  CB  ASN A 186     -10.531  10.812  25.177  1.00 96.88           C  
ATOM   2956  HB2 ASN A 186      -9.655  11.330  25.567  1.00 96.88           H  
ATOM   2957  HB3 ASN A 186     -10.416   9.752  25.406  1.00 96.88           H  
ATOM   2958  O   ASN A 186      -8.679   9.583  23.366  1.00 96.88           O  
ATOM   2959  CG  ASN A 186     -11.735  11.342  25.925  1.00 96.88           C  
ATOM   2960  ND2 ASN A 186     -11.978  10.816  27.103  1.00 96.88           N  
ATOM   2961 HD21 ASN A 186     -11.414  10.045  27.430  1.00 96.88           H  
ATOM   2962 HD22 ASN A 186     -12.853  11.080  27.534  1.00 96.88           H  
ATOM   2963  OD1 ASN A 186     -12.432  12.255  25.521  1.00 96.88           O  
ATOM   2964  N   CYS A 187      -8.735  11.402  22.072  1.00 96.94           N  
ATOM   2965  H   CYS A 187      -9.213  12.261  21.844  1.00 96.94           H  
ATOM   2966  CA  CYS A 187      -7.554  11.034  21.296  1.00 96.94           C  
ATOM   2967  HA  CYS A 187      -7.309   9.988  21.482  1.00 96.94           H  
ATOM   2968  C   CYS A 187      -6.340  11.872  21.701  1.00 96.94           C  
ATOM   2969  CB  CYS A 187      -7.841  11.150  19.796  1.00 96.94           C  
ATOM   2970  HB2 CYS A 187      -7.008  10.720  19.240  1.00 96.94           H  
ATOM   2971  HB3 CYS A 187      -7.919  12.204  19.530  1.00 96.94           H  
ATOM   2972  O   CYS A 187      -6.410  13.098  21.794  1.00 96.94           O  
ATOM   2973  SG  CYS A 187      -9.381  10.314  19.316  1.00 96.94           S  
ATOM   2974  HG  CYS A 187      -9.175   9.100  19.834  1.00 96.94           H  
ATOM   2975  N   VAL A 188      -5.193  11.218  21.882  1.00 95.62           N  
ATOM   2976  H   VAL A 188      -5.171  10.217  21.753  1.00 95.62           H  
ATOM   2977  CA  VAL A 188      -3.913  11.926  21.976  1.00 95.62           C  
ATOM   2978  HA  VAL A 188      -4.056  12.829  22.569  1.00 95.62           H  
ATOM   2979  C   VAL A 188      -3.494  12.320  20.564  1.00 95.62           C  
ATOM   2980  CB  VAL A 188      -2.830  11.080  22.667  1.00 95.62           C  
ATOM   2981  HB  VAL A 188      -2.589  10.212  22.053  1.00 95.62           H  
ATOM   2982  O   VAL A 188      -3.309  11.453  19.721  1.00 95.62           O  
ATOM   2983  CG1 VAL A 188      -1.561  11.911  22.873  1.00 95.62           C  
ATOM   2984 HG11 VAL A 188      -1.175  12.245  21.909  1.00 95.62           H  
ATOM   2985 HG12 VAL A 188      -1.773  12.779  23.498  1.00 95.62           H  
ATOM   2986 HG13 VAL A 188      -0.794  11.303  23.352  1.00 95.62           H  
ATOM   2987  CG2 VAL A 188      -3.295  10.591  24.041  1.00 95.62           C  
ATOM   2988 HG21 VAL A 188      -4.091   9.856  23.916  1.00 95.62           H  
ATOM   2989 HG22 VAL A 188      -2.472  10.103  24.563  1.00 95.62           H  
ATOM   2990 HG23 VAL A 188      -3.663  11.427  24.636  1.00 95.62           H  
ATOM   2991  N   ILE A 189      -3.316  13.612  20.298  1.00 95.19           N  
ATOM   2992  H   ILE A 189      -3.508  14.270  21.040  1.00 95.19           H  
ATOM   2993  CA  ILE A 189      -3.084  14.148  18.945  1.00 95.19           C  
ATOM   2994  HA  ILE A 189      -3.912  13.820  18.316  1.00 95.19           H  
ATOM   2995  C   ILE A 189      -1.793  13.634  18.279  1.00 95.19           C  
ATOM   2996  CB  ILE A 189      -3.115  15.688  19.023  1.00 95.19           C  
ATOM   2997  HB  ILE A 189      -3.967  15.960  19.645  1.00 95.19           H  
ATOM   2998  O   ILE A 189      -1.662  13.652  17.061  1.00 95.19           O  
ATOM   2999  CG1 ILE A 189      -3.357  16.307  17.633  1.00 95.19           C  
ATOM   3000 HG12 ILE A 189      -2.495  16.146  16.986  1.00 95.19           H  
ATOM   3001 HG13 ILE A 189      -4.224  15.830  17.175  1.00 95.19           H  
ATOM   3002  CG2 ILE A 189      -1.845  16.255  19.694  1.00 95.19           C  
ATOM   3003 HG21 ILE A 189      -1.996  17.307  19.936  1.00 95.19           H  
ATOM   3004 HG22 ILE A 189      -0.992  16.161  19.021  1.00 95.19           H  
ATOM   3005 HG23 ILE A 189      -1.641  15.725  20.625  1.00 95.19           H  
ATOM   3006  CD1 ILE A 189      -3.634  17.806  17.726  1.00 95.19           C  
ATOM   3007 HD11 ILE A 189      -3.913  18.177  16.739  1.00 95.19           H  
ATOM   3008 HD12 ILE A 189      -4.456  17.982  18.419  1.00 95.19           H  
ATOM   3009 HD13 ILE A 189      -2.746  18.346  18.054  1.00 95.19           H  
ATOM   3010  N   THR A 190      -0.822  13.175  19.073  1.00 93.88           N  
ATOM   3011  H   THR A 190      -0.993  13.152  20.068  1.00 93.88           H  
ATOM   3012  CA  THR A 190       0.432  12.564  18.596  1.00 93.88           C  
ATOM   3013  HA  THR A 190       0.715  13.031  17.653  1.00 93.88           H  
ATOM   3014  C   THR A 190       0.302  11.068  18.302  1.00 93.88           C  
ATOM   3015  CB  THR A 190       1.568  12.790  19.605  1.00 93.88           C  
ATOM   3016  HB  THR A 190       2.456  12.241  19.291  1.00 93.88           H  
ATOM   3017  O   THR A 190       1.270  10.448  17.866  1.00 93.88           O  
ATOM   3018  CG2 THR A 190       1.928  14.270  19.733  1.00 93.88           C  
ATOM   3019 HG21 THR A 190       2.196  14.664  18.753  1.00 93.88           H  
ATOM   3020 HG22 THR A 190       2.778  14.379  20.406  1.00 93.88           H  
ATOM   3021 HG23 THR A 190       1.079  14.828  20.130  1.00 93.88           H  
ATOM   3022  OG1 THR A 190       1.173  12.356  20.886  1.00 93.88           O  
ATOM   3023  HG1 THR A 190       1.930  12.406  21.474  1.00 93.88           H  
ATOM   3024  N   GLN A 191      -0.873  10.485  18.539  1.00 95.81           N  
ATOM   3025  H   GLN A 191      -1.650  11.063  18.824  1.00 95.81           H  
ATOM   3026  CA  GLN A 191      -1.202   9.093  18.265  1.00 95.81           C  
ATOM   3027  HA  GLN A 191      -0.315   8.589  17.882  1.00 95.81           H  
ATOM   3028  C   GLN A 191      -2.307   9.022  17.204  1.00 95.81           C  
ATOM   3029  CB  GLN A 191      -1.644   8.388  19.555  1.00 95.81           C  
ATOM   3030  HB2 GLN A 191      -1.972   7.376  19.318  1.00 95.81           H  
ATOM   3031  HB3 GLN A 191      -2.491   8.921  19.987  1.00 95.81           H  
ATOM   3032  O   GLN A 191      -3.131   9.929  17.101  1.00 95.81           O  
ATOM   3033  CG  GLN A 191      -0.508   8.307  20.584  1.00 95.81           C  
ATOM   3034  HG2 GLN A 191      -0.175   9.311  20.843  1.00 95.81           H  
ATOM   3035  HG3 GLN A 191       0.333   7.768  20.147  1.00 95.81           H  
ATOM   3036  CD  GLN A 191      -0.921   7.605  21.873  1.00 95.81           C  
ATOM   3037  NE2 GLN A 191      -0.009   7.442  22.806  1.00 95.81           N  
ATOM   3038 HE21 GLN A 191      -0.322   6.972  23.643  1.00 95.81           H  
ATOM   3039 HE22 GLN A 191       0.938   7.762  22.661  1.00 95.81           H  
ATOM   3040  OE1 GLN A 191      -2.050   7.200  22.089  1.00 95.81           O  
ATOM   3041  N   PRO A 192      -2.345   7.955  16.400  1.00 97.81           N  
ATOM   3042  CA  PRO A 192      -3.404   7.772  15.422  1.00 97.81           C  
ATOM   3043  HA  PRO A 192      -3.500   8.669  14.811  1.00 97.81           H  
ATOM   3044  C   PRO A 192      -4.751   7.494  16.105  1.00 97.81           C  
ATOM   3045  CB  PRO A 192      -2.937   6.606  14.547  1.00 97.81           C  
ATOM   3046  HB2 PRO A 192      -3.769   6.018  14.160  1.00 97.81           H  
ATOM   3047  HB3 PRO A 192      -2.330   6.988  13.727  1.00 97.81           H  
ATOM   3048  O   PRO A 192      -4.815   6.816  17.135  1.00 97.81           O  
ATOM   3049  CG  PRO A 192      -2.057   5.792  15.501  1.00 97.81           C  
ATOM   3050  HG2 PRO A 192      -2.674   5.125  16.103  1.00 97.81           H  
ATOM   3051  HG3 PRO A 192      -1.278   5.237  14.977  1.00 97.81           H  
ATOM   3052  CD  PRO A 192      -1.416   6.839  16.395  1.00 97.81           C  
ATOM   3053  HD2 PRO A 192      -0.468   7.160  15.964  1.00 97.81           H  
ATOM   3054  HD3 PRO A 192      -1.262   6.429  17.393  1.00 97.81           H  
ATOM   3055  N   LEU A 193      -5.843   7.943  15.482  1.00 98.56           N  
ATOM   3056  H   LEU A 193      -5.717   8.473  14.631  1.00 98.56           H  
ATOM   3057  CA  LEU A 193      -7.165   7.378  15.740  1.00 98.56           C  
ATOM   3058  HA  LEU A 193      -7.377   7.457  16.807  1.00 98.56           H  
ATOM   3059  C   LEU A 193      -7.131   5.904  15.333  1.00 98.56           C  
ATOM   3060  CB  LEU A 193      -8.240   8.138  14.947  1.00 98.56           C  
ATOM   3061  HB2 LEU A 193      -7.985   8.072  13.889  1.00 98.56           H  
ATOM   3062  HB3 LEU A 193      -8.225   9.191  15.230  1.00 98.56           H  
ATOM   3063  O   LEU A 193      -6.718   5.578  14.219  1.00 98.56           O  
ATOM   3064  CG  LEU A 193      -9.664   7.579  15.142  1.00 98.56           C  
ATOM   3065  HG  LEU A 193      -9.665   6.500  14.983  1.00 98.56           H  
ATOM   3066  CD1 LEU A 193     -10.205   7.867  16.543  1.00 98.56           C  
ATOM   3067 HD11 LEU A 193     -10.231   8.942  16.721  1.00 98.56           H  
ATOM   3068 HD12 LEU A 193      -9.588   7.388  17.304  1.00 98.56           H  
ATOM   3069 HD13 LEU A 193     -11.218   7.476  16.634  1.00 98.56           H  
ATOM   3070  CD2 LEU A 193     -10.615   8.189  14.119  1.00 98.56           C  
ATOM   3071 HD21 LEU A 193     -10.278   7.946  13.112  1.00 98.56           H  
ATOM   3072 HD22 LEU A 193     -11.610   7.763  14.252  1.00 98.56           H  
ATOM   3073 HD23 LEU A 193     -10.665   9.270  14.245  1.00 98.56           H  
ATOM   3074  N   THR A 194      -7.565   5.027  16.233  1.00 98.62           N  
ATOM   3075  H   THR A 194      -7.970   5.366  17.094  1.00 98.62           H  
ATOM   3076  CA  THR A 194      -7.557   3.579  16.019  1.00 98.62           C  
ATOM   3077  HA  THR A 194      -7.403   3.392  14.956  1.00 98.62           H  
ATOM   3078  C   THR A 194      -8.891   2.949  16.382  1.00 98.62           C  
ATOM   3079  CB  THR A 194      -6.416   2.879  16.770  1.00 98.62           C  
ATOM   3080  HB  THR A 194      -6.545   1.800  16.689  1.00 98.62           H  
ATOM   3081  O   THR A 194      -9.659   3.499  17.173  1.00 98.62           O  
ATOM   3082  CG2 THR A 194      -5.046   3.237  16.205  1.00 98.62           C  
ATOM   3083 HG21 THR A 194      -4.864   4.308  16.304  1.00 98.62           H  
ATOM   3084 HG22 THR A 194      -5.015   2.969  15.149  1.00 98.62           H  
ATOM   3085 HG23 THR A 194      -4.273   2.684  16.739  1.00 98.62           H  
ATOM   3086  OG1 THR A 194      -6.398   3.243  18.132  1.00 98.62           O  
ATOM   3087  HG1 THR A 194      -6.060   4.141  18.161  1.00 98.62           H  
ATOM   3088  N   GLY A 195      -9.153   1.788  15.801  1.00 98.62           N  
ATOM   3089  H   GLY A 195      -8.512   1.425  15.110  1.00 98.62           H  
ATOM   3090  CA  GLY A 195     -10.370   1.017  16.002  1.00 98.62           C  
ATOM   3091  HA2 GLY A 195     -10.385   0.562  16.992  1.00 98.62           H  
ATOM   3092  HA3 GLY A 195     -11.228   1.682  15.899  1.00 98.62           H  
ATOM   3093  C   GLY A 195     -10.475  -0.080  14.953  1.00 98.62           C  
ATOM   3094  O   GLY A 195      -9.494  -0.392  14.272  1.00 98.62           O  
ATOM   3095  N   GLU A 196     -11.673  -0.612  14.770  1.00 98.56           N  
ATOM   3096  H   GLU A 196     -12.445  -0.272  15.326  1.00 98.56           H  
ATOM   3097  CA  GLU A 196     -11.952  -1.655  13.788  1.00 98.56           C  
ATOM   3098  HA  GLU A 196     -11.253  -1.573  12.956  1.00 98.56           H  
ATOM   3099  C   GLU A 196     -13.363  -1.515  13.217  1.00 98.56           C  
ATOM   3100  CB  GLU A 196     -11.783  -3.044  14.420  1.00 98.56           C  
ATOM   3101  HB2 GLU A 196     -12.471  -3.144  15.259  1.00 98.56           H  
ATOM   3102  HB3 GLU A 196     -12.084  -3.772  13.667  1.00 98.56           H  
ATOM   3103  O   GLU A 196     -14.268  -0.995  13.871  1.00 98.56           O  
ATOM   3104  CG  GLU A 196     -10.339  -3.344  14.881  1.00 98.56           C  
ATOM   3105  HG2 GLU A 196     -10.087  -2.692  15.717  1.00 98.56           H  
ATOM   3106  HG3 GLU A 196      -9.663  -3.123  14.055  1.00 98.56           H  
ATOM   3107  CD  GLU A 196     -10.103  -4.798  15.320  1.00 98.56           C  
ATOM   3108  OE1 GLU A 196      -8.926  -5.163  15.546  1.00 98.56           O  
ATOM   3109  OE2 GLU A 196     -11.076  -5.592  15.325  1.00 98.56           O  
ATOM   3110  N   LEU A 197     -13.551  -2.017  11.999  1.00 98.62           N  
ATOM   3111  H   LEU A 197     -12.750  -2.388  11.508  1.00 98.62           H  
ATOM   3112  CA  LEU A 197     -14.835  -2.101  11.318  1.00 98.62           C  
ATOM   3113  HA  LEU A 197     -15.633  -2.002  12.054  1.00 98.62           H  
ATOM   3114  C   LEU A 197     -14.979  -3.474  10.656  1.00 98.62           C  
ATOM   3115  CB  LEU A 197     -14.941  -0.917  10.343  1.00 98.62           C  
ATOM   3116  HB2 LEU A 197     -14.883  -0.009  10.943  1.00 98.62           H  
ATOM   3117  HB3 LEU A 197     -14.080  -0.916   9.675  1.00 98.62           H  
ATOM   3118  O   LEU A 197     -14.068  -3.964   9.994  1.00 98.62           O  
ATOM   3119  CG  LEU A 197     -16.241  -0.887   9.514  1.00 98.62           C  
ATOM   3120  HG  LEU A 197     -17.033  -1.422  10.039  1.00 98.62           H  
ATOM   3121  CD1 LEU A 197     -16.693   0.561   9.325  1.00 98.62           C  
ATOM   3122 HD11 LEU A 197     -15.883   1.152   8.898  1.00 98.62           H  
ATOM   3123 HD12 LEU A 197     -16.964   0.987  10.291  1.00 98.62           H  
ATOM   3124 HD13 LEU A 197     -17.561   0.607   8.668  1.00 98.62           H  
ATOM   3125  CD2 LEU A 197     -16.031  -1.519   8.133  1.00 98.62           C  
ATOM   3126 HD21 LEU A 197     -15.710  -2.556   8.233  1.00 98.62           H  
ATOM   3127 HD22 LEU A 197     -15.268  -0.967   7.584  1.00 98.62           H  
ATOM   3128 HD23 LEU A 197     -16.959  -1.500   7.562  1.00 98.62           H  
ATOM   3129  N   VAL A 198     -16.140  -4.092  10.824  1.00 98.56           N  
ATOM   3130  H   VAL A 198     -16.837  -3.628  11.390  1.00 98.56           H  
ATOM   3131  CA  VAL A 198     -16.510  -5.391  10.265  1.00 98.56           C  
ATOM   3132  HA  VAL A 198     -15.727  -5.742   9.592  1.00 98.56           H  
ATOM   3133  C   VAL A 198     -17.800  -5.211   9.479  1.00 98.56           C  
ATOM   3134  CB  VAL A 198     -16.706  -6.446  11.373  1.00 98.56           C  
ATOM   3135  HB  VAL A 198     -17.509  -6.123  12.035  1.00 98.56           H  
ATOM   3136  O   VAL A 198     -18.821  -4.779  10.019  1.00 98.56           O  
ATOM   3137  CG1 VAL A 198     -17.076  -7.807  10.769  1.00 98.56           C  
ATOM   3138 HG11 VAL A 198     -18.050  -7.754  10.282  1.00 98.56           H  
ATOM   3139 HG12 VAL A 198     -17.151  -8.551  11.562  1.00 98.56           H  
ATOM   3140 HG13 VAL A 198     -16.319  -8.115  10.047  1.00 98.56           H  
ATOM   3141  CG2 VAL A 198     -15.447  -6.663  12.221  1.00 98.56           C  
ATOM   3142 HG21 VAL A 198     -15.696  -7.293  13.075  1.00 98.56           H  
ATOM   3143 HG22 VAL A 198     -15.057  -5.717  12.595  1.00 98.56           H  
ATOM   3144 HG23 VAL A 198     -14.690  -7.173  11.624  1.00 98.56           H  
ATOM   3145  N   VAL A 199     -17.776  -5.583   8.201  1.00 98.00           N  
ATOM   3146  H   VAL A 199     -16.906  -5.914   7.809  1.00 98.00           H  
ATOM   3147  CA  VAL A 199     -19.003  -5.747   7.418  1.00 98.00           C  
ATOM   3148  HA  VAL A 199     -19.745  -5.022   7.752  1.00 98.00           H  
ATOM   3149  C   VAL A 199     -19.537  -7.145   7.701  1.00 98.00           C  
ATOM   3150  CB  VAL A 199     -18.767  -5.507   5.916  1.00 98.00           C  
ATOM   3151  HB  VAL A 199     -18.133  -6.295   5.509  1.00 98.00           H  
ATOM   3152  O   VAL A 199     -18.982  -8.133   7.226  1.00 98.00           O  
ATOM   3153  CG1 VAL A 199     -20.107  -5.506   5.169  1.00 98.00           C  
ATOM   3154 HG11 VAL A 199     -19.931  -5.371   4.102  1.00 98.00           H  
ATOM   3155 HG12 VAL A 199     -20.638  -6.445   5.325  1.00 98.00           H  
ATOM   3156 HG13 VAL A 199     -20.734  -4.689   5.525  1.00 98.00           H  
ATOM   3157  CG2 VAL A 199     -18.083  -4.156   5.663  1.00 98.00           C  
ATOM   3158 HG21 VAL A 199     -18.671  -3.344   6.090  1.00 98.00           H  
ATOM   3159 HG22 VAL A 199     -17.085  -4.145   6.101  1.00 98.00           H  
ATOM   3160 HG23 VAL A 199     -17.979  -3.991   4.591  1.00 98.00           H  
ATOM   3161  N   GLU A 200     -20.594  -7.253   8.498  1.00 97.81           N  
ATOM   3162  H   GLU A 200     -21.025  -6.415   8.862  1.00 97.81           H  
ATOM   3163  CA  GLU A 200     -21.200  -8.548   8.832  1.00 97.81           C  
ATOM   3164  HA  GLU A 200     -20.425  -9.284   9.046  1.00 97.81           H  
ATOM   3165  C   GLU A 200     -22.020  -9.070   7.651  1.00 97.81           C  
ATOM   3166  CB  GLU A 200     -22.110  -8.408  10.063  1.00 97.81           C  
ATOM   3167  HB2 GLU A 200     -22.625  -9.353  10.240  1.00 97.81           H  
ATOM   3168  HB3 GLU A 200     -22.881  -7.669   9.846  1.00 97.81           H  
ATOM   3169  O   GLU A 200     -21.900 -10.221   7.235  1.00 97.81           O  
ATOM   3170  CG  GLU A 200     -21.385  -7.985  11.349  1.00 97.81           C  
ATOM   3171  HG2 GLU A 200     -20.802  -7.083  11.166  1.00 97.81           H  
ATOM   3172  HG3 GLU A 200     -22.148  -7.731  12.084  1.00 97.81           H  
ATOM   3173  CD  GLU A 200     -20.489  -9.081  11.943  1.00 97.81           C  
ATOM   3174  OE1 GLU A 200     -19.970  -8.825  13.051  1.00 97.81           O  
ATOM   3175  OE2 GLU A 200     -20.368 -10.166  11.331  1.00 97.81           O  
ATOM   3176  N   SER A 201     -22.839  -8.196   7.070  1.00 96.75           N  
ATOM   3177  H   SER A 201     -22.839  -7.245   7.410  1.00 96.75           H  
ATOM   3178  CA  SER A 201     -23.653  -8.504   5.896  1.00 96.75           C  
ATOM   3179  HA  SER A 201     -23.086  -9.164   5.239  1.00 96.75           H  
ATOM   3180  C   SER A 201     -23.982  -7.234   5.124  1.00 96.75           C  
ATOM   3181  CB  SER A 201     -24.937  -9.235   6.308  1.00 96.75           C  
ATOM   3182  HB2 SER A 201     -25.500  -9.515   5.418  1.00 96.75           H  
ATOM   3183  HB3 SER A 201     -24.675 -10.143   6.852  1.00 96.75           H  
ATOM   3184  O   SER A 201     -24.022  -6.145   5.695  1.00 96.75           O  
ATOM   3185  OG  SER A 201     -25.743  -8.416   7.127  1.00 96.75           O  
ATOM   3186  HG  SER A 201     -25.169  -7.985   7.765  1.00 96.75           H  
ATOM   3187  N   SER A 202     -24.210  -7.377   3.824  1.00 94.62           N  
ATOM   3188  H   SER A 202     -24.177  -8.300   3.415  1.00 94.62           H  
ATOM   3189  CA  SER A 202     -24.729  -6.318   2.962  1.00 94.62           C  
ATOM   3190  HA  SER A 202     -25.534  -5.788   3.471  1.00 94.62           H  
ATOM   3191  C   SER A 202     -25.283  -6.962   1.697  1.00 94.62           C  
ATOM   3192  CB  SER A 202     -23.628  -5.311   2.613  1.00 94.62           C  
ATOM   3193  HB2 SER A 202     -22.858  -5.790   2.009  1.00 94.62           H  
ATOM   3194  HB3 SER A 202     -23.174  -4.929   3.528  1.00 94.62           H  
ATOM   3195  O   SER A 202     -24.575  -7.754   1.075  1.00 94.62           O  
ATOM   3196  OG  SER A 202     -24.183  -4.231   1.902  1.00 94.62           O  
ATOM   3197  HG  SER A 202     -23.828  -4.258   1.011  1.00 94.62           H  
ATOM   3198  N   GLU A 203     -26.531  -6.653   1.346  1.00 93.56           N  
ATOM   3199  H   GLU A 203     -27.067  -6.056   1.960  1.00 93.56           H  
ATOM   3200  CA  GLU A 203     -27.166  -7.083   0.091  1.00 93.56           C  
ATOM   3201  HA  GLU A 203     -27.021  -8.153  -0.055  1.00 93.56           H  
ATOM   3202  C   GLU A 203     -26.544  -6.374  -1.120  1.00 93.56           C  
ATOM   3203  CB  GLU A 203     -28.676  -6.782   0.139  1.00 93.56           C  
ATOM   3204  HB2 GLU A 203     -29.090  -6.887  -0.864  1.00 93.56           H  
ATOM   3205  HB3 GLU A 203     -28.809  -5.748   0.457  1.00 93.56           H  
ATOM   3206  O   GLU A 203     -26.448  -6.957  -2.196  1.00 93.56           O  
ATOM   3207  CG  GLU A 203     -29.469  -7.707   1.079  1.00 93.56           C  
ATOM   3208  HG2 GLU A 203     -29.392  -8.728   0.706  1.00 93.56           H  
ATOM   3209  HG3 GLU A 203     -29.014  -7.680   2.069  1.00 93.56           H  
ATOM   3210  CD  GLU A 203     -30.957  -7.318   1.212  1.00 93.56           C  
ATOM   3211  OE1 GLU A 203     -31.737  -8.142   1.755  1.00 93.56           O  
ATOM   3212  OE2 GLU A 203     -31.315  -6.163   0.884  1.00 93.56           O  
ATOM   3213  N   ALA A 204     -26.085  -5.133  -0.939  1.00 93.56           N  
ATOM   3214  H   ALA A 204     -26.156  -4.733  -0.014  1.00 93.56           H  
ATOM   3215  CA  ALA A 204     -25.317  -4.408  -1.942  1.00 93.56           C  
ATOM   3216  HA  ALA A 204     -25.538  -4.817  -2.928  1.00 93.56           H  
ATOM   3217  C   ALA A 204     -23.812  -4.559  -1.699  1.00 93.56           C  
ATOM   3218  CB  ALA A 204     -25.744  -2.943  -1.946  1.00 93.56           C  
ATOM   3219  HB1 ALA A 204     -25.624  -2.517  -0.950  1.00 93.56           H  
ATOM   3220  HB2 ALA A 204     -26.784  -2.870  -2.266  1.00 93.56           H  
ATOM   3221  HB3 ALA A 204     -25.123  -2.385  -2.647  1.00 93.56           H  
ATOM   3222  O   ALA A 204     -23.349  -4.557  -0.554  1.00 93.56           O  
ATOM   3223  N   ALA A 205     -23.038  -4.636  -2.779  1.00 95.19           N  
ATOM   3224  H   ALA A 205     -23.468  -4.637  -3.693  1.00 95.19           H  
ATOM   3225  CA  ALA A 205     -21.583  -4.623  -2.702  1.00 95.19           C  
ATOM   3226  HA  ALA A 205     -21.260  -5.443  -2.061  1.00 95.19           H  
ATOM   3227  C   ALA A 205     -21.084  -3.303  -2.089  1.00 95.19           C  
ATOM   3228  CB  ALA A 205     -21.013  -4.865  -4.103  1.00 95.19           C  
ATOM   3229  HB1 ALA A 205     -21.386  -4.114  -4.799  1.00 95.19           H  
ATOM   3230  HB2 ALA A 205     -21.298  -5.858  -4.452  1.00 95.19           H  
ATOM   3231  HB3 ALA A 205     -19.925  -4.807  -4.072  1.00 95.19           H  
ATOM   3232  O   ALA A 205     -21.566  -2.219  -2.442  1.00 95.19           O  
ATOM   3233  N   ILE A 206     -20.108  -3.396  -1.182  1.00 96.62           N  
ATOM   3234  H   ILE A 206     -19.713  -4.307  -0.995  1.00 96.62           H  
ATOM   3235  CA  ILE A 206     -19.398  -2.219  -0.676  1.00 96.62           C  
ATOM   3236  HA  ILE A 206     -20.129  -1.472  -0.367  1.00 96.62           H  
ATOM   3237  C   ILE A 206     -18.568  -1.649  -1.826  1.00 96.62           C  
ATOM   3238  CB  ILE A 206     -18.496  -2.555   0.535  1.00 96.62           C  
ATOM   3239  HB  ILE A 206     -17.693  -3.206   0.190  1.00 96.62           H  
ATOM   3240  O   ILE A 206     -17.839  -2.382  -2.491  1.00 96.62           O  
ATOM   3241  CG1 ILE A 206     -19.205  -3.318   1.672  1.00 96.62           C  
ATOM   3242 HG12 ILE A 206     -19.533  -4.287   1.296  1.00 96.62           H  
ATOM   3243 HG13 ILE A 206     -18.474  -3.511   2.458  1.00 96.62           H  
ATOM   3244  CG2 ILE A 206     -17.817  -1.289   1.085  1.00 96.62           C  
ATOM   3245 HG21 ILE A 206     -17.096  -0.912   0.360  1.00 96.62           H  
ATOM   3246 HG22 ILE A 206     -17.268  -1.531   1.996  1.00 96.62           H  
ATOM   3247 HG23 ILE A 206     -18.550  -0.511   1.297  1.00 96.62           H  
ATOM   3248  CD1 ILE A 206     -20.415  -2.624   2.295  1.00 96.62           C  
ATOM   3249 HD11 ILE A 206     -20.185  -1.592   2.561  1.00 96.62           H  
ATOM   3250 HD12 ILE A 206     -21.234  -2.668   1.577  1.00 96.62           H  
ATOM   3251 HD13 ILE A 206     -20.721  -3.161   3.193  1.00 96.62           H  
ATOM   3252  N   ARG A 207     -18.673  -0.342  -2.055  1.00 96.44           N  
ATOM   3253  H   ARG A 207     -19.306   0.190  -1.476  1.00 96.44           H  
ATOM   3254  CA  ARG A 207     -17.819   0.385  -2.998  1.00 96.44           C  
ATOM   3255  HA  ARG A 207     -17.457  -0.297  -3.767  1.00 96.44           H  
ATOM   3256  C   ARG A 207     -16.588   0.936  -2.287  1.00 96.44           C  
ATOM   3257  CB  ARG A 207     -18.656   1.475  -3.672  1.00 96.44           C  
ATOM   3258  HB2 ARG A 207     -19.038   2.155  -2.912  1.00 96.44           H  
ATOM   3259  HB3 ARG A 207     -19.505   1.006  -4.170  1.00 96.44           H  
ATOM   3260  O   ARG A 207     -15.475   0.776  -2.772  1.00 96.44           O  
ATOM   3261  CG  ARG A 207     -17.852   2.278  -4.700  1.00 96.44           C  
ATOM   3262  HG2 ARG A 207     -17.054   2.826  -4.199  1.00 96.44           H  
ATOM   3263  HG3 ARG A 207     -17.421   1.604  -5.441  1.00 96.44           H  
ATOM   3264  CD  ARG A 207     -18.791   3.269  -5.390  1.00 96.44           C  
ATOM   3265  HD2 ARG A 207     -19.294   3.864  -4.627  1.00 96.44           H  
ATOM   3266  HD3 ARG A 207     -19.545   2.711  -5.945  1.00 96.44           H  
ATOM   3267  NE  ARG A 207     -18.065   4.170  -6.300  1.00 96.44           N  
ATOM   3268  HE  ARG A 207     -17.061   4.065  -6.344  1.00 96.44           H  
ATOM   3269  NH1 ARG A 207     -19.911   5.339  -7.034  1.00 96.44           N  
ATOM   3270 HH11 ARG A 207     -20.547   4.732  -6.537  1.00 96.44           H  
ATOM   3271 HH12 ARG A 207     -20.371   6.070  -7.559  1.00 96.44           H  
ATOM   3272  NH2 ARG A 207     -17.862   5.919  -7.734  1.00 96.44           N  
ATOM   3273 HH21 ARG A 207     -16.857   5.815  -7.724  1.00 96.44           H  
ATOM   3274 HH22 ARG A 207     -18.299   6.672  -8.246  1.00 96.44           H  
ATOM   3275  CZ  ARG A 207     -18.617   5.136  -7.016  1.00 96.44           C  
ATOM   3276  N   SER A 208     -16.785   1.562  -1.131  1.00 97.25           N  
ATOM   3277  H   SER A 208     -17.730   1.679  -0.794  1.00 97.25           H  
ATOM   3278  CA  SER A 208     -15.698   2.019  -0.265  1.00 97.25           C  
ATOM   3279  HA  SER A 208     -14.932   1.244  -0.239  1.00 97.25           H  
ATOM   3280  C   SER A 208     -16.184   2.242   1.167  1.00 97.25           C  
ATOM   3281  CB  SER A 208     -15.046   3.305  -0.810  1.00 97.25           C  
ATOM   3282  HB2 SER A 208     -14.216   3.583  -0.161  1.00 97.25           H  
ATOM   3283  HB3 SER A 208     -14.645   3.115  -1.805  1.00 97.25           H  
ATOM   3284  O   SER A 208     -17.382   2.384   1.430  1.00 97.25           O  
ATOM   3285  OG  SER A 208     -15.962   4.385  -0.872  1.00 97.25           O  
ATOM   3286  HG  SER A 208     -15.473   5.211  -0.887  1.00 97.25           H  
ATOM   3287  N   VAL A 209     -15.232   2.289   2.098  1.00 98.06           N  
ATOM   3288  H   VAL A 209     -14.279   2.152   1.793  1.00 98.06           H  
ATOM   3289  CA  VAL A 209     -15.440   2.828   3.447  1.00 98.06           C  
ATOM   3290  HA  VAL A 209     -16.401   3.342   3.471  1.00 98.06           H  
ATOM   3291  C   VAL A 209     -14.348   3.850   3.715  1.00 98.06           C  
ATOM   3292  CB  VAL A 209     -15.459   1.747   4.543  1.00 98.06           C  
ATOM   3293  HB  VAL A 209     -14.472   1.292   4.623  1.00 98.06           H  
ATOM   3294  O   VAL A 209     -13.168   3.560   3.520  1.00 98.06           O  
ATOM   3295  CG1 VAL A 209     -15.808   2.362   5.903  1.00 98.06           C  
ATOM   3296 HG11 VAL A 209     -16.758   2.892   5.843  1.00 98.06           H  
ATOM   3297 HG12 VAL A 209     -15.878   1.575   6.654  1.00 98.06           H  
ATOM   3298 HG13 VAL A 209     -15.038   3.070   6.210  1.00 98.06           H  
ATOM   3299  CG2 VAL A 209     -16.483   0.643   4.252  1.00 98.06           C  
ATOM   3300 HG21 VAL A 209     -17.472   1.082   4.128  1.00 98.06           H  
ATOM   3301 HG22 VAL A 209     -16.501  -0.079   5.069  1.00 98.06           H  
ATOM   3302 HG23 VAL A 209     -16.218   0.119   3.334  1.00 98.06           H  
ATOM   3303  N   GLU A 210     -14.731   5.034   4.166  1.00 97.31           N  
ATOM   3304  H   GLU A 210     -15.720   5.185   4.304  1.00 97.31           H  
ATOM   3305  CA  GLU A 210     -13.876   6.205   4.321  1.00 97.31           C  
ATOM   3306  HA  GLU A 210     -12.839   5.916   4.149  1.00 97.31           H  
ATOM   3307  C   GLU A 210     -13.951   6.763   5.747  1.00 97.31           C  
ATOM   3308  CB  GLU A 210     -14.247   7.266   3.265  1.00 97.31           C  
ATOM   3309  HB2 GLU A 210     -15.320   7.457   3.305  1.00 97.31           H  
ATOM   3310  HB3 GLU A 210     -13.717   8.190   3.498  1.00 97.31           H  
ATOM   3311  O   GLU A 210     -14.986   6.698   6.412  1.00 97.31           O  
ATOM   3312  CG  GLU A 210     -13.882   6.815   1.843  1.00 97.31           C  
ATOM   3313  HG2 GLU A 210     -14.338   5.846   1.642  1.00 97.31           H  
ATOM   3314  HG3 GLU A 210     -12.799   6.692   1.821  1.00 97.31           H  
ATOM   3315  CD  GLU A 210     -14.272   7.773   0.703  1.00 97.31           C  
ATOM   3316  OE1 GLU A 210     -14.093   7.351  -0.466  1.00 97.31           O  
ATOM   3317  OE2 GLU A 210     -14.683   8.933   0.941  1.00 97.31           O  
ATOM   3318  N   LEU A 211     -12.834   7.318   6.213  1.00 97.75           N  
ATOM   3319  H   LEU A 211     -12.035   7.328   5.597  1.00 97.75           H  
ATOM   3320  CA  LEU A 211     -12.730   8.120   7.426  1.00 97.75           C  
ATOM   3321  HA  LEU A 211     -13.644   8.034   8.013  1.00 97.75           H  
ATOM   3322  C   LEU A 211     -12.552   9.572   7.010  1.00 97.75           C  
ATOM   3323  CB  LEU A 211     -11.536   7.671   8.281  1.00 97.75           C  
ATOM   3324  HB2 LEU A 211     -11.452   8.342   9.136  1.00 97.75           H  
ATOM   3325  HB3 LEU A 211     -10.630   7.783   7.685  1.00 97.75           H  
ATOM   3326  O   LEU A 211     -11.515   9.940   6.454  1.00 97.75           O  
ATOM   3327  CG  LEU A 211     -11.607   6.228   8.790  1.00 97.75           C  
ATOM   3328  HG  LEU A 211     -11.748   5.546   7.952  1.00 97.75           H  
ATOM   3329  CD1 LEU A 211     -10.278   5.898   9.469  1.00 97.75           C  
ATOM   3330 HD11 LEU A 211     -10.137   6.536  10.342  1.00 97.75           H  
ATOM   3331 HD12 LEU A 211     -10.281   4.849   9.767  1.00 97.75           H  
ATOM   3332 HD13 LEU A 211      -9.459   6.055   8.767  1.00 97.75           H  
ATOM   3333  CD2 LEU A 211     -12.746   6.024   9.788  1.00 97.75           C  
ATOM   3334 HD21 LEU A 211     -12.656   6.724  10.618  1.00 97.75           H  
ATOM   3335 HD22 LEU A 211     -12.731   5.002  10.167  1.00 97.75           H  
ATOM   3336 HD23 LEU A 211     -13.699   6.187   9.283  1.00 97.75           H  
ATOM   3337  N   GLN A 212     -13.553  10.390   7.301  1.00 96.56           N  
ATOM   3338  H   GLN A 212     -14.375  10.004   7.742  1.00 96.56           H  
ATOM   3339  CA  GLN A 212     -13.510  11.823   7.058  1.00 96.56           C  
ATOM   3340  HA  GLN A 212     -12.674  12.066   6.402  1.00 96.56           H  
ATOM   3341  C   GLN A 212     -13.304  12.545   8.390  1.00 96.56           C  
ATOM   3342  CB  GLN A 212     -14.788  12.229   6.324  1.00 96.56           C  
ATOM   3343  HB2 GLN A 212     -15.641  11.927   6.933  1.00 96.56           H  
ATOM   3344  HB3 GLN A 212     -14.850  11.689   5.380  1.00 96.56           H  
ATOM   3345  O   GLN A 212     -14.176  12.531   9.258  1.00 96.56           O  
ATOM   3346  CG  GLN A 212     -14.862  13.733   6.037  1.00 96.56           C  
ATOM   3347  HG2 GLN A 212     -14.188  13.951   5.208  1.00 96.56           H  
ATOM   3348  HG3 GLN A 212     -14.532  14.312   6.899  1.00 96.56           H  
ATOM   3349  CD  GLN A 212     -16.278  14.187   5.702  1.00 96.56           C  
ATOM   3350  NE2 GLN A 212     -16.470  14.989   4.686  1.00 96.56           N  
ATOM   3351 HE21 GLN A 212     -17.419  15.257   4.470  1.00 96.56           H  
ATOM   3352 HE22 GLN A 212     -15.695  15.203   4.075  1.00 96.56           H  
ATOM   3353  OE1 GLN A 212     -17.242  13.852   6.373  1.00 96.56           O  
ATOM   3354  N   LEU A 213     -12.146  13.181   8.550  1.00 97.56           N  
ATOM   3355  H   LEU A 213     -11.511  13.196   7.765  1.00 97.56           H  
ATOM   3356  CA  LEU A 213     -11.856  14.063   9.673  1.00 97.56           C  
ATOM   3357  HA  LEU A 213     -12.342  13.665  10.564  1.00 97.56           H  
ATOM   3358  C   LEU A 213     -12.422  15.452   9.382  1.00 97.56           C  
ATOM   3359  CB  LEU A 213     -10.340  14.108   9.911  1.00 97.56           C  
ATOM   3360  HB2 LEU A 213      -9.982  13.093  10.086  1.00 97.56           H  
ATOM   3361  HB3 LEU A 213      -9.862  14.480   9.005  1.00 97.56           H  
ATOM   3362  O   LEU A 213     -12.066  16.086   8.386  1.00 97.56           O  
ATOM   3363  CG  LEU A 213      -9.920  14.998  11.094  1.00 97.56           C  
ATOM   3364  HG  LEU A 213     -10.298  16.010  10.947  1.00 97.56           H  
ATOM   3365  CD1 LEU A 213     -10.417  14.478  12.445  1.00 97.56           C  
ATOM   3366 HD11 LEU A 213     -10.046  15.117  13.246  1.00 97.56           H  
ATOM   3367 HD12 LEU A 213     -10.078  13.454  12.605  1.00 97.56           H  
ATOM   3368 HD13 LEU A 213     -11.506  14.505  12.476  1.00 97.56           H  
ATOM   3369  CD2 LEU A 213      -8.396  15.067  11.147  1.00 97.56           C  
ATOM   3370 HD21 LEU A 213      -7.981  14.071  11.302  1.00 97.56           H  
ATOM   3371 HD22 LEU A 213      -8.019  15.473  10.209  1.00 97.56           H  
ATOM   3372 HD23 LEU A 213      -8.095  15.727  11.961  1.00 97.56           H  
ATOM   3373  N   VAL A 214     -13.260  15.939  10.287  1.00 96.62           N  
ATOM   3374  H   VAL A 214     -13.497  15.364  11.083  1.00 96.62           H  
ATOM   3375  CA  VAL A 214     -13.925  17.236  10.193  1.00 96.62           C  
ATOM   3376  HA  VAL A 214     -13.624  17.737   9.273  1.00 96.62           H  
ATOM   3377  C   VAL A 214     -13.490  18.104  11.366  1.00 96.62           C  
ATOM   3378  CB  VAL A 214     -15.453  17.041  10.139  1.00 96.62           C  
ATOM   3379  HB  VAL A 214     -15.774  16.485  11.021  1.00 96.62           H  
ATOM   3380  O   VAL A 214     -13.469  17.656  12.512  1.00 96.62           O  
ATOM   3381  CG1 VAL A 214     -16.220  18.366  10.106  1.00 96.62           C  
ATOM   3382 HG11 VAL A 214     -16.041  18.929  11.022  1.00 96.62           H  
ATOM   3383 HG12 VAL A 214     -15.921  18.957   9.241  1.00 96.62           H  
ATOM   3384 HG13 VAL A 214     -17.289  18.158  10.049  1.00 96.62           H  
ATOM   3385  CG2 VAL A 214     -15.852  16.244   8.888  1.00 96.62           C  
ATOM   3386 HG21 VAL A 214     -15.466  16.726   7.990  1.00 96.62           H  
ATOM   3387 HG22 VAL A 214     -16.938  16.177   8.819  1.00 96.62           H  
ATOM   3388 HG23 VAL A 214     -15.460  15.229   8.953  1.00 96.62           H  
ATOM   3389  N   ARG A 215     -13.155  19.365  11.087  1.00 95.88           N  
ATOM   3390  H   ARG A 215     -13.231  19.655  10.123  1.00 95.88           H  
ATOM   3391  CA  ARG A 215     -13.054  20.416  12.109  1.00 95.88           C  
ATOM   3392  HA  ARG A 215     -12.891  19.954  13.083  1.00 95.88           H  
ATOM   3393  C   ARG A 215     -14.363  21.173  12.184  1.00 95.88           C  
ATOM   3394  CB  ARG A 215     -11.885  21.382  11.868  1.00 95.88           C  
ATOM   3395  HB2 ARG A 215     -10.950  20.842  12.015  1.00 95.88           H  
ATOM   3396  HB3 ARG A 215     -11.918  22.177  12.613  1.00 95.88           H  
ATOM   3397  O   ARG A 215     -14.973  21.480  11.159  1.00 95.88           O  
ATOM   3398  CG  ARG A 215     -11.923  22.009  10.469  1.00 95.88           C  
ATOM   3399  HG2 ARG A 215     -11.953  21.214   9.724  1.00 95.88           H  
ATOM   3400  HG3 ARG A 215     -12.817  22.624  10.367  1.00 95.88           H  
ATOM   3401  CD  ARG A 215     -10.708  22.876  10.167  1.00 95.88           C  
ATOM   3402  HD2 ARG A 215     -10.819  23.827  10.689  1.00 95.88           H  
ATOM   3403  HD3 ARG A 215      -9.807  22.364  10.506  1.00 95.88           H  
ATOM   3404  NE  ARG A 215     -10.640  23.139   8.727  1.00 95.88           N  
ATOM   3405  HE  ARG A 215     -11.517  23.080   8.230  1.00 95.88           H  
ATOM   3406  NH1 ARG A 215      -8.398  23.557   8.543  1.00 95.88           N  
ATOM   3407 HH11 ARG A 215      -8.327  23.517   9.549  1.00 95.88           H  
ATOM   3408 HH12 ARG A 215      -7.619  23.906   8.004  1.00 95.88           H  
ATOM   3409  NH2 ARG A 215      -9.674  23.444   6.713  1.00 95.88           N  
ATOM   3410 HH21 ARG A 215      -8.853  23.466   6.125  1.00 95.88           H  
ATOM   3411 HH22 ARG A 215     -10.541  23.155   6.283  1.00 95.88           H  
ATOM   3412  CZ  ARG A 215      -9.570  23.386   8.005  1.00 95.88           C  
ATOM   3413  N   VAL A 216     -14.744  21.524  13.397  1.00 96.31           N  
ATOM   3414  H   VAL A 216     -14.170  21.225  14.172  1.00 96.31           H  
ATOM   3415  CA  VAL A 216     -15.879  22.381  13.699  1.00 96.31           C  
ATOM   3416  HA  VAL A 216     -16.401  22.655  12.782  1.00 96.31           H  
ATOM   3417  C   VAL A 216     -15.332  23.642  14.341  1.00 96.31           C  
ATOM   3418  CB  VAL A 216     -16.869  21.653  14.606  1.00 96.31           C  
ATOM   3419  HB  VAL A 216     -16.352  21.342  15.513  1.00 96.31           H  
ATOM   3420  O   VAL A 216     -14.827  23.634  15.464  1.00 96.31           O  
ATOM   3421  CG1 VAL A 216     -18.035  22.566  14.988  1.00 96.31           C  
ATOM   3422 HG11 VAL A 216     -18.668  22.758  14.121  1.00 96.31           H  
ATOM   3423 HG12 VAL A 216     -18.587  22.068  15.786  1.00 96.31           H  
ATOM   3424 HG13 VAL A 216     -17.675  23.509  15.400  1.00 96.31           H  
ATOM   3425  CG2 VAL A 216     -17.423  20.395  13.931  1.00 96.31           C  
ATOM   3426 HG21 VAL A 216     -18.177  19.941  14.574  1.00 96.31           H  
ATOM   3427 HG22 VAL A 216     -17.870  20.640  12.968  1.00 96.31           H  
ATOM   3428 HG23 VAL A 216     -16.629  19.663  13.783  1.00 96.31           H  
ATOM   3429  N   GLU A 217     -15.424  24.739  13.606  1.00 94.31           N  
ATOM   3430  H   GLU A 217     -15.902  24.692  12.718  1.00 94.31           H  
ATOM   3431  CA  GLU A 217     -14.893  26.029  14.010  1.00 94.31           C  
ATOM   3432  HA  GLU A 217     -14.259  25.915  14.889  1.00 94.31           H  
ATOM   3433  C   GLU A 217     -16.060  26.932  14.371  1.00 94.31           C  
ATOM   3434  CB  GLU A 217     -14.028  26.619  12.895  1.00 94.31           C  
ATOM   3435  HB2 GLU A 217     -13.635  27.582  13.222  1.00 94.31           H  
ATOM   3436  HB3 GLU A 217     -14.637  26.768  12.003  1.00 94.31           H  
ATOM   3437  O   GLU A 217     -16.920  27.232  13.541  1.00 94.31           O  
ATOM   3438  CG  GLU A 217     -12.865  25.680  12.573  1.00 94.31           C  
ATOM   3439  HG2 GLU A 217     -13.240  24.725  12.204  1.00 94.31           H  
ATOM   3440  HG3 GLU A 217     -12.301  25.492  13.486  1.00 94.31           H  
ATOM   3441  CD  GLU A 217     -11.947  26.265  11.512  1.00 94.31           C  
ATOM   3442  OE1 GLU A 217     -10.731  26.266  11.761  1.00 94.31           O  
ATOM   3443  OE2 GLU A 217     -12.400  26.675  10.425  1.00 94.31           O  
ATOM   3444  N   THR A 218     -16.101  27.354  15.631  1.00 93.25           N  
ATOM   3445  H   THR A 218     -15.345  27.093  16.247  1.00 93.25           H  
ATOM   3446  CA  THR A 218     -17.076  28.339  16.094  1.00 93.25           C  
ATOM   3447  HA  THR A 218     -17.806  28.513  15.303  1.00 93.25           H  
ATOM   3448  C   THR A 218     -16.344  29.633  16.378  1.00 93.25           C  
ATOM   3449  CB  THR A 218     -17.852  27.853  17.320  1.00 93.25           C  
ATOM   3450  HB  THR A 218     -17.169  27.745  18.162  1.00 93.25           H  
ATOM   3451  O   THR A 218     -15.395  29.633  17.153  1.00 93.25           O  
ATOM   3452  CG2 THR A 218     -18.973  28.814  17.715  1.00 93.25           C  
ATOM   3453 HG21 THR A 218     -19.559  28.376  18.523  1.00 93.25           H  
ATOM   3454 HG22 THR A 218     -19.624  28.993  16.860  1.00 93.25           H  
ATOM   3455 HG23 THR A 218     -18.550  29.758  18.058  1.00 93.25           H  
ATOM   3456  OG1 THR A 218     -18.461  26.610  17.060  1.00 93.25           O  
ATOM   3457  HG1 THR A 218     -17.763  25.979  16.866  1.00 93.25           H  
ATOM   3458  N   CYS A 219     -16.761  30.750  15.799  1.00 87.62           N  
ATOM   3459  H   CYS A 219     -17.551  30.712  15.171  1.00 87.62           H  
ATOM   3460  CA  CYS A 219     -16.180  32.054  16.103  1.00 87.62           C  
ATOM   3461  HA  CYS A 219     -15.759  32.029  17.108  1.00 87.62           H  
ATOM   3462  C   CYS A 219     -17.261  33.130  16.125  1.00 87.62           C  
ATOM   3463  CB  CYS A 219     -15.028  32.366  15.139  1.00 87.62           C  
ATOM   3464  HB2 CYS A 219     -14.572  33.317  15.415  1.00 87.62           H  
ATOM   3465  HB3 CYS A 219     -14.275  31.581  15.207  1.00 87.62           H  
ATOM   3466  O   CYS A 219     -18.271  33.035  15.428  1.00 87.62           O  
ATOM   3467  SG  CYS A 219     -15.615  32.475  13.430  1.00 87.62           S  
ATOM   3468  HG  CYS A 219     -16.013  31.208  13.287  1.00 87.62           H  
ATOM   3469  N   GLY A 220     -17.085  34.134  16.976  1.00 79.56           N  
ATOM   3470  H   GLY A 220     -16.282  34.156  17.589  1.00 79.56           H  
ATOM   3471  CA  GLY A 220     -18.105  35.155  17.139  1.00 79.56           C  
ATOM   3472  HA2 GLY A 220     -19.039  34.670  17.424  1.00 79.56           H  
ATOM   3473  HA3 GLY A 220     -18.266  35.671  16.193  1.00 79.56           H  
ATOM   3474  C   GLY A 220     -17.809  36.178  18.212  1.00 79.56           C  
ATOM   3475  O   GLY A 220     -16.751  36.197  18.845  1.00 79.56           O  
ATOM   3476  N   CYS A 221     -18.792  37.044  18.399  1.00 72.06           N  
ATOM   3477  H   CYS A 221     -19.648  36.893  17.886  1.00 72.06           H  
ATOM   3478  CA  CYS A 221     -18.826  38.046  19.449  1.00 72.06           C  
ATOM   3479  HA  CYS A 221     -18.059  37.818  20.188  1.00 72.06           H  
ATOM   3480  C   CYS A 221     -20.179  37.980  20.174  1.00 72.06           C  
ATOM   3481  CB  CYS A 221     -18.510  39.416  18.820  1.00 72.06           C  
ATOM   3482  HB2 CYS A 221     -17.583  39.339  18.251  1.00 72.06           H  
ATOM   3483  HB3 CYS A 221     -18.384  40.168  19.598  1.00 72.06           H  
ATOM   3484  O   CYS A 221     -20.991  37.090  19.931  1.00 72.06           O  
ATOM   3485  SG  CYS A 221     -19.854  39.918  17.708  1.00 72.06           S  
ATOM   3486  HG  CYS A 221     -19.352  41.065  17.242  1.00 72.06           H  
ATOM   3487  N   ALA A 222     -20.432  38.931  21.074  1.00 64.00           N  
ATOM   3488  H   ALA A 222     -19.753  39.665  21.216  1.00 64.00           H  
ATOM   3489  CA  ALA A 222     -21.664  38.970  21.862  1.00 64.00           C  
ATOM   3490  HA  ALA A 222     -21.718  38.064  22.465  1.00 64.00           H  
ATOM   3491  C   ALA A 222     -22.953  39.022  21.014  1.00 64.00           C  
ATOM   3492  CB  ALA A 222     -21.576  40.183  22.797  1.00 64.00           C  
ATOM   3493  HB1 ALA A 222     -21.533  41.102  22.213  1.00 64.00           H  
ATOM   3494  HB2 ALA A 222     -22.462  40.211  23.431  1.00 64.00           H  
ATOM   3495  HB3 ALA A 222     -20.692  40.105  23.430  1.00 64.00           H  
ATOM   3496  O   ALA A 222     -24.000  38.592  21.488  1.00 64.00           O  
ATOM   3497  N   GLU A 223     -22.883  39.535  19.782  1.00 65.94           N  
ATOM   3498  H   GLU A 223     -21.991  39.859  19.436  1.00 65.94           H  
ATOM   3499  CA  GLU A 223     -24.033  39.656  18.875  1.00 65.94           C  
ATOM   3500  HA  GLU A 223     -24.924  39.905  19.452  1.00 65.94           H  
ATOM   3501  C   GLU A 223     -24.353  38.351  18.130  1.00 65.94           C  
ATOM   3502  CB  GLU A 223     -23.779  40.801  17.880  1.00 65.94           C  
ATOM   3503  HB2 GLU A 223     -24.605  40.843  17.170  1.00 65.94           H  
ATOM   3504  HB3 GLU A 223     -22.858  40.597  17.334  1.00 65.94           H  
ATOM   3505  O   GLU A 223     -25.459  38.193  17.618  1.00 65.94           O  
ATOM   3506  CG  GLU A 223     -23.673  42.162  18.591  1.00 65.94           C  
ATOM   3507  HG2 GLU A 223     -24.610  42.353  19.114  1.00 65.94           H  
ATOM   3508  HG3 GLU A 223     -22.881  42.115  19.338  1.00 65.94           H  
ATOM   3509  CD  GLU A 223     -23.370  43.340  17.651  1.00 65.94           C  
ATOM   3510  OE1 GLU A 223     -23.321  44.476  18.178  1.00 65.94           O  
ATOM   3511  OE2 GLU A 223     -23.133  43.110  16.446  1.00 65.94           O  
ATOM   3512  N   GLY A 224     -23.419  37.396  18.089  1.00 75.06           N  
ATOM   3513  H   GLY A 224     -22.538  37.545  18.559  1.00 75.06           H  
ATOM   3514  CA  GLY A 224     -23.630  36.123  17.414  1.00 75.06           C  
ATOM   3515  HA2 GLY A 224     -24.330  35.532  18.005  1.00 75.06           H  
ATOM   3516  HA3 GLY A 224     -24.079  36.299  16.437  1.00 75.06           H  
ATOM   3517  C   GLY A 224     -22.349  35.322  17.205  1.00 75.06           C  
ATOM   3518  O   GLY A 224     -21.258  35.872  17.038  1.00 75.06           O  
ATOM   3519  N   TYR A 225     -22.512  34.000  17.183  1.00 81.88           N  
ATOM   3520  H   TYR A 225     -23.450  33.634  17.261  1.00 81.88           H  
ATOM   3521  CA  TYR A 225     -21.465  33.047  16.833  1.00 81.88           C  
ATOM   3522  HA  TYR A 225     -20.532  33.577  16.641  1.00 81.88           H  
ATOM   3523  C   TYR A 225     -21.839  32.325  15.542  1.00 81.88           C  
ATOM   3524  CB  TYR A 225     -21.220  32.059  17.983  1.00 81.88           C  
ATOM   3525  HB2 TYR A 225     -22.159  31.568  18.240  1.00 81.88           H  
ATOM   3526  HB3 TYR A 225     -20.540  31.286  17.626  1.00 81.88           H  
ATOM   3527  O   TYR A 225     -22.954  31.823  15.406  1.00 81.88           O  
ATOM   3528  CG  TYR A 225     -20.625  32.676  19.237  1.00 81.88           C  
ATOM   3529  CD1 TYR A 225     -19.229  32.667  19.437  1.00 81.88           C  
ATOM   3530  HD1 TYR A 225     -18.583  32.225  18.693  1.00 81.88           H  
ATOM   3531  CD2 TYR A 225     -21.466  33.263  20.202  1.00 81.88           C  
ATOM   3532  HD2 TYR A 225     -22.534  33.287  20.044  1.00 81.88           H  
ATOM   3533  CE1 TYR A 225     -18.675  33.243  20.597  1.00 81.88           C  
ATOM   3534  HE1 TYR A 225     -17.606  33.244  20.747  1.00 81.88           H  
ATOM   3535  CE2 TYR A 225     -20.916  33.844  21.359  1.00 81.88           C  
ATOM   3536  HE2 TYR A 225     -21.554  34.315  22.092  1.00 81.88           H  
ATOM   3537  OH  TYR A 225     -19.009  34.377  22.696  1.00 81.88           O  
ATOM   3538  HH  TYR A 225     -18.067  34.213  22.779  1.00 81.88           H  
ATOM   3539  CZ  TYR A 225     -19.522  33.834  21.562  1.00 81.88           C  
ATOM   3540  N   ALA A 226     -20.892  32.252  14.613  1.00 86.31           N  
ATOM   3541  H   ALA A 226     -19.992  32.665  14.815  1.00 86.31           H  
ATOM   3542  CA  ALA A 226     -20.953  31.385  13.448  1.00 86.31           C  
ATOM   3543  HA  ALA A 226     -21.991  31.209  13.168  1.00 86.31           H  
ATOM   3544  C   ALA A 226     -20.295  30.047  13.801  1.00 86.31           C  
ATOM   3545  CB  ALA A 226     -20.246  32.085  12.284  1.00 86.31           C  
ATOM   3546  HB1 ALA A 226     -19.218  32.318  12.562  1.00 86.31           H  
ATOM   3547  HB2 ALA A 226     -20.767  33.009  12.033  1.00 86.31           H  
ATOM   3548  HB3 ALA A 226     -20.227  31.425  11.417  1.00 86.31           H  
ATOM   3549  O   ALA A 226     -19.209  30.040  14.380  1.00 86.31           O  
ATOM   3550  N   ARG A 227     -20.950  28.931  13.465  1.00 91.19           N  
ATOM   3551  H   ARG A 227     -21.812  29.031  12.948  1.00 91.19           H  
ATOM   3552  CA  ARG A 227     -20.413  27.570  13.601  1.00 91.19           C  
ATOM   3553  HA  ARG A 227     -19.382  27.615  13.954  1.00 91.19           H  
ATOM   3554  C   ARG A 227     -20.396  26.923  12.228  1.00 91.19           C  
ATOM   3555  CB  ARG A 227     -21.236  26.750  14.613  1.00 91.19           C  
ATOM   3556  HB2 ARG A 227     -21.172  27.233  15.588  1.00 91.19           H  
ATOM   3557  HB3 ARG A 227     -22.280  26.742  14.301  1.00 91.19           H  
ATOM   3558  O   ARG A 227     -21.456  26.665  11.661  1.00 91.19           O  
ATOM   3559  CG  ARG A 227     -20.739  25.293  14.744  1.00 91.19           C  
ATOM   3560  HG2 ARG A 227     -19.705  25.296  15.087  1.00 91.19           H  
ATOM   3561  HG3 ARG A 227     -20.778  24.798  13.774  1.00 91.19           H  
ATOM   3562  CD  ARG A 227     -21.604  24.493  15.731  1.00 91.19           C  
ATOM   3563  HD2 ARG A 227     -22.633  24.466  15.370  1.00 91.19           H  
ATOM   3564  HD3 ARG A 227     -21.599  25.015  16.687  1.00 91.19           H  
ATOM   3565  NE  ARG A 227     -21.104  23.114  15.951  1.00 91.19           N  
ATOM   3566  HE  ARG A 227     -20.454  22.996  16.715  1.00 91.19           H  
ATOM   3567  NH1 ARG A 227     -22.136  22.027  14.205  1.00 91.19           N  
ATOM   3568 HH11 ARG A 227     -22.270  21.163  13.699  1.00 91.19           H  
ATOM   3569 HH12 ARG A 227     -22.483  22.911  13.861  1.00 91.19           H  
ATOM   3570  NH2 ARG A 227     -20.864  20.859  15.618  1.00 91.19           N  
ATOM   3571 HH21 ARG A 227     -20.232  20.785  16.402  1.00 91.19           H  
ATOM   3572 HH22 ARG A 227     -20.937  20.013  15.072  1.00 91.19           H  
ATOM   3573  CZ  ARG A 227     -21.372  22.011  15.262  1.00 91.19           C  
ATOM   3574  N   ASP A 228     -19.208  26.597  11.746  1.00 91.25           N  
ATOM   3575  H   ASP A 228     -18.383  26.837  12.277  1.00 91.25           H  
ATOM   3576  CA  ASP A 228     -19.009  25.992  10.437  1.00 91.25           C  
ATOM   3577  HA  ASP A 228     -19.971  25.704  10.013  1.00 91.25           H  
ATOM   3578  C   ASP A 228     -18.165  24.717  10.573  1.00 91.25           C  
ATOM   3579  CB  ASP A 228     -18.386  27.021   9.483  1.00 91.25           C  
ATOM   3580  HB2 ASP A 228     -17.514  27.465   9.964  1.00 91.25           H  
ATOM   3581  HB3 ASP A 228     -18.050  26.491   8.591  1.00 91.25           H  
ATOM   3582  O   ASP A 228     -17.198  24.660  11.334  1.00 91.25           O  
ATOM   3583  CG  ASP A 228     -19.354  28.137   9.045  1.00 91.25           C  
ATOM   3584  OD1 ASP A 228     -19.901  28.034   7.916  1.00 91.25           O  
ATOM   3585  OD2 ASP A 228     -19.519  29.141   9.778  1.00 91.25           O  
ATOM   3586  N   ALA A 229     -18.550  23.675   9.835  1.00 92.56           N  
ATOM   3587  H   ALA A 229     -19.319  23.797   9.192  1.00 92.56           H  
ATOM   3588  CA  ALA A 229     -17.841  22.402   9.778  1.00 92.56           C  
ATOM   3589  HA  ALA A 229     -17.073  22.383  10.551  1.00 92.56           H  
ATOM   3590  C   ALA A 229     -17.158  22.257   8.413  1.00 92.56           C  
ATOM   3591  CB  ALA A 229     -18.824  21.265  10.076  1.00 92.56           C  
ATOM   3592  HB1 ALA A 229     -19.597  21.227   9.309  1.00 92.56           H  
ATOM   3593  HB2 ALA A 229     -18.289  20.315  10.088  1.00 92.56           H  
ATOM   3594  HB3 ALA A 229     -19.285  21.419  11.052  1.00 92.56           H  
ATOM   3595  O   ALA A 229     -17.783  22.519   7.382  1.00 92.56           O  
ATOM   3596  N   THR A 230     -15.885  21.862   8.398  1.00 91.75           N  
ATOM   3597  H   THR A 230     -15.443  21.626   9.275  1.00 91.75           H  
ATOM   3598  CA  THR A 230     -15.110  21.668   7.161  1.00 91.75           C  
ATOM   3599  HA  THR A 230     -15.805  21.518   6.335  1.00 91.75           H  
ATOM   3600  C   THR A 230     -14.251  20.411   7.237  1.00 91.75           C  
ATOM   3601  CB  THR A 230     -14.238  22.887   6.807  1.00 91.75           C  
ATOM   3602  HB  THR A 230     -13.659  22.653   5.914  1.00 91.75           H  
ATOM   3603  O   THR A 230     -13.727  20.063   8.296  1.00 91.75           O  
ATOM   3604  CG2 THR A 230     -15.056  24.149   6.535  1.00 91.75           C  
ATOM   3605 HG21 THR A 230     -15.782  23.949   5.747  1.00 91.75           H  
ATOM   3606 HG22 THR A 230     -14.393  24.951   6.211  1.00 91.75           H  
ATOM   3607 HG23 THR A 230     -15.583  24.467   7.435  1.00 91.75           H  
ATOM   3608  OG1 THR A 230     -13.352  23.221   7.846  1.00 91.75           O  
ATOM   3609  HG1 THR A 230     -13.893  23.520   8.580  1.00 91.75           H  
ATOM   3610  N   GLU A 231     -14.111  19.719   6.109  1.00 93.44           N  
ATOM   3611  H   GLU A 231     -14.544  20.051   5.259  1.00 93.44           H  
ATOM   3612  CA  GLU A 231     -13.224  18.563   5.987  1.00 93.44           C  
ATOM   3613  HA  GLU A 231     -13.440  17.867   6.798  1.00 93.44           H  
ATOM   3614  C   GLU A 231     -11.756  18.999   6.106  1.00 93.44           C  
ATOM   3615  CB  GLU A 231     -13.515  17.844   4.659  1.00 93.44           C  
ATOM   3616  HB2 GLU A 231     -14.575  17.593   4.634  1.00 93.44           H  
ATOM   3617  HB3 GLU A 231     -13.303  18.517   3.829  1.00 93.44           H  
ATOM   3618  O   GLU A 231     -11.350  20.028   5.565  1.00 93.44           O  
ATOM   3619  CG  GLU A 231     -12.700  16.555   4.480  1.00 93.44           C  
ATOM   3620  HG2 GLU A 231     -11.640  16.804   4.435  1.00 93.44           H  
ATOM   3621  HG3 GLU A 231     -12.857  15.911   5.345  1.00 93.44           H  
ATOM   3622  CD  GLU A 231     -13.108  15.816   3.200  1.00 93.44           C  
ATOM   3623  OE1 GLU A 231     -12.283  15.687   2.277  1.00 93.44           O  
ATOM   3624  OE2 GLU A 231     -14.273  15.362   3.121  1.00 93.44           O  
ATOM   3625  N   ILE A 232     -10.967  18.217   6.840  1.00 94.00           N  
ATOM   3626  H   ILE A 232     -11.396  17.437   7.316  1.00 94.00           H  
ATOM   3627  CA  ILE A 232      -9.504  18.334   6.889  1.00 94.00           C  
ATOM   3628  HA  ILE A 232      -9.192  19.312   6.520  1.00 94.00           H  
ATOM   3629  C   ILE A 232      -8.867  17.275   5.989  1.00 94.00           C  
ATOM   3630  CB  ILE A 232      -9.003  18.163   8.339  1.00 94.00           C  
ATOM   3631  HB  ILE A 232      -9.351  17.202   8.717  1.00 94.00           H  
ATOM   3632  O   ILE A 232      -7.875  17.532   5.308  1.00 94.00           O  
ATOM   3633  CG1 ILE A 232      -9.544  19.277   9.254  1.00 94.00           C  
ATOM   3634 HG12 ILE A 232      -9.012  20.203   9.036  1.00 94.00           H  
ATOM   3635 HG13 ILE A 232     -10.604  19.448   9.063  1.00 94.00           H  
ATOM   3636  CG2 ILE A 232      -7.460  18.179   8.367  1.00 94.00           C  
ATOM   3637 HG21 ILE A 232      -7.093  19.079   7.875  1.00 94.00           H  
ATOM   3638 HG22 ILE A 232      -7.066  17.313   7.834  1.00 94.00           H  
ATOM   3639 HG23 ILE A 232      -7.074  18.141   9.386  1.00 94.00           H  
ATOM   3640  CD1 ILE A 232      -9.394  18.944  10.741  1.00 94.00           C  
ATOM   3641 HD11 ILE A 232      -9.245  19.882  11.276  1.00 94.00           H  
ATOM   3642 HD12 ILE A 232      -8.533  18.306  10.940  1.00 94.00           H  
ATOM   3643 HD13 ILE A 232     -10.293  18.445  11.101  1.00 94.00           H  
ATOM   3644  N   GLN A 233      -9.401  16.059   6.062  1.00 94.25           N  
ATOM   3645  H   GLN A 233     -10.238  15.931   6.613  1.00 94.25           H  
ATOM   3646  CA  GLN A 233      -8.878  14.888   5.383  1.00 94.25           C  
ATOM   3647  HA  GLN A 233      -8.506  15.174   4.399  1.00 94.25           H  
ATOM   3648  C   GLN A 233      -9.997  13.867   5.214  1.00 94.25           C  
ATOM   3649  CB  GLN A 233      -7.720  14.306   6.215  1.00 94.25           C  
ATOM   3650  HB2 GLN A 233      -8.058  14.131   7.237  1.00 94.25           H  
ATOM   3651  HB3 GLN A 233      -6.918  15.044   6.242  1.00 94.25           H  
ATOM   3652  O   GLN A 233     -10.801  13.665   6.124  1.00 94.25           O  
ATOM   3653  CG  GLN A 233      -7.165  12.988   5.652  1.00 94.25           C  
ATOM   3654  HG2 GLN A 233      -6.904  13.119   4.601  1.00 94.25           H  
ATOM   3655  HG3 GLN A 233      -7.932  12.217   5.728  1.00 94.25           H  
ATOM   3656  CD  GLN A 233      -5.924  12.498   6.390  1.00 94.25           C  
ATOM   3657  NE2 GLN A 233      -5.732  11.209   6.540  1.00 94.25           N  
ATOM   3658 HE21 GLN A 233      -4.852  10.936   6.955  1.00 94.25           H  
ATOM   3659 HE22 GLN A 233      -6.384  10.546   6.145  1.00 94.25           H  
ATOM   3660  OE1 GLN A 233      -5.077  13.247   6.835  1.00 94.25           O  
ATOM   3661  N   ASN A 234      -9.976  13.162   4.091  1.00 95.00           N  
ATOM   3662  H   ASN A 234      -9.320  13.419   3.368  1.00 95.00           H  
ATOM   3663  CA  ASN A 234     -10.756  11.958   3.863  1.00 95.00           C  
ATOM   3664  HA  ASN A 234     -11.199  11.624   4.801  1.00 95.00           H  
ATOM   3665  C   ASN A 234      -9.810  10.853   3.369  1.00 95.00           C  
ATOM   3666  CB  ASN A 234     -11.905  12.308   2.904  1.00 95.00           C  
ATOM   3667  HB2 ASN A 234     -11.505  12.729   1.981  1.00 95.00           H  
ATOM   3668  HB3 ASN A 234     -12.533  13.065   3.373  1.00 95.00           H  
ATOM   3669  O   ASN A 234      -9.043  11.069   2.429  1.00 95.00           O  
ATOM   3670  CG  ASN A 234     -12.766  11.116   2.544  1.00 95.00           C  
ATOM   3671  ND2 ASN A 234     -14.044  11.306   2.337  1.00 95.00           N  
ATOM   3672 HD21 ASN A 234     -14.523  10.496   1.972  1.00 95.00           H  
ATOM   3673 HD22 ASN A 234     -14.457  12.225   2.415  1.00 95.00           H  
ATOM   3674  OD1 ASN A 234     -12.293  10.002   2.410  1.00 95.00           O  
ATOM   3675  N   ILE A 235      -9.834   9.689   4.025  1.00 96.69           N  
ATOM   3676  H   ILE A 235     -10.504   9.585   4.773  1.00 96.69           H  
ATOM   3677  CA  ILE A 235      -9.061   8.510   3.621  1.00 96.69           C  
ATOM   3678  HA  ILE A 235      -8.707   8.670   2.602  1.00 96.69           H  
ATOM   3679  C   ILE A 235      -9.921   7.249   3.573  1.00 96.69           C  
ATOM   3680  CB  ILE A 235      -7.821   8.287   4.514  1.00 96.69           C  
ATOM   3681  HB  ILE A 235      -7.387   7.332   4.216  1.00 96.69           H  
ATOM   3682  O   ILE A 235     -10.680   6.960   4.491  1.00 96.69           O  
ATOM   3683  CG1 ILE A 235      -8.147   8.188   6.021  1.00 96.69           C  
ATOM   3684 HG12 ILE A 235      -8.461   9.160   6.401  1.00 96.69           H  
ATOM   3685 HG13 ILE A 235      -8.966   7.484   6.167  1.00 96.69           H  
ATOM   3686  CG2 ILE A 235      -6.773   9.369   4.224  1.00 96.69           C  
ATOM   3687 HG21 ILE A 235      -7.168  10.356   4.466  1.00 96.69           H  
ATOM   3688 HG22 ILE A 235      -5.843   9.169   4.756  1.00 96.69           H  
ATOM   3689 HG23 ILE A 235      -6.537   9.368   3.160  1.00 96.69           H  
ATOM   3690  CD1 ILE A 235      -6.979   7.667   6.865  1.00 96.69           C  
ATOM   3691 HD11 ILE A 235      -6.615   6.724   6.457  1.00 96.69           H  
ATOM   3692 HD12 ILE A 235      -7.325   7.494   7.884  1.00 96.69           H  
ATOM   3693 HD13 ILE A 235      -6.164   8.392   6.888  1.00 96.69           H  
ATOM   3694  N   GLN A 236      -9.733   6.430   2.545  1.00 98.00           N  
ATOM   3695  H   GLN A 236      -9.119   6.728   1.802  1.00 98.00           H  
ATOM   3696  CA  GLN A 236     -10.370   5.118   2.428  1.00 98.00           C  
ATOM   3697  HA  GLN A 236     -11.430   5.192   2.670  1.00 98.00           H  
ATOM   3698  C   GLN A 236      -9.726   4.102   3.365  1.00 98.00           C  
ATOM   3699  CB  GLN A 236     -10.228   4.618   0.993  1.00 98.00           C  
ATOM   3700  HB2 GLN A 236     -10.503   3.564   0.951  1.00 98.00           H  
ATOM   3701  HB3 GLN A 236      -9.186   4.719   0.690  1.00 98.00           H  
ATOM   3702  O   GLN A 236      -8.524   3.883   3.285  1.00 98.00           O  
ATOM   3703  CG  GLN A 236     -11.126   5.384   0.020  1.00 98.00           C  
ATOM   3704  HG2 GLN A 236     -12.167   5.176   0.269  1.00 98.00           H  
ATOM   3705  HG3 GLN A 236     -10.949   6.457   0.092  1.00 98.00           H  
ATOM   3706  CD  GLN A 236     -10.895   4.953  -1.416  1.00 98.00           C  
ATOM   3707  NE2 GLN A 236     -11.822   5.258  -2.294  1.00 98.00           N  
ATOM   3708 HE21 GLN A 236     -11.695   4.887  -3.225  1.00 98.00           H  
ATOM   3709 HE22 GLN A 236     -12.644   5.767  -2.004  1.00 98.00           H  
ATOM   3710  OE1 GLN A 236      -9.871   4.379  -1.760  1.00 98.00           O  
ATOM   3711  N   ILE A 237     -10.502   3.424   4.201  1.00 98.56           N  
ATOM   3712  H   ILE A 237     -11.487   3.648   4.204  1.00 98.56           H  
ATOM   3713  CA  ILE A 237     -10.067   2.221   4.931  1.00 98.56           C  
ATOM   3714  HA  ILE A 237      -8.978   2.193   4.957  1.00 98.56           H  
ATOM   3715  C   ILE A 237     -10.490   0.930   4.232  1.00 98.56           C  
ATOM   3716  CB  ILE A 237     -10.548   2.240   6.390  1.00 98.56           C  
ATOM   3717  HB  ILE A 237     -10.223   1.308   6.854  1.00 98.56           H  
ATOM   3718  O   ILE A 237      -9.898  -0.113   4.496  1.00 98.56           O  
ATOM   3719  CG1 ILE A 237     -12.087   2.315   6.499  1.00 98.56           C  
ATOM   3720 HG12 ILE A 237     -12.441   3.274   6.121  1.00 98.56           H  
ATOM   3721 HG13 ILE A 237     -12.526   1.520   5.897  1.00 98.56           H  
ATOM   3722  CG2 ILE A 237      -9.841   3.386   7.127  1.00 98.56           C  
ATOM   3723 HG21 ILE A 237     -10.187   4.349   6.753  1.00 98.56           H  
ATOM   3724 HG22 ILE A 237     -10.045   3.301   8.195  1.00 98.56           H  
ATOM   3725 HG23 ILE A 237      -8.763   3.312   6.982  1.00 98.56           H  
ATOM   3726  CD1 ILE A 237     -12.601   2.138   7.930  1.00 98.56           C  
ATOM   3727 HD11 ILE A 237     -13.688   2.058   7.924  1.00 98.56           H  
ATOM   3728 HD12 ILE A 237     -12.184   1.231   8.368  1.00 98.56           H  
ATOM   3729 HD13 ILE A 237     -12.322   3.002   8.534  1.00 98.56           H  
ATOM   3730  N   ALA A 238     -11.470   1.007   3.329  1.00 98.62           N  
ATOM   3731  H   ALA A 238     -11.920   1.897   3.172  1.00 98.62           H  
ATOM   3732  CA  ALA A 238     -11.848  -0.080   2.443  1.00 98.62           C  
ATOM   3733  HA  ALA A 238     -11.040  -0.811   2.446  1.00 98.62           H  
ATOM   3734  C   ALA A 238     -12.033   0.420   1.006  1.00 98.62           C  
ATOM   3735  CB  ALA A 238     -13.111  -0.765   2.964  1.00 98.62           C  
ATOM   3736  HB1 ALA A 238     -13.943  -0.061   2.940  1.00 98.62           H  
ATOM   3737  HB2 ALA A 238     -12.954  -1.134   3.978  1.00 98.62           H  
ATOM   3738  HB3 ALA A 238     -13.363  -1.595   2.303  1.00 98.62           H  
ATOM   3739  O   ALA A 238     -12.598   1.494   0.794  1.00 98.62           O  
ATOM   3740  N   ASP A 239     -11.584  -0.384   0.050  1.00 98.06           N  
ATOM   3741  H   ASP A 239     -11.191  -1.272   0.327  1.00 98.06           H  
ATOM   3742  CA  ASP A 239     -11.716  -0.175  -1.391  1.00 98.06           C  
ATOM   3743  HA  ASP A 239     -12.398   0.651  -1.593  1.00 98.06           H  
ATOM   3744  C   ASP A 239     -12.297  -1.452  -2.014  1.00 98.06           C  
ATOM   3745  CB  ASP A 239     -10.339   0.187  -1.971  1.00 98.06           C  
ATOM   3746  HB2 ASP A 239      -9.649  -0.641  -1.813  1.00 98.06           H  
ATOM   3747  HB3 ASP A 239      -9.955   1.052  -1.430  1.00 98.06           H  
ATOM   3748  O   ASP A 239     -11.679  -2.519  -1.953  1.00 98.06           O  
ATOM   3749  CG  ASP A 239     -10.373   0.535  -3.463  1.00 98.06           C  
ATOM   3750  OD1 ASP A 239     -11.469   0.502  -4.061  1.00 98.06           O  
ATOM   3751  OD2 ASP A 239      -9.283   0.873  -3.977  1.00 98.06           O  
ATOM   3752  N   GLY A 240     -13.515  -1.358  -2.548  1.00 97.00           N  
ATOM   3753  H   GLY A 240     -13.930  -0.442  -2.633  1.00 97.00           H  
ATOM   3754  CA  GLY A 240     -14.279  -2.487  -3.073  1.00 97.00           C  
ATOM   3755  HA2 GLY A 240     -15.050  -2.103  -3.741  1.00 97.00           H  
ATOM   3756  HA3 GLY A 240     -13.613  -3.118  -3.662  1.00 97.00           H  
ATOM   3757  C   GLY A 240     -14.967  -3.355  -2.012  1.00 97.00           C  
ATOM   3758  O   GLY A 240     -15.050  -3.024  -0.824  1.00 97.00           O  
ATOM   3759  N   ASP A 241     -15.489  -4.500  -2.463  1.00 97.06           N  
ATOM   3760  H   ASP A 241     -15.405  -4.702  -3.449  1.00 97.06           H  
ATOM   3761  CA  ASP A 241     -16.394  -5.338  -1.675  1.00 97.06           C  
ATOM   3762  HA  ASP A 241     -16.997  -4.655  -1.077  1.00 97.06           H  
ATOM   3763  C   ASP A 241     -15.666  -6.267  -0.689  1.00 97.06           C  
ATOM   3764  CB  ASP A 241     -17.378  -6.073  -2.591  1.00 97.06           C  
ATOM   3765  HB2 ASP A 241     -16.859  -6.859  -3.141  1.00 97.06           H  
ATOM   3766  HB3 ASP A 241     -17.787  -5.366  -3.313  1.00 97.06           H  
ATOM   3767  O   ASP A 241     -15.407  -7.442  -0.955  1.00 97.06           O  
ATOM   3768  CG  ASP A 241     -18.536  -6.665  -1.786  1.00 97.06           C  
ATOM   3769  OD1 ASP A 241     -18.956  -6.036  -0.777  1.00 97.06           O  
ATOM   3770  OD2 ASP A 241     -19.043  -7.734  -2.176  1.00 97.06           O  
ATOM   3771  N   VAL A 242     -15.312  -5.712   0.470  1.00 97.62           N  
ATOM   3772  H   VAL A 242     -15.447  -4.714   0.544  1.00 97.62           H  
ATOM   3773  CA  VAL A 242     -14.515  -6.385   1.509  1.00 97.62           C  
ATOM   3774  HA  VAL A 242     -13.575  -6.686   1.046  1.00 97.62           H  
ATOM   3775  C   VAL A 242     -15.135  -7.667   2.068  1.00 97.62           C  
ATOM   3776  CB  VAL A 242     -14.156  -5.436   2.664  1.00 97.62           C  
ATOM   3777  HB  VAL A 242     -13.635  -6.009   3.431  1.00 97.62           H  
ATOM   3778  O   VAL A 242     -16.355  -7.840   2.148  1.00 97.62           O  
ATOM   3779  CG1 VAL A 242     -13.193  -4.359   2.176  1.00 97.62           C  
ATOM   3780 HG11 VAL A 242     -13.663  -3.732   1.418  1.00 97.62           H  
ATOM   3781 HG12 VAL A 242     -12.879  -3.744   3.019  1.00 97.62           H  
ATOM   3782 HG13 VAL A 242     -12.309  -4.827   1.742  1.00 97.62           H  
ATOM   3783  CG2 VAL A 242     -15.383  -4.785   3.315  1.00 97.62           C  
ATOM   3784 HG21 VAL A 242     -15.063  -4.173   4.159  1.00 97.62           H  
ATOM   3785 HG22 VAL A 242     -15.902  -4.149   2.598  1.00 97.62           H  
ATOM   3786 HG23 VAL A 242     -16.065  -5.553   3.679  1.00 97.62           H  
ATOM   3787  N   CYS A 243     -14.269  -8.570   2.533  1.00 96.94           N  
ATOM   3788  H   CYS A 243     -13.282  -8.371   2.443  1.00 96.94           H  
ATOM   3789  CA  CYS A 243     -14.672  -9.862   3.075  1.00 96.94           C  
ATOM   3790  HA  CYS A 243     -15.195 -10.399   2.284  1.00 96.94           H  
ATOM   3791  C   CYS A 243     -15.605  -9.714   4.285  1.00 96.94           C  
ATOM   3792  CB  CYS A 243     -13.427 -10.658   3.474  1.00 96.94           C  
ATOM   3793  HB2 CYS A 243     -12.679 -10.594   2.683  1.00 96.94           H  
ATOM   3794  HB3 CYS A 243     -13.001 -10.227   4.379  1.00 96.94           H  
ATOM   3795  O   CYS A 243     -15.278  -9.044   5.266  1.00 96.94           O  
ATOM   3796  SG  CYS A 243     -13.875 -12.398   3.761  1.00 96.94           S  
ATOM   3797  HG  CYS A 243     -12.658 -12.817   4.119  1.00 96.94           H  
ATOM   3798  N   ARG A 244     -16.748 -10.408   4.250  1.00 97.19           N  
ATOM   3799  H   ARG A 244     -16.971 -10.911   3.403  1.00 97.19           H  
ATOM   3800  CA  ARG A 244     -17.701 -10.410   5.365  1.00 97.19           C  
ATOM   3801  HA  ARG A 244     -17.850  -9.367   5.647  1.00 97.19           H  
ATOM   3802  C   ARG A 244     -17.142 -11.115   6.599  1.00 97.19           C  
ATOM   3803  CB  ARG A 244     -19.057 -11.008   4.958  1.00 97.19           C  
ATOM   3804  HB2 ARG A 244     -18.927 -12.067   4.735  1.00 97.19           H  
ATOM   3805  HB3 ARG A 244     -19.738 -10.927   5.805  1.00 97.19           H  
ATOM   3806  O   ARG A 244     -16.583 -12.213   6.479  1.00 97.19           O  
ATOM   3807  CG  ARG A 244     -19.710 -10.332   3.742  1.00 97.19           C  
ATOM   3808  HG2 ARG A 244     -20.676 -10.806   3.567  1.00 97.19           H  
ATOM   3809  HG3 ARG A 244     -19.093 -10.492   2.858  1.00 97.19           H  
ATOM   3810  CD  ARG A 244     -19.927  -8.827   3.936  1.00 97.19           C  
ATOM   3811  HD2 ARG A 244     -18.967  -8.334   4.094  1.00 97.19           H  
ATOM   3812  HD3 ARG A 244     -20.537  -8.675   4.826  1.00 97.19           H  
ATOM   3813  NE  ARG A 244     -20.607  -8.242   2.766  1.00 97.19           N  
ATOM   3814  HE  ARG A 244     -21.541  -8.565   2.560  1.00 97.19           H  
ATOM   3815  NH1 ARG A 244     -18.932  -6.866   1.917  1.00 97.19           N  
ATOM   3816 HH11 ARG A 244     -18.179  -7.295   2.436  1.00 97.19           H  
ATOM   3817 HH12 ARG A 244     -18.673  -6.380   1.071  1.00 97.19           H  
ATOM   3818  NH2 ARG A 244     -20.846  -7.022   0.875  1.00 97.19           N  
ATOM   3819 HH21 ARG A 244     -21.765  -7.394   0.686  1.00 97.19           H  
ATOM   3820 HH22 ARG A 244     -20.352  -6.573   0.116  1.00 97.19           H  
ATOM   3821  CZ  ARG A 244     -20.122  -7.381   1.887  1.00 97.19           C  
ATOM   3822  N   GLY A 245     -17.342 -10.499   7.763  1.00 96.88           N  
ATOM   3823  H   GLY A 245     -17.864  -9.635   7.745  1.00 96.88           H  
ATOM   3824  CA  GLY A 245     -16.897 -10.999   9.069  1.00 96.88           C  
ATOM   3825  HA2 GLY A 245     -17.128 -12.061   9.145  1.00 96.88           H  
ATOM   3826  HA3 GLY A 245     -17.456 -10.484   9.850  1.00 96.88           H  
ATOM   3827  C   GLY A 245     -15.400 -10.818   9.355  1.00 96.88           C  
ATOM   3828  O   GLY A 245     -14.917 -11.293  10.382  1.00 96.88           O  
ATOM   3829  N   LEU A 246     -14.644 -10.159   8.469  1.00 97.19           N  
ATOM   3830  H   LEU A 246     -15.085  -9.750   7.658  1.00 97.19           H  
ATOM   3831  CA  LEU A 246     -13.231  -9.856   8.691  1.00 97.19           C  
ATOM   3832  HA  LEU A 246     -12.866 -10.505   9.487  1.00 97.19           H  
ATOM   3833  C   LEU A 246     -13.065  -8.405   9.153  1.00 97.19           C  
ATOM   3834  CB  LEU A 246     -12.430 -10.178   7.418  1.00 97.19           C  
ATOM   3835  HB2 LEU A 246     -12.686 -11.186   7.090  1.00 97.19           H  
ATOM   3836  HB3 LEU A 246     -12.736  -9.482   6.638  1.00 97.19           H  
ATOM   3837  O   LEU A 246     -13.597  -7.483   8.542  1.00 97.19           O  
ATOM   3838  CG  LEU A 246     -10.903 -10.087   7.593  1.00 97.19           C  
ATOM   3839  HG  LEU A 246     -10.634  -9.077   7.900  1.00 97.19           H  
ATOM   3840  CD1 LEU A 246     -10.354 -11.085   8.622  1.00 97.19           C  
ATOM   3841 HD11 LEU A 246     -10.684 -12.092   8.369  1.00 97.19           H  
ATOM   3842 HD12 LEU A 246      -9.265 -11.055   8.622  1.00 97.19           H  
ATOM   3843 HD13 LEU A 246     -10.705 -10.828   9.621  1.00 97.19           H  
ATOM   3844  CD2 LEU A 246     -10.228 -10.388   6.257  1.00 97.19           C  
ATOM   3845 HD21 LEU A 246      -9.144 -10.371   6.366  1.00 97.19           H  
ATOM   3846 HD22 LEU A 246     -10.524  -9.641   5.522  1.00 97.19           H  
ATOM   3847 HD23 LEU A 246     -10.531 -11.376   5.908  1.00 97.19           H  
ATOM   3848  N   SER A 247     -12.304  -8.212  10.229  1.00 97.94           N  
ATOM   3849  H   SER A 247     -11.950  -9.023  10.716  1.00 97.94           H  
ATOM   3850  CA  SER A 247     -12.038  -6.888  10.797  1.00 97.94           C  
ATOM   3851  HA  SER A 247     -12.963  -6.311  10.802  1.00 97.94           H  
ATOM   3852  C   SER A 247     -11.033  -6.095   9.962  1.00 97.94           C  
ATOM   3853  CB  SER A 247     -11.593  -7.040  12.251  1.00 97.94           C  
ATOM   3854  HB2 SER A 247     -12.437  -7.367  12.859  1.00 97.94           H  
ATOM   3855  HB3 SER A 247     -10.791  -7.774  12.321  1.00 97.94           H  
ATOM   3856  O   SER A 247      -9.877  -6.512   9.802  1.00 97.94           O  
ATOM   3857  OG  SER A 247     -11.123  -5.812  12.721  1.00 97.94           O  
ATOM   3858  HG  SER A 247     -11.154  -5.809  13.681  1.00 97.94           H  
ATOM   3859  N   VAL A 248     -11.493  -4.952   9.451  1.00 98.38           N  
ATOM   3860  H   VAL A 248     -12.456  -4.721   9.646  1.00 98.38           H  
ATOM   3861  CA  VAL A 248     -10.719  -3.912   8.773  1.00 98.38           C  
ATOM   3862  HA  VAL A 248      -9.858  -4.377   8.292  1.00 98.38           H  
ATOM   3863  C   VAL A 248     -10.265  -2.887   9.820  1.00 98.38           C  
ATOM   3864  CB  VAL A 248     -11.560  -3.219   7.681  1.00 98.38           C  
ATOM   3865  HB  VAL A 248     -12.429  -2.744   8.136  1.00 98.38           H  
ATOM   3866  O   VAL A 248     -11.100  -2.358  10.556  1.00 98.38           O  
ATOM   3867  CG1 VAL A 248     -10.753  -2.141   6.947  1.00 98.38           C  
ATOM   3868 HG11 VAL A 248     -10.451  -1.350   7.633  1.00 98.38           H  
ATOM   3869 HG12 VAL A 248     -11.371  -1.688   6.172  1.00 98.38           H  
ATOM   3870 HG13 VAL A 248      -9.869  -2.574   6.478  1.00 98.38           H  
ATOM   3871  CG2 VAL A 248     -12.053  -4.230   6.637  1.00 98.38           C  
ATOM   3872 HG21 VAL A 248     -12.728  -4.949   7.100  1.00 98.38           H  
ATOM   3873 HG22 VAL A 248     -12.600  -3.713   5.848  1.00 98.38           H  
ATOM   3874 HG23 VAL A 248     -11.209  -4.762   6.197  1.00 98.38           H  
ATOM   3875  N   PRO A 249      -8.962  -2.578   9.916  1.00 98.56           N  
ATOM   3876  CA  PRO A 249      -8.474  -1.631  10.909  1.00 98.56           C  
ATOM   3877  HA  PRO A 249      -8.872  -1.883  11.892  1.00 98.56           H  
ATOM   3878  C   PRO A 249      -8.871  -0.191  10.562  1.00 98.56           C  
ATOM   3879  CB  PRO A 249      -6.957  -1.815  10.920  1.00 98.56           C  
ATOM   3880  HB2 PRO A 249      -6.432  -0.901  11.198  1.00 98.56           H  
ATOM   3881  HB3 PRO A 249      -6.695  -2.627  11.599  1.00 98.56           H  
ATOM   3882  O   PRO A 249      -8.680   0.273   9.438  1.00 98.56           O  
ATOM   3883  CG  PRO A 249      -6.657  -2.232   9.481  1.00 98.56           C  
ATOM   3884  HG2 PRO A 249      -5.718  -2.780   9.409  1.00 98.56           H  
ATOM   3885  HG3 PRO A 249      -6.627  -1.351   8.839  1.00 98.56           H  
ATOM   3886  CD  PRO A 249      -7.864  -3.093   9.112  1.00 98.56           C  
ATOM   3887  HD2 PRO A 249      -8.071  -3.006   8.045  1.00 98.56           H  
ATOM   3888  HD3 PRO A 249      -7.677  -4.134   9.378  1.00 98.56           H  
ATOM   3889  N   ILE A 250      -9.321   0.551  11.569  1.00 98.75           N  
ATOM   3890  H   ILE A 250      -9.430   0.104  12.468  1.00 98.75           H  
ATOM   3891  CA  ILE A 250      -9.364   2.014  11.542  1.00 98.75           C  
ATOM   3892  HA  ILE A 250      -9.547   2.355  10.523  1.00 98.75           H  
ATOM   3893  C   ILE A 250      -7.984   2.503  11.978  1.00 98.75           C  
ATOM   3894  CB  ILE A 250     -10.514   2.533  12.434  1.00 98.75           C  
ATOM   3895  HB  ILE A 250     -10.469   1.998  13.383  1.00 98.75           H  
ATOM   3896  O   ILE A 250      -7.496   2.144  13.050  1.00 98.75           O  
ATOM   3897  CG1 ILE A 250     -11.861   2.190  11.758  1.00 98.75           C  
ATOM   3898 HG12 ILE A 250     -11.884   1.128  11.514  1.00 98.75           H  
ATOM   3899 HG13 ILE A 250     -11.946   2.750  10.827  1.00 98.75           H  
ATOM   3900  CG2 ILE A 250     -10.405   4.032  12.776  1.00 98.75           C  
ATOM   3901 HG21 ILE A 250     -10.558   4.646  11.888  1.00 98.75           H  
ATOM   3902 HG22 ILE A 250      -9.439   4.264  13.225  1.00 98.75           H  
ATOM   3903 HG23 ILE A 250     -11.168   4.295  13.507  1.00 98.75           H  
ATOM   3904  CD1 ILE A 250     -13.095   2.480  12.617  1.00 98.75           C  
ATOM   3905 HD11 ILE A 250     -13.981   2.095  12.112  1.00 98.75           H  
ATOM   3906 HD12 ILE A 250     -13.219   3.555  12.752  1.00 98.75           H  
ATOM   3907 HD13 ILE A 250     -13.001   1.990  13.586  1.00 98.75           H  
ATOM   3908  N   TYR A 251      -7.343   3.309  11.136  1.00 98.44           N  
ATOM   3909  H   TYR A 251      -7.776   3.522  10.248  1.00 98.44           H  
ATOM   3910  CA  TYR A 251      -6.056   3.929  11.432  1.00 98.44           C  
ATOM   3911  HA  TYR A 251      -5.985   4.120  12.502  1.00 98.44           H  
ATOM   3912  C   TYR A 251      -5.943   5.254  10.680  1.00 98.44           C  
ATOM   3913  CB  TYR A 251      -4.914   2.977  11.054  1.00 98.44           C  
ATOM   3914  HB2 TYR A 251      -5.085   2.014  11.536  1.00 98.44           H  
ATOM   3915  HB3 TYR A 251      -4.923   2.805   9.978  1.00 98.44           H  
ATOM   3916  O   TYR A 251      -5.827   5.268   9.455  1.00 98.44           O  
ATOM   3917  CG  TYR A 251      -3.548   3.488  11.468  1.00 98.44           C  
ATOM   3918  CD1 TYR A 251      -2.824   4.352  10.623  1.00 98.44           C  
ATOM   3919  HD1 TYR A 251      -3.245   4.660   9.677  1.00 98.44           H  
ATOM   3920  CD2 TYR A 251      -3.000   3.091  12.702  1.00 98.44           C  
ATOM   3921  HD2 TYR A 251      -3.559   2.430  13.347  1.00 98.44           H  
ATOM   3922  CE1 TYR A 251      -1.555   4.822  11.012  1.00 98.44           C  
ATOM   3923  HE1 TYR A 251      -0.991   5.481  10.370  1.00 98.44           H  
ATOM   3924  CE2 TYR A 251      -1.722   3.541  13.084  1.00 98.44           C  
ATOM   3925  HE2 TYR A 251      -1.297   3.211  14.020  1.00 98.44           H  
ATOM   3926  OH  TYR A 251       0.222   4.877  12.612  1.00 98.44           O  
ATOM   3927  HH  TYR A 251       0.511   4.538  13.463  1.00 98.44           H  
ATOM   3928  CZ  TYR A 251      -1.004   4.423  12.246  1.00 98.44           C  
ATOM   3929  N   MET A 252      -5.960   6.366  11.409  1.00 98.12           N  
ATOM   3930  H   MET A 252      -6.099   6.284  12.406  1.00 98.12           H  
ATOM   3931  CA  MET A 252      -5.838   7.705  10.833  1.00 98.12           C  
ATOM   3932  HA  MET A 252      -5.432   7.638   9.823  1.00 98.12           H  
ATOM   3933  C   MET A 252      -4.888   8.543  11.678  1.00 98.12           C  
ATOM   3934  CB  MET A 252      -7.229   8.341  10.737  1.00 98.12           C  
ATOM   3935  HB2 MET A 252      -7.872   7.701  10.133  1.00 98.12           H  
ATOM   3936  HB3 MET A 252      -7.660   8.403  11.737  1.00 98.12           H  
ATOM   3937  O   MET A 252      -5.121   8.750  12.867  1.00 98.12           O  
ATOM   3938  CG  MET A 252      -7.205   9.740  10.114  1.00 98.12           C  
ATOM   3939  HG2 MET A 252      -6.601  10.408  10.728  1.00 98.12           H  
ATOM   3940  HG3 MET A 252      -6.747   9.677   9.127  1.00 98.12           H  
ATOM   3941  SD  MET A 252      -8.852  10.467   9.924  1.00 98.12           S  
ATOM   3942  CE  MET A 252      -9.307  10.743  11.659  1.00 98.12           C  
ATOM   3943  HE1 MET A 252     -10.297  11.196  11.702  1.00 98.12           H  
ATOM   3944  HE2 MET A 252      -9.331   9.794  12.195  1.00 98.12           H  
ATOM   3945  HE3 MET A 252      -8.583  11.409  12.128  1.00 98.12           H  
ATOM   3946  N   VAL A 253      -3.811   9.031  11.068  1.00 97.50           N  
ATOM   3947  H   VAL A 253      -3.702   8.879  10.075  1.00 97.50           H  
ATOM   3948  CA  VAL A 253      -2.897   9.968  11.725  1.00 97.50           C  
ATOM   3949  HA  VAL A 253      -2.776   9.673  12.768  1.00 97.50           H  
ATOM   3950  C   VAL A 253      -3.515  11.361  11.688  1.00 97.50           C  
ATOM   3951  CB  VAL A 253      -1.508   9.959  11.066  1.00 97.50           C  
ATOM   3952  HB  VAL A 253      -1.587  10.286  10.029  1.00 97.50           H  
ATOM   3953  O   VAL A 253      -3.936  11.810  10.625  1.00 97.50           O  
ATOM   3954  CG1 VAL A 253      -0.564  10.902  11.816  1.00 97.50           C  
ATOM   3955 HG11 VAL A 253      -0.843  11.940  11.636  1.00 97.50           H  
ATOM   3956 HG12 VAL A 253       0.456  10.749  11.461  1.00 97.50           H  
ATOM   3957 HG13 VAL A 253      -0.592  10.697  12.887  1.00 97.50           H  
ATOM   3958  CG2 VAL A 253      -0.890   8.554  11.087  1.00 97.50           C  
ATOM   3959 HG21 VAL A 253      -1.508   7.864  10.512  1.00 97.50           H  
ATOM   3960 HG22 VAL A 253       0.100   8.577  10.631  1.00 97.50           H  
ATOM   3961 HG23 VAL A 253      -0.805   8.193  12.112  1.00 97.50           H  
ATOM   3962  N   PHE A 254      -3.565  12.050  12.830  1.00 97.44           N  
ATOM   3963  H   PHE A 254      -3.229  11.636  13.688  1.00 97.44           H  
ATOM   3964  CA  PHE A 254      -4.068  13.421  12.873  1.00 97.44           C  
ATOM   3965  HA  PHE A 254      -5.044  13.420  12.389  1.00 97.44           H  
ATOM   3966  C   PHE A 254      -3.115  14.375  12.132  1.00 97.44           C  
ATOM   3967  CB  PHE A 254      -4.311  13.879  14.312  1.00 97.44           C  
ATOM   3968  HB2 PHE A 254      -4.531  14.946  14.309  1.00 97.44           H  
ATOM   3969  HB3 PHE A 254      -3.405  13.733  14.900  1.00 97.44           H  
ATOM   3970  O   PHE A 254      -1.923  14.424  12.458  1.00 97.44           O  
ATOM   3971  CG  PHE A 254      -5.477  13.165  14.960  1.00 97.44           C  
ATOM   3972  CD1 PHE A 254      -6.798  13.469  14.580  1.00 97.44           C  
ATOM   3973  HD1 PHE A 254      -6.990  14.233  13.840  1.00 97.44           H  
ATOM   3974  CD2 PHE A 254      -5.239  12.164  15.916  1.00 97.44           C  
ATOM   3975  HD2 PHE A 254      -4.226  11.929  16.209  1.00 97.44           H  
ATOM   3976  CE1 PHE A 254      -7.876  12.777  15.159  1.00 97.44           C  
ATOM   3977  HE1 PHE A 254      -8.889  13.015  14.870  1.00 97.44           H  
ATOM   3978  CE2 PHE A 254      -6.313  11.462  16.484  1.00 97.44           C  
ATOM   3979  HE2 PHE A 254      -6.114  10.674  17.195  1.00 97.44           H  
ATOM   3980  CZ  PHE A 254      -7.633  11.775  16.114  1.00 97.44           C  
ATOM   3981  HZ  PHE A 254      -8.461  11.240  16.556  1.00 97.44           H  
ATOM   3982  N   PRO A 255      -3.609  15.150  11.152  1.00 95.50           N  
ATOM   3983  CA  PRO A 255      -2.777  16.070  10.387  1.00 95.50           C  
ATOM   3984  HA  PRO A 255      -1.962  15.506   9.934  1.00 95.50           H  
ATOM   3985  C   PRO A 255      -2.219  17.186  11.262  1.00 95.50           C  
ATOM   3986  CB  PRO A 255      -3.670  16.626   9.278  1.00 95.50           C  
ATOM   3987  HB2 PRO A 255      -4.189  17.525   9.611  1.00 95.50           H  
ATOM   3988  HB3 PRO A 255      -3.103  16.819   8.367  1.00 95.50           H  
ATOM   3989  O   PRO A 255      -2.965  17.915  11.921  1.00 95.50           O  
ATOM   3990  CG  PRO A 255      -4.685  15.507   9.104  1.00 95.50           C  
ATOM   3991  HG2 PRO A 255      -4.214  14.697   8.545  1.00 95.50           H  
ATOM   3992  HG3 PRO A 255      -5.613  15.835   8.635  1.00 95.50           H  
ATOM   3993  CD  PRO A 255      -4.916  15.041  10.525  1.00 95.50           C  
ATOM   3994  HD2 PRO A 255      -5.625  15.700  11.027  1.00 95.50           H  
ATOM   3995  HD3 PRO A 255      -5.292  14.018  10.491  1.00 95.50           H  
ATOM   3996  N   ARG A 256      -0.897  17.354  11.241  1.00 93.06           N  
ATOM   3997  H   ARG A 256      -0.354  16.737  10.654  1.00 93.06           H  
ATOM   3998  CA  ARG A 256      -0.233  18.469  11.924  1.00 93.06           C  
ATOM   3999  HA  ARG A 256      -0.493  18.431  12.981  1.00 93.06           H  
ATOM   4000  C   ARG A 256      -0.740  19.804  11.377  1.00 93.06           C  
ATOM   4001  CB  ARG A 256       1.286  18.360  11.755  1.00 93.06           C  
ATOM   4002  HB2 ARG A 256       1.520  18.257  10.695  1.00 93.06           H  
ATOM   4003  HB3 ARG A 256       1.745  19.280  12.115  1.00 93.06           H  
ATOM   4004  O   ARG A 256      -1.069  19.903  10.200  1.00 93.06           O  
ATOM   4005  CG  ARG A 256       1.882  17.180  12.535  1.00 93.06           C  
ATOM   4006  HG2 ARG A 256       1.424  16.241  12.224  1.00 93.06           H  
ATOM   4007  HG3 ARG A 256       1.713  17.332  13.601  1.00 93.06           H  
ATOM   4008  CD  ARG A 256       3.383  17.134  12.248  1.00 93.06           C  
ATOM   4009  HD2 ARG A 256       3.531  16.816  11.216  1.00 93.06           H  
ATOM   4010  HD3 ARG A 256       3.787  18.141  12.356  1.00 93.06           H  
ATOM   4011  NE  ARG A 256       4.121  16.231  13.151  1.00 93.06           N  
ATOM   4012  HE  ARG A 256       3.588  15.589  13.720  1.00 93.06           H  
ATOM   4013  NH1 ARG A 256       6.171  16.832  12.349  1.00 93.06           N  
ATOM   4014 HH11 ARG A 256       5.763  17.311  11.559  1.00 93.06           H  
ATOM   4015 HH12 ARG A 256       7.169  16.967  12.427  1.00 93.06           H  
ATOM   4016  NH2 ARG A 256       6.077  15.445  14.071  1.00 93.06           N  
ATOM   4017 HH21 ARG A 256       7.085  15.467  14.015  1.00 93.06           H  
ATOM   4018 HH22 ARG A 256       5.582  14.852  14.722  1.00 93.06           H  
ATOM   4019  CZ  ARG A 256       5.443  16.180  13.201  1.00 93.06           C  
ATOM   4020  N   LEU A 257      -0.765  20.824  12.236  1.00 93.31           N  
ATOM   4021  H   LEU A 257      -0.513  20.623  13.193  1.00 93.31           H  
ATOM   4022  CA  LEU A 257      -1.239  22.191  11.962  1.00 93.31           C  
ATOM   4023  HA  LEU A 257      -1.094  22.765  12.876  1.00 93.31           H  
ATOM   4024  C   LEU A 257      -2.741  22.315  11.666  1.00 93.31           C  
ATOM   4025  CB  LEU A 257      -0.389  22.865  10.863  1.00 93.31           C  
ATOM   4026  HB2 LEU A 257      -0.587  22.378   9.908  1.00 93.31           H  
ATOM   4027  HB3 LEU A 257      -0.719  23.898  10.762  1.00 93.31           H  
ATOM   4028  O   LEU A 257      -3.337  23.292  12.094  1.00 93.31           O  
ATOM   4029  CG  LEU A 257       1.127  22.858  11.118  1.00 93.31           C  
ATOM   4030  HG  LEU A 257       1.478  21.837  11.272  1.00 93.31           H  
ATOM   4031  CD1 LEU A 257       1.871  23.429   9.913  1.00 93.31           C  
ATOM   4032 HD11 LEU A 257       1.552  24.455   9.733  1.00 93.31           H  
ATOM   4033 HD12 LEU A 257       1.646  22.830   9.030  1.00 93.31           H  
ATOM   4034 HD13 LEU A 257       2.946  23.404  10.091  1.00 93.31           H  
ATOM   4035  CD2 LEU A 257       1.486  23.693  12.347  1.00 93.31           C  
ATOM   4036 HD21 LEU A 257       2.570  23.722  12.450  1.00 93.31           H  
ATOM   4037 HD22 LEU A 257       1.112  24.709  12.218  1.00 93.31           H  
ATOM   4038 HD23 LEU A 257       1.058  23.255  13.249  1.00 93.31           H  
ATOM   4039  N   PHE A 258      -3.386  21.343  11.021  1.00 95.19           N  
ATOM   4040  H   PHE A 258      -2.839  20.614  10.587  1.00 95.19           H  
ATOM   4041  CA  PHE A 258      -4.845  21.345  10.813  1.00 95.19           C  
ATOM   4042  HA  PHE A 258      -5.189  22.376  10.733  1.00 95.19           H  
ATOM   4043  C   PHE A 258      -5.628  20.707  11.955  1.00 95.19           C  
ATOM   4044  CB  PHE A 258      -5.195  20.640   9.511  1.00 95.19           C  
ATOM   4045  HB2 PHE A 258      -4.997  19.574   9.617  1.00 95.19           H  
ATOM   4046  HB3 PHE A 258      -6.261  20.766   9.319  1.00 95.19           H  
ATOM   4047  O   PHE A 258      -6.854  20.696  11.937  1.00 95.19           O  
ATOM   4048  CG  PHE A 258      -4.434  21.184   8.339  1.00 95.19           C  
ATOM   4049  CD1 PHE A 258      -4.769  22.440   7.807  1.00 95.19           C  
ATOM   4050  HD1 PHE A 258      -5.589  23.000   8.230  1.00 95.19           H  
ATOM   4051  CD2 PHE A 258      -3.364  20.454   7.811  1.00 95.19           C  
ATOM   4052  HD2 PHE A 258      -3.099  19.490   8.219  1.00 95.19           H  
ATOM   4053  CE1 PHE A 258      -4.036  22.967   6.733  1.00 95.19           C  
ATOM   4054  HE1 PHE A 258      -4.298  23.932   6.324  1.00 95.19           H  
ATOM   4055  CE2 PHE A 258      -2.648  20.971   6.731  1.00 95.19           C  
ATOM   4056  HE2 PHE A 258      -1.880  20.348   6.297  1.00 95.19           H  
ATOM   4057  CZ  PHE A 258      -2.977  22.224   6.183  1.00 95.19           C  
ATOM   4058  HZ  PHE A 258      -2.434  22.597   5.328  1.00 95.19           H  
ATOM   4059  N   THR A 259      -4.923  20.173  12.945  1.00 96.56           N  
ATOM   4060  H   THR A 259      -3.916  20.199  12.879  1.00 96.56           H  
ATOM   4061  CA  THR A 259      -5.494  19.714  14.203  1.00 96.56           C  
ATOM   4062  HA  THR A 259      -6.529  20.051  14.264  1.00 96.56           H  
ATOM   4063  C   THR A 259      -4.742  20.351  15.362  1.00 96.56           C  
ATOM   4064  CB  THR A 259      -5.509  18.184  14.317  1.00 96.56           C  
ATOM   4065  HB  THR A 259      -5.948  17.915  15.278  1.00 96.56           H  
ATOM   4066  O   THR A 259      -3.550  20.654  15.272  1.00 96.56           O  
ATOM   4067  CG2 THR A 259      -6.328  17.519  13.216  1.00 96.56           C  
ATOM   4068 HG21 THR A 259      -6.327  16.441  13.374  1.00 96.56           H  
ATOM   4069 HG22 THR A 259      -5.906  17.740  12.235  1.00 96.56           H  
ATOM   4070 HG23 THR A 259      -7.355  17.883  13.254  1.00 96.56           H  
ATOM   4071  OG1 THR A 259      -4.211  17.647  14.254  1.00 96.56           O  
ATOM   4072  HG1 THR A 259      -3.870  17.796  13.370  1.00 96.56           H  
ATOM   4073  N   CYS A 260      -5.451  20.558  16.462  1.00 96.62           N  
ATOM   4074  H   CYS A 260      -6.425  20.291  16.474  1.00 96.62           H  
ATOM   4075  CA  CYS A 260      -4.913  21.005  17.739  1.00 96.62           C  
ATOM   4076  HA  CYS A 260      -3.879  20.673  17.829  1.00 96.62           H  
ATOM   4077  C   CYS A 260      -5.735  20.345  18.860  1.00 96.62           C  
ATOM   4078  CB  CYS A 260      -4.929  22.543  17.776  1.00 96.62           C  
ATOM   4079  HB2 CYS A 260      -4.453  22.900  18.689  1.00 96.62           H  
ATOM   4080  HB3 CYS A 260      -4.359  22.917  16.925  1.00 96.62           H  
ATOM   4081  O   CYS A 260      -6.763  19.722  18.579  1.00 96.62           O  
ATOM   4082  SG  CYS A 260      -6.625  23.188  17.698  1.00 96.62           S  
ATOM   4083  HG  CYS A 260      -6.324  24.424  17.290  1.00 96.62           H  
ATOM   4084  N   PRO A 261      -5.307  20.404  20.130  1.00 96.00           N  
ATOM   4085  CA  PRO A 261      -6.172  20.017  21.233  1.00 96.00           C  
ATOM   4086  HA  PRO A 261      -6.346  18.942  21.176  1.00 96.00           H  
ATOM   4087  C   PRO A 261      -7.503  20.769  21.166  1.00 96.00           C  
ATOM   4088  CB  PRO A 261      -5.390  20.352  22.504  1.00 96.00           C  
ATOM   4089  HB2 PRO A 261      -5.595  21.376  22.816  1.00 96.00           H  
ATOM   4090  HB3 PRO A 261      -5.613  19.655  23.312  1.00 96.00           H  
ATOM   4091  O   PRO A 261      -7.509  21.974  20.914  1.00 96.00           O  
ATOM   4092  CG  PRO A 261      -3.939  20.248  22.039  1.00 96.00           C  
ATOM   4093  HG2 PRO A 261      -3.275  20.828  22.680  1.00 96.00           H  
ATOM   4094  HG3 PRO A 261      -3.637  19.201  22.011  1.00 96.00           H  
ATOM   4095  CD  PRO A 261      -4.002  20.800  20.616  1.00 96.00           C  
ATOM   4096  HD2 PRO A 261      -3.933  21.887  20.635  1.00 96.00           H  
ATOM   4097  HD3 PRO A 261      -3.206  20.368  20.008  1.00 96.00           H  
ATOM   4098  N   THR A 262      -8.610  20.068  21.419  1.00 96.88           N  
ATOM   4099  H   THR A 262      -8.526  19.088  21.652  1.00 96.88           H  
ATOM   4100  CA  THR A 262      -9.949  20.668  21.438  1.00 96.88           C  
ATOM   4101  HA  THR A 262     -10.201  20.988  20.427  1.00 96.88           H  
ATOM   4102  C   THR A 262      -9.949  21.885  22.357  1.00 96.88           C  
ATOM   4103  CB  THR A 262     -11.002  19.663  21.917  1.00 96.88           C  
ATOM   4104  HB  THR A 262     -10.742  19.326  22.921  1.00 96.88           H  
ATOM   4105  O   THR A 262      -9.519  21.802  23.513  1.00 96.88           O  
ATOM   4106  CG2 THR A 262     -12.419  20.233  21.938  1.00 96.88           C  
ATOM   4107 HG21 THR A 262     -12.659  20.684  20.975  1.00 96.88           H  
ATOM   4108 HG22 THR A 262     -13.138  19.442  22.152  1.00 96.88           H  
ATOM   4109 HG23 THR A 262     -12.508  20.995  22.713  1.00 96.88           H  
ATOM   4110  OG1 THR A 262     -11.028  18.539  21.066  1.00 96.88           O  
ATOM   4111  HG1 THR A 262     -11.700  18.705  20.400  1.00 96.88           H  
ATOM   4112  N   LEU A 263     -10.421  23.015  21.837  1.00 94.75           N  
ATOM   4113  H   LEU A 263     -10.806  22.987  20.904  1.00 94.75           H  
ATOM   4114  CA  LEU A 263     -10.268  24.315  22.470  1.00 94.75           C  
ATOM   4115  HA  LEU A 263      -9.877  24.173  23.478  1.00 94.75           H  
ATOM   4116  C   LEU A 263     -11.615  25.019  22.579  1.00 94.75           C  
ATOM   4117  CB  LEU A 263      -9.237  25.125  21.665  1.00 94.75           C  
ATOM   4118  HB2 LEU A 263      -9.602  25.225  20.644  1.00 94.75           H  
ATOM   4119  HB3 LEU A 263      -8.303  24.562  21.630  1.00 94.75           H  
ATOM   4120  O   LEU A 263     -12.318  25.198  21.589  1.00 94.75           O  
ATOM   4121  CG  LEU A 263      -8.950  26.527  22.222  1.00 94.75           C  
ATOM   4122  HG  LEU A 263      -9.871  27.111  22.199  1.00 94.75           H  
ATOM   4123  CD1 LEU A 263      -8.401  26.504  23.652  1.00 94.75           C  
ATOM   4124 HD11 LEU A 263      -8.134  27.516  23.954  1.00 94.75           H  
ATOM   4125 HD12 LEU A 263      -9.163  26.137  24.340  1.00 94.75           H  
ATOM   4126 HD13 LEU A 263      -7.524  25.859  23.702  1.00 94.75           H  
ATOM   4127  CD2 LEU A 263      -7.913  27.220  21.343  1.00 94.75           C  
ATOM   4128 HD21 LEU A 263      -8.208  27.123  20.298  1.00 94.75           H  
ATOM   4129 HD22 LEU A 263      -7.843  28.274  21.611  1.00 94.75           H  
ATOM   4130 HD23 LEU A 263      -6.941  26.742  21.462  1.00 94.75           H  
ATOM   4131  N   GLU A 264     -11.934  25.483  23.781  1.00 93.50           N  
ATOM   4132  H   GLU A 264     -11.322  25.283  24.559  1.00 93.50           H  
ATOM   4133  CA  GLU A 264     -13.102  26.310  24.056  1.00 93.50           C  
ATOM   4134  HA  GLU A 264     -13.608  26.549  23.121  1.00 93.50           H  
ATOM   4135  C   GLU A 264     -12.643  27.620  24.699  1.00 93.50           C  
ATOM   4136  CB  GLU A 264     -14.090  25.518  24.923  1.00 93.50           C  
ATOM   4137  HB2 GLU A 264     -13.606  25.222  25.854  1.00 93.50           H  
ATOM   4138  HB3 GLU A 264     -14.379  24.620  24.376  1.00 93.50           H  
ATOM   4139  O   GLU A 264     -12.041  27.630  25.773  1.00 93.50           O  
ATOM   4140  CG  GLU A 264     -15.349  26.334  25.239  1.00 93.50           C  
ATOM   4141  HG2 GLU A 264     -15.090  27.141  25.924  1.00 93.50           H  
ATOM   4142  HG3 GLU A 264     -15.707  26.787  24.315  1.00 93.50           H  
ATOM   4143  CD  GLU A 264     -16.476  25.494  25.856  1.00 93.50           C  
ATOM   4144  OE1 GLU A 264     -17.641  25.939  25.712  1.00 93.50           O  
ATOM   4145  OE2 GLU A 264     -16.194  24.430  26.443  1.00 93.50           O  
ATOM   4146  N   THR A 265     -12.904  28.738  24.023  1.00 91.81           N  
ATOM   4147  H   THR A 265     -13.377  28.674  23.133  1.00 91.81           H  
ATOM   4148  CA  THR A 265     -12.633  30.089  24.528  1.00 91.81           C  
ATOM   4149  HA  THR A 265     -12.339  30.022  25.575  1.00 91.81           H  
ATOM   4150  C   THR A 265     -13.908  30.929  24.474  1.00 91.81           C  
ATOM   4151  CB  THR A 265     -11.482  30.787  23.775  1.00 91.81           C  
ATOM   4152  HB  THR A 265     -11.112  31.594  24.407  1.00 91.81           H  
ATOM   4153  O   THR A 265     -14.929  30.507  23.934  1.00 91.81           O  
ATOM   4154  CG2 THR A 265     -10.304  29.880  23.427  1.00 91.81           C  
ATOM   4155 HG21 THR A 265     -10.606  29.160  22.667  1.00 91.81           H  
ATOM   4156 HG22 THR A 265      -9.487  30.483  23.029  1.00 91.81           H  
ATOM   4157 HG23 THR A 265      -9.965  29.355  24.319  1.00 91.81           H  
ATOM   4158  OG1 THR A 265     -11.938  31.359  22.575  1.00 91.81           O  
ATOM   4159  HG1 THR A 265     -12.187  30.618  22.018  1.00 91.81           H  
ATOM   4160  N   THR A 266     -13.858  32.152  25.004  1.00 88.12           N  
ATOM   4161  H   THR A 266     -13.002  32.486  25.424  1.00 88.12           H  
ATOM   4162  CA  THR A 266     -14.990  33.087  24.934  1.00 88.12           C  
ATOM   4163  HA  THR A 266     -15.886  32.595  25.312  1.00 88.12           H  
ATOM   4164  C   THR A 266     -15.301  33.547  23.511  1.00 88.12           C  
ATOM   4165  CB  THR A 266     -14.719  34.333  25.788  1.00 88.12           C  
ATOM   4166  HB  THR A 266     -15.505  35.068  25.613  1.00 88.12           H  
ATOM   4167  O   THR A 266     -16.457  33.813  23.200  1.00 88.12           O  
ATOM   4168  CG2 THR A 266     -14.705  33.994  27.279  1.00 88.12           C  
ATOM   4169 HG21 THR A 266     -15.658  33.546  27.561  1.00 88.12           H  
ATOM   4170 HG22 THR A 266     -14.561  34.908  27.854  1.00 88.12           H  
ATOM   4171 HG23 THR A 266     -13.897  33.298  27.504  1.00 88.12           H  
ATOM   4172  OG1 THR A 266     -13.468  34.901  25.451  1.00 88.12           O  
ATOM   4173  HG1 THR A 266     -13.634  35.513  24.730  1.00 88.12           H  
ATOM   4174  N   ASN A 267     -14.290  33.663  22.647  1.00 88.56           N  
ATOM   4175  H   ASN A 267     -13.373  33.363  22.946  1.00 88.56           H  
ATOM   4176  CA  ASN A 267     -14.437  34.292  21.328  1.00 88.56           C  
ATOM   4177  HA  ASN A 267     -15.377  34.843  21.277  1.00 88.56           H  
ATOM   4178  C   ASN A 267     -14.480  33.259  20.195  1.00 88.56           C  
ATOM   4179  CB  ASN A 267     -13.291  35.296  21.116  1.00 88.56           C  
ATOM   4180  HB2 ASN A 267     -12.336  34.774  21.170  1.00 88.56           H  
ATOM   4181  HB3 ASN A 267     -13.390  35.720  20.116  1.00 88.56           H  
ATOM   4182  O   ASN A 267     -14.985  33.542  19.111  1.00 88.56           O  
ATOM   4183  CG  ASN A 267     -13.255  36.449  22.108  1.00 88.56           C  
ATOM   4184  ND2 ASN A 267     -12.359  37.384  21.905  1.00 88.56           N  
ATOM   4185 HD21 ASN A 267     -12.371  38.157  22.555  1.00 88.56           H  
ATOM   4186 HD22 ASN A 267     -11.815  37.378  21.054  1.00 88.56           H  
ATOM   4187  OD1 ASN A 267     -13.962  36.521  23.102  1.00 88.56           O  
ATOM   4188  N   PHE A 268     -13.927  32.071  20.435  1.00 92.69           N  
ATOM   4189  H   PHE A 268     -13.535  31.888  21.347  1.00 92.69           H  
ATOM   4190  CA  PHE A 268     -13.868  31.002  19.450  1.00 92.69           C  
ATOM   4191  HA  PHE A 268     -14.811  31.020  18.904  1.00 92.69           H  
ATOM   4192  C   PHE A 268     -13.727  29.615  20.088  1.00 92.69           C  
ATOM   4193  CB  PHE A 268     -12.721  31.271  18.463  1.00 92.69           C  
ATOM   4194  HB2 PHE A 268     -12.789  30.549  17.650  1.00 92.69           H  
ATOM   4195  HB3 PHE A 268     -12.858  32.257  18.017  1.00 92.69           H  
ATOM   4196  O   PHE A 268     -13.238  29.480  21.213  1.00 92.69           O  
ATOM   4197  CG  PHE A 268     -11.333  31.193  19.070  1.00 92.69           C  
ATOM   4198  CD1 PHE A 268     -10.762  32.312  19.706  1.00 92.69           C  
ATOM   4199  HD1 PHE A 268     -11.315  33.239  19.752  1.00 92.69           H  
ATOM   4200  CD2 PHE A 268     -10.608  29.993  18.996  1.00 92.69           C  
ATOM   4201  HD2 PHE A 268     -11.034  29.132  18.502  1.00 92.69           H  
ATOM   4202  CE1 PHE A 268      -9.481  32.226  20.283  1.00 92.69           C  
ATOM   4203  HE1 PHE A 268      -9.050  33.084  20.778  1.00 92.69           H  
ATOM   4204  CE2 PHE A 268      -9.316  29.919  19.538  1.00 92.69           C  
ATOM   4205  HE2 PHE A 268      -8.747  29.008  19.427  1.00 92.69           H  
ATOM   4206  CZ  PHE A 268      -8.754  31.026  20.194  1.00 92.69           C  
ATOM   4207  HZ  PHE A 268      -7.761  30.955  20.613  1.00 92.69           H  
ATOM   4208  N   LYS A 269     -14.120  28.582  19.347  1.00 96.19           N  
ATOM   4209  H   LYS A 269     -14.476  28.785  18.424  1.00 96.19           H  
ATOM   4210  CA  LYS A 269     -13.959  27.168  19.685  1.00 96.19           C  
ATOM   4211  HA  LYS A 269     -13.215  27.084  20.477  1.00 96.19           H  
ATOM   4212  C   LYS A 269     -13.441  26.399  18.474  1.00 96.19           C  
ATOM   4213  CB  LYS A 269     -15.273  26.538  20.178  1.00 96.19           C  
ATOM   4214  HB2 LYS A 269     -15.040  25.558  20.595  1.00 96.19           H  
ATOM   4215  HB3 LYS A 269     -15.939  26.378  19.330  1.00 96.19           H  
ATOM   4216  O   LYS A 269     -13.793  26.730  17.341  1.00 96.19           O  
ATOM   4217  CG  LYS A 269     -16.010  27.369  21.239  1.00 96.19           C  
ATOM   4218  HG2 LYS A 269     -15.325  27.632  22.046  1.00 96.19           H  
ATOM   4219  HG3 LYS A 269     -16.391  28.283  20.784  1.00 96.19           H  
ATOM   4220  CD  LYS A 269     -17.184  26.566  21.806  1.00 96.19           C  
ATOM   4221  HD2 LYS A 269     -17.812  26.210  20.989  1.00 96.19           H  
ATOM   4222  HD3 LYS A 269     -16.790  25.702  22.341  1.00 96.19           H  
ATOM   4223  CE  LYS A 269     -18.019  27.430  22.754  1.00 96.19           C  
ATOM   4224  HE2 LYS A 269     -18.538  28.185  22.165  1.00 96.19           H  
ATOM   4225  HE3 LYS A 269     -17.357  27.934  23.458  1.00 96.19           H  
ATOM   4226  NZ  LYS A 269     -18.986  26.595  23.501  1.00 96.19           N  
ATOM   4227  HZ1 LYS A 269     -18.497  26.117  24.244  1.00 96.19           H  
ATOM   4228  HZ2 LYS A 269     -19.686  27.152  23.970  1.00 96.19           H  
ATOM   4229  HZ3 LYS A 269     -19.407  25.890  22.913  1.00 96.19           H  
ATOM   4230  N   VAL A 270     -12.628  25.384  18.734  1.00 97.56           N  
ATOM   4231  H   VAL A 270     -12.451  25.165  19.704  1.00 97.56           H  
ATOM   4232  CA  VAL A 270     -12.124  24.440  17.734  1.00 97.56           C  
ATOM   4233  HA  VAL A 270     -12.677  24.565  16.802  1.00 97.56           H  
ATOM   4234  C   VAL A 270     -12.385  23.035  18.255  1.00 97.56           C  
ATOM   4235  CB  VAL A 270     -10.631  24.657  17.425  1.00 97.56           C  
ATOM   4236  HB  VAL A 270     -10.040  24.454  18.318  1.00 97.56           H  
ATOM   4237  O   VAL A 270     -11.805  22.608  19.256  1.00 97.56           O  
ATOM   4238  CG1 VAL A 270     -10.176  23.714  16.308  1.00 97.56           C  
ATOM   4239 HG11 VAL A 270      -9.117  23.868  16.102  1.00 97.56           H  
ATOM   4240 HG12 VAL A 270     -10.317  22.675  16.606  1.00 97.56           H  
ATOM   4241 HG13 VAL A 270     -10.747  23.901  15.398  1.00 97.56           H  
ATOM   4242  CG2 VAL A 270     -10.341  26.097  16.975  1.00 97.56           C  
ATOM   4243 HG21 VAL A 270     -10.547  26.793  17.788  1.00 97.56           H  
ATOM   4244 HG22 VAL A 270     -10.960  26.347  16.114  1.00 97.56           H  
ATOM   4245 HG23 VAL A 270      -9.291  26.190  16.696  1.00 97.56           H  
ATOM   4246  N   GLU A 271     -13.289  22.338  17.585  1.00 98.31           N  
ATOM   4247  H   GLU A 271     -13.721  22.764  16.777  1.00 98.31           H  
ATOM   4248  CA  GLU A 271     -13.728  20.983  17.904  1.00 98.31           C  
ATOM   4249  HA  GLU A 271     -13.135  20.588  18.729  1.00 98.31           H  
ATOM   4250  C   GLU A 271     -13.482  20.071  16.694  1.00 98.31           C  
ATOM   4251  CB  GLU A 271     -15.204  21.003  18.345  1.00 98.31           C  
ATOM   4252  HB2 GLU A 271     -15.809  21.406  17.533  1.00 98.31           H  
ATOM   4253  HB3 GLU A 271     -15.531  19.984  18.549  1.00 98.31           H  
ATOM   4254  O   GLU A 271     -13.278  20.549  15.577  1.00 98.31           O  
ATOM   4255  CG  GLU A 271     -15.457  21.864  19.594  1.00 98.31           C  
ATOM   4256  HG2 GLU A 271     -14.941  21.413  20.442  1.00 98.31           H  
ATOM   4257  HG3 GLU A 271     -15.045  22.863  19.451  1.00 98.31           H  
ATOM   4258  CD  GLU A 271     -16.957  22.003  19.895  1.00 98.31           C  
ATOM   4259  OE1 GLU A 271     -17.413  21.370  20.872  1.00 98.31           O  
ATOM   4260  OE2 GLU A 271     -17.634  22.785  19.184  1.00 98.31           O  
ATOM   4261  N   PHE A 272     -13.467  18.755  16.910  1.00 98.19           N  
ATOM   4262  H   PHE A 272     -13.748  18.386  17.807  1.00 98.19           H  
ATOM   4263  CA  PHE A 272     -13.198  17.779  15.856  1.00 98.19           C  
ATOM   4264  HA  PHE A 272     -13.302  18.261  14.884  1.00 98.19           H  
ATOM   4265  C   PHE A 272     -14.216  16.652  15.907  1.00 98.19           C  
ATOM   4266  CB  PHE A 272     -11.766  17.232  15.957  1.00 98.19           C  
ATOM   4267  HB2 PHE A 272     -11.624  16.479  15.181  1.00 98.19           H  
ATOM   4268  HB3 PHE A 272     -11.641  16.738  16.921  1.00 98.19           H  
ATOM   4269  O   PHE A 272     -14.683  16.256  16.973  1.00 98.19           O  
ATOM   4270  CG  PHE A 272     -10.700  18.295  15.797  1.00 98.19           C  
ATOM   4271  CD1 PHE A 272     -10.236  18.654  14.517  1.00 98.19           C  
ATOM   4272  HD1 PHE A 272     -10.626  18.157  13.641  1.00 98.19           H  
ATOM   4273  CD2 PHE A 272     -10.216  18.972  16.931  1.00 98.19           C  
ATOM   4274  HD2 PHE A 272     -10.582  18.711  17.913  1.00 98.19           H  
ATOM   4275  CE1 PHE A 272      -9.299  19.696  14.381  1.00 98.19           C  
ATOM   4276  HE1 PHE A 272      -8.959  20.000  13.402  1.00 98.19           H  
ATOM   4277  CE2 PHE A 272      -9.292  20.019  16.789  1.00 98.19           C  
ATOM   4278  HE2 PHE A 272      -8.959  20.568  17.658  1.00 98.19           H  
ATOM   4279  CZ  PHE A 272      -8.838  20.385  15.514  1.00 98.19           C  
ATOM   4280  HZ  PHE A 272      -8.169  21.226  15.404  1.00 98.19           H  
ATOM   4281  N   GLU A 273     -14.528  16.113  14.742  1.00 98.06           N  
ATOM   4282  H   GLU A 273     -14.112  16.493  13.904  1.00 98.06           H  
ATOM   4283  CA  GLU A 273     -15.429  14.985  14.565  1.00 98.06           C  
ATOM   4284  HA  GLU A 273     -15.516  14.427  15.498  1.00 98.06           H  
ATOM   4285  C   GLU A 273     -14.823  14.055  13.508  1.00 98.06           C  
ATOM   4286  CB  GLU A 273     -16.832  15.480  14.162  1.00 98.06           C  
ATOM   4287  HB2 GLU A 273     -17.478  14.606  14.072  1.00 98.06           H  
ATOM   4288  HB3 GLU A 273     -16.757  15.954  13.183  1.00 98.06           H  
ATOM   4289  O   GLU A 273     -14.072  14.494  12.631  1.00 98.06           O  
ATOM   4290  CG  GLU A 273     -17.489  16.479  15.148  1.00 98.06           C  
ATOM   4291  HG2 GLU A 273     -16.823  17.330  15.292  1.00 98.06           H  
ATOM   4292  HG3 GLU A 273     -17.624  15.990  16.113  1.00 98.06           H  
ATOM   4293  CD  GLU A 273     -18.848  17.031  14.671  1.00 98.06           C  
ATOM   4294  OE1 GLU A 273     -19.418  17.915  15.363  1.00 98.06           O  
ATOM   4295  OE2 GLU A 273     -19.308  16.614  13.584  1.00 98.06           O  
ATOM   4296  N   VAL A 274     -15.126  12.763  13.583  1.00 98.06           N  
ATOM   4297  H   VAL A 274     -15.748  12.457  14.318  1.00 98.06           H  
ATOM   4298  CA  VAL A 274     -14.808  11.806  12.520  1.00 98.06           C  
ATOM   4299  HA  VAL A 274     -14.371  12.355  11.685  1.00 98.06           H  
ATOM   4300  C   VAL A 274     -16.091  11.181  12.010  1.00 98.06           C  
ATOM   4301  CB  VAL A 274     -13.755  10.770  12.950  1.00 98.06           C  
ATOM   4302  HB  VAL A 274     -12.887  11.324  13.308  1.00 98.06           H  
ATOM   4303  O   VAL A 274     -16.927  10.725  12.789  1.00 98.06           O  
ATOM   4304  CG1 VAL A 274     -14.227   9.844  14.077  1.00 98.06           C  
ATOM   4305 HG11 VAL A 274     -14.583  10.442  14.916  1.00 98.06           H  
ATOM   4306 HG12 VAL A 274     -15.031   9.196  13.728  1.00 98.06           H  
ATOM   4307 HG13 VAL A 274     -13.399   9.224  14.421  1.00 98.06           H  
ATOM   4308  CG2 VAL A 274     -13.276   9.920  11.766  1.00 98.06           C  
ATOM   4309 HG21 VAL A 274     -12.458   9.273  12.082  1.00 98.06           H  
ATOM   4310 HG22 VAL A 274     -12.921  10.569  10.966  1.00 98.06           H  
ATOM   4311 HG23 VAL A 274     -14.089   9.301  11.387  1.00 98.06           H  
ATOM   4312  N   ASN A 275     -16.236  11.150  10.694  1.00 96.56           N  
ATOM   4313  H   ASN A 275     -15.521  11.574  10.120  1.00 96.56           H  
ATOM   4314  CA  ASN A 275     -17.318  10.456  10.027  1.00 96.56           C  
ATOM   4315  HA  ASN A 275     -18.103  10.225  10.748  1.00 96.56           H  
ATOM   4316  C   ASN A 275     -16.794   9.145   9.444  1.00 96.56           C  
ATOM   4317  CB  ASN A 275     -17.921  11.369   8.957  1.00 96.56           C  
ATOM   4318  HB2 ASN A 275     -18.669  10.818   8.388  1.00 96.56           H  
ATOM   4319  HB3 ASN A 275     -17.136  11.678   8.267  1.00 96.56           H  
ATOM   4320  O   ASN A 275     -15.792   9.142   8.726  1.00 96.56           O  
ATOM   4321  CG  ASN A 275     -18.573  12.607   9.528  1.00 96.56           C  
ATOM   4322  ND2 ASN A 275     -18.445  13.738   8.885  1.00 96.56           N  
ATOM   4323 HD21 ASN A 275     -18.871  14.558   9.293  1.00 96.56           H  
ATOM   4324 HD22 ASN A 275     -17.967  13.763   7.996  1.00 96.56           H  
ATOM   4325  OD1 ASN A 275     -19.224  12.579  10.555  1.00 96.56           O  
ATOM   4326  N   ILE A 276     -17.493   8.048   9.720  1.00 96.94           N  
ATOM   4327  H   ILE A 276     -18.301   8.146  10.318  1.00 96.94           H  
ATOM   4328  CA  ILE A 276     -17.362   6.809   8.954  1.00 96.94           C  
ATOM   4329  HA  ILE A 276     -16.355   6.741   8.542  1.00 96.94           H  
ATOM   4330  C   ILE A 276     -18.352   6.908   7.802  1.00 96.94           C  
ATOM   4331  CB  ILE A 276     -17.597   5.560   9.826  1.00 96.94           C  
ATOM   4332  HB  ILE A 276     -18.594   5.618  10.265  1.00 96.94           H  
ATOM   4333  O   ILE A 276     -19.565   6.931   8.019  1.00 96.94           O  
ATOM   4334  CG1 ILE A 276     -16.557   5.521  10.968  1.00 96.94           C  
ATOM   4335 HG12 ILE A 276     -15.553   5.519  10.545  1.00 96.94           H  
ATOM   4336 HG13 ILE A 276     -16.664   6.417  11.580  1.00 96.94           H  
ATOM   4337  CG2 ILE A 276     -17.521   4.289   8.956  1.00 96.94           C  
ATOM   4338 HG21 ILE A 276     -18.261   4.325   8.156  1.00 96.94           H  
ATOM   4339 HG22 ILE A 276     -17.743   3.406   9.556  1.00 96.94           H  
ATOM   4340 HG23 ILE A 276     -16.528   4.192   8.517  1.00 96.94           H  
ATOM   4341  CD1 ILE A 276     -16.691   4.316  11.902  1.00 96.94           C  
ATOM   4342 HD11 ILE A 276     -16.052   4.461  12.773  1.00 96.94           H  
ATOM   4343 HD12 ILE A 276     -16.376   3.406  11.391  1.00 96.94           H  
ATOM   4344 HD13 ILE A 276     -17.724   4.210  12.234  1.00 96.94           H  
ATOM   4345  N   VAL A 277     -17.830   6.989   6.585  1.00 95.38           N  
ATOM   4346  H   VAL A 277     -16.825   6.951   6.494  1.00 95.38           H  
ATOM   4347  CA  VAL A 277     -18.618   7.131   5.363  1.00 95.38           C  
ATOM   4348  HA  VAL A 277     -19.655   7.336   5.629  1.00 95.38           H  
ATOM   4349  C   VAL A 277     -18.564   5.816   4.598  1.00 95.38           C  
ATOM   4350  CB  VAL A 277     -18.122   8.318   4.521  1.00 95.38           C  
ATOM   4351  HB  VAL A 277     -17.095   8.133   4.208  1.00 95.38           H  
ATOM   4352  O   VAL A 277     -17.488   5.342   4.255  1.00 95.38           O  
ATOM   4353  CG1 VAL A 277     -18.992   8.500   3.278  1.00 95.38           C  
ATOM   4354 HG11 VAL A 277     -18.637   9.359   2.708  1.00 95.38           H  
ATOM   4355 HG12 VAL A 277     -20.032   8.658   3.566  1.00 95.38           H  
ATOM   4356 HG13 VAL A 277     -18.918   7.621   2.639  1.00 95.38           H  
ATOM   4357  CG2 VAL A 277     -18.140   9.634   5.311  1.00 95.38           C  
ATOM   4358 HG21 VAL A 277     -19.151   9.850   5.658  1.00 95.38           H  
ATOM   4359 HG22 VAL A 277     -17.464   9.572   6.163  1.00 95.38           H  
ATOM   4360 HG23 VAL A 277     -17.801  10.450   4.673  1.00 95.38           H  
ATOM   4361  N   VAL A 278     -19.714   5.206   4.338  1.00 95.50           N  
ATOM   4362  H   VAL A 278     -20.568   5.674   4.607  1.00 95.50           H  
ATOM   4363  CA  VAL A 278     -19.822   3.940   3.603  1.00 95.50           C  
ATOM   4364  HA  VAL A 278     -18.829   3.556   3.369  1.00 95.50           H  
ATOM   4365  C   VAL A 278     -20.541   4.222   2.293  1.00 95.50           C  
ATOM   4366  CB  VAL A 278     -20.551   2.868   4.435  1.00 95.50           C  
ATOM   4367  HB  VAL A 278     -21.565   3.209   4.642  1.00 95.50           H  
ATOM   4368  O   VAL A 278     -21.663   4.731   2.307  1.00 95.50           O  
ATOM   4369  CG1 VAL A 278     -20.655   1.530   3.691  1.00 95.50           C  
ATOM   4370 HG11 VAL A 278     -19.665   1.178   3.403  1.00 95.50           H  
ATOM   4371 HG12 VAL A 278     -21.136   0.787   4.327  1.00 95.50           H  
ATOM   4372 HG13 VAL A 278     -21.260   1.652   2.793  1.00 95.50           H  
ATOM   4373  CG2 VAL A 278     -19.891   2.626   5.797  1.00 95.50           C  
ATOM   4374 HG21 VAL A 278     -19.753   3.565   6.331  1.00 95.50           H  
ATOM   4375 HG22 VAL A 278     -20.555   2.003   6.396  1.00 95.50           H  
ATOM   4376 HG23 VAL A 278     -18.929   2.131   5.670  1.00 95.50           H  
ATOM   4377  N   LEU A 279     -19.908   3.886   1.170  1.00 94.25           N  
ATOM   4378  H   LEU A 279     -18.990   3.471   1.236  1.00 94.25           H  
ATOM   4379  CA  LEU A 279     -20.562   3.876  -0.136  1.00 94.25           C  
ATOM   4380  HA  LEU A 279     -21.480   4.462  -0.088  1.00 94.25           H  
ATOM   4381  C   LEU A 279     -20.941   2.442  -0.491  1.00 94.25           C  
ATOM   4382  CB  LEU A 279     -19.682   4.487  -1.241  1.00 94.25           C  
ATOM   4383  HB2 LEU A 279     -20.023   4.062  -2.185  1.00 94.25           H  
ATOM   4384  HB3 LEU A 279     -18.643   4.189  -1.102  1.00 94.25           H  
ATOM   4385  O   LEU A 279     -20.087   1.554  -0.516  1.00 94.25           O  
ATOM   4386  CG  LEU A 279     -19.790   6.012  -1.398  1.00 94.25           C  
ATOM   4387  HG  LEU A 279     -20.839   6.308  -1.387  1.00 94.25           H  
ATOM   4388  CD1 LEU A 279     -19.046   6.752  -0.293  1.00 94.25           C  
ATOM   4389 HD11 LEU A 279     -17.997   6.458  -0.291  1.00 94.25           H  
ATOM   4390 HD12 LEU A 279     -19.477   6.501   0.676  1.00 94.25           H  
ATOM   4391 HD13 LEU A 279     -19.103   7.829  -0.453  1.00 94.25           H  
ATOM   4392  CD2 LEU A 279     -19.180   6.427  -2.739  1.00 94.25           C  
ATOM   4393 HD21 LEU A 279     -19.217   7.512  -2.837  1.00 94.25           H  
ATOM   4394 HD22 LEU A 279     -18.142   6.099  -2.792  1.00 94.25           H  
ATOM   4395 HD23 LEU A 279     -19.752   5.988  -3.556  1.00 94.25           H  
ATOM   4396  N   LEU A 280     -22.209   2.229  -0.826  1.00 92.38           N  
ATOM   4397  H   LEU A 280     -22.843   3.014  -0.790  1.00 92.38           H  
ATOM   4398  CA  LEU A 280     -22.700   0.982  -1.410  1.00 92.38           C  
ATOM   4399  HA  LEU A 280     -21.923   0.220  -1.355  1.00 92.38           H  
ATOM   4400  C   LEU A 280     -23.030   1.204  -2.882  1.00 92.38           C  
ATOM   4401  CB  LEU A 280     -23.934   0.450  -0.662  1.00 92.38           C  
ATOM   4402  HB2 LEU A 280     -24.798   1.049  -0.951  1.00 92.38           H  
ATOM   4403  HB3 LEU A 280     -24.129  -0.562  -1.017  1.00 92.38           H  
ATOM   4404  O   LEU A 280     -23.514   2.274  -3.261  1.00 92.38           O  
ATOM   4405  CG  LEU A 280     -23.836   0.426   0.870  1.00 92.38           C  
ATOM   4406  HG  LEU A 280     -23.601   1.420   1.252  1.00 92.38           H  
ATOM   4407  CD1 LEU A 280     -25.165  -0.023   1.477  1.00 92.38           C  
ATOM   4408 HD11 LEU A 280     -25.955   0.671   1.190  1.00 92.38           H  
ATOM   4409 HD12 LEU A 280     -25.085  -0.041   2.564  1.00 92.38           H  
ATOM   4410 HD13 LEU A 280     -25.411  -1.025   1.128  1.00 92.38           H  
ATOM   4411  CD2 LEU A 280     -22.768  -0.558   1.318  1.00 92.38           C  
ATOM   4412 HD21 LEU A 280     -21.790  -0.229   0.965  1.00 92.38           H  
ATOM   4413 HD22 LEU A 280     -22.747  -0.610   2.406  1.00 92.38           H  
ATOM   4414 HD23 LEU A 280     -22.997  -1.542   0.910  1.00 92.38           H  
ATOM   4415  N   HIS A 281     -22.830   0.176  -3.701  1.00 87.75           N  
ATOM   4416  H   HIS A 281     -22.441  -0.680  -3.332  1.00 87.75           H  
ATOM   4417  CA  HIS A 281     -23.322   0.201  -5.072  1.00 87.75           C  
ATOM   4418  HA  HIS A 281     -22.936   1.116  -5.522  1.00 87.75           H  
ATOM   4419  C   HIS A 281     -24.867   0.228  -5.118  1.00 87.75           C  
ATOM   4420  CB  HIS A 281     -22.747  -0.978  -5.863  1.00 87.75           C  
ATOM   4421  HB2 HIS A 281     -23.340  -1.123  -6.767  1.00 87.75           H  
ATOM   4422  HB3 HIS A 281     -22.815  -1.890  -5.270  1.00 87.75           H  
ATOM   4423  O   HIS A 281     -25.511  -0.435  -4.302  1.00 87.75           O  
ATOM   4424  CG  HIS A 281     -21.322  -0.739  -6.288  1.00 87.75           C  
ATOM   4425  CD2 HIS A 281     -20.196  -1.329  -5.779  1.00 87.75           C  
ATOM   4426  HD2 HIS A 281     -20.158  -2.054  -4.979  1.00 87.75           H  
ATOM   4427  ND1 HIS A 281     -20.914   0.140  -7.268  1.00 87.75           N  
ATOM   4428  HD1 HIS A 281     -21.507   0.751  -7.811  1.00 87.75           H  
ATOM   4429  CE1 HIS A 281     -19.577   0.060  -7.366  1.00 87.75           C  
ATOM   4430  HE1 HIS A 281     -18.968   0.622  -8.058  1.00 87.75           H  
ATOM   4431  NE2 HIS A 281     -19.096  -0.811  -6.470  1.00 87.75           N  
ATOM   4432  N   PRO A 282     -25.483   0.942  -6.080  1.00 80.69           N  
ATOM   4433  CA  PRO A 282     -24.826   1.788  -7.075  1.00 80.69           C  
ATOM   4434  HA  PRO A 282     -23.988   1.257  -7.528  1.00 80.69           H  
ATOM   4435  C   PRO A 282     -24.287   3.094  -6.472  1.00 80.69           C  
ATOM   4436  CB  PRO A 282     -25.875   2.022  -8.163  1.00 80.69           C  
ATOM   4437  HB2 PRO A 282     -25.803   1.231  -8.909  1.00 80.69           H  
ATOM   4438  HB3 PRO A 282     -25.765   2.998  -8.637  1.00 80.69           H  
ATOM   4439  O   PRO A 282     -23.110   3.381  -6.677  1.00 80.69           O  
ATOM   4440  CG  PRO A 282     -27.207   1.897  -7.421  1.00 80.69           C  
ATOM   4441  HG2 PRO A 282     -28.003   1.549  -8.079  1.00 80.69           H  
ATOM   4442  HG3 PRO A 282     -27.473   2.859  -6.983  1.00 80.69           H  
ATOM   4443  CD  PRO A 282     -26.918   0.891  -6.308  1.00 80.69           C  
ATOM   4444  HD2 PRO A 282     -27.471   1.153  -5.405  1.00 80.69           H  
ATOM   4445  HD3 PRO A 282     -27.196  -0.111  -6.634  1.00 80.69           H  
ATOM   4446  N   ASP A 283     -25.097   3.813  -5.686  1.00 82.06           N  
ATOM   4447  H   ASP A 283     -26.037   3.476  -5.539  1.00 82.06           H  
ATOM   4448  CA  ASP A 283     -24.767   5.150  -5.165  1.00 82.06           C  
ATOM   4449  HA  ASP A 283     -23.695   5.193  -4.973  1.00 82.06           H  
ATOM   4450  C   ASP A 283     -25.465   5.457  -3.820  1.00 82.06           C  
ATOM   4451  CB  ASP A 283     -25.095   6.219  -6.225  1.00 82.06           C  
ATOM   4452  HB2 ASP A 283     -24.939   7.209  -5.797  1.00 82.06           H  
ATOM   4453  HB3 ASP A 283     -26.145   6.136  -6.505  1.00 82.06           H  
ATOM   4454  O   ASP A 283     -26.033   6.532  -3.615  1.00 82.06           O  
ATOM   4455  CG  ASP A 283     -24.210   6.130  -7.473  1.00 82.06           C  
ATOM   4456  OD1 ASP A 283     -22.966   6.241  -7.330  1.00 82.06           O  
ATOM   4457  OD2 ASP A 283     -24.795   5.979  -8.570  1.00 82.06           O  
ATOM   4458  N   HIS A 284     -25.459   4.512  -2.876  1.00 86.06           N  
ATOM   4459  H   HIS A 284     -24.931   3.667  -3.044  1.00 86.06           H  
ATOM   4460  CA  HIS A 284     -25.964   4.783  -1.525  1.00 86.06           C  
ATOM   4461  HA  HIS A 284     -26.719   5.567  -1.578  1.00 86.06           H  
ATOM   4462  C   HIS A 284     -24.841   5.282  -0.620  1.00 86.06           C  
ATOM   4463  CB  HIS A 284     -26.659   3.565  -0.922  1.00 86.06           C  
ATOM   4464  HB2 HIS A 284     -25.941   2.749  -0.844  1.00 86.06           H  
ATOM   4465  HB3 HIS A 284     -26.987   3.813   0.088  1.00 86.06           H  
ATOM   4466  O   HIS A 284     -23.869   4.568  -0.382  1.00 86.06           O  
ATOM   4467  CG  HIS A 284     -27.854   3.110  -1.710  1.00 86.06           C  
ATOM   4468  CD2 HIS A 284     -27.968   1.947  -2.421  1.00 86.06           C  
ATOM   4469  HD2 HIS A 284     -27.208   1.187  -2.531  1.00 86.06           H  
ATOM   4470  ND1 HIS A 284     -29.042   3.791  -1.844  1.00 86.06           N  
ATOM   4471  HD1 HIS A 284     -29.260   4.701  -1.464  1.00 86.06           H  
ATOM   4472  CE1 HIS A 284     -29.867   3.042  -2.593  1.00 86.06           C  
ATOM   4473  HE1 HIS A 284     -30.882   3.299  -2.856  1.00 86.06           H  
ATOM   4474  NE2 HIS A 284     -29.250   1.915  -2.976  1.00 86.06           N  
ATOM   4475  N   LEU A 285     -25.013   6.489  -0.081  1.00 89.06           N  
ATOM   4476  H   LEU A 285     -25.828   7.021  -0.352  1.00 89.06           H  
ATOM   4477  CA  LEU A 285     -24.098   7.102   0.875  1.00 89.06           C  
ATOM   4478  HA  LEU A 285     -23.141   6.584   0.826  1.00 89.06           H  
ATOM   4479  C   LEU A 285     -24.652   6.974   2.296  1.00 89.06           C  
ATOM   4480  CB  LEU A 285     -23.883   8.573   0.483  1.00 89.06           C  
ATOM   4481  HB2 LEU A 285     -24.818   9.111   0.640  1.00 89.06           H  
ATOM   4482  HB3 LEU A 285     -23.642   8.632  -0.579  1.00 89.06           H  
ATOM   4483  O   LEU A 285     -25.758   7.428   2.591  1.00 89.06           O  
ATOM   4484  CG  LEU A 285     -22.768   9.264   1.287  1.00 89.06           C  
ATOM   4485  HG  LEU A 285     -22.905   9.086   2.354  1.00 89.06           H  
ATOM   4486  CD1 LEU A 285     -21.402   8.746   0.858  1.00 89.06           C  
ATOM   4487 HD11 LEU A 285     -21.273   7.727   1.224  1.00 89.06           H  
ATOM   4488 HD12 LEU A 285     -20.618   9.375   1.279  1.00 89.06           H  
ATOM   4489 HD13 LEU A 285     -21.315   8.765  -0.228  1.00 89.06           H  
ATOM   4490  CD2 LEU A 285     -22.804  10.771   1.049  1.00 89.06           C  
ATOM   4491 HD21 LEU A 285     -23.770  11.169   1.359  1.00 89.06           H  
ATOM   4492 HD22 LEU A 285     -22.642  10.987  -0.007  1.00 89.06           H  
ATOM   4493 HD23 LEU A 285     -22.024  11.254   1.638  1.00 89.06           H  
ATOM   4494  N   ILE A 286     -23.861   6.383   3.179  1.00 89.56           N  
ATOM   4495  H   ILE A 286     -22.988   5.998   2.846  1.00 89.56           H  
ATOM   4496  CA  ILE A 286     -24.164   6.202   4.597  1.00 89.56           C  
ATOM   4497  HA  ILE A 286     -25.132   6.640   4.839  1.00 89.56           H  
ATOM   4498  C   ILE A 286     -23.090   6.922   5.406  1.00 89.56           C  
ATOM   4499  CB  ILE A 286     -24.209   4.697   4.897  1.00 89.56           C  
ATOM   4500  HB  ILE A 286     -23.314   4.266   4.450  1.00 89.56           H  
ATOM   4501  O   ILE A 286     -21.911   6.861   5.068  1.00 89.56           O  
ATOM   4502  CG1 ILE A 286     -25.424   4.022   4.231  1.00 89.56           C  
ATOM   4503 HG12 ILE A 286     -26.289   4.082   4.892  1.00 89.56           H  
ATOM   4504 HG13 ILE A 286     -25.682   4.520   3.296  1.00 89.56           H  
ATOM   4505  CG2 ILE A 286     -24.166   4.415   6.405  1.00 89.56           C  
ATOM   4506 HG21 ILE A 286     -24.480   3.392   6.613  1.00 89.56           H  
ATOM   4507 HG22 ILE A 286     -23.147   4.538   6.771  1.00 89.56           H  
ATOM   4508 HG23 ILE A 286     -24.807   5.124   6.929  1.00 89.56           H  
ATOM   4509  CD1 ILE A 286     -25.126   2.560   3.897  1.00 89.56           C  
ATOM   4510 HD11 ILE A 286     -24.307   2.515   3.179  1.00 89.56           H  
ATOM   4511 HD12 ILE A 286     -26.011   2.109   3.446  1.00 89.56           H  
ATOM   4512 HD13 ILE A 286     -24.839   2.006   4.790  1.00 89.56           H  
ATOM   4513  N   THR A 287     -23.480   7.606   6.478  1.00 92.69           N  
ATOM   4514  H   THR A 287     -24.456   7.619   6.737  1.00 92.69           H  
ATOM   4515  CA  THR A 287     -22.543   8.350   7.324  1.00 92.69           C  
ATOM   4516  HA  THR A 287     -21.537   7.955   7.185  1.00 92.69           H  
ATOM   4517  C   THR A 287     -22.908   8.185   8.790  1.00 92.69           C  
ATOM   4518  CB  THR A 287     -22.516   9.836   6.943  1.00 92.69           C  
ATOM   4519  HB  THR A 287     -23.483  10.292   7.156  1.00 92.69           H  
ATOM   4520  O   THR A 287     -24.049   8.444   9.165  1.00 92.69           O  
ATOM   4521  CG2 THR A 287     -21.428  10.593   7.695  1.00 92.69           C  
ATOM   4522 HG21 THR A 287     -21.333  11.602   7.293  1.00 92.69           H  
ATOM   4523 HG22 THR A 287     -21.675  10.659   8.755  1.00 92.69           H  
ATOM   4524 HG23 THR A 287     -20.486  10.058   7.575  1.00 92.69           H  
ATOM   4525  OG1 THR A 287     -22.243   9.976   5.565  1.00 92.69           O  
ATOM   4526  HG1 THR A 287     -21.732   9.211   5.290  1.00 92.69           H  
ATOM   4527  N   GLU A 288     -21.927   7.798   9.601  1.00 93.69           N  
ATOM   4528  H   GLU A 288     -21.031   7.573   9.193  1.00 93.69           H  
ATOM   4529  CA  GLU A 288     -22.009   7.758  11.063  1.00 93.69           C  
ATOM   4530  HA  GLU A 288     -23.006   8.063  11.381  1.00 93.69           H  
ATOM   4531  C   GLU A 288     -20.977   8.735  11.641  1.00 93.69           C  
ATOM   4532  CB  GLU A 288     -21.770   6.320  11.549  1.00 93.69           C  
ATOM   4533  HB2 GLU A 288     -22.374   5.632  10.958  1.00 93.69           H  
ATOM   4534  HB3 GLU A 288     -20.725   6.060  11.381  1.00 93.69           H  
ATOM   4535  O   GLU A 288     -19.802   8.674  11.275  1.00 93.69           O  
ATOM   4536  CG  GLU A 288     -22.094   6.114  13.038  1.00 93.69           C  
ATOM   4537  HG2 GLU A 288     -21.556   6.858  13.626  1.00 93.69           H  
ATOM   4538  HG3 GLU A 288     -21.722   5.129  13.322  1.00 93.69           H  
ATOM   4539  CD  GLU A 288     -23.593   6.176  13.379  1.00 93.69           C  
ATOM   4540  OE1 GLU A 288     -23.910   6.200  14.589  1.00 93.69           O  
ATOM   4541  OE2 GLU A 288     -24.425   6.174  12.443  1.00 93.69           O  
ATOM   4542  N   ASN A 289     -21.410   9.649  12.509  1.00 95.56           N  
ATOM   4543  H   ASN A 289     -22.355   9.571  12.857  1.00 95.56           H  
ATOM   4544  CA  ASN A 289     -20.587  10.733  13.052  1.00 95.56           C  
ATOM   4545  HA  ASN A 289     -19.673  10.831  12.465  1.00 95.56           H  
ATOM   4546  C   ASN A 289     -20.182  10.451  14.502  1.00 95.56           C  
ATOM   4547  CB  ASN A 289     -21.373  12.050  12.934  1.00 95.56           C  
ATOM   4548  HB2 ASN A 289     -21.540  12.279  11.882  1.00 95.56           H  
ATOM   4549  HB3 ASN A 289     -22.342  11.929  13.419  1.00 95.56           H  
ATOM   4550  O   ASN A 289     -21.015  10.058  15.318  1.00 95.56           O  
ATOM   4551  CG  ASN A 289     -20.681  13.233  13.597  1.00 95.56           C  
ATOM   4552  ND2 ASN A 289     -19.803  13.907  12.901  1.00 95.56           N  
ATOM   4553 HD21 ASN A 289     -19.551  13.587  11.977  1.00 95.56           H  
ATOM   4554 HD22 ASN A 289     -19.540  14.820  13.244  1.00 95.56           H  
ATOM   4555  OD1 ASN A 289     -20.946  13.562  14.739  1.00 95.56           O  
ATOM   4556  N   PHE A 290     -18.920  10.720  14.833  1.00 97.62           N  
ATOM   4557  H   PHE A 290     -18.279  10.990  14.100  1.00 97.62           H  
ATOM   4558  CA  PHE A 290     -18.385  10.587  16.183  1.00 97.62           C  
ATOM   4559  HA  PHE A 290     -19.210  10.390  16.868  1.00 97.62           H  
ATOM   4560  C   PHE A 290     -17.655  11.870  16.595  1.00 97.62           C  
ATOM   4561  CB  PHE A 290     -17.440   9.382  16.261  1.00 97.62           C  
ATOM   4562  HB2 PHE A 290     -16.584   9.558  15.609  1.00 97.62           H  
ATOM   4563  HB3 PHE A 290     -17.063   9.295  17.280  1.00 97.62           H  
ATOM   4564  O   PHE A 290     -16.644  12.217  15.974  1.00 97.62           O  
ATOM   4565  CG  PHE A 290     -18.082   8.073  15.860  1.00 97.62           C  
ATOM   4566  CD1 PHE A 290     -18.739   7.286  16.823  1.00 97.62           C  
ATOM   4567  HD1 PHE A 290     -18.781   7.608  17.853  1.00 97.62           H  
ATOM   4568  CD2 PHE A 290     -18.060   7.668  14.513  1.00 97.62           C  
ATOM   4569  HD2 PHE A 290     -17.588   8.288  13.765  1.00 97.62           H  
ATOM   4570  CE1 PHE A 290     -19.373   6.093  16.438  1.00 97.62           C  
ATOM   4571  HE1 PHE A 290     -19.901   5.501  17.171  1.00 97.62           H  
ATOM   4572  CE2 PHE A 290     -18.701   6.481  14.128  1.00 97.62           C  
ATOM   4573  HE2 PHE A 290     -18.725   6.194  13.087  1.00 97.62           H  
ATOM   4574  CZ  PHE A 290     -19.352   5.693  15.090  1.00 97.62           C  
ATOM   4575  HZ  PHE A 290     -19.868   4.796  14.782  1.00 97.62           H  
ATOM   4576  N   PRO A 291     -18.090  12.562  17.663  1.00 98.06           N  
ATOM   4577  CA  PRO A 291     -17.335  13.681  18.204  1.00 98.06           C  
ATOM   4578  HA  PRO A 291     -17.102  14.391  17.411  1.00 98.06           H  
ATOM   4579  C   PRO A 291     -16.025  13.187  18.822  1.00 98.06           C  
ATOM   4580  CB  PRO A 291     -18.260  14.347  19.223  1.00 98.06           C  
ATOM   4581  HB2 PRO A 291     -18.883  15.083  18.716  1.00 98.06           H  
ATOM   4582  HB3 PRO A 291     -17.708  14.814  20.039  1.00 98.06           H  
ATOM   4583  O   PRO A 291     -15.990  12.173  19.524  1.00 98.06           O  
ATOM   4584  CG  PRO A 291     -19.132  13.190  19.710  1.00 98.06           C  
ATOM   4585  HG2 PRO A 291     -18.609  12.639  20.491  1.00 98.06           H  
ATOM   4586  HG3 PRO A 291     -20.100  13.538  20.070  1.00 98.06           H  
ATOM   4587  CD  PRO A 291     -19.276  12.307  18.470  1.00 98.06           C  
ATOM   4588  HD2 PRO A 291     -19.341  11.262  18.773  1.00 98.06           H  
ATOM   4589  HD3 PRO A 291     -20.162  12.596  17.906  1.00 98.06           H  
ATOM   4590  N   LEU A 292     -14.946  13.928  18.582  1.00 98.19           N  
ATOM   4591  H   LEU A 292     -15.048  14.767  18.029  1.00 98.19           H  
ATOM   4592  CA  LEU A 292     -13.616  13.640  19.102  1.00 98.19           C  
ATOM   4593  HA  LEU A 292     -13.648  12.718  19.683  1.00 98.19           H  
ATOM   4594  C   LEU A 292     -13.152  14.753  20.039  1.00 98.19           C  
ATOM   4595  CB  LEU A 292     -12.612  13.447  17.953  1.00 98.19           C  
ATOM   4596  HB2 LEU A 292     -11.629  13.282  18.394  1.00 98.19           H  
ATOM   4597  HB3 LEU A 292     -12.567  14.370  17.375  1.00 98.19           H  
ATOM   4598  O   LEU A 292     -13.271  15.945  19.755  1.00 98.19           O  
ATOM   4599  CG  LEU A 292     -12.911  12.285  16.988  1.00 98.19           C  
ATOM   4600  HG  LEU A 292     -13.842  12.475  16.454  1.00 98.19           H  
ATOM   4601  CD1 LEU A 292     -11.770  12.206  15.972  1.00 98.19           C  
ATOM   4602 HD11 LEU A 292     -11.760  13.112  15.365  1.00 98.19           H  
ATOM   4603 HD12 LEU A 292     -10.816  12.096  16.488  1.00 98.19           H  
ATOM   4604 HD13 LEU A 292     -11.918  11.345  15.320  1.00 98.19           H  
ATOM   4605  CD2 LEU A 292     -13.007  10.933  17.701  1.00 98.19           C  
ATOM   4606 HD21 LEU A 292     -13.115  10.135  16.967  1.00 98.19           H  
ATOM   4607 HD22 LEU A 292     -12.113  10.760  18.300  1.00 98.19           H  
ATOM   4608 HD23 LEU A 292     -13.890  10.920  18.341  1.00 98.19           H  
ATOM   4609  N   LYS A 293     -12.531  14.351  21.145  1.00 97.38           N  
ATOM   4610  H   LYS A 293     -12.450  13.356  21.296  1.00 97.38           H  
ATOM   4611  CA  LYS A 293     -11.804  15.254  22.031  1.00 97.38           C  
ATOM   4612  HA  LYS A 293     -12.023  16.286  21.755  1.00 97.38           H  
ATOM   4613  C   LYS A 293     -10.313  15.023  21.853  1.00 97.38           C  
ATOM   4614  CB  LYS A 293     -12.280  15.045  23.466  1.00 97.38           C  
ATOM   4615  HB2 LYS A 293     -13.365  15.145  23.498  1.00 97.38           H  
ATOM   4616  HB3 LYS A 293     -12.010  14.041  23.793  1.00 97.38           H  
ATOM   4617  O   LYS A 293      -9.781  14.015  22.315  1.00 97.38           O  
ATOM   4618  CG  LYS A 293     -11.649  16.086  24.395  1.00 97.38           C  
ATOM   4619  HG2 LYS A 293     -11.928  17.084  24.056  1.00 97.38           H  
ATOM   4620  HG3 LYS A 293     -10.563  15.994  24.380  1.00 97.38           H  
ATOM   4621  CD  LYS A 293     -12.150  15.873  25.821  1.00 97.38           C  
ATOM   4622  HD2 LYS A 293     -11.844  14.886  26.165  1.00 97.38           H  
ATOM   4623  HD3 LYS A 293     -13.239  15.935  25.828  1.00 97.38           H  
ATOM   4624  CE  LYS A 293     -11.559  16.956  26.723  1.00 97.38           C  
ATOM   4625  HE2 LYS A 293     -11.813  17.929  26.302  1.00 97.38           H  
ATOM   4626  HE3 LYS A 293     -10.473  16.860  26.717  1.00 97.38           H  
ATOM   4627  NZ  LYS A 293     -12.092  16.834  28.098  1.00 97.38           N  
ATOM   4628  HZ1 LYS A 293     -11.709  17.559  28.688  1.00 97.38           H  
ATOM   4629  HZ2 LYS A 293     -13.098  16.928  28.077  1.00 97.38           H  
ATOM   4630  HZ3 LYS A 293     -11.861  15.927  28.477  1.00 97.38           H  
ATOM   4631  N   LEU A 294      -9.632  15.962  21.208  1.00 96.50           N  
ATOM   4632  H   LEU A 294     -10.125  16.790  20.905  1.00 96.50           H  
ATOM   4633  CA  LEU A 294      -8.188  15.892  21.012  1.00 96.50           C  
ATOM   4634  HA  LEU A 294      -7.898  14.844  20.952  1.00 96.50           H  
ATOM   4635  C   LEU A 294      -7.462  16.499  22.214  1.00 96.50           C  
ATOM   4636  CB  LEU A 294      -7.779  16.552  19.683  1.00 96.50           C  
ATOM   4637  HB2 LEU A 294      -7.974  17.623  19.748  1.00 96.50           H  
ATOM   4638  HB3 LEU A 294      -6.705  16.416  19.557  1.00 96.50           H  
ATOM   4639  O   LEU A 294      -7.826  17.567  22.708  1.00 96.50           O  
ATOM   4640  CG  LEU A 294      -8.494  16.016  18.425  1.00 96.50           C  
ATOM   4641  HG  LEU A 294      -9.525  16.370  18.427  1.00 96.50           H  
ATOM   4642  CD1 LEU A 294      -7.794  16.544  17.174  1.00 96.50           C  
ATOM   4643 HD11 LEU A 294      -8.363  16.263  16.288  1.00 96.50           H  
ATOM   4644 HD12 LEU A 294      -7.737  17.631  17.215  1.00 96.50           H  
ATOM   4645 HD13 LEU A 294      -6.786  16.134  17.097  1.00 96.50           H  
ATOM   4646  CD2 LEU A 294      -8.506  14.491  18.331  1.00 96.50           C  
ATOM   4647 HD21 LEU A 294      -8.977  14.193  17.394  1.00 96.50           H  
ATOM   4648 HD22 LEU A 294      -7.487  14.106  18.356  1.00 96.50           H  
ATOM   4649 HD23 LEU A 294      -9.098  14.069  19.144  1.00 96.50           H  
ATOM   4650  N   CYS A 295      -6.403  15.842  22.674  1.00 94.81           N  
ATOM   4651  H   CYS A 295      -6.206  14.932  22.282  1.00 94.81           H  
ATOM   4652  CA  CYS A 295      -5.533  16.337  23.737  1.00 94.81           C  
ATOM   4653  HA  CYS A 295      -5.667  17.415  23.823  1.00 94.81           H  
ATOM   4654  C   CYS A 295      -4.054  16.102  23.412  1.00 94.81           C  
ATOM   4655  CB  CYS A 295      -5.942  15.712  25.082  1.00 94.81           C  
ATOM   4656  HB2 CYS A 295      -6.979  15.973  25.295  1.00 94.81           H  
ATOM   4657  HB3 CYS A 295      -5.318  16.115  25.880  1.00 94.81           H  
ATOM   4658  O   CYS A 295      -3.705  15.235  22.612  1.00 94.81           O  
ATOM   4659  SG  CYS A 295      -5.784  13.901  25.064  1.00 94.81           S  
ATOM   4660  HG  CYS A 295      -4.694  13.830  24.294  1.00 94.81           H  
ATOM   4661  N   ARG A 296      -3.169  16.850  24.075  1.00 92.81           N  
ATOM   4662  H   ARG A 296      -3.514  17.525  24.742  1.00 92.81           H  
ATOM   4663  CA  ARG A 296      -1.718  16.636  24.037  1.00 92.81           C  
ATOM   4664  HA  ARG A 296      -1.496  15.811  23.360  1.00 92.81           H  
ATOM   4665  C   ARG A 296      -1.229  16.231  25.426  1.00 92.81           C  
ATOM   4666  CB  ARG A 296      -1.033  17.895  23.489  1.00 92.81           C  
ATOM   4667  HB2 ARG A 296      -1.540  18.187  22.570  1.00 92.81           H  
ATOM   4668  HB3 ARG A 296      -1.128  18.708  24.208  1.00 92.81           H  
ATOM   4669  O   ARG A 296      -1.578  16.877  26.417  1.00 92.81           O  
ATOM   4670  CG  ARG A 296       0.451  17.654  23.175  1.00 92.81           C  
ATOM   4671  HG2 ARG A 296       0.544  16.830  22.468  1.00 92.81           H  
ATOM   4672  HG3 ARG A 296       0.977  17.385  24.091  1.00 92.81           H  
ATOM   4673  CD  ARG A 296       1.112  18.910  22.590  1.00 92.81           C  
ATOM   4674  HD2 ARG A 296       2.175  18.720  22.437  1.00 92.81           H  
ATOM   4675  HD3 ARG A 296       1.023  19.719  23.315  1.00 92.81           H  
ATOM   4676  NE  ARG A 296       0.494  19.350  21.325  1.00 92.81           N  
ATOM   4677  HE  ARG A 296      -0.095  20.168  21.379  1.00 92.81           H  
ATOM   4678  NH1 ARG A 296       1.417  17.817  19.882  1.00 92.81           N  
ATOM   4679 HH11 ARG A 296       1.440  17.438  18.947  1.00 92.81           H  
ATOM   4680 HH12 ARG A 296       1.837  17.347  20.671  1.00 92.81           H  
ATOM   4681  NH2 ARG A 296       0.067  19.411  19.105  1.00 92.81           N  
ATOM   4682 HH21 ARG A 296       0.365  19.256  18.152  1.00 92.81           H  
ATOM   4683 HH22 ARG A 296      -0.448  20.259  19.296  1.00 92.81           H  
ATOM   4684  CZ  ARG A 296       0.665  18.859  20.113  1.00 92.81           C  
ATOM   4685  N   ILE A 297      -0.450  15.154  25.474  1.00 88.31           N  
ATOM   4686  H   ILE A 297      -0.090  14.778  24.609  1.00 88.31           H  
ATOM   4687  CA  ILE A 297       0.086  14.500  26.680  1.00 88.31           C  
ATOM   4688  HA  ILE A 297      -0.016  15.160  27.542  1.00 88.31           H  
ATOM   4689  C   ILE A 297       1.586  14.282  26.489  1.00 88.31           C  
ATOM   4690  CB  ILE A 297      -0.665  13.180  26.975  1.00 88.31           C  
ATOM   4691  HB  ILE A 297      -0.397  12.449  26.212  1.00 88.31           H  
ATOM   4692  O   ILE A 297       2.011  14.273  25.311  1.00 88.31           O  
ATOM   4693  CG1 ILE A 297      -2.189  13.419  26.907  1.00 88.31           C  
ATOM   4694 HG12 ILE A 297      -2.473  13.625  25.875  1.00 88.31           H  
ATOM   4695 HG13 ILE A 297      -2.447  14.288  27.513  1.00 88.31           H  
ATOM   4696  CG2 ILE A 297      -0.250  12.623  28.352  1.00 88.31           C  
ATOM   4697 HG21 ILE A 297       0.823  12.433  28.375  1.00 88.31           H  
ATOM   4698 HG22 ILE A 297      -0.742  11.672  28.554  1.00 88.31           H  
ATOM   4699 HG23 ILE A 297      -0.496  13.343  29.133  1.00 88.31           H  
ATOM   4700  CD1 ILE A 297      -3.041  12.250  27.373  1.00 88.31           C  
ATOM   4701 HD11 ILE A 297      -2.992  12.200  28.460  1.00 88.31           H  
ATOM   4702 HD12 ILE A 297      -4.072  12.445  27.081  1.00 88.31           H  
ATOM   4703 HD13 ILE A 297      -2.695  11.320  26.922  1.00 88.31           H  
ATOM   4704  OXT ILE A 297       2.274  14.187  27.522  1.00 88.31           O  
TER    4705      ILE A 297                                                       
ATOM   4705  N   VAL B   1      18.808 -11.607   3.212  1.00 74.81           N  
ATOM   4706  H   VAL B   1      18.024 -11.006   3.420  1.00 74.81           H  
ATOM   4707  H2  VAL B   1      19.538 -11.505   3.903  1.00 74.81           H  
ATOM   4708  H3  VAL B   1      19.205 -11.346   2.320  1.00 74.81           H  
ATOM   4709  CA  VAL B   1      18.379 -13.025   3.127  1.00 74.81           C  
ATOM   4710  HA  VAL B   1      18.075 -13.361   4.118  1.00 74.81           H  
ATOM   4711  C   VAL B   1      19.586 -13.858   2.699  1.00 74.81           C  
ATOM   4712  CB  VAL B   1      17.176 -13.201   2.178  1.00 74.81           C  
ATOM   4713  HB  VAL B   1      17.524 -13.382   1.161  1.00 74.81           H  
ATOM   4714  O   VAL B   1      20.539 -13.250   2.218  1.00 74.81           O  
ATOM   4715  CG1 VAL B   1      16.346 -14.384   2.665  1.00 74.81           C  
ATOM   4716 HG11 VAL B   1      15.446 -14.487   2.059  1.00 74.81           H  
ATOM   4717 HG12 VAL B   1      16.922 -15.305   2.567  1.00 74.81           H  
ATOM   4718 HG13 VAL B   1      16.043 -14.248   3.703  1.00 74.81           H  
ATOM   4719  CG2 VAL B   1      16.234 -11.984   2.165  1.00 74.81           C  
ATOM   4720 HG21 VAL B   1      15.359 -12.213   1.557  1.00 74.81           H  
ATOM   4721 HG22 VAL B   1      15.890 -11.740   3.171  1.00 74.81           H  
ATOM   4722 HG23 VAL B   1      16.710 -11.117   1.706  1.00 74.81           H  
ATOM   4723  N   GLY B   2      19.615 -15.171   2.939  1.00 77.62           N  
ATOM   4724  H   GLY B   2      18.801 -15.661   3.282  1.00 77.62           H  
ATOM   4725  CA  GLY B   2      20.716 -16.030   2.486  1.00 77.62           C  
ATOM   4726  HA2 GLY B   2      21.668 -15.615   2.818  1.00 77.62           H  
ATOM   4727  HA3 GLY B   2      20.608 -17.024   2.921  1.00 77.62           H  
ATOM   4728  C   GLY B   2      20.751 -16.179   0.962  1.00 77.62           C  
ATOM   4729  O   GLY B   2      19.800 -15.810   0.274  1.00 77.62           O  
ATOM   4730  N   SER B   3      21.855 -16.709   0.431  1.00 82.50           N  
ATOM   4731  H   SER B   3      22.584 -17.046   1.042  1.00 82.50           H  
ATOM   4732  CA  SER B   3      22.020 -16.980  -1.009  1.00 82.50           C  
ATOM   4733  HA  SER B   3      21.773 -16.081  -1.573  1.00 82.50           H  
ATOM   4734  C   SER B   3      21.120 -18.103  -1.530  1.00 82.50           C  
ATOM   4735  CB  SER B   3      23.479 -17.352  -1.290  1.00 82.50           C  
ATOM   4736  HB2 SER B   3      24.112 -16.492  -1.074  1.00 82.50           H  
ATOM   4737  HB3 SER B   3      23.598 -17.617  -2.341  1.00 82.50           H  
ATOM   4738  O   SER B   3      20.998 -18.287  -2.734  1.00 82.50           O  
ATOM   4739  OG  SER B   3      23.885 -18.437  -0.471  1.00 82.50           O  
ATOM   4740  HG  SER B   3      23.443 -19.232  -0.777  1.00 82.50           H  
ATOM   4741  N   ASP B   4      20.530 -18.871  -0.621  1.00 86.25           N  
ATOM   4742  H   ASP B   4      20.632 -18.632   0.355  1.00 86.25           H  
ATOM   4743  CA  ASP B   4      19.581 -19.950  -0.871  1.00 86.25           C  
ATOM   4744  HA  ASP B   4      19.846 -20.450  -1.803  1.00 86.25           H  
ATOM   4745  C   ASP B   4      18.130 -19.458  -1.023  1.00 86.25           C  
ATOM   4746  CB  ASP B   4      19.722 -20.962   0.275  1.00 86.25           C  
ATOM   4747  HB2 ASP B   4      19.105 -21.831   0.046  1.00 86.25           H  
ATOM   4748  HB3 ASP B   4      20.758 -21.298   0.322  1.00 86.25           H  
ATOM   4749  O   ASP B   4      17.245 -20.240  -1.359  1.00 86.25           O  
ATOM   4750  CG  ASP B   4      19.323 -20.406   1.649  1.00 86.25           C  
ATOM   4751  OD1 ASP B   4      19.521 -19.190   1.911  1.00 86.25           O  
ATOM   4752  OD2 ASP B   4      18.829 -21.214   2.456  1.00 86.25           O  
ATOM   4753  N   PHE B   5      17.870 -18.165  -0.805  1.00 89.12           N  
ATOM   4754  H   PHE B   5      18.634 -17.560  -0.538  1.00 89.12           H  
ATOM   4755  CA  PHE B   5      16.574 -17.556  -1.079  1.00 89.12           C  
ATOM   4756  HA  PHE B   5      15.796 -18.311  -0.962  1.00 89.12           H  
ATOM   4757  C   PHE B   5      16.515 -17.016  -2.509  1.00 89.12           C  
ATOM   4758  CB  PHE B   5      16.306 -16.449  -0.064  1.00 89.12           C  
ATOM   4759  HB2 PHE B   5      17.047 -15.660  -0.189  1.00 89.12           H  
ATOM   4760  HB3 PHE B   5      16.431 -16.863   0.936  1.00 89.12           H  
ATOM   4761  O   PHE B   5      17.291 -16.134  -2.879  1.00 89.12           O  
ATOM   4762  CG  PHE B   5      14.915 -15.856  -0.166  1.00 89.12           C  
ATOM   4763  CD1 PHE B   5      14.703 -14.636  -0.832  1.00 89.12           C  
ATOM   4764  HD1 PHE B   5      15.529 -14.137  -1.317  1.00 89.12           H  
ATOM   4765  CD2 PHE B   5      13.825 -16.527   0.417  1.00 89.12           C  
ATOM   4766  HD2 PHE B   5      13.980 -17.480   0.900  1.00 89.12           H  
ATOM   4767  CE1 PHE B   5      13.411 -14.083  -0.890  1.00 89.12           C  
ATOM   4768  HE1 PHE B   5      13.246 -13.155  -1.417  1.00 89.12           H  
ATOM   4769  CE2 PHE B   5      12.535 -15.976   0.362  1.00 89.12           C  
ATOM   4770  HE2 PHE B   5      11.705 -16.503   0.809  1.00 89.12           H  
ATOM   4771  CZ  PHE B   5      12.327 -14.749  -0.291  1.00 89.12           C  
ATOM   4772  HZ  PHE B   5      11.334 -14.330  -0.357  1.00 89.12           H  
ATOM   4773  N   GLU B   6      15.557 -17.494  -3.301  1.00 90.12           N  
ATOM   4774  H   GLU B   6      14.960 -18.237  -2.965  1.00 90.12           H  
ATOM   4775  CA  GLU B   6      15.360 -17.017  -4.669  1.00 90.12           C  
ATOM   4776  HA  GLU B   6      16.313 -17.116  -5.189  1.00 90.12           H  
ATOM   4777  C   GLU B   6      14.895 -15.543  -4.678  1.00 90.12           C  
ATOM   4778  CB  GLU B   6      14.352 -17.919  -5.388  1.00 90.12           C  
ATOM   4779  HB2 GLU B   6      13.366 -17.760  -4.951  1.00 90.12           H  
ATOM   4780  HB3 GLU B   6      14.631 -18.963  -5.240  1.00 90.12           H  
ATOM   4781  O   GLU B   6      13.823 -15.226  -4.153  1.00 90.12           O  
ATOM   4782  CG  GLU B   6      14.300 -17.634  -6.896  1.00 90.12           C  
ATOM   4783  HG2 GLU B   6      14.279 -16.557  -7.059  1.00 90.12           H  
ATOM   4784  HG3 GLU B   6      15.205 -18.021  -7.366  1.00 90.12           H  
ATOM   4785  CD  GLU B   6      13.060 -18.249  -7.557  1.00 90.12           C  
ATOM   4786  OE1 GLU B   6      12.641 -17.726  -8.613  1.00 90.12           O  
ATOM   4787  OE2 GLU B   6      12.413 -19.142  -6.972  1.00 90.12           O  
ATOM   4788  N   PRO B   7      15.660 -14.610  -5.269  1.00 92.88           N  
ATOM   4789  CA  PRO B   7      15.298 -13.199  -5.268  1.00 92.88           C  
ATOM   4790  HA  PRO B   7      14.997 -12.900  -4.264  1.00 92.88           H  
ATOM   4791  C   PRO B   7      14.149 -12.898  -6.241  1.00 92.88           C  
ATOM   4792  CB  PRO B   7      16.587 -12.464  -5.645  1.00 92.88           C  
ATOM   4793  HB2 PRO B   7      16.393 -11.516  -6.146  1.00 92.88           H  
ATOM   4794  HB3 PRO B   7      17.189 -12.305  -4.751  1.00 92.88           H  
ATOM   4795  O   PRO B   7      14.025 -13.509  -7.302  1.00 92.88           O  
ATOM   4796  CG  PRO B   7      17.293 -13.464  -6.560  1.00 92.88           C  
ATOM   4797  HG2 PRO B   7      18.370 -13.298  -6.591  1.00 92.88           H  
ATOM   4798  HG3 PRO B   7      16.864 -13.403  -7.560  1.00 92.88           H  
ATOM   4799  CD  PRO B   7      16.942 -14.809  -5.927  1.00 92.88           C  
ATOM   4800  HD2 PRO B   7      17.697 -15.073  -5.186  1.00 92.88           H  
ATOM   4801  HD3 PRO B   7      16.878 -15.583  -6.692  1.00 92.88           H  
ATOM   4802  N   TRP B   8      13.356 -11.866  -5.929  1.00 93.94           N  
ATOM   4803  H   TRP B   8      13.497 -11.409  -5.039  1.00 93.94           H  
ATOM   4804  CA  TRP B   8      12.234 -11.410  -6.768  1.00 93.94           C  
ATOM   4805  HA  TRP B   8      11.478 -12.194  -6.817  1.00 93.94           H  
ATOM   4806  C   TRP B   8      12.650 -11.086  -8.210  1.00 93.94           C  
ATOM   4807  CB  TRP B   8      11.612 -10.156  -6.140  1.00 93.94           C  
ATOM   4808  HB2 TRP B   8      12.383  -9.395  -6.018  1.00 93.94           H  
ATOM   4809  HB3 TRP B   8      11.227 -10.400  -5.150  1.00 93.94           H  
ATOM   4810  O   TRP B   8      11.894 -11.309  -9.156  1.00 93.94           O  
ATOM   4811  CG  TRP B   8      10.490  -9.577  -6.942  1.00 93.94           C  
ATOM   4812  CD1 TRP B   8      10.537  -8.444  -7.681  1.00 93.94           C  
ATOM   4813  HD1 TRP B   8      11.393  -7.791  -7.768  1.00 93.94           H  
ATOM   4814  CD2 TRP B   8       9.160 -10.135  -7.153  1.00 93.94           C  
ATOM   4815  CE2 TRP B   8       8.447  -9.282  -8.045  1.00 93.94           C  
ATOM   4816  CE3 TRP B   8       8.487 -11.279  -6.681  1.00 93.94           C  
ATOM   4817  HE3 TRP B   8       9.008 -11.949  -6.012  1.00 93.94           H  
ATOM   4818  NE1 TRP B   8       9.338  -8.273  -8.344  1.00 93.94           N  
ATOM   4819  HE1 TRP B   8       9.170  -7.512  -8.987  1.00 93.94           H  
ATOM   4820  CH2 TRP B   8       6.486 -10.699  -7.946  1.00 93.94           C  
ATOM   4821  HH2 TRP B   8       5.473 -10.929  -8.243  1.00 93.94           H  
ATOM   4822  CZ2 TRP B   8       7.127  -9.547  -8.433  1.00 93.94           C  
ATOM   4823  HZ2 TRP B   8       6.608  -8.873  -9.099  1.00 93.94           H  
ATOM   4824  CZ3 TRP B   8       7.165 -11.562  -7.069  1.00 93.94           C  
ATOM   4825  HZ3 TRP B   8       6.667 -12.447  -6.701  1.00 93.94           H  
ATOM   4826  N   THR B   9      13.879 -10.599  -8.393  1.00 93.00           N  
ATOM   4827  H   THR B   9      14.486 -10.506  -7.591  1.00 93.00           H  
ATOM   4828  CA  THR B   9      14.453 -10.276  -9.705  1.00 93.00           C  
ATOM   4829  HA  THR B   9      13.863  -9.482 -10.165  1.00 93.00           H  
ATOM   4830  C   THR B   9      14.441 -11.459 -10.671  1.00 93.00           C  
ATOM   4831  CB  THR B   9      15.900  -9.785  -9.550  1.00 93.00           C  
ATOM   4832  HB  THR B   9      16.364  -9.698 -10.533  1.00 93.00           H  
ATOM   4833  O   THR B   9      14.307 -11.242 -11.872  1.00 93.00           O  
ATOM   4834  CG2 THR B   9      15.950  -8.419  -8.863  1.00 93.00           C  
ATOM   4835 HG21 THR B   9      15.556  -8.485  -7.849  1.00 93.00           H  
ATOM   4836 HG22 THR B   9      16.985  -8.078  -8.819  1.00 93.00           H  
ATOM   4837 HG23 THR B   9      15.366  -7.695  -9.432  1.00 93.00           H  
ATOM   4838  OG1 THR B   9      16.644 -10.683  -8.753  1.00 93.00           O  
ATOM   4839  HG1 THR B   9      16.916 -11.425  -9.298  1.00 93.00           H  
ATOM   4840  N   ASN B  10      14.525 -12.694 -10.167  1.00 91.88           N  
ATOM   4841  H   ASN B  10      14.578 -12.817  -9.166  1.00 91.88           H  
ATOM   4842  CA  ASN B  10      14.493 -13.898 -10.998  1.00 91.88           C  
ATOM   4843  HA  ASN B  10      15.119 -13.743 -11.878  1.00 91.88           H  
ATOM   4844  C   ASN B  10      13.079 -14.200 -11.513  1.00 91.88           C  
ATOM   4845  CB  ASN B  10      15.068 -15.080 -10.202  1.00 91.88           C  
ATOM   4846  HB2 ASN B  10      14.929 -15.991 -10.786  1.00 91.88           H  
ATOM   4847  HB3 ASN B  10      14.517 -15.208  -9.270  1.00 91.88           H  
ATOM   4848  O   ASN B  10      12.925 -14.661 -12.640  1.00 91.88           O  
ATOM   4849  CG  ASN B  10      16.549 -14.952  -9.894  1.00 91.88           C  
ATOM   4850  ND2 ASN B  10      17.113 -15.952  -9.261  1.00 91.88           N  
ATOM   4851 HD21 ASN B  10      16.562 -16.765  -9.027  1.00 91.88           H  
ATOM   4852 HD22 ASN B  10      18.107 -15.890  -9.092  1.00 91.88           H  
ATOM   4853  OD1 ASN B  10      17.217 -13.973 -10.196  1.00 91.88           O  
ATOM   4854  N   LYS B  11      12.044 -13.865 -10.732  1.00 93.75           N  
ATOM   4855  H   LYS B  11      12.249 -13.474  -9.823  1.00 93.75           H  
ATOM   4856  CA  LYS B  11      10.633 -14.065 -11.104  1.00 93.75           C  
ATOM   4857  HA  LYS B  11      10.544 -15.006 -11.646  1.00 93.75           H  
ATOM   4858  C   LYS B  11      10.113 -12.983 -12.048  1.00 93.75           C  
ATOM   4859  CB  LYS B  11       9.763 -14.158  -9.840  1.00 93.75           C  
ATOM   4860  HB2 LYS B  11       8.734 -14.343 -10.150  1.00 93.75           H  
ATOM   4861  HB3 LYS B  11       9.794 -13.217  -9.291  1.00 93.75           H  
ATOM   4862  O   LYS B  11       9.242 -13.245 -12.873  1.00 93.75           O  
ATOM   4863  CG  LYS B  11      10.221 -15.303  -8.924  1.00 93.75           C  
ATOM   4864  HG2 LYS B  11      10.399 -16.187  -9.536  1.00 93.75           H  
ATOM   4865  HG3 LYS B  11      11.152 -15.025  -8.430  1.00 93.75           H  
ATOM   4866  CD  LYS B  11       9.167 -15.640  -7.859  1.00 93.75           C  
ATOM   4867  HD2 LYS B  11       8.938 -14.741  -7.287  1.00 93.75           H  
ATOM   4868  HD3 LYS B  11       8.253 -15.976  -8.350  1.00 93.75           H  
ATOM   4869  CE  LYS B  11       9.654 -16.736  -6.896  1.00 93.75           C  
ATOM   4870  HE2 LYS B  11       8.883 -16.940  -6.153  1.00 93.75           H  
ATOM   4871  HE3 LYS B  11      10.528 -16.369  -6.357  1.00 93.75           H  
ATOM   4872  NZ  LYS B  11      10.024 -17.999  -7.581  1.00 93.75           N  
ATOM   4873  HZ1 LYS B  11      10.780 -17.851  -8.235  1.00 93.75           H  
ATOM   4874  HZ2 LYS B  11       9.258 -18.472  -8.038  1.00 93.75           H  
ATOM   4875  HZ3 LYS B  11      10.489 -18.629  -6.943  1.00 93.75           H  
ATOM   4876  N   ARG B  12      10.672 -11.769 -11.967  1.00 93.69           N  
ATOM   4877  H   ARG B  12      11.334 -11.635 -11.216  1.00 93.69           H  
ATOM   4878  CA  ARG B  12      10.287 -10.608 -12.789  1.00 93.69           C  
ATOM   4879  HA  ARG B  12       9.287 -10.288 -12.496  1.00 93.69           H  
ATOM   4880  C   ARG B  12      10.208 -10.937 -14.283  1.00 93.69           C  
ATOM   4881  CB  ARG B  12      11.283  -9.464 -12.518  1.00 93.69           C  
ATOM   4882  HB2 ARG B  12      12.298  -9.803 -12.726  1.00 93.69           H  
ATOM   4883  HB3 ARG B  12      11.218  -9.186 -11.467  1.00 93.69           H  
ATOM   4884  O   ARG B  12       9.202 -10.638 -14.920  1.00 93.69           O  
ATOM   4885  CG  ARG B  12      10.990  -8.233 -13.383  1.00 93.69           C  
ATOM   4886  HG2 ARG B  12      11.105  -8.481 -14.438  1.00 93.69           H  
ATOM   4887  HG3 ARG B  12       9.957  -7.937 -13.201  1.00 93.69           H  
ATOM   4888  CD  ARG B  12      11.893  -7.043 -13.055  1.00 93.69           C  
ATOM   4889  HD2 ARG B  12      12.930  -7.287 -13.288  1.00 93.69           H  
ATOM   4890  HD3 ARG B  12      11.821  -6.833 -11.988  1.00 93.69           H  
ATOM   4891  NE  ARG B  12      11.473  -5.836 -13.784  1.00 93.69           N  
ATOM   4892  HE  ARG B  12      11.015  -5.117 -13.243  1.00 93.69           H  
ATOM   4893  NH1 ARG B  12      12.191  -6.346 -15.917  1.00 93.69           N  
ATOM   4894 HH11 ARG B  12      12.554  -7.228 -15.583  1.00 93.69           H  
ATOM   4895 HH12 ARG B  12      12.231  -6.085 -16.892  1.00 93.69           H  
ATOM   4896  NH2 ARG B  12      11.126  -4.422 -15.491  1.00 93.69           N  
ATOM   4897 HH21 ARG B  12      11.158  -4.124 -16.455  1.00 93.69           H  
ATOM   4898 HH22 ARG B  12      10.692  -3.846 -14.783  1.00 93.69           H  
ATOM   4899  CZ  ARG B  12      11.604  -5.549 -15.065  1.00 93.69           C  
ATOM   4900  N   GLY B  13      11.274 -11.520 -14.834  1.00 93.06           N  
ATOM   4901  H   GLY B  13      12.040 -11.782 -14.230  1.00 93.06           H  
ATOM   4902  CA  GLY B  13      11.361 -11.822 -16.266  1.00 93.06           C  
ATOM   4903  HA2 GLY B  13      11.223 -10.908 -16.844  1.00 93.06           H  
ATOM   4904  HA3 GLY B  13      12.345 -12.234 -16.485  1.00 93.06           H  
ATOM   4905  C   GLY B  13      10.311 -12.838 -16.719  1.00 93.06           C  
ATOM   4906  O   GLY B  13       9.655 -12.625 -17.735  1.00 93.06           O  
ATOM   4907  N   GLU B  14      10.107 -13.898 -15.935  1.00 92.94           N  
ATOM   4908  H   GLU B  14      10.647 -14.001 -15.088  1.00 92.94           H  
ATOM   4909  CA  GLU B  14       9.106 -14.929 -16.224  1.00 92.94           C  
ATOM   4910  HA  GLU B  14       9.287 -15.333 -17.220  1.00 92.94           H  
ATOM   4911  C   GLU B  14       7.684 -14.358 -16.207  1.00 92.94           C  
ATOM   4912  CB  GLU B  14       9.241 -16.069 -15.202  1.00 92.94           C  
ATOM   4913  HB2 GLU B  14      10.282 -16.392 -15.163  1.00 92.94           H  
ATOM   4914  HB3 GLU B  14       8.955 -15.697 -14.218  1.00 92.94           H  
ATOM   4915  O   GLU B  14       6.902 -14.630 -17.116  1.00 92.94           O  
ATOM   4916  CG  GLU B  14       8.359 -17.275 -15.572  1.00 92.94           C  
ATOM   4917  HG2 GLU B  14       7.348 -16.929 -15.787  1.00 92.94           H  
ATOM   4918  HG3 GLU B  14       8.753 -17.731 -16.480  1.00 92.94           H  
ATOM   4919  CD  GLU B  14       8.266 -18.334 -14.464  1.00 92.94           C  
ATOM   4920  OE1 GLU B  14       7.282 -19.114 -14.510  1.00 92.94           O  
ATOM   4921  OE2 GLU B  14       9.148 -18.350 -13.578  1.00 92.94           O  
ATOM   4922  N   ILE B  15       7.352 -13.525 -15.215  1.00 96.81           N  
ATOM   4923  H   ILE B  15       8.032 -13.355 -14.487  1.00 96.81           H  
ATOM   4924  CA  ILE B  15       6.020 -12.919 -15.100  1.00 96.81           C  
ATOM   4925  HA  ILE B  15       5.284 -13.723 -15.094  1.00 96.81           H  
ATOM   4926  C   ILE B  15       5.723 -12.047 -16.327  1.00 96.81           C  
ATOM   4927  CB  ILE B  15       5.889 -12.133 -13.776  1.00 96.81           C  
ATOM   4928  HB  ILE B  15       6.710 -11.418 -13.724  1.00 96.81           H  
ATOM   4929  O   ILE B  15       4.686 -12.228 -16.961  1.00 96.81           O  
ATOM   4930  CG1 ILE B  15       5.977 -13.088 -12.563  1.00 96.81           C  
ATOM   4931 HG12 ILE B  15       5.057 -13.668 -12.495  1.00 96.81           H  
ATOM   4932 HG13 ILE B  15       6.789 -13.802 -12.704  1.00 96.81           H  
ATOM   4933  CG2 ILE B  15       4.555 -11.359 -13.710  1.00 96.81           C  
ATOM   4934 HG21 ILE B  15       4.478 -10.797 -12.780  1.00 96.81           H  
ATOM   4935 HG22 ILE B  15       3.713 -12.050 -13.757  1.00 96.81           H  
ATOM   4936 HG23 ILE B  15       4.475 -10.643 -14.528  1.00 96.81           H  
ATOM   4937  CD1 ILE B  15       6.229 -12.365 -11.232  1.00 96.81           C
[truncated: 643,069 more chars]
