# Supplementary material for: Selective cargo and membrane recognition by SNX17 regulates its interaction with Retriever
Source: EMBO Rep. 2024 Dec 9;26(2):470–93. doi: 10.1038/s44319-024-00340-1 (PMC11772769; doi:10.1038/s44319-024-00340-1)
Supplement: Supplementary file 5 — Source data Fig. 3 [file 44319_2024_340_MOESM5_ESM.zip › Figure 3/3D/3D.xlsx]

## Sheet: Description of the data
The "Raw data" tab contains the fluorescence anisotropy readings used to plot Figure 3D.
Two independent measurements, labeled as Y1 and Y2, were conducted.
FA: Fluorescence anisotropy in mA
The "KD" tab summarizes the dissociation constants calculated for each binding curve.
N: Replicate
KD: Dissociation constant
SD: Standard deviation
LB: low binding, poor fit quality. The KD calculation is imprecise due to an insufficient concentration range of the protein.
The data were analyzed in GraphPad Prism using non-linear regression for saturation binding, applying a one-site total binding model with Bmax fixed at 240.

## Sheet: Raw data
[Protein] (µM)		FA Retriever			FA VPS26C-VPS35L110-598			FA VPS35L-VPS29			FA VPS26C			FA VPS29			FA VPS26C-VPS35LR248E+W280D-VPS29			FA VPS26C-VPS35LK157E+R161E-VPS29			FA BSA
		Y1	Y2		Y1	Y2		Y1	Y2		Y1	Y2		Y1	Y2		Y1	Y2		Y1	Y2		Y1	Y2	Y3
0		35	42		40	44		39	37		39	43		41	43		35	37		35	37		40	35	39
0.25		47	49		43	51		40	38		46	46		33	41		37	34		40	36		35	35	33
0.5		51	54		48	60		37	34		47	45		32	41		35	36		33	40		36	34	32
1		71	75		72	81		38	31		41	42		33	39		36	34		37	46		37	30	30
2		93	99		94	107		43	33		35	42		35	36		34	32		40	56		38	33	36
4		122	125		116	132		45	39		37	39		36	39		33	36		52	66		36	28	36
8		136	142		131	144		52	37		35	39		39	40		32	38		77	83		37	32	35
16		146	161		136	148		60	46		34	39		39	36		34	35		99	104		37	34	32

## Sheet: KD
Cargo	Protein	N	KD (µM)	Mean KD (µM)	SD
FAM-SNX17CT	Retriever	Y1	5.52	5.745	0.318198
		Y2	5.97
	VPS26C+VPS35L110-598	Y1	5.74	5.295	0.629325
		Y2	4.85
	VPS35L-VPS29	Y1	LB
		Y2	NB
	VPS26C	Y1	NB
		Y2	NB
	VPS29	Y1	NB
		Y2	NB
	VPS26C-VPS35LR248E+W280D-VPS29	Y1	NB
		Y2	LB
	VPS26C-VPS35LK157E+R161E-VPS29	Y1	40.5	30.4	14.2836
		Y2	20.3
	BSA	Y1	NB
		Y2	NB
		Y3	NB
