# Supplementary material for: Selective cargo and membrane recognition by SNX17 regulates its interaction with Retriever
Source: EMBO Rep. 2024 Dec 9;26(2):470–93. doi: 10.1038/s44319-024-00340-1 (PMC11772769; doi:10.1038/s44319-024-00340-1)
Supplement: Supplementary file 5 — Source data Fig. 3 [file 44319_2024_340_MOESM5_ESM.zip › Figure 3/3A/3A SNX17+Retriever_AF2.pdb]

MODEL     1                                                                     
ATOM      1  N   MET A   1      -4.211  27.453 -40.469  1.00 61.94           N  
ATOM      2  CA  MET A   1      -4.820  28.516 -41.250  1.00 61.94           C  
ATOM      3  C   MET A   1      -4.145  29.859 -40.969  1.00 61.94           C  
ATOM      4  CB  MET A   1      -6.320  28.609 -40.969  1.00 61.94           C  
ATOM      5  O   MET A   1      -3.916  30.203 -39.812  1.00 61.94           O  
ATOM      6  CG  MET A   1      -7.195  27.938 -42.000  1.00 61.94           C  
ATOM      7  SD  MET A   1      -8.984  28.172 -41.688  1.00 61.94           S  
ATOM      8  CE  MET A   1      -9.609  26.516 -42.094  1.00 61.94           C  
ATOM      9  N   HIS A   2      -3.639  30.516 -42.062  1.00 66.56           N  
ATOM     10  CA  HIS A   2      -2.852  31.734 -41.938  1.00 66.56           C  
ATOM     11  C   HIS A   2      -3.666  32.969 -42.312  1.00 66.56           C  
ATOM     12  CB  HIS A   2      -1.581  31.656 -42.781  1.00 66.56           C  
ATOM     13  O   HIS A   2      -4.148  33.062 -43.438  1.00 66.56           O  
ATOM     14  CG  HIS A   2      -0.558  32.688 -42.406  1.00 66.56           C  
ATOM     15  CD2 HIS A   2       0.517  32.625 -41.594  1.00 66.56           C  
ATOM     16  ND1 HIS A   2      -0.579  33.969 -42.906  1.00 66.56           N  
ATOM     17  CE1 HIS A   2       0.441  34.656 -42.406  1.00 66.56           C  
ATOM     18  NE2 HIS A   2       1.122  33.844 -41.594  1.00 66.56           N  
ATOM     19  N   PHE A   3      -3.951  33.688 -41.344  1.00 77.12           N  
ATOM     20  CA  PHE A   3      -4.594  35.000 -41.562  1.00 77.12           C  
ATOM     21  C   PHE A   3      -3.555  36.094 -41.688  1.00 77.12           C  
ATOM     22  CB  PHE A   3      -5.570  35.312 -40.438  1.00 77.12           C  
ATOM     23  O   PHE A   3      -2.645  36.188 -40.875  1.00 77.12           O  
ATOM     24  CG  PHE A   3      -6.895  34.625 -40.531  1.00 77.12           C  
ATOM     25  CD1 PHE A   3      -8.016  35.281 -41.031  1.00 77.12           C  
ATOM     26  CD2 PHE A   3      -7.020  33.281 -40.188  1.00 77.12           C  
ATOM     27  CE1 PHE A   3      -9.242  34.625 -41.125  1.00 77.12           C  
ATOM     28  CE2 PHE A   3      -8.242  32.625 -40.281  1.00 77.12           C  
ATOM     29  CZ  PHE A   3      -9.352  33.312 -40.750  1.00 77.12           C  
ATOM     30  N   SER A   4      -3.529  36.812 -42.844  1.00 76.19           N  
ATOM     31  CA  SER A   4      -2.619  37.938 -43.000  1.00 76.19           C  
ATOM     32  C   SER A   4      -3.363  39.188 -43.469  1.00 76.19           C  
ATOM     33  CB  SER A   4      -1.508  37.594 -44.000  1.00 76.19           C  
ATOM     34  O   SER A   4      -4.438  39.062 -44.062  1.00 76.19           O  
ATOM     35  OG  SER A   4      -2.021  37.500 -45.312  1.00 76.19           O  
ATOM     36  N   ILE A   5      -2.943  40.375 -43.031  1.00 81.81           N  
ATOM     37  CA  ILE A   5      -3.410  41.656 -43.531  1.00 81.81           C  
ATOM     38  C   ILE A   5      -2.264  42.375 -44.250  1.00 81.81           C  
ATOM     39  CB  ILE A   5      -3.992  42.531 -42.406  1.00 81.81           C  
ATOM     40  O   ILE A   5      -1.653  43.281 -43.656  1.00 81.81           O  
ATOM     41  CG1 ILE A   5      -5.059  41.750 -41.625  1.00 81.81           C  
ATOM     42  CG2 ILE A   5      -4.570  43.844 -43.000  1.00 81.81           C  
ATOM     43  CD1 ILE A   5      -5.645  42.531 -40.469  1.00 81.81           C  
ATOM     44  N   PRO A   6      -1.943  41.938 -45.469  1.00 72.88           N  
ATOM     45  CA  PRO A   6      -0.737  42.438 -46.125  1.00 72.88           C  
ATOM     46  C   PRO A   6      -0.872  43.906 -46.562  1.00 72.88           C  
ATOM     47  CB  PRO A   6      -0.585  41.531 -47.344  1.00 72.88           C  
ATOM     48  O   PRO A   6       0.133  44.625 -46.688  1.00 72.88           O  
ATOM     49  CG  PRO A   6      -1.921  40.875 -47.500  1.00 72.88           C  
ATOM     50  CD  PRO A   6      -2.674  41.031 -46.219  1.00 72.88           C  
ATOM     51  N   GLU A   7      -2.164  44.344 -46.938  1.00 77.44           N  
ATOM     52  CA  GLU A   7      -2.289  45.688 -47.469  1.00 77.44           C  
ATOM     53  C   GLU A   7      -3.510  46.406 -46.875  1.00 77.44           C  
ATOM     54  CB  GLU A   7      -2.375  45.656 -48.969  1.00 77.44           C  
ATOM     55  O   GLU A   7      -4.449  45.750 -46.406  1.00 77.44           O  
ATOM     56  CG  GLU A   7      -1.131  45.094 -49.656  1.00 77.44           C  
ATOM     57  CD  GLU A   7      -1.252  45.031 -51.188  1.00 77.44           C  
ATOM     58  OE1 GLU A   7      -0.259  44.688 -51.844  1.00 77.44           O  
ATOM     59  OE2 GLU A   7      -2.348  45.344 -51.688  1.00 77.44           O  
ATOM     60  N   THR A   8      -3.367  47.750 -46.750  1.00 79.88           N  
ATOM     61  CA  THR A   8      -4.473  48.625 -46.375  1.00 79.88           C  
ATOM     62  C   THR A   8      -4.848  49.562 -47.500  1.00 79.88           C  
ATOM     63  CB  THR A   8      -4.125  49.469 -45.125  1.00 79.88           C  
ATOM     64  O   THR A   8      -3.992  49.938 -48.312  1.00 79.88           O  
ATOM     65  CG2 THR A   8      -3.943  48.562 -43.875  1.00 79.88           C  
ATOM     66  OG1 THR A   8      -2.908  50.188 -45.344  1.00 79.88           O  
ATOM     67  N   GLU A   9      -6.051  49.625 -47.875  1.00 79.75           N  
ATOM     68  CA  GLU A   9      -6.496  50.500 -48.938  1.00 79.75           C  
ATOM     69  C   GLU A   9      -7.355  51.656 -48.406  1.00 79.75           C  
ATOM     70  CB  GLU A   9      -7.273  49.719 -50.000  1.00 79.75           C  
ATOM     71  O   GLU A   9      -8.164  51.438 -47.500  1.00 79.75           O  
ATOM     72  CG  GLU A   9      -6.406  48.781 -50.844  1.00 79.75           C  
ATOM     73  CD  GLU A   9      -7.199  47.969 -51.844  1.00 79.75           C  
ATOM     74  OE1 GLU A   9      -6.594  47.156 -52.562  1.00 79.75           O  
ATOM     75  OE2 GLU A   9      -8.430  48.156 -51.906  1.00 79.75           O  
ATOM     76  N   SER A  10      -7.031  52.812 -48.875  1.00 77.25           N  
ATOM     77  CA  SER A  10      -7.863  53.938 -48.531  1.00 77.25           C  
ATOM     78  C   SER A  10      -9.078  54.031 -49.469  1.00 77.25           C  
ATOM     79  CB  SER A  10      -7.051  55.250 -48.594  1.00 77.25           C  
ATOM     80  O   SER A  10      -8.930  54.062 -50.688  1.00 77.25           O  
ATOM     81  OG  SER A  10      -5.762  55.000 -49.125  1.00 77.25           O  
ATOM     82  N   ARG A  11     -10.180  53.719 -49.125  1.00 73.62           N  
ATOM     83  CA  ARG A  11     -11.383  53.750 -49.969  1.00 73.62           C  
ATOM     84  C   ARG A  11     -12.273  54.938 -49.594  1.00 73.62           C  
ATOM     85  CB  ARG A  11     -12.164  52.438 -49.812  1.00 73.62           C  
ATOM     86  O   ARG A  11     -12.281  55.375 -48.438  1.00 73.62           O  
ATOM     87  CG  ARG A  11     -11.625  51.312 -50.656  1.00 73.62           C  
ATOM     88  CD  ARG A  11     -12.695  50.250 -50.969  1.00 73.62           C  
ATOM     89  NE  ARG A  11     -12.219  49.250 -51.906  1.00 73.62           N  
ATOM     90  NH1 ARG A  11     -14.180  48.031 -51.906  1.00 73.62           N  
ATOM     91  NH2 ARG A  11     -12.406  47.375 -53.188  1.00 73.62           N  
ATOM     92  CZ  ARG A  11     -12.938  48.219 -52.344  1.00 73.62           C  
ATOM     93  N   SER A  12     -12.609  55.625 -50.656  1.00 69.69           N  
ATOM     94  CA  SER A  12     -13.539  56.750 -50.500  1.00 69.69           C  
ATOM     95  C   SER A  12     -14.969  56.250 -50.312  1.00 69.69           C  
ATOM     96  CB  SER A  12     -13.453  57.719 -51.688  1.00 69.69           C  
ATOM     97  O   SER A  12     -15.344  55.219 -50.875  1.00 69.69           O  
ATOM     98  OG  SER A  12     -13.953  57.094 -52.844  1.00 69.69           O  
ATOM     99  N   GLY A  13     -15.562  56.500 -49.344  1.00 56.03           N  
ATOM    100  CA  GLY A  13     -16.938  56.062 -49.125  1.00 56.03           C  
ATOM    101  C   GLY A  13     -17.844  56.406 -50.312  1.00 56.03           C  
ATOM    102  O   GLY A  13     -17.547  57.281 -51.094  1.00 56.03           O  
ATOM    103  N   ASP A  14     -18.672  55.531 -50.969  1.00 52.75           N  
ATOM    104  CA  ASP A  14     -19.547  55.812 -52.094  1.00 52.75           C  
ATOM    105  C   ASP A  14     -19.922  57.281 -52.125  1.00 52.75           C  
ATOM    106  CB  ASP A  14     -20.812  54.938 -52.031  1.00 52.75           C  
ATOM    107  O   ASP A  14     -19.719  57.969 -53.156  1.00 52.75           O  
ATOM    108  CG  ASP A  14     -20.594  53.531 -52.531  1.00 52.75           C  
ATOM    109  OD1 ASP A  14     -19.578  53.281 -53.219  1.00 52.75           O  
ATOM    110  OD2 ASP A  14     -21.438  52.656 -52.219  1.00 52.75           O  
ATOM    111  N   SER A  15     -21.328  57.594 -51.656  1.00 48.50           N  
ATOM    112  CA  SER A  15     -22.125  58.812 -51.781  1.00 48.50           C  
ATOM    113  C   SER A  15     -21.594  59.938 -50.906  1.00 48.50           C  
ATOM    114  CB  SER A  15     -23.594  58.531 -51.438  1.00 48.50           C  
ATOM    115  O   SER A  15     -22.234  60.344 -49.938  1.00 48.50           O  
ATOM    116  OG  SER A  15     -23.953  57.219 -51.844  1.00 48.50           O  
ATOM    117  N   GLY A  16     -20.438  60.625 -51.062  1.00 54.44           N  
ATOM    118  CA  GLY A  16     -19.922  61.844 -50.469  1.00 54.44           C  
ATOM    119  C   GLY A  16     -19.125  61.625 -49.219  1.00 54.44           C  
ATOM    120  O   GLY A  16     -18.844  62.562 -48.469  1.00 54.44           O  
ATOM    121  N   GLY A  17     -19.172  60.375 -48.531  1.00 51.94           N  
ATOM    122  CA  GLY A  17     -18.688  60.312 -47.156  1.00 51.94           C  
ATOM    123  C   GLY A  17     -17.172  60.250 -47.062  1.00 51.94           C  
ATOM    124  O   GLY A  17     -16.484  60.156 -48.062  1.00 51.94           O  
ATOM    125  N   SER A  18     -16.438  60.562 -45.781  1.00 61.56           N  
ATOM    126  CA  SER A  18     -15.047  60.688 -45.344  1.00 61.56           C  
ATOM    127  C   SER A  18     -14.219  59.469 -45.688  1.00 61.56           C  
ATOM    128  CB  SER A  18     -14.984  60.969 -43.812  1.00 61.56           C  
ATOM    129  O   SER A  18     -14.758  58.375 -45.781  1.00 61.56           O  
ATOM    130  OG  SER A  18     -15.523  59.875 -43.094  1.00 61.56           O  
ATOM    131  N   ALA A  19     -12.984  59.562 -46.219  1.00 70.62           N  
ATOM    132  CA  ALA A  19     -11.992  58.562 -46.594  1.00 70.62           C  
ATOM    133  C   ALA A  19     -11.664  57.625 -45.406  1.00 70.62           C  
ATOM    134  CB  ALA A  19     -10.719  59.219 -47.094  1.00 70.62           C  
ATOM    135  O   ALA A  19     -11.586  58.094 -44.281  1.00 70.62           O  
ATOM    136  N   TYR A  20     -12.039  56.250 -45.531  1.00 75.44           N  
ATOM    137  CA  TYR A  20     -11.625  55.344 -44.438  1.00 75.44           C  
ATOM    138  C   TYR A  20     -10.586  54.344 -44.938  1.00 75.44           C  
ATOM    139  CB  TYR A  20     -12.836  54.625 -43.875  1.00 75.44           C  
ATOM    140  O   TYR A  20     -10.422  54.156 -46.125  1.00 75.44           O  
ATOM    141  CG  TYR A  20     -13.484  53.656 -44.844  1.00 75.44           C  
ATOM    142  CD1 TYR A  20     -14.477  54.094 -45.750  1.00 75.44           C  
ATOM    143  CD2 TYR A  20     -13.117  52.312 -44.906  1.00 75.44           C  
ATOM    144  CE1 TYR A  20     -15.078  53.219 -46.625  1.00 75.44           C  
ATOM    145  CE2 TYR A  20     -13.711  51.438 -45.812  1.00 75.44           C  
ATOM    146  OH  TYR A  20     -15.281  51.031 -47.562  1.00 75.44           O  
ATOM    147  CZ  TYR A  20     -14.688  51.906 -46.656  1.00 75.44           C  
ATOM    148  N   VAL A  21      -9.758  53.844 -43.938  1.00 81.12           N  
ATOM    149  CA  VAL A  21      -8.727  52.875 -44.281  1.00 81.12           C  
ATOM    150  C   VAL A  21      -9.305  51.469 -44.156  1.00 81.12           C  
ATOM    151  CB  VAL A  21      -7.488  53.031 -43.375  1.00 81.12           C  
ATOM    152  O   VAL A  21      -9.875  51.125 -43.094  1.00 81.12           O  
ATOM    153  CG1 VAL A  21      -6.445  51.969 -43.688  1.00 81.12           C  
ATOM    154  CG2 VAL A  21      -6.895  54.438 -43.500  1.00 81.12           C  
ATOM    155  N   ALA A  22      -9.367  50.781 -45.219  1.00 83.94           N  
ATOM    156  CA  ALA A  22      -9.828  49.375 -45.219  1.00 83.94           C  
ATOM    157  C   ALA A  22      -8.664  48.406 -45.062  1.00 83.94           C  
ATOM    158  CB  ALA A  22     -10.602  49.062 -46.500  1.00 83.94           C  
ATOM    159  O   ALA A  22      -7.602  48.594 -45.656  1.00 83.94           O  
ATOM    160  N   TYR A  23      -8.875  47.500 -44.188  1.00 86.19           N  
ATOM    161  CA  TYR A  23      -7.875  46.469 -43.969  1.00 86.19           C  
ATOM    162  C   TYR A  23      -8.219  45.188 -44.719  1.00 86.19           C  
ATOM    163  CB  TYR A  23      -7.746  46.156 -42.469  1.00 86.19           C  
ATOM    164  O   TYR A  23      -9.281  44.594 -44.500  1.00 86.19           O  
ATOM    165  CG  TYR A  23      -7.277  47.344 -41.656  1.00 86.19           C  
ATOM    166  CD1 TYR A  23      -5.922  47.562 -41.438  1.00 86.19           C  
ATOM    167  CD2 TYR A  23      -8.195  48.250 -41.094  1.00 86.19           C  
ATOM    168  CE1 TYR A  23      -5.488  48.656 -40.656  1.00 86.19           C  
ATOM    169  CE2 TYR A  23      -7.770  49.312 -40.344  1.00 86.19           C  
ATOM    170  OH  TYR A  23      -5.996  50.594 -39.375  1.00 86.19           O  
ATOM    171  CZ  TYR A  23      -6.418  49.531 -40.125  1.00 86.19           C  
ATOM    172  N   ASN A  24      -7.320  44.812 -45.625  1.00 85.00           N  
ATOM    173  CA  ASN A  24      -7.551  43.625 -46.469  1.00 85.00           C  
ATOM    174  C   ASN A  24      -7.082  42.344 -45.750  1.00 85.00           C  
ATOM    175  CB  ASN A  24      -6.859  43.781 -47.812  1.00 85.00           C  
ATOM    176  O   ASN A  24      -5.879  42.125 -45.625  1.00 85.00           O  
ATOM    177  CG  ASN A  24      -7.430  44.906 -48.625  1.00 85.00           C  
ATOM    178  ND2 ASN A  24      -6.695  45.344 -49.656  1.00 85.00           N  
ATOM    179  OD1 ASN A  24      -8.523  45.406 -48.344  1.00 85.00           O  
ATOM    180  N   ILE A  25      -8.133  41.531 -45.344  1.00 86.00           N  
ATOM    181  CA  ILE A  25      -7.816  40.281 -44.656  1.00 86.00           C  
ATOM    182  C   ILE A  25      -7.617  39.156 -45.656  1.00 86.00           C  
ATOM    183  CB  ILE A  25      -8.922  39.906 -43.625  1.00 86.00           C  
ATOM    184  O   ILE A  25      -8.516  38.875 -46.469  1.00 86.00           O  
ATOM    185  CG1 ILE A  25      -9.109  41.031 -42.594  1.00 86.00           C  
ATOM    186  CG2 ILE A  25      -8.594  38.562 -42.969  1.00 86.00           C  
ATOM    187  CD1 ILE A  25     -10.273  40.781 -41.656  1.00 86.00           C  
ATOM    188  N   HIS A  26      -6.457  38.688 -45.688  1.00 80.12           N  
ATOM    189  CA  HIS A  26      -6.129  37.562 -46.562  1.00 80.12           C  
ATOM    190  C   HIS A  26      -6.090  36.250 -45.781  1.00 80.12           C  
ATOM    191  CB  HIS A  26      -4.793  37.812 -47.250  1.00 80.12           C  
ATOM    192  O   HIS A  26      -5.551  36.188 -44.688  1.00 80.12           O  
ATOM    193  CG  HIS A  26      -4.840  38.875 -48.281  1.00 80.12           C  
ATOM    194  CD2 HIS A  26      -5.805  39.781 -48.594  1.00 80.12           C  
ATOM    195  ND1 HIS A  26      -3.799  39.125 -49.156  1.00 80.12           N  
ATOM    196  CE1 HIS A  26      -4.125  40.125 -49.969  1.00 80.12           C  
ATOM    197  NE2 HIS A  26      -5.336  40.531 -49.656  1.00 80.12           N  
ATOM    198  N   VAL A  27      -6.891  35.312 -46.219  1.00 77.44           N  
ATOM    199  CA  VAL A  27      -6.848  33.969 -45.625  1.00 77.44           C  
ATOM    200  C   VAL A  27      -6.090  33.031 -46.531  1.00 77.44           C  
ATOM    201  CB  VAL A  27      -8.266  33.438 -45.344  1.00 77.44           C  
ATOM    202  O   VAL A  27      -6.500  32.812 -47.688  1.00 77.44           O  
ATOM    203  CG1 VAL A  27      -8.195  32.062 -44.656  1.00 77.44           C  
ATOM    204  CG2 VAL A  27      -9.047  34.438 -44.469  1.00 77.44           C  
ATOM    205  N   ASN A  28      -5.078  32.562 -46.125  1.00 67.81           N  
ATOM    206  CA  ASN A  28      -4.176  31.672 -46.844  1.00 67.81           C  
ATOM    207  C   ASN A  28      -3.703  32.344 -48.156  1.00 67.81           C  
ATOM    208  CB  ASN A  28      -4.852  30.344 -47.156  1.00 67.81           C  
ATOM    209  O   ASN A  28      -3.705  31.703 -49.219  1.00 67.81           O  
ATOM    210  CG  ASN A  28      -5.230  29.578 -45.906  1.00 67.81           C  
ATOM    211  ND2 ASN A  28      -6.297  28.797 -45.969  1.00 67.81           N  
ATOM    212  OD1 ASN A  28      -4.578  29.703 -44.875  1.00 67.81           O  
ATOM    213  N   GLY A  29      -3.432  33.688 -48.188  1.00 65.75           N  
ATOM    214  CA  GLY A  29      -2.846  34.438 -49.281  1.00 65.75           C  
ATOM    215  C   GLY A  29      -3.883  35.031 -50.219  1.00 65.75           C  
ATOM    216  O   GLY A  29      -3.537  35.750 -51.156  1.00 65.75           O  
ATOM    217  N   VAL A  30      -5.105  34.656 -50.062  1.00 72.81           N  
ATOM    218  CA  VAL A  30      -6.156  35.188 -50.938  1.00 72.81           C  
ATOM    219  C   VAL A  30      -7.023  36.156 -50.156  1.00 72.81           C  
ATOM    220  CB  VAL A  30      -7.031  34.031 -51.500  1.00 72.81           C  
ATOM    221  O   VAL A  30      -7.324  35.969 -49.000  1.00 72.81           O  
ATOM    222  CG1 VAL A  30      -8.062  34.594 -52.500  1.00 72.81           C  
ATOM    223  CG2 VAL A  30      -6.156  32.969 -52.188  1.00 72.81           C  
ATOM    224  N   LEU A  31      -7.270  37.219 -50.906  1.00 78.31           N  
ATOM    225  CA  LEU A  31      -8.102  38.250 -50.281  1.00 78.31           C  
ATOM    226  C   LEU A  31      -9.469  37.688 -49.906  1.00 78.31           C  
ATOM    227  CB  LEU A  31      -8.258  39.438 -51.219  1.00 78.31           C  
ATOM    228  O   LEU A  31     -10.188  37.188 -50.781  1.00 78.31           O  
ATOM    229  CG  LEU A  31      -9.125  40.594 -50.688  1.00 78.31           C  
ATOM    230  CD1 LEU A  31      -8.406  41.312 -49.562  1.00 78.31           C  
ATOM    231  CD2 LEU A  31      -9.461  41.562 -51.812  1.00 78.31           C  
ATOM    232  N   HIS A  32      -9.742  37.656 -48.719  1.00 82.81           N  
ATOM    233  CA  HIS A  32     -11.031  37.156 -48.250  1.00 82.81           C  
ATOM    234  C   HIS A  32     -12.031  38.312 -48.062  1.00 82.81           C  
ATOM    235  CB  HIS A  32     -10.867  36.406 -46.938  1.00 82.81           C  
ATOM    236  O   HIS A  32     -13.156  38.219 -48.562  1.00 82.81           O  
ATOM    237  CG  HIS A  32     -12.117  35.750 -46.469  1.00 82.81           C  
ATOM    238  CD2 HIS A  32     -12.977  36.062 -45.469  1.00 82.81           C  
ATOM    239  ND1 HIS A  32     -12.617  34.594 -47.031  1.00 82.81           N  
ATOM    240  CE1 HIS A  32     -13.727  34.250 -46.406  1.00 82.81           C  
ATOM    241  NE2 HIS A  32     -13.969  35.094 -45.438  1.00 82.81           N  
ATOM    242  N   CYS A  33     -11.617  39.312 -47.344  1.00 85.19           N  
ATOM    243  CA  CYS A  33     -12.531  40.438 -47.156  1.00 85.19           C  
ATOM    244  C   CYS A  33     -11.766  41.719 -46.844  1.00 85.19           C  
ATOM    245  CB  CYS A  33     -13.539  40.125 -46.062  1.00 85.19           C  
ATOM    246  O   CYS A  33     -10.594  41.656 -46.438  1.00 85.19           O  
ATOM    247  SG  CYS A  33     -12.766  39.750 -44.469  1.00 85.19           S  
ATOM    248  N   ARG A  34     -12.398  42.844 -47.062  1.00 83.56           N  
ATOM    249  CA  ARG A  34     -11.953  44.188 -46.719  1.00 83.56           C  
ATOM    250  C   ARG A  34     -12.805  44.781 -45.594  1.00 83.56           C  
ATOM    251  CB  ARG A  34     -11.984  45.125 -47.938  1.00 83.56           C  
ATOM    252  O   ARG A  34     -14.016  44.938 -45.750  1.00 83.56           O  
ATOM    253  CG  ARG A  34     -11.133  44.625 -49.094  1.00 83.56           C  
ATOM    254  CD  ARG A  34     -11.250  45.531 -50.312  1.00 83.56           C  
ATOM    255  NE  ARG A  34     -10.453  45.062 -51.438  1.00 83.56           N  
ATOM    256  NH1 ARG A  34     -11.992  45.656 -53.031  1.00 83.56           N  
ATOM    257  NH2 ARG A  34     -10.023  44.656 -53.656  1.00 83.56           N  
ATOM    258  CZ  ARG A  34     -10.828  45.125 -52.688  1.00 83.56           C  
ATOM    259  N   VAL A  35     -12.180  44.906 -44.469  1.00 86.81           N  
ATOM    260  CA  VAL A  35     -12.969  45.344 -43.344  1.00 86.81           C  
ATOM    261  C   VAL A  35     -12.359  46.625 -42.750  1.00 86.81           C  
ATOM    262  CB  VAL A  35     -13.055  44.250 -42.250  1.00 86.81           C  
ATOM    263  O   VAL A  35     -11.164  46.875 -42.906  1.00 86.81           O  
ATOM    264  CG1 VAL A  35     -13.945  43.094 -42.719  1.00 86.81           C  
ATOM    265  CG2 VAL A  35     -11.656  43.750 -41.906  1.00 86.81           C  
ATOM    266  N   ARG A  36     -13.227  47.500 -42.156  1.00 82.50           N  
ATOM    267  CA  ARG A  36     -12.789  48.688 -41.469  1.00 82.50           C  
ATOM    268  C   ARG A  36     -12.430  48.375 -40.000  1.00 82.50           C  
ATOM    269  CB  ARG A  36     -13.875  49.750 -41.500  1.00 82.50           C  
ATOM    270  O   ARG A  36     -12.820  47.312 -39.469  1.00 82.50           O  
ATOM    271  CG  ARG A  36     -14.336  50.125 -42.906  1.00 82.50           C  
ATOM    272  CD  ARG A  36     -15.391  51.219 -42.906  1.00 82.50           C  
ATOM    273  NE  ARG A  36     -15.859  51.531 -44.250  1.00 82.50           N  
ATOM    274  NH1 ARG A  36     -17.172  53.312 -43.594  1.00 82.50           N  
ATOM    275  NH2 ARG A  36     -17.062  52.719 -45.812  1.00 82.50           N  
ATOM    276  CZ  ARG A  36     -16.703  52.531 -44.531  1.00 82.50           C  
ATOM    277  N   TYR A  37     -11.609  49.219 -39.469  1.00 80.75           N  
ATOM    278  CA  TYR A  37     -11.227  49.062 -38.062  1.00 80.75           C  
ATOM    279  C   TYR A  37     -12.453  48.938 -37.188  1.00 80.75           C  
ATOM    280  CB  TYR A  37     -10.359  50.250 -37.625  1.00 80.75           C  
ATOM    281  O   TYR A  37     -12.492  48.125 -36.281  1.00 80.75           O  
ATOM    282  CG  TYR A  37     -10.047  50.250 -36.156  1.00 80.75           C  
ATOM    283  CD1 TYR A  37     -10.797  51.000 -35.250  1.00 80.75           C  
ATOM    284  CD2 TYR A  37      -9.000  49.469 -35.656  1.00 80.75           C  
ATOM    285  CE1 TYR A  37     -10.508  51.000 -33.875  1.00 80.75           C  
ATOM    286  CE2 TYR A  37      -8.695  49.469 -34.281  1.00 80.75           C  
ATOM    287  OH  TYR A  37      -9.172  50.219 -32.062  1.00 80.75           O  
ATOM    288  CZ  TYR A  37      -9.461  50.219 -33.406  1.00 80.75           C  
ATOM    289  N   SER A  38     -13.445  49.781 -37.438  1.00 81.81           N  
ATOM    290  CA  SER A  38     -14.625  49.750 -36.594  1.00 81.81           C  
ATOM    291  C   SER A  38     -15.336  48.406 -36.625  1.00 81.81           C  
ATOM    292  CB  SER A  38     -15.594  50.875 -37.000  1.00 81.81           C  
ATOM    293  O   SER A  38     -15.945  48.000 -35.656  1.00 81.81           O  
ATOM    294  OG  SER A  38     -15.945  50.750 -38.375  1.00 81.81           O  
ATOM    295  N   GLN A  39     -15.227  47.719 -37.750  1.00 84.44           N  
ATOM    296  CA  GLN A  39     -15.859  46.406 -37.844  1.00 84.44           C  
ATOM    297  C   GLN A  39     -15.109  45.375 -37.031  1.00 84.44           C  
ATOM    298  CB  GLN A  39     -15.953  45.969 -39.312  1.00 84.44           C  
ATOM    299  O   GLN A  39     -15.719  44.500 -36.406  1.00 84.44           O  
ATOM    300  CG  GLN A  39     -16.984  46.750 -40.125  1.00 84.44           C  
ATOM    301  CD  GLN A  39     -16.984  46.375 -41.594  1.00 84.44           C  
ATOM    302  NE2 GLN A  39     -18.156  46.156 -42.156  1.00 84.44           N  
ATOM    303  OE1 GLN A  39     -15.922  46.312 -42.219  1.00 84.44           O  
ATOM    304  N   LEU A  40     -13.844  45.375 -37.031  1.00 87.19           N  
ATOM    305  CA  LEU A  40     -13.055  44.438 -36.219  1.00 87.19           C  
ATOM    306  C   LEU A  40     -13.203  44.719 -34.750  1.00 87.19           C  
ATOM    307  CB  LEU A  40     -11.578  44.500 -36.625  1.00 87.19           C  
ATOM    308  O   LEU A  40     -13.141  43.781 -33.906  1.00 87.19           O  
ATOM    309  CG  LEU A  40     -11.195  43.812 -37.938  1.00 87.19           C  
ATOM    310  CD1 LEU A  40      -9.805  44.250 -38.375  1.00 87.19           C  
ATOM    311  CD2 LEU A  40     -11.273  42.281 -37.812  1.00 87.19           C  
ATOM    312  N   LEU A  41     -13.328  46.000 -34.469  1.00 83.12           N  
ATOM    313  CA  LEU A  41     -13.609  46.344 -33.094  1.00 83.12           C  
ATOM    314  C   LEU A  41     -14.961  45.781 -32.656  1.00 83.12           C  
ATOM    315  CB  LEU A  41     -13.586  47.844 -32.906  1.00 83.12           C  
ATOM    316  O   LEU A  41     -15.109  45.312 -31.531  1.00 83.12           O  
ATOM    317  CG  LEU A  41     -13.797  48.344 -31.469  1.00 83.12           C  
ATOM    318  CD1 LEU A  41     -12.641  47.906 -30.578  1.00 83.12           C  
ATOM    319  CD2 LEU A  41     -13.938  49.875 -31.453  1.00 83.12           C  
ATOM    320  N   GLY A  42     -15.938  45.906 -33.531  1.00 84.69           N  
ATOM    321  CA  GLY A  42     -17.219  45.281 -33.250  1.00 84.69           C  
ATOM    322  C   GLY A  42     -17.125  43.812 -33.000  1.00 84.69           C  
ATOM    323  O   GLY A  42     -17.781  43.281 -32.062  1.00 84.69           O  
ATOM    324  N   LEU A  43     -16.297  43.062 -33.844  1.00 86.25           N  
ATOM    325  CA  LEU A  43     -16.078  41.656 -33.625  1.00 86.25           C  
ATOM    326  C   LEU A  43     -15.438  41.406 -32.281  1.00 86.25           C  
ATOM    327  CB  LEU A  43     -15.203  41.062 -34.750  1.00 86.25           C  
ATOM    328  O   LEU A  43     -15.859  40.500 -31.547  1.00 86.25           O  
ATOM    329  CG  LEU A  43     -14.781  39.594 -34.594  1.00 86.25           C  
ATOM    330  CD1 LEU A  43     -16.000  38.688 -34.656  1.00 86.25           C  
ATOM    331  CD2 LEU A  43     -13.750  39.219 -35.656  1.00 86.25           C  
ATOM    332  N   HIS A  44     -14.461  42.156 -31.984  1.00 85.00           N  
ATOM    333  CA  HIS A  44     -13.781  41.969 -30.719  1.00 85.00           C  
ATOM    334  C   HIS A  44     -14.742  42.156 -29.547  1.00 85.00           C  
ATOM    335  CB  HIS A  44     -12.617  42.969 -30.594  1.00 85.00           C  
ATOM    336  O   HIS A  44     -14.703  41.406 -28.578  1.00 85.00           O  
ATOM    337  CG  HIS A  44     -11.898  42.906 -29.297  1.00 85.00           C  
ATOM    338  CD2 HIS A  44     -11.836  43.781 -28.266  1.00 85.00           C  
ATOM    339  ND1 HIS A  44     -11.109  41.844 -28.938  1.00 85.00           N  
ATOM    340  CE1 HIS A  44     -10.602  42.031 -27.734  1.00 85.00           C  
ATOM    341  NE2 HIS A  44     -11.023  43.219 -27.297  1.00 85.00           N  
ATOM    342  N   GLU A  45     -15.562  43.188 -29.625  1.00 83.25           N  
ATOM    343  CA  GLU A  45     -16.516  43.406 -28.547  1.00 83.25           C  
ATOM    344  C   GLU A  45     -17.516  42.281 -28.438  1.00 83.25           C  
ATOM    345  CB  GLU A  45     -17.266  44.750 -28.781  1.00 83.25           C  
ATOM    346  O   GLU A  45     -17.906  41.875 -27.328  1.00 83.25           O  
ATOM    347  CG  GLU A  45     -16.422  45.969 -28.500  1.00 83.25           C  
ATOM    348  CD  GLU A  45     -17.188  47.281 -28.641  1.00 83.25           C  
ATOM    349  OE1 GLU A  45     -16.641  48.344 -28.281  1.00 83.25           O  
ATOM    350  OE2 GLU A  45     -18.359  47.219 -29.094  1.00 83.25           O  
ATOM    351  N   GLN A  46     -17.844  41.688 -29.609  1.00 85.00           N  
ATOM    352  CA  GLN A  46     -18.781  40.562 -29.562  1.00 85.00           C  
ATOM    353  C   GLN A  46     -18.125  39.344 -28.953  1.00 85.00           C  
ATOM    354  CB  GLN A  46     -19.297  40.250 -30.953  1.00 85.00           C  
ATOM    355  O   GLN A  46     -18.750  38.625 -28.156  1.00 85.00           O  
ATOM    356  CG  GLN A  46     -20.484  41.094 -31.391  1.00 85.00           C  
ATOM    357  CD  GLN A  46     -20.984  40.750 -32.781  1.00 85.00           C  
ATOM    358  NE2 GLN A  46     -22.078  41.406 -33.188  1.00 85.00           N  
ATOM    359  OE1 GLN A  46     -20.406  39.906 -33.469  1.00 85.00           O  
ATOM    360  N   LEU A  47     -16.875  39.125 -29.281  1.00 83.19           N  
ATOM    361  CA  LEU A  47     -16.156  37.969 -28.734  1.00 83.19           C  
ATOM    362  C   LEU A  47     -15.906  38.125 -27.234  1.00 83.19           C  
ATOM    363  CB  LEU A  47     -14.828  37.750 -29.469  1.00 83.19           C  
ATOM    364  O   LEU A  47     -15.953  37.156 -26.484  1.00 83.19           O  
ATOM    365  CG  LEU A  47     -14.914  37.125 -30.859  1.00 83.19           C  
ATOM    366  CD1 LEU A  47     -13.578  37.250 -31.578  1.00 83.19           C  
ATOM    367  CD2 LEU A  47     -15.336  35.656 -30.750  1.00 83.19           C  
ATOM    368  N   ARG A  48     -15.633  39.344 -26.859  1.00 78.88           N  
ATOM    369  CA  ARG A  48     -15.438  39.625 -25.438  1.00 78.88           C  
ATOM    370  C   ARG A  48     -16.719  39.406 -24.656  1.00 78.88           C  
ATOM    371  CB  ARG A  48     -14.961  41.094 -25.250  1.00 78.88           C  
ATOM    372  O   ARG A  48     -16.672  38.844 -23.547  1.00 78.88           O  
ATOM    373  CG  ARG A  48     -14.508  41.406 -23.844  1.00 78.88           C  
ATOM    374  CD  ARG A  48     -14.086  42.844 -23.703  1.00 78.88           C  
ATOM    375  NE  ARG A  48     -13.820  43.219 -22.312  1.00 78.88           N  
ATOM    376  NH1 ARG A  48     -13.398  45.438 -22.734  1.00 78.88           N  
ATOM    377  NH2 ARG A  48     -13.281  44.625 -20.594  1.00 78.88           N  
ATOM    378  CZ  ARG A  48     -13.500  44.438 -21.891  1.00 78.88           C  
ATOM    379  N   LYS A  49     -17.875  39.781 -25.203  1.00 80.44           N  
ATOM    380  CA  LYS A  49     -19.156  39.594 -24.531  1.00 80.44           C  
ATOM    381  C   LYS A  49     -19.484  38.094 -24.406  1.00 80.44           C  
ATOM    382  CB  LYS A  49     -20.266  40.312 -25.297  1.00 80.44           C  
ATOM    383  O   LYS A  49     -19.984  37.656 -23.375  1.00 80.44           O  
ATOM    384  CG  LYS A  49     -21.312  40.938 -24.391  1.00 80.44           C  
ATOM    385  CD  LYS A  49     -22.391  41.656 -25.203  1.00 80.44           C  
ATOM    386  CE  LYS A  49     -23.453  42.281 -24.297  1.00 80.44           C  
ATOM    387  NZ  LYS A  49     -24.531  42.938 -25.094  1.00 80.44           N  
ATOM    388  N   GLU A  50     -19.031  37.250 -25.469  1.00 77.75           N  
ATOM    389  CA  GLU A  50     -19.422  35.875 -25.484  1.00 77.75           C  
ATOM    390  C   GLU A  50     -18.469  35.000 -24.656  1.00 77.75           C  
ATOM    391  CB  GLU A  50     -19.500  35.312 -26.922  1.00 77.75           C  
ATOM    392  O   GLU A  50     -18.906  34.094 -23.938  1.00 77.75           O  
ATOM    393  CG  GLU A  50     -20.641  34.344 -27.156  1.00 77.75           C  
ATOM    394  CD  GLU A  50     -20.750  33.906 -28.609  1.00 77.75           C  
ATOM    395  OE1 GLU A  50     -21.625  33.062 -28.922  1.00 77.75           O  
ATOM    396  OE2 GLU A  50     -19.969  34.438 -29.438  1.00 77.75           O  
ATOM    397  N   TYR A  51     -17.188  35.156 -24.688  1.00 77.94           N  
ATOM    398  CA  TYR A  51     -16.250  34.219 -24.078  1.00 77.94           C  
ATOM    399  C   TYR A  51     -15.523  34.844 -22.906  1.00 77.94           C  
ATOM    400  CB  TYR A  51     -15.242  33.719 -25.109  1.00 77.94           C  
ATOM    401  O   TYR A  51     -14.797  34.188 -22.172  1.00 77.94           O  
ATOM    402  CG  TYR A  51     -15.867  32.875 -26.203  1.00 77.94           C  
ATOM    403  CD1 TYR A  51     -16.156  31.547 -26.016  1.00 77.94           C  
ATOM    404  CD2 TYR A  51     -16.156  33.438 -27.453  1.00 77.94           C  
ATOM    405  CE1 TYR A  51     -16.734  30.766 -27.016  1.00 77.94           C  
ATOM    406  CE2 TYR A  51     -16.719  32.688 -28.469  1.00 77.94           C  
ATOM    407  OH  TYR A  51     -17.562  30.594 -29.250  1.00 77.94           O  
ATOM    408  CZ  TYR A  51     -17.000  31.359 -28.250  1.00 77.94           C  
ATOM    409  N   GLY A  52     -15.766  36.125 -22.578  1.00 75.19           N  
ATOM    410  CA  GLY A  52     -15.148  36.812 -21.469  1.00 75.19           C  
ATOM    411  C   GLY A  52     -13.836  37.500 -21.828  1.00 75.19           C  
ATOM    412  O   GLY A  52     -13.203  37.125 -22.812  1.00 75.19           O  
ATOM    413  N   ALA A  53     -13.320  38.469 -21.219  1.00 70.00           N  
ATOM    414  CA  ALA A  53     -12.180  39.344 -21.500  1.00 70.00           C  
ATOM    415  C   ALA A  53     -10.867  38.625 -21.266  1.00 70.00           C  
ATOM    416  CB  ALA A  53     -12.250  40.594 -20.625  1.00 70.00           C  
ATOM    417  O   ALA A  53      -9.852  38.938 -21.875  1.00 70.00           O  
ATOM    418  N   ASN A  54     -10.805  37.562 -20.547  1.00 68.75           N  
ATOM    419  CA  ASN A  54      -9.547  36.906 -20.188  1.00 68.75           C  
ATOM    420  C   ASN A  54      -9.047  36.000 -21.312  1.00 68.75           C  
ATOM    421  CB  ASN A  54      -9.688  36.125 -18.891  1.00 68.75           C  
ATOM    422  O   ASN A  54      -7.844  35.719 -21.422  1.00 68.75           O  
ATOM    423  CG  ASN A  54      -9.734  37.031 -17.672  1.00 68.75           C  
ATOM    424  ND2 ASN A  54     -10.102  36.469 -16.531  1.00 68.75           N  
ATOM    425  OD1 ASN A  54      -9.445  38.219 -17.750  1.00 68.75           O  
ATOM    426  N   VAL A  55      -9.867  35.500 -22.156  1.00 71.44           N  
ATOM    427  CA  VAL A  55      -9.469  34.500 -23.141  1.00 71.44           C  
ATOM    428  C   VAL A  55      -9.070  35.188 -24.438  1.00 71.44           C  
ATOM    429  CB  VAL A  55     -10.594  33.469 -23.406  1.00 71.44           C  
ATOM    430  O   VAL A  55      -8.328  34.625 -25.250  1.00 71.44           O  
ATOM    431  CG1 VAL A  55     -10.102  32.344 -24.312  1.00 71.44           C  
ATOM    432  CG2 VAL A  55     -11.125  32.906 -22.094  1.00 71.44           C  
ATOM    433  N   LEU A  56      -9.289  36.469 -24.609  1.00 75.88           N  
ATOM    434  CA  LEU A  56      -9.102  37.125 -25.906  1.00 75.88           C  
ATOM    435  C   LEU A  56      -7.727  37.781 -25.984  1.00 75.88           C  
ATOM    436  CB  LEU A  56     -10.195  38.188 -26.141  1.00 75.88           C  
ATOM    437  O   LEU A  56      -7.230  38.312 -24.984  1.00 75.88           O  
ATOM    438  CG  LEU A  56     -11.516  37.656 -26.703  1.00 75.88           C  
ATOM    439  CD1 LEU A  56     -12.688  38.469 -26.156  1.00 75.88           C  
ATOM    440  CD2 LEU A  56     -11.508  37.688 -28.234  1.00 75.88           C  
ATOM    441  N   PRO A  57      -7.062  37.625 -27.078  1.00 79.12           N  
ATOM    442  CA  PRO A  57      -5.781  38.312 -27.250  1.00 79.12           C  
ATOM    443  C   PRO A  57      -5.914  39.844 -27.219  1.00 79.12           C  
ATOM    444  CB  PRO A  57      -5.309  37.844 -28.625  1.00 79.12           C  
ATOM    445  O   PRO A  57      -7.023  40.375 -27.344  1.00 79.12           O  
ATOM    446  CG  PRO A  57      -6.512  37.188 -29.234  1.00 79.12           C  
ATOM    447  CD  PRO A  57      -7.574  37.062 -28.188  1.00 79.12           C  
ATOM    448  N   ALA A  58      -4.848  40.625 -27.000  1.00 81.81           N  
ATOM    449  CA  ALA A  58      -4.844  42.062 -26.922  1.00 81.81           C  
ATOM    450  C   ALA A  58      -5.273  42.688 -28.250  1.00 81.81           C  
ATOM    451  CB  ALA A  58      -3.463  42.594 -26.531  1.00 81.81           C  
ATOM    452  O   ALA A  58      -4.809  42.281 -29.312  1.00 81.81           O  
ATOM    453  N   PHE A  59      -6.328  43.656 -28.344  1.00 84.75           N  
ATOM    454  CA  PHE A  59      -6.836  44.344 -29.516  1.00 84.75           C  
ATOM    455  C   PHE A  59      -6.332  45.781 -29.547  1.00 84.75           C  
ATOM    456  CB  PHE A  59      -8.367  44.312 -29.531  1.00 84.75           C  
ATOM    457  O   PHE A  59      -6.375  46.469 -28.531  1.00 84.75           O  
ATOM    458  CG  PHE A  59      -8.969  44.750 -30.844  1.00 84.75           C  
ATOM    459  CD1 PHE A  59      -9.383  46.062 -31.031  1.00 84.75           C  
ATOM    460  CD2 PHE A  59      -9.117  43.844 -31.891  1.00 84.75           C  
ATOM    461  CE1 PHE A  59      -9.938  46.469 -32.250  1.00 84.75           C  
ATOM    462  CE2 PHE A  59      -9.672  44.250 -33.094  1.00 84.75           C  
ATOM    463  CZ  PHE A  59     -10.078  45.562 -33.281  1.00 84.75           C  
ATOM    464  N   PRO A  60      -5.738  46.250 -30.594  1.00 82.62           N  
ATOM    465  CA  PRO A  60      -5.227  47.625 -30.641  1.00 82.62           C  
ATOM    466  C   PRO A  60      -6.301  48.656 -30.344  1.00 82.62           C  
ATOM    467  CB  PRO A  60      -4.738  47.750 -32.094  1.00 82.62           C  
ATOM    468  O   PRO A  60      -7.395  48.625 -30.906  1.00 82.62           O  
ATOM    469  CG  PRO A  60      -5.320  46.562 -32.812  1.00 82.62           C  
ATOM    470  CD  PRO A  60      -5.797  45.594 -31.781  1.00 82.62           C  
ATOM    471  N   PRO A  61      -6.086  49.656 -29.359  1.00 80.06           N  
ATOM    472  CA  PRO A  61      -7.098  50.625 -28.922  1.00 80.06           C  
ATOM    473  C   PRO A  61      -7.418  51.656 -30.000  1.00 80.06           C  
ATOM    474  CB  PRO A  61      -6.449  51.281 -27.703  1.00 80.06           C  
ATOM    475  O   PRO A  61      -6.598  51.906 -30.875  1.00 80.06           O  
ATOM    476  CG  PRO A  61      -4.992  50.969 -27.844  1.00 80.06           C  
ATOM    477  CD  PRO A  61      -4.820  49.844 -28.781  1.00 80.06           C  
ATOM    478  N   LYS A  62      -8.680  52.250 -29.984  1.00 73.56           N  
ATOM    479  CA  LYS A  62      -9.117  53.281 -30.906  1.00 73.56           C  
ATOM    480  C   LYS A  62      -8.422  54.625 -30.609  1.00 73.56           C  
ATOM    481  CB  LYS A  62     -10.633  53.469 -30.844  1.00 73.56           C  
ATOM    482  O   LYS A  62      -8.305  55.000 -29.453  1.00 73.56           O  
ATOM    483  CG  LYS A  62     -11.250  54.031 -32.125  1.00 73.56           C  
ATOM    484  CD  LYS A  62     -12.773  54.031 -32.031  1.00 73.56           C  
ATOM    485  CE  LYS A  62     -13.391  54.594 -33.312  1.00 73.56           C  
ATOM    486  NZ  LYS A  62     -14.883  54.562 -33.281  1.00 73.56           N  
ATOM    487  N   LYS A  63      -7.664  55.156 -31.469  1.00 68.44           N  
ATOM    488  CA  LYS A  63      -7.031  56.469 -31.312  1.00 68.44           C  
ATOM    489  C   LYS A  63      -7.953  57.594 -31.766  1.00 68.44           C  
ATOM    490  CB  LYS A  63      -5.715  56.500 -32.094  1.00 68.44           C  
ATOM    491  O   LYS A  63      -8.727  57.406 -32.719  1.00 68.44           O  
ATOM    492  CG  LYS A  63      -4.617  55.625 -31.516  1.00 68.44           C  
ATOM    493  CD  LYS A  63      -3.232  56.125 -31.891  1.00 68.44           C  
ATOM    494  CE  LYS A  63      -2.135  55.250 -31.297  1.00 68.44           C  
ATOM    495  NZ  LYS A  63      -0.774  55.750 -31.672  1.00 68.44           N  
ATOM    496  N   LEU A  64      -8.047  58.750 -31.094  1.00 60.69           N  
ATOM    497  CA  LEU A  64      -8.984  59.844 -31.266  1.00 60.69           C  
ATOM    498  C   LEU A  64      -8.664  60.656 -32.531  1.00 60.69           C  
ATOM    499  CB  LEU A  64      -8.938  60.781 -30.047  1.00 60.69           C  
ATOM    500  O   LEU A  64      -9.570  61.188 -33.156  1.00 60.69           O  
ATOM    501  CG  LEU A  64      -9.977  60.531 -28.953  1.00 60.69           C  
ATOM    502  CD1 LEU A  64      -9.344  60.688 -27.578  1.00 60.69           C  
ATOM    503  CD2 LEU A  64     -11.180  61.438 -29.125  1.00 60.69           C  
ATOM    504  N   PHE A  65      -7.391  60.781 -33.125  1.00 62.75           N  
ATOM    505  CA  PHE A  65      -7.000  61.594 -34.281  1.00 62.75           C  
ATOM    506  C   PHE A  65      -6.758  60.719 -35.500  1.00 62.75           C  
ATOM    507  CB  PHE A  65      -5.746  62.406 -33.938  1.00 62.75           C  
ATOM    508  O   PHE A  65      -6.695  59.500 -35.406  1.00 62.75           O  
ATOM    509  CG  PHE A  65      -5.918  63.375 -32.781  1.00 62.75           C  
ATOM    510  CD1 PHE A  65      -6.699  64.500 -32.938  1.00 62.75           C  
ATOM    511  CD2 PHE A  65      -5.301  63.125 -31.578  1.00 62.75           C  
ATOM    512  CE1 PHE A  65      -6.859  65.375 -31.859  1.00 62.75           C  
ATOM    513  CE2 PHE A  65      -5.457  64.000 -30.500  1.00 62.75           C  
ATOM    514  CZ  PHE A  65      -6.238  65.125 -30.656  1.00 62.75           C  
ATOM    515  N   SER A  66      -6.695  61.531 -36.719  1.00 68.38           N  
ATOM    516  CA  SER A  66      -6.426  60.844 -37.969  1.00 68.38           C  
ATOM    517  C   SER A  66      -5.090  60.094 -37.938  1.00 68.38           C  
ATOM    518  CB  SER A  66      -6.434  61.844 -39.125  1.00 68.38           C  
ATOM    519  O   SER A  66      -4.141  60.562 -37.312  1.00 68.38           O  
ATOM    520  OG  SER A  66      -5.516  62.906 -38.875  1.00 68.38           O  
ATOM    521  N   LEU A  67      -5.074  58.906 -38.312  1.00 72.25           N  
ATOM    522  CA  LEU A  67      -3.920  58.031 -38.156  1.00 72.25           C  
ATOM    523  C   LEU A  67      -2.850  58.344 -39.219  1.00 72.25           C  
ATOM    524  CB  LEU A  67      -4.344  56.562 -38.281  1.00 72.25           C  
ATOM    525  O   LEU A  67      -3.164  58.562 -40.375  1.00 72.25           O  
ATOM    526  CG  LEU A  67      -5.203  56.000 -37.156  1.00 72.25           C  
ATOM    527  CD1 LEU A  67      -6.090  54.875 -37.656  1.00 72.25           C  
ATOM    528  CD2 LEU A  67      -4.324  55.531 -36.000  1.00 72.25           C  
ATOM    529  N   THR A  68      -1.611  58.625 -38.812  1.00 76.44           N  
ATOM    530  CA  THR A  68      -0.486  58.719 -39.750  1.00 76.44           C  
ATOM    531  C   THR A  68      -0.232  57.406 -40.438  1.00 76.44           C  
ATOM    532  CB  THR A  68       0.793  59.188 -39.000  1.00 76.44           C  
ATOM    533  O   THR A  68      -0.675  56.344 -39.969  1.00 76.44           O  
ATOM    534  CG2 THR A  68       0.603  60.531 -38.344  1.00 76.44           C  
ATOM    535  OG1 THR A  68       1.120  58.219 -38.000  1.00 76.44           O  
ATOM    536  N   PRO A  69       0.209  57.406 -41.688  1.00 74.12           N  
ATOM    537  CA  PRO A  69       0.501  56.156 -42.406  1.00 74.12           C  
ATOM    538  C   PRO A  69       1.333  55.188 -41.562  1.00 74.12           C  
ATOM    539  CB  PRO A  69       1.280  56.625 -43.625  1.00 74.12           C  
ATOM    540  O   PRO A  69       1.159  53.969 -41.688  1.00 74.12           O  
ATOM    541  CG  PRO A  69       1.092  58.094 -43.656  1.00 74.12           C  
ATOM    542  CD  PRO A  69       0.602  58.562 -42.312  1.00 74.12           C  
ATOM    543  N   ALA A  70       2.059  55.750 -40.719  1.00 75.94           N  
ATOM    544  CA  ALA A  70       2.846  54.875 -39.875  1.00 75.94           C  
ATOM    545  C   ALA A  70       1.977  54.219 -38.812  1.00 75.94           C  
ATOM    546  CB  ALA A  70       4.004  55.625 -39.250  1.00 75.94           C  
ATOM    547  O   ALA A  70       2.172  53.031 -38.469  1.00 75.94           O  
ATOM    548  N   GLU A  71       1.074  54.875 -38.438  1.00 78.12           N  
ATOM    549  CA  GLU A  71       0.173  54.344 -37.438  1.00 78.12           C  
ATOM    550  C   GLU A  71      -0.815  53.344 -38.031  1.00 78.12           C  
ATOM    551  CB  GLU A  71      -0.583  55.469 -36.719  1.00 78.12           C  
ATOM    552  O   GLU A  71      -1.252  52.406 -37.375  1.00 78.12           O  
ATOM    553  CG  GLU A  71       0.266  56.250 -35.750  1.00 78.12           C  
ATOM    554  CD  GLU A  71      -0.458  57.438 -35.156  1.00 78.12           C  
ATOM    555  OE1 GLU A  71      -0.016  57.969 -34.094  1.00 78.12           O  
ATOM    556  OE2 GLU A  71      -1.475  57.875 -35.719  1.00 78.12           O  
ATOM    557  N   VAL A  72      -1.124  53.625 -39.250  1.00 79.25           N  
ATOM    558  CA  VAL A  72      -1.998  52.688 -39.938  1.00 79.25           C  
ATOM    559  C   VAL A  72      -1.278  51.344 -40.125  1.00 79.25           C  
ATOM    560  CB  VAL A  72      -2.455  53.219 -41.312  1.00 79.25           C  
ATOM    561  O   VAL A  72      -1.878  50.281 -39.969  1.00 79.25           O  
ATOM    562  CG1 VAL A  72      -3.186  52.156 -42.094  1.00 79.25           C  
ATOM    563  CG2 VAL A  72      -3.350  54.469 -41.094  1.00 79.25           C  
ATOM    564  N   GLU A  73      -0.001  51.438 -40.312  1.00 81.31           N  
ATOM    565  CA  GLU A  73       0.783  50.219 -40.469  1.00 81.31           C  
ATOM    566  C   GLU A  73       0.930  49.469 -39.125  1.00 81.31           C  
ATOM    567  CB  GLU A  73       2.164  50.531 -41.062  1.00 81.31           C  
ATOM    568  O   GLU A  73       0.841  48.250 -39.062  1.00 81.31           O  
ATOM    569  CG  GLU A  73       2.922  49.281 -41.531  1.00 81.31           C  
ATOM    570  CD  GLU A  73       2.170  48.500 -42.594  1.00 81.31           C  
ATOM    571  OE1 GLU A  73       2.596  47.375 -42.906  1.00 81.31           O  
ATOM    572  OE2 GLU A  73       1.148  49.000 -43.094  1.00 81.31           O  
ATOM    573  N   GLN A  74       1.095  50.219 -38.188  1.00 81.50           N  
ATOM    574  CA  GLN A  74       1.179  49.562 -36.875  1.00 81.50           C  
ATOM    575  C   GLN A  74      -0.145  48.906 -36.469  1.00 81.50           C  
ATOM    576  CB  GLN A  74       1.582  50.594 -35.812  1.00 81.50           C  
ATOM    577  O   GLN A  74      -0.160  47.812 -35.938  1.00 81.50           O  
ATOM    578  CG  GLN A  74       2.264  50.000 -34.594  1.00 81.50           C  
ATOM    579  CD  GLN A  74       2.662  51.031 -33.562  1.00 81.50           C  
ATOM    580  NE2 GLN A  74       3.334  50.594 -32.500  1.00 81.50           N  
ATOM    581  OE1 GLN A  74       2.369  52.219 -33.688  1.00 81.50           O  
ATOM    582  N   ARG A  75      -1.112  49.625 -36.719  1.00 81.62           N  
ATOM    583  CA  ARG A  75      -2.428  49.031 -36.438  1.00 81.62           C  
ATOM    584  C   ARG A  75      -2.664  47.812 -37.312  1.00 81.62           C  
ATOM    585  CB  ARG A  75      -3.527  50.062 -36.688  1.00 81.62           C  
ATOM    586  O   ARG A  75      -3.219  46.812 -36.844  1.00 81.62           O  
ATOM    587  CG  ARG A  75      -4.930  49.562 -36.406  1.00 81.62           C  
ATOM    588  CD  ARG A  75      -5.977  50.656 -36.625  1.00 81.62           C  
ATOM    589  NE  ARG A  75      -6.023  51.594 -35.500  1.00 81.62           N  
ATOM    590  NH1 ARG A  75      -7.707  52.875 -36.406  1.00 81.62           N  
ATOM    591  NH2 ARG A  75      -6.805  53.438 -34.375  1.00 81.62           N  
ATOM    592  CZ  ARG A  75      -6.844  52.625 -35.438  1.00 81.62           C  
ATOM    593  N   ARG A  76      -2.289  47.875 -38.500  1.00 83.69           N  
ATOM    594  CA  ARG A  76      -2.406  46.750 -39.406  1.00 83.69           C  
ATOM    595  C   ARG A  76      -1.688  45.500 -38.844  1.00 83.69           C  
ATOM    596  CB  ARG A  76      -1.845  47.094 -40.781  1.00 83.69           C  
ATOM    597  O   ARG A  76      -2.246  44.406 -38.844  1.00 83.69           O  
ATOM    598  CG  ARG A  76      -2.008  45.969 -41.812  1.00 83.69           C  
ATOM    599  CD  ARG A  76      -1.154  46.219 -43.062  1.00 83.69           C  
ATOM    600  NE  ARG A  76       0.271  46.188 -42.750  1.00 83.69           N  
ATOM    601  NH1 ARG A  76       0.410  43.875 -42.875  1.00 83.69           N  
ATOM    602  NH2 ARG A  76       2.273  45.125 -42.375  1.00 83.69           N  
ATOM    603  CZ  ARG A  76       0.982  45.062 -42.656  1.00 83.69           C  
ATOM    604  N   GLU A  77      -0.568  45.750 -38.375  1.00 81.75           N  
ATOM    605  CA  GLU A  77       0.217  44.656 -37.844  1.00 81.75           C  
ATOM    606  C   GLU A  77      -0.428  44.094 -36.562  1.00 81.75           C  
ATOM    607  CB  GLU A  77       1.648  45.094 -37.531  1.00 81.75           C  
ATOM    608  O   GLU A  77      -0.462  42.875 -36.375  1.00 81.75           O  
ATOM    609  CG  GLU A  77       2.561  45.094 -38.750  1.00 81.75           C  
ATOM    610  CD  GLU A  77       3.980  45.531 -38.438  1.00 81.75           C  
ATOM    611  OE1 GLU A  77       4.828  45.562 -39.344  1.00 81.75           O  
ATOM    612  OE2 GLU A  77       4.250  45.875 -37.250  1.00 81.75           O  
ATOM    613  N   GLN A  78      -0.968  44.906 -35.750  1.00 85.25           N  
ATOM    614  CA  GLN A  78      -1.609  44.469 -34.531  1.00 85.25           C  
ATOM    615  C   GLN A  78      -2.914  43.719 -34.812  1.00 85.25           C  
ATOM    616  CB  GLN A  78      -1.872  45.625 -33.594  1.00 85.25           C  
ATOM    617  O   GLN A  78      -3.264  42.750 -34.125  1.00 85.25           O  
ATOM    618  CG  GLN A  78      -0.613  46.219 -32.969  1.00 85.25           C  
ATOM    619  CD  GLN A  78      -0.900  47.375 -32.031  1.00 85.25           C  
ATOM    620  NE2 GLN A  78       0.144  47.938 -31.422  1.00 85.25           N  
ATOM    621  OE1 GLN A  78      -2.051  47.812 -31.906  1.00 85.25           O  
ATOM    622  N   LEU A  79      -3.607  44.188 -35.875  1.00 84.19           N  
ATOM    623  CA  LEU A  79      -4.840  43.500 -36.250  1.00 84.19           C  
ATOM    624  C   LEU A  79      -4.535  42.125 -36.844  1.00 84.19           C  
ATOM    625  CB  LEU A  79      -5.645  44.344 -37.250  1.00 84.19           C  
ATOM    626  O   LEU A  79      -5.285  41.188 -36.625  1.00 84.19           O  
ATOM    627  CG  LEU A  79      -6.426  45.531 -36.656  1.00 84.19           C  
ATOM    628  CD1 LEU A  79      -6.961  46.406 -37.781  1.00 84.19           C  
ATOM    629  CD2 LEU A  79      -7.562  45.031 -35.781  1.00 84.19           C  
ATOM    630  N   GLU A  80      -3.426  42.062 -37.562  1.00 83.94           N  
ATOM    631  CA  GLU A  80      -2.996  40.781 -38.094  1.00 83.94           C  
ATOM    632  C   GLU A  80      -2.646  39.812 -36.969  1.00 83.94           C  
ATOM    633  CB  GLU A  80      -1.794  40.969 -39.031  1.00 83.94           C  
ATOM    634  O   GLU A  80      -3.051  38.656 -37.031  1.00 83.94           O  
ATOM    635  CG  GLU A  80      -1.347  39.688 -39.719  1.00 83.94           C  
ATOM    636  CD  GLU A  80      -0.256  39.906 -40.750  1.00 83.94           C  
ATOM    637  OE1 GLU A  80       0.379  38.938 -41.188  1.00 83.94           O  
ATOM    638  OE2 GLU A  80      -0.034  41.094 -41.125  1.00 83.94           O  
ATOM    639  N   LYS A  81      -2.053  40.344 -36.156  1.00 81.44           N  
ATOM    640  CA  LYS A  81      -1.698  39.469 -35.000  1.00 81.44           C  
ATOM    641  C   LYS A  81      -2.939  39.062 -34.219  1.00 81.44           C  
ATOM    642  CB  LYS A  81      -0.712  40.188 -34.094  1.00 81.44           C  
ATOM    643  O   LYS A  81      -3.035  37.938 -33.781  1.00 81.44           O  
ATOM    644  CG  LYS A  81       0.747  39.844 -34.344  1.00 81.44           C  
ATOM    645  CD  LYS A  81       1.675  40.562 -33.375  1.00 81.44           C  
ATOM    646  CE  LYS A  81       3.139  40.281 -33.688  1.00 81.44           C  
ATOM    647  NZ  LYS A  81       4.055  41.031 -32.781  1.00 81.44           N  
ATOM    648  N   TYR A  82      -3.799  39.906 -34.125  1.00 84.50           N  
ATOM    649  CA  TYR A  82      -5.043  39.625 -33.438  1.00 84.50           C  
ATOM    650  C   TYR A  82      -5.828  38.531 -34.156  1.00 84.50           C  
ATOM    651  CB  TYR A  82      -5.898  40.875 -33.312  1.00 84.50           C  
ATOM    652  O   TYR A  82      -6.273  37.562 -33.531  1.00 84.50           O  
ATOM    653  CG  TYR A  82      -7.254  40.656 -32.688  1.00 84.50           C  
ATOM    654  CD1 TYR A  82      -8.391  40.531 -33.469  1.00 84.50           C  
ATOM    655  CD2 TYR A  82      -7.402  40.531 -31.312  1.00 84.50           C  
ATOM    656  CE1 TYR A  82      -9.641  40.312 -32.906  1.00 84.50           C  
ATOM    657  CE2 TYR A  82      -8.648  40.281 -30.734  1.00 84.50           C  
ATOM    658  OH  TYR A  82     -11.000  39.969 -30.984  1.00 84.50           O  
ATOM    659  CZ  TYR A  82      -9.766  40.188 -31.547  1.00 84.50           C  
ATOM    660  N   MET A  83      -5.965  38.688 -35.531  1.00 82.94           N  
ATOM    661  CA  MET A  83      -6.762  37.719 -36.281  1.00 82.94           C  
ATOM    662  C   MET A  83      -6.129  36.344 -36.250  1.00 82.94           C  
ATOM    663  CB  MET A  83      -6.926  38.188 -37.719  1.00 82.94           C  
ATOM    664  O   MET A  83      -6.828  35.344 -36.094  1.00 82.94           O  
ATOM    665  CG  MET A  83      -7.934  39.312 -37.906  1.00 82.94           C  
ATOM    666  SD  MET A  83      -9.641  38.812 -37.469  1.00 82.94           S  
ATOM    667  CE  MET A  83     -10.078  37.844 -38.938  1.00 82.94           C  
ATOM    668  N   GLN A  84      -4.832  36.312 -36.250  1.00 79.19           N  
ATOM    669  CA  GLN A  84      -4.129  35.031 -36.219  1.00 79.19           C  
ATOM    670  C   GLN A  84      -4.238  34.375 -34.844  1.00 79.19           C  
ATOM    671  CB  GLN A  84      -2.658  35.219 -36.594  1.00 79.19           C  
ATOM    672  O   GLN A  84      -4.449  33.156 -34.750  1.00 79.19           O  
ATOM    673  CG  GLN A  84      -1.915  33.906 -36.844  1.00 79.19           C  
ATOM    674  CD  GLN A  84      -2.361  33.188 -38.125  1.00 79.19           C  
ATOM    675  NE2 GLN A  84      -2.004  31.922 -38.250  1.00 79.19           N  
ATOM    676  OE1 GLN A  84      -3.021  33.812 -38.969  1.00 79.19           O  
ATOM    677  N   ALA A  85      -4.215  35.188 -33.781  1.00 79.88           N  
ATOM    678  CA  ALA A  85      -4.316  34.625 -32.438  1.00 79.88           C  
ATOM    679  C   ALA A  85      -5.719  34.125 -32.156  1.00 79.88           C  
ATOM    680  CB  ALA A  85      -3.939  35.719 -31.406  1.00 79.88           C  
ATOM    681  O   ALA A  85      -5.879  33.062 -31.500  1.00 79.88           O  
ATOM    682  N   VAL A  86      -6.711  34.781 -32.719  1.00 80.19           N  
ATOM    683  CA  VAL A  86      -8.086  34.344 -32.469  1.00 80.19           C  
ATOM    684  C   VAL A  86      -8.328  33.000 -33.188  1.00 80.19           C  
ATOM    685  CB  VAL A  86      -9.102  35.406 -32.969  1.00 80.19           C  
ATOM    686  O   VAL A  86      -8.945  32.094 -32.625  1.00 80.19           O  
ATOM    687  CG1 VAL A  86     -10.516  34.844 -32.969  1.00 80.19           C  
ATOM    688  CG2 VAL A  86      -9.023  36.656 -32.125  1.00 80.19           C  
ATOM    689  N   ARG A  87      -7.703  32.875 -34.375  1.00 76.38           N  
ATOM    690  CA  ARG A  87      -7.953  31.656 -35.125  1.00 76.38           C  
ATOM    691  C   ARG A  87      -7.207  30.469 -34.531  1.00 76.38           C  
ATOM    692  CB  ARG A  87      -7.543  31.859 -36.594  1.00 76.38           C  
ATOM    693  O   ARG A  87      -7.699  29.344 -34.562  1.00 76.38           O  
ATOM    694  CG  ARG A  87      -7.688  30.609 -37.438  1.00 76.38           C  
ATOM    695  CD  ARG A  87      -9.141  30.172 -37.594  1.00 76.38           C  
ATOM    696  NE  ARG A  87      -9.273  28.938 -38.344  1.00 76.38           N  
ATOM    697  NH1 ARG A  87     -10.875  28.016 -36.969  1.00 76.38           N  
ATOM    698  NH2 ARG A  87     -10.133  26.859 -38.781  1.00 76.38           N  
ATOM    699  CZ  ARG A  87     -10.094  27.938 -38.031  1.00 76.38           C  
ATOM    700  N   GLN A  88      -6.152  30.812 -33.969  1.00 73.12           N  
ATOM    701  CA  GLN A  88      -5.320  29.734 -33.438  1.00 73.12           C  
ATOM    702  C   GLN A  88      -5.891  29.188 -32.156  1.00 73.12           C  
ATOM    703  CB  GLN A  88      -3.887  30.219 -33.219  1.00 73.12           C  
ATOM    704  O   GLN A  88      -5.648  28.016 -31.797  1.00 73.12           O  
ATOM    705  CG  GLN A  88      -3.031  30.188 -34.500  1.00 73.12           C  
ATOM    706  CD  GLN A  88      -1.604  30.641 -34.250  1.00 73.12           C  
ATOM    707  NE2 GLN A  88      -0.764  30.531 -35.281  1.00 73.12           N  
ATOM    708  OE1 GLN A  88      -1.261  31.078 -33.156  1.00 73.12           O  
ATOM    709  N   ASP A  89      -6.746  29.984 -31.406  1.00 72.00           N  
ATOM    710  CA  ASP A  89      -7.410  29.484 -30.203  1.00 72.00           C  
ATOM    711  C   ASP A  89      -8.555  28.547 -30.562  1.00 72.00           C  
ATOM    712  CB  ASP A  89      -7.930  30.656 -29.359  1.00 72.00           C  
ATOM    713  O   ASP A  89      -9.453  28.906 -31.312  1.00 72.00           O  
ATOM    714  CG  ASP A  89      -8.391  30.219 -27.969  1.00 72.00           C  
ATOM    715  OD1 ASP A  89      -9.453  29.562 -27.859  1.00 72.00           O  
ATOM    716  OD2 ASP A  89      -7.688  30.531 -26.984  1.00 72.00           O  
ATOM    717  N   PRO A  90      -8.453  27.234 -30.219  1.00 69.75           N  
ATOM    718  CA  PRO A  90      -9.438  26.234 -30.641  1.00 69.75           C  
ATOM    719  C   PRO A  90     -10.867  26.641 -30.297  1.00 69.75           C  
ATOM    720  CB  PRO A  90      -9.023  24.984 -29.859  1.00 69.75           C  
ATOM    721  O   PRO A  90     -11.797  26.312 -31.047  1.00 69.75           O  
ATOM    722  CG  PRO A  90      -7.883  25.422 -29.000  1.00 69.75           C  
ATOM    723  CD  PRO A  90      -7.562  26.859 -29.328  1.00 69.75           C  
ATOM    724  N   LEU A  91     -11.016  27.391 -29.203  1.00 71.62           N  
ATOM    725  CA  LEU A  91     -12.359  27.797 -28.812  1.00 71.62           C  
ATOM    726  C   LEU A  91     -12.828  28.984 -29.625  1.00 71.62           C  
ATOM    727  CB  LEU A  91     -12.406  28.125 -27.312  1.00 71.62           C  
ATOM    728  O   LEU A  91     -13.961  29.000 -30.125  1.00 71.62           O  
ATOM    729  CG  LEU A  91     -13.617  27.594 -26.547  1.00 71.62           C  
ATOM    730  CD1 LEU A  91     -13.188  26.516 -25.562  1.00 71.62           C  
ATOM    731  CD2 LEU A  91     -14.312  28.734 -25.812  1.00 71.62           C  
ATOM    732  N   LEU A  92     -12.000  29.938 -29.859  1.00 75.25           N  
ATOM    733  CA  LEU A  92     -12.398  31.172 -30.531  1.00 75.25           C  
ATOM    734  C   LEU A  92     -12.453  30.953 -32.031  1.00 75.25           C  
ATOM    735  CB  LEU A  92     -11.430  32.312 -30.203  1.00 75.25           C  
ATOM    736  O   LEU A  92     -13.344  31.484 -32.719  1.00 75.25           O  
ATOM    737  CG  LEU A  92     -11.398  32.750 -28.750  1.00 75.25           C  
ATOM    738  CD1 LEU A  92     -10.164  33.625 -28.484  1.00 75.25           C  
ATOM    739  CD2 LEU A  92     -12.672  33.531 -28.391  1.00 75.25           C  
ATOM    740  N   GLY A  93     -11.664  30.141 -32.688  1.00 73.56           N  
ATOM    741  CA  GLY A  93     -11.594  29.938 -34.125  1.00 73.56           C  
ATOM    742  C   GLY A  93     -12.773  29.156 -34.656  1.00 73.56           C  
ATOM    743  O   GLY A  93     -13.164  29.328 -35.812  1.00 73.56           O  
ATOM    744  N   SER A  94     -13.336  28.406 -33.750  1.00 72.88           N  
ATOM    745  CA  SER A  94     -14.484  27.625 -34.188  1.00 72.88           C  
ATOM    746  C   SER A  94     -15.797  28.281 -33.812  1.00 72.88           C  
ATOM    747  CB  SER A  94     -14.422  26.219 -33.594  1.00 72.88           C  
ATOM    748  O   SER A  94     -16.875  27.734 -34.062  1.00 72.88           O  
ATOM    749  OG  SER A  94     -14.391  26.266 -32.188  1.00 72.88           O  
ATOM    750  N   SER A  95     -15.656  29.469 -33.188  1.00 78.56           N  
ATOM    751  CA  SER A  95     -16.875  30.141 -32.750  1.00 78.56           C  
ATOM    752  C   SER A  95     -17.688  30.656 -33.938  1.00 78.56           C  
ATOM    753  CB  SER A  95     -16.531  31.312 -31.812  1.00 78.56           C  
ATOM    754  O   SER A  95     -17.109  31.078 -34.938  1.00 78.56           O  
ATOM    755  OG  SER A  95     -16.656  32.562 -32.500  1.00 78.56           O  
ATOM    756  N   GLU A  96     -18.953  30.516 -33.875  1.00 79.38           N  
ATOM    757  CA  GLU A  96     -19.844  30.984 -34.938  1.00 79.38           C  
ATOM    758  C   GLU A  96     -19.766  32.500 -35.125  1.00 79.38           C  
ATOM    759  CB  GLU A  96     -21.281  30.547 -34.656  1.00 79.38           C  
ATOM    760  O   GLU A  96     -19.922  33.000 -36.219  1.00 79.38           O  
ATOM    761  CG  GLU A  96     -22.250  30.859 -35.781  1.00 79.38           C  
ATOM    762  CD  GLU A  96     -21.859  30.203 -37.094  1.00 79.38           C  
ATOM    763  OE1 GLU A  96     -22.297  30.703 -38.188  1.00 79.38           O  
ATOM    764  OE2 GLU A  96     -21.125  29.203 -37.062  1.00 79.38           O  
ATOM    765  N   THR A  97     -19.500  33.125 -33.938  1.00 83.81           N  
ATOM    766  CA  THR A  97     -19.406  34.562 -34.031  1.00 83.81           C  
ATOM    767  C   THR A  97     -18.219  34.969 -34.906  1.00 83.81           C  
ATOM    768  CB  THR A  97     -19.266  35.219 -32.656  1.00 83.81           C  
ATOM    769  O   THR A  97     -18.344  35.844 -35.750  1.00 83.81           O  
ATOM    770  CG2 THR A  97     -19.891  36.625 -32.625  1.00 83.81           C  
ATOM    771  OG1 THR A  97     -19.922  34.406 -31.672  1.00 83.81           O  
ATOM    772  N   PHE A  98     -17.250  34.281 -34.812  1.00 84.00           N  
ATOM    773  CA  PHE A  98     -16.062  34.594 -35.594  1.00 84.00           C  
ATOM    774  C   PHE A  98     -16.250  34.188 -37.062  1.00 84.00           C  
ATOM    775  CB  PHE A  98     -14.828  33.906 -35.000  1.00 84.00           C  
ATOM    776  O   PHE A  98     -15.984  34.969 -37.969  1.00 84.00           O  
ATOM    777  CG  PHE A  98     -13.555  34.219 -35.750  1.00 84.00           C  
ATOM    778  CD1 PHE A  98     -12.914  33.219 -36.500  1.00 84.00           C  
ATOM    779  CD2 PHE A  98     -12.984  35.469 -35.688  1.00 84.00           C  
ATOM    780  CE1 PHE A  98     -11.734  33.500 -37.188  1.00 84.00           C  
ATOM    781  CE2 PHE A  98     -11.812  35.781 -36.375  1.00 84.00           C  
ATOM    782  CZ  PHE A  98     -11.188  34.781 -37.125  1.00 84.00           C  
ATOM    783  N   ASN A  99     -16.797  33.031 -37.312  1.00 84.00           N  
ATOM    784  CA  ASN A  99     -16.969  32.531 -38.656  1.00 84.00           C  
ATOM    785  C   ASN A  99     -18.078  33.250 -39.406  1.00 84.00           C  
ATOM    786  CB  ASN A  99     -17.250  31.016 -38.656  1.00 84.00           C  
ATOM    787  O   ASN A  99     -17.969  33.500 -40.625  1.00 84.00           O  
ATOM    788  CG  ASN A  99     -16.047  30.219 -38.188  1.00 84.00           C  
ATOM    789  ND2 ASN A  99     -16.297  29.141 -37.438  1.00 84.00           N  
ATOM    790  OD1 ASN A  99     -14.906  30.547 -38.500  1.00 84.00           O  
ATOM    791  N   SER A 100     -19.078  33.656 -38.719  1.00 85.31           N  
ATOM    792  CA  SER A 100     -20.156  34.406 -39.344  1.00 85.31           C  
ATOM    793  C   SER A 100     -19.672  35.812 -39.750  1.00 85.31           C  
ATOM    794  CB  SER A 100     -21.344  34.531 -38.406  1.00 85.31           C  
ATOM    795  O   SER A 100     -20.062  36.312 -40.812  1.00 85.31           O  
ATOM    796  OG  SER A 100     -21.375  35.812 -37.781  1.00 85.31           O  
ATOM    797  N   PHE A 101     -18.875  36.312 -38.875  1.00 86.12           N  
ATOM    798  CA  PHE A 101     -18.328  37.625 -39.219  1.00 86.12           C  
ATOM    799  C   PHE A 101     -17.516  37.531 -40.531  1.00 86.12           C  
ATOM    800  CB  PHE A 101     -17.438  38.156 -38.094  1.00 86.12           C  
ATOM    801  O   PHE A 101     -17.672  38.375 -41.406  1.00 86.12           O  
ATOM    802  CG  PHE A 101     -16.672  39.406 -38.469  1.00 86.12           C  
ATOM    803  CD1 PHE A 101     -15.367  39.312 -38.906  1.00 86.12           C  
ATOM    804  CD2 PHE A 101     -17.281  40.656 -38.344  1.00 86.12           C  
ATOM    805  CE1 PHE A 101     -14.664  40.469 -39.250  1.00 86.12           C  
ATOM    806  CE2 PHE A 101     -16.578  41.812 -38.688  1.00 86.12           C  
ATOM    807  CZ  PHE A 101     -15.273  41.719 -39.125  1.00 86.12           C  
ATOM    808  N   LEU A 102     -16.719  36.562 -40.656  1.00 85.69           N  
ATOM    809  CA  LEU A 102     -15.883  36.438 -41.844  1.00 85.69           C  
ATOM    810  C   LEU A 102     -16.734  36.156 -43.062  1.00 85.69           C  
ATOM    811  CB  LEU A 102     -14.852  35.312 -41.656  1.00 85.69           C  
ATOM    812  O   LEU A 102     -16.422  36.656 -44.156  1.00 85.69           O  
ATOM    813  CG  LEU A 102     -13.680  35.625 -40.719  1.00 85.69           C  
ATOM    814  CD1 LEU A 102     -12.828  34.375 -40.500  1.00 85.69           C  
ATOM    815  CD2 LEU A 102     -12.828  36.750 -41.281  1.00 85.69           C  
ATOM    816  N   ARG A 103     -17.719  35.500 -42.938  1.00 85.44           N  
ATOM    817  CA  ARG A 103     -18.609  35.219 -44.094  1.00 85.44           C  
ATOM    818  C   ARG A 103     -19.328  36.469 -44.531  1.00 85.44           C  
ATOM    819  CB  ARG A 103     -19.641  34.125 -43.719  1.00 85.44           C  
ATOM    820  O   ARG A 103     -19.375  36.781 -45.719  1.00 85.44           O  
ATOM    821  CG  ARG A 103     -19.062  32.719 -43.656  1.00 85.44           C  
ATOM    822  CD  ARG A 103     -20.141  31.688 -43.500  1.00 85.44           C  
ATOM    823  NE  ARG A 103     -20.828  31.766 -42.219  1.00 85.44           N  
ATOM    824  NH1 ARG A 103     -20.172  29.672 -41.500  1.00 85.44           N  
ATOM    825  NH2 ARG A 103     -21.453  30.984 -40.156  1.00 85.44           N  
ATOM    826  CZ  ARG A 103     -20.812  30.812 -41.312  1.00 85.44           C  
ATOM    827  N   ARG A 104     -19.781  37.188 -43.562  1.00 85.81           N  
ATOM    828  CA  ARG A 104     -20.469  38.438 -43.906  1.00 85.81           C  
ATOM    829  C   ARG A 104     -19.516  39.469 -44.531  1.00 85.81           C  
ATOM    830  CB  ARG A 104     -21.125  39.031 -42.656  1.00 85.81           C  
ATOM    831  O   ARG A 104     -19.875  40.125 -45.500  1.00 85.81           O  
ATOM    832  CG  ARG A 104     -22.484  38.438 -42.312  1.00 85.81           C  
ATOM    833  CD  ARG A 104     -23.125  39.125 -41.125  1.00 85.81           C  
ATOM    834  NE  ARG A 104     -24.156  38.312 -40.500  1.00 85.81           N  
ATOM    835  NH1 ARG A 104     -24.625  39.781 -38.812  1.00 85.81           N  
ATOM    836  NH2 ARG A 104     -25.766  37.781 -38.938  1.00 85.81           N  
ATOM    837  CZ  ARG A 104     -24.844  38.625 -39.438  1.00 85.81           C  
ATOM    838  N   ALA A 105     -18.406  39.469 -43.906  1.00 85.44           N  
ATOM    839  CA  ALA A 105     -17.422  40.375 -44.469  1.00 85.44           C  
ATOM    840  C   ALA A 105     -17.031  40.000 -45.875  1.00 85.44           C  
ATOM    841  CB  ALA A 105     -16.188  40.438 -43.562  1.00 85.44           C  
ATOM    842  O   ALA A 105     -16.812  40.875 -46.719  1.00 85.44           O  
ATOM    843  N   GLN A 106     -17.016  38.750 -46.188  1.00 86.56           N  
ATOM    844  CA  GLN A 106     -16.688  38.312 -47.531  1.00 86.56           C  
ATOM    845  C   GLN A 106     -17.797  38.688 -48.531  1.00 86.56           C  
ATOM    846  CB  GLN A 106     -16.484  36.781 -47.531  1.00 86.56           C  
ATOM    847  O   GLN A 106     -17.500  39.156 -49.625  1.00 86.56           O  
ATOM    848  CG  GLN A 106     -15.875  36.250 -48.844  1.00 86.56           C  
ATOM    849  CD  GLN A 106     -15.758  34.750 -48.875  1.00 86.56           C  
ATOM    850  NE2 GLN A 106     -14.930  34.219 -49.781  1.00 86.56           N  
ATOM    851  OE1 GLN A 106     -16.406  34.062 -48.094  1.00 86.56           O  
ATOM    852  N   GLN A 107     -18.922  38.500 -48.094  1.00 85.50           N  
ATOM    853  CA  GLN A 107     -20.078  38.812 -48.938  1.00 85.50           C  
ATOM    854  C   GLN A 107     -20.141  40.312 -49.219  1.00 85.50           C  
ATOM    855  CB  GLN A 107     -21.375  38.344 -48.281  1.00 85.50           C  
ATOM    856  O   GLN A 107     -20.406  40.719 -50.344  1.00 85.50           O  
ATOM    857  CG  GLN A 107     -22.578  38.375 -49.219  1.00 85.50           C  
ATOM    858  CD  GLN A 107     -23.812  37.781 -48.594  1.00 85.50           C  
ATOM    859  NE2 GLN A 107     -24.875  37.625 -49.375  1.00 85.50           N  
ATOM    860  OE1 GLN A 107     -23.828  37.438 -47.406  1.00 85.50           O  
ATOM    861  N   GLU A 108     -19.891  41.094 -48.219  1.00 83.62           N  
ATOM    862  CA  GLU A 108     -19.938  42.562 -48.375  1.00 83.62           C  
ATOM    863  C   GLU A 108     -18.812  43.062 -49.281  1.00 83.62           C  
ATOM    864  CB  GLU A 108     -19.875  43.250 -47.000  1.00 83.62           C  
ATOM    865  O   GLU A 108     -19.016  43.938 -50.094  1.00 83.62           O  
ATOM    866  CG  GLU A 108     -21.203  43.281 -46.250  1.00 83.62           C  
ATOM    867  CD  GLU A 108     -21.109  43.938 -44.906  1.00 83.62           C  
ATOM    868  OE1 GLU A 108     -22.141  44.000 -44.188  1.00 83.62           O  
ATOM    869  OE2 GLU A 108     -20.016  44.438 -44.562  1.00 83.62           O  
ATOM    870  N   THR A 109     -17.688  42.500 -49.125  1.00 81.44           N  
ATOM    871  CA  THR A 109     -16.531  42.938 -49.906  1.00 81.44           C  
ATOM    872  C   THR A 109     -16.750  42.625 -51.375  1.00 81.44           C  
ATOM    873  CB  THR A 109     -15.234  42.250 -49.438  1.00 81.44           C  
ATOM    874  O   THR A 109     -16.406  43.438 -52.250  1.00 81.44           O  
ATOM    875  CG2 THR A 109     -14.023  42.812 -50.156  1.00 81.44           C  
ATOM    876  OG1 THR A 109     -15.078  42.500 -48.031  1.00 81.44           O  
ATOM    877  N   GLN A 110     -17.328  41.469 -51.750  1.00 81.62           N  
ATOM    878  CA  GLN A 110     -17.531  41.125 -53.156  1.00 81.62           C  
ATOM    879  C   GLN A 110     -18.875  41.625 -53.656  1.00 81.62           C  
ATOM    880  CB  GLN A 110     -17.422  39.625 -53.344  1.00 81.62           C  
ATOM    881  O   GLN A 110     -19.188  41.469 -54.844  1.00 81.62           O  
ATOM    882  CG  GLN A 110     -16.031  39.062 -53.062  1.00 81.62           C  
ATOM    883  CD  GLN A 110     -14.992  39.531 -54.062  1.00 81.62           C  
ATOM    884  NE2 GLN A 110     -13.719  39.469 -53.656  1.00 81.62           N  
ATOM    885  OE1 GLN A 110     -15.328  39.938 -55.188  1.00 81.62           O  
ATOM    886  N   GLN A 111     -19.578  42.344 -52.844  1.00 79.12           N  
ATOM    887  CA  GLN A 111     -20.859  42.938 -53.156  1.00 79.12           C  
ATOM    888  C   GLN A 111     -21.766  41.969 -53.906  1.00 79.12           C  
ATOM    889  CB  GLN A 111     -20.672  44.219 -53.969  1.00 79.12           C  
ATOM    890  O   GLN A 111     -22.297  42.281 -54.969  1.00 79.12           O  
ATOM    891  CG  GLN A 111     -19.922  45.312 -53.219  1.00 79.12           C  
ATOM    892  CD  GLN A 111     -19.906  46.625 -53.969  1.00 79.12           C  
ATOM    893  NE2 GLN A 111     -19.312  47.656 -53.375  1.00 79.12           N  
ATOM    894  OE1 GLN A 111     -20.453  46.719 -55.094  1.00 79.12           O  
ATOM    895  N   VAL A 112     -21.922  40.750 -53.406  1.00 81.88           N  
ATOM    896  CA  VAL A 112     -22.797  39.750 -54.000  1.00 81.88           C  
ATOM    897  C   VAL A 112     -24.094  39.656 -53.188  1.00 81.88           C  
ATOM    898  CB  VAL A 112     -22.109  38.375 -54.062  1.00 81.88           C  
ATOM    899  O   VAL A 112     -24.062  39.375 -52.000  1.00 81.88           O  
ATOM    900  CG1 VAL A 112     -23.047  37.312 -54.656  1.00 81.88           C  
ATOM    901  CG2 VAL A 112     -20.812  38.469 -54.875  1.00 81.88           C  
ATOM    902  N   PRO A 113     -25.125  40.094 -53.781  1.00 82.12           N  
ATOM    903  CA  PRO A 113     -26.391  39.969 -53.062  1.00 82.12           C  
ATOM    904  C   PRO A 113     -26.828  38.531 -52.844  1.00 82.12           C  
ATOM    905  CB  PRO A 113     -27.375  40.719 -53.938  1.00 82.12           C  
ATOM    906  O   PRO A 113     -26.312  37.625 -53.531  1.00 82.12           O  
ATOM    907  CG  PRO A 113     -26.781  40.688 -55.312  1.00 82.12           C  
ATOM    908  CD  PRO A 113     -25.297  40.469 -55.188  1.00 82.12           C  
ATOM    909  N   THR A 114     -27.641  38.250 -51.781  1.00 83.81           N  
ATOM    910  CA  THR A 114     -28.156  36.906 -51.531  1.00 83.81           C  
ATOM    911  C   THR A 114     -29.250  36.531 -52.531  1.00 83.81           C  
ATOM    912  CB  THR A 114     -28.719  36.812 -50.094  1.00 83.81           C  
ATOM    913  O   THR A 114     -30.328  37.125 -52.531  1.00 83.81           O  
ATOM    914  CG2 THR A 114     -29.016  35.344 -49.719  1.00 83.81           C  
ATOM    915  OG1 THR A 114     -27.766  37.344 -49.156  1.00 83.81           O  
ATOM    916  N   GLU A 115     -28.797  35.875 -53.438  1.00 86.12           N  
ATOM    917  CA  GLU A 115     -29.734  35.375 -54.438  1.00 86.12           C  
ATOM    918  C   GLU A 115     -29.562  33.906 -54.719  1.00 86.12           C  
ATOM    919  CB  GLU A 115     -29.562  36.156 -55.750  1.00 86.12           C  
ATOM    920  O   GLU A 115     -28.547  33.312 -54.312  1.00 86.12           O  
ATOM    921  CG  GLU A 115     -28.141  36.156 -56.281  1.00 86.12           C  
ATOM    922  CD  GLU A 115     -27.938  37.062 -57.500  1.00 86.12           C  
ATOM    923  OE1 GLU A 115     -26.797  37.188 -57.969  1.00 86.12           O  
ATOM    924  OE2 GLU A 115     -28.938  37.656 -57.938  1.00 86.12           O  
ATOM    925  N   GLU A 116     -30.594  33.312 -55.188  1.00 83.44           N  
ATOM    926  CA  GLU A 116     -30.516  31.891 -55.531  1.00 83.44           C  
ATOM    927  C   GLU A 116     -29.734  31.688 -56.844  1.00 83.44           C  
ATOM    928  CB  GLU A 116     -31.906  31.281 -55.656  1.00 83.44           C  
ATOM    929  O   GLU A 116     -30.031  32.312 -57.844  1.00 83.44           O  
ATOM    930  CG  GLU A 116     -32.094  30.000 -54.844  1.00 83.44           C  
ATOM    931  CD  GLU A 116     -33.500  29.422 -54.969  1.00 83.44           C  
ATOM    932  OE1 GLU A 116     -33.750  28.344 -54.375  1.00 83.44           O  
ATOM    933  OE2 GLU A 116     -34.344  30.031 -55.656  1.00 83.44           O  
ATOM    934  N   VAL A 117     -28.750  31.000 -56.688  1.00 85.81           N  
ATOM    935  CA  VAL A 117     -27.906  30.766 -57.844  1.00 85.81           C  
ATOM    936  C   VAL A 117     -27.656  29.281 -58.031  1.00 85.81           C  
ATOM    937  CB  VAL A 117     -26.547  31.516 -57.719  1.00 85.81           C  
ATOM    938  O   VAL A 117     -27.812  28.500 -57.062  1.00 85.81           O  
ATOM    939  CG1 VAL A 117     -26.359  32.500 -58.875  1.00 85.81           C  
ATOM    940  CG2 VAL A 117     -26.469  32.250 -56.375  1.00 85.81           C  
ATOM    941  N   SER A 118     -27.438  28.906 -59.219  1.00 87.00           N  
ATOM    942  CA  SER A 118     -27.047  27.531 -59.500  1.00 87.00           C  
ATOM    943  C   SER A 118     -25.531  27.359 -59.500  1.00 87.00           C  
ATOM    944  CB  SER A 118     -27.609  27.109 -60.875  1.00 87.00           C  
ATOM    945  O   SER A 118     -24.828  28.031 -60.250  1.00 87.00           O  
ATOM    946  OG  SER A 118     -26.578  26.578 -61.688  1.00 87.00           O  
ATOM    947  N   LEU A 119     -25.047  26.625 -58.594  1.00 86.81           N  
ATOM    948  CA  LEU A 119     -23.609  26.391 -58.406  1.00 86.81           C  
ATOM    949  C   LEU A 119     -23.203  25.031 -58.969  1.00 86.81           C  
ATOM    950  CB  LEU A 119     -23.219  26.500 -56.938  1.00 86.81           C  
ATOM    951  O   LEU A 119     -23.859  24.031 -58.688  1.00 86.81           O  
ATOM    952  CG  LEU A 119     -21.719  26.469 -56.625  1.00 86.81           C  
ATOM    953  CD1 LEU A 119     -21.062  27.766 -57.031  1.00 86.81           C  
ATOM    954  CD2 LEU A 119     -21.484  26.188 -55.156  1.00 86.81           C  
ATOM    955  N   GLU A 120     -22.234  25.062 -59.750  1.00 87.69           N  
ATOM    956  CA  GLU A 120     -21.734  23.828 -60.344  1.00 87.69           C  
ATOM    957  C   GLU A 120     -20.609  23.234 -59.500  1.00 87.69           C  
ATOM    958  CB  GLU A 120     -21.234  24.078 -61.781  1.00 87.69           C  
ATOM    959  O   GLU A 120     -19.609  23.891 -59.219  1.00 87.69           O  
ATOM    960  CG  GLU A 120     -21.109  22.812 -62.625  1.00 87.69           C  
ATOM    961  CD  GLU A 120     -20.594  23.078 -64.000  1.00 87.69           C  
ATOM    962  OE1 GLU A 120     -20.328  22.109 -64.750  1.00 87.69           O  
ATOM    963  OE2 GLU A 120     -20.469  24.266 -64.375  1.00 87.69           O  
ATOM    964  N   VAL A 121     -20.844  22.016 -59.000  1.00 90.38           N  
ATOM    965  CA  VAL A 121     -19.828  21.297 -58.250  1.00 90.38           C  
ATOM    966  C   VAL A 121     -19.391  20.062 -59.031  1.00 90.38           C  
ATOM    967  CB  VAL A 121     -20.344  20.875 -56.844  1.00 90.38           C  
ATOM    968  O   VAL A 121     -20.234  19.297 -59.500  1.00 90.38           O  
ATOM    969  CG1 VAL A 121     -19.266  20.109 -56.094  1.00 90.38           C  
ATOM    970  CG2 VAL A 121     -20.797  22.094 -56.062  1.00 90.38           C  
ATOM    971  N   LEU A 122     -18.109  19.938 -59.156  1.00 88.50           N  
ATOM    972  CA  LEU A 122     -17.578  18.844 -59.969  1.00 88.50           C  
ATOM    973  C   LEU A 122     -17.219  17.641 -59.094  1.00 88.50           C  
ATOM    974  CB  LEU A 122     -16.344  19.297 -60.750  1.00 88.50           C  
ATOM    975  O   LEU A 122     -16.828  17.812 -57.938  1.00 88.50           O  
ATOM    976  CG  LEU A 122     -16.578  20.359 -61.844  1.00 88.50           C  
ATOM    977  CD1 LEU A 122     -15.297  21.125 -62.125  1.00 88.50           C  
ATOM    978  CD2 LEU A 122     -17.125  19.719 -63.125  1.00 88.50           C  
ATOM    979  N   LEU A 123     -17.547  16.516 -59.625  1.00 86.44           N  
ATOM    980  CA  LEU A 123     -17.047  15.305 -59.000  1.00 86.44           C  
ATOM    981  C   LEU A 123     -15.664  14.945 -59.531  1.00 86.44           C  
ATOM    982  CB  LEU A 123     -18.016  14.141 -59.219  1.00 86.44           C  
ATOM    983  O   LEU A 123     -15.172  15.578 -60.469  1.00 86.44           O  
ATOM    984  CG  LEU A 123     -19.438  14.328 -58.719  1.00 86.44           C  
ATOM    985  CD1 LEU A 123     -20.328  13.188 -59.188  1.00 86.44           C  
ATOM    986  CD2 LEU A 123     -19.438  14.422 -57.188  1.00 86.44           C  
ATOM    987  N   SER A 124     -14.984  14.055 -59.000  1.00 79.00           N  
ATOM    988  CA  SER A 124     -13.602  13.742 -59.344  1.00 79.00           C  
ATOM    989  C   SER A 124     -13.492  13.273 -60.781  1.00 79.00           C  
ATOM    990  CB  SER A 124     -13.039  12.672 -58.406  1.00 79.00           C  
ATOM    991  O   SER A 124     -12.438  13.430 -61.406  1.00 79.00           O  
ATOM    992  OG  SER A 124     -13.578  12.812 -57.094  1.00 79.00           O  
ATOM    993  N   ASN A 125     -14.602  12.703 -61.312  1.00 74.19           N  
ATOM    994  CA  ASN A 125     -14.555  12.242 -62.688  1.00 74.19           C  
ATOM    995  C   ASN A 125     -14.922  13.359 -63.656  1.00 74.19           C  
ATOM    996  CB  ASN A 125     -15.492  11.039 -62.875  1.00 74.19           C  
ATOM    997  O   ASN A 125     -14.977  13.141 -64.875  1.00 74.19           O  
ATOM    998  CG  ASN A 125     -16.922  11.352 -62.500  1.00 74.19           C  
ATOM    999  ND2 ASN A 125     -17.828  10.398 -62.750  1.00 74.19           N  
ATOM   1000  OD1 ASN A 125     -17.234  12.445 -62.031  1.00 74.19           O  
ATOM   1001  N   GLY A 126     -15.180  14.539 -63.219  1.00 76.12           N  
ATOM   1002  CA  GLY A 126     -15.500  15.680 -64.062  1.00 76.12           C  
ATOM   1003  C   GLY A 126     -16.984  15.906 -64.250  1.00 76.12           C  
ATOM   1004  O   GLY A 126     -17.406  16.875 -64.875  1.00 76.12           O  
ATOM   1005  N   GLN A 127     -17.766  15.039 -63.688  1.00 82.69           N  
ATOM   1006  CA  GLN A 127     -19.203  15.211 -63.781  1.00 82.69           C  
ATOM   1007  C   GLN A 127     -19.672  16.422 -63.000  1.00 82.69           C  
ATOM   1008  CB  GLN A 127     -19.938  13.961 -63.312  1.00 82.69           C  
ATOM   1009  O   GLN A 127     -19.203  16.672 -61.906  1.00 82.69           O  
ATOM   1010  CG  GLN A 127     -21.344  13.812 -63.875  1.00 82.69           C  
ATOM   1011  CD  GLN A 127     -22.016  12.523 -63.469  1.00 82.69           C  
ATOM   1012  NE2 GLN A 127     -23.281  12.352 -63.844  1.00 82.69           N  
ATOM   1013  OE1 GLN A 127     -21.422  11.695 -62.750  1.00 82.69           O  
ATOM   1014  N   LYS A 128     -20.547  17.188 -63.688  1.00 85.44           N  
ATOM   1015  CA  LYS A 128     -21.047  18.422 -63.062  1.00 85.44           C  
ATOM   1016  C   LYS A 128     -22.359  18.188 -62.344  1.00 85.44           C  
ATOM   1017  CB  LYS A 128     -21.234  19.500 -64.125  1.00 85.44           C  
ATOM   1018  O   LYS A 128     -23.250  17.484 -62.844  1.00 85.44           O  
ATOM   1019  CG  LYS A 128     -19.953  19.875 -64.875  1.00 85.44           C  
ATOM   1020  CD  LYS A 128     -20.203  20.953 -65.938  1.00 85.44           C  
ATOM   1021  CE  LYS A 128     -18.922  21.328 -66.625  1.00 85.44           C  
ATOM   1022  NZ  LYS A 128     -19.125  22.484 -67.562  1.00 85.44           N  
ATOM   1023  N   VAL A 129     -22.312  18.531 -61.125  1.00 87.19           N  
ATOM   1024  CA  VAL A 129     -23.516  18.500 -60.312  1.00 87.19           C  
ATOM   1025  C   VAL A 129     -24.000  19.922 -60.062  1.00 87.19           C  
ATOM   1026  CB  VAL A 129     -23.297  17.750 -58.969  1.00 87.19           C  
ATOM   1027  O   VAL A 129     -23.312  20.719 -59.438  1.00 87.19           O  
ATOM   1028  CG1 VAL A 129     -24.578  17.688 -58.188  1.00 87.19           C  
ATOM   1029  CG2 VAL A 129     -22.734  16.359 -59.219  1.00 87.19           C  
ATOM   1030  N   LEU A 130     -25.062  20.203 -60.562  1.00 86.12           N  
ATOM   1031  CA  LEU A 130     -25.641  21.531 -60.406  1.00 86.12           C  
ATOM   1032  C   LEU A 130     -26.578  21.578 -59.219  1.00 86.12           C  
ATOM   1033  CB  LEU A 130     -26.391  21.953 -61.656  1.00 86.12           C  
ATOM   1034  O   LEU A 130     -27.516  20.766 -59.125  1.00 86.12           O  
ATOM   1035  CG  LEU A 130     -25.562  22.656 -62.750  1.00 86.12           C  
ATOM   1036  CD1 LEU A 130     -26.000  22.203 -64.125  1.00 86.12           C  
ATOM   1037  CD2 LEU A 130     -25.672  24.172 -62.625  1.00 86.12           C  
ATOM   1038  N   VAL A 131     -26.234  22.375 -58.281  1.00 87.25           N  
ATOM   1039  CA  VAL A 131     -27.062  22.516 -57.094  1.00 87.25           C  
ATOM   1040  C   VAL A 131     -27.562  23.953 -56.969  1.00 87.25           C  
ATOM   1041  CB  VAL A 131     -26.297  22.109 -55.812  1.00 87.25           C  
ATOM   1042  O   VAL A 131     -26.844  24.891 -57.344  1.00 87.25           O  
ATOM   1043  CG1 VAL A 131     -27.094  21.062 -55.031  1.00 87.25           C  
ATOM   1044  CG2 VAL A 131     -24.906  21.578 -56.156  1.00 87.25           C  
ATOM   1045  N   ASN A 132     -28.734  24.031 -56.531  1.00 85.31           N  
ATOM   1046  CA  ASN A 132     -29.312  25.359 -56.281  1.00 85.31           C  
ATOM   1047  C   ASN A 132     -29.094  25.797 -54.844  1.00 85.31           C  
ATOM   1048  CB  ASN A 132     -30.797  25.359 -56.625  1.00 85.31           C  
ATOM   1049  O   ASN A 132     -29.594  25.156 -53.906  1.00 85.31           O  
ATOM   1050  CG  ASN A 132     -31.062  25.312 -58.125  1.00 85.31           C  
ATOM   1051  ND2 ASN A 132     -32.250  24.875 -58.500  1.00 85.31           N  
ATOM   1052  OD1 ASN A 132     -30.188  25.656 -58.938  1.00 85.31           O  
ATOM   1053  N   VAL A 133     -28.266  26.875 -54.781  1.00 84.94           N  
ATOM   1054  CA  VAL A 133     -27.953  27.328 -53.406  1.00 84.94           C  
ATOM   1055  C   VAL A 133     -28.078  28.844 -53.344  1.00 84.94           C  
ATOM   1056  CB  VAL A 133     -26.516  26.906 -53.000  1.00 84.94           C  
ATOM   1057  O   VAL A 133     -28.234  29.516 -54.375  1.00 84.94           O  
ATOM   1058  CG1 VAL A 133     -26.453  25.391 -52.812  1.00 84.94           C  
ATOM   1059  CG2 VAL A 133     -25.500  27.375 -54.031  1.00 84.94           C  
ATOM   1060  N   LEU A 134     -28.094  29.312 -52.125  1.00 85.38           N  
ATOM   1061  CA  LEU A 134     -28.047  30.750 -51.906  1.00 85.38           C  
ATOM   1062  C   LEU A 134     -26.609  31.250 -51.906  1.00 85.38           C  
ATOM   1063  CB  LEU A 134     -28.750  31.125 -50.625  1.00 85.38           C  
ATOM   1064  O   LEU A 134     -25.703  30.547 -51.469  1.00 85.38           O  
ATOM   1065  CG  LEU A 134     -30.266  30.891 -50.562  1.00 85.38           C  
ATOM   1066  CD1 LEU A 134     -30.734  30.797 -49.125  1.00 85.38           C  
ATOM   1067  CD2 LEU A 134     -31.000  32.000 -51.312  1.00 85.38           C  
ATOM   1068  N   THR A 135     -26.406  32.344 -52.500  1.00 84.38           N  
ATOM   1069  CA  THR A 135     -25.062  32.906 -52.531  1.00 84.38           C  
ATOM   1070  C   THR A 135     -24.531  33.094 -51.125  1.00 84.38           C  
ATOM   1071  CB  THR A 135     -25.047  34.250 -53.281  1.00 84.38           C  
ATOM   1072  O   THR A 135     -23.312  33.156 -50.906  1.00 84.38           O  
ATOM   1073  CG2 THR A 135     -25.344  34.062 -54.781  1.00 84.38           C  
ATOM   1074  OG1 THR A 135     -26.031  35.125 -52.719  1.00 84.38           O  
ATOM   1075  N   SER A 136     -25.375  33.062 -50.125  1.00 81.81           N  
ATOM   1076  CA  SER A 136     -24.953  33.281 -48.750  1.00 81.81           C  
ATOM   1077  C   SER A 136     -24.859  31.953 -48.000  1.00 81.81           C  
ATOM   1078  CB  SER A 136     -25.922  34.219 -48.031  1.00 81.81           C  
ATOM   1079  O   SER A 136     -24.594  31.938 -46.781  1.00 81.81           O  
ATOM   1080  OG  SER A 136     -27.250  33.688 -48.062  1.00 81.81           O  
ATOM   1081  N   ASP A 137     -24.938  30.875 -48.656  1.00 84.38           N  
ATOM   1082  CA  ASP A 137     -24.844  29.578 -47.969  1.00 84.38           C  
ATOM   1083  C   ASP A 137     -23.391  29.250 -47.625  1.00 84.38           C  
ATOM   1084  CB  ASP A 137     -25.438  28.484 -48.844  1.00 84.38           C  
ATOM   1085  O   ASP A 137     -22.484  29.484 -48.438  1.00 84.38           O  
ATOM   1086  CG  ASP A 137     -26.953  28.453 -48.812  1.00 84.38           C  
ATOM   1087  OD1 ASP A 137     -27.562  29.156 -47.969  1.00 84.38           O  
ATOM   1088  OD2 ASP A 137     -27.562  27.750 -49.656  1.00 84.38           O  
ATOM   1089  N   GLN A 138     -23.203  28.797 -46.406  1.00 86.44           N  
ATOM   1090  CA  GLN A 138     -21.859  28.438 -45.969  1.00 86.44           C  
ATOM   1091  C   GLN A 138     -21.406  27.109 -46.562  1.00 86.44           C  
ATOM   1092  CB  GLN A 138     -21.797  28.359 -44.438  1.00 86.44           C  
ATOM   1093  O   GLN A 138     -22.203  26.422 -47.219  1.00 86.44           O  
ATOM   1094  CG  GLN A 138     -22.828  27.391 -43.844  1.00 86.44           C  
ATOM   1095  CD  GLN A 138     -22.766  27.344 -42.312  1.00 86.44           C  
ATOM   1096  NE2 GLN A 138     -23.672  26.578 -41.719  1.00 86.44           N  
ATOM   1097  OE1 GLN A 138     -21.922  27.984 -41.688  1.00 86.44           O  
ATOM   1098  N   THR A 139     -20.172  26.750 -46.406  1.00 87.00           N  
ATOM   1099  CA  THR A 139     -19.578  25.578 -47.031  1.00 87.00           C  
ATOM   1100  C   THR A 139     -20.328  24.312 -46.625  1.00 87.00           C  
ATOM   1101  CB  THR A 139     -18.094  25.438 -46.656  1.00 87.00           C  
ATOM   1102  O   THR A 139     -20.594  23.438 -47.438  1.00 87.00           O  
ATOM   1103  CG2 THR A 139     -17.438  24.312 -47.469  1.00 87.00           C  
ATOM   1104  OG1 THR A 139     -17.422  26.672 -46.938  1.00 87.00           O  
ATOM   1105  N   GLU A 140     -20.844  24.203 -45.406  1.00 83.50           N  
ATOM   1106  CA  GLU A 140     -21.562  23.031 -44.938  1.00 83.50           C  
ATOM   1107  C   GLU A 140     -22.922  22.922 -45.625  1.00 83.50           C  
ATOM   1108  CB  GLU A 140     -21.719  23.062 -43.438  1.00 83.50           C  
ATOM   1109  O   GLU A 140     -23.375  21.812 -45.938  1.00 83.50           O  
ATOM   1110  CG  GLU A 140     -21.297  21.766 -42.719  1.00 83.50           C  
ATOM   1111  CD  GLU A 140     -21.297  21.875 -41.219  1.00 83.50           C  
ATOM   1112  OE1 GLU A 140     -20.953  20.891 -40.531  1.00 83.50           O  
ATOM   1113  OE2 GLU A 140     -21.656  22.969 -40.688  1.00 83.50           O  
ATOM   1114  N   ASP A 141     -23.438  24.062 -45.812  1.00 86.00           N  
ATOM   1115  CA  ASP A 141     -24.734  24.047 -46.469  1.00 86.00           C  
ATOM   1116  C   ASP A 141     -24.609  23.609 -47.906  1.00 86.00           C  
ATOM   1117  CB  ASP A 141     -25.391  25.438 -46.406  1.00 86.00           C  
ATOM   1118  O   ASP A 141     -25.438  22.828 -48.406  1.00 86.00           O  
ATOM   1119  CG  ASP A 141     -25.719  25.875 -44.969  1.00 86.00           C  
ATOM   1120  OD1 ASP A 141     -25.922  25.000 -44.125  1.00 86.00           O  
ATOM   1121  OD2 ASP A 141     -25.766  27.094 -44.719  1.00 86.00           O  
ATOM   1122  N   VAL A 142     -23.562  24.078 -48.531  1.00 89.25           N  
ATOM   1123  CA  VAL A 142     -23.359  23.688 -49.938  1.00 89.25           C  
ATOM   1124  C   VAL A 142     -23.000  22.203 -50.000  1.00 89.25           C  
ATOM   1125  CB  VAL A 142     -22.250  24.531 -50.594  1.00 89.25           C  
ATOM   1126  O   VAL A 142     -23.453  21.484 -50.875  1.00 89.25           O  
ATOM   1127  CG1 VAL A 142     -22.000  24.047 -52.031  1.00 89.25           C  
ATOM   1128  CG2 VAL A 142     -22.641  26.016 -50.594  1.00 89.25           C  
ATOM   1129  N   LEU A 143     -22.281  21.766 -49.062  1.00 88.50           N  
ATOM   1130  CA  LEU A 143     -21.922  20.344 -49.000  1.00 88.50           C  
ATOM   1131  C   LEU A 143     -23.156  19.484 -48.781  1.00 88.50           C  
ATOM   1132  CB  LEU A 143     -20.891  20.094 -47.906  1.00 88.50           C  
ATOM   1133  O   LEU A 143     -23.297  18.422 -49.406  1.00 88.50           O  
ATOM   1134  CG  LEU A 143     -20.344  18.672 -47.781  1.00 88.50           C  
ATOM   1135  CD1 LEU A 143     -19.562  18.312 -49.062  1.00 88.50           C  
ATOM   1136  CD2 LEU A 143     -19.453  18.531 -46.562  1.00 88.50           C  
ATOM   1137  N   GLU A 144     -24.047  19.891 -48.000  1.00 86.25           N  
ATOM   1138  CA  GLU A 144     -25.281  19.156 -47.750  1.00 86.25           C  
ATOM   1139  C   GLU A 144     -26.172  19.172 -49.000  1.00 86.25           C  
ATOM   1140  CB  GLU A 144     -26.047  19.734 -46.562  1.00 86.25           C  
ATOM   1141  O   GLU A 144     -26.828  18.172 -49.312  1.00 86.25           O  
ATOM   1142  CG  GLU A 144     -25.453  19.359 -45.219  1.00 86.25           C  
ATOM   1143  CD  GLU A 144     -26.219  19.953 -44.031  1.00 86.25           C  
ATOM   1144  OE1 GLU A 144     -25.797  19.734 -42.875  1.00 86.25           O  
ATOM   1145  OE2 GLU A 144     -27.250  20.625 -44.281  1.00 86.25           O  
ATOM   1146  N   ALA A 145     -26.109  20.281 -49.594  1.00 88.31           N  
ATOM   1147  CA  ALA A 145     -26.922  20.359 -50.812  1.00 88.31           C  
ATOM   1148  C   ALA A 145     -26.391  19.438 -51.906  1.00 88.31           C  
ATOM   1149  CB  ALA A 145     -26.969  21.797 -51.312  1.00 88.31           C  
ATOM   1150  O   ALA A 145     -27.156  18.781 -52.594  1.00 88.31           O  
ATOM   1151  N   VAL A 146     -25.125  19.391 -52.000  1.00 89.56           N  
ATOM   1152  CA  VAL A 146     -24.516  18.500 -52.969  1.00 89.56           C  
ATOM   1153  C   VAL A 146     -24.781  17.047 -52.562  1.00 89.56           C  
ATOM   1154  CB  VAL A 146     -23.000  18.734 -53.094  1.00 89.56           C  
ATOM   1155  O   VAL A 146     -25.125  16.219 -53.438  1.00 89.56           O  
ATOM   1156  CG1 VAL A 146     -22.359  17.688 -54.031  1.00 89.56           C  
ATOM   1157  CG2 VAL A 146     -22.719  20.141 -53.625  1.00 89.56           C  
ATOM   1158  N   ALA A 147     -24.750  16.797 -51.344  1.00 87.00           N  
ATOM   1159  CA  ALA A 147     -25.000  15.445 -50.844  1.00 87.00           C  
ATOM   1160  C   ALA A 147     -26.453  15.031 -51.062  1.00 87.00           C  
ATOM   1161  CB  ALA A 147     -24.641  15.344 -49.344  1.00 87.00           C  
ATOM   1162  O   ALA A 147     -26.719  13.883 -51.438  1.00 87.00           O  
ATOM   1163  N   ALA A 148     -27.297  15.945 -50.844  1.00 85.62           N  
ATOM   1164  CA  ALA A 148     -28.703  15.641 -51.094  1.00 85.62           C  
ATOM   1165  C   ALA A 148     -28.953  15.375 -52.562  1.00 85.62           C  
ATOM   1166  CB  ALA A 148     -29.578  16.797 -50.594  1.00 85.62           C  
ATOM   1167  O   ALA A 148     -29.719  14.461 -52.906  1.00 85.62           O  
ATOM   1168  N   LYS A 149     -28.344  16.109 -53.375  1.00 87.94           N  
ATOM   1169  CA  LYS A 149     -28.531  15.898 -54.812  1.00 87.94           C  
ATOM   1170  C   LYS A 149     -27.969  14.562 -55.250  1.00 87.94           C  
ATOM   1171  CB  LYS A 149     -27.875  17.031 -55.594  1.00 87.94           C  
ATOM   1172  O   LYS A 149     -28.484  13.930 -56.188  1.00 87.94           O  
ATOM   1173  CG  LYS A 149     -28.312  17.094 -57.062  1.00 87.94           C  
ATOM   1174  CD  LYS A 149     -29.766  17.531 -57.188  1.00 87.94           C  
ATOM   1175  CE  LYS A 149     -30.172  17.656 -58.656  1.00 87.94           C  
ATOM   1176  NZ  LYS A 149     -31.578  18.141 -58.812  1.00 87.94           N  
ATOM   1177  N   LEU A 150     -26.953  14.086 -54.625  1.00 87.56           N  
ATOM   1178  CA  LEU A 150     -26.328  12.805 -54.969  1.00 87.56           C  
ATOM   1179  C   LEU A 150     -26.969  11.664 -54.188  1.00 87.56           C  
ATOM   1180  CB  LEU A 150     -24.828  12.844 -54.688  1.00 87.56           C  
ATOM   1181  O   LEU A 150     -26.625  10.500 -54.375  1.00 87.56           O  
ATOM   1182  CG  LEU A 150     -23.984  13.758 -55.594  1.00 87.56           C  
ATOM   1183  CD1 LEU A 150     -22.594  13.953 -55.000  1.00 87.56           C  
ATOM   1184  CD2 LEU A 150     -23.906  13.180 -57.000  1.00 87.56           C  
ATOM   1185  N   ASP A 151     -27.906  11.867 -53.312  1.00 85.81           N  
ATOM   1186  CA  ASP A 151     -28.562  10.906 -52.438  1.00 85.81           C  
ATOM   1187  C   ASP A 151     -27.562  10.219 -51.500  1.00 85.81           C  
ATOM   1188  CB  ASP A 151     -29.312   9.859 -53.281  1.00 85.81           C  
ATOM   1189  O   ASP A 151     -27.641   9.008 -51.312  1.00 85.81           O  
ATOM   1190  CG  ASP A 151     -30.688  10.328 -53.719  1.00 85.81           C  
ATOM   1191  OD1 ASP A 151     -31.312  11.164 -53.031  1.00 85.81           O  
ATOM   1192  OD2 ASP A 151     -31.156   9.867 -54.781  1.00 85.81           O  
ATOM   1193  N   LEU A 152     -26.547  11.008 -51.062  1.00 85.38           N  
ATOM   1194  CA  LEU A 152     -25.609  10.508 -50.062  1.00 85.38           C  
ATOM   1195  C   LEU A 152     -26.203  10.555 -48.656  1.00 85.38           C  
ATOM   1196  CB  LEU A 152     -24.297  11.312 -50.125  1.00 85.38           C  
ATOM   1197  O   LEU A 152     -26.719  11.602 -48.250  1.00 85.38           O  
ATOM   1198  CG  LEU A 152     -23.094  10.695 -49.406  1.00 85.38           C  
ATOM   1199  CD1 LEU A 152     -22.391   9.703 -50.312  1.00 85.38           C  
ATOM   1200  CD2 LEU A 152     -22.141  11.781 -48.938  1.00 85.38           C  
ATOM   1201  N   PRO A 153     -26.156   9.523 -47.938  1.00 85.31           N  
ATOM   1202  CA  PRO A 153     -26.750   9.531 -46.625  1.00 85.31           C  
ATOM   1203  C   PRO A 153     -26.062  10.508 -45.656  1.00 85.31           C  
ATOM   1204  CB  PRO A 153     -26.562   8.086 -46.125  1.00 85.31           C  
ATOM   1205  O   PRO A 153     -24.859  10.766 -45.812  1.00 85.31           O  
ATOM   1206  CG  PRO A 153     -25.906   7.387 -47.281  1.00 85.31           C  
ATOM   1207  CD  PRO A 153     -25.625   8.398 -48.344  1.00 85.31           C  
ATOM   1208  N   ASP A 154     -26.719  11.016 -44.688  1.00 78.44           N  
ATOM   1209  CA  ASP A 154     -26.281  12.070 -43.781  1.00 78.44           C  
ATOM   1210  C   ASP A 154     -25.094  11.602 -42.938  1.00 78.44           C  
ATOM   1211  CB  ASP A 154     -27.422  12.516 -42.875  1.00 78.44           C  
ATOM   1212  O   ASP A 154     -24.219  12.398 -42.594  1.00 78.44           O  
ATOM   1213  CG  ASP A 154     -28.500  13.281 -43.625  1.00 78.44           C  
ATOM   1214  OD1 ASP A 154     -28.219  13.797 -44.719  1.00 78.44           O  
ATOM   1215  OD2 ASP A 154     -29.625  13.383 -43.094  1.00 78.44           O  
ATOM   1216  N   ASP A 155     -25.078  10.336 -42.719  1.00 78.62           N  
ATOM   1217  CA  ASP A 155     -24.016   9.844 -41.875  1.00 78.62           C  
ATOM   1218  C   ASP A 155     -22.672   9.781 -42.594  1.00 78.62           C  
ATOM   1219  CB  ASP A 155     -24.375   8.461 -41.312  1.00 78.62           C  
ATOM   1220  O   ASP A 155     -21.625   9.688 -41.969  1.00 78.62           O  
ATOM   1221  CG  ASP A 155     -25.766   8.008 -41.719  1.00 78.62           C  
ATOM   1222  OD1 ASP A 155     -26.641   8.867 -41.938  1.00 78.62           O  
ATOM   1223  OD2 ASP A 155     -25.984   6.781 -41.781  1.00 78.62           O  
ATOM   1224  N   LEU A 156     -22.641   9.992 -43.938  1.00 81.31           N  
ATOM   1225  CA  LEU A 156     -21.406   9.844 -44.688  1.00 81.31           C  
ATOM   1226  C   LEU A 156     -20.906  11.195 -45.188  1.00 81.31           C  
ATOM   1227  CB  LEU A 156     -21.609   8.898 -45.875  1.00 81.31           C  
ATOM   1228  O   LEU A 156     -19.828  11.297 -45.750  1.00 81.31           O  
ATOM   1229  CG  LEU A 156     -21.859   7.430 -45.531  1.00 81.31           C  
ATOM   1230  CD1 LEU A 156     -22.297   6.660 -46.781  1.00 81.31           C  
ATOM   1231  CD2 LEU A 156     -20.625   6.805 -44.906  1.00 81.31           C  
ATOM   1232  N   ILE A 157     -21.656  12.320 -45.000  1.00 82.88           N  
ATOM   1233  CA  ILE A 157     -21.297  13.641 -45.500  1.00 82.88           C  
ATOM   1234  C   ILE A 157     -19.984  14.094 -44.875  1.00 82.88           C  
ATOM   1235  CB  ILE A 157     -22.406  14.672 -45.219  1.00 82.88           C  
ATOM   1236  O   ILE A 157     -19.156  14.742 -45.500  1.00 82.88           O  
ATOM   1237  CG1 ILE A 157     -23.703  14.266 -45.938  1.00 82.88           C  
ATOM   1238  CG2 ILE A 157     -21.969  16.078 -45.656  1.00 82.88           C  
ATOM   1239  CD1 ILE A 157     -24.891  15.172 -45.656  1.00 82.88           C  
ATOM   1240  N   GLY A 158     -19.781  13.695 -43.688  1.00 78.50           N  
ATOM   1241  CA  GLY A 158     -18.609  14.133 -42.938  1.00 78.50           C  
ATOM   1242  C   GLY A 158     -17.312  13.570 -43.500  1.00 78.50           C  
ATOM   1243  O   GLY A 158     -16.234  14.078 -43.188  1.00 78.50           O  
ATOM   1244  N   TYR A 159     -17.406  12.578 -44.344  1.00 85.00           N  
ATOM   1245  CA  TYR A 159     -16.219  11.977 -44.906  1.00 85.00           C  
ATOM   1246  C   TYR A 159     -15.758  12.734 -46.156  1.00 85.00           C  
ATOM   1247  CB  TYR A 159     -16.469  10.508 -45.250  1.00 85.00           C  
ATOM   1248  O   TYR A 159     -14.688  12.461 -46.688  1.00 85.00           O  
ATOM   1249  CG  TYR A 159     -16.547   9.602 -44.062  1.00 85.00           C  
ATOM   1250  CD1 TYR A 159     -15.406   9.188 -43.375  1.00 85.00           C  
ATOM   1251  CD2 TYR A 159     -17.781   9.156 -43.562  1.00 85.00           C  
ATOM   1252  CE1 TYR A 159     -15.477   8.352 -42.281  1.00 85.00           C  
ATOM   1253  CE2 TYR A 159     -17.875   8.320 -42.469  1.00 85.00           C  
ATOM   1254  OH  TYR A 159     -16.797   7.102 -40.719  1.00 85.00           O  
ATOM   1255  CZ  TYR A 159     -16.719   7.926 -41.812  1.00 85.00           C  
ATOM   1256  N   PHE A 160     -16.578  13.758 -46.594  1.00 87.88           N  
ATOM   1257  CA  PHE A 160     -16.250  14.477 -47.812  1.00 87.88           C  
ATOM   1258  C   PHE A 160     -16.156  15.977 -47.531  1.00 87.88           C  
ATOM   1259  CB  PHE A 160     -17.297  14.195 -48.906  1.00 87.88           C  
ATOM   1260  O   PHE A 160     -16.719  16.469 -46.562  1.00 87.88           O  
ATOM   1261  CG  PHE A 160     -17.328  12.766 -49.344  1.00 87.88           C  
ATOM   1262  CD1 PHE A 160     -16.484  12.320 -50.375  1.00 87.88           C  
ATOM   1263  CD2 PHE A 160     -18.188  11.852 -48.750  1.00 87.88           C  
ATOM   1264  CE1 PHE A 160     -16.516  10.992 -50.781  1.00 87.88           C  
ATOM   1265  CE2 PHE A 160     -18.219  10.531 -49.156  1.00 87.88           C  
ATOM   1266  CZ  PHE A 160     -17.391  10.102 -50.188  1.00 87.88           C  
ATOM   1267  N   SER A 161     -15.422  16.656 -48.375  1.00 87.56           N  
ATOM   1268  CA  SER A 161     -15.297  18.109 -48.281  1.00 87.56           C  
ATOM   1269  C   SER A 161     -15.250  18.734 -49.688  1.00 87.56           C  
ATOM   1270  CB  SER A 161     -14.039  18.516 -47.531  1.00 87.56           C  
ATOM   1271  O   SER A 161     -15.062  18.016 -50.688  1.00 87.56           O  
ATOM   1272  OG  SER A 161     -14.078  17.984 -46.188  1.00 87.56           O  
ATOM   1273  N   LEU A 162     -15.477  20.031 -49.688  1.00 89.62           N  
ATOM   1274  CA  LEU A 162     -15.398  20.781 -50.938  1.00 89.62           C  
ATOM   1275  C   LEU A 162     -14.031  21.438 -51.094  1.00 89.62           C  
ATOM   1276  CB  LEU A 162     -16.500  21.844 -51.000  1.00 89.62           C  
ATOM   1277  O   LEU A 162     -13.516  22.031 -50.156  1.00 89.62           O  
ATOM   1278  CG  LEU A 162     -17.938  21.328 -50.938  1.00 89.62           C  
ATOM   1279  CD1 LEU A 162     -18.922  22.484 -50.812  1.00 89.62           C  
ATOM   1280  CD2 LEU A 162     -18.250  20.500 -52.188  1.00 89.62           C  
ATOM   1281  N   PHE A 163     -13.500  21.234 -52.312  1.00 88.06           N  
ATOM   1282  CA  PHE A 163     -12.188  21.812 -52.594  1.00 88.06           C  
ATOM   1283  C   PHE A 163     -12.258  22.797 -53.750  1.00 88.06           C  
ATOM   1284  CB  PHE A 163     -11.172  20.703 -52.906  1.00 88.06           C  
ATOM   1285  O   PHE A 163     -12.977  22.562 -54.719  1.00 88.06           O  
ATOM   1286  CG  PHE A 163     -10.867  19.812 -51.719  1.00 88.06           C  
ATOM   1287  CD1 PHE A 163      -9.766  20.047 -50.938  1.00 88.06           C  
ATOM   1288  CD2 PHE A 163     -11.695  18.734 -51.438  1.00 88.06           C  
ATOM   1289  CE1 PHE A 163      -9.477  19.219 -49.844  1.00 88.06           C  
ATOM   1290  CE2 PHE A 163     -11.414  17.906 -50.344  1.00 88.06           C  
ATOM   1291  CZ  PHE A 163     -10.305  18.141 -49.562  1.00 88.06           C  
ATOM   1292  N   LEU A 164     -11.570  23.906 -53.594  1.00 87.38           N  
ATOM   1293  CA  LEU A 164     -11.383  24.828 -54.719  1.00 87.38           C  
ATOM   1294  C   LEU A 164     -10.219  24.391 -55.594  1.00 87.38           C  
ATOM   1295  CB  LEU A 164     -11.148  26.250 -54.219  1.00 87.38           C  
ATOM   1296  O   LEU A 164      -9.094  24.234 -55.125  1.00 87.38           O  
ATOM   1297  CG  LEU A 164     -11.156  27.359 -55.250  1.00 87.38           C  
ATOM   1298  CD1 LEU A 164     -12.570  27.594 -55.781  1.00 87.38           C  
ATOM   1299  CD2 LEU A 164     -10.562  28.641 -54.688  1.00 87.38           C  
ATOM   1300  N   VAL A 165     -10.578  24.094 -56.938  1.00 86.38           N  
ATOM   1301  CA  VAL A 165      -9.555  23.578 -57.844  1.00 86.38           C  
ATOM   1302  C   VAL A 165      -9.438  24.469 -59.062  1.00 86.38           C  
ATOM   1303  CB  VAL A 165      -9.852  22.125 -58.281  1.00 86.38           C  
ATOM   1304  O   VAL A 165     -10.391  25.172 -59.438  1.00 86.38           O  
ATOM   1305  CG1 VAL A 165      -8.781  21.172 -57.750  1.00 86.38           C  
ATOM   1306  CG2 VAL A 165     -11.234  21.688 -57.781  1.00 86.38           C  
ATOM   1307  N   ARG A 166      -8.273  24.562 -59.562  1.00 84.12           N  
ATOM   1308  CA  ARG A 166      -8.039  25.234 -60.844  1.00 84.12           C  
ATOM   1309  C   ARG A 166      -7.887  24.219 -61.969  1.00 84.12           C  
ATOM   1310  CB  ARG A 166      -6.789  26.109 -60.750  1.00 84.12           C  
ATOM   1311  O   ARG A 166      -7.059  23.312 -61.906  1.00 84.12           O  
ATOM   1312  CG  ARG A 166      -6.574  26.984 -62.000  1.00 84.12           C  
ATOM   1313  CD  ARG A 166      -5.293  27.797 -61.875  1.00 84.12           C  
ATOM   1314  NE  ARG A 166      -5.059  28.594 -63.062  1.00 84.12           N  
ATOM   1315  NH1 ARG A 166      -3.055  29.484 -62.344  1.00 84.12           N  
ATOM   1316  NH2 ARG A 166      -3.891  30.062 -64.375  1.00 84.12           N  
ATOM   1317  CZ  ARG A 166      -4.004  29.391 -63.281  1.00 84.12           C  
ATOM   1318  N   GLU A 167      -8.781  24.312 -62.969  1.00 79.06           N  
ATOM   1319  CA  GLU A 167      -8.727  23.422 -64.125  1.00 79.06           C  
ATOM   1320  C   GLU A 167      -7.668  23.875 -65.125  1.00 79.06           C  
ATOM   1321  CB  GLU A 167     -10.094  23.328 -64.812  1.00 79.06           C  
ATOM   1322  O   GLU A 167      -7.691  25.016 -65.562  1.00 79.06           O  
ATOM   1323  CG  GLU A 167     -10.211  22.203 -65.812  1.00 79.06           C  
ATOM   1324  CD  GLU A 167     -11.602  22.062 -66.375  1.00 79.06           C  
ATOM   1325  OE1 GLU A 167     -11.859  21.062 -67.125  1.00 79.06           O  
ATOM   1326  OE2 GLU A 167     -12.445  22.953 -66.125  1.00 79.06           O  
ATOM   1327  N   LYS A 168      -6.648  23.125 -65.312  1.00 74.81           N  
ATOM   1328  CA  LYS A 168      -5.617  23.422 -66.312  1.00 74.81           C  
ATOM   1329  C   LYS A 168      -6.086  23.078 -67.688  1.00 74.81           C  
ATOM   1330  CB  LYS A 168      -4.328  22.672 -66.000  1.00 74.81           C  
ATOM   1331  O   LYS A 168      -7.145  22.469 -67.875  1.00 74.81           O  
ATOM   1332  CG  LYS A 168      -3.631  23.156 -64.688  1.00 74.81           C  
ATOM   1333  CD  LYS A 168      -2.307  22.438 -64.500  1.00 74.81           C  
ATOM   1334  CE  LYS A 168      -1.608  22.922 -63.219  1.00 74.81           C  
ATOM   1335  NZ  LYS A 168      -0.322  22.203 -63.000  1.00 74.81           N  
ATOM   1336  N   GLU A 169      -5.410  23.562 -68.750  1.00 71.75           N  
ATOM   1337  CA  GLU A 169      -5.762  23.359 -70.125  1.00 71.75           C  
ATOM   1338  C   GLU A 169      -5.832  21.875 -70.500  1.00 71.75           C  
ATOM   1339  CB  GLU A 169      -4.758  24.078 -71.062  1.00 71.75           C  
ATOM   1340  O   GLU A 169      -6.609  21.484 -71.312  1.00 71.75           O  
ATOM   1341  CG  GLU A 169      -4.906  25.594 -71.062  1.00 71.75           C  
ATOM   1342  CD  GLU A 169      -4.047  26.266 -72.125  1.00 71.75           C  
ATOM   1343  OE1 GLU A 169      -4.160  27.500 -72.312  1.00 71.75           O  
ATOM   1344  OE2 GLU A 169      -3.252  25.547 -72.750  1.00 71.75           O  
ATOM   1345  N   ASP A 170      -5.102  21.016 -69.875  1.00 67.81           N  
ATOM   1346  CA  ASP A 170      -5.109  19.594 -70.188  1.00 67.81           C  
ATOM   1347  C   ASP A 170      -6.227  18.875 -69.438  1.00 67.81           C  
ATOM   1348  CB  ASP A 170      -3.756  18.969 -69.875  1.00 67.81           C  
ATOM   1349  O   ASP A 170      -6.363  17.656 -69.562  1.00 67.81           O  
ATOM   1350  CG  ASP A 170      -2.615  19.531 -70.688  1.00 67.81           C  
ATOM   1351  OD1 ASP A 170      -2.875  20.234 -71.688  1.00 67.81           O  
ATOM   1352  OD2 ASP A 170      -1.443  19.281 -70.312  1.00 67.81           O  
ATOM   1353  N   GLY A 171      -7.227  19.594 -68.688  1.00 67.62           N  
ATOM   1354  CA  GLY A 171      -8.320  18.984 -67.938  1.00 67.62           C  
ATOM   1355  C   GLY A 171      -7.930  18.562 -66.562  1.00 67.62           C  
ATOM   1356  O   GLY A 171      -8.766  18.094 -65.750  1.00 67.62           O  
ATOM   1357  N   ALA A 172      -6.738  18.766 -66.250  1.00 73.69           N  
ATOM   1358  CA  ALA A 172      -6.293  18.359 -64.938  1.00 73.69           C  
ATOM   1359  C   ALA A 172      -6.617  19.422 -63.906  1.00 73.69           C  
ATOM   1360  CB  ALA A 172      -4.793  18.062 -64.938  1.00 73.69           C  
ATOM   1361  O   ALA A 172      -6.680  20.609 -64.250  1.00 73.69           O  
ATOM   1362  N   PHE A 173      -6.953  18.891 -62.656  1.00 78.69           N  
ATOM   1363  CA  PHE A 173      -7.316  19.828 -61.594  1.00 78.69           C  
ATOM   1364  C   PHE A 173      -6.121  20.125 -60.688  1.00 78.69           C  
ATOM   1365  CB  PHE A 173      -8.469  19.266 -60.750  1.00 78.69           C  
ATOM   1366  O   PHE A 173      -5.371  19.219 -60.344  1.00 78.69           O  
ATOM   1367  CG  PHE A 173      -9.758  19.109 -61.531  1.00 78.69           C  
ATOM   1368  CD1 PHE A 173     -10.383  20.203 -62.094  1.00 78.69           C  
ATOM   1369  CD2 PHE A 173     -10.344  17.859 -61.656  1.00 78.69           C  
ATOM   1370  CE1 PHE A 173     -11.570  20.062 -62.812  1.00 78.69           C  
ATOM   1371  CE2 PHE A 173     -11.531  17.703 -62.375  1.00 78.69           C  
ATOM   1372  CZ  PHE A 173     -12.148  18.812 -62.938  1.00 78.69           C  
ATOM   1373  N   SER A 174      -5.840  21.375 -60.500  1.00 82.25           N  
ATOM   1374  CA  SER A 174      -4.902  21.812 -59.469  1.00 82.25           C  
ATOM   1375  C   SER A 174      -5.629  22.250 -58.188  1.00 82.25           C  
ATOM   1376  CB  SER A 174      -4.027  22.953 -59.969  1.00 82.25           C  
ATOM   1377  O   SER A 174      -6.398  23.219 -58.219  1.00 82.25           O  
ATOM   1378  OG  SER A 174      -3.100  23.375 -59.000  1.00 82.25           O  
ATOM   1379  N   PHE A 175      -5.488  21.484 -57.062  1.00 84.44           N  
ATOM   1380  CA  PHE A 175      -6.199  21.766 -55.844  1.00 84.44           C  
ATOM   1381  C   PHE A 175      -5.617  22.984 -55.125  1.00 84.44           C  
ATOM   1382  CB  PHE A 175      -6.148  20.547 -54.906  1.00 84.44           C  
ATOM   1383  O   PHE A 175      -4.453  22.984 -54.750  1.00 84.44           O  
ATOM   1384  CG  PHE A 175      -7.074  19.438 -55.281  1.00 84.44           C  
ATOM   1385  CD1 PHE A 175      -8.336  19.312 -54.719  1.00 84.44           C  
ATOM   1386  CD2 PHE A 175      -6.680  18.500 -56.250  1.00 84.44           C  
ATOM   1387  CE1 PHE A 175      -9.188  18.281 -55.094  1.00 84.44           C  
ATOM   1388  CE2 PHE A 175      -7.531  17.469 -56.625  1.00 84.44           C  
ATOM   1389  CZ  PHE A 175      -8.789  17.359 -56.031  1.00 84.44           C  
ATOM   1390  N   VAL A 176      -6.355  24.000 -55.000  1.00 81.31           N  
ATOM   1391  CA  VAL A 176      -5.898  25.266 -54.438  1.00 81.31           C  
ATOM   1392  C   VAL A 176      -6.121  25.266 -52.938  1.00 81.31           C  
ATOM   1393  CB  VAL A 176      -6.625  26.469 -55.094  1.00 81.31           C  
ATOM   1394  O   VAL A 176      -5.191  25.531 -52.156  1.00 81.31           O  
ATOM   1395  CG1 VAL A 176      -6.129  27.781 -54.469  1.00 81.31           C  
ATOM   1396  CG2 VAL A 176      -6.430  26.453 -56.594  1.00 81.31           C  
ATOM   1397  N   ARG A 177      -7.367  24.984 -52.531  1.00 81.25           N  
ATOM   1398  CA  ARG A 177      -7.594  24.938 -51.094  1.00 81.25           C  
ATOM   1399  C   ARG A 177      -8.906  24.250 -50.750  1.00 81.25           C  
ATOM   1400  CB  ARG A 177      -7.598  26.359 -50.500  1.00 81.25           C  
ATOM   1401  O   ARG A 177      -9.797  24.156 -51.594  1.00 81.25           O  
ATOM   1402  CG  ARG A 177      -8.727  27.234 -51.031  1.00 81.25           C  
ATOM   1403  CD  ARG A 177      -8.656  28.641 -50.438  1.00 81.25           C  
ATOM   1404  NE  ARG A 177      -9.742  29.484 -50.938  1.00 81.25           N  
ATOM   1405  NH1 ARG A 177      -9.117  31.344 -49.719  1.00 81.25           N  
ATOM   1406  NH2 ARG A 177     -10.953  31.422 -51.094  1.00 81.25           N  
ATOM   1407  CZ  ARG A 177      -9.938  30.750 -50.562  1.00 81.25           C  
ATOM   1408  N   LYS A 178      -8.938  23.703 -49.531  1.00 83.56           N  
ATOM   1409  CA  LYS A 178     -10.180  23.172 -49.000  1.00 83.56           C  
ATOM   1410  C   LYS A 178     -11.078  24.281 -48.438  1.00 83.56           C  
ATOM   1411  CB  LYS A 178      -9.883  22.156 -47.875  1.00 83.56           C  
ATOM   1412  O   LYS A 178     -10.609  25.156 -47.719  1.00 83.56           O  
ATOM   1413  CG  LYS A 178     -11.133  21.516 -47.281  1.00 83.56           C  
ATOM   1414  CD  LYS A 178     -10.773  20.531 -46.188  1.00 83.56           C  
ATOM   1415  CE  LYS A 178     -12.016  19.984 -45.500  1.00 83.56           C  
ATOM   1416  NZ  LYS A 178     -11.680  18.969 -44.438  1.00 83.56           N  
ATOM   1417  N   LEU A 179     -12.211  24.312 -48.875  1.00 86.06           N  
ATOM   1418  CA  LEU A 179     -13.133  25.344 -48.438  1.00 86.06           C  
ATOM   1419  C   LEU A 179     -13.508  25.156 -46.969  1.00 86.06           C  
ATOM   1420  CB  LEU A 179     -14.391  25.359 -49.312  1.00 86.06           C  
ATOM   1421  O   LEU A 179     -13.883  24.047 -46.562  1.00 86.06           O  
ATOM   1422  CG  LEU A 179     -14.234  25.859 -50.750  1.00 86.06           C  
ATOM   1423  CD1 LEU A 179     -15.500  25.594 -51.531  1.00 86.06           C  
ATOM   1424  CD2 LEU A 179     -13.898  27.359 -50.750  1.00 86.06           C  
ATOM   1425  N   GLN A 180     -13.305  26.219 -46.219  1.00 81.75           N  
ATOM   1426  CA  GLN A 180     -13.508  26.172 -44.781  1.00 81.75           C  
ATOM   1427  C   GLN A 180     -14.891  26.703 -44.406  1.00 81.75           C  
ATOM   1428  CB  GLN A 180     -12.422  26.969 -44.062  1.00 81.75           C  
ATOM   1429  O   GLN A 180     -15.586  27.266 -45.250  1.00 81.75           O  
ATOM   1430  CG  GLN A 180     -11.008  26.469 -44.344  1.00 81.75           C  
ATOM   1431  CD  GLN A 180     -10.727  25.109 -43.719  1.00 81.75           C  
ATOM   1432  NE2 GLN A 180      -9.797  24.375 -44.312  1.00 81.75           N  
ATOM   1433  OE1 GLN A 180     -11.352  24.734 -42.719  1.00 81.75           O  
ATOM   1434  N   GLU A 181     -15.234  26.594 -43.250  1.00 78.00           N  
ATOM   1435  CA  GLU A 181     -16.562  26.953 -42.750  1.00 78.00           C  
ATOM   1436  C   GLU A 181     -16.766  28.469 -42.781  1.00 78.00           C  
ATOM   1437  CB  GLU A 181     -16.766  26.422 -41.312  1.00 78.00           C  
ATOM   1438  O   GLU A 181     -17.891  28.938 -42.875  1.00 78.00           O  
ATOM   1439  CG  GLU A 181     -17.078  24.938 -41.281  1.00 78.00           C  
ATOM   1440  CD  GLU A 181     -17.453  24.453 -39.875  1.00 78.00           C  
ATOM   1441  OE1 GLU A 181     -17.797  23.250 -39.719  1.00 78.00           O  
ATOM   1442  OE2 GLU A 181     -17.391  25.266 -38.938  1.00 78.00           O  
ATOM   1443  N   PHE A 182     -15.695  29.188 -42.719  1.00 81.50           N  
ATOM   1444  CA  PHE A 182     -15.867  30.625 -42.688  1.00 81.50           C  
ATOM   1445  C   PHE A 182     -15.945  31.188 -44.125  1.00 81.50           C  
ATOM   1446  CB  PHE A 182     -14.711  31.297 -41.938  1.00 81.50           C  
ATOM   1447  O   PHE A 182     -15.977  32.406 -44.312  1.00 81.50           O  
ATOM   1448  CG  PHE A 182     -13.352  30.984 -42.500  1.00 81.50           C  
ATOM   1449  CD1 PHE A 182     -12.547  30.016 -41.906  1.00 81.50           C  
ATOM   1450  CD2 PHE A 182     -12.883  31.656 -43.625  1.00 81.50           C  
ATOM   1451  CE1 PHE A 182     -11.289  29.734 -42.438  1.00 81.50           C  
ATOM   1452  CE2 PHE A 182     -11.625  31.359 -44.156  1.00 81.50           C  
ATOM   1453  CZ  PHE A 182     -10.828  30.406 -43.562  1.00 81.50           C  
ATOM   1454  N   GLU A 183     -16.047  30.297 -45.156  1.00 82.19           N  
ATOM   1455  CA  GLU A 183     -16.078  30.750 -46.531  1.00 82.19           C  
ATOM   1456  C   GLU A 183     -17.438  30.500 -47.156  1.00 82.19           C  
ATOM   1457  CB  GLU A 183     -14.977  30.078 -47.344  1.00 82.19           C  
ATOM   1458  O   GLU A 183     -18.172  29.594 -46.750  1.00 82.19           O  
ATOM   1459  CG  GLU A 183     -13.570  30.438 -46.906  1.00 82.19           C  
ATOM   1460  CD  GLU A 183     -12.484  29.859 -47.781  1.00 82.19           C  
ATOM   1461  OE1 GLU A 183     -11.352  29.641 -47.312  1.00 82.19           O  
ATOM   1462  OE2 GLU A 183     -12.773  29.609 -49.000  1.00 82.19           O  
ATOM   1463  N   LEU A 184     -17.812  31.359 -48.094  1.00 86.12           N  
ATOM   1464  CA  LEU A 184     -18.969  31.172 -48.969  1.00 86.12           C  
ATOM   1465  C   LEU A 184     -18.531  30.641 -50.312  1.00 86.12           C  
ATOM   1466  CB  LEU A 184     -19.734  32.469 -49.156  1.00 86.12           C  
ATOM   1467  O   LEU A 184     -17.891  31.344 -51.094  1.00 86.12           O  
ATOM   1468  CG  LEU A 184     -20.234  33.156 -47.875  1.00 86.12           C  
ATOM   1469  CD1 LEU A 184     -20.750  34.562 -48.156  1.00 86.12           C  
ATOM   1470  CD2 LEU A 184     -21.312  32.312 -47.188  1.00 86.12           C  
ATOM   1471  N   PRO A 185     -18.828  29.406 -50.562  1.00 86.81           N  
ATOM   1472  CA  PRO A 185     -18.266  28.766 -51.750  1.00 86.81           C  
ATOM   1473  C   PRO A 185     -18.578  29.516 -53.031  1.00 86.81           C  
ATOM   1474  CB  PRO A 185     -18.922  27.375 -51.750  1.00 86.81           C  
ATOM   1475  O   PRO A 185     -17.719  29.656 -53.906  1.00 86.81           O  
ATOM   1476  CG  PRO A 185     -19.281  27.141 -50.312  1.00 86.81           C  
ATOM   1477  CD  PRO A 185     -19.578  28.453 -49.656  1.00 86.81           C  
ATOM   1478  N   TYR A 186     -19.812  30.000 -53.188  1.00 87.38           N  
ATOM   1479  CA  TYR A 186     -20.156  30.719 -54.406  1.00 87.38           C  
ATOM   1480  C   TYR A 186     -19.297  31.984 -54.562  1.00 87.38           C  
ATOM   1481  CB  TYR A 186     -21.641  31.094 -54.438  1.00 87.38           C  
ATOM   1482  O   TYR A 186     -18.781  32.281 -55.656  1.00 87.38           O  
ATOM   1483  CG  TYR A 186     -22.062  31.812 -55.688  1.00 87.38           C  
ATOM   1484  CD1 TYR A 186     -22.188  33.219 -55.688  1.00 87.38           C  
ATOM   1485  CD2 TYR A 186     -22.344  31.125 -56.844  1.00 87.38           C  
ATOM   1486  CE1 TYR A 186     -22.594  33.875 -56.844  1.00 87.38           C  
ATOM   1487  CE2 TYR A 186     -22.750  31.781 -58.000  1.00 87.38           C  
ATOM   1488  OH  TYR A 186     -23.250  33.812 -59.156  1.00 87.38           O  
ATOM   1489  CZ  TYR A 186     -22.859  33.156 -58.000  1.00 87.38           C  
ATOM   1490  N   VAL A 187     -19.172  32.688 -53.469  1.00 85.25           N  
ATOM   1491  CA  VAL A 187     -18.422  33.906 -53.500  1.00 85.25           C  
ATOM   1492  C   VAL A 187     -16.938  33.625 -53.688  1.00 85.25           C  
ATOM   1493  CB  VAL A 187     -18.641  34.750 -52.219  1.00 85.25           C  
ATOM   1494  O   VAL A 187     -16.219  34.344 -54.375  1.00 85.25           O  
ATOM   1495  CG1 VAL A 187     -17.828  36.062 -52.281  1.00 85.25           C  
ATOM   1496  CG2 VAL A 187     -20.109  35.062 -52.031  1.00 85.25           C  
ATOM   1497  N   SER A 188     -16.500  32.562 -53.219  1.00 82.19           N  
ATOM   1498  CA  SER A 188     -15.078  32.219 -53.312  1.00 82.19           C  
ATOM   1499  C   SER A 188     -14.703  31.859 -54.750  1.00 82.19           C  
ATOM   1500  CB  SER A 188     -14.750  31.047 -52.375  1.00 82.19           C  
ATOM   1501  O   SER A 188     -13.625  32.219 -55.219  1.00 82.19           O  
ATOM   1502  OG  SER A 188     -14.922  31.422 -51.031  1.00 82.19           O  
ATOM   1503  N   VAL A 189     -15.586  31.188 -55.438  1.00 83.25           N  
ATOM   1504  CA  VAL A 189     -15.258  30.781 -56.812  1.00 83.25           C  
ATOM   1505  C   VAL A 189     -15.461  31.953 -57.750  1.00 83.25           C  
ATOM   1506  CB  VAL A 189     -16.109  29.578 -57.250  1.00 83.25           C  
ATOM   1507  O   VAL A 189     -14.672  32.156 -58.688  1.00 83.25           O  
ATOM   1508  CG1 VAL A 189     -15.977  29.359 -58.750  1.00 83.25           C  
ATOM   1509  CG2 VAL A 189     -15.688  28.312 -56.500  1.00 83.25           C  
ATOM   1510  N   THR A 190     -16.438  32.812 -57.469  1.00 82.88           N  
ATOM   1511  CA  THR A 190     -16.719  33.906 -58.406  1.00 82.88           C  
ATOM   1512  C   THR A 190     -15.758  35.062 -58.156  1.00 82.88           C  
ATOM   1513  CB  THR A 190     -18.172  34.375 -58.219  1.00 82.88           C  
ATOM   1514  O   THR A 190     -15.500  35.844 -59.094  1.00 82.88           O  
ATOM   1515  CG2 THR A 190     -19.156  33.375 -58.781  1.00 82.88           C  
ATOM   1516  OG1 THR A 190     -18.438  34.594 -56.844  1.00 82.88           O  
ATOM   1517  N   SER A 191     -15.266  35.156 -57.000  1.00 77.75           N  
ATOM   1518  CA  SER A 191     -14.352  36.281 -56.719  1.00 77.75           C  
ATOM   1519  C   SER A 191     -13.047  36.125 -57.469  1.00 77.75           C  
ATOM   1520  CB  SER A 191     -14.070  36.344 -55.219  1.00 77.75           C  
ATOM   1521  O   SER A 191     -12.328  37.094 -57.688  1.00 77.75           O  
ATOM   1522  OG  SER A 191     -13.320  35.219 -54.781  1.00 77.75           O  
ATOM   1523  N   LEU A 192     -12.680  34.969 -57.844  1.00 73.75           N  
ATOM   1524  CA  LEU A 192     -11.430  34.750 -58.562  1.00 73.75           C  
ATOM   1525  C   LEU A 192     -11.594  35.062 -60.062  1.00 73.75           C  
ATOM   1526  CB  LEU A 192     -10.961  33.312 -58.406  1.00 73.75           C  
ATOM   1527  O   LEU A 192     -10.609  35.188 -60.781  1.00 73.75           O  
ATOM   1528  CG  LEU A 192     -10.500  32.906 -57.000  1.00 73.75           C  
ATOM   1529  CD1 LEU A 192     -10.562  31.391 -56.844  1.00 73.75           C  
ATOM   1530  CD2 LEU A 192      -9.086  33.406 -56.750  1.00 73.75           C  
ATOM   1531  N   ARG A 193     -12.688  35.625 -60.531  1.00 69.62           N  
ATOM   1532  CA  ARG A 193     -13.039  36.156 -61.844  1.00 69.62           C  
ATOM   1533  C   ARG A 193     -12.430  35.312 -62.938  1.00 69.62           C  
ATOM   1534  CB  ARG A 193     -12.594  37.625 -61.969  1.00 69.62           C  
ATOM   1535  O   ARG A 193     -11.906  35.844 -63.938  1.00 69.62           O  
ATOM   1536  CG  ARG A 193     -13.242  38.562 -60.969  1.00 69.62           C  
ATOM   1537  CD  ARG A 193     -12.836  40.000 -61.219  1.00 69.62           C  
ATOM   1538  NE  ARG A 193     -13.445  40.906 -60.250  1.00 69.62           N  
ATOM   1539  NH1 ARG A 193     -12.492  42.812 -61.094  1.00 69.62           N  
ATOM   1540  NH2 ARG A 193     -13.883  42.938 -59.281  1.00 69.62           N  
ATOM   1541  CZ  ARG A 193     -13.273  42.219 -60.219  1.00 69.62           C  
ATOM   1542  N   SER A 194     -12.148  34.094 -62.781  1.00 76.88           N  
ATOM   1543  CA  SER A 194     -11.656  33.188 -63.812  1.00 76.88           C  
ATOM   1544  C   SER A 194     -12.477  31.906 -63.875  1.00 76.88           C  
ATOM   1545  CB  SER A 194     -10.180  32.844 -63.594  1.00 76.88           C  
ATOM   1546  O   SER A 194     -12.891  31.391 -62.844  1.00 76.88           O  
ATOM   1547  OG  SER A 194      -9.742  31.844 -64.500  1.00 76.88           O  
ATOM   1548  N   GLN A 195     -12.859  31.562 -65.062  1.00 73.00           N  
ATOM   1549  CA  GLN A 195     -13.656  30.359 -65.250  1.00 73.00           C  
ATOM   1550  C   GLN A 195     -12.797  29.109 -65.062  1.00 73.00           C  
ATOM   1551  CB  GLN A 195     -14.336  30.359 -66.625  1.00 73.00           C  
ATOM   1552  O   GLN A 195     -13.312  27.984 -65.062  1.00 73.00           O  
ATOM   1553  CG  GLN A 195     -15.555  31.266 -66.688  1.00 73.00           C  
ATOM   1554  CD  GLN A 195     -16.438  30.969 -67.875  1.00 73.00           C  
ATOM   1555  NE2 GLN A 195     -17.594  31.609 -67.938  1.00 73.00           N  
ATOM   1556  OE1 GLN A 195     -16.062  30.172 -68.750  1.00 73.00           O  
ATOM   1557  N   GLU A 196     -11.594  29.344 -64.812  1.00 79.25           N  
ATOM   1558  CA  GLU A 196     -10.719  28.188 -64.625  1.00 79.25           C  
ATOM   1559  C   GLU A 196     -10.883  27.578 -63.250  1.00 79.25           C  
ATOM   1560  CB  GLU A 196      -9.258  28.578 -64.875  1.00 79.25           C  
ATOM   1561  O   GLU A 196     -10.539  26.406 -63.062  1.00 79.25           O  
ATOM   1562  CG  GLU A 196      -8.953  29.000 -66.312  1.00 79.25           C  
ATOM   1563  CD  GLU A 196      -7.488  29.359 -66.562  1.00 79.25           C  
ATOM   1564  OE1 GLU A 196      -7.105  29.656 -67.688  1.00 79.25           O  
ATOM   1565  OE2 GLU A 196      -6.723  29.344 -65.562  1.00 79.25           O  
ATOM   1566  N   TYR A 197     -11.508  28.297 -62.344  1.00 82.81           N  
ATOM   1567  CA  TYR A 197     -11.648  27.797 -60.969  1.00 82.81           C  
ATOM   1568  C   TYR A 197     -13.008  27.141 -60.781  1.00 82.81           C  
ATOM   1569  CB  TYR A 197     -11.445  28.922 -59.969  1.00 82.81           C  
ATOM   1570  O   TYR A 197     -14.031  27.688 -61.219  1.00 82.81           O  
ATOM   1571  CG  TYR A 197     -10.031  29.438 -59.906  1.00 82.81           C  
ATOM   1572  CD1 TYR A 197      -9.070  28.812 -59.125  1.00 82.81           C  
ATOM   1573  CD2 TYR A 197      -9.656  30.562 -60.625  1.00 82.81           C  
ATOM   1574  CE1 TYR A 197      -7.762  29.281 -59.062  1.00 82.81           C  
ATOM   1575  CE2 TYR A 197      -8.352  31.047 -60.562  1.00 82.81           C  
ATOM   1576  OH  TYR A 197      -6.125  30.891 -59.750  1.00 82.81           O  
ATOM   1577  CZ  TYR A 197      -7.414  30.406 -59.781  1.00 82.81           C  
ATOM   1578  N   LYS A 198     -12.922  25.906 -60.281  1.00 87.94           N  
ATOM   1579  CA  LYS A 198     -14.141  25.141 -60.031  1.00 87.94           C  
ATOM   1580  C   LYS A 198     -14.141  24.531 -58.625  1.00 87.94           C  
ATOM   1581  CB  LYS A 198     -14.297  24.031 -61.094  1.00 87.94           C  
ATOM   1582  O   LYS A 198     -13.102  24.500 -57.969  1.00 87.94           O  
ATOM   1583  CG  LYS A 198     -14.367  24.547 -62.500  1.00 87.94           C  
ATOM   1584  CD  LYS A 198     -15.359  23.750 -63.344  1.00 87.94           C  
ATOM   1585  CE  LYS A 198     -15.422  24.266 -64.750  1.00 87.94           C  
ATOM   1586  NZ  LYS A 198     -16.375  23.469 -65.625  1.00 87.94           N  
ATOM   1587  N   ILE A 199     -15.312  24.109 -58.125  1.00 89.75           N  
ATOM   1588  CA  ILE A 199     -15.453  23.422 -56.844  1.00 89.75           C  
ATOM   1589  C   ILE A 199     -15.602  21.922 -57.094  1.00 89.75           C  
ATOM   1590  CB  ILE A 199     -16.656  23.969 -56.062  1.00 89.75           C  
ATOM   1591  O   ILE A 199     -16.391  21.500 -57.938  1.00 89.75           O  
ATOM   1592  CG1 ILE A 199     -16.484  25.469 -55.781  1.00 89.75           C  
ATOM   1593  CG2 ILE A 199     -16.812  23.188 -54.750  1.00 89.75           C  
ATOM   1594  CD1 ILE A 199     -17.672  26.109 -55.094  1.00 89.75           C  
ATOM   1595  N   VAL A 200     -14.742  21.156 -56.406  1.00 89.69           N  
ATOM   1596  CA  VAL A 200     -14.766  19.703 -56.562  1.00 89.69           C  
ATOM   1597  C   VAL A 200     -15.078  19.031 -55.250  1.00 89.69           C  
ATOM   1598  CB  VAL A 200     -13.422  19.188 -57.125  1.00 89.69           C  
ATOM   1599  O   VAL A 200     -14.609  19.469 -54.188  1.00 89.69           O  
ATOM   1600  CG1 VAL A 200     -13.398  17.656 -57.125  1.00 89.69           C  
ATOM   1601  CG2 VAL A 200     -13.188  19.719 -58.531  1.00 89.69           C  
ATOM   1602  N   LEU A 201     -15.922  18.016 -55.312  1.00 89.88           N  
ATOM   1603  CA  LEU A 201     -16.219  17.188 -54.156  1.00 89.88           C  
ATOM   1604  C   LEU A 201     -15.227  16.031 -54.062  1.00 89.88           C  
ATOM   1605  CB  LEU A 201     -17.641  16.656 -54.250  1.00 89.88           C  
ATOM   1606  O   LEU A 201     -15.031  15.289 -55.031  1.00 89.88           O  
ATOM   1607  CG  LEU A 201     -18.109  15.781 -53.062  1.00 89.88           C  
ATOM   1608  CD1 LEU A 201     -18.391  16.656 -51.844  1.00 89.88           C  
ATOM   1609  CD2 LEU A 201     -19.328  14.969 -53.438  1.00 89.88           C  
ATOM   1610  N   ARG A 202     -14.555  15.906 -52.844  1.00 89.56           N  
ATOM   1611  CA  ARG A 202     -13.578  14.836 -52.656  1.00 89.56           C  
ATOM   1612  C   ARG A 202     -13.586  14.344 -51.188  1.00 89.56           C  
ATOM   1613  CB  ARG A 202     -12.180  15.312 -53.031  1.00 89.56           C  
ATOM   1614  O   ARG A 202     -14.055  15.039 -50.312  1.00 89.56           O  
ATOM   1615  CG  ARG A 202     -11.156  14.188 -53.156  1.00 89.56           C  
ATOM   1616  CD  ARG A 202      -9.797  14.711 -53.594  1.00 89.56           C  
ATOM   1617  NE  ARG A 202      -8.852  13.617 -53.812  1.00 89.56           N  
ATOM   1618  NH1 ARG A 202      -8.102  14.406 -55.844  1.00 89.56           N  
ATOM   1619  NH2 ARG A 202      -7.242  12.469 -55.000  1.00 89.56           N  
ATOM   1620  CZ  ARG A 202      -8.070  13.500 -54.875  1.00 89.56           C  
ATOM   1621  N   LYS A 203     -13.055  13.117 -50.969  1.00 86.56           N  
ATOM   1622  CA  LYS A 203     -12.969  12.570 -49.625  1.00 86.56           C  
ATOM   1623  C   LYS A 203     -12.008  13.383 -48.750  1.00 86.56           C  
ATOM   1624  CB  LYS A 203     -12.539  11.102 -49.656  1.00 86.56           C  
ATOM   1625  O   LYS A 203     -10.984  13.859 -49.250  1.00 86.56           O  
ATOM   1626  CG  LYS A 203     -11.047  10.906 -49.906  1.00 86.56           C  
ATOM   1627  CD  LYS A 203     -10.656   9.438 -49.844  1.00 86.56           C  
ATOM   1628  CE  LYS A 203      -9.172   9.242 -50.094  1.00 86.56           C  
ATOM   1629  NZ  LYS A 203      -8.750   7.824 -49.875  1.00 86.56           N  
ATOM   1630  N   SER A 204     -12.242  13.578 -47.500  1.00 82.12           N  
ATOM   1631  CA  SER A 204     -11.484  14.477 -46.625  1.00 82.12           C  
ATOM   1632  C   SER A 204     -10.758  13.703 -45.531  1.00 82.12           C  
ATOM   1633  CB  SER A 204     -12.414  15.516 -46.000  1.00 82.12           C  
ATOM   1634  O   SER A 204     -10.352  14.281 -44.531  1.00 82.12           O  
ATOM   1635  OG  SER A 204     -13.234  14.922 -45.000  1.00 82.12           O  
ATOM   1636  N   TYR A 205     -10.688  12.422 -45.625  1.00 85.25           N  
ATOM   1637  CA  TYR A 205      -9.930  11.641 -44.656  1.00 85.25           C  
ATOM   1638  C   TYR A 205      -8.719  10.984 -45.312  1.00 85.25           C  
ATOM   1639  CB  TYR A 205     -10.820  10.570 -44.000  1.00 85.25           C  
ATOM   1640  O   TYR A 205      -8.656  10.875 -46.531  1.00 85.25           O  
ATOM   1641  CG  TYR A 205     -11.375   9.570 -45.000  1.00 85.25           C  
ATOM   1642  CD1 TYR A 205     -12.570   9.805 -45.656  1.00 85.25           C  
ATOM   1643  CD2 TYR A 205     -10.695   8.383 -45.250  1.00 85.25           C  
ATOM   1644  CE1 TYR A 205     -13.086   8.875 -46.562  1.00 85.25           C  
ATOM   1645  CE2 TYR A 205     -11.203   7.449 -46.156  1.00 85.25           C  
ATOM   1646  OH  TYR A 205     -12.898   6.789 -47.688  1.00 85.25           O  
ATOM   1647  CZ  TYR A 205     -12.391   7.707 -46.812  1.00 85.25           C  
ATOM   1648  N   TRP A 206      -7.738  10.609 -44.406  1.00 85.94           N  
ATOM   1649  CA  TRP A 206      -6.488  10.102 -44.969  1.00 85.94           C  
ATOM   1650  C   TRP A 206      -6.359   8.602 -44.719  1.00 85.94           C  
ATOM   1651  CB  TRP A 206      -5.289  10.836 -44.344  1.00 85.94           C  
ATOM   1652  O   TRP A 206      -5.910   7.859 -45.594  1.00 85.94           O  
ATOM   1653  CG  TRP A 206      -5.305  12.320 -44.594  1.00 85.94           C  
ATOM   1654  CD1 TRP A 206      -5.785  13.281 -43.750  1.00 85.94           C  
ATOM   1655  CD2 TRP A 206      -4.816  13.008 -45.750  1.00 85.94           C  
ATOM   1656  CE2 TRP A 206      -5.035  14.383 -45.531  1.00 85.94           C  
ATOM   1657  CE3 TRP A 206      -4.219  12.586 -46.938  1.00 85.94           C  
ATOM   1658  NE1 TRP A 206      -5.625  14.523 -44.312  1.00 85.94           N  
ATOM   1659  CH2 TRP A 206      -4.090  14.914 -47.625  1.00 85.94           C  
ATOM   1660  CZ2 TRP A 206      -4.676  15.352 -46.469  1.00 85.94           C  
ATOM   1661  CZ3 TRP A 206      -3.859  13.555 -47.875  1.00 85.94           C  
ATOM   1662  N   ASP A 207      -6.820   8.023 -43.594  1.00 81.69           N  
ATOM   1663  CA  ASP A 207      -6.688   6.613 -43.250  1.00 81.69           C  
ATOM   1664  C   ASP A 207      -7.625   5.750 -44.094  1.00 81.69           C  
ATOM   1665  CB  ASP A 207      -6.969   6.395 -41.781  1.00 81.69           C  
ATOM   1666  O   ASP A 207      -8.844   5.953 -44.094  1.00 81.69           O  
ATOM   1667  CG  ASP A 207      -6.574   5.008 -41.281  1.00 81.69           C  
ATOM   1668  OD1 ASP A 207      -6.312   4.121 -42.125  1.00 81.69           O  
ATOM   1669  OD2 ASP A 207      -6.535   4.797 -40.062  1.00 81.69           O  
ATOM   1670  N   SER A 208      -7.035   4.816 -44.844  1.00 81.88           N  
ATOM   1671  CA  SER A 208      -7.793   3.984 -45.781  1.00 81.88           C  
ATOM   1672  C   SER A 208      -8.773   3.076 -45.031  1.00 81.88           C  
ATOM   1673  CB  SER A 208      -6.852   3.139 -46.625  1.00 81.88           C  
ATOM   1674  O   SER A 208      -9.680   2.502 -45.656  1.00 81.88           O  
ATOM   1675  OG  SER A 208      -6.109   2.238 -45.812  1.00 81.88           O  
ATOM   1676  N   ALA A 209      -8.664   2.953 -43.688  1.00 80.56           N  
ATOM   1677  CA  ALA A 209      -9.609   2.145 -42.938  1.00 80.56           C  
ATOM   1678  C   ALA A 209     -11.008   2.748 -42.969  1.00 80.56           C  
ATOM   1679  CB  ALA A 209      -9.141   2.006 -41.500  1.00 80.56           C  
ATOM   1680  O   ALA A 209     -12.008   2.033 -42.844  1.00 80.56           O  
ATOM   1681  N   TYR A 210     -11.094   4.027 -43.250  1.00 81.62           N  
ATOM   1682  CA  TYR A 210     -12.391   4.680 -43.281  1.00 81.62           C  
ATOM   1683  C   TYR A 210     -13.086   4.441 -44.625  1.00 81.62           C  
ATOM   1684  CB  TYR A 210     -12.242   6.188 -43.031  1.00 81.62           C  
ATOM   1685  O   TYR A 210     -14.273   4.746 -44.781  1.00 81.62           O  
ATOM   1686  CG  TYR A 210     -11.773   6.527 -41.656  1.00 81.62           C  
ATOM   1687  CD1 TYR A 210     -12.516   6.160 -40.531  1.00 81.62           C  
ATOM   1688  CD2 TYR A 210     -10.586   7.223 -41.438  1.00 81.62           C  
ATOM   1689  CE1 TYR A 210     -12.094   6.473 -39.250  1.00 81.62           C  
ATOM   1690  CE2 TYR A 210     -10.148   7.543 -40.156  1.00 81.62           C  
ATOM   1691  OH  TYR A 210     -10.477   7.480 -37.812  1.00 81.62           O  
ATOM   1692  CZ  TYR A 210     -10.906   7.164 -39.062  1.00 81.62           C  
ATOM   1693  N   ASP A 211     -12.375   3.883 -45.531  1.00 85.69           N  
ATOM   1694  CA  ASP A 211     -12.992   3.525 -46.812  1.00 85.69           C  
ATOM   1695  C   ASP A 211     -14.102   2.492 -46.625  1.00 85.69           C  
ATOM   1696  CB  ASP A 211     -11.945   2.990 -47.781  1.00 85.69           C  
ATOM   1697  O   ASP A 211     -15.094   2.492 -47.344  1.00 85.69           O  
ATOM   1698  CG  ASP A 211     -11.031   4.074 -48.344  1.00 85.69           C  
ATOM   1699  OD1 ASP A 211     -11.344   5.273 -48.156  1.00 85.69           O  
ATOM   1700  OD2 ASP A 211      -9.984   3.727 -48.906  1.00 85.69           O  
ATOM   1701  N   ASP A 212     -13.984   1.682 -45.594  1.00 84.00           N  
ATOM   1702  CA  ASP A 212     -14.961   0.623 -45.375  1.00 84.00           C  
ATOM   1703  C   ASP A 212     -16.312   1.203 -44.969  1.00 84.00           C  
ATOM   1704  CB  ASP A 212     -14.453  -0.352 -44.312  1.00 84.00           C  
ATOM   1705  O   ASP A 212     -17.359   0.712 -45.375  1.00 84.00           O  
ATOM   1706  CG  ASP A 212     -13.312  -1.224 -44.812  1.00 84.00           C  
ATOM   1707  OD1 ASP A 212     -13.180  -1.426 -46.031  1.00 84.00           O  
ATOM   1708  OD2 ASP A 212     -12.539  -1.714 -43.938  1.00 84.00           O  
ATOM   1709  N   ASP A 213     -16.266   2.279 -44.219  1.00 81.50           N  
ATOM   1710  CA  ASP A 213     -17.516   2.926 -43.844  1.00 81.50           C  
ATOM   1711  C   ASP A 213     -18.188   3.570 -45.062  1.00 81.50           C  
ATOM   1712  CB  ASP A 213     -17.281   3.975 -42.750  1.00 81.50           C  
ATOM   1713  O   ASP A 213     -19.406   3.461 -45.219  1.00 81.50           O  
ATOM   1714  CG  ASP A 213     -16.797   3.375 -41.438  1.00 81.50           C  
ATOM   1715  OD1 ASP A 213     -17.000   2.162 -41.219  1.00 81.50           O  
ATOM   1716  OD2 ASP A 213     -16.188   4.121 -40.625  1.00 81.50           O  
ATOM   1717  N   VAL A 214     -17.422   4.145 -45.938  1.00 85.31           N  
ATOM   1718  CA  VAL A 214     -17.953   4.891 -47.062  1.00 85.31           C  
ATOM   1719  C   VAL A 214     -18.406   3.920 -48.156  1.00 85.31           C  
ATOM   1720  CB  VAL A 214     -16.906   5.875 -47.625  1.00 85.31           C  
ATOM   1721  O   VAL A 214     -19.406   4.156 -48.844  1.00 85.31           O  
ATOM   1722  CG1 VAL A 214     -17.453   6.609 -48.844  1.00 85.31           C  
ATOM   1723  CG2 VAL A 214     -16.469   6.867 -46.562  1.00 85.31           C  
ATOM   1724  N   MET A 215     -17.766   2.699 -48.188  1.00 86.88           N  
ATOM   1725  CA  MET A 215     -18.062   1.739 -49.250  1.00 86.88           C  
ATOM   1726  C   MET A 215     -19.328   0.951 -48.938  1.00 86.88           C  
ATOM   1727  CB  MET A 215     -16.891   0.782 -49.469  1.00 86.88           C  
ATOM   1728  O   MET A 215     -19.859   0.249 -49.781  1.00 86.88           O  
ATOM   1729  CG  MET A 215     -15.695   1.412 -50.156  1.00 86.88           C  
ATOM   1730  SD  MET A 215     -14.406   0.185 -50.594  1.00 86.88           S  
ATOM   1731  CE  MET A 215     -13.984  -0.431 -48.938  1.00 86.88           C  
ATOM   1732  N   GLU A 216     -19.828   1.069 -47.750  1.00 82.12           N  
ATOM   1733  CA  GLU A 216     -21.062   0.372 -47.375  1.00 82.12           C  
ATOM   1734  C   GLU A 216     -22.266   0.978 -48.094  1.00 82.12           C  
ATOM   1735  CB  GLU A 216     -21.281   0.404 -45.875  1.00 82.12           C  
ATOM   1736  O   GLU A 216     -23.250   0.287 -48.344  1.00 82.12           O  
ATOM   1737  CG  GLU A 216     -20.469  -0.633 -45.094  1.00 82.12           C  
ATOM   1738  CD  GLU A 216     -20.844  -0.729 -43.625  1.00 82.12           C  
ATOM   1739  OE1 GLU A 216     -20.297  -1.600 -42.938  1.00 82.12           O  
ATOM   1740  OE2 GLU A 216     -21.703   0.072 -43.188  1.00 82.12           O  
ATOM   1741  N   ASN A 217     -22.156   2.271 -48.344  1.00 83.75           N  
ATOM   1742  CA  ASN A 217     -23.219   2.941 -49.094  1.00 83.75           C  
ATOM   1743  C   ASN A 217     -22.906   3.006 -50.594  1.00 83.75           C  
ATOM   1744  CB  ASN A 217     -23.469   4.348 -48.531  1.00 83.75           C  
ATOM   1745  O   ASN A 217     -21.766   3.246 -50.969  1.00 83.75           O  
ATOM   1746  CG  ASN A 217     -24.656   5.035 -49.188  1.00 83.75           C  
ATOM   1747  ND2 ASN A 217     -25.656   5.352 -48.375  1.00 83.75           N  
ATOM   1748  OD1 ASN A 217     -24.656   5.277 -50.406  1.00 83.75           O  
ATOM   1749  N   ARG A 218     -23.969   2.682 -51.406  1.00 83.81           N  
ATOM   1750  CA  ARG A 218     -23.781   2.604 -52.844  1.00 83.81           C  
ATOM   1751  C   ARG A 218     -23.234   3.914 -53.406  1.00 83.81           C  
ATOM   1752  CB  ARG A 218     -25.109   2.250 -53.531  1.00 83.81           C  
ATOM   1753  O   ARG A 218     -22.328   3.912 -54.250  1.00 83.81           O  
ATOM   1754  CG  ARG A 218     -24.953   1.917 -55.031  1.00 83.81           C  
ATOM   1755  CD  ARG A 218     -26.297   1.589 -55.656  1.00 83.81           C  
ATOM   1756  NE  ARG A 218     -26.188   1.486 -57.125  1.00 83.81           N  
ATOM   1757  NH1 ARG A 218     -28.438   1.101 -57.469  1.00 83.81           N  
ATOM   1758  NH2 ARG A 218     -27.000   1.182 -59.250  1.00 83.81           N  
ATOM   1759  CZ  ARG A 218     -27.203   1.256 -57.938  1.00 83.81           C  
ATOM   1760  N   VAL A 219     -23.859   5.031 -53.000  1.00 84.12           N  
ATOM   1761  CA  VAL A 219     -23.406   6.320 -53.500  1.00 84.12           C  
ATOM   1762  C   VAL A 219     -21.984   6.594 -53.031  1.00 84.12           C  
ATOM   1763  CB  VAL A 219     -24.344   7.465 -53.062  1.00 84.12           C  
ATOM   1764  O   VAL A 219     -21.156   7.082 -53.781  1.00 84.12           O  
ATOM   1765  CG1 VAL A 219     -23.812   8.812 -53.531  1.00 84.12           C  
ATOM   1766  CG2 VAL A 219     -25.766   7.230 -53.594  1.00 84.12           C  
ATOM   1767  N   GLY A 220     -21.781   6.254 -51.875  1.00 86.38           N  
ATOM   1768  CA  GLY A 220     -20.422   6.398 -51.344  1.00 86.38           C  
ATOM   1769  C   GLY A 220     -19.406   5.562 -52.094  1.00 86.38           C  
ATOM   1770  O   GLY A 220     -18.297   6.035 -52.375  1.00 86.38           O  
ATOM   1771  N   LEU A 221     -19.797   4.395 -52.375  1.00 87.31           N  
ATOM   1772  CA  LEU A 221     -18.922   3.521 -53.156  1.00 87.31           C  
ATOM   1773  C   LEU A 221     -18.641   4.117 -54.531  1.00 87.31           C  
ATOM   1774  CB  LEU A 221     -19.547   2.131 -53.312  1.00 87.31           C  
ATOM   1775  O   LEU A 221     -17.500   4.102 -55.000  1.00 87.31           O  
ATOM   1776  CG  LEU A 221     -18.750   1.120 -54.125  1.00 87.31           C  
ATOM   1777  CD1 LEU A 221     -17.453   0.768 -53.438  1.00 87.31           C  
ATOM   1778  CD2 LEU A 221     -19.594  -0.132 -54.375  1.00 87.31           C  
ATOM   1779  N   ASN A 222     -19.672   4.637 -55.094  1.00 85.56           N  
ATOM   1780  CA  ASN A 222     -19.500   5.219 -56.406  1.00 85.56           C  
ATOM   1781  C   ASN A 222     -18.594   6.445 -56.375  1.00 85.56           C  
ATOM   1782  CB  ASN A 222     -20.859   5.578 -57.031  1.00 85.56           C  
ATOM   1783  O   ASN A 222     -17.781   6.656 -57.281  1.00 85.56           O  
ATOM   1784  CG  ASN A 222     -21.578   4.367 -57.594  1.00 85.56           C  
ATOM   1785  ND2 ASN A 222     -22.891   4.508 -57.781  1.00 85.56           N  
ATOM   1786  OD1 ASN A 222     -20.984   3.320 -57.812  1.00 85.56           O  
ATOM   1787  N   LEU A 223     -18.703   7.250 -55.344  1.00 88.31           N  
ATOM   1788  CA  LEU A 223     -17.875   8.445 -55.250  1.00 88.31           C  
ATOM   1789  C   LEU A 223     -16.406   8.086 -55.031  1.00 88.31           C  
ATOM   1790  CB  LEU A 223     -18.359   9.328 -54.094  1.00 88.31           C  
ATOM   1791  O   LEU A 223     -15.531   8.664 -55.688  1.00 88.31           O  
ATOM   1792  CG  LEU A 223     -19.656  10.102 -54.312  1.00 88.31           C  
ATOM   1793  CD1 LEU A 223     -20.125  10.750 -53.031  1.00 88.31           C  
ATOM   1794  CD2 LEU A 223     -19.469  11.148 -55.406  1.00 88.31           C  
ATOM   1795  N   LEU A 224     -16.219   7.105 -54.250  1.00 87.88           N  
ATOM   1796  CA  LEU A 224     -14.852   6.668 -54.031  1.00 87.88           C  
ATOM   1797  C   LEU A 224     -14.266   6.023 -55.281  1.00 87.88           C  
ATOM   1798  CB  LEU A 224     -14.789   5.676 -52.875  1.00 87.88           C  
ATOM   1799  O   LEU A 224     -13.094   6.219 -55.594  1.00 87.88           O  
ATOM   1800  CG  LEU A 224     -14.141   6.184 -51.594  1.00 87.88           C  
ATOM   1801  CD1 LEU A 224     -15.039   5.906 -50.375  1.00 87.88           C  
ATOM   1802  CD2 LEU A 224     -12.773   5.539 -51.375  1.00 87.88           C  
ATOM   1803  N   TYR A 225     -15.180   5.223 -55.906  1.00 87.31           N  
ATOM   1804  CA  TYR A 225     -14.742   4.594 -57.156  1.00 87.31           C  
ATOM   1805  C   TYR A 225     -14.383   5.641 -58.219  1.00 87.31           C  
ATOM   1806  CB  TYR A 225     -15.836   3.668 -57.688  1.00 87.31           C  
ATOM   1807  O   TYR A 225     -13.320   5.566 -58.812  1.00 87.31           O  
ATOM   1808  CG  TYR A 225     -15.508   3.068 -59.062  1.00 87.31           C  
ATOM   1809  CD1 TYR A 225     -16.125   3.535 -60.219  1.00 87.31           C  
ATOM   1810  CD2 TYR A 225     -14.594   2.031 -59.156  1.00 87.31           C  
ATOM   1811  CE1 TYR A 225     -15.828   2.984 -61.438  1.00 87.31           C  
ATOM   1812  CE2 TYR A 225     -14.289   1.472 -60.406  1.00 87.31           C  
ATOM   1813  OH  TYR A 225     -14.609   1.405 -62.750  1.00 87.31           O  
ATOM   1814  CZ  TYR A 225     -14.906   1.955 -61.531  1.00 87.31           C  
ATOM   1815  N   ALA A 226     -15.250   6.613 -58.438  1.00 86.31           N  
ATOM   1816  CA  ALA A 226     -14.992   7.652 -59.438  1.00 86.31           C  
ATOM   1817  C   ALA A 226     -13.711   8.422 -59.125  1.00 86.31           C  
ATOM   1818  CB  ALA A 226     -16.172   8.609 -59.531  1.00 86.31           C  
ATOM   1819  O   ALA A 226     -12.930   8.742 -60.000  1.00 86.31           O  
ATOM   1820  N   GLN A 227     -13.516   8.680 -57.875  1.00 88.12           N  
ATOM   1821  CA  GLN A 227     -12.312   9.398 -57.469  1.00 88.12           C  
ATOM   1822  C   GLN A 227     -11.062   8.562 -57.719  1.00 88.12           C  
ATOM   1823  CB  GLN A 227     -12.398   9.781 -56.000  1.00 88.12           C  
ATOM   1824  O   GLN A 227     -10.055   9.078 -58.219  1.00 88.12           O  
ATOM   1825  CG  GLN A 227     -11.219  10.617 -55.500  1.00 88.12           C  
ATOM   1826  CD  GLN A 227     -11.398  11.109 -54.094  1.00 88.12           C  
ATOM   1827  NE2 GLN A 227     -10.312  11.109 -53.312  1.00 88.12           N  
ATOM   1828  OE1 GLN A 227     -12.500  11.492 -53.688  1.00 88.12           O  
ATOM   1829  N   THR A 228     -11.109   7.273 -57.469  1.00 87.81           N  
ATOM   1830  CA  THR A 228      -9.945   6.406 -57.656  1.00 87.81           C  
ATOM   1831  C   THR A 228      -9.617   6.219 -59.125  1.00 87.81           C  
ATOM   1832  CB  THR A 228     -10.180   5.031 -57.000  1.00 87.81           C  
ATOM   1833  O   THR A 228      -8.445   6.227 -59.500  1.00 87.81           O  
ATOM   1834  CG2 THR A 228      -8.891   4.219 -56.938  1.00 87.81           C  
ATOM   1835  OG1 THR A 228     -10.648   5.219 -55.656  1.00 87.81           O  
ATOM   1836  N   VAL A 229     -10.672   6.035 -59.844  1.00 87.56           N  
ATOM   1837  CA  VAL A 229     -10.445   5.902 -61.281  1.00 87.56           C  
ATOM   1838  C   VAL A 229      -9.797   7.176 -61.812  1.00 87.56           C  
ATOM   1839  CB  VAL A 229     -11.758   5.613 -62.031  1.00 87.56           C  
ATOM   1840  O   VAL A 229      -8.852   7.109 -62.625  1.00 87.56           O  
ATOM   1841  CG1 VAL A 229     -11.547   5.723 -63.562  1.00 87.56           C  
ATOM   1842  CG2 VAL A 229     -12.297   4.230 -61.656  1.00 87.56           C  
ATOM   1843  N   SER A 230     -10.328   8.320 -61.375  1.00 85.62           N  
ATOM   1844  CA  SER A 230      -9.758   9.586 -61.844  1.00 85.62           C  
ATOM   1845  C   SER A 230      -8.312   9.734 -61.375  1.00 85.62           C  
ATOM   1846  CB  SER A 230     -10.586  10.766 -61.312  1.00 85.62           C  
ATOM   1847  O   SER A 230      -7.461  10.203 -62.156  1.00 85.62           O  
ATOM   1848  OG  SER A 230     -10.016  12.000 -61.719  1.00 85.62           O  
ATOM   1849  N   ASP A 231      -8.000   9.289 -60.250  1.00 86.50           N  
ATOM   1850  CA  ASP A 231      -6.645   9.391 -59.719  1.00 86.50           C  
ATOM   1851  C   ASP A 231      -5.684   8.484 -60.500  1.00 86.50           C  
ATOM   1852  CB  ASP A 231      -6.621   9.039 -58.250  1.00 86.50           C  
ATOM   1853  O   ASP A 231      -4.523   8.836 -60.688  1.00 86.50           O  
ATOM   1854  CG  ASP A 231      -7.258  10.109 -57.375  1.00 86.50           C  
ATOM   1855  OD1 ASP A 231      -7.531  11.219 -57.875  1.00 86.50           O  
ATOM   1856  OD2 ASP A 231      -7.488   9.836 -56.156  1.00 86.50           O  
ATOM   1857  N   ILE A 232      -6.141   7.359 -60.906  1.00 86.25           N  
ATOM   1858  CA  ILE A 232      -5.305   6.453 -61.688  1.00 86.25           C  
ATOM   1859  C   ILE A 232      -5.086   7.023 -63.094  1.00 86.25           C  
ATOM   1860  CB  ILE A 232      -5.934   5.043 -61.781  1.00 86.25           C  
ATOM   1861  O   ILE A 232      -3.969   7.000 -63.594  1.00 86.25           O  
ATOM   1862  CG1 ILE A 232      -5.879   4.348 -60.406  1.00 86.25           C  
ATOM   1863  CG2 ILE A 232      -5.227   4.203 -62.844  1.00 86.25           C  
ATOM   1864  CD1 ILE A 232      -6.656   3.039 -60.344  1.00 86.25           C  
ATOM   1865  N   GLU A 233      -6.156   7.551 -63.625  1.00 85.00           N  
ATOM   1866  CA  GLU A 233      -6.039   8.094 -65.000  1.00 85.00           C  
ATOM   1867  C   GLU A 233      -5.129   9.320 -65.000  1.00 85.00           C  
ATOM   1868  CB  GLU A 233      -7.422   8.461 -65.500  1.00 85.00           C  
ATOM   1869  O   GLU A 233      -4.434   9.562 -66.000  1.00 85.00           O  
ATOM   1870  CG  GLU A 233      -8.250   7.254 -65.938  1.00 85.00           C  
ATOM   1871  CD  GLU A 233      -9.625   7.629 -66.500  1.00 85.00           C  
ATOM   1872  OE1 GLU A 233     -10.359   6.730 -66.938  1.00 85.00           O  
ATOM   1873  OE2 GLU A 233      -9.969   8.828 -66.438  1.00 85.00           O  
ATOM   1874  N   ARG A 234      -5.152  10.031 -63.906  1.00 79.81           N  
ATOM   1875  CA  ARG A 234      -4.316  11.227 -63.844  1.00 79.81           C  
ATOM   1876  C   ARG A 234      -2.902  10.883 -63.406  1.00 79.81           C  
ATOM   1877  CB  ARG A 234      -4.930  12.266 -62.906  1.00 79.81           C  
ATOM   1878  O   ARG A 234      -2.047  11.766 -63.312  1.00 79.81           O  
ATOM   1879  CG  ARG A 234      -6.227  12.875 -63.438  1.00 79.81           C  
ATOM   1880  CD  ARG A 234      -6.785  13.906 -62.469  1.00 79.81           C  
ATOM   1881  NE  ARG A 234      -8.109  14.359 -62.844  1.00 79.81           N  
ATOM   1882  NH1 ARG A 234      -8.211  16.094 -61.344  1.00 79.81           N  
ATOM   1883  NH2 ARG A 234      -9.961  15.719 -62.750  1.00 79.81           N  
ATOM   1884  CZ  ARG A 234      -8.758  15.391 -62.312  1.00 79.81           C  
ATOM   1885  N   GLY A 235      -2.600   9.633 -63.094  1.00 79.44           N  
ATOM   1886  CA  GLY A 235      -1.272   9.172 -62.719  1.00 79.44           C  
ATOM   1887  C   GLY A 235      -0.933   9.445 -61.250  1.00 79.44           C  
ATOM   1888  O   GLY A 235       0.242   9.500 -60.875  1.00 79.44           O  
ATOM   1889  N   TRP A 236      -1.944   9.766 -60.375  1.00 81.81           N  
ATOM   1890  CA  TRP A 236      -1.674  10.008 -58.938  1.00 81.81           C  
ATOM   1891  C   TRP A 236      -1.352   8.703 -58.219  1.00 81.81           C  
ATOM   1892  CB  TRP A 236      -2.869  10.695 -58.281  1.00 81.81           C  
ATOM   1893  O   TRP A 236      -0.514   8.680 -57.312  1.00 81.81           O  
ATOM   1894  CG  TRP A 236      -3.074  12.117 -58.719  1.00 81.81           C  
ATOM   1895  CD1 TRP A 236      -2.672  12.688 -59.875  1.00 81.81           C  
ATOM   1896  CD2 TRP A 236      -3.729  13.148 -57.969  1.00 81.81           C  
ATOM   1897  CE2 TRP A 236      -3.688  14.320 -58.750  1.00 81.81           C  
ATOM   1898  CE3 TRP A 236      -4.348  13.195 -56.719  1.00 81.81           C  
ATOM   1899  NE1 TRP A 236      -3.037  14.016 -59.906  1.00 81.81           N  
ATOM   1900  CH2 TRP A 236      -4.840  15.547 -57.094  1.00 81.81           C  
ATOM   1901  CZ2 TRP A 236      -4.242  15.531 -58.312  1.00 81.81           C  
ATOM   1902  CZ3 TRP A 236      -4.898  14.398 -56.281  1.00 81.81           C  
ATOM   1903  N   ILE A 237      -2.068   7.684 -58.656  1.00 84.31           N  
ATOM   1904  CA  ILE A 237      -1.783   6.344 -58.156  1.00 84.31           C  
ATOM   1905  C   ILE A 237      -0.943   5.578 -59.156  1.00 84.31           C  
ATOM   1906  CB  ILE A 237      -3.082   5.570 -57.812  1.00 84.31           C  
ATOM   1907  O   ILE A 237      -1.316   5.480 -60.344  1.00 84.31           O  
ATOM   1908  CG1 ILE A 237      -3.938   6.348 -56.812  1.00 84.31           C  
ATOM   1909  CG2 ILE A 237      -2.760   4.164 -57.312  1.00 84.31           C  
ATOM   1910  CD1 ILE A 237      -5.332   5.770 -56.625  1.00 84.31           C  
ATOM   1911  N   LEU A 238       0.188   5.242 -58.781  1.00 79.25           N  
ATOM   1912  CA  LEU A 238       1.095   4.559 -59.688  1.00 79.25           C  
ATOM   1913  C   LEU A 238       0.699   3.094 -59.844  1.00 79.25           C  
ATOM   1914  CB  LEU A 238       2.537   4.652 -59.188  1.00 79.25           C  
ATOM   1915  O   LEU A 238       0.569   2.365 -58.844  1.00 79.25           O  
ATOM   1916  CG  LEU A 238       3.162   6.051 -59.188  1.00 79.25           C  
ATOM   1917  CD1 LEU A 238       4.293   6.121 -58.156  1.00 79.25           C  
ATOM   1918  CD2 LEU A 238       3.666   6.418 -60.562  1.00 79.25           C  
ATOM   1919  N   VAL A 239       0.298   2.717 -61.125  1.00 78.00           N  
ATOM   1920  CA  VAL A 239      -0.138   1.361 -61.438  1.00 78.00           C  
ATOM   1921  C   VAL A 239       0.817   0.734 -62.438  1.00 78.00           C  
ATOM   1922  CB  VAL A 239      -1.583   1.344 -61.969  1.00 78.00           C  
ATOM   1923  O   VAL A 239       1.243   1.393 -63.375  1.00 78.00           O  
ATOM   1924  CG1 VAL A 239      -2.148  -0.076 -61.969  1.00 78.00           C  
ATOM   1925  CG2 VAL A 239      -2.473   2.283 -61.156  1.00 78.00           C  
ATOM   1926  N   THR A 240       1.330  -0.385 -62.250  1.00 79.75           N  
ATOM   1927  CA  THR A 240       2.131  -1.115 -63.250  1.00 79.75           C  
ATOM   1928  C   THR A 240       1.260  -1.609 -64.375  1.00 79.75           C  
ATOM   1929  CB  THR A 240       2.854  -2.309 -62.594  1.00 79.75           C  
ATOM   1930  O   THR A 240       0.030  -1.573 -64.312  1.00 79.75           O  
ATOM   1931  CG2 THR A 240       3.746  -1.853 -61.438  1.00 79.75           C  
ATOM   1932  OG1 THR A 240       1.880  -3.232 -62.094  1.00 79.75           O  
ATOM   1933  N   LYS A 241       1.896  -2.066 -65.312  1.00 81.19           N  
ATOM   1934  CA  LYS A 241       1.192  -2.514 -66.562  1.00 81.19           C  
ATOM   1935  C   LYS A 241       0.278  -3.695 -66.250  1.00 81.19           C  
ATOM   1936  CB  LYS A 241       2.188  -2.893 -67.625  1.00 81.19           C  
ATOM   1937  O   LYS A 241      -0.851  -3.758 -66.688  1.00 81.19           O  
ATOM   1938  CG  LYS A 241       2.701  -1.708 -68.438  1.00 81.19           C  
ATOM   1939  CD  LYS A 241       3.576  -2.160 -69.625  1.00 81.19           C  
ATOM   1940  CE  LYS A 241       4.113  -0.974 -70.375  1.00 81.19           C  
ATOM   1941  NZ  LYS A 241       5.004  -1.411 -71.500  1.00 81.19           N  
ATOM   1942  N   GLU A 242       0.751  -4.559 -65.438  1.00 80.25           N  
ATOM   1943  CA  GLU A 242      -0.074  -5.715 -65.125  1.00 80.25           C  
ATOM   1944  C   GLU A 242      -1.234  -5.312 -64.188  1.00 80.25           C  
ATOM   1945  CB  GLU A 242       0.771  -6.797 -64.438  1.00 80.25           C  
ATOM   1946  O   GLU A 242      -2.361  -5.777 -64.375  1.00 80.25           O  
ATOM   1947  CG  GLU A 242       0.219  -8.203 -64.625  1.00 80.25           C  
ATOM   1948  CD  GLU A 242       1.136  -9.117 -65.438  1.00 80.25           C  
ATOM   1949  OE1 GLU A 242       0.724 -10.250 -65.750  1.00 80.25           O  
ATOM   1950  OE2 GLU A 242       2.275  -8.688 -65.688  1.00 80.25           O  
ATOM   1951  N   GLN A 243      -0.958  -4.426 -63.344  1.00 81.50           N  
ATOM   1952  CA  GLN A 243      -2.018  -3.971 -62.438  1.00 81.50           C  
ATOM   1953  C   GLN A 243      -3.066  -3.160 -63.188  1.00 81.50           C  
ATOM   1954  CB  GLN A 243      -1.438  -3.141 -61.281  1.00 81.50           C  
ATOM   1955  O   GLN A 243      -4.258  -3.236 -62.875  1.00 81.50           O  
ATOM   1956  CG  GLN A 243      -0.635  -3.955 -60.281  1.00 81.50           C  
ATOM   1957  CD  GLN A 243       0.127  -3.086 -59.312  1.00 81.50           C  
ATOM   1958  NE2 GLN A 243       0.559  -3.684 -58.188  1.00 81.50           N  
ATOM   1959  OE1 GLN A 243       0.327  -1.891 -59.531  1.00 81.50           O  
ATOM   1960  N   HIS A 244      -2.578  -2.418 -64.125  1.00 82.88           N  
ATOM   1961  CA  HIS A 244      -3.500  -1.629 -64.938  1.00 82.88           C  
ATOM   1962  C   HIS A 244      -4.461  -2.525 -65.750  1.00 82.88           C  
ATOM   1963  CB  HIS A 244      -2.729  -0.730 -65.938  1.00 82.88           C  
ATOM   1964  O   HIS A 244      -5.648  -2.219 -65.812  1.00 82.88           O  
ATOM   1965  CG  HIS A 244      -3.553   0.375 -66.500  1.00 82.88           C  
ATOM   1966  CD2 HIS A 244      -3.307   1.701 -66.625  1.00 82.88           C  
ATOM   1967  ND1 HIS A 244      -4.801   0.163 -67.062  1.00 82.88           N  
ATOM   1968  CE1 HIS A 244      -5.285   1.316 -67.500  1.00 82.88           C  
ATOM   1969  NE2 HIS A 244      -4.398   2.266 -67.250  1.00 82.88           N  
ATOM   1970  N   ARG A 245      -3.906  -3.660 -66.125  1.00 82.56           N  
ATOM   1971  CA  ARG A 245      -4.758  -4.613 -66.875  1.00 82.56           C  
ATOM   1972  C   ARG A 245      -5.793  -5.223 -65.938  1.00 82.56           C  
ATOM   1973  CB  ARG A 245      -3.916  -5.715 -67.500  1.00 82.56           C  
ATOM   1974  O   ARG A 245      -6.961  -5.375 -66.250  1.00 82.56           O  
ATOM   1975  CG  ARG A 245      -3.477  -5.410 -68.938  1.00 82.56           C  
ATOM   1976  CD  ARG A 245      -2.707  -6.570 -69.500  1.00 82.56           C  
ATOM   1977  NE  ARG A 245      -2.096  -6.195 -70.812  1.00 82.56           N  
ATOM   1978  NH1 ARG A 245      -0.966  -8.188 -71.062  1.00 82.56           N  
ATOM   1979  NH2 ARG A 245      -0.783  -6.535 -72.625  1.00 82.56           N  
ATOM   1980  CZ  ARG A 245      -1.283  -6.977 -71.500  1.00 82.56           C  
ATOM   1981  N   GLN A 246      -5.379  -5.516 -64.750  1.00 85.06           N  
ATOM   1982  CA  GLN A 246      -6.305  -6.086 -63.812  1.00 85.06           C  
ATOM   1983  C   GLN A 246      -7.391  -5.082 -63.438  1.00 85.06           C  
ATOM   1984  CB  GLN A 246      -5.555  -6.543 -62.562  1.00 85.06           C  
ATOM   1985  O   GLN A 246      -8.570  -5.445 -63.312  1.00 85.06           O  
ATOM   1986  CG  GLN A 246      -4.801  -7.855 -62.719  1.00 85.06           C  
ATOM   1987  CD  GLN A 246      -4.031  -8.266 -61.500  1.00 85.06           C  
ATOM   1988  NE2 GLN A 246      -3.418  -9.438 -61.531  1.00 85.06           N  
ATOM   1989  OE1 GLN A 246      -3.988  -7.527 -60.500  1.00 85.06           O  
ATOM   1990  N   LEU A 247      -6.992  -3.904 -63.188  1.00 86.56           N  
ATOM   1991  CA  LEU A 247      -7.961  -2.871 -62.844  1.00 86.56           C  
ATOM   1992  C   LEU A 247      -8.930  -2.629 -64.000  1.00 86.56           C  
ATOM   1993  CB  LEU A 247      -7.250  -1.565 -62.469  1.00 86.56           C  
ATOM   1994  O   LEU A 247     -10.125  -2.434 -63.781  1.00 86.56           O  
ATOM   1995  CG  LEU A 247      -6.609  -1.509 -61.094  1.00 86.56           C  
ATOM   1996  CD1 LEU A 247      -5.629  -0.344 -61.000  1.00 86.56           C  
ATOM   1997  CD2 LEU A 247      -7.684  -1.391 -60.000  1.00 86.56           C  
ATOM   1998  N   LYS A 248      -8.352  -2.711 -65.125  1.00 85.25           N  
ATOM   1999  CA  LYS A 248      -9.211  -2.535 -66.312  1.00 85.25           C  
ATOM   2000  C   LYS A 248     -10.203  -3.688 -66.438  1.00 85.25           C  
ATOM   2001  CB  LYS A 248      -8.375  -2.416 -67.562  1.00 85.25           C  
ATOM   2002  O   LYS A 248     -11.367  -3.479 -66.812  1.00 85.25           O  
ATOM   2003  CG  LYS A 248      -8.906  -1.393 -68.562  1.00 85.25           C  
ATOM   2004  CD  LYS A 248      -7.934  -1.187 -69.750  1.00 85.25           C  
ATOM   2005  CE  LYS A 248      -8.469  -0.184 -70.750  1.00 85.25           C  
ATOM   2006  NZ  LYS A 248      -7.488   0.083 -71.875  1.00 85.25           N  
ATOM   2007  N   SER A 249      -9.750  -4.824 -66.125  1.00 84.81           N  
ATOM   2008  CA  SER A 249     -10.656  -5.965 -66.188  1.00 84.81           C  
ATOM   2009  C   SER A 249     -11.758  -5.812 -65.125  1.00 84.81           C  
ATOM   2010  CB  SER A 249      -9.891  -7.266 -65.938  1.00 84.81           C  
ATOM   2011  O   SER A 249     -12.922  -6.105 -65.438  1.00 84.81           O  
ATOM   2012  OG  SER A 249     -10.781  -8.359 -65.812  1.00 84.81           O  
ATOM   2013  N   LEU A 250     -11.445  -5.316 -64.000  1.00 84.25           N  
ATOM   2014  CA  LEU A 250     -12.445  -5.129 -62.969  1.00 84.25           C  
ATOM   2015  C   LEU A 250     -13.391  -3.986 -63.312  1.00 84.25           C  
ATOM   2016  CB  LEU A 250     -11.758  -4.848 -61.625  1.00 84.25           C  
ATOM   2017  O   LEU A 250     -14.570  -4.016 -62.969  1.00 84.25           O  
ATOM   2018  CG  LEU A 250     -11.086  -6.043 -60.938  1.00 84.25           C  
ATOM   2019  CD1 LEU A 250     -10.172  -5.566 -59.844  1.00 84.25           C  
ATOM   2020  CD2 LEU A 250     -12.141  -7.012 -60.406  1.00 84.25           C  
ATOM   2021  N   GLN A 251     -12.867  -2.951 -64.000  1.00 80.75           N  
ATOM   2022  CA  GLN A 251     -13.711  -1.843 -64.438  1.00 80.75           C  
ATOM   2023  C   GLN A 251     -14.719  -2.301 -65.500  1.00 80.75           C  
ATOM   2024  CB  GLN A 251     -12.852  -0.710 -65.000  1.00 80.75           C  
ATOM   2025  O   GLN A 251     -15.875  -1.875 -65.500  1.00 80.75           O  
ATOM   2026  CG  GLN A 251     -13.352   0.682 -64.625  1.00 80.75           C  
ATOM   2027  CD  GLN A 251     -12.391   1.778 -65.062  1.00 80.75           C  
ATOM   2028  NE2 GLN A 251     -12.734   3.021 -64.750  1.00 80.75           N  
ATOM   2029  OE1 GLN A 251     -11.336   1.511 -65.625  1.00 80.75           O  
ATOM   2030  N   GLU A 252     -14.219  -3.281 -66.312  1.00 81.06           N  
ATOM   2031  CA  GLU A 252     -15.109  -3.805 -67.312  1.00 81.06           C  
ATOM   2032  C   GLU A 252     -16.188  -4.703 -66.750  1.00 81.06           C  
ATOM   2033  CB  GLU A 252     -14.312  -4.574 -68.375  1.00 81.06           C  
ATOM   2034  O   GLU A 252     -17.328  -4.719 -67.188  1.00 81.06           O  
ATOM   2035  CG  GLU A 252     -13.547  -3.682 -69.375  1.00 81.06           C  
ATOM   2036  CD  GLU A 252     -12.688  -4.457 -70.375  1.00 81.06           C  
ATOM   2037  OE1 GLU A 252     -12.023  -3.830 -71.188  1.00 81.06           O  
ATOM   2038  OE2 GLU A 252     -12.680  -5.707 -70.250  1.00 81.06           O  
ATOM   2039  N   LYS A 253     -15.891  -5.457 -65.812  1.00 76.75           N  
ATOM   2040  CA  LYS A 253     -16.859  -6.316 -65.125  1.00 76.75           C  
ATOM   2041  C   LYS A 253     -17.734  -5.512 -64.188  1.00 76.75           C  
ATOM   2042  CB  LYS A 253     -16.156  -7.445 -64.375  1.00 76.75           C  
ATOM   2043  O   LYS A 253     -18.641  -6.055 -63.562  1.00 76.75           O  
ATOM   2044  CG  LYS A 253     -15.602  -8.539 -65.250  1.00 76.75           C  
ATOM   2045  CD  LYS A 253     -14.977  -9.664 -64.500  1.00 76.75           C  
ATOM   2046  CE  LYS A 253     -14.391 -10.742 -65.375  1.00 76.75           C  
ATOM   2047  NZ  LYS A 253     -13.727 -11.820 -64.562  1.00 76.75           N  
ATOM   2048  N   VAL A 254     -17.594  -4.227 -64.000  1.00 74.62           N  
ATOM   2049  CA  VAL A 254     -18.344  -3.299 -63.188  1.00 74.62           C  
ATOM   2050  C   VAL A 254     -18.312  -3.770 -61.719  1.00 74.62           C  
ATOM   2051  CB  VAL A 254     -19.812  -3.160 -63.656  1.00 74.62           C  
ATOM   2052  O   VAL A 254     -19.328  -3.754 -61.031  1.00 74.62           O  
ATOM   2053  CG1 VAL A 254     -20.500  -1.987 -62.969  1.00 74.62           C  
ATOM   2054  CG2 VAL A 254     -19.859  -2.988 -65.188  1.00 74.62           C  
ATOM   2055  N   SER A 255     -17.203  -4.324 -61.281  1.00 82.69           N  
ATOM   2056  CA  SER A 255     -17.000  -4.695 -59.875  1.00 82.69           C  
ATOM   2057  C   SER A 255     -16.281  -3.596 -59.094  1.00 82.69           C  
ATOM   2058  CB  SER A 255     -16.219  -6.004 -59.750  1.00 82.69           C  
ATOM   2059  O   SER A 255     -15.070  -3.688 -58.875  1.00 82.69           O  
ATOM   2060  OG  SER A 255     -17.031  -7.105 -60.156  1.00 82.69           O  
ATOM   2061  N   LYS A 256     -16.984  -2.682 -58.531  1.00 82.19           N  
ATOM   2062  CA  LYS A 256     -16.422  -1.463 -57.969  1.00 82.19           C  
ATOM   2063  C   LYS A 256     -15.766  -1.748 -56.594  1.00 82.19           C  
ATOM   2064  CB  LYS A 256     -17.516  -0.401 -57.781  1.00 82.19           C  
ATOM   2065  O   LYS A 256     -14.711  -1.193 -56.281  1.00 82.19           O  
ATOM   2066  CG  LYS A 256     -18.062   0.126 -59.125  1.00 82.19           C  
ATOM   2067  CD  LYS A 256     -19.109   1.213 -58.875  1.00 82.19           C  
ATOM   2068  CE  LYS A 256     -19.688   1.713 -60.188  1.00 82.19           C  
ATOM   2069  NZ  LYS A 256     -20.734   2.760 -60.000  1.00 82.19           N  
ATOM   2070  N   LYS A 257     -16.281  -2.594 -55.844  1.00 84.69           N  
ATOM   2071  CA  LYS A 257     -15.734  -2.889 -54.531  1.00 84.69           C  
ATOM   2072  C   LYS A 257     -14.398  -3.615 -54.656  1.00 84.69           C  
ATOM   2073  CB  LYS A 257     -16.719  -3.727 -53.719  1.00 84.69           C  
ATOM   2074  O   LYS A 257     -13.445  -3.291 -53.938  1.00 84.69           O  
ATOM   2075  CG  LYS A 257     -16.844  -3.285 -52.250  1.00 84.69           C  
ATOM   2076  CD  LYS A 257     -17.922  -4.074 -51.531  1.00 84.69           C  
ATOM   2077  CE  LYS A 257     -18.062  -3.615 -50.094  1.00 84.69           C  
ATOM   2078  NZ  LYS A 257     -19.188  -4.324 -49.375  1.00 84.69           N  
ATOM   2079  N   GLU A 258     -14.336  -4.527 -55.469  1.00 84.94           N  
ATOM   2080  CA  GLU A 258     -13.078  -5.246 -55.688  1.00 84.94           C  
ATOM   2081  C   GLU A 258     -12.016  -4.344 -56.312  1.00 84.94           C  
ATOM   2082  CB  GLU A 258     -13.297  -6.484 -56.562  1.00 84.94           C  
ATOM   2083  O   GLU A 258     -10.836  -4.461 -55.969  1.00 84.94           O  
ATOM   2084  CG  GLU A 258     -13.984  -7.633 -55.812  1.00 84.94           C  
ATOM   2085  CD  GLU A 258     -14.539  -8.688 -56.781  1.00 84.94           C  
ATOM   2086  OE1 GLU A 258     -15.086  -9.711 -56.281  1.00 84.94           O  
ATOM   2087  OE2 GLU A 258     -14.430  -8.492 -58.000  1.00 84.94           O  
ATOM   2088  N   PHE A 259     -12.484  -3.459 -57.188  1.00 85.12           N  
ATOM   2089  CA  PHE A 259     -11.562  -2.482 -57.750  1.00 85.12           C  
ATOM   2090  C   PHE A 259     -10.922  -1.636 -56.656  1.00 85.12           C  
ATOM   2091  CB  PHE A 259     -12.289  -1.580 -58.781  1.00 85.12           C  
ATOM   2092  O   PHE A 259      -9.703  -1.463 -56.656  1.00 85.12           O  
ATOM   2093  CG  PHE A 259     -11.391  -0.579 -59.438  1.00 85.12           C  
ATOM   2094  CD1 PHE A 259     -11.141   0.657 -58.875  1.00 85.12           C  
ATOM   2095  CD2 PHE A 259     -10.805  -0.874 -60.656  1.00 85.12           C  
ATOM   2096  CE1 PHE A 259     -10.312   1.586 -59.500  1.00 85.12           C  
ATOM   2097  CE2 PHE A 259      -9.977   0.050 -61.281  1.00 85.12           C  
ATOM   2098  CZ  PHE A 259      -9.734   1.278 -60.719  1.00 85.12           C  
ATOM   2099  N   LEU A 260     -11.719  -1.239 -55.719  1.00 86.94           N  
ATOM   2100  CA  LEU A 260     -11.234  -0.381 -54.625  1.00 86.94           C  
ATOM   2101  C   LEU A 260     -10.336  -1.162 -53.688  1.00 86.94           C  
ATOM   2102  CB  LEU A 260     -12.398   0.235 -53.875  1.00 86.94           C  
ATOM   2103  O   LEU A 260      -9.328  -0.640 -53.188  1.00 86.94           O  
ATOM   2104  CG  LEU A 260     -13.023   1.496 -54.469  1.00 86.94           C  
ATOM   2105  CD1 LEU A 260     -14.438   1.701 -53.938  1.00 86.94           C  
ATOM   2106  CD2 LEU A 260     -12.148   2.713 -54.156  1.00 86.94           C  
ATOM   2107  N   ARG A 261     -10.656  -2.299 -53.469  1.00 86.94           N  
ATOM   2108  CA  ARG A 261      -9.828  -3.109 -52.594  1.00 86.94           C  
ATOM   2109  C   ARG A 261      -8.445  -3.340 -53.188  1.00 86.94           C  
ATOM   2110  CB  ARG A 261     -10.500  -4.453 -52.312  1.00 86.94           C  
ATOM   2111  O   ARG A 261      -7.438  -3.297 -52.500  1.00 86.94           O  
ATOM   2112  CG  ARG A 261     -11.633  -4.367 -51.281  1.00 86.94           C  
ATOM   2113  CD  ARG A 261     -11.172  -4.750 -49.875  1.00 86.94           C  
ATOM   2114  NE  ARG A 261     -12.266  -4.695 -48.938  1.00 86.94           N  
ATOM   2115  NH1 ARG A 261     -10.945  -5.160 -47.094  1.00 86.94           N  
ATOM   2116  NH2 ARG A 261     -13.195  -4.820 -46.844  1.00 86.94           N  
ATOM   2117  CZ  ARG A 261     -12.133  -4.891 -47.625  1.00 86.94           C  
ATOM   2118  N   LEU A 262      -8.391  -3.531 -54.500  1.00 84.94           N  
ATOM   2119  CA  LEU A 262      -7.105  -3.670 -55.156  1.00 84.94           C  
ATOM   2120  C   LEU A 262      -6.355  -2.344 -55.188  1.00 84.94           C  
ATOM   2121  CB  LEU A 262      -7.301  -4.176 -56.594  1.00 84.94           C  
ATOM   2122  O   LEU A 262      -5.141  -2.309 -54.969  1.00 84.94           O  
ATOM   2123  CG  LEU A 262      -6.027  -4.477 -57.375  1.00 84.94           C  
ATOM   2124  CD1 LEU A 262      -5.266  -5.633 -56.750  1.00 84.94           C  
ATOM   2125  CD2 LEU A 262      -6.367  -4.793 -58.844  1.00 84.94           C  
ATOM   2126  N   ALA A 263      -7.074  -1.228 -55.406  1.00 85.69           N  
ATOM   2127  CA  ALA A 263      -6.438   0.085 -55.438  1.00 85.69           C  
ATOM   2128  C   ALA A 263      -5.828   0.454 -54.094  1.00 85.69           C  
ATOM   2129  CB  ALA A 263      -7.441   1.148 -55.875  1.00 85.69           C  
ATOM   2130  O   ALA A 263      -4.820   1.159 -54.031  1.00 85.69           O  
ATOM   2131  N   GLN A 264      -6.461  -0.028 -53.094  1.00 85.50           N  
ATOM   2132  CA  GLN A 264      -5.984   0.279 -51.750  1.00 85.50           C  
ATOM   2133  C   GLN A 264      -4.586  -0.292 -51.531  1.00 85.50           C  
ATOM   2134  CB  GLN A 264      -6.953  -0.263 -50.719  1.00 85.50           C  
ATOM   2135  O   GLN A 264      -3.846   0.196 -50.656  1.00 85.50           O  
ATOM   2136  CG  GLN A 264      -8.219   0.567 -50.562  1.00 85.50           C  
ATOM   2137  CD  GLN A 264      -9.219  -0.057 -49.594  1.00 85.50           C  
ATOM   2138  NE2 GLN A 264     -10.289   0.675 -49.281  1.00 85.50           N  
ATOM   2139  OE1 GLN A 264      -9.039  -1.188 -49.125  1.00 85.50           O  
ATOM   2140  N   THR A 265      -4.230  -1.299 -52.250  1.00 82.75           N  
ATOM   2141  CA  THR A 265      -2.926  -1.924 -52.062  1.00 82.75           C  
ATOM   2142  C   THR A 265      -1.874  -1.231 -52.938  1.00 82.75           C  
ATOM   2143  CB  THR A 265      -2.973  -3.424 -52.406  1.00 82.75           C  
ATOM   2144  O   THR A 265      -0.683  -1.528 -52.812  1.00 82.75           O  
ATOM   2145  CG2 THR A 265      -4.035  -4.145 -51.594  1.00 82.75           C  
ATOM   2146  OG1 THR A 265      -3.273  -3.576 -53.812  1.00 82.75           O  
ATOM   2147  N   LEU A 266      -2.289  -0.339 -53.750  1.00 82.94           N  
ATOM   2148  CA  LEU A 266      -1.353   0.303 -54.688  1.00 82.94           C  
ATOM   2149  C   LEU A 266      -0.622   1.451 -54.000  1.00 82.94           C  
ATOM   2150  CB  LEU A 266      -2.084   0.818 -55.906  1.00 82.94           C  
ATOM   2151  O   LEU A 266      -1.109   1.998 -53.000  1.00 82.94           O  
ATOM   2152  CG  LEU A 266      -2.803  -0.232 -56.750  1.00 82.94           C  
ATOM   2153  CD1 LEU A 266      -3.709   0.443 -57.781  1.00 82.94           C  
ATOM   2154  CD2 LEU A 266      -1.793  -1.144 -57.469  1.00 82.94           C  
ATOM   2155  N   ARG A 267       0.508   1.733 -54.656  1.00 79.56           N  
ATOM   2156  CA  ARG A 267       1.337   2.789 -54.094  1.00 79.56           C  
ATOM   2157  C   ARG A 267       0.694   4.160 -54.281  1.00 79.56           C  
ATOM   2158  CB  ARG A 267       2.734   2.773 -54.719  1.00 79.56           C  
ATOM   2159  O   ARG A 267       0.187   4.461 -55.375  1.00 79.56           O  
ATOM   2160  CG  ARG A 267       3.836   3.234 -53.781  1.00 79.56           C  
ATOM   2161  CD  ARG A 267       5.215   3.092 -54.406  1.00 79.56           C  
ATOM   2162  NE  ARG A 267       6.262   3.613 -53.531  1.00 79.56           N  
ATOM   2163  NH1 ARG A 267       7.988   3.176 -55.000  1.00 79.56           N  
ATOM   2164  NH2 ARG A 267       8.422   4.141 -52.969  1.00 79.56           N  
ATOM   2165  CZ  ARG A 267       7.555   3.643 -53.844  1.00 79.56           C  
ATOM   2166  N   HIS A 268       0.564   5.000 -53.219  1.00 82.19           N  
ATOM   2167  CA  HIS A 268       0.090   6.379 -53.188  1.00 82.19           C  
ATOM   2168  C   HIS A 268      -1.432   6.441 -53.281  1.00 82.19           C  
ATOM   2169  CB  HIS A 268       0.714   7.188 -54.344  1.00 82.19           C  
ATOM   2170  O   HIS A 268      -1.991   7.438 -53.750  1.00 82.19           O  
ATOM   2171  CG  HIS A 268       2.166   7.488 -54.125  1.00 82.19           C  
ATOM   2172  CD2 HIS A 268       3.264   7.055 -54.812  1.00 82.19           C  
ATOM   2173  ND1 HIS A 268       2.619   8.328 -53.156  1.00 82.19           N  
ATOM   2174  CE1 HIS A 268       3.939   8.406 -53.219  1.00 82.19           C  
ATOM   2175  NE2 HIS A 268       4.355   7.637 -54.219  1.00 82.19           N  
ATOM   2176  N   TYR A 269      -2.053   5.297 -53.094  1.00 86.31           N  
ATOM   2177  CA  TYR A 269      -3.498   5.379 -52.906  1.00 86.31           C  
ATOM   2178  C   TYR A 269      -3.857   6.285 -51.719  1.00 86.31           C  
ATOM   2179  CB  TYR A 269      -4.098   3.986 -52.688  1.00 86.31           C  
ATOM   2180  O   TYR A 269      -3.285   6.160 -50.656  1.00 86.31           O  
ATOM   2181  CG  TYR A 269      -5.586   3.998 -52.438  1.00 86.31           C  
ATOM   2182  CD1 TYR A 269      -6.094   3.906 -51.156  1.00 86.31           C  
ATOM   2183  CD2 TYR A 269      -6.488   4.102 -53.500  1.00 86.31           C  
ATOM   2184  CE1 TYR A 269      -7.465   3.914 -50.906  1.00 86.31           C  
ATOM   2185  CE2 TYR A 269      -7.859   4.109 -53.281  1.00 86.31           C  
ATOM   2186  OH  TYR A 269      -9.695   4.023 -51.750  1.00 86.31           O  
ATOM   2187  CZ  TYR A 269      -8.336   4.016 -51.969  1.00 86.31           C  
ATOM   2188  N   GLY A 270      -4.676   7.281 -52.000  1.00 82.81           N  
ATOM   2189  CA  GLY A 270      -5.133   8.195 -50.969  1.00 82.81           C  
ATOM   2190  C   GLY A 270      -4.250   9.422 -50.844  1.00 82.81           C  
ATOM   2191  O   GLY A 270      -4.414  10.203 -49.906  1.00 82.81           O  
ATOM   2192  N   TYR A 271      -3.232   9.555 -51.688  1.00 86.31           N  
ATOM   2193  CA  TYR A 271      -2.359  10.727 -51.656  1.00 86.31           C  
ATOM   2194  C   TYR A 271      -2.949  11.859 -52.469  1.00 86.31           C  
ATOM   2195  CB  TYR A 271      -0.966  10.367 -52.188  1.00 86.31           C  
ATOM   2196  O   TYR A 271      -3.709  11.625 -53.438  1.00 86.31           O  
ATOM   2197  CG  TYR A 271      -0.094   9.672 -51.156  1.00 86.31           C  
ATOM   2198  CD1 TYR A 271       1.104  10.242 -50.750  1.00 86.31           C  
ATOM   2199  CD2 TYR A 271      -0.466   8.445 -50.625  1.00 86.31           C  
ATOM   2200  CE1 TYR A 271       1.913   9.609 -49.812  1.00 86.31           C  
ATOM   2201  CE2 TYR A 271       0.334   7.805 -49.688  1.00 86.31           C  
ATOM   2202  OH  TYR A 271       2.316   7.758 -48.344  1.00 86.31           O  
ATOM   2203  CZ  TYR A 271       1.520   8.391 -49.281  1.00 86.31           C  
ATOM   2204  N   LEU A 272      -2.701  13.078 -52.062  1.00 87.12           N  
ATOM   2205  CA  LEU A 272      -2.979  14.250 -52.906  1.00 87.12           C  
ATOM   2206  C   LEU A 272      -1.707  14.766 -53.562  1.00 87.12           C  
ATOM   2207  CB  LEU A 272      -3.604  15.359 -52.031  1.00 87.12           C  
ATOM   2208  O   LEU A 272      -0.716  15.047 -52.875  1.00 87.12           O  
ATOM   2209  CG  LEU A 272      -4.605  16.281 -52.750  1.00 87.12           C  
ATOM   2210  CD1 LEU A 272      -5.918  16.328 -51.969  1.00 87.12           C  
ATOM   2211  CD2 LEU A 272      -4.027  17.672 -52.906  1.00 87.12           C  
ATOM   2212  N   ARG A 273      -1.681  14.703 -54.906  1.00 86.38           N  
ATOM   2213  CA  ARG A 273      -0.506  15.133 -55.656  1.00 86.38           C  
ATOM   2214  C   ARG A 273      -0.615  16.594 -56.062  1.00 86.38           C  
ATOM   2215  CB  ARG A 273      -0.322  14.258 -56.906  1.00 86.38           C  
ATOM   2216  O   ARG A 273      -1.660  17.047 -56.562  1.00 86.38           O  
ATOM   2217  CG  ARG A 273       0.979  14.516 -57.656  1.00 86.38           C  
ATOM   2218  CD  ARG A 273       1.163  13.555 -58.812  1.00 86.38           C  
ATOM   2219  NE  ARG A 273       2.363  13.859 -59.594  1.00 86.38           N  
ATOM   2220  NH1 ARG A 273       2.400  11.844 -60.719  1.00 86.38           N  
ATOM   2221  NH2 ARG A 273       4.016  13.422 -61.125  1.00 86.38           N  
ATOM   2222  CZ  ARG A 273       2.924  13.047 -60.469  1.00 86.38           C  
ATOM   2223  N   PHE A 274       0.391  17.250 -55.812  1.00 87.88           N  
ATOM   2224  CA  PHE A 274       0.403  18.672 -56.125  1.00 87.88           C  
ATOM   2225  C   PHE A 274       1.160  18.922 -57.438  1.00 87.88           C  
ATOM   2226  CB  PHE A 274       1.032  19.469 -55.000  1.00 87.88           C  
ATOM   2227  O   PHE A 274       1.811  18.031 -57.969  1.00 87.88           O  
ATOM   2228  CG  PHE A 274       0.334  19.297 -53.688  1.00 87.88           C  
ATOM   2229  CD1 PHE A 274      -0.866  19.953 -53.406  1.00 87.88           C  
ATOM   2230  CD2 PHE A 274       0.879  18.484 -52.688  1.00 87.88           C  
ATOM   2231  CE1 PHE A 274      -1.515  19.797 -52.188  1.00 87.88           C  
ATOM   2232  CE2 PHE A 274       0.237  18.328 -51.469  1.00 87.88           C  
ATOM   2233  CZ  PHE A 274      -0.959  18.984 -51.219  1.00 87.88           C  
ATOM   2234  N   ASP A 275       1.047  20.141 -57.969  1.00 85.56           N  
ATOM   2235  CA  ASP A 275       1.729  20.516 -59.219  1.00 85.56           C  
ATOM   2236  C   ASP A 275       3.236  20.625 -59.000  1.00 85.56           C  
ATOM   2237  CB  ASP A 275       1.178  21.828 -59.750  1.00 85.56           C  
ATOM   2238  O   ASP A 275       3.697  20.750 -57.844  1.00 85.56           O  
ATOM   2239  CG  ASP A 275      -0.289  21.750 -60.125  1.00 85.56           C  
ATOM   2240  OD1 ASP A 275      -0.779  20.641 -60.438  1.00 85.56           O  
ATOM   2241  OD2 ASP A 275      -0.960  22.797 -60.125  1.00 85.56           O  
ATOM   2242  N   ALA A 276       3.910  20.453 -60.125  1.00 83.19           N  
ATOM   2243  CA  ALA A 276       5.367  20.547 -60.031  1.00 83.19           C  
ATOM   2244  C   ALA A 276       5.812  21.875 -59.438  1.00 83.19           C  
ATOM   2245  CB  ALA A 276       5.973  20.375 -61.438  1.00 83.19           C  
ATOM   2246  O   ALA A 276       5.262  22.922 -59.750  1.00 83.19           O  
ATOM   2247  N   CYS A 277       6.504  21.719 -58.406  1.00 86.69           N  
ATOM   2248  CA  CYS A 277       7.004  22.906 -57.719  1.00 86.69           C  
ATOM   2249  C   CYS A 277       8.492  22.781 -57.406  1.00 86.69           C  
ATOM   2250  CB  CYS A 277       6.242  23.125 -56.406  1.00 86.69           C  
ATOM   2251  O   CYS A 277       9.156  21.875 -57.938  1.00 86.69           O  
ATOM   2252  SG  CYS A 277       6.273  21.688 -55.281  1.00 86.69           S  
ATOM   2253  N   VAL A 278       8.953  23.797 -56.656  1.00 88.19           N  
ATOM   2254  CA  VAL A 278      10.383  23.844 -56.406  1.00 88.19           C  
ATOM   2255  C   VAL A 278      10.641  23.703 -54.906  1.00 88.19           C  
ATOM   2256  CB  VAL A 278      11.023  25.141 -56.938  1.00 88.19           C  
ATOM   2257  O   VAL A 278       9.898  24.266 -54.094  1.00 88.19           O  
ATOM   2258  CG1 VAL A 278      12.539  25.125 -56.750  1.00 88.19           C  
ATOM   2259  CG2 VAL A 278      10.656  25.359 -58.406  1.00 88.19           C  
ATOM   2260  N   ALA A 279      11.430  22.797 -54.562  1.00 83.88           N  
ATOM   2261  CA  ALA A 279      11.844  22.625 -53.156  1.00 83.88           C  
ATOM   2262  C   ALA A 279      13.344  22.859 -53.000  1.00 83.88           C  
ATOM   2263  CB  ALA A 279      11.484  21.219 -52.688  1.00 83.88           C  
ATOM   2264  O   ALA A 279      14.094  22.859 -54.000  1.00 83.88           O  
ATOM   2265  N   ASP A 280      13.664  23.375 -51.875  1.00 81.88           N  
ATOM   2266  CA  ASP A 280      15.078  23.641 -51.656  1.00 81.88           C  
ATOM   2267  C   ASP A 280      15.805  22.375 -51.188  1.00 81.88           C  
ATOM   2268  CB  ASP A 280      15.250  24.750 -50.594  1.00 81.88           C  
ATOM   2269  O   ASP A 280      16.969  22.438 -50.781  1.00 81.88           O  
ATOM   2270  CG  ASP A 280      14.672  24.375 -49.250  1.00 81.88           C  
ATOM   2271  OD1 ASP A 280      14.039  23.312 -49.125  1.00 81.88           O  
ATOM   2272  OD2 ASP A 280      14.836  25.172 -48.312  1.00 81.88           O  
ATOM   2273  N   PHE A 281      15.203  21.188 -50.969  1.00 78.44           N  
ATOM   2274  CA  PHE A 281      15.828  19.922 -50.625  1.00 78.44           C  
ATOM   2275  C   PHE A 281      15.586  18.875 -51.719  1.00 78.44           C  
ATOM   2276  CB  PHE A 281      15.305  19.406 -49.281  1.00 78.44           C  
ATOM   2277  O   PHE A 281      14.453  18.703 -52.188  1.00 78.44           O  
ATOM   2278  CG  PHE A 281      15.977  18.141 -48.812  1.00 78.44           C  
ATOM   2279  CD1 PHE A 281      15.406  16.906 -49.062  1.00 78.44           C  
ATOM   2280  CD2 PHE A 281      17.172  18.203 -48.125  1.00 78.44           C  
ATOM   2281  CE1 PHE A 281      16.031  15.734 -48.625  1.00 78.44           C  
ATOM   2282  CE2 PHE A 281      17.797  17.047 -47.656  1.00 78.44           C  
ATOM   2283  CZ  PHE A 281      17.219  15.805 -47.938  1.00 78.44           C  
ATOM   2284  N   PRO A 282      16.703  18.062 -52.031  1.00 70.62           N  
ATOM   2285  CA  PRO A 282      18.062  17.938 -51.531  1.00 70.62           C  
ATOM   2286  C   PRO A 282      18.984  19.062 -51.969  1.00 70.62           C  
ATOM   2287  CB  PRO A 282      18.531  16.594 -52.094  1.00 70.62           C  
ATOM   2288  O   PRO A 282      20.000  19.328 -51.344  1.00 70.62           O  
ATOM   2289  CG  PRO A 282      17.562  16.281 -53.188  1.00 70.62           C  
ATOM   2290  CD  PRO A 282      16.375  17.172 -53.031  1.00 70.62           C  
ATOM   2291  N   GLU A 283      18.562  19.609 -53.156  1.00 76.50           N  
ATOM   2292  CA  GLU A 283      19.312  20.766 -53.656  1.00 76.50           C  
ATOM   2293  C   GLU A 283      18.422  22.016 -53.750  1.00 76.50           C  
ATOM   2294  CB  GLU A 283      19.953  20.469 -55.000  1.00 76.50           C  
ATOM   2295  O   GLU A 283      17.188  21.906 -53.719  1.00 76.50           O  
ATOM   2296  CG  GLU A 283      20.969  19.344 -54.969  1.00 76.50           C  
ATOM   2297  CD  GLU A 283      21.625  19.094 -56.312  1.00 76.50           C  
ATOM   2298  OE1 GLU A 283      22.562  18.266 -56.375  1.00 76.50           O  
ATOM   2299  OE2 GLU A 283      21.203  19.719 -57.312  1.00 76.50           O  
ATOM   2300  N   LYS A 284      19.078  23.109 -53.844  1.00 75.88           N  
ATOM   2301  CA  LYS A 284      18.328  24.359 -53.875  1.00 75.88           C  
ATOM   2302  C   LYS A 284      17.578  24.500 -55.219  1.00 75.88           C  
ATOM   2303  CB  LYS A 284      19.250  25.562 -53.688  1.00 75.88           C  
ATOM   2304  O   LYS A 284      18.109  24.141 -56.250  1.00 75.88           O  
ATOM   2305  CG  LYS A 284      18.812  26.484 -52.531  1.00 75.88           C  
ATOM   2306  CD  LYS A 284      19.750  27.688 -52.406  1.00 75.88           C  
ATOM   2307  CE  LYS A 284      19.281  28.641 -51.344  1.00 75.88           C  
ATOM   2308  NZ  LYS A 284      20.156  29.844 -51.250  1.00 75.88           N  
ATOM   2309  N   ASP A 285      16.422  24.875 -55.281  1.00 75.69           N  
ATOM   2310  CA  ASP A 285      15.547  25.156 -56.438  1.00 75.69           C  
ATOM   2311  C   ASP A 285      15.344  23.922 -57.281  1.00 75.69           C  
ATOM   2312  CB  ASP A 285      16.109  26.312 -57.250  1.00 75.69           C  
ATOM   2313  O   ASP A 285      15.414  24.016 -58.531  1.00 75.69           O  
ATOM   2314  CG  ASP A 285      15.906  27.672 -56.625  1.00 75.69           C  
ATOM   2315  OD1 ASP A 285      14.914  27.859 -55.875  1.00 75.69           O  
ATOM   2316  OD2 ASP A 285      16.734  28.578 -56.875  1.00 75.69           O  
ATOM   2317  N   CYS A 286      15.188  22.828 -56.781  1.00 79.38           N  
ATOM   2318  CA  CYS A 286      14.961  21.578 -57.531  1.00 79.38           C  
ATOM   2319  C   CYS A 286      13.477  21.359 -57.781  1.00 79.38           C  
ATOM   2320  CB  CYS A 286      15.531  20.391 -56.750  1.00 79.38           C  
ATOM   2321  O   CYS A 286      12.648  21.531 -56.875  1.00 79.38           O  
ATOM   2322  SG  CYS A 286      15.539  18.844 -57.688  1.00 79.38           S  
ATOM   2323  N   PRO A 287      13.227  21.078 -59.062  1.00 82.56           N  
ATOM   2324  CA  PRO A 287      11.820  20.781 -59.344  1.00 82.56           C  
ATOM   2325  C   PRO A 287      11.359  19.469 -58.719  1.00 82.56           C  
ATOM   2326  CB  PRO A 287      11.789  20.688 -60.875  1.00 82.56           C  
ATOM   2327  O   PRO A 287      12.016  18.422 -58.875  1.00 82.56           O  
ATOM   2328  CG  PRO A 287      13.219  20.516 -61.281  1.00 82.56           C  
ATOM   2329  CD  PRO A 287      14.086  20.891 -60.125  1.00 82.56           C  
ATOM   2330  N   VAL A 288      10.352  19.609 -58.000  1.00 84.81           N  
ATOM   2331  CA  VAL A 288       9.875  18.422 -57.281  1.00 84.81           C  
ATOM   2332  C   VAL A 288       8.359  18.328 -57.438  1.00 84.81           C  
ATOM   2333  CB  VAL A 288      10.281  18.453 -55.812  1.00 84.81           C  
ATOM   2334  O   VAL A 288       7.684  19.328 -57.688  1.00 84.81           O  
ATOM   2335  CG1 VAL A 288      11.797  18.312 -55.656  1.00 84.81           C  
ATOM   2336  CG2 VAL A 288       9.789  19.734 -55.125  1.00 84.81           C  
ATOM   2337  N   VAL A 289       7.883  17.047 -57.344  1.00 86.19           N  
ATOM   2338  CA  VAL A 289       6.445  16.812 -57.219  1.00 86.19           C  
ATOM   2339  C   VAL A 289       6.117  16.281 -55.844  1.00 86.19           C  
ATOM   2340  CB  VAL A 289       5.949  15.820 -58.312  1.00 86.19           C  
ATOM   2341  O   VAL A 289       6.641  15.258 -55.406  1.00 86.19           O  
ATOM   2342  CG1 VAL A 289       4.461  15.523 -58.125  1.00 86.19           C  
ATOM   2343  CG2 VAL A 289       6.215  16.375 -59.688  1.00 86.19           C  
ATOM   2344  N   VAL A 290       5.277  17.109 -55.156  1.00 87.81           N  
ATOM   2345  CA  VAL A 290       4.973  16.797 -53.750  1.00 87.81           C  
ATOM   2346  C   VAL A 290       3.639  16.062 -53.688  1.00 87.81           C  
ATOM   2347  CB  VAL A 290       4.926  18.078 -52.875  1.00 87.81           C  
ATOM   2348  O   VAL A 290       2.678  16.422 -54.375  1.00 87.81           O  
ATOM   2349  CG1 VAL A 290       4.645  17.719 -51.438  1.00 87.81           C  
ATOM   2350  CG2 VAL A 290       6.238  18.844 -53.000  1.00 87.81           C  
ATOM   2351  N   SER A 291       3.602  14.938 -53.000  1.00 88.19           N  
ATOM   2352  CA  SER A 291       2.365  14.219 -52.719  1.00 88.19           C  
ATOM   2353  C   SER A 291       2.162  14.039 -51.219  1.00 88.19           C  
ATOM   2354  CB  SER A 291       2.373  12.844 -53.406  1.00 88.19           C  
ATOM   2355  O   SER A 291       3.113  13.766 -50.469  1.00 88.19           O  
ATOM   2356  OG  SER A 291       2.660  12.977 -54.781  1.00 88.19           O  
ATOM   2357  N   ALA A 292       0.927  14.445 -50.750  1.00 88.88           N  
ATOM   2358  CA  ALA A 292       0.625  14.344 -49.312  1.00 88.88           C  
ATOM   2359  C   ALA A 292      -0.299  13.156 -49.031  1.00 88.88           C  
ATOM   2360  CB  ALA A 292      -0.004  15.633 -48.812  1.00 88.88           C  
ATOM   2361  O   ALA A 292      -1.315  12.984 -49.719  1.00 88.88           O  
ATOM   2362  N   GLY A 293       0.115  12.172 -48.219  1.00 86.94           N  
ATOM   2363  CA  GLY A 293      -0.711  11.039 -47.812  1.00 86.94           C  
ATOM   2364  C   GLY A 293      -0.019  10.109 -46.844  1.00 86.94           C  
ATOM   2365  O   GLY A 293       1.205  10.156 -46.688  1.00 86.94           O  
ATOM   2366  N   ASN A 294      -0.752   9.305 -46.156  1.00 81.19           N  
ATOM   2367  CA  ASN A 294      -0.278   8.312 -45.188  1.00 81.19           C  
ATOM   2368  C   ASN A 294       0.650   8.938 -44.156  1.00 81.19           C  
ATOM   2369  CB  ASN A 294       0.430   7.164 -45.906  1.00 81.19           C  
ATOM   2370  O   ASN A 294       1.713   8.391 -43.844  1.00 81.19           O  
ATOM   2371  CG  ASN A 294       0.155   5.820 -45.281  1.00 81.19           C  
ATOM   2372  ND2 ASN A 294       0.896   4.801 -45.688  1.00 81.19           N  
ATOM   2373  OD1 ASN A 294      -0.719   5.691 -44.406  1.00 81.19           O  
ATOM   2374  N   SER A 295       0.249  10.172 -43.625  1.00 82.12           N  
ATOM   2375  CA  SER A 295       0.958  10.914 -42.594  1.00 82.12           C  
ATOM   2376  C   SER A 295       2.377  11.250 -43.031  1.00 82.12           C  
ATOM   2377  CB  SER A 295       0.995  10.109 -41.281  1.00 82.12           C  
ATOM   2378  O   SER A 295       3.316  11.164 -42.219  1.00 82.12           O  
ATOM   2379  OG  SER A 295      -0.317   9.781 -40.875  1.00 82.12           O  
ATOM   2380  N   GLU A 296       2.598  11.508 -44.312  1.00 86.69           N  
ATOM   2381  CA  GLU A 296       3.891  11.914 -44.875  1.00 86.69           C  
ATOM   2382  C   GLU A 296       3.719  12.820 -46.094  1.00 86.69           C  
ATOM   2383  CB  GLU A 296       4.730  10.688 -45.250  1.00 86.69           C  
ATOM   2384  O   GLU A 296       2.641  12.867 -46.688  1.00 86.69           O  
ATOM   2385  CG  GLU A 296       4.172   9.898 -46.406  1.00 86.69           C  
ATOM   2386  CD  GLU A 296       4.895   8.578 -46.656  1.00 86.69           C  
ATOM   2387  OE1 GLU A 296       4.672   7.938 -47.688  1.00 86.69           O  
ATOM   2388  OE2 GLU A 296       5.691   8.180 -45.750  1.00 86.69           O  
ATOM   2389  N   LEU A 297       4.797  13.625 -46.250  1.00 87.31           N  
ATOM   2390  CA  LEU A 297       4.941  14.344 -47.531  1.00 87.31           C  
ATOM   2391  C   LEU A 297       5.961  13.648 -48.438  1.00 87.31           C  
ATOM   2392  CB  LEU A 297       5.367  15.789 -47.281  1.00 87.31           C  
ATOM   2393  O   LEU A 297       7.129  13.508 -48.062  1.00 87.31           O  
ATOM   2394  CG  LEU A 297       4.250  16.781 -46.938  1.00 87.31           C  
ATOM   2395  CD1 LEU A 297       4.812  17.953 -46.125  1.00 87.31           C  
ATOM   2396  CD2 LEU A 297       3.545  17.250 -48.188  1.00 87.31           C  
ATOM   2397  N   SER A 298       5.465  13.133 -49.594  1.00 85.75           N  
ATOM   2398  CA  SER A 298       6.359  12.469 -50.562  1.00 85.75           C  
ATOM   2399  C   SER A 298       6.809  13.430 -51.656  1.00 85.75           C  
ATOM   2400  CB  SER A 298       5.676  11.250 -51.188  1.00 85.75           C  
ATOM   2401  O   SER A 298       5.980  14.078 -52.281  1.00 85.75           O  
ATOM   2402  OG  SER A 298       6.465  10.711 -52.219  1.00 85.75           O  
ATOM   2403  N   LEU A 299       8.109  13.617 -51.688  1.00 81.88           N  
ATOM   2404  CA  LEU A 299       8.672  14.445 -52.750  1.00 81.88           C  
ATOM   2405  C   LEU A 299       9.250  13.578 -53.844  1.00 81.88           C  
ATOM   2406  CB  LEU A 299       9.750  15.375 -52.188  1.00 81.88           C  
ATOM   2407  O   LEU A 299      10.086  12.711 -53.594  1.00 81.88           O  
ATOM   2408  CG  LEU A 299       9.258  16.656 -51.500  1.00 81.88           C  
ATOM   2409  CD1 LEU A 299       9.656  16.672 -50.031  1.00 81.88           C  
ATOM   2410  CD2 LEU A 299       9.812  17.875 -52.219  1.00 81.88           C  
ATOM   2411  N   GLN A 300       8.820  13.648 -55.031  1.00 79.50           N  
ATOM   2412  CA  GLN A 300       9.375  12.953 -56.188  1.00 79.50           C  
ATOM   2413  C   GLN A 300      10.227  13.898 -57.062  1.00 79.50           C  
ATOM   2414  CB  GLN A 300       8.258  12.352 -57.062  1.00 79.50           C  
ATOM   2415  O   GLN A 300       9.766  14.969 -57.438  1.00 79.50           O  
ATOM   2416  CG  GLN A 300       7.855  10.945 -56.625  1.00 79.50           C  
ATOM   2417  CD  GLN A 300       6.738  10.367 -57.469  1.00 79.50           C  
ATOM   2418  NE2 GLN A 300       6.355   9.125 -57.188  1.00 79.50           N  
ATOM   2419  OE1 GLN A 300       6.219  11.039 -58.375  1.00 79.50           O  
ATOM   2420  N   LEU A 301      11.523  13.539 -57.188  1.00 73.44           N  
ATOM   2421  CA  LEU A 301      12.469  14.320 -57.969  1.00 73.44           C  
ATOM   2422  C   LEU A 301      12.719  13.664 -59.312  1.00 73.44           C  
ATOM   2423  CB  LEU A 301      13.789  14.492 -57.219  1.00 73.44           C  
ATOM   2424  O   LEU A 301      12.758  12.430 -59.406  1.00 73.44           O  
ATOM   2425  CG  LEU A 301      13.750  15.391 -55.969  1.00 73.44           C  
ATOM   2426  CD1 LEU A 301      14.609  14.789 -54.875  1.00 73.44           C  
ATOM   2427  CD2 LEU A 301      14.219  16.797 -56.312  1.00 73.44           C  
ATOM   2428  N   ARG A 302      12.508  14.297 -60.531  1.00 64.94           N  
ATOM   2429  CA  ARG A 302      12.938  13.805 -61.812  1.00 64.94           C  
ATOM   2430  C   ARG A 302      14.391  14.172 -62.094  1.00 64.94           C  
ATOM   2431  CB  ARG A 302      12.039  14.367 -62.938  1.00 64.94           C  
ATOM   2432  O   ARG A 302      14.734  15.352 -62.188  1.00 64.94           O  
ATOM   2433  CG  ARG A 302      11.508  13.312 -63.875  1.00 64.94           C  
ATOM   2434  CD  ARG A 302      10.562  13.906 -64.938  1.00 64.94           C  
ATOM   2435  NE  ARG A 302      10.000  12.883 -65.812  1.00 64.94           N  
ATOM   2436  NH1 ARG A 302       8.617  14.328 -66.938  1.00 64.94           N  
ATOM   2437  NH2 ARG A 302       8.656  12.102 -67.500  1.00 64.94           N  
ATOM   2438  CZ  ARG A 302       9.094  13.102 -66.750  1.00 64.94           C  
ATOM   2439  N   LEU A 303      15.328  13.398 -61.969  1.00 59.50           N  
ATOM   2440  CA  LEU A 303      16.719  13.617 -62.375  1.00 59.50           C  
ATOM   2441  C   LEU A 303      16.875  13.516 -63.875  1.00 59.50           C  
ATOM   2442  CB  LEU A 303      17.641  12.609 -61.688  1.00 59.50           C  
ATOM   2443  O   LEU A 303      16.047  12.883 -64.562  1.00 59.50           O  
ATOM   2444  CG  LEU A 303      17.953  12.883 -60.188  1.00 59.50           C  
ATOM   2445  CD1 LEU A 303      18.172  11.570 -59.469  1.00 59.50           C  
ATOM   2446  CD2 LEU A 303      19.156  13.797 -60.062  1.00 59.50           C  
ATOM   2447  N   PRO A 304      17.703  14.398 -64.750  1.00 59.78           N  
ATOM   2448  CA  PRO A 304      17.828  14.469 -66.188  1.00 59.78           C  
ATOM   2449  C   PRO A 304      17.844  13.086 -66.875  1.00 59.78           C  
ATOM   2450  CB  PRO A 304      19.156  15.180 -66.438  1.00 59.78           C  
ATOM   2451  O   PRO A 304      17.422  12.945 -68.000  1.00 59.78           O  
ATOM   2452  CG  PRO A 304      19.703  15.398 -65.062  1.00 59.78           C  
ATOM   2453  CD  PRO A 304      18.734  14.820 -64.062  1.00 59.78           C  
ATOM   2454  N   GLY A 305      18.359  11.945 -66.375  1.00 57.91           N  
ATOM   2455  CA  GLY A 305      18.422  10.633 -67.000  1.00 57.91           C  
ATOM   2456  C   GLY A 305      17.219   9.766 -66.688  1.00 57.91           C  
ATOM   2457  O   GLY A 305      17.266   8.547 -66.812  1.00 57.91           O  
ATOM   2458  N   GLN A 306      15.789  10.195 -66.688  1.00 54.88           N  
ATOM   2459  CA  GLN A 306      14.477   9.570 -66.562  1.00 54.88           C  
ATOM   2460  C   GLN A 306      14.266   8.898 -65.250  1.00 54.88           C  
ATOM   2461  CB  GLN A 306      14.297   8.547 -67.688  1.00 54.88           C  
ATOM   2462  O   GLN A 306      13.328   8.109 -65.062  1.00 54.88           O  
ATOM   2463  CG  GLN A 306      13.789   9.148 -69.000  1.00 54.88           C  
ATOM   2464  CD  GLN A 306      13.391   8.094 -70.000  1.00 54.88           C  
ATOM   2465  NE2 GLN A 306      12.867   8.531 -71.188  1.00 54.88           N  
ATOM   2466  OE1 GLN A 306      13.547   6.891 -69.812  1.00 54.88           O  
ATOM   2467  N   GLN A 307      15.273   8.773 -64.250  1.00 59.19           N  
ATOM   2468  CA  GLN A 307      14.984   7.980 -63.062  1.00 59.19           C  
ATOM   2469  C   GLN A 307      14.258   8.805 -62.031  1.00 59.19           C  
ATOM   2470  CB  GLN A 307      16.281   7.410 -62.500  1.00 59.19           C  
ATOM   2471  O   GLN A 307      14.641   9.938 -61.750  1.00 59.19           O  
ATOM   2472  CG  GLN A 307      16.672   6.055 -63.062  1.00 59.19           C  
ATOM   2473  CD  GLN A 307      17.891   5.465 -62.375  1.00 59.19           C  
ATOM   2474  NE2 GLN A 307      18.250   4.246 -62.750  1.00 59.19           N  
ATOM   2475  OE1 GLN A 307      18.516   6.098 -61.500  1.00 59.19           O  
ATOM   2476  N   LEU A 308      13.031   8.492 -61.531  1.00 63.88           N  
ATOM   2477  CA  LEU A 308      12.172   9.117 -60.531  1.00 63.88           C  
ATOM   2478  C   LEU A 308      12.617   8.742 -59.125  1.00 63.88           C  
ATOM   2479  CB  LEU A 308      10.711   8.711 -60.750  1.00 63.88           C  
ATOM   2480  O   LEU A 308      12.727   7.555 -58.781  1.00 63.88           O  
ATOM   2481  CG  LEU A 308       9.867   9.648 -61.594  1.00 63.88           C  
ATOM   2482  CD1 LEU A 308       9.023   8.844 -62.594  1.00 63.88           C  
ATOM   2483  CD2 LEU A 308       8.984  10.531 -60.750  1.00 63.88           C  
ATOM   2484  N   ARG A 309      13.406   9.656 -58.469  1.00 70.25           N  
ATOM   2485  CA  ARG A 309      13.734   9.406 -57.062  1.00 70.25           C  
ATOM   2486  C   ARG A 309      12.672   9.984 -56.125  1.00 70.25           C  
ATOM   2487  CB  ARG A 309      15.102  10.000 -56.719  1.00 70.25           C  
ATOM   2488  O   ARG A 309      12.195  11.102 -56.344  1.00 70.25           O  
ATOM   2489  CG  ARG A 309      16.250   9.008 -56.812  1.00 70.25           C  
ATOM   2490  CD  ARG A 309      17.547   9.578 -56.250  1.00 70.25           C  
ATOM   2491  NE  ARG A 309      18.641   8.617 -56.344  1.00 70.25           N  
ATOM   2492  NH1 ARG A 309      20.234  10.039 -55.469  1.00 70.25           N  
ATOM   2493  NH2 ARG A 309      20.812   7.906 -56.094  1.00 70.25           N  
ATOM   2494  CZ  ARG A 309      19.891   8.859 -55.969  1.00 70.25           C  
ATOM   2495  N   GLU A 310      12.078   9.117 -55.125  1.00 75.44           N  
ATOM   2496  CA  GLU A 310      11.008   9.539 -54.219  1.00 75.44           C  
ATOM   2497  C   GLU A 310      11.500   9.625 -52.781  1.00 75.44           C  
ATOM   2498  CB  GLU A 310       9.820   8.570 -54.312  1.00 75.44           C  
ATOM   2499  O   GLU A 310      12.250   8.758 -52.312  1.00 75.44           O  
ATOM   2500  CG  GLU A 310       8.477   9.227 -54.031  1.00 75.44           C  
ATOM   2501  CD  GLU A 310       7.305   8.258 -54.156  1.00 75.44           C  
ATOM   2502  OE1 GLU A 310       6.148   8.680 -53.938  1.00 75.44           O  
ATOM   2503  OE2 GLU A 310       7.551   7.074 -54.469  1.00 75.44           O  
ATOM   2504  N   GLY A 311      11.484  10.883 -52.188  1.00 76.88           N  
ATOM   2505  CA  GLY A 311      11.781  11.062 -50.781  1.00 76.88           C  
ATOM   2506  C   GLY A 311      10.539  11.281 -49.938  1.00 76.88           C  
ATOM   2507  O   GLY A 311       9.578  11.914 -50.375  1.00 76.88           O  
ATOM   2508  N   SER A 312      10.305  10.656 -48.688  1.00 81.50           N  
ATOM   2509  CA  SER A 312       9.125  10.750 -47.812  1.00 81.50           C  
ATOM   2510  C   SER A 312       9.461  11.430 -46.500  1.00 81.50           C  
ATOM   2511  CB  SER A 312       8.539   9.367 -47.562  1.00 81.50           C  
ATOM   2512  O   SER A 312      10.461  11.109 -45.875  1.00 81.50           O  
ATOM   2513  OG  SER A 312       8.648   9.023 -46.188  1.00 81.50           O  
ATOM   2514  N   PHE A 313       8.781  12.617 -46.281  1.00 82.25           N  
ATOM   2515  CA  PHE A 313       8.883  13.305 -45.000  1.00 82.25           C  
ATOM   2516  C   PHE A 313       7.719  12.930 -44.094  1.00 82.25           C  
ATOM   2517  CB  PHE A 313       8.914  14.828 -45.219  1.00 82.25           C  
ATOM   2518  O   PHE A 313       6.586  13.375 -44.312  1.00 82.25           O  
ATOM   2519  CG  PHE A 313      10.141  15.312 -45.938  1.00 82.25           C  
ATOM   2520  CD1 PHE A 313      11.336  15.516 -45.250  1.00 82.25           C  
ATOM   2521  CD2 PHE A 313      10.094  15.555 -47.312  1.00 82.25           C  
ATOM   2522  CE1 PHE A 313      12.469  15.961 -45.938  1.00 82.25           C  
ATOM   2523  CE2 PHE A 313      11.227  16.000 -47.969  1.00 82.25           C  
ATOM   2524  CZ  PHE A 313      12.414  16.203 -47.281  1.00 82.25           C  
ATOM   2525  N   ARG A 314       7.887  12.148 -43.062  1.00 84.50           N  
ATOM   2526  CA  ARG A 314       6.832  11.742 -42.156  1.00 84.50           C  
ATOM   2527  C   ARG A 314       6.395  12.898 -41.250  1.00 84.50           C  
ATOM   2528  CB  ARG A 314       7.301  10.570 -41.281  1.00 84.50           C  
ATOM   2529  O   ARG A 314       7.230  13.617 -40.719  1.00 84.50           O  
ATOM   2530  CG  ARG A 314       7.461   9.266 -42.031  1.00 84.50           C  
ATOM   2531  CD  ARG A 314       7.543   8.070 -41.094  1.00 84.50           C  
ATOM   2532  NE  ARG A 314       7.852   6.836 -41.844  1.00 84.50           N  
ATOM   2533  NH1 ARG A 314       7.852   5.488 -39.969  1.00 84.50           N  
ATOM   2534  NH2 ARG A 314       8.266   4.586 -42.031  1.00 84.50           N  
ATOM   2535  CZ  ARG A 314       7.988   5.641 -41.281  1.00 84.50           C  
ATOM   2536  N   VAL A 315       5.133  13.125 -41.031  1.00 80.56           N  
ATOM   2537  CA  VAL A 315       4.574  14.258 -40.312  1.00 80.56           C  
ATOM   2538  C   VAL A 315       4.969  14.164 -38.844  1.00 80.56           C  
ATOM   2539  CB  VAL A 315       3.035  14.312 -40.438  1.00 80.56           C  
ATOM   2540  O   VAL A 315       5.168  15.188 -38.188  1.00 80.56           O  
ATOM   2541  CG1 VAL A 315       2.459  15.430 -39.562  1.00 80.56           C  
ATOM   2542  CG2 VAL A 315       2.635  14.508 -41.906  1.00 80.56           C  
ATOM   2543  N   THR A 316       5.105  12.867 -38.219  1.00 75.69           N  
ATOM   2544  CA  THR A 316       5.457  12.695 -36.812  1.00 75.69           C  
ATOM   2545  C   THR A 316       6.879  13.188 -36.531  1.00 75.69           C  
ATOM   2546  CB  THR A 316       5.336  11.227 -36.375  1.00 75.69           C  
ATOM   2547  O   THR A 316       7.266  13.398 -35.375  1.00 75.69           O  
ATOM   2548  CG2 THR A 316       3.883  10.758 -36.406  1.00 75.69           C  
ATOM   2549  OG1 THR A 316       6.109  10.406 -37.250  1.00 75.69           O  
ATOM   2550  N   ARG A 317       7.664  13.492 -37.562  1.00 75.25           N  
ATOM   2551  CA  ARG A 317       9.031  13.977 -37.406  1.00 75.25           C  
ATOM   2552  C   ARG A 317       9.133  15.453 -37.750  1.00 75.25           C  
ATOM   2553  CB  ARG A 317      10.000  13.164 -38.250  1.00 75.25           C  
ATOM   2554  O   ARG A 317      10.242  16.000 -37.844  1.00 75.25           O  
ATOM   2555  CG  ARG A 317      10.133  11.711 -37.844  1.00 75.25           C  
ATOM   2556  CD  ARG A 317      11.258  11.008 -38.594  1.00 75.25           C  
ATOM   2557  NE  ARG A 317      12.078  10.203 -37.688  1.00 75.25           N  
ATOM   2558  NH1 ARG A 317      13.531   9.469 -39.312  1.00 75.25           N  
ATOM   2559  NH2 ARG A 317      13.812   8.789 -37.156  1.00 75.25           N  
ATOM   2560  CZ  ARG A 317      13.141   9.492 -38.062  1.00 75.25           C  
ATOM   2561  N   MET A 318       8.062  16.062 -37.938  1.00 77.38           N  
ATOM   2562  CA  MET A 318       8.016  17.500 -38.156  1.00 77.38           C  
ATOM   2563  C   MET A 318       7.730  18.234 -36.844  1.00 77.38           C  
ATOM   2564  CB  MET A 318       6.953  17.859 -39.188  1.00 77.38           C  
ATOM   2565  O   MET A 318       6.715  17.984 -36.188  1.00 77.38           O  
ATOM   2566  CG  MET A 318       7.273  17.344 -40.594  1.00 77.38           C  
ATOM   2567  SD  MET A 318       5.988  17.812 -41.812  1.00 77.38           S  
ATOM   2568  CE  MET A 318       6.715  17.109 -43.312  1.00 77.38           C  
ATOM   2569  N   ARG A 319       8.602  19.016 -36.500  1.00 76.12           N  
ATOM   2570  CA  ARG A 319       8.398  19.750 -35.250  1.00 76.12           C  
ATOM   2571  C   ARG A 319       7.352  20.844 -35.438  1.00 76.12           C  
ATOM   2572  CB  ARG A 319       9.719  20.359 -34.781  1.00 76.12           C  
ATOM   2573  O   ARG A 319       6.480  21.016 -34.594  1.00 76.12           O  
ATOM   2574  CG  ARG A 319       9.625  21.016 -33.406  1.00 76.12           C  
ATOM   2575  CD  ARG A 319      10.953  21.625 -32.969  1.00 76.12           C  
ATOM   2576  NE  ARG A 319      10.820  22.422 -31.766  1.00 76.12           N  
ATOM   2577  NH1 ARG A 319      13.055  22.984 -31.625  1.00 76.12           N  
ATOM   2578  NH2 ARG A 319      11.586  23.750 -30.062  1.00 76.12           N  
ATOM   2579  CZ  ARG A 319      11.820  23.047 -31.156  1.00 76.12           C  
ATOM   2580  N   CYS A 320       7.551  21.609 -36.469  1.00 77.44           N  
ATOM   2581  CA  CYS A 320       6.613  22.672 -36.781  1.00 77.44           C  
ATOM   2582  C   CYS A 320       6.707  23.031 -38.281  1.00 77.44           C  
ATOM   2583  CB  CYS A 320       6.883  23.922 -35.938  1.00 77.44           C  
ATOM   2584  O   CYS A 320       7.645  22.625 -38.969  1.00 77.44           O  
ATOM   2585  SG  CYS A 320       8.531  24.625 -36.188  1.00 77.44           S  
ATOM   2586  N   TRP A 321       5.645  23.625 -38.906  1.00 79.75           N  
ATOM   2587  CA  TRP A 321       5.719  24.141 -40.250  1.00 79.75           C  
ATOM   2588  C   TRP A 321       5.102  25.547 -40.344  1.00 79.75           C  
ATOM   2589  CB  TRP A 321       5.008  23.203 -41.250  1.00 79.75           C  
ATOM   2590  O   TRP A 321       4.363  25.953 -39.469  1.00 79.75           O  
ATOM   2591  CG  TRP A 321       3.520  23.156 -41.062  1.00 79.75           C  
ATOM   2592  CD1 TRP A 321       2.588  23.922 -41.688  1.00 79.75           C  
ATOM   2593  CD2 TRP A 321       2.791  22.281 -40.188  1.00 79.75           C  
ATOM   2594  CE2 TRP A 321       1.421  22.594 -40.344  1.00 79.75           C  
ATOM   2595  CE3 TRP A 321       3.166  21.281 -39.281  1.00 79.75           C  
ATOM   2596  NE1 TRP A 321       1.324  23.594 -41.281  1.00 79.75           N  
ATOM   2597  CH2 TRP A 321       0.814  20.938 -38.750  1.00 79.75           C  
ATOM   2598  CZ2 TRP A 321       0.422  21.922 -39.625  1.00 79.75           C  
ATOM   2599  CZ3 TRP A 321       2.170  20.625 -38.562  1.00 79.75           C  
ATOM   2600  N   ARG A 322       5.684  26.391 -41.312  1.00 76.31           N  
ATOM   2601  CA  ARG A 322       5.184  27.734 -41.562  1.00 76.31           C  
ATOM   2602  C   ARG A 322       4.906  27.984 -43.031  1.00 76.31           C  
ATOM   2603  CB  ARG A 322       6.184  28.781 -41.031  1.00 76.31           C  
ATOM   2604  O   ARG A 322       5.566  27.391 -43.906  1.00 76.31           O  
ATOM   2605  CG  ARG A 322       7.492  28.812 -41.812  1.00 76.31           C  
ATOM   2606  CD  ARG A 322       8.445  29.859 -41.250  1.00 76.31           C  
ATOM   2607  NE  ARG A 322       9.727  29.844 -41.938  1.00 76.31           N  
ATOM   2608  NH1 ARG A 322      10.656  31.562 -40.719  1.00 76.31           N  
ATOM   2609  NH2 ARG A 322      11.867  30.562 -42.375  1.00 76.31           N  
ATOM   2610  CZ  ARG A 322      10.750  30.656 -41.688  1.00 76.31           C  
ATOM   2611  N   VAL A 323       3.820  28.672 -43.344  1.00 73.75           N  
ATOM   2612  CA  VAL A 323       3.502  29.109 -44.688  1.00 73.75           C  
ATOM   2613  C   VAL A 323       3.801  30.594 -44.844  1.00 73.75           C  
ATOM   2614  CB  VAL A 323       2.025  28.812 -45.062  1.00 73.75           C  
ATOM   2615  O   VAL A 323       3.379  31.406 -44.031  1.00 73.75           O  
ATOM   2616  CG1 VAL A 323       1.721  29.250 -46.500  1.00 73.75           C  
ATOM   2617  CG2 VAL A 323       1.709  27.344 -44.875  1.00 73.75           C  
ATOM   2618  N   THR A 324       4.738  30.969 -45.719  1.00 72.62           N  
ATOM   2619  CA  THR A 324       5.098  32.375 -45.969  1.00 72.62           C  
ATOM   2620  C   THR A 324       4.633  32.812 -47.344  1.00 72.62           C  
ATOM   2621  CB  THR A 324       6.617  32.594 -45.844  1.00 72.62           C  
ATOM   2622  O   THR A 324       4.672  32.031 -48.312  1.00 72.62           O  
ATOM   2623  CG2 THR A 324       7.020  32.781 -44.375  1.00 72.62           C  
ATOM   2624  OG1 THR A 324       7.301  31.438 -46.344  1.00 72.62           O  
ATOM   2625  N   SER A 325       3.893  33.969 -47.469  1.00 65.38           N  
ATOM   2626  CA  SER A 325       3.488  34.594 -48.719  1.00 65.38           C  
ATOM   2627  C   SER A 325       4.352  35.812 -49.062  1.00 65.38           C  
ATOM   2628  CB  SER A 325       2.016  35.000 -48.688  1.00 65.38           C  
ATOM   2629  O   SER A 325       4.602  36.656 -48.188  1.00 65.38           O  
ATOM   2630  OG  SER A 325       1.770  36.094 -49.531  1.00 65.38           O  
ATOM   2631  N   SER A 326       5.242  35.844 -50.094  1.00 63.94           N  
ATOM   2632  CA  SER A 326       6.020  37.031 -50.469  1.00 63.94           C  
ATOM   2633  C   SER A 326       5.457  37.656 -51.750  1.00 63.94           C  
ATOM   2634  CB  SER A 326       7.484  36.625 -50.688  1.00 63.94           C  
ATOM   2635  O   SER A 326       5.102  36.969 -52.688  1.00 63.94           O  
ATOM   2636  OG  SER A 326       7.609  35.688 -51.719  1.00 63.94           O  
ATOM   2637  N   VAL A 327       5.000  38.969 -51.719  1.00 55.03           N  
ATOM   2638  CA  VAL A 327       4.613  39.750 -52.906  1.00 55.03           C  
ATOM   2639  C   VAL A 327       5.855  40.375 -53.531  1.00 55.03           C  
ATOM   2640  CB  VAL A 327       3.576  40.844 -52.531  1.00 55.03           C  
ATOM   2641  O   VAL A 327       6.672  40.969 -52.812  1.00 55.03           O  
ATOM   2642  CG1 VAL A 327       3.055  41.500 -53.812  1.00 55.03           C  
ATOM   2643  CG2 VAL A 327       2.424  40.219 -51.750  1.00 55.03           C  
ATOM   2644  N   PRO A 328       6.289  40.031 -54.781  1.00 49.84           N  
ATOM   2645  CA  PRO A 328       7.453  40.688 -55.375  1.00 49.84           C  
ATOM   2646  C   PRO A 328       7.305  42.219 -55.406  1.00 49.84           C  
ATOM   2647  CB  PRO A 328       7.508  40.125 -56.812  1.00 49.84           C  
ATOM   2648  O   PRO A 328       6.219  42.750 -55.656  1.00 49.84           O  
ATOM   2649  CG  PRO A 328       6.254  39.344 -56.938  1.00 49.84           C  
ATOM   2650  CD  PRO A 328       5.520  39.375 -55.625  1.00 49.84           C  
ATOM   2651  N   LEU A 329       8.109  43.031 -54.812  1.00 43.97           N  
ATOM   2652  CA  LEU A 329       8.180  44.500 -54.938  1.00 43.97           C  
ATOM   2653  C   LEU A 329       8.398  44.906 -56.375  1.00 43.97           C  
ATOM   2654  CB  LEU A 329       9.297  45.062 -54.062  1.00 43.97           C  
ATOM   2655  O   LEU A 329       9.141  44.250 -57.125  1.00 43.97           O  
ATOM   2656  CG  LEU A 329       8.953  45.312 -52.594  1.00 43.97           C  
ATOM   2657  CD1 LEU A 329      10.188  45.125 -51.719  1.00 43.97           C  
ATOM   2658  CD2 LEU A 329       8.352  46.688 -52.406  1.00 43.97           C  
ATOM   2659  N   PRO A 330       7.562  45.781 -57.062  1.00 40.50           N  
ATOM   2660  CA  PRO A 330       7.715  46.312 -58.406  1.00 40.50           C  
ATOM   2661  C   PRO A 330       9.109  46.875 -58.656  1.00 40.50           C  
ATOM   2662  CB  PRO A 330       6.664  47.438 -58.469  1.00 40.50           C  
ATOM   2663  O   PRO A 330       9.594  47.719 -57.906  1.00 40.50           O  
ATOM   2664  CG  PRO A 330       6.180  47.562 -57.062  1.00 40.50           C  
ATOM   2665  CD  PRO A 330       6.848  46.531 -56.219  1.00 40.50           C  
ATOM   2666  N   SER A 331      10.070  46.219 -59.156  1.00 35.81           N  
ATOM   2667  CA  SER A 331      11.242  46.906 -59.688  1.00 35.81           C  
ATOM   2668  C   SER A 331      10.836  48.000 -60.688  1.00 35.81           C  
ATOM   2669  CB  SER A 331      12.227  45.938 -60.312  1.00 35.81           C  
ATOM   2670  O   SER A 331       9.781  47.875 -61.312  1.00 35.81           O  
ATOM   2671  OG  SER A 331      11.648  45.312 -61.469  1.00 35.81           O  
ATOM   2672  N   GLY A 332      11.469  49.250 -60.938  1.00 34.81           N  
ATOM   2673  CA  GLY A 332      11.359  50.469 -61.688  1.00 34.81           C  
ATOM   2674  C   GLY A 332      11.195  50.250 -63.188  1.00 34.81           C  
ATOM   2675  O   GLY A 332      11.266  51.188 -63.969  1.00 34.81           O  
ATOM   2676  N   SER A 333      11.711  49.312 -63.938  1.00 31.41           N  
ATOM   2677  CA  SER A 333      11.773  49.656 -65.375  1.00 31.41           C  
ATOM   2678  C   SER A 333      10.383  49.938 -65.938  1.00 31.41           C  
ATOM   2679  CB  SER A 333      12.469  48.562 -66.188  1.00 31.41           C  
ATOM   2680  O   SER A 333       9.391  49.406 -65.438  1.00 31.41           O  
ATOM   2681  OG  SER A 333      11.781  47.344 -66.062  1.00 31.41           O  
ATOM   2682  N   THR A 334      10.219  51.000 -66.938  1.00 32.28           N  
ATOM   2683  CA  THR A 334       9.172  51.844 -67.438  1.00 32.28           C  
ATOM   2684  C   THR A 334       7.984  51.000 -67.938  1.00 32.28           C  
ATOM   2685  CB  THR A 334       9.688  52.719 -68.625  1.00 32.28           C  
ATOM   2686  O   THR A 334       6.828  51.375 -67.750  1.00 32.28           O  
ATOM   2687  CG2 THR A 334      10.430  53.938 -68.125  1.00 32.28           C  
ATOM   2688  OG1 THR A 334      10.578  51.938 -69.438  1.00 32.28           O  
ATOM   2689  N   SER A 335       8.086  50.344 -69.250  1.00 29.91           N  
ATOM   2690  CA  SER A 335       7.105  50.562 -70.312  1.00 29.91           C  
ATOM   2691  C   SER A 335       5.750  49.969 -69.938  1.00 29.91           C  
ATOM   2692  CB  SER A 335       7.586  49.938 -71.625  1.00 29.91           C  
ATOM   2693  O   SER A 335       4.730  50.656 -70.000  1.00 29.91           O  
ATOM   2694  OG  SER A 335       7.984  48.594 -71.438  1.00 29.91           O  
ATOM   2695  N   SER A 336       5.238  48.938 -70.812  1.00 28.89           N  
ATOM   2696  CA  SER A 336       3.861  48.719 -71.250  1.00 28.89           C  
ATOM   2697  C   SER A 336       2.996  48.219 -70.125  1.00 28.89           C  
ATOM   2698  CB  SER A 336       3.814  47.719 -72.375  1.00 28.89           C  
ATOM   2699  O   SER A 336       3.465  47.469 -69.250  1.00 28.89           O  
ATOM   2700  OG  SER A 336       5.094  47.562 -73.000  1.00 28.89           O  
ATOM   2701  N   PRO A 337       1.826  48.906 -69.688  1.00 33.06           N  
ATOM   2702  CA  PRO A 337       0.902  48.781 -68.500  1.00 33.06           C  
ATOM   2703  C   PRO A 337       0.470  47.344 -68.250  1.00 33.06           C  
ATOM   2704  CB  PRO A 337      -0.291  49.656 -68.938  1.00 33.06           C  
ATOM   2705  O   PRO A 337      -0.273  47.062 -67.312  1.00 33.06           O  
ATOM   2706  CG  PRO A 337      -0.042  49.969 -70.375  1.00 33.06           C  
ATOM   2707  CD  PRO A 337       1.304  49.406 -70.750  1.00 33.06           C  
ATOM   2708  N   GLY A 338       0.093  46.594 -69.312  1.00 31.19           N  
ATOM   2709  CA  GLY A 338      -1.010  45.656 -69.250  1.00 31.19           C  
ATOM   2710  C   GLY A 338      -0.805  44.562 -68.188  1.00 31.19           C  
ATOM   2711  O   GLY A 338      -1.749  43.875 -67.812  1.00 31.19           O  
ATOM   2712  N   ARG A 339       0.260  43.781 -68.312  1.00 32.81           N  
ATOM   2713  CA  ARG A 339       0.192  42.438 -67.750  1.00 32.81           C  
ATOM   2714  C   ARG A 339       0.125  42.531 -66.188  1.00 32.81           C  
ATOM   2715  CB  ARG A 339       1.396  41.594 -68.125  1.00 32.81           C  
ATOM   2716  O   ARG A 339       0.967  43.188 -65.562  1.00 32.81           O  
ATOM   2717  CG  ARG A 339       1.200  40.875 -69.438  1.00 32.81           C  
ATOM   2718  CD  ARG A 339       2.381  39.969 -69.750  1.00 32.81           C  
ATOM   2719  NE  ARG A 339       2.182  39.219 -71.000  1.00 32.81           N  
ATOM   2720  NH1 ARG A 339       4.109  37.969 -70.875  1.00 32.81           N  
ATOM   2721  NH2 ARG A 339       2.730  37.719 -72.688  1.00 32.81           N  
ATOM   2722  CZ  ARG A 339       3.008  38.312 -71.500  1.00 32.81           C  
ATOM   2723  N   GLY A 340      -1.112  42.375 -65.562  1.00 36.03           N  
ATOM   2724  CA  GLY A 340      -1.705  42.469 -64.250  1.00 36.03           C  
ATOM   2725  C   GLY A 340      -0.719  42.188 -63.156  1.00 36.03           C  
ATOM   2726  O   GLY A 340       0.447  41.875 -63.406  1.00 36.03           O  
ATOM   2727  N   ARG A 341      -1.366  41.781 -61.844  1.00 40.03           N  
ATOM   2728  CA  ARG A 341      -1.109  41.438 -60.438  1.00 40.03           C  
ATOM   2729  C   ARG A 341      -0.014  40.406 -60.344  1.00 40.03           C  
ATOM   2730  CB  ARG A 341      -2.389  40.938 -59.781  1.00 40.03           C  
ATOM   2731  O   ARG A 341      -0.046  39.375 -61.031  1.00 40.03           O  
ATOM   2732  CG  ARG A 341      -3.264  42.062 -59.219  1.00 40.03           C  
ATOM   2733  CD  ARG A 341      -4.477  41.500 -58.500  1.00 40.03           C  
ATOM   2734  NE  ARG A 341      -5.316  42.594 -57.938  1.00 40.03           N  
ATOM   2735  NH1 ARG A 341      -6.770  41.188 -56.844  1.00 40.03           N  
ATOM   2736  NH2 ARG A 341      -7.074  43.438 -56.750  1.00 40.03           N  
ATOM   2737  CZ  ARG A 341      -6.383  42.406 -57.188  1.00 40.03           C  
ATOM   2738  N   GLY A 342       1.075  40.688 -60.094  1.00 43.84           N  
ATOM   2739  CA  GLY A 342       2.199  39.812 -59.781  1.00 43.84           C  
ATOM   2740  C   GLY A 342       1.812  38.625 -58.938  1.00 43.84           C  
ATOM   2741  O   GLY A 342       0.918  38.719 -58.094  1.00 43.84           O  
ATOM   2742  N   GLU A 343       1.774  37.375 -59.406  1.00 50.91           N  
ATOM   2743  CA  GLU A 343       1.470  36.094 -58.812  1.00 50.91           C  
ATOM   2744  C   GLU A 343       2.129  35.969 -57.438  1.00 50.91           C  
ATOM   2745  CB  GLU A 343       1.916  34.938 -59.719  1.00 50.91           C  
ATOM   2746  O   GLU A 343       3.318  36.250 -57.281  1.00 50.91           O  
ATOM   2747  CG  GLU A 343       0.845  34.469 -60.688  1.00 50.91           C  
ATOM   2748  CD  GLU A 343       1.286  33.312 -61.562  1.00 50.91           C  
ATOM   2749  OE1 GLU A 343       0.463  32.781 -62.344  1.00 50.91           O  
ATOM   2750  OE2 GLU A 343       2.463  32.906 -61.438  1.00 50.91           O  
ATOM   2751  N   VAL A 344       1.531  35.969 -56.219  1.00 61.38           N  
ATOM   2752  CA  VAL A 344       1.911  35.750 -54.812  1.00 61.38           C  
ATOM   2753  C   VAL A 344       2.713  34.438 -54.719  1.00 61.38           C  
ATOM   2754  CB  VAL A 344       0.673  35.688 -53.906  1.00 61.38           C  
ATOM   2755  O   VAL A 344       2.285  33.406 -55.219  1.00 61.38           O  
ATOM   2756  CG1 VAL A 344       1.094  35.438 -52.438  1.00 61.38           C  
ATOM   2757  CG2 VAL A 344      -0.149  36.969 -54.000  1.00 61.38           C  
ATOM   2758  N   ARG A 345       4.098  34.656 -54.375  1.00 70.75           N  
ATOM   2759  CA  ARG A 345       4.930  33.469 -54.125  1.00 70.75           C  
ATOM   2760  C   ARG A 345       4.637  32.906 -52.750  1.00 70.75           C  
ATOM   2761  CB  ARG A 345       6.410  33.844 -54.250  1.00 70.75           C  
ATOM   2762  O   ARG A 345       4.793  33.594 -51.719  1.00 70.75           O  
ATOM   2763  CG  ARG A 345       7.270  32.719 -54.781  1.00 70.75           C  
ATOM   2764  CD  ARG A 345       8.727  33.125 -54.938  1.00 70.75           C  
ATOM   2765  NE  ARG A 345       9.570  32.000 -55.344  1.00 70.75           N  
ATOM   2766  NH1 ARG A 345      11.492  33.281 -55.562  1.00 70.75           N  
ATOM   2767  NH2 ARG A 345      11.539  31.016 -56.000  1.00 70.75           N  
ATOM   2768  CZ  ARG A 345      10.867  32.094 -55.625  1.00 70.75           C  
ATOM   2769  N   LEU A 346       4.027  31.625 -52.719  1.00 75.69           N  
ATOM   2770  CA  LEU A 346       3.723  30.938 -51.469  1.00 75.69           C  
ATOM   2771  C   LEU A 346       4.773  29.875 -51.156  1.00 75.69           C  
ATOM   2772  CB  LEU A 346       2.336  30.297 -51.531  1.00 75.69           C  
ATOM   2773  O   LEU A 346       5.242  29.188 -52.062  1.00 75.69           O  
ATOM   2774  CG  LEU A 346       1.144  31.250 -51.531  1.00 75.69           C  
ATOM   2775  CD1 LEU A 346      -0.084  30.562 -52.125  1.00 75.69           C  
ATOM   2776  CD2 LEU A 346       0.853  31.750 -50.125  1.00 75.69           C  
ATOM   2777  N   GLU A 347       5.227  29.938 -49.969  1.00 83.19           N  
ATOM   2778  CA  GLU A 347       6.254  28.984 -49.562  1.00 83.19           C  
ATOM   2779  C   GLU A 347       5.840  28.234 -48.312  1.00 83.19           C  
ATOM   2780  CB  GLU A 347       7.590  29.703 -49.344  1.00 83.19           C  
ATOM   2781  O   GLU A 347       5.277  28.828 -47.375  1.00 83.19           O  
ATOM   2782  CG  GLU A 347       8.195  30.281 -50.625  1.00 83.19           C  
ATOM   2783  CD  GLU A 347       9.500  31.031 -50.375  1.00 83.19           C  
ATOM   2784  OE1 GLU A 347      10.109  31.516 -51.344  1.00 83.19           O  
ATOM   2785  OE2 GLU A 347       9.906  31.125 -49.188  1.00 83.19           O  
ATOM   2786  N   LEU A 348       5.781  26.859 -48.312  1.00 86.31           N  
ATOM   2787  CA  LEU A 348       5.664  26.031 -47.125  1.00 86.31           C  
ATOM   2788  C   LEU A 348       7.039  25.578 -46.625  1.00 86.31           C  
ATOM   2789  CB  LEU A 348       4.797  24.797 -47.406  1.00 86.31           C  
ATOM   2790  O   LEU A 348       7.801  24.969 -47.375  1.00 86.31           O  
ATOM   2791  CG  LEU A 348       4.645  23.797 -46.281  1.00 86.31           C  
ATOM   2792  CD1 LEU A 348       3.727  24.359 -45.188  1.00 86.31           C  
ATOM   2793  CD2 LEU A 348       4.109  22.469 -46.812  1.00 86.31           C  
ATOM   2794  N   ALA A 349       7.363  26.078 -45.438  1.00 86.75           N  
ATOM   2795  CA  ALA A 349       8.625  25.656 -44.812  1.00 86.75           C  
ATOM   2796  C   ALA A 349       8.375  24.844 -43.562  1.00 86.75           C  
ATOM   2797  CB  ALA A 349       9.484  26.875 -44.500  1.00 86.75           C  
ATOM   2798  O   ALA A 349       7.566  25.234 -42.719  1.00 86.75           O  
ATOM   2799  N   PHE A 350       8.781  23.656 -43.531  1.00 84.50           N  
ATOM   2800  CA  PHE A 350       8.672  22.844 -42.312  1.00 84.50           C  
ATOM   2801  C   PHE A 350      10.055  22.422 -41.812  1.00 84.50           C  
ATOM   2802  CB  PHE A 350       7.801  21.609 -42.562  1.00 84.50           C  
ATOM   2803  O   PHE A 350      10.969  22.219 -42.625  1.00 84.50           O  
ATOM   2804  CG  PHE A 350       8.297  20.734 -43.656  1.00 84.50           C  
ATOM   2805  CD1 PHE A 350       7.891  20.953 -44.969  1.00 84.50           C  
ATOM   2806  CD2 PHE A 350       9.172  19.688 -43.406  1.00 84.50           C  
ATOM   2807  CE1 PHE A 350       8.352  20.141 -46.000  1.00 84.50           C  
ATOM   2808  CE2 PHE A 350       9.633  18.875 -44.438  1.00 84.50           C  
ATOM   2809  CZ  PHE A 350       9.219  19.094 -45.719  1.00 84.50           C  
ATOM   2810  N   GLU A 351      10.094  22.406 -40.438  1.00 81.12           N  
ATOM   2811  CA  GLU A 351      11.312  21.938 -39.781  1.00 81.12           C  
ATOM   2812  C   GLU A 351      11.273  20.438 -39.531  1.00 81.12           C  
ATOM   2813  CB  GLU A 351      11.531  22.688 -38.469  1.00 81.12           C  
ATOM   2814  O   GLU A 351      10.453  19.953 -38.781  1.00 81.12           O  
ATOM   2815  CG  GLU A 351      12.969  22.641 -37.969  1.00 81.12           C  
ATOM   2816  CD  GLU A 351      13.180  23.438 -36.688  1.00 81.12           C  
ATOM   2817  OE1 GLU A 351      14.344  23.703 -36.312  1.00 81.12           O  
ATOM   2818  OE2 GLU A 351      12.172  23.797 -36.031  1.00 81.12           O  
ATOM   2819  N   TYR A 352      11.992  19.688 -40.250  1.00 77.94           N  
ATOM   2820  CA  TYR A 352      11.984  18.234 -40.250  1.00 77.94           C  
ATOM   2821  C   TYR A 352      13.227  17.688 -39.562  1.00 77.94           C  
ATOM   2822  CB  TYR A 352      11.891  17.703 -41.688  1.00 77.94           C  
ATOM   2823  O   TYR A 352      14.336  18.156 -39.812  1.00 77.94           O  
ATOM   2824  CG  TYR A 352      11.578  16.234 -41.750  1.00 77.94           C  
ATOM   2825  CD1 TYR A 352      12.570  15.305 -42.062  1.00 77.94           C  
ATOM   2826  CD2 TYR A 352      10.281  15.766 -41.562  1.00 77.94           C  
ATOM   2827  CE1 TYR A 352      12.289  13.945 -42.125  1.00 77.94           C  
ATOM   2828  CE2 TYR A 352       9.984  14.406 -41.625  1.00 77.94           C  
ATOM   2829  OH  TYR A 352      10.703  12.164 -42.000  1.00 77.94           O  
ATOM   2830  CZ  TYR A 352      10.992  13.508 -41.906  1.00 77.94           C  
ATOM   2831  N   LEU A 353      13.031  16.672 -38.562  1.00 73.19           N  
ATOM   2832  CA  LEU A 353      14.094  15.961 -37.875  1.00 73.19           C  
ATOM   2833  C   LEU A 353      14.766  14.953 -38.812  1.00 73.19           C  
ATOM   2834  CB  LEU A 353      13.539  15.242 -36.656  1.00 73.19           C  
ATOM   2835  O   LEU A 353      14.266  13.844 -39.000  1.00 73.19           O  
ATOM   2836  CG  LEU A 353      14.570  14.648 -35.688  1.00 73.19           C  
ATOM   2837  CD1 LEU A 353      15.289  15.758 -34.938  1.00 73.19           C  
ATOM   2838  CD2 LEU A 353      13.906  13.672 -34.719  1.00 73.19           C  
ATOM   2839  N   MET A 354      15.727  15.227 -39.469  1.00 73.19           N  
ATOM   2840  CA  MET A 354      16.422  14.414 -40.469  1.00 73.19           C  
ATOM   2841  C   MET A 354      17.172  13.266 -39.812  1.00 73.19           C  
ATOM   2842  CB  MET A 354      17.391  15.266 -41.281  1.00 73.19           C  
ATOM   2843  O   MET A 354      17.156  12.133 -40.312  1.00 73.19           O  
ATOM   2844  CG  MET A 354      16.703  16.234 -42.250  1.00 73.19           C  
ATOM   2845  SD  MET A 354      15.867  15.383 -43.625  1.00 73.19           S  
ATOM   2846  CE  MET A 354      15.406  16.812 -44.656  1.00 73.19           C  
ATOM   2847  N   SER A 355      17.828  13.375 -38.531  1.00 73.38           N  
ATOM   2848  CA  SER A 355      18.516  12.391 -37.688  1.00 73.38           C  
ATOM   2849  C   SER A 355      18.453  12.766 -36.219  1.00 73.38           C  
ATOM   2850  CB  SER A 355      19.984  12.250 -38.125  1.00 73.38           C  
ATOM   2851  O   SER A 355      17.953  13.836 -35.875  1.00 73.38           O  
ATOM   2852  OG  SER A 355      20.688  13.461 -37.938  1.00 73.38           O  
ATOM   2853  N   LYS A 356      18.516  11.945 -34.938  1.00 62.50           N  
ATOM   2854  CA  LYS A 356      18.312  12.117 -33.500  1.00 62.50           C  
ATOM   2855  C   LYS A 356      18.703  13.523 -33.062  1.00 62.50           C  
ATOM   2856  CB  LYS A 356      19.109  11.078 -32.719  1.00 62.50           C  
ATOM   2857  O   LYS A 356      18.047  14.102 -32.188  1.00 62.50           O  
ATOM   2858  CG  LYS A 356      18.297   9.875 -32.281  1.00 62.50           C  
ATOM   2859  CD  LYS A 356      19.125   8.906 -31.453  1.00 62.50           C  
ATOM   2860  CE  LYS A 356      18.312   7.691 -31.031  1.00 62.50           C  
ATOM   2861  NZ  LYS A 356      19.141   6.734 -30.219  1.00 62.50           N  
ATOM   2862  N   ASP A 357      19.531  14.344 -33.844  1.00 64.56           N  
ATOM   2863  CA  ASP A 357      19.969  15.648 -33.375  1.00 64.56           C  
ATOM   2864  C   ASP A 357      20.016  16.672 -34.500  1.00 64.56           C  
ATOM   2865  CB  ASP A 357      21.344  15.547 -32.688  1.00 64.56           C  
ATOM   2866  O   ASP A 357      20.719  17.672 -34.406  1.00 64.56           O  
ATOM   2867  CG  ASP A 357      21.328  14.688 -31.438  1.00 64.56           C  
ATOM   2868  OD1 ASP A 357      20.266  14.617 -30.766  1.00 64.56           O  
ATOM   2869  OD2 ASP A 357      22.375  14.086 -31.125  1.00 64.56           O  
ATOM   2870  N   ARG A 358      19.312  16.297 -35.594  1.00 73.44           N  
ATOM   2871  CA  ARG A 358      19.422  17.266 -36.688  1.00 73.44           C  
ATOM   2872  C   ARG A 358      18.047  17.672 -37.188  1.00 73.44           C  
ATOM   2873  CB  ARG A 358      20.266  16.688 -37.812  1.00 73.44           C  
ATOM   2874  O   ARG A 358      17.328  16.859 -37.781  1.00 73.44           O  
ATOM   2875  CG  ARG A 358      20.750  17.734 -38.812  1.00 73.44           C  
ATOM   2876  CD  ARG A 358      21.578  17.125 -39.938  1.00 73.44           C  
ATOM   2877  NE  ARG A 358      21.828  18.078 -41.000  1.00 73.44           N  
ATOM   2878  NH1 ARG A 358      22.844  16.531 -42.406  1.00 73.44           N  
ATOM   2879  NH2 ARG A 358      22.609  18.719 -43.062  1.00 73.44           N  
ATOM   2880  CZ  ARG A 358      22.422  17.781 -42.156  1.00 73.44           C  
ATOM   2881  N   LEU A 359      17.656  18.922 -36.844  1.00 76.62           N  
ATOM   2882  CA  LEU A 359      16.438  19.516 -37.344  1.00 76.62           C  
ATOM   2883  C   LEU A 359      16.719  20.422 -38.531  1.00 76.62           C  
ATOM   2884  CB  LEU A 359      15.727  20.328 -36.250  1.00 76.62           C  
ATOM   2885  O   LEU A 359      17.641  21.250 -38.500  1.00 76.62           O  
ATOM   2886  CG  LEU A 359      14.773  19.531 -35.344  1.00 76.62           C  
ATOM   2887  CD1 LEU A 359      14.727  20.156 -33.969  1.00 76.62           C  
ATOM   2888  CD2 LEU A 359      13.383  19.469 -35.969  1.00 76.62           C  
ATOM   2889  N   GLN A 360      16.203  20.172 -39.719  1.00 80.88           N  
ATOM   2890  CA  GLN A 360      16.422  20.984 -40.906  1.00 80.88           C  
ATOM   2891  C   GLN A 360      15.117  21.516 -41.469  1.00 80.88           C  
ATOM   2892  CB  GLN A 360      17.156  20.156 -41.969  1.00 80.88           C  
ATOM   2893  O   GLN A 360      14.102  20.812 -41.469  1.00 80.88           O  
ATOM   2894  CG  GLN A 360      17.625  20.984 -43.156  1.00 80.88           C  
ATOM   2895  CD  GLN A 360      18.438  20.172 -44.156  1.00 80.88           C  
ATOM   2896  NE2 GLN A 360      18.797  20.797 -45.281  1.00 80.88           N  
ATOM   2897  OE1 GLN A 360      18.750  19.000 -43.938  1.00 80.88           O  
ATOM   2898  N   TRP A 361      15.258  22.844 -41.812  1.00 83.31           N  
ATOM   2899  CA  TRP A 361      14.086  23.422 -42.469  1.00 83.31           C  
ATOM   2900  C   TRP A 361      14.023  23.031 -43.938  1.00 83.31           C  
ATOM   2901  CB  TRP A 361      14.094  24.938 -42.312  1.00 83.31           C  
ATOM   2902  O   TRP A 361      15.039  23.078 -44.625  1.00 83.31           O  
ATOM   2903  CG  TRP A 361      13.656  25.422 -40.969  1.00 83.31           C  
ATOM   2904  CD1 TRP A 361      14.461  25.672 -39.875  1.00 83.31           C  
ATOM   2905  CD2 TRP A 361      12.320  25.719 -40.531  1.00 83.31           C  
ATOM   2906  CE2 TRP A 361      12.383  26.141 -39.188  1.00 83.31           C  
ATOM   2907  CE3 TRP A 361      11.078  25.672 -41.188  1.00 83.31           C  
ATOM   2908  NE1 TRP A 361      13.703  26.094 -38.812  1.00 83.31           N  
ATOM   2909  CH2 TRP A 361      10.039  26.453 -39.125  1.00 83.31           C  
ATOM   2910  CZ2 TRP A 361      11.250  26.500 -38.469  1.00 83.31           C  
ATOM   2911  CZ3 TRP A 361       9.945  26.031 -40.469  1.00 83.31           C  
ATOM   2912  N   VAL A 362      13.094  22.516 -44.344  1.00 85.94           N  
ATOM   2913  CA  VAL A 362      12.836  22.234 -45.750  1.00 85.94           C  
ATOM   2914  C   VAL A 362      11.734  23.156 -46.281  1.00 85.94           C  
ATOM   2915  CB  VAL A 362      12.453  20.750 -45.969  1.00 85.94           C  
ATOM   2916  O   VAL A 362      10.664  23.250 -45.656  1.00 85.94           O  
ATOM   2917  CG1 VAL A 362      12.172  20.484 -47.438  1.00 85.94           C  
ATOM   2918  CG2 VAL A 362      13.555  19.828 -45.438  1.00 85.94           C  
ATOM   2919  N   THR A 363      12.102  23.922 -47.312  1.00 86.56           N  
ATOM   2920  CA  THR A 363      11.148  24.875 -47.844  1.00 86.56           C  
ATOM   2921  C   THR A 363      10.641  24.438 -49.219  1.00 86.56           C  
ATOM   2922  CB  THR A 363      11.781  26.281 -47.969  1.00 86.56           C  
ATOM   2923  O   THR A 363      11.430  24.047 -50.094  1.00 86.56           O  
ATOM   2924  CG2 THR A 363      10.734  27.328 -48.312  1.00 86.56           C  
ATOM   2925  OG1 THR A 363      12.422  26.625 -46.750  1.00 86.56           O  
ATOM   2926  N   ILE A 364       9.430  24.344 -49.406  1.00 86.88           N  
ATOM   2927  CA  ILE A 364       8.781  24.031 -50.688  1.00 86.88           C  
ATOM   2928  C   ILE A 364       8.070  25.281 -51.219  1.00 86.88           C  
ATOM   2929  CB  ILE A 364       7.785  22.859 -50.531  1.00 86.88           C  
ATOM   2930  O   ILE A 364       7.234  25.859 -50.500  1.00 86.88           O  
ATOM   2931  CG1 ILE A 364       8.492  21.625 -49.969  1.00 86.88           C  
ATOM   2932  CG2 ILE A 364       7.129  22.547 -51.875  1.00 86.88           C  
ATOM   2933  CD1 ILE A 364       7.547  20.516 -49.562  1.00 86.88           C  
ATOM   2934  N   THR A 365       8.523  25.766 -52.344  1.00 86.44           N  
ATOM   2935  CA  THR A 365       7.875  26.891 -53.000  1.00 86.44           C  
ATOM   2936  C   THR A 365       6.836  26.422 -54.000  1.00 86.44           C  
ATOM   2937  CB  THR A 365       8.898  27.812 -53.688  1.00 86.44           C  
ATOM   2938  O   THR A 365       7.188  25.781 -55.000  1.00 86.44           O  
ATOM   2939  CG2 THR A 365       8.281  29.156 -54.031  1.00 86.44           C  
ATOM   2940  OG1 THR A 365      10.016  28.016 -52.812  1.00 86.44           O  
ATOM   2941  N   SER A 366       5.605  26.547 -53.781  1.00 84.69           N  
ATOM   2942  CA  SER A 366       4.504  26.109 -54.625  1.00 84.69           C  
ATOM   2943  C   SER A 366       3.291  27.031 -54.469  1.00 84.69           C  
ATOM   2944  CB  SER A 366       4.113  24.672 -54.281  1.00 84.69           C  
ATOM   2945  O   SER A 366       3.031  27.547 -53.406  1.00 84.69           O  
ATOM   2946  OG  SER A 366       2.939  24.297 -55.000  1.00 84.69           O  
ATOM   2947  N   PRO A 367       2.678  27.359 -55.625  1.00 79.88           N  
ATOM   2948  CA  PRO A 367       1.424  28.094 -55.469  1.00 79.88           C  
ATOM   2949  C   PRO A 367       0.385  27.344 -54.656  1.00 79.88           C  
ATOM   2950  CB  PRO A 367       0.949  28.266 -56.906  1.00 79.88           C  
ATOM   2951  O   PRO A 367      -0.604  27.938 -54.188  1.00 79.88           O  
ATOM   2952  CG  PRO A 367       1.758  27.297 -57.719  1.00 79.88           C  
ATOM   2953  CD  PRO A 367       2.916  26.844 -56.875  1.00 79.88           C  
ATOM   2954  N   GLN A 368       0.654  26.016 -54.344  1.00 83.69           N  
ATOM   2955  CA  GLN A 368      -0.276  25.234 -53.531  1.00 83.69           C  
ATOM   2956  C   GLN A 368       0.260  25.000 -52.125  1.00 83.69           C  
ATOM   2957  CB  GLN A 368      -0.548  23.875 -54.219  1.00 83.69           C  
ATOM   2958  O   GLN A 368      -0.078  24.016 -51.469  1.00 83.69           O  
ATOM   2959  CG  GLN A 368      -1.275  24.000 -55.531  1.00 83.69           C  
ATOM   2960  CD  GLN A 368      -1.458  22.656 -56.219  1.00 83.69           C  
ATOM   2961  NE2 GLN A 368      -2.705  22.312 -56.531  1.00 83.69           N  
ATOM   2962  OE1 GLN A 368      -0.486  21.938 -56.500  1.00 83.69           O  
ATOM   2963  N   ALA A 369       0.986  25.922 -51.844  1.00 82.00           N  
ATOM   2964  CA  ALA A 369       1.608  25.797 -50.531  1.00 82.00           C  
ATOM   2965  C   ALA A 369       0.557  25.781 -49.406  1.00 82.00           C  
ATOM   2966  CB  ALA A 369       2.596  26.938 -50.281  1.00 82.00           C  
ATOM   2967  O   ALA A 369       0.703  25.062 -48.406  1.00 82.00           O  
ATOM   2968  N   ILE A 370      -0.484  26.438 -49.562  1.00 75.19           N  
ATOM   2969  CA  ILE A 370      -1.538  26.516 -48.562  1.00 75.19           C  
ATOM   2970  C   ILE A 370      -2.236  25.156 -48.438  1.00 75.19           C  
ATOM   2971  CB  ILE A 370      -2.564  27.609 -48.875  1.00 75.19           C  
ATOM   2972  O   ILE A 370      -2.496  24.672 -47.344  1.00 75.19           O  
ATOM   2973  CG1 ILE A 370      -1.905  29.000 -48.781  1.00 75.19           C  
ATOM   2974  CG2 ILE A 370      -3.775  27.531 -47.938  1.00 75.19           C  
ATOM   2975  CD1 ILE A 370      -2.814  30.141 -49.219  1.00 75.19           C  
ATOM   2976  N   MET A 371      -2.422  24.547 -49.531  1.00 84.12           N  
ATOM   2977  CA  MET A 371      -3.068  23.250 -49.531  1.00 84.12           C  
ATOM   2978  C   MET A 371      -2.176  22.203 -48.844  1.00 84.12           C  
ATOM   2979  CB  MET A 371      -3.414  22.812 -50.938  1.00 84.12           C  
ATOM   2980  O   MET A 371      -2.664  21.328 -48.125  1.00 84.12           O  
ATOM   2981  CG  MET A 371      -4.227  21.531 -51.000  1.00 84.12           C  
ATOM   2982  SD  MET A 371      -5.855  21.688 -50.188  1.00 84.12           S  
ATOM   2983  CE  MET A 371      -6.309  19.938 -50.031  1.00 84.12           C  
ATOM   2984  N   MET A 372      -0.948  22.406 -49.062  1.00 87.06           N  
ATOM   2985  CA  MET A 372      -0.018  21.484 -48.438  1.00 87.06           C  
ATOM   2986  C   MET A 372      -0.064  21.625 -46.906  1.00 87.06           C  
ATOM   2987  CB  MET A 372       1.407  21.719 -48.938  1.00 87.06           C  
ATOM   2988  O   MET A 372      -0.035  20.641 -46.188  1.00 87.06           O  
ATOM   2989  CG  MET A 372       1.622  21.297 -50.375  1.00 87.06           C  
ATOM   2990  SD  MET A 372       3.336  21.609 -50.969  1.00 87.06           S  
ATOM   2991  CE  MET A 372       3.137  21.297 -52.750  1.00 87.06           C  
ATOM   2992  N   SER A 373      -0.208  22.875 -46.500  1.00 82.00           N  
ATOM   2993  CA  SER A 373      -0.288  23.125 -45.062  1.00 82.00           C  
ATOM   2994  C   SER A 373      -1.569  22.547 -44.469  1.00 82.00           C  
ATOM   2995  CB  SER A 373      -0.214  24.625 -44.781  1.00 82.00           C  
ATOM   2996  O   SER A 373      -1.551  21.984 -43.375  1.00 82.00           O  
ATOM   2997  OG  SER A 373      -0.579  24.906 -43.438  1.00 82.00           O  
ATOM   2998  N   ILE A 374      -2.596  22.656 -45.188  1.00 80.69           N  
ATOM   2999  CA  ILE A 374      -3.877  22.141 -44.688  1.00 80.69           C  
ATOM   3000  C   ILE A 374      -3.832  20.609 -44.625  1.00 80.69           C  
ATOM   3001  CB  ILE A 374      -5.043  22.609 -45.594  1.00 80.69           C  
ATOM   3002  O   ILE A 374      -4.375  20.016 -43.688  1.00 80.69           O  
ATOM   3003  CG1 ILE A 374      -5.246  24.125 -45.469  1.00 80.69           C  
ATOM   3004  CG2 ILE A 374      -6.328  21.844 -45.250  1.00 80.69           C  
ATOM   3005  CD1 ILE A 374      -6.262  24.688 -46.469  1.00 80.69           C  
ATOM   3006  N   CYS A 375      -3.166  20.078 -45.594  1.00 87.00           N  
ATOM   3007  CA  CYS A 375      -3.023  18.625 -45.594  1.00 87.00           C  
ATOM   3008  C   CYS A 375      -2.215  18.172 -44.375  1.00 87.00           C  
ATOM   3009  CB  CYS A 375      -2.352  18.141 -46.875  1.00 87.00           C  
ATOM   3010  O   CYS A 375      -2.576  17.203 -43.719  1.00 87.00           O  
ATOM   3011  SG  CYS A 375      -3.393  18.281 -48.344  1.00 87.00           S  
ATOM   3012  N   LEU A 376      -1.242  18.953 -44.156  1.00 85.00           N  
ATOM   3013  CA  LEU A 376      -0.433  18.594 -43.000  1.00 85.00           C  
ATOM   3014  C   LEU A 376      -1.251  18.688 -41.719  1.00 85.00           C  
ATOM   3015  CB  LEU A 376       0.796  19.500 -42.906  1.00 85.00           C  
ATOM   3016  O   LEU A 376      -1.200  17.797 -40.875  1.00 85.00           O  
ATOM   3017  CG  LEU A 376       1.925  19.219 -43.906  1.00 85.00           C  
ATOM   3018  CD1 LEU A 376       2.988  20.312 -43.812  1.00 85.00           C  
ATOM   3019  CD2 LEU A 376       2.537  17.844 -43.656  1.00 85.00           C  
ATOM   3020  N   GLN A 377      -1.992  19.719 -41.594  1.00 78.75           N  
ATOM   3021  CA  GLN A 377      -2.818  19.906 -40.406  1.00 78.75           C  
ATOM   3022  C   GLN A 377      -3.857  18.797 -40.281  1.00 78.75           C  
ATOM   3023  CB  GLN A 377      -3.506  21.266 -40.438  1.00 78.75           C  
ATOM   3024  O   GLN A 377      -4.078  18.266 -39.188  1.00 78.75           O  
ATOM   3025  CG  GLN A 377      -4.180  21.656 -39.125  1.00 78.75           C  
ATOM   3026  CD  GLN A 377      -3.670  22.969 -38.562  1.00 78.75           C  
ATOM   3027  NE2 GLN A 377      -3.916  23.188 -37.281  1.00 78.75           N  
ATOM   3028  OE1 GLN A 377      -3.057  23.766 -39.281  1.00 78.75           O  
ATOM   3029  N   SER A 378      -4.488  18.484 -41.375  1.00 81.12           N  
ATOM   3030  CA  SER A 378      -5.523  17.453 -41.375  1.00 81.12           C  
ATOM   3031  C   SER A 378      -4.945  16.109 -40.969  1.00 81.12           C  
ATOM   3032  CB  SER A 378      -6.195  17.344 -42.719  1.00 81.12           C  
ATOM   3033  O   SER A 378      -5.590  15.336 -40.250  1.00 81.12           O  
ATOM   3034  OG  SER A 378      -7.062  16.234 -42.781  1.00 81.12           O  
ATOM   3035  N   MET A 379      -3.729  15.844 -41.406  1.00 84.25           N  
ATOM   3036  CA  MET A 379      -3.088  14.578 -41.031  1.00 84.25           C  
ATOM   3037  C   MET A 379      -2.762  14.539 -39.531  1.00 84.25           C  
ATOM   3038  CB  MET A 379      -1.813  14.367 -41.844  1.00 84.25           C  
ATOM   3039  O   MET A 379      -2.943  13.516 -38.906  1.00 84.25           O  
ATOM   3040  CG  MET A 379      -2.072  13.984 -43.312  1.00 84.25           C  
ATOM   3041  SD  MET A 379      -0.535  13.531 -44.188  1.00 84.25           S  
ATOM   3042  CE  MET A 379       0.132  15.188 -44.531  1.00 84.25           C  
ATOM   3043  N   VAL A 380      -2.357  15.711 -39.094  1.00 75.19           N  
ATOM   3044  CA  VAL A 380      -2.059  15.773 -37.656  1.00 75.19           C  
ATOM   3045  C   VAL A 380      -3.346  15.602 -36.844  1.00 75.19           C  
ATOM   3046  CB  VAL A 380      -1.367  17.109 -37.281  1.00 75.19           C  
ATOM   3047  O   VAL A 380      -3.367  14.883 -35.844  1.00 75.19           O  
ATOM   3048  CG1 VAL A 380      -1.278  17.250 -35.781  1.00 75.19           C  
ATOM   3049  CG2 VAL A 380       0.023  17.172 -37.906  1.00 75.19           C  
ATOM   3050  N   ASP A 381      -4.398  16.203 -37.250  1.00 73.75           N  
ATOM   3051  CA  ASP A 381      -5.672  16.094 -36.531  1.00 73.75           C  
ATOM   3052  C   ASP A 381      -6.164  14.648 -36.500  1.00 73.75           C  
ATOM   3053  CB  ASP A 381      -6.723  17.000 -37.188  1.00 73.75           C  
ATOM   3054  O   ASP A 381      -6.660  14.180 -35.500  1.00 73.75           O  
ATOM   3055  CG  ASP A 381      -6.465  18.469 -36.969  1.00 73.75           C  
ATOM   3056  OD1 ASP A 381      -5.695  18.828 -36.062  1.00 73.75           O  
ATOM   3057  OD2 ASP A 381      -7.031  19.297 -37.719  1.00 73.75           O  
ATOM   3058  N   GLU A 382      -5.957  13.984 -37.688  1.00 76.44           N  
ATOM   3059  CA  GLU A 382      -6.406  12.594 -37.750  1.00 76.44           C  
ATOM   3060  C   GLU A 382      -5.559  11.695 -36.844  1.00 76.44           C  
ATOM   3061  CB  GLU A 382      -6.367  12.078 -39.188  1.00 76.44           C  
ATOM   3062  O   GLU A 382      -6.078  10.789 -36.188  1.00 76.44           O  
ATOM   3063  CG  GLU A 382      -7.355  10.961 -39.469  1.00 76.44           C  
ATOM   3064  CD  GLU A 382      -7.387  10.539 -40.906  1.00 76.44           C  
ATOM   3065  OE1 GLU A 382      -7.941   9.453 -41.219  1.00 76.44           O  
ATOM   3066  OE2 GLU A 382      -6.859  11.297 -41.750  1.00 76.44           O  
ATOM   3067  N   LEU A 383      -4.309  11.977 -36.750  1.00 73.88           N  
ATOM   3068  CA  LEU A 383      -3.426  11.203 -35.906  1.00 73.88           C  
ATOM   3069  C   LEU A 383      -3.779  11.406 -34.438  1.00 73.88           C  
ATOM   3070  CB  LEU A 383      -1.965  11.586 -36.125  1.00 73.88           C  
ATOM   3071  O   LEU A 383      -3.738  10.469 -33.625  1.00 73.88           O  
ATOM   3072  CG  LEU A 383      -1.260  10.859 -37.281  1.00 73.88           C  
ATOM   3073  CD1 LEU A 383      -0.082  11.688 -37.781  1.00 73.88           C  
ATOM   3074  CD2 LEU A 383      -0.797   9.477 -36.844  1.00 73.88           C  
ATOM   3075  N   MET A 384      -4.188  12.648 -34.062  1.00 66.62           N  
ATOM   3076  CA  MET A 384      -4.535  12.953 -32.688  1.00 66.62           C  
ATOM   3077  C   MET A 384      -5.844  12.281 -32.281  1.00 66.62           C  
ATOM   3078  CB  MET A 384      -4.648  14.469 -32.500  1.00 66.62           C  
ATOM   3079  O   MET A 384      -5.977  11.781 -31.172  1.00 66.62           O  
ATOM   3080  CG  MET A 384      -3.307  15.180 -32.438  1.00 66.62           C  
ATOM   3081  SD  MET A 384      -2.330  14.773 -30.953  1.00 66.62           S  
ATOM   3082  CE  MET A 384      -3.047  15.953 -29.766  1.00 66.62           C  
ATOM   3083  N   VAL A 385      -6.824  12.203 -33.219  1.00 67.69           N  
ATOM   3084  CA  VAL A 385      -8.102  11.562 -32.938  1.00 67.69           C  
ATOM   3085  C   VAL A 385      -7.902  10.055 -32.750  1.00 67.69           C  
ATOM   3086  CB  VAL A 385      -9.141  11.828 -34.031  1.00 67.69           C  
ATOM   3087  O   VAL A 385      -8.508   9.445 -31.859  1.00 67.69           O  
ATOM   3088  CG1 VAL A 385     -10.391  10.984 -33.812  1.00 67.69           C  
ATOM   3089  CG2 VAL A 385      -9.492  13.312 -34.094  1.00 67.69           C  
ATOM   3090  N   LYS A 386      -7.039   9.469 -33.500  1.00 65.00           N  
ATOM   3091  CA  LYS A 386      -6.766   8.039 -33.406  1.00 65.00           C  
ATOM   3092  C   LYS A 386      -6.098   7.707 -32.062  1.00 65.00           C  
ATOM   3093  CB  LYS A 386      -5.883   7.574 -34.562  1.00 65.00           C  
ATOM   3094  O   LYS A 386      -6.406   6.684 -31.453  1.00 65.00           O  
ATOM   3095  CG  LYS A 386      -6.637   6.816 -35.625  1.00 65.00           C  
ATOM   3096  CD  LYS A 386      -5.695   6.324 -36.719  1.00 65.00           C  
ATOM   3097  CE  LYS A 386      -6.453   5.605 -37.844  1.00 65.00           C  
ATOM   3098  NZ  LYS A 386      -5.543   5.176 -38.938  1.00 65.00           N  
ATOM   3099  N   LYS A 387      -5.281   8.617 -31.594  1.00 58.72           N  
ATOM   3100  CA  LYS A 387      -4.609   8.383 -30.328  1.00 58.72           C  
ATOM   3101  C   LYS A 387      -5.578   8.516 -29.156  1.00 58.72           C  
ATOM   3102  CB  LYS A 387      -3.436   9.344 -30.141  1.00 58.72           C  
ATOM   3103  O   LYS A 387      -5.465   7.801 -28.156  1.00 58.72           O  
ATOM   3104  CG  LYS A 387      -2.070   8.672 -30.172  1.00 58.72           C  
ATOM   3105  CD  LYS A 387      -0.952   9.672 -29.891  1.00 58.72           C  
ATOM   3106  CE  LYS A 387       0.415   9.000 -29.938  1.00 58.72           C  
ATOM   3107  NZ  LYS A 387       1.517   9.977 -29.672  1.00 58.72           N  
ATOM   3108  N   SER A 388      -6.617   9.570 -29.172  1.00 60.06           N  
ATOM   3109  CA  SER A 388      -7.555   9.781 -28.078  1.00 60.06           C  
ATOM   3110  C   SER A 388      -8.711   8.781 -28.125  1.00 60.06           C  
ATOM   3111  CB  SER A 388      -8.102  11.203 -28.109  1.00 60.06           C  
ATOM   3112  O   SER A 388      -9.602   8.812 -27.281  1.00 60.06           O  
ATOM   3113  OG  SER A 388      -8.750  11.469 -29.328  1.00 60.06           O  
ATOM   3114  N   GLY A 389      -8.781   7.680 -28.922  1.00 60.34           N  
ATOM   3115  CA  GLY A 389      -9.812   6.660 -29.031  1.00 60.34           C  
ATOM   3116  C   GLY A 389     -11.062   7.145 -29.750  1.00 60.34           C  
ATOM   3117  O   GLY A 389     -12.117   6.520 -29.641  1.00 60.34           O  
ATOM   3118  N   GLY A 390     -11.281   8.359 -30.094  1.00 54.75           N  
ATOM   3119  CA  GLY A 390     -12.516   8.891 -30.656  1.00 54.75           C  
ATOM   3120  C   GLY A 390     -12.742   8.484 -32.094  1.00 54.75           C  
ATOM   3121  O   GLY A 390     -11.828   8.000 -32.750  1.00 54.75           O  
ATOM   3122  N   SER A 391     -14.039   8.117 -32.500  1.00 56.66           N  
ATOM   3123  CA  SER A 391     -14.461   7.789 -33.875  1.00 56.66           C  
ATOM   3124  C   SER A 391     -14.352   9.000 -34.781  1.00 56.66           C  
ATOM   3125  CB  SER A 391     -15.898   7.266 -33.875  1.00 56.66           C  
ATOM   3126  O   SER A 391     -14.625  10.133 -34.375  1.00 56.66           O  
ATOM   3127  OG  SER A 391     -16.375   7.102 -35.188  1.00 56.66           O  
ATOM   3128  N   ILE A 392     -13.656   8.930 -35.844  1.00 54.69           N  
ATOM   3129  CA  ILE A 392     -13.523   9.992 -36.844  1.00 54.69           C  
ATOM   3130  C   ILE A 392     -14.906  10.547 -37.188  1.00 54.69           C  
ATOM   3131  CB  ILE A 392     -12.812   9.484 -38.125  1.00 54.69           C  
ATOM   3132  O   ILE A 392     -15.031  11.727 -37.531  1.00 54.69           O  
ATOM   3133  CG1 ILE A 392     -11.297   9.633 -37.969  1.00 54.69           C  
ATOM   3134  CG2 ILE A 392     -13.320  10.242 -39.344  1.00 54.69           C  
ATOM   3135  CD1 ILE A 392     -10.500   8.859 -39.031  1.00 54.69           C  
ATOM   3136  N   ARG A 393     -15.984   9.625 -36.938  1.00 54.88           N  
ATOM   3137  CA  ARG A 393     -17.344  10.078 -37.219  1.00 54.88           C  
ATOM   3138  C   ARG A 393     -17.719  11.258 -36.312  1.00 54.88           C  
ATOM   3139  CB  ARG A 393     -18.344   8.938 -37.000  1.00 54.88           C  
ATOM   3140  O   ARG A 393     -18.391  12.195 -36.781  1.00 54.88           O  
ATOM   3141  CG  ARG A 393     -18.812   8.297 -38.312  1.00 54.88           C  
ATOM   3142  CD  ARG A 393     -19.875   7.223 -38.031  1.00 54.88           C  
ATOM   3143  NE  ARG A 393     -20.344   6.625 -39.281  1.00 54.88           N  
ATOM   3144  NH1 ARG A 393     -21.844   5.188 -38.281  1.00 54.88           N  
ATOM   3145  NH2 ARG A 393     -21.625   5.199 -40.562  1.00 54.88           N  
ATOM   3146  CZ  ARG A 393     -21.266   5.672 -39.375  1.00 54.88           C  
ATOM   3147  N   LYS A 394     -17.375  11.164 -35.062  1.00 50.66           N  
ATOM   3148  CA  LYS A 394     -17.734  12.203 -34.094  1.00 50.66           C  
ATOM   3149  C   LYS A 394     -16.969  13.492 -34.375  1.00 50.66           C  
ATOM   3150  CB  LYS A 394     -17.484  11.719 -32.688  1.00 50.66           C  
ATOM   3151  O   LYS A 394     -17.484  14.586 -34.156  1.00 50.66           O  
ATOM   3152  CG  LYS A 394     -18.719  11.125 -32.000  1.00 50.66           C  
ATOM   3153  CD  LYS A 394     -18.438  10.750 -30.547  1.00 50.66           C  
ATOM   3154  CE  LYS A 394     -19.656  10.109 -29.891  1.00 50.66           C  
ATOM   3155  NZ  LYS A 394     -19.359   9.703 -28.484  1.00 50.66           N  
ATOM   3156  N   MET A 395     -15.789  13.422 -34.719  1.00 49.62           N  
ATOM   3157  CA  MET A 395     -15.000  14.609 -35.031  1.00 49.62           C  
ATOM   3158  C   MET A 395     -15.594  15.391 -36.188  1.00 49.62           C  
ATOM   3159  CB  MET A 395     -13.547  14.234 -35.312  1.00 49.62           C  
ATOM   3160  O   MET A 395     -15.633  16.625 -36.156  1.00 49.62           O  
ATOM   3161  CG  MET A 395     -12.555  15.352 -35.062  1.00 49.62           C  
ATOM   3162  SD  MET A 395     -10.875  14.977 -35.688  1.00 49.62           S  
ATOM   3163  CE  MET A 395      -9.953  16.375 -35.000  1.00 49.62           C  
ATOM   3164  N   LEU A 396     -16.125  14.625 -37.188  1.00 49.25           N  
ATOM   3165  CA  LEU A 396     -16.641  15.258 -38.406  1.00 49.25           C  
ATOM   3166  C   LEU A 396     -18.062  15.781 -38.188  1.00 49.25           C  
ATOM   3167  CB  LEU A 396     -16.641  14.266 -39.562  1.00 49.25           C  
ATOM   3168  O   LEU A 396     -18.469  16.781 -38.781  1.00 49.25           O  
ATOM   3169  CG  LEU A 396     -15.289  14.016 -40.250  1.00 49.25           C  
ATOM   3170  CD1 LEU A 396     -15.273  12.648 -40.906  1.00 49.25           C  
ATOM   3171  CD2 LEU A 396     -14.984  15.117 -41.250  1.00 49.25           C  
ATOM   3172  N   ARG A 397     -18.938  15.109 -37.250  1.00 44.88           N  
ATOM   3173  CA  ARG A 397     -20.312  15.555 -36.969  1.00 44.88           C  
ATOM   3174  C   ARG A 397     -20.312  16.828 -36.156  1.00 44.88           C  
ATOM   3175  CB  ARG A 397     -21.109  14.461 -36.281  1.00 44.88           C  
ATOM   3176  O   ARG A 397     -21.219  17.656 -36.281  1.00 44.88           O  
ATOM   3177  CG  ARG A 397     -22.125  13.766 -37.156  1.00 44.88           C  
ATOM   3178  CD  ARG A 397     -22.984  12.781 -36.375  1.00 44.88           C  
ATOM   3179  NE  ARG A 397     -23.984  12.156 -37.219  1.00 44.88           N  
ATOM   3180  NH1 ARG A 397     -24.891  10.852 -35.531  1.00 44.88           N  
ATOM   3181  NH2 ARG A 397     -25.750  10.742 -37.656  1.00 44.88           N  
ATOM   3182  CZ  ARG A 397     -24.875  11.250 -36.812  1.00 44.88           C  
ATOM   3183  N   ARG A 398     -19.484  16.922 -35.188  1.00 42.22           N  
ATOM   3184  CA  ARG A 398     -19.578  18.141 -34.375  1.00 42.22           C  
ATOM   3185  C   ARG A 398     -19.578  19.391 -35.281  1.00 42.22           C  
ATOM   3186  CB  ARG A 398     -18.422  18.219 -33.375  1.00 42.22           C  
ATOM   3187  O   ARG A 398     -20.062  20.438 -34.875  1.00 42.22           O  
ATOM   3188  CG  ARG A 398     -18.781  17.719 -32.000  1.00 42.22           C  
ATOM   3189  CD  ARG A 398     -17.625  17.922 -31.016  1.00 42.22           C  
ATOM   3190  NE  ARG A 398     -18.000  17.516 -29.672  1.00 42.22           N  
ATOM   3191  NH1 ARG A 398     -15.953  18.031 -28.719  1.00 42.22           N  
ATOM   3192  NH2 ARG A 398     -17.625  17.156 -27.422  1.00 42.22           N  
ATOM   3193  CZ  ARG A 398     -17.188  17.562 -28.609  1.00 42.22           C  
ATOM   3194  N   ARG A 399     -19.062  19.188 -36.500  1.00 38.34           N  
ATOM   3195  CA  ARG A 399     -19.016  20.375 -37.344  1.00 38.34           C  
ATOM   3196  C   ARG A 399     -20.406  20.750 -37.844  1.00 38.34           C  
ATOM   3197  CB  ARG A 399     -18.047  20.172 -38.500  1.00 38.34           C  
ATOM   3198  O   ARG A 399     -20.734  21.922 -38.000  1.00 38.34           O  
ATOM   3199  CG  ARG A 399     -16.641  20.641 -38.250  1.00 38.34           C  
ATOM   3200  CD  ARG A 399     -15.758  20.531 -39.469  1.00 38.34           C  
ATOM   3201  NE  ARG A 399     -14.406  21.016 -39.219  1.00 38.34           N  
ATOM   3202  NH1 ARG A 399     -13.672  20.719 -41.406  1.00 38.34           N  
ATOM   3203  NH2 ARG A 399     -12.242  21.547 -39.812  1.00 38.34           N  
ATOM   3204  CZ  ARG A 399     -13.445  21.094 -40.125  1.00 38.34           C  
ATOM   3205  N   VAL A 400     -21.312  19.734 -38.219  1.00 36.16           N  
ATOM   3206  CA  VAL A 400     -22.531  20.062 -38.969  1.00 36.16           C  
ATOM   3207  C   VAL A 400     -23.594  20.578 -37.969  1.00 36.16           C  
ATOM   3208  CB  VAL A 400     -23.062  18.859 -39.750  1.00 36.16           C  
ATOM   3209  O   VAL A 400     -24.500  21.312 -38.375  1.00 36.16           O  
ATOM   3210  CG1 VAL A 400     -24.375  19.219 -40.469  1.00 36.16           C  
ATOM   3211  CG2 VAL A 400     -22.016  18.375 -40.750  1.00 36.16           C  
ATOM   3212  N   GLY A 401     -23.703  20.109 -36.844  1.00 34.00           N  
ATOM   3213  CA  GLY A 401     -24.984  20.266 -36.156  1.00 34.00           C  
ATOM   3214  C   GLY A 401     -25.281  21.703 -35.781  1.00 34.00           C  
ATOM   3215  O   GLY A 401     -26.094  21.953 -34.875  1.00 34.00           O  
ATOM   3216  N   GLY A 402     -24.438  22.719 -36.188  1.00 29.89           N  
ATOM   3217  CA  GLY A 402     -25.078  23.953 -35.781  1.00 29.89           C  
ATOM   3218  C   GLY A 402     -26.297  24.297 -36.594  1.00 29.89           C  
ATOM   3219  O   GLY A 402     -26.203  25.078 -37.562  1.00 29.89           O  
ATOM   3220  N   THR A 403     -27.047  23.234 -37.125  1.00 27.05           N  
ATOM   3221  CA  THR A 403     -28.234  23.609 -37.875  1.00 27.05           C  
ATOM   3222  C   THR A 403     -29.016  24.703 -37.156  1.00 27.05           C  
ATOM   3223  CB  THR A 403     -29.156  22.391 -38.125  1.00 27.05           C  
ATOM   3224  O   THR A 403     -29.438  24.516 -36.000  1.00 27.05           O  
ATOM   3225  CG2 THR A 403     -28.703  21.594 -39.312  1.00 27.05           C  
ATOM   3226  OG1 THR A 403     -29.125  21.547 -36.969  1.00 27.05           O  
ATOM   3227  N   LEU A 404     -28.766  25.906 -37.469  1.00 24.23           N  
ATOM   3228  CA  LEU A 404     -29.781  26.953 -37.344  1.00 24.23           C  
ATOM   3229  C   LEU A 404     -31.078  26.531 -38.000  1.00 24.23           C  
ATOM   3230  CB  LEU A 404     -29.281  28.266 -37.969  1.00 24.23           C  
ATOM   3231  O   LEU A 404     -31.078  26.000 -39.125  1.00 24.23           O  
ATOM   3232  CG  LEU A 404     -28.734  29.312 -36.969  1.00 24.23           C  
ATOM   3233  CD1 LEU A 404     -27.375  29.812 -37.438  1.00 24.23           C  
ATOM   3234  CD2 LEU A 404     -29.719  30.469 -36.812  1.00 24.23           C  
ATOM   3235  N   ARG A 405     -32.125  26.203 -37.344  1.00 22.81           N  
ATOM   3236  CA  ARG A 405     -33.531  26.094 -37.750  1.00 22.81           C  
ATOM   3237  C   ARG A 405     -33.906  27.172 -38.750  1.00 22.81           C  
ATOM   3238  CB  ARG A 405     -34.438  26.172 -36.531  1.00 22.81           C  
ATOM   3239  O   ARG A 405     -33.812  28.359 -38.438  1.00 22.81           O  
ATOM   3240  CG  ARG A 405     -34.719  24.828 -35.875  1.00 22.81           C  
ATOM   3241  CD  ARG A 405     -35.719  24.953 -34.719  1.00 22.81           C  
ATOM   3242  NE  ARG A 405     -36.031  23.656 -34.125  1.00 22.81           N  
ATOM   3243  NH1 ARG A 405     -37.625  24.469 -32.656  1.00 22.81           N  
ATOM   3244  NH2 ARG A 405     -37.094  22.234 -32.688  1.00 22.81           N  
ATOM   3245  CZ  ARG A 405     -36.906  23.453 -33.156  1.00 22.81           C  
ATOM   3246  N   ARG A 406     -33.500  26.906 -40.125  1.00 21.16           N  
ATOM   3247  CA  ARG A 406     -34.125  27.734 -41.156  1.00 21.16           C  
ATOM   3248  C   ARG A 406     -35.625  27.875 -40.938  1.00 21.16           C  
ATOM   3249  CB  ARG A 406     -33.844  27.156 -42.531  1.00 21.16           C  
ATOM   3250  O   ARG A 406     -36.281  26.891 -40.594  1.00 21.16           O  
ATOM   3251  CG  ARG A 406     -32.656  27.797 -43.250  1.00 21.16           C  
ATOM   3252  CD  ARG A 406     -32.469  27.219 -44.656  1.00 21.16           C  
ATOM   3253  NE  ARG A 406     -31.391  27.891 -45.375  1.00 21.16           N  
ATOM   3254  NH1 ARG A 406     -31.625  26.672 -47.312  1.00 21.16           N  
ATOM   3255  NH2 ARG A 406     -30.016  28.297 -47.156  1.00 21.16           N  
ATOM   3256  CZ  ARG A 406     -31.016  27.625 -46.594  1.00 21.16           C  
ATOM   3257  N   SER A 407     -36.062  28.969 -40.656  1.00 19.80           N  
ATOM   3258  CA  SER A 407     -37.438  29.453 -40.719  1.00 19.80           C  
ATOM   3259  C   SER A 407     -38.094  29.141 -42.094  1.00 19.80           C  
ATOM   3260  CB  SER A 407     -37.500  30.953 -40.469  1.00 19.80           C  
ATOM   3261  O   SER A 407     -37.406  29.219 -43.125  1.00 19.80           O  
ATOM   3262  OG  SER A 407     -37.344  31.688 -41.656  1.00 19.80           O  
ATOM   3263  N   ASP A 408     -39.125  28.328 -42.281  1.00 20.03           N  
ATOM   3264  CA  ASP A 408     -40.062  27.859 -43.281  1.00 20.03           C  
ATOM   3265  C   ASP A 408     -40.438  28.953 -44.281  1.00 20.03           C  
ATOM   3266  CB  ASP A 408     -41.344  27.328 -42.594  1.00 20.03           C  
ATOM   3267  O   ASP A 408     -41.344  28.797 -45.094  1.00 20.03           O  
ATOM   3268  CG  ASP A 408     -41.219  25.875 -42.156  1.00 20.03           C  
ATOM   3269  OD1 ASP A 408     -40.281  25.172 -42.625  1.00 20.03           O  
ATOM   3270  OD2 ASP A 408     -42.062  25.422 -41.344  1.00 20.03           O  
ATOM   3271  N   SER A 409     -40.156  30.031 -44.531  1.00 18.14           N  
ATOM   3272  CA  SER A 409     -41.281  30.641 -45.188  1.00 18.14           C  
ATOM   3273  C   SER A 409     -41.344  30.234 -46.656  1.00 18.14           C  
ATOM   3274  CB  SER A 409     -41.219  32.156 -45.094  1.00 18.14           C  
ATOM   3275  O   SER A 409     -42.312  30.531 -47.375  1.00 18.14           O  
ATOM   3276  OG  SER A 409     -40.031  32.656 -45.688  1.00 18.14           O  
ATOM   3277  N   GLN A 410     -40.219  29.922 -47.406  1.00 16.02           N  
ATOM   3278  CA  GLN A 410     -40.656  30.203 -48.781  1.00 16.02           C  
ATOM   3279  C   GLN A 410     -41.500  29.062 -49.312  1.00 16.02           C  
ATOM   3280  CB  GLN A 410     -39.438  30.438 -49.688  1.00 16.02           C  
ATOM   3281  O   GLN A 410     -41.438  27.938 -48.844  1.00 16.02           O  
ATOM   3282  CG  GLN A 410     -38.906  31.859 -49.625  1.00 16.02           C  
ATOM   3283  CD  GLN A 410     -37.938  32.156 -50.750  1.00 16.02           C  
ATOM   3284  NE2 GLN A 410     -37.469  33.406 -50.812  1.00 16.02           N  
ATOM   3285  OE1 GLN A 410     -37.594  31.297 -51.531  1.00 16.02           O  
ATOM   3286  N   GLN A 411     -42.250  29.188 -50.594  1.00 16.84           N  
ATOM   3287  CA  GLN A 411     -43.375  28.812 -51.438  1.00 16.84           C  
ATOM   3288  C   GLN A 411     -43.031  27.578 -52.281  1.00 16.84           C  
ATOM   3289  CB  GLN A 411     -43.781  29.969 -52.344  1.00 16.84           C  
ATOM   3290  O   GLN A 411     -41.875  27.312 -52.562  1.00 16.84           O  
ATOM   3291  CG  GLN A 411     -44.781  30.922 -51.688  1.00 16.84           C  
ATOM   3292  CD  GLN A 411     -45.219  32.031 -52.625  1.00 16.84           C  
ATOM   3293  NE2 GLN A 411     -46.188  32.844 -52.188  1.00 16.84           N  
ATOM   3294  OE1 GLN A 411     -44.719  32.156 -53.750  1.00 16.84           O  
ATOM   3295  N   ALA A 412     -43.906  26.750 -52.812  1.00 16.84           N  
ATOM   3296  CA  ALA A 412     -44.312  25.438 -53.312  1.00 16.84           C  
ATOM   3297  C   ALA A 412     -43.812  25.234 -54.750  1.00 16.84           C  
ATOM   3298  CB  ALA A 412     -45.812  25.281 -53.219  1.00 16.84           C  
ATOM   3299  O   ALA A 412     -43.969  24.141 -55.281  1.00 16.84           O  
ATOM   3300  N   VAL A 413     -42.750  25.531 -55.438  1.00 15.71           N  
ATOM   3301  CA  VAL A 413     -43.094  25.484 -56.844  1.00 15.71           C  
ATOM   3302  C   VAL A 413     -43.062  24.031 -57.344  1.00 15.71           C  
ATOM   3303  CB  VAL A 413     -42.125  26.359 -57.688  1.00 15.71           C  
ATOM   3304  O   VAL A 413     -42.125  23.297 -57.031  1.00 15.71           O  
ATOM   3305  CG1 VAL A 413     -42.469  26.234 -59.188  1.00 15.71           C  
ATOM   3306  CG2 VAL A 413     -42.219  27.812 -57.250  1.00 15.71           C  
ATOM   3307  N   LYS A 414     -44.000  23.406 -58.156  1.00 15.86           N  
ATOM   3308  CA  LYS A 414     -44.594  22.156 -58.594  1.00 15.86           C  
ATOM   3309  C   LYS A 414     -43.844  21.562 -59.750  1.00 15.86           C  
ATOM   3310  CB  LYS A 414     -46.062  22.375 -59.000  1.00 15.86           C  
ATOM   3311  O   LYS A 414     -44.156  20.469 -60.250  1.00 15.86           O  
ATOM   3312  CG  LYS A 414     -47.031  22.344 -57.812  1.00 15.86           C  
ATOM   3313  CD  LYS A 414     -48.500  22.406 -58.312  1.00 15.86           C  
ATOM   3314  CE  LYS A 414     -49.469  22.375 -57.125  1.00 15.86           C  
ATOM   3315  NZ  LYS A 414     -50.875  22.453 -57.594  1.00 15.86           N  
ATOM   3316  N   SER A 415     -42.656  21.688 -60.219  1.00 15.41           N  
ATOM   3317  CA  SER A 415     -42.750  21.406 -61.625  1.00 15.41           C  
ATOM   3318  C   SER A 415     -42.750  19.906 -61.906  1.00 15.41           C  
ATOM   3319  CB  SER A 415     -41.594  22.062 -62.406  1.00 15.41           C  
ATOM   3320  O   SER A 415     -42.219  19.125 -61.094  1.00 15.41           O  
ATOM   3321  OG  SER A 415     -40.406  21.984 -61.656  1.00 15.41           O  
ATOM   3322  N   PRO A 416     -43.125  19.297 -63.094  1.00 16.50           N  
ATOM   3323  CA  PRO A 416     -43.812  18.094 -63.594  1.00 16.50           C  
ATOM   3324  C   PRO A 416     -42.844  16.953 -63.906  1.00 16.50           C  
ATOM   3325  CB  PRO A 416     -44.500  18.578 -64.875  1.00 16.50           C  
ATOM   3326  O   PRO A 416     -41.625  17.172 -64.062  1.00 16.50           O  
ATOM   3327  CG  PRO A 416     -43.938  19.938 -65.125  1.00 16.50           C  
ATOM   3328  CD  PRO A 416     -43.000  20.281 -64.000  1.00 16.50           C  
ATOM   3329  N   PRO A 417     -43.188  15.758 -64.562  1.00 17.22           N  
ATOM   3330  CA  PRO A 417     -43.125  14.289 -64.562  1.00 17.22           C  
ATOM   3331  C   PRO A 417     -42.188  13.773 -65.625  1.00 17.22           C  
ATOM   3332  CB  PRO A 417     -44.562  13.867 -64.812  1.00 17.22           C  
ATOM   3333  O   PRO A 417     -42.125  12.562 -65.938  1.00 17.22           O  
ATOM   3334  CG  PRO A 417     -45.250  15.125 -65.250  1.00 17.22           C  
ATOM   3335  CD  PRO A 417     -44.312  16.281 -65.062  1.00 17.22           C  
ATOM   3336  N   LEU A 418     -41.125  14.281 -66.062  1.00 14.61           N  
ATOM   3337  CA  LEU A 418     -40.969  13.805 -67.438  1.00 14.61           C  
ATOM   3338  C   LEU A 418     -40.562  12.336 -67.500  1.00 14.61           C  
ATOM   3339  CB  LEU A 418     -39.938  14.641 -68.188  1.00 14.61           C  
ATOM   3340  O   LEU A 418     -39.906  11.859 -66.562  1.00 14.61           O  
ATOM   3341  CG  LEU A 418     -40.469  15.859 -68.938  1.00 14.61           C  
ATOM   3342  CD1 LEU A 418     -39.469  17.000 -68.875  1.00 14.61           C  
ATOM   3343  CD2 LEU A 418     -40.781  15.500 -70.438  1.00 14.61           C  
ATOM   3344  N   LEU A 419     -40.719  11.469 -68.562  1.00 15.34           N  
ATOM   3345  CA  LEU A 419     -41.156  10.164 -69.062  1.00 15.34           C  
ATOM   3346  C   LEU A 419     -39.938   9.258 -69.312  1.00 15.34           C  
ATOM   3347  CB  LEU A 419     -41.906  10.328 -70.375  1.00 15.34           C  
ATOM   3348  O   LEU A 419     -39.938   8.109 -68.875  1.00 15.34           O  
ATOM   3349  CG  LEU A 419     -43.438  10.391 -70.312  1.00 15.34           C  
ATOM   3350  CD1 LEU A 419     -43.969  11.484 -71.188  1.00 15.34           C  
ATOM   3351  CD2 LEU A 419     -44.062   9.039 -70.625  1.00 15.34           C  
ATOM   3352  N   GLU A 420     -38.969   9.242 -70.312  1.00 14.73           N  
ATOM   3353  CA  GLU A 420     -39.125   8.219 -71.375  1.00 14.73           C  
ATOM   3354  C   GLU A 420     -38.156   7.062 -71.125  1.00 14.73           C  
ATOM   3355  CB  GLU A 420     -38.906   8.828 -72.750  1.00 14.73           C  
ATOM   3356  O   GLU A 420     -38.562   5.898 -71.125  1.00 14.73           O  
ATOM   3357  CG  GLU A 420     -40.156   9.414 -73.375  1.00 14.73           C  
ATOM   3358  CD  GLU A 420     -39.969   9.898 -74.812  1.00 14.73           C  
ATOM   3359  OE1 GLU A 420     -40.938  10.312 -75.438  1.00 14.73           O  
ATOM   3360  OE2 GLU A 420     -38.812   9.859 -75.312  1.00 14.73           O  
ATOM   3361  N   SER A 421     -36.750   6.883 -71.688  1.00 14.70           N  
ATOM   3362  CA  SER A 421     -36.531   5.996 -72.812  1.00 14.70           C  
ATOM   3363  C   SER A 421     -35.812   4.715 -72.438  1.00 14.70           C  
ATOM   3364  CB  SER A 421     -35.719   6.699 -73.938  1.00 14.70           C  
ATOM   3365  O   SER A 421     -35.031   4.723 -71.500  1.00 14.70           O  
ATOM   3366  OG  SER A 421     -34.469   7.176 -73.375  1.00 14.70           O  
ATOM   3367  N   PRO A 422     -35.938   3.404 -73.062  1.00 16.42           N  
ATOM   3368  CA  PRO A 422     -36.000   1.948 -72.938  1.00 16.42           C  
ATOM   3369  C   PRO A 422     -34.656   1.262 -73.188  1.00 16.42           C  
ATOM   3370  CB  PRO A 422     -37.031   1.545 -74.000  1.00 16.42           C  
ATOM   3371  O   PRO A 422     -34.531   0.061 -72.938  1.00 16.42           O  
ATOM   3372  CG  PRO A 422     -37.188   2.764 -74.875  1.00 16.42           C  
ATOM   3373  CD  PRO A 422     -36.469   3.902 -74.188  1.00 16.42           C  
ATOM   3374  N   ASP A 423     -33.625   1.731 -73.812  1.00 14.01           N  
ATOM   3375  CA  ASP A 423     -33.250   0.818 -74.938  1.00 14.01           C  
ATOM   3376  C   ASP A 423     -32.438  -0.359 -74.375  1.00 14.01           C  
ATOM   3377  CB  ASP A 423     -32.469   1.555 -76.000  1.00 14.01           C  
ATOM   3378  O   ASP A 423     -32.844  -1.517 -74.562  1.00 14.01           O  
ATOM   3379  CG  ASP A 423     -33.344   2.098 -77.125  1.00 14.01           C  
ATOM   3380  OD1 ASP A 423     -34.500   1.664 -77.250  1.00 14.01           O  
ATOM   3381  OD2 ASP A 423     -32.844   2.967 -77.875  1.00 14.01           O  
ATOM   3382  N   ALA A 424     -31.062  -0.599 -74.812  1.00 14.09           N  
ATOM   3383  CA  ALA A 424     -30.594  -1.594 -75.750  1.00 14.09           C  
ATOM   3384  C   ALA A 424     -30.000  -2.801 -75.000  1.00 14.09           C  
ATOM   3385  CB  ALA A 424     -29.562  -0.975 -76.688  1.00 14.09           C  
ATOM   3386  O   ALA A 424     -29.641  -2.721 -73.875  1.00 14.09           O  
ATOM   3387  N   THR A 425     -28.938  -3.557 -75.562  1.00 14.38           N  
ATOM   3388  CA  THR A 425     -28.797  -4.852 -76.250  1.00 14.38           C  
ATOM   3389  C   THR A 425     -28.000  -5.816 -75.375  1.00 14.38           C  
ATOM   3390  CB  THR A 425     -28.094  -4.707 -77.625  1.00 14.38           C  
ATOM   3391  O   THR A 425     -28.453  -6.934 -75.125  1.00 14.38           O  
ATOM   3392  CG2 THR A 425     -29.109  -4.383 -78.688  1.00 14.38           C  
ATOM   3393  OG1 THR A 425     -27.125  -3.656 -77.562  1.00 14.38           O  
ATOM   3394  N   ARG A 426     -26.672  -6.250 -75.750  1.00 14.59           N  
ATOM   3395  CA  ARG A 426     -26.375  -7.523 -76.375  1.00 14.59           C  
ATOM   3396  C   ARG A 426     -25.844  -8.539 -75.375  1.00 14.59           C  
ATOM   3397  CB  ARG A 426     -25.359  -7.324 -77.500  1.00 14.59           C  
ATOM   3398  O   ARG A 426     -25.406  -8.164 -74.250  1.00 14.59           O  
ATOM   3399  CG  ARG A 426     -26.000  -7.148 -78.875  1.00 14.59           C  
ATOM   3400  CD  ARG A 426     -24.953  -7.000 -80.000  1.00 14.59           C  
ATOM   3401  NE  ARG A 426     -25.562  -6.848 -81.312  1.00 14.59           N  
ATOM   3402  NH1 ARG A 426     -23.562  -6.832 -82.438  1.00 14.59           N  
ATOM   3403  NH2 ARG A 426     -25.547  -6.637 -83.562  1.00 14.59           N  
ATOM   3404  CZ  ARG A 426     -24.891  -6.770 -82.438  1.00 14.59           C  
ATOM   3405  N   GLU A 427     -24.797  -9.438 -75.812  1.00 14.59           N  
ATOM   3406  CA  GLU A 427     -24.781 -10.867 -76.062  1.00 14.59           C  
ATOM   3407  C   GLU A 427     -24.094 -11.664 -75.000  1.00 14.59           C  
ATOM   3408  CB  GLU A 427     -24.078 -11.117 -77.438  1.00 14.59           C  
ATOM   3409  O   GLU A 427     -23.500 -11.078 -74.062  1.00 14.59           O  
ATOM   3410  CG  GLU A 427     -25.016 -11.086 -78.625  1.00 14.59           C  
ATOM   3411  CD  GLU A 427     -24.312 -11.445 -79.938  1.00 14.59           C  
ATOM   3412  OE1 GLU A 427     -25.016 -11.586 -81.000  1.00 14.59           O  
ATOM   3413  OE2 GLU A 427     -23.078 -11.594 -79.938  1.00 14.59           O  
ATOM   3414  N   SER A 428     -23.016 -12.594 -75.375  1.00 14.98           N  
ATOM   3415  CA  SER A 428     -23.031 -14.047 -75.500  1.00 14.98           C  
ATOM   3416  C   SER A 428     -22.219 -14.711 -74.438  1.00 14.98           C  
ATOM   3417  CB  SER A 428     -22.500 -14.469 -76.875  1.00 14.98           C  
ATOM   3418  O   SER A 428     -22.688 -15.648 -73.750  1.00 14.98           O  
ATOM   3419  OG  SER A 428     -21.219 -13.914 -77.125  1.00 14.98           O  
ATOM   3420  N   MET A 429     -20.797 -14.797 -74.625  1.00 15.71           N  
ATOM   3421  CA  MET A 429     -20.094 -16.047 -74.875  1.00 15.71           C  
ATOM   3422  C   MET A 429     -19.812 -16.797 -73.562  1.00 15.71           C  
ATOM   3423  CB  MET A 429     -18.781 -15.789 -75.625  1.00 15.71           C  
ATOM   3424  O   MET A 429     -19.484 -16.172 -72.562  1.00 15.71           O  
ATOM   3425  CG  MET A 429     -18.844 -16.125 -77.125  1.00 15.71           C  
ATOM   3426  SD  MET A 429     -17.203 -15.984 -77.938  1.00 15.71           S  
ATOM   3427  CE  MET A 429     -17.734 -15.484 -79.562  1.00 15.71           C  
ATOM   3428  N   VAL A 430     -19.891 -18.109 -73.500  1.00 14.93           N  
ATOM   3429  CA  VAL A 430     -20.203 -19.281 -72.688  1.00 14.93           C  
ATOM   3430  C   VAL A 430     -19.016 -19.656 -71.812  1.00 14.93           C  
ATOM   3431  CB  VAL A 430     -20.609 -20.469 -73.625  1.00 14.93           C  
ATOM   3432  O   VAL A 430     -17.922 -19.109 -72.000  1.00 14.93           O  
ATOM   3433  CG1 VAL A 430     -21.047 -21.672 -72.750  1.00 14.93           C  
ATOM   3434  CG2 VAL A 430     -21.719 -20.078 -74.562  1.00 14.93           C  
ATOM   3435  N   LYS A 431     -18.578 -21.078 -71.875  1.00 14.89           N  
ATOM   3436  CA  LYS A 431     -18.625 -22.250 -71.000  1.00 14.89           C  
ATOM   3437  C   LYS A 431     -17.219 -22.703 -70.625  1.00 14.89           C  
ATOM   3438  CB  LYS A 431     -19.391 -23.391 -71.625  1.00 14.89           C  
ATOM   3439  O   LYS A 431     -17.000 -23.219 -69.500  1.00 14.89           O  
ATOM   3440  CG  LYS A 431     -20.859 -23.453 -71.250  1.00 14.89           C  
ATOM   3441  CD  LYS A 431     -21.531 -24.688 -71.875  1.00 14.89           C  
ATOM   3442  CE  LYS A 431     -23.000 -24.750 -71.438  1.00 14.89           C  
ATOM   3443  NZ  LYS A 431     -23.656 -25.984 -72.000  1.00 14.89           N  
ATOM   3444  N   LEU A 432     -16.219 -22.969 -71.625  1.00 13.97           N  
ATOM   3445  CA  LEU A 432     -15.703 -24.312 -71.875  1.00 13.97           C  
ATOM   3446  C   LEU A 432     -14.773 -24.766 -70.750  1.00 13.97           C  
ATOM   3447  CB  LEU A 432     -14.961 -24.344 -73.188  1.00 13.97           C  
ATOM   3448  O   LEU A 432     -14.906 -25.891 -70.250  1.00 13.97           O  
ATOM   3449  CG  LEU A 432     -15.672 -25.062 -74.375  1.00 13.97           C  
ATOM   3450  CD1 LEU A 432     -15.906 -24.094 -75.500  1.00 13.97           C  
ATOM   3451  CD2 LEU A 432     -14.867 -26.266 -74.812  1.00 13.97           C  
ATOM   3452  N   SER A 433     -13.398 -24.531 -70.812  1.00 14.34           N  
ATOM   3453  CA  SER A 433     -12.312 -25.422 -71.188  1.00 14.34           C  
ATOM   3454  C   SER A 433     -11.906 -26.312 -70.000  1.00 14.34           C  
ATOM   3455  CB  SER A 433     -11.102 -24.641 -71.625  1.00 14.34           C  
ATOM   3456  O   SER A 433     -11.961 -25.891 -68.812  1.00 14.34           O  
ATOM   3457  OG  SER A 433      -9.914 -25.406 -71.500  1.00 14.34           O  
ATOM   3458  N   SER A 434     -11.531 -27.797 -70.250  1.00 14.95           N  
ATOM   3459  CA  SER A 434     -11.414 -29.219 -69.938  1.00 14.95           C  
ATOM   3460  C   SER A 434     -10.227 -29.516 -69.062  1.00 14.95           C  
ATOM   3461  CB  SER A 434     -11.281 -30.016 -71.250  1.00 14.95           C  
ATOM   3462  O   SER A 434     -10.359 -30.250 -68.062  1.00 14.95           O  
ATOM   3463  OG  SER A 434     -10.148 -29.578 -72.000  1.00 14.95           O  
ATOM   3464  N   LYS A 435      -8.992 -29.625 -69.688  1.00 14.75           N  
ATOM   3465  CA  LYS A 435      -8.203 -30.844 -69.875  1.00 14.75           C  
ATOM   3466  C   LYS A 435      -7.492 -31.234 -68.625  1.00 14.75           C  
ATOM   3467  CB  LYS A 435      -7.180 -30.641 -71.000  1.00 14.75           C  
ATOM   3468  O   LYS A 435      -7.570 -32.375 -68.188  1.00 14.75           O  
ATOM   3469  CG  LYS A 435      -7.691 -31.047 -72.375  1.00 14.75           C  
ATOM   3470  CD  LYS A 435      -6.590 -30.969 -73.438  1.00 14.75           C  
ATOM   3471  CE  LYS A 435      -7.098 -31.375 -74.812  1.00 14.75           C  
ATOM   3472  NZ  LYS A 435      -6.027 -31.281 -75.875  1.00 14.75           N  
ATOM   3473  N   LEU A 436      -6.105 -30.969 -68.500  1.00 14.75           N  
ATOM   3474  CA  LEU A 436      -4.949 -31.859 -68.625  1.00 14.75           C  
ATOM   3475  C   LEU A 436      -4.719 -32.625 -67.312  1.00 14.75           C  
ATOM   3476  CB  LEU A 436      -3.697 -31.047 -69.000  1.00 14.75           C  
ATOM   3477  O   LEU A 436      -5.188 -32.188 -66.250  1.00 14.75           O  
ATOM   3478  CG  LEU A 436      -3.357 -30.969 -70.500  1.00 14.75           C  
ATOM   3479  CD1 LEU A 436      -2.893 -29.562 -70.875  1.00 14.75           C  
ATOM   3480  CD2 LEU A 436      -2.293 -32.000 -70.875  1.00 14.75           C  
ATOM   3481  N   SER A 437      -3.518 -33.500 -67.250  1.00 15.24           N  
ATOM   3482  CA  SER A 437      -2.871 -34.812 -67.250  1.00 15.24           C  
ATOM   3483  C   SER A 437      -2.312 -35.156 -65.875  1.00 15.24           C  
ATOM   3484  CB  SER A 437      -1.751 -34.875 -68.312  1.00 15.24           C  
ATOM   3485  O   SER A 437      -2.402 -36.281 -65.438  1.00 15.24           O  
ATOM   3486  OG  SER A 437      -0.915 -33.750 -68.188  1.00 15.24           O  
ATOM   3487  N   ALA A 438      -1.326 -34.344 -65.375  1.00 14.89           N  
ATOM   3488  CA  ALA A 438      -0.040 -34.938 -65.000  1.00 14.89           C  
ATOM   3489  C   ALA A 438      -0.158 -35.750 -63.688  1.00 14.89           C  
ATOM   3490  CB  ALA A 438       1.013 -33.844 -64.812  1.00 14.89           C  
ATOM   3491  O   ALA A 438      -0.670 -35.250 -62.688  1.00 14.89           O  
ATOM   3492  N   VAL A 439      -0.030 -37.094 -63.688  1.00 16.73           N  
ATOM   3493  CA  VAL A 439      -0.216 -38.312 -62.875  1.00 16.73           C  
ATOM   3494  C   VAL A 439       0.857 -38.375 -61.781  1.00 16.73           C  
ATOM   3495  CB  VAL A 439      -0.176 -39.594 -63.750  1.00 16.73           C  
ATOM   3496  O   VAL A 439       0.950 -39.344 -61.062  1.00 16.73           O  
ATOM   3497  CG1 VAL A 439      -0.361 -40.812 -62.875  1.00 16.73           C  
ATOM   3498  CG2 VAL A 439      -1.244 -39.531 -64.812  1.00 16.73           C  
ATOM   3499  N   SER A 440       1.741 -37.469 -61.562  1.00 15.05           N  
ATOM   3500  CA  SER A 440       3.072 -37.844 -61.094  1.00 15.05           C  
ATOM   3501  C   SER A 440       2.992 -38.750 -59.875  1.00 15.05           C  
ATOM   3502  CB  SER A 440       3.896 -36.594 -60.750  1.00 15.05           C  
ATOM   3503  O   SER A 440       1.981 -38.750 -59.156  1.00 15.05           O  
ATOM   3504  OG  SER A 440       4.062 -36.469 -59.344  1.00 15.05           O  
ATOM   3505  N   LEU A 441       4.305 -39.625 -59.562  1.00 15.53           N  
ATOM   3506  CA  LEU A 441       4.961 -40.812 -59.031  1.00 15.53           C  
ATOM   3507  C   LEU A 441       4.988 -40.812 -57.500  1.00 15.53           C  
ATOM   3508  CB  LEU A 441       6.387 -40.938 -59.594  1.00 15.53           C  
ATOM   3509  O   LEU A 441       5.445 -39.844 -56.906  1.00 15.53           O  
ATOM   3510  CG  LEU A 441       6.570 -41.781 -60.844  1.00 15.53           C  
ATOM   3511  CD1 LEU A 441       7.551 -41.125 -61.812  1.00 15.53           C  
ATOM   3512  CD2 LEU A 441       7.043 -43.188 -60.469  1.00 15.53           C  
ATOM   3513  N   ARG A 442       4.262 -41.625 -56.719  1.00 17.34           N  
ATOM   3514  CA  ARG A 442       3.859 -41.688 -55.312  1.00 17.34           C  
ATOM   3515  C   ARG A 442       5.039 -42.062 -54.438  1.00 17.34           C  
ATOM   3516  CB  ARG A 442       2.719 -42.688 -55.125  1.00 17.34           C  
ATOM   3517  O   ARG A 442       4.848 -42.562 -53.344  1.00 17.34           O  
ATOM   3518  CG  ARG A 442       1.335 -42.031 -55.188  1.00 17.34           C  
ATOM   3519  CD  ARG A 442       0.244 -43.062 -54.844  1.00 17.34           C  
ATOM   3520  NE  ARG A 442      -1.077 -42.438 -54.844  1.00 17.34           N  
ATOM   3521  NH1 ARG A 442      -2.203 -44.375 -54.250  1.00 17.34           N  
ATOM   3522  NH2 ARG A 442      -3.355 -42.406 -54.531  1.00 17.34           N  
ATOM   3523  CZ  ARG A 442      -2.209 -43.062 -54.531  1.00 17.34           C  
ATOM   3524  N   GLY A 443       6.320 -41.719 -54.844  1.00 15.92           N  
ATOM   3525  CA  GLY A 443       7.406 -42.500 -54.312  1.00 15.92           C  
ATOM   3526  C   GLY A 443       7.363 -42.656 -52.781  1.00 15.92           C  
ATOM   3527  O   GLY A 443       6.695 -41.875 -52.125  1.00 15.92           O  
ATOM   3528  N   ILE A 444       8.031 -43.875 -52.188  1.00 17.77           N  
ATOM   3529  CA  ILE A 444       8.086 -44.719 -51.000  1.00 17.77           C  
ATOM   3530  C   ILE A 444       8.773 -43.969 -49.844  1.00 17.77           C  
ATOM   3531  CB  ILE A 444       8.812 -46.062 -51.250  1.00 17.77           C  
ATOM   3532  O   ILE A 444      10.000 -43.969 -49.750  1.00 17.77           O  
ATOM   3533  CG1 ILE A 444       8.078 -46.875 -52.344  1.00 17.77           C  
ATOM   3534  CG2 ILE A 444       8.961 -46.875 -49.969  1.00 17.77           C  
ATOM   3535  CD1 ILE A 444       8.883 -48.000 -52.906  1.00 17.77           C  
ATOM   3536  N   GLY A 445       8.773 -42.656 -49.812  1.00 16.17           N  
ATOM   3537  CA  GLY A 445       9.750 -41.844 -49.094  1.00 16.17           C  
ATOM   3538  C   GLY A 445       9.875 -42.219 -47.625  1.00 16.17           C  
ATOM   3539  O   GLY A 445       8.922 -42.719 -47.031  1.00 16.17           O  
ATOM   3540  N   SER A 446      11.258 -42.500 -47.250  1.00 18.50           N  
ATOM   3541  CA  SER A 446      11.977 -43.062 -46.125  1.00 18.50           C  
ATOM   3542  C   SER A 446      11.633 -42.344 -44.812  1.00 18.50           C  
ATOM   3543  CB  SER A 446      13.484 -43.000 -46.344  1.00 18.50           C  
ATOM   3544  O   SER A 446      11.719 -41.094 -44.750  1.00 18.50           O  
ATOM   3545  OG  SER A 446      13.922 -41.688 -46.531  1.00 18.50           O  
ATOM   3546  N   PRO A 447      10.586 -42.719 -44.156  1.00 19.33           N  
ATOM   3547  CA  PRO A 447       9.977 -41.875 -43.125  1.00 19.33           C  
ATOM   3548  C   PRO A 447      10.984 -41.375 -42.094  1.00 19.33           C  
ATOM   3549  CB  PRO A 447       8.945 -42.812 -42.469  1.00 19.33           C  
ATOM   3550  O   PRO A 447      11.703 -42.156 -41.500  1.00 19.33           O  
ATOM   3551  CG  PRO A 447       9.281 -44.156 -42.969  1.00 19.33           C  
ATOM   3552  CD  PRO A 447      10.367 -44.031 -44.000  1.00 19.33           C  
ATOM   3553  N   SER A 448      11.812 -40.344 -42.562  1.00 17.81           N  
ATOM   3554  CA  SER A 448      12.797 -39.875 -41.594  1.00 17.81           C  
ATOM   3555  C   SER A 448      12.164 -39.656 -40.219  1.00 17.81           C  
ATOM   3556  CB  SER A 448      13.438 -38.562 -42.062  1.00 17.81           C  
ATOM   3557  O   SER A 448      11.188 -38.938 -40.094  1.00 17.81           O  
ATOM   3558  OG  SER A 448      12.445 -37.594 -42.344  1.00 17.81           O  
ATOM   3559  N   THR A 449      12.234 -40.781 -39.438  1.00 20.72           N  
ATOM   3560  CA  THR A 449      11.789 -41.062 -38.094  1.00 20.72           C  
ATOM   3561  C   THR A 449      12.211 -39.969 -37.125  1.00 20.72           C  
ATOM   3562  CB  THR A 449      12.336 -42.406 -37.594  1.00 20.72           C  
ATOM   3563  O   THR A 449      13.367 -39.906 -36.688  1.00 20.72           O  
ATOM   3564  CG2 THR A 449      11.492 -43.562 -38.094  1.00 20.72           C  
ATOM   3565  OG1 THR A 449      13.688 -42.562 -38.062  1.00 20.72           O  
ATOM   3566  N   ASP A 450      12.117 -38.688 -37.656  1.00 21.30           N  
ATOM   3567  CA  ASP A 450      12.578 -37.688 -36.688  1.00 21.30           C  
ATOM   3568  C   ASP A 450      11.906 -37.875 -35.344  1.00 21.30           C  
ATOM   3569  CB  ASP A 450      12.328 -36.281 -37.219  1.00 21.30           C  
ATOM   3570  O   ASP A 450      10.688 -37.719 -35.219  1.00 21.30           O  
ATOM   3571  CG  ASP A 450      13.453 -35.750 -38.062  1.00 21.30           C  
ATOM   3572  OD1 ASP A 450      14.570 -36.312 -38.031  1.00 21.30           O  
ATOM   3573  OD2 ASP A 450      13.227 -34.750 -38.812  1.00 21.30           O  
ATOM   3574  N   ALA A 451      12.391 -38.844 -34.625  1.00 24.05           N  
ATOM   3575  CA  ALA A 451      12.211 -39.406 -33.312  1.00 24.05           C  
ATOM   3576  C   ALA A 451      12.086 -38.344 -32.219  1.00 24.05           C  
ATOM   3577  CB  ALA A 451      13.383 -40.344 -32.969  1.00 24.05           C  
ATOM   3578  O   ALA A 451      11.758 -38.625 -31.078  1.00 24.05           O  
ATOM   3579  N   SER A 452      12.664 -37.094 -32.562  1.00 25.08           N  
ATOM   3580  CA  SER A 452      12.922 -36.469 -31.281  1.00 25.08           C  
ATOM   3581  C   SER A 452      11.625 -36.062 -30.594  1.00 25.08           C  
ATOM   3582  CB  SER A 452      13.812 -35.219 -31.469  1.00 25.08           C  
ATOM   3583  O   SER A 452      11.633 -35.281 -29.641  1.00 25.08           O  
ATOM   3584  OG  SER A 452      13.148 -34.250 -32.250  1.00 25.08           O  
ATOM   3585  N   ALA A 453      10.570 -36.125 -31.344  1.00 26.69           N  
ATOM   3586  CA  ALA A 453       9.461 -35.594 -30.578  1.00 26.69           C  
ATOM   3587  C   ALA A 453       9.320 -36.312 -29.234  1.00 26.69           C  
ATOM   3588  CB  ALA A 453       8.156 -35.688 -31.375  1.00 26.69           C  
ATOM   3589  O   ALA A 453       9.188 -37.531 -29.188  1.00 26.69           O  
ATOM   3590  N   SER A 454      10.070 -35.812 -28.297  1.00 30.89           N  
ATOM   3591  CA  SER A 454       9.977 -36.281 -26.906  1.00 30.89           C  
ATOM   3592  C   SER A 454       8.547 -36.656 -26.547  1.00 30.89           C  
ATOM   3593  CB  SER A 454      10.492 -35.188 -25.953  1.00 30.89           C  
ATOM   3594  O   SER A 454       7.676 -35.781 -26.469  1.00 30.89           O  
ATOM   3595  OG  SER A 454       9.648 -34.062 -25.984  1.00 30.89           O  
ATOM   3596  N   ASP A 455       7.996 -37.656 -27.188  1.00 30.70           N  
ATOM   3597  CA  ASP A 455       6.809 -38.438 -26.859  1.00 30.70           C  
ATOM   3598  C   ASP A 455       6.656 -38.594 -25.359  1.00 30.70           C  
ATOM   3599  CB  ASP A 455       6.875 -39.812 -27.547  1.00 30.70           C  
ATOM   3600  O   ASP A 455       7.484 -39.250 -24.703  1.00 30.70           O  
ATOM   3601  CG  ASP A 455       6.199 -39.812 -28.906  1.00 30.70           C  
ATOM   3602  OD1 ASP A 455       5.449 -38.875 -29.219  1.00 30.70           O  
ATOM   3603  OD2 ASP A 455       6.422 -40.812 -29.656  1.00 30.70           O  
ATOM   3604  N   VAL A 456       6.281 -37.562 -24.688  1.00 37.06           N  
ATOM   3605  CA  VAL A 456       5.945 -37.750 -23.281  1.00 37.06           C  
ATOM   3606  C   VAL A 456       4.984 -38.906 -23.125  1.00 37.06           C  
ATOM   3607  CB  VAL A 456       5.328 -36.469 -22.688  1.00 37.06           C  
ATOM   3608  O   VAL A 456       3.795 -38.781 -23.422  1.00 37.06           O  
ATOM   3609  CG1 VAL A 456       5.027 -36.656 -21.203  1.00 37.06           C  
ATOM   3610  CG2 VAL A 456       6.258 -35.250 -22.891  1.00 37.06           C  
ATOM   3611  N   HIS A 457       5.379 -40.156 -23.500  1.00 41.91           N  
ATOM   3612  CA  HIS A 457       4.660 -41.375 -23.141  1.00 41.91           C  
ATOM   3613  C   HIS A 457       4.375 -41.438 -21.641  1.00 41.91           C  
ATOM   3614  CB  HIS A 457       5.457 -42.625 -23.578  1.00 41.91           C  
ATOM   3615  O   HIS A 457       5.301 -41.500 -20.828  1.00 41.91           O  
ATOM   3616  CG  HIS A 457       5.348 -42.906 -25.031  1.00 41.91           C  
ATOM   3617  CD2 HIS A 457       6.254 -43.406 -25.906  1.00 41.91           C  
ATOM   3618  ND1 HIS A 457       4.195 -42.719 -25.766  1.00 41.91           N  
ATOM   3619  CE1 HIS A 457       4.395 -43.062 -27.016  1.00 41.91           C  
ATOM   3620  NE2 HIS A 457       5.641 -43.500 -27.141  1.00 41.91           N  
ATOM   3621  N   GLY A 458       3.174 -40.938 -21.297  1.00 57.31           N  
ATOM   3622  CA  GLY A 458       2.750 -41.094 -19.906  1.00 57.31           C  
ATOM   3623  C   GLY A 458       2.666 -42.531 -19.469  1.00 57.31           C  
ATOM   3624  O   GLY A 458       2.586 -43.438 -20.312  1.00 57.31           O  
ATOM   3625  N   ASN A 459       3.047 -42.906 -18.312  1.00 71.94           N  
ATOM   3626  CA  ASN A 459       2.912 -44.219 -17.719  1.00 71.94           C  
ATOM   3627  C   ASN A 459       1.460 -44.688 -17.719  1.00 71.94           C  
ATOM   3628  CB  ASN A 459       3.475 -44.250 -16.297  1.00 71.94           C  
ATOM   3629  O   ASN A 459       0.553 -43.938 -17.406  1.00 71.94           O  
ATOM   3630  CG  ASN A 459       4.988 -44.281 -16.266  1.00 71.94           C  
ATOM   3631  ND2 ASN A 459       5.566 -43.938 -15.117  1.00 71.94           N  
ATOM   3632  OD1 ASN A 459       5.637 -44.594 -17.266  1.00 71.94           O  
ATOM   3633  N   PHE A 460       1.131 -45.875 -18.312  1.00 67.62           N  
ATOM   3634  CA  PHE A 460      -0.203 -46.469 -18.266  1.00 67.62           C  
ATOM   3635  C   PHE A 460      -0.747 -46.438 -16.844  1.00 67.62           C  
ATOM   3636  CB  PHE A 460      -0.181 -47.906 -18.781  1.00 67.62           C  
ATOM   3637  O   PHE A 460      -1.938 -46.188 -16.625  1.00 67.62           O  
ATOM   3638  CG  PHE A 460      -0.024 -48.000 -20.281  1.00 67.62           C  
ATOM   3639  CD1 PHE A 460      -1.090 -47.719 -21.125  1.00 67.62           C  
ATOM   3640  CD2 PHE A 460       1.191 -48.375 -20.844  1.00 67.62           C  
ATOM   3641  CE1 PHE A 460      -0.947 -47.812 -22.500  1.00 67.62           C  
ATOM   3642  CE2 PHE A 460       1.342 -48.469 -22.219  1.00 67.62           C  
ATOM   3643  CZ  PHE A 460       0.271 -48.188 -23.047  1.00 67.62           C  
ATOM   3644  N   ALA A 461       0.112 -46.562 -15.953  1.00 70.50           N  
ATOM   3645  CA  ALA A 461      -0.286 -46.594 -14.547  1.00 70.50           C  
ATOM   3646  C   ALA A 461      -0.852 -45.219 -14.117  1.00 70.50           C  
ATOM   3647  CB  ALA A 461       0.898 -46.969 -13.672  1.00 70.50           C  
ATOM   3648  O   ALA A 461      -1.684 -45.156 -13.203  1.00 70.50           O  
ATOM   3649  N   PHE A 462      -0.445 -44.188 -14.789  1.00 77.19           N  
ATOM   3650  CA  PHE A 462      -0.911 -42.844 -14.438  1.00 77.19           C  
ATOM   3651  C   PHE A 462      -2.371 -42.656 -14.836  1.00 77.19           C  
ATOM   3652  CB  PHE A 462      -0.043 -41.781 -15.117  1.00 77.19           C  
ATOM   3653  O   PHE A 462      -3.131 -42.000 -14.133  1.00 77.19           O  
ATOM   3654  CG  PHE A 462      -0.361 -40.375 -14.680  1.00 77.19           C  
ATOM   3655  CD1 PHE A 462      -1.237 -39.594 -15.422  1.00 77.19           C  
ATOM   3656  CD2 PHE A 462       0.218 -39.844 -13.539  1.00 77.19           C  
ATOM   3657  CE1 PHE A 462      -1.533 -38.281 -15.023  1.00 77.19           C  
ATOM   3658  CE2 PHE A 462      -0.072 -38.562 -13.133  1.00 77.19           C  
ATOM   3659  CZ  PHE A 462      -0.947 -37.781 -13.875  1.00 77.19           C  
ATOM   3660  N   GLU A 463      -2.842 -43.375 -15.836  1.00 71.00           N  
ATOM   3661  CA  GLU A 463      -4.199 -43.219 -16.344  1.00 71.00           C  
ATOM   3662  C   GLU A 463      -5.180 -44.125 -15.586  1.00 71.00           C  
ATOM   3663  CB  GLU A 463      -4.246 -43.562 -17.844  1.00 71.00           C  
ATOM   3664  O   GLU A 463      -6.395 -43.906 -15.664  1.00 71.00           O  
ATOM   3665  CG  GLU A 463      -3.424 -42.594 -18.703  1.00 71.00           C  
ATOM   3666  CD  GLU A 463      -4.145 -42.188 -19.984  1.00 71.00           C  
ATOM   3667  OE1 GLU A 463      -3.674 -41.219 -20.656  1.00 71.00           O  
ATOM   3668  OE2 GLU A 463      -5.188 -42.781 -20.297  1.00 71.00           O  
ATOM   3669  N   GLY A 464      -4.656 -45.062 -14.805  1.00 70.19           N  
ATOM   3670  CA  GLY A 464      -5.527 -46.000 -14.094  1.00 70.19           C  
ATOM   3671  C   GLY A 464      -6.320 -45.312 -12.984  1.00 70.19           C  
ATOM   3672  O   GLY A 464      -7.469 -45.688 -12.727  1.00 70.19           O  
ATOM   3673  N   ILE A 465      -5.750 -44.188 -12.430  1.00 75.25           N  
ATOM   3674  CA  ILE A 465      -6.441 -43.469 -11.359  1.00 75.25           C  
ATOM   3675  C   ILE A 465      -7.004 -42.156 -11.891  1.00 75.25           C  
ATOM   3676  CB  ILE A 465      -5.504 -43.188 -10.156  1.00 75.25           C  
ATOM   3677  O   ILE A 465      -6.246 -41.250 -12.234  1.00 75.25           O  
ATOM   3678  CG1 ILE A 465      -4.938 -44.531  -9.625  1.00 75.25           C  
ATOM   3679  CG2 ILE A 465      -6.238 -42.438  -9.055  1.00 75.25           C  
ATOM   3680  CD1 ILE A 465      -3.834 -44.344  -8.594  1.00 75.25           C  
ATOM   3681  N   GLY A 466      -8.352 -42.031 -12.070  1.00 77.06           N  
ATOM   3682  CA  GLY A 466      -9.008 -40.875 -12.648  1.00 77.06           C  
ATOM   3683  C   GLY A 466      -9.578 -39.938 -11.602  1.00 77.06           C  
ATOM   3684  O   GLY A 466      -9.281 -40.062 -10.414  1.00 77.06           O  
ATOM   3685  N   ASP A 467     -10.352 -38.969 -11.953  1.00 82.31           N  
ATOM   3686  CA  ASP A 467     -10.906 -37.906 -11.117  1.00 82.31           C  
ATOM   3687  C   ASP A 467     -11.852 -38.469 -10.055  1.00 82.31           C  
ATOM   3688  CB  ASP A 467     -11.641 -36.875 -11.977  1.00 82.31           C  
ATOM   3689  O   ASP A 467     -11.914 -37.938  -8.938  1.00 82.31           O  
ATOM   3690  CG  ASP A 467     -10.703 -35.875 -12.641  1.00 82.31           C  
ATOM   3691  OD1 ASP A 467      -9.625 -35.594 -12.078  1.00 82.31           O  
ATOM   3692  OD2 ASP A 467     -11.047 -35.344 -13.727  1.00 82.31           O  
ATOM   3693  N   GLU A 468     -12.461 -39.594 -10.406  1.00 77.44           N  
ATOM   3694  CA  GLU A 468     -13.430 -40.156  -9.484  1.00 77.44           C  
ATOM   3695  C   GLU A 468     -12.742 -40.781  -8.266  1.00 77.44           C  
ATOM   3696  CB  GLU A 468     -14.281 -41.219 -10.188  1.00 77.44           C  
ATOM   3697  O   GLU A 468     -13.336 -40.844  -7.184  1.00 77.44           O  
ATOM   3698  CG  GLU A 468     -15.188 -40.688 -11.266  1.00 77.44           C  
ATOM   3699  CD  GLU A 468     -16.062 -41.750 -11.930  1.00 77.44           C  
ATOM   3700  OE1 GLU A 468     -16.891 -41.375 -12.789  1.00 77.44           O  
ATOM   3701  OE2 GLU A 468     -15.898 -42.938 -11.578  1.00 77.44           O  
ATOM   3702  N   ASP A 469     -11.461 -41.125  -8.500  1.00 80.50           N  
ATOM   3703  CA  ASP A 469     -10.727 -41.750  -7.414  1.00 80.50           C  
ATOM   3704  C   ASP A 469      -9.961 -40.719  -6.590  1.00 80.50           C  
ATOM   3705  CB  ASP A 469      -9.766 -42.812  -7.957  1.00 80.50           C  
ATOM   3706  O   ASP A 469      -9.414 -41.031  -5.531  1.00 80.50           O  
ATOM   3707  CG  ASP A 469     -10.484 -43.969  -8.648  1.00 80.50           C  
ATOM   3708  OD1 ASP A 469     -11.602 -44.344  -8.227  1.00 80.50           O  
ATOM   3709  OD2 ASP A 469      -9.922 -44.500  -9.617  1.00 80.50           O  
ATOM   3710  N   LEU A 470      -9.984 -39.500  -7.113  1.00 88.75           N  
ATOM   3711  CA  LEU A 470      -9.219 -38.469  -6.445  1.00 88.75           C  
ATOM   3712  C   LEU A 470     -10.141 -37.438  -5.770  1.00 88.75           C  
ATOM   3713  CB  LEU A 470      -8.305 -37.750  -7.445  1.00 88.75           C  
ATOM   3714  O   LEU A 470     -11.219 -37.156  -6.289  1.00 88.75           O  
ATOM   3715  CG  LEU A 470      -7.188 -38.594  -8.070  1.00 88.75           C  
ATOM   3716  CD1 LEU A 470      -6.488 -37.781  -9.172  1.00 88.75           C  
ATOM   3717  CD2 LEU A 470      -6.191 -39.031  -6.996  1.00 88.75           C  
TER    3718      LEU A 470                                                      
ATOM   3719  N   MET B   1     -37.719 -36.875 -16.281  1.00 45.03           N  
ATOM   3720  CA  MET B   1     -37.031 -36.719 -15.000  1.00 45.03           C  
ATOM   3721  C   MET B   1     -36.312 -38.000 -14.602  1.00 45.03           C  
ATOM   3722  CB  MET B   1     -38.031 -36.312 -13.906  1.00 45.03           C  
ATOM   3723  O   MET B   1     -36.938 -39.062 -14.508  1.00 45.03           O  
ATOM   3724  CG  MET B   1     -38.250 -34.812 -13.812  1.00 45.03           C  
ATOM   3725  SD  MET B   1     -39.219 -34.344 -12.336  1.00 45.03           S  
ATOM   3726  CE  MET B   1     -39.188 -32.531 -12.477  1.00 45.03           C  
ATOM   3727  N   GLY B   2     -35.000 -38.094 -14.961  1.00 65.44           N  
ATOM   3728  CA  GLY B   2     -34.062 -39.156 -15.297  1.00 65.44           C  
ATOM   3729  C   GLY B   2     -33.750 -40.062 -14.125  1.00 65.44           C  
ATOM   3730  O   GLY B   2     -33.406 -39.562 -13.039  1.00 65.44           O  
ATOM   3731  N   THR B   3     -34.375 -41.188 -14.055  1.00 77.25           N  
ATOM   3732  CA  THR B   3     -34.062 -42.250 -13.086  1.00 77.25           C  
ATOM   3733  C   THR B   3     -32.594 -42.656 -13.188  1.00 77.25           C  
ATOM   3734  CB  THR B   3     -34.938 -43.469 -13.297  1.00 77.25           C  
ATOM   3735  O   THR B   3     -32.062 -42.875 -14.289  1.00 77.25           O  
ATOM   3736  CG2 THR B   3     -35.562 -43.938 -11.977  1.00 77.25           C  
ATOM   3737  OG1 THR B   3     -36.000 -43.125 -14.195  1.00 77.25           O  
ATOM   3738  N   ALA B   4     -31.844 -42.406 -11.969  1.00 83.44           N  
ATOM   3739  CA  ALA B   4     -30.438 -42.781 -11.961  1.00 83.44           C  
ATOM   3740  C   ALA B   4     -30.203 -44.062 -11.164  1.00 83.44           C  
ATOM   3741  CB  ALA B   4     -29.594 -41.625 -11.391  1.00 83.44           C  
ATOM   3742  O   ALA B   4     -30.828 -44.250 -10.125  1.00 83.44           O  
ATOM   3743  N   LEU B   5     -29.562 -45.062 -11.836  1.00 87.19           N  
ATOM   3744  CA  LEU B   5     -29.188 -46.312 -11.211  1.00 87.19           C  
ATOM   3745  C   LEU B   5     -27.703 -46.344 -10.883  1.00 87.19           C  
ATOM   3746  CB  LEU B   5     -29.547 -47.500 -12.133  1.00 87.19           C  
ATOM   3747  O   LEU B   5     -26.875 -46.031 -11.742  1.00 87.19           O  
ATOM   3748  CG  LEU B   5     -29.438 -48.875 -11.523  1.00 87.19           C  
ATOM   3749  CD1 LEU B   5     -30.812 -49.406 -11.117  1.00 87.19           C  
ATOM   3750  CD2 LEU B   5     -28.766 -49.844 -12.508  1.00 87.19           C  
ATOM   3751  N   ASP B   6     -27.406 -46.562  -9.430  1.00 87.50           N  
ATOM   3752  CA  ASP B   6     -26.000 -46.625  -9.031  1.00 87.50           C  
ATOM   3753  C   ASP B   6     -25.734 -47.812  -8.109  1.00 87.50           C  
ATOM   3754  CB  ASP B   6     -25.594 -45.312  -8.344  1.00 87.50           C  
ATOM   3755  O   ASP B   6     -26.641 -48.281  -7.426  1.00 87.50           O  
ATOM   3756  CG  ASP B   6     -24.109 -45.000  -8.500  1.00 87.50           C  
ATOM   3757  OD1 ASP B   6     -23.406 -45.750  -9.180  1.00 87.50           O  
ATOM   3758  OD2 ASP B   6     -23.672 -43.969  -7.941  1.00 87.50           O  
ATOM   3759  N   ILE B   7     -24.562 -48.406  -8.281  1.00 88.69           N  
ATOM   3760  CA  ILE B   7     -24.125 -49.500  -7.414  1.00 88.69           C  
ATOM   3761  C   ILE B   7     -23.047 -49.000  -6.457  1.00 88.69           C  
ATOM   3762  CB  ILE B   7     -23.609 -50.719  -8.234  1.00 88.69           C  
ATOM   3763  O   ILE B   7     -22.031 -48.469  -6.895  1.00 88.69           O  
ATOM   3764  CG1 ILE B   7     -24.656 -51.156  -9.258  1.00 88.69           C  
ATOM   3765  CG2 ILE B   7     -23.219 -51.875  -7.305  1.00 88.69           C  
ATOM   3766  CD1 ILE B   7     -24.156 -52.188 -10.250  1.00 88.69           C  
ATOM   3767  N   LYS B   8     -23.312 -49.062  -5.109  1.00 86.19           N  
ATOM   3768  CA  LYS B   8     -22.328 -48.656  -4.117  1.00 86.19           C  
ATOM   3769  C   LYS B   8     -21.859 -49.875  -3.299  1.00 86.19           C  
ATOM   3770  CB  LYS B   8     -22.906 -47.594  -3.189  1.00 86.19           C  
ATOM   3771  O   LYS B   8     -22.641 -50.500  -2.588  1.00 86.19           O  
ATOM   3772  CG  LYS B   8     -23.125 -46.250  -3.859  1.00 86.19           C  
ATOM   3773  CD  LYS B   8     -23.562 -45.188  -2.857  1.00 86.19           C  
ATOM   3774  CE  LYS B   8     -23.812 -43.844  -3.531  1.00 86.19           C  
ATOM   3775  NZ  LYS B   8     -24.297 -42.812  -2.564  1.00 86.19           N  
ATOM   3776  N   ILE B   9     -20.562 -50.125  -3.512  1.00 86.75           N  
ATOM   3777  CA  ILE B   9     -19.969 -51.219  -2.764  1.00 86.75           C  
ATOM   3778  C   ILE B   9     -19.547 -50.750  -1.376  1.00 86.75           C  
ATOM   3779  CB  ILE B   9     -18.750 -51.844  -3.506  1.00 86.75           C  
ATOM   3780  O   ILE B   9     -19.078 -49.625  -1.221  1.00 86.75           O  
ATOM   3781  CG1 ILE B   9     -19.156 -52.312  -4.902  1.00 86.75           C  
ATOM   3782  CG2 ILE B   9     -18.125 -52.969  -2.695  1.00 86.75           C  
ATOM   3783  CD1 ILE B   9     -18.000 -52.844  -5.746  1.00 86.75           C  
ATOM   3784  N   LYS B  10     -19.734 -51.531  -0.330  1.00 81.88           N  
ATOM   3785  CA  LYS B  10     -19.531 -51.156   1.062  1.00 81.88           C  
ATOM   3786  C   LYS B  10     -18.062 -50.812   1.331  1.00 81.88           C  
ATOM   3787  CB  LYS B  10     -20.000 -52.250   2.004  1.00 81.88           C  
ATOM   3788  O   LYS B  10     -17.750 -49.812   1.986  1.00 81.88           O  
ATOM   3789  CG  LYS B  10     -20.172 -51.812   3.449  1.00 81.88           C  
ATOM   3790  CD  LYS B  10     -20.766 -52.906   4.312  1.00 81.88           C  
ATOM   3791  CE  LYS B  10     -20.875 -52.500   5.770  1.00 81.88           C  
ATOM   3792  NZ  LYS B  10     -21.500 -53.562   6.605  1.00 81.88           N  
ATOM   3793  N   ARG B  11     -17.109 -51.688   0.802  1.00 80.81           N  
ATOM   3794  CA  ARG B  11     -15.695 -51.438   1.071  1.00 80.81           C  
ATOM   3795  C   ARG B  11     -15.141 -50.344   0.187  1.00 80.81           C  
ATOM   3796  CB  ARG B  11     -14.891 -52.750   0.860  1.00 80.81           C  
ATOM   3797  O   ARG B  11     -15.297 -50.375  -1.035  1.00 80.81           O  
ATOM   3798  CG  ARG B  11     -14.789 -53.594   2.102  1.00 80.81           C  
ATOM   3799  CD  ARG B  11     -13.828 -54.781   1.897  1.00 80.81           C  
ATOM   3800  NE  ARG B  11     -14.016 -55.812   2.904  1.00 80.81           N  
ATOM   3801  NH1 ARG B  11     -12.445 -57.250   2.004  1.00 80.81           N  
ATOM   3802  NH2 ARG B  11     -13.602 -57.844   3.893  1.00 80.81           N  
ATOM   3803  CZ  ARG B  11     -13.352 -56.969   2.932  1.00 80.81           C  
ATOM   3804  N   ALA B  12     -14.586 -49.375   0.809  1.00 75.19           N  
ATOM   3805  CA  ALA B  12     -14.094 -48.219   0.084  1.00 75.19           C  
ATOM   3806  C   ALA B  12     -13.016 -48.594  -0.924  1.00 75.19           C  
ATOM   3807  CB  ALA B  12     -13.547 -47.156   1.060  1.00 75.19           C  
ATOM   3808  O   ALA B  12     -12.945 -48.031  -2.020  1.00 75.19           O  
ATOM   3809  N   ASN B  13     -12.148 -49.562  -0.574  1.00 77.38           N  
ATOM   3810  CA  ASN B  13     -11.078 -49.969  -1.480  1.00 77.38           C  
ATOM   3811  C   ASN B  13     -11.570 -50.969  -2.520  1.00 77.38           C  
ATOM   3812  CB  ASN B  13      -9.898 -50.562  -0.697  1.00 77.38           C  
ATOM   3813  O   ASN B  13     -10.844 -51.312  -3.463  1.00 77.38           O  
ATOM   3814  CG  ASN B  13     -10.289 -51.750   0.159  1.00 77.38           C  
ATOM   3815  ND2 ASN B  13      -9.352 -52.219   0.955  1.00 77.38           N  
ATOM   3816  OD1 ASN B  13     -11.430 -52.219   0.104  1.00 77.38           O  
ATOM   3817  N   LYS B  14     -12.828 -51.469  -2.459  1.00 82.50           N  
ATOM   3818  CA  LYS B  14     -13.484 -52.375  -3.387  1.00 82.50           C  
ATOM   3819  C   LYS B  14     -12.711 -53.688  -3.514  1.00 82.50           C  
ATOM   3820  CB  LYS B  14     -13.641 -51.719  -4.762  1.00 82.50           C  
ATOM   3821  O   LYS B  14     -12.750 -54.344  -4.559  1.00 82.50           O  
ATOM   3822  CG  LYS B  14     -14.445 -50.438  -4.746  1.00 82.50           C  
ATOM   3823  CD  LYS B  14     -14.609 -49.844  -6.148  1.00 82.50           C  
ATOM   3824  CE  LYS B  14     -15.375 -48.531  -6.129  1.00 82.50           C  
ATOM   3825  NZ  LYS B  14     -15.523 -47.969  -7.500  1.00 82.50           N  
ATOM   3826  N   VAL B  15     -11.805 -53.938  -2.508  1.00 86.50           N  
ATOM   3827  CA  VAL B  15     -10.992 -55.156  -2.559  1.00 86.50           C  
ATOM   3828  C   VAL B  15     -11.641 -56.250  -1.719  1.00 86.50           C  
ATOM   3829  CB  VAL B  15      -9.547 -54.875  -2.068  1.00 86.50           C  
ATOM   3830  O   VAL B  15     -12.016 -56.031  -0.568  1.00 86.50           O  
ATOM   3831  CG1 VAL B  15      -8.727 -56.188  -2.074  1.00 86.50           C  
ATOM   3832  CG2 VAL B  15      -8.875 -53.812  -2.934  1.00 86.50           C  
ATOM   3833  N   TYR B  16     -11.883 -57.406  -2.328  1.00 87.69           N  
ATOM   3834  CA  TYR B  16     -12.461 -58.531  -1.638  1.00 87.69           C  
ATOM   3835  C   TYR B  16     -11.609 -59.781  -1.837  1.00 87.69           C  
ATOM   3836  CB  TYR B  16     -13.891 -58.812  -2.131  1.00 87.69           C  
ATOM   3837  O   TYR B  16     -10.828 -59.875  -2.785  1.00 87.69           O  
ATOM   3838  CG  TYR B  16     -14.859 -57.688  -1.796  1.00 87.69           C  
ATOM   3839  CD1 TYR B  16     -15.594 -57.719  -0.612  1.00 87.69           C  
ATOM   3840  CD2 TYR B  16     -15.047 -56.625  -2.662  1.00 87.69           C  
ATOM   3841  CE1 TYR B  16     -16.484 -56.688  -0.300  1.00 87.69           C  
ATOM   3842  CE2 TYR B  16     -15.938 -55.594  -2.359  1.00 87.69           C  
ATOM   3843  OH  TYR B  16     -17.547 -54.625  -0.873  1.00 87.69           O  
ATOM   3844  CZ  TYR B  16     -16.656 -55.656  -1.178  1.00 87.69           C  
ATOM   3845  N   HIS B  17     -11.703 -60.750  -0.910  1.00 87.44           N  
ATOM   3846  CA  HIS B  17     -10.961 -62.000  -0.961  1.00 87.44           C  
ATOM   3847  C   HIS B  17     -11.906 -63.188  -1.124  1.00 87.44           C  
ATOM   3848  CB  HIS B  17     -10.109 -62.156   0.298  1.00 87.44           C  
ATOM   3849  O   HIS B  17     -13.109 -63.062  -0.879  1.00 87.44           O  
ATOM   3850  CG  HIS B  17      -9.117 -61.062   0.508  1.00 87.44           C  
ATOM   3851  CD2 HIS B  17      -9.188 -59.938   1.239  1.00 87.44           C  
ATOM   3852  ND1 HIS B  17      -7.871 -61.062  -0.081  1.00 87.44           N  
ATOM   3853  CE1 HIS B  17      -7.219 -59.969   0.281  1.00 87.44           C  
ATOM   3854  NE2 HIS B  17      -7.996 -59.281   1.083  1.00 87.44           N  
ATOM   3855  N   ALA B  18     -11.273 -64.312  -1.618  1.00 83.62           N  
ATOM   3856  CA  ALA B  18     -12.078 -65.500  -1.791  1.00 83.62           C  
ATOM   3857  C   ALA B  18     -12.688 -66.000  -0.465  1.00 83.62           C  
ATOM   3858  CB  ALA B  18     -11.227 -66.625  -2.387  1.00 83.62           C  
ATOM   3859  O   ALA B  18     -11.984 -66.062   0.545  1.00 83.62           O  
ATOM   3860  N   GLY B  19     -13.930 -66.250  -0.479  1.00 79.81           N  
ATOM   3861  CA  GLY B  19     -14.656 -66.688   0.704  1.00 79.81           C  
ATOM   3862  C   GLY B  19     -15.406 -65.562   1.397  1.00 79.81           C  
ATOM   3863  O   GLY B  19     -16.219 -65.812   2.291  1.00 79.81           O  
ATOM   3864  N   GLU B  20     -15.094 -64.250   1.040  1.00 86.88           N  
ATOM   3865  CA  GLU B  20     -15.781 -63.125   1.641  1.00 86.88           C  
ATOM   3866  C   GLU B  20     -17.094 -62.844   0.921  1.00 86.88           C  
ATOM   3867  CB  GLU B  20     -14.883 -61.875   1.622  1.00 86.88           C  
ATOM   3868  O   GLU B  20     -17.359 -63.375  -0.151  1.00 86.88           O  
ATOM   3869  CG  GLU B  20     -13.695 -61.969   2.568  1.00 86.88           C  
ATOM   3870  CD  GLU B  20     -12.883 -60.688   2.627  1.00 86.88           C  
ATOM   3871  OE1 GLU B  20     -12.086 -60.531   3.578  1.00 86.88           O  
ATOM   3872  OE2 GLU B  20     -13.039 -59.844   1.714  1.00 86.88           O  
ATOM   3873  N   VAL B  21     -17.906 -62.125   1.641  1.00 89.00           N  
ATOM   3874  CA  VAL B  21     -19.203 -61.781   1.090  1.00 89.00           C  
ATOM   3875  C   VAL B  21     -19.188 -60.344   0.537  1.00 89.00           C  
ATOM   3876  CB  VAL B  21     -20.328 -61.906   2.150  1.00 89.00           C  
ATOM   3877  O   VAL B  21     -18.797 -59.406   1.242  1.00 89.00           O  
ATOM   3878  CG1 VAL B  21     -21.688 -61.562   1.548  1.00 89.00           C  
ATOM   3879  CG2 VAL B  21     -20.328 -63.312   2.736  1.00 89.00           C  
ATOM   3880  N   LEU B  22     -19.328 -60.188  -0.761  1.00 89.75           N  
ATOM   3881  CA  LEU B  22     -19.469 -58.906  -1.397  1.00 89.75           C  
ATOM   3882  C   LEU B  22     -20.797 -58.250  -1.043  1.00 89.75           C  
ATOM   3883  CB  LEU B  22     -19.328 -59.031  -2.916  1.00 89.75           C  
ATOM   3884  O   LEU B  22     -21.859 -58.812  -1.339  1.00 89.75           O  
ATOM   3885  CG  LEU B  22     -19.453 -57.719  -3.719  1.00 89.75           C  
ATOM   3886  CD1 LEU B  22     -18.156 -56.938  -3.627  1.00 89.75           C  
ATOM   3887  CD2 LEU B  22     -19.797 -58.031  -5.172  1.00 89.75           C  
ATOM   3888  N   SER B  23     -20.750 -57.188  -0.206  1.00 89.00           N  
ATOM   3889  CA  SER B  23     -21.969 -56.531   0.218  1.00 89.00           C  
ATOM   3890  C   SER B  23     -22.000 -55.062  -0.280  1.00 89.00           C  
ATOM   3891  CB  SER B  23     -22.094 -56.531   1.742  1.00 89.00           C  
ATOM   3892  O   SER B  23     -20.969 -54.438  -0.418  1.00 89.00           O  
ATOM   3893  OG  SER B  23     -20.969 -55.938   2.350  1.00 89.00           O  
ATOM   3894  N   GLY B  24     -23.125 -54.625  -0.665  1.00 88.62           N  
ATOM   3895  CA  GLY B  24     -23.328 -53.250  -1.110  1.00 88.62           C  
ATOM   3896  C   GLY B  24     -24.797 -52.875  -1.219  1.00 88.62           C  
ATOM   3897  O   GLY B  24     -25.656 -53.531  -0.647  1.00 88.62           O  
ATOM   3898  N   VAL B  25     -25.031 -51.594  -1.796  1.00 91.19           N  
ATOM   3899  CA  VAL B  25     -26.391 -51.094  -1.935  1.00 91.19           C  
ATOM   3900  C   VAL B  25     -26.625 -50.594  -3.355  1.00 91.19           C  
ATOM   3901  CB  VAL B  25     -26.703 -50.000  -0.909  1.00 91.19           C  
ATOM   3902  O   VAL B  25     -25.734 -49.969  -3.941  1.00 91.19           O  
ATOM   3903  CG1 VAL B  25     -28.188 -49.656  -0.927  1.00 91.19           C  
ATOM   3904  CG2 VAL B  25     -26.266 -50.438   0.491  1.00 91.19           C  
ATOM   3905  N   VAL B  26     -27.625 -51.125  -3.984  1.00 91.69           N  
ATOM   3906  CA  VAL B  26     -28.047 -50.531  -5.250  1.00 91.69           C  
ATOM   3907  C   VAL B  26     -28.938 -49.344  -4.988  1.00 91.69           C  
ATOM   3908  CB  VAL B  26     -28.781 -51.562  -6.137  1.00 91.69           C  
ATOM   3909  O   VAL B  26     -29.922 -49.438  -4.254  1.00 91.69           O  
ATOM   3910  CG1 VAL B  26     -29.312 -50.906  -7.406  1.00 91.69           C  
ATOM   3911  CG2 VAL B  26     -27.859 -52.750  -6.484  1.00 91.69           C  
ATOM   3912  N   VAL B  27     -28.547 -48.188  -5.508  1.00 90.25           N  
ATOM   3913  CA  VAL B  27     -29.266 -46.969  -5.227  1.00 90.25           C  
ATOM   3914  C   VAL B  27     -30.031 -46.500  -6.465  1.00 90.25           C  
ATOM   3915  CB  VAL B  27     -28.297 -45.844  -4.770  1.00 90.25           C  
ATOM   3916  O   VAL B  27     -29.453 -46.312  -7.531  1.00 90.25           O  
ATOM   3917  CG1 VAL B  27     -29.078 -44.562  -4.410  1.00 90.25           C  
ATOM   3918  CG2 VAL B  27     -27.453 -46.312  -3.584  1.00 90.25           C  
ATOM   3919  N   ILE B  28     -31.328 -46.406  -6.363  1.00 88.50           N  
ATOM   3920  CA  ILE B  28     -32.188 -45.938  -7.430  1.00 88.50           C  
ATOM   3921  C   ILE B  28     -32.781 -44.562  -7.027  1.00 88.50           C  
ATOM   3922  CB  ILE B  28     -33.312 -46.938  -7.770  1.00 88.50           C  
ATOM   3923  O   ILE B  28     -33.469 -44.469  -6.012  1.00 88.50           O  
ATOM   3924  CG1 ILE B  28     -32.719 -48.312  -8.117  1.00 88.50           C  
ATOM   3925  CG2 ILE B  28     -34.156 -46.406  -8.922  1.00 88.50           C  
ATOM   3926  CD1 ILE B  28     -33.688 -49.438  -8.023  1.00 88.50           C  
ATOM   3927  N   SER B  29     -32.344 -43.531  -7.703  1.00 86.62           N  
ATOM   3928  CA  SER B  29     -32.844 -42.188  -7.414  1.00 86.62           C  
ATOM   3929  C   SER B  29     -33.750 -41.688  -8.531  1.00 86.62           C  
ATOM   3930  CB  SER B  29     -31.703 -41.219  -7.203  1.00 86.62           C  
ATOM   3931  O   SER B  29     -33.375 -41.688  -9.703  1.00 86.62           O  
ATOM   3932  OG  SER B  29     -30.594 -41.562  -8.016  1.00 86.62           O  
ATOM   3933  N   SER B  30     -35.000 -41.406  -8.266  1.00 81.50           N  
ATOM   3934  CA  SER B  30     -35.938 -40.875  -9.250  1.00 81.50           C  
ATOM   3935  C   SER B  30     -36.812 -39.781  -8.633  1.00 81.50           C  
ATOM   3936  CB  SER B  30     -36.812 -41.969  -9.805  1.00 81.50           C  
ATOM   3937  O   SER B  30     -37.125 -39.812  -7.441  1.00 81.50           O  
ATOM   3938  OG  SER B  30     -38.156 -41.562  -9.914  1.00 81.50           O  
ATOM   3939  N   LYS B  31     -37.031 -38.750  -9.266  1.00 79.31           N  
ATOM   3940  CA  LYS B  31     -37.875 -37.656  -8.781  1.00 79.31           C  
ATOM   3941  C   LYS B  31     -39.344 -38.094  -8.680  1.00 79.31           C  
ATOM   3942  CB  LYS B  31     -37.781 -36.438  -9.703  1.00 79.31           C  
ATOM   3943  O   LYS B  31     -40.062 -37.688  -7.766  1.00 79.31           O  
ATOM   3944  CG  LYS B  31     -36.500 -35.656  -9.516  1.00 79.31           C  
ATOM   3945  CD  LYS B  31     -36.500 -34.375 -10.352  1.00 79.31           C  
ATOM   3946  CE  LYS B  31     -35.188 -33.594 -10.180  1.00 79.31           C  
ATOM   3947  NZ  LYS B  31     -35.188 -32.375 -11.031  1.00 79.31           N  
ATOM   3948  N   ASP B  32     -39.812 -39.000  -9.641  1.00 78.94           N  
ATOM   3949  CA  ASP B  32     -41.188 -39.500  -9.648  1.00 78.94           C  
ATOM   3950  C   ASP B  32     -41.219 -41.000  -9.445  1.00 78.94           C  
ATOM   3951  CB  ASP B  32     -41.875 -39.094 -10.953  1.00 78.94           C  
ATOM   3952  O   ASP B  32     -40.188 -41.656  -9.492  1.00 78.94           O  
ATOM   3953  CG  ASP B  32     -41.875 -37.625 -11.219  1.00 78.94           C  
ATOM   3954  OD1 ASP B  32     -41.969 -36.812 -10.258  1.00 78.94           O  
ATOM   3955  OD2 ASP B  32     -41.781 -37.219 -12.406  1.00 78.94           O  
ATOM   3956  N   SER B  33     -42.438 -41.406  -9.055  1.00 82.75           N  
ATOM   3957  CA  SER B  33     -42.594 -42.844  -8.906  1.00 82.75           C  
ATOM   3958  C   SER B  33     -42.344 -43.562 -10.234  1.00 82.75           C  
ATOM   3959  CB  SER B  33     -43.969 -43.188  -8.375  1.00 82.75           C  
ATOM   3960  O   SER B  33     -42.812 -43.125 -11.281  1.00 82.75           O  
ATOM   3961  OG  SER B  33     -44.938 -43.188  -9.414  1.00 82.75           O  
ATOM   3962  N   VAL B  34     -41.438 -44.625 -10.141  1.00 82.25           N  
ATOM   3963  CA  VAL B  34     -41.062 -45.281 -11.383  1.00 82.25           C  
ATOM   3964  C   VAL B  34     -41.469 -46.750 -11.328  1.00 82.25           C  
ATOM   3965  CB  VAL B  34     -39.531 -45.188 -11.648  1.00 82.25           C  
ATOM   3966  O   VAL B  34     -41.219 -47.438 -10.328  1.00 82.25           O  
ATOM   3967  CG1 VAL B  34     -39.156 -45.906 -12.938  1.00 82.25           C  
ATOM   3968  CG2 VAL B  34     -39.125 -43.719 -11.703  1.00 82.25           C  
ATOM   3969  N   GLN B  35     -42.281 -47.156 -12.422  1.00 85.50           N  
ATOM   3970  CA  GLN B  35     -42.656 -48.562 -12.547  1.00 85.50           C  
ATOM   3971  C   GLN B  35     -41.531 -49.375 -13.203  1.00 85.50           C  
ATOM   3972  CB  GLN B  35     -43.938 -48.688 -13.359  1.00 85.50           C  
ATOM   3973  O   GLN B  35     -40.906 -48.906 -14.141  1.00 85.50           O  
ATOM   3974  CG  GLN B  35     -45.062 -49.438 -12.625  1.00 85.50           C  
ATOM   3975  CD  GLN B  35     -46.375 -49.469 -13.406  1.00 85.50           C  
ATOM   3976  NE2 GLN B  35     -47.406 -50.031 -12.805  1.00 85.50           N  
ATOM   3977  OE1 GLN B  35     -46.438 -48.969 -14.531  1.00 85.50           O  
ATOM   3978  N   HIS B  36     -41.219 -50.625 -12.516  1.00 86.25           N  
ATOM   3979  CA  HIS B  36     -40.156 -51.469 -13.055  1.00 86.25           C  
ATOM   3980  C   HIS B  36     -40.594 -52.906 -13.188  1.00 86.25           C  
ATOM   3981  CB  HIS B  36     -38.906 -51.375 -12.172  1.00 86.25           C  
ATOM   3982  O   HIS B  36     -41.531 -53.312 -12.516  1.00 86.25           O  
ATOM   3983  CG  HIS B  36     -39.062 -52.062 -10.852  1.00 86.25           C  
ATOM   3984  CD2 HIS B  36     -39.562 -51.625  -9.672  1.00 86.25           C  
ATOM   3985  ND1 HIS B  36     -38.688 -53.375 -10.648  1.00 86.25           N  
ATOM   3986  CE1 HIS B  36     -38.938 -53.688  -9.391  1.00 86.25           C  
ATOM   3987  NE2 HIS B  36     -39.469 -52.656  -8.781  1.00 86.25           N  
ATOM   3988  N   GLN B  37     -40.094 -53.688 -14.188  1.00 86.44           N  
ATOM   3989  CA  GLN B  37     -40.469 -55.094 -14.414  1.00 86.44           C  
ATOM   3990  C   GLN B  37     -39.438 -56.031 -13.758  1.00 86.44           C  
ATOM   3991  CB  GLN B  37     -40.562 -55.406 -15.914  1.00 86.44           C  
ATOM   3992  O   GLN B  37     -39.219 -57.156 -14.234  1.00 86.44           O  
ATOM   3993  CG  GLN B  37     -41.719 -54.688 -16.609  1.00 86.44           C  
ATOM   3994  CD  GLN B  37     -42.219 -55.438 -17.812  1.00 86.44           C  
ATOM   3995  NE2 GLN B  37     -43.344 -55.000 -18.375  1.00 86.44           N  
ATOM   3996  OE1 GLN B  37     -41.594 -56.438 -18.250  1.00 86.44           O  
ATOM   3997  N   GLY B  38     -38.688 -55.562 -12.836  1.00 87.75           N  
ATOM   3998  CA  GLY B  38     -37.750 -56.406 -12.086  1.00 87.75           C  
ATOM   3999  C   GLY B  38     -36.312 -55.875 -12.117  1.00 87.75           C  
ATOM   4000  O   GLY B  38     -35.906 -55.281 -13.109  1.00 87.75           O  
ATOM   4001  N   VAL B  39     -35.719 -55.875 -10.961  1.00 90.56           N  
ATOM   4002  CA  VAL B  39     -34.312 -55.500 -10.844  1.00 90.56           C  
ATOM   4003  C   VAL B  39     -33.469 -56.719 -10.516  1.00 90.56           C  
ATOM   4004  CB  VAL B  39     -34.125 -54.406  -9.758  1.00 90.56           C  
ATOM   4005  O   VAL B  39     -33.719 -57.438  -9.547  1.00 90.56           O  
ATOM   4006  CG1 VAL B  39     -32.656 -53.969  -9.703  1.00 90.56           C  
ATOM   4007  CG2 VAL B  39     -35.031 -53.219 -10.031  1.00 90.56           C  
ATOM   4008  N   SER B  40     -32.562 -57.062 -11.531  1.00 91.44           N  
ATOM   4009  CA  SER B  40     -31.688 -58.188 -11.312  1.00 91.44           C  
ATOM   4010  C   SER B  40     -30.234 -57.781 -11.211  1.00 91.44           C  
ATOM   4011  CB  SER B  40     -31.844 -59.219 -12.445  1.00 91.44           C  
ATOM   4012  O   SER B  40     -29.828 -56.781 -11.828  1.00 91.44           O  
ATOM   4013  OG  SER B  40     -31.516 -58.625 -13.695  1.00 91.44           O  
ATOM   4014  N   LEU B  41     -29.453 -58.344 -10.281  1.00 92.12           N  
ATOM   4015  CA  LEU B  41     -28.031 -58.094 -10.078  1.00 92.12           C  
ATOM   4016  C   LEU B  41     -27.219 -59.344 -10.430  1.00 92.12           C  
ATOM   4017  CB  LEU B  41     -27.766 -57.688  -8.633  1.00 92.12           C  
ATOM   4018  O   LEU B  41     -27.453 -60.438  -9.891  1.00 92.12           O  
ATOM   4019  CG  LEU B  41     -26.391 -57.094  -8.344  1.00 92.12           C  
ATOM   4020  CD1 LEU B  41     -26.312 -55.656  -8.859  1.00 92.12           C  
ATOM   4021  CD2 LEU B  41     -26.078 -57.156  -6.848  1.00 92.12           C  
ATOM   4022  N   THR B  42     -26.359 -59.250 -11.438  1.00 92.44           N  
ATOM   4023  CA  THR B  42     -25.531 -60.375 -11.898  1.00 92.44           C  
ATOM   4024  C   THR B  42     -24.062 -60.125 -11.586  1.00 92.44           C  
ATOM   4025  CB  THR B  42     -25.719 -60.625 -13.406  1.00 92.44           C  
ATOM   4026  O   THR B  42     -23.531 -59.062 -11.906  1.00 92.44           O  
ATOM   4027  CG2 THR B  42     -25.125 -61.969 -13.820  1.00 92.44           C  
ATOM   4028  OG1 THR B  42     -27.109 -60.594 -13.727  1.00 92.44           O  
ATOM   4029  N   MET B  43     -23.438 -61.031 -10.836  1.00 90.75           N  
ATOM   4030  CA  MET B  43     -22.000 -61.031 -10.586  1.00 90.75           C  
ATOM   4031  C   MET B  43     -21.266 -61.938 -11.562  1.00 90.75           C  
ATOM   4032  CB  MET B  43     -21.688 -61.438  -9.148  1.00 90.75           C  
ATOM   4033  O   MET B  43     -21.578 -63.125 -11.664  1.00 90.75           O  
ATOM   4034  CG  MET B  43     -20.219 -61.406  -8.812  1.00 90.75           C  
ATOM   4035  SD  MET B  43     -19.875 -62.031  -7.117  1.00 90.75           S  
ATOM   4036  CE  MET B  43     -20.328 -63.781  -7.324  1.00 90.75           C  
ATOM   4037  N   GLU B  44     -20.328 -61.375 -12.383  1.00 89.56           N  
ATOM   4038  CA  GLU B  44     -19.594 -62.156 -13.383  1.00 89.56           C  
ATOM   4039  C   GLU B  44     -18.094 -61.969 -13.258  1.00 89.56           C  
ATOM   4040  CB  GLU B  44     -20.062 -61.781 -14.789  1.00 89.56           C  
ATOM   4041  O   GLU B  44     -17.625 -60.844 -13.062  1.00 89.56           O  
ATOM   4042  CG  GLU B  44     -19.531 -62.719 -15.883  1.00 89.56           C  
ATOM   4043  CD  GLU B  44     -19.984 -62.312 -17.281  1.00 89.56           C  
ATOM   4044  OE1 GLU B  44     -19.656 -63.031 -18.250  1.00 89.56           O  
ATOM   4045  OE2 GLU B  44     -20.688 -61.281 -17.406  1.00 89.56           O  
ATOM   4046  N   GLY B  45     -17.297 -63.094 -13.133  1.00 89.12           N  
ATOM   4047  CA  GLY B  45     -15.852 -63.094 -13.242  1.00 89.12           C  
ATOM   4048  C   GLY B  45     -15.359 -63.781 -14.508  1.00 89.12           C  
ATOM   4049  O   GLY B  45     -15.688 -64.938 -14.758  1.00 89.12           O  
ATOM   4050  N   THR B  46     -14.586 -63.031 -15.344  1.00 88.81           N  
ATOM   4051  CA  THR B  46     -14.172 -63.562 -16.625  1.00 88.81           C  
ATOM   4052  C   THR B  46     -12.695 -63.281 -16.891  1.00 88.81           C  
ATOM   4053  CB  THR B  46     -15.016 -63.000 -17.781  1.00 88.81           C  
ATOM   4054  O   THR B  46     -12.148 -62.312 -16.375  1.00 88.81           O  
ATOM   4055  CG2 THR B  46     -16.500 -63.312 -17.578  1.00 88.81           C  
ATOM   4056  OG1 THR B  46     -14.844 -61.594 -17.844  1.00 88.81           O  
ATOM   4057  N   VAL B  47     -12.031 -64.250 -17.547  1.00 89.19           N  
ATOM   4058  CA  VAL B  47     -10.680 -64.062 -18.078  1.00 89.19           C  
ATOM   4059  C   VAL B  47     -10.734 -63.906 -19.594  1.00 89.19           C  
ATOM   4060  CB  VAL B  47      -9.758 -65.250 -17.703  1.00 89.19           C  
ATOM   4061  O   VAL B  47     -11.133 -64.875 -20.312  1.00 89.19           O  
ATOM   4062  CG1 VAL B  47      -8.344 -65.000 -18.203  1.00 89.19           C  
ATOM   4063  CG2 VAL B  47      -9.766 -65.500 -16.188  1.00 89.19           C  
ATOM   4064  N   ASN B  48     -10.453 -62.688 -20.016  1.00 84.81           N  
ATOM   4065  CA  ASN B  48     -10.438 -62.406 -21.453  1.00 84.81           C  
ATOM   4066  C   ASN B  48      -9.023 -62.500 -22.016  1.00 84.81           C  
ATOM   4067  CB  ASN B  48     -11.047 -61.062 -21.734  1.00 84.81           C  
ATOM   4068  O   ASN B  48      -8.125 -61.781 -21.562  1.00 84.81           O  
ATOM   4069  CG  ASN B  48     -12.523 -60.969 -21.391  1.00 84.81           C  
ATOM   4070  ND2 ASN B  48     -12.992 -59.812 -21.000  1.00 84.81           N  
ATOM   4071  OD1 ASN B  48     -13.234 -62.000 -21.484  1.00 84.81           O  
ATOM   4072  N   LEU B  49      -8.734 -63.438 -22.938  1.00 83.56           N  
ATOM   4073  CA  LEU B  49      -7.438 -63.625 -23.562  1.00 83.56           C  
ATOM   4074  C   LEU B  49      -7.438 -63.125 -25.000  1.00 83.56           C  
ATOM   4075  CB  LEU B  49      -7.051 -65.125 -23.547  1.00 83.56           C  
ATOM   4076  O   LEU B  49      -8.383 -63.344 -25.750  1.00 83.56           O  
ATOM   4077  CG  LEU B  49      -6.977 -65.812 -22.172  1.00 83.56           C  
ATOM   4078  CD1 LEU B  49      -6.867 -67.312 -22.328  1.00 83.56           C  
ATOM   4079  CD2 LEU B  49      -5.801 -65.250 -21.375  1.00 83.56           C  
ATOM   4080  N   GLN B  50      -6.582 -62.219 -25.250  1.00 76.00           N  
ATOM   4081  CA  GLN B  50      -6.406 -61.719 -26.609  1.00 76.00           C  
ATOM   4082  C   GLN B  50      -5.016 -62.031 -27.141  1.00 76.00           C  
ATOM   4083  CB  GLN B  50      -6.645 -60.219 -26.641  1.00 76.00           C  
ATOM   4084  O   GLN B  50      -4.023 -61.938 -26.422  1.00 76.00           O  
ATOM   4085  CG  GLN B  50      -8.102 -59.812 -26.438  1.00 76.00           C  
ATOM   4086  CD  GLN B  50      -8.305 -58.312 -26.484  1.00 76.00           C  
ATOM   4087  NE2 GLN B  50      -9.562 -57.875 -26.375  1.00 76.00           N  
ATOM   4088  OE1 GLN B  50      -7.355 -57.531 -26.641  1.00 76.00           O  
ATOM   4089  N   LEU B  51      -4.965 -62.625 -28.328  1.00 69.31           N  
ATOM   4090  CA  LEU B  51      -3.678 -63.000 -28.906  1.00 69.31           C  
ATOM   4091  C   LEU B  51      -3.086 -61.844 -29.703  1.00 69.31           C  
ATOM   4092  CB  LEU B  51      -3.830 -64.250 -29.812  1.00 69.31           C  
ATOM   4093  O   LEU B  51      -3.812 -61.125 -30.391  1.00 69.31           O  
ATOM   4094  CG  LEU B  51      -4.211 -65.562 -29.125  1.00 69.31           C  
ATOM   4095  CD1 LEU B  51      -4.832 -66.500 -30.125  1.00 69.31           C  
ATOM   4096  CD2 LEU B  51      -2.994 -66.188 -28.453  1.00 69.31           C  
ATOM   4097  N   SER B  52      -1.858 -61.625 -29.453  1.00 65.06           N  
ATOM   4098  CA  SER B  52      -1.153 -60.531 -30.109  1.00 65.06           C  
ATOM   4099  C   SER B  52      -1.025 -60.781 -31.609  1.00 65.06           C  
ATOM   4100  CB  SER B  52       0.235 -60.344 -29.500  1.00 65.06           C  
ATOM   4101  O   SER B  52      -0.668 -61.875 -32.031  1.00 65.06           O  
ATOM   4102  OG  SER B  52       1.026 -59.469 -30.297  1.00 65.06           O  
ATOM   4103  N   ALA B  53      -1.453 -59.781 -32.406  1.00 57.78           N  
ATOM   4104  CA  ALA B  53      -1.314 -59.906 -33.844  1.00 57.78           C  
ATOM   4105  C   ALA B  53       0.153 -60.000 -34.250  1.00 57.78           C  
ATOM   4106  CB  ALA B  53      -1.969 -58.719 -34.531  1.00 57.78           C  
ATOM   4107  O   ALA B  53       0.480 -60.625 -35.250  1.00 57.78           O  
ATOM   4108  N   LYS B  54       1.014 -59.344 -33.438  1.00 58.44           N  
ATOM   4109  CA  LYS B  54       2.438 -59.375 -33.750  1.00 58.44           C  
ATOM   4110  C   LYS B  54       3.018 -60.781 -33.594  1.00 58.44           C  
ATOM   4111  CB  LYS B  54       3.201 -58.406 -32.844  1.00 58.44           C  
ATOM   4112  O   LYS B  54       3.846 -61.188 -34.406  1.00 58.44           O  
ATOM   4113  CG  LYS B  54       3.287 -56.969 -33.406  1.00 58.44           C  
ATOM   4114  CD  LYS B  54       4.121 -56.094 -32.500  1.00 58.44           C  
ATOM   4115  CE  LYS B  54       4.168 -54.656 -33.031  1.00 58.44           C  
ATOM   4116  NZ  LYS B  54       4.938 -53.750 -32.125  1.00 58.44           N  
ATOM   4117  N   SER B  55       2.506 -61.531 -32.531  1.00 57.50           N  
ATOM   4118  CA  SER B  55       3.090 -62.844 -32.250  1.00 57.50           C  
ATOM   4119  C   SER B  55       2.428 -63.938 -33.062  1.00 57.50           C  
ATOM   4120  CB  SER B  55       2.963 -63.188 -30.750  1.00 57.50           C  
ATOM   4121  O   SER B  55       3.104 -64.812 -33.594  1.00 57.50           O  
ATOM   4122  OG  SER B  55       2.025 -62.344 -30.125  1.00 57.50           O  
ATOM   4123  N   VAL B  56       0.977 -64.000 -33.312  1.00 58.41           N  
ATOM   4124  CA  VAL B  56       0.313 -65.125 -33.969  1.00 58.41           C  
ATOM   4125  C   VAL B  56      -0.163 -64.688 -35.344  1.00 58.41           C  
ATOM   4126  CB  VAL B  56      -0.876 -65.625 -33.125  1.00 58.41           C  
ATOM   4127  O   VAL B  56      -0.511 -65.562 -36.188  1.00 58.41           O  
ATOM   4128  CG1 VAL B  56      -1.222 -67.062 -33.500  1.00 58.41           C  
ATOM   4129  CG2 VAL B  56      -0.559 -65.562 -31.641  1.00 58.41           C  
ATOM   4130  N   GLY B  57       0.082 -63.469 -35.750  1.00 53.34           N  
ATOM   4131  CA  GLY B  57      -0.434 -63.000 -37.031  1.00 53.34           C  
ATOM   4132  C   GLY B  57      -1.825 -62.406 -36.906  1.00 53.34           C  
ATOM   4133  O   GLY B  57      -2.574 -62.719 -36.000  1.00 53.34           O  
ATOM   4134  N   VAL B  58      -2.129 -61.375 -37.625  1.00 48.94           N  
ATOM   4135  CA  VAL B  58      -3.348 -60.562 -37.594  1.00 48.94           C  
ATOM   4136  C   VAL B  58      -4.566 -61.469 -37.781  1.00 48.94           C  
ATOM   4137  CB  VAL B  58      -3.344 -59.469 -38.688  1.00 48.94           C  
ATOM   4138  O   VAL B  58      -5.582 -61.312 -37.094  1.00 48.94           O  
ATOM   4139  CG1 VAL B  58      -4.688 -58.750 -38.719  1.00 48.94           C  
ATOM   4140  CG2 VAL B  58      -2.209 -58.469 -38.438  1.00 48.94           C  
ATOM   4141  N   PHE B  59      -4.469 -62.500 -38.719  1.00 43.81           N  
ATOM   4142  CA  PHE B  59      -5.621 -63.344 -39.031  1.00 43.81           C  
ATOM   4143  C   PHE B  59      -5.949 -64.250 -37.875  1.00 43.81           C  
ATOM   4144  CB  PHE B  59      -5.363 -64.125 -40.281  1.00 43.81           C  
ATOM   4145  O   PHE B  59      -7.113 -64.438 -37.500  1.00 43.81           O  
ATOM   4146  CG  PHE B  59      -6.262 -63.781 -41.438  1.00 43.81           C  
ATOM   4147  CD1 PHE B  59      -7.523 -64.375 -41.562  1.00 43.81           C  
ATOM   4148  CD2 PHE B  59      -5.848 -62.875 -42.406  1.00 43.81           C  
ATOM   4149  CE1 PHE B  59      -8.359 -64.000 -42.625  1.00 43.81           C  
ATOM   4150  CE2 PHE B  59      -6.676 -62.531 -43.469  1.00 43.81           C  
ATOM   4151  CZ  PHE B  59      -7.934 -63.125 -43.594  1.00 43.81           C  
ATOM   4152  N   GLU B  60      -4.887 -64.938 -37.406  1.00 50.34           N  
ATOM   4153  CA  GLU B  60      -5.098 -65.875 -36.312  1.00 50.34           C  
ATOM   4154  C   GLU B  60      -5.551 -65.125 -35.062  1.00 50.34           C  
ATOM   4155  CB  GLU B  60      -3.822 -66.688 -36.062  1.00 50.34           C  
ATOM   4156  O   GLU B  60      -6.359 -65.688 -34.281  1.00 50.34           O  
ATOM   4157  CG  GLU B  60      -3.648 -67.875 -36.969  1.00 50.34           C  
ATOM   4158  CD  GLU B  60      -2.260 -68.500 -36.875  1.00 50.34           C  
ATOM   4159  OE1 GLU B  60      -2.004 -69.500 -37.562  1.00 50.34           O  
ATOM   4160  OE2 GLU B  60      -1.424 -67.938 -36.125  1.00 50.34           O  
ATOM   4161  N   ALA B  61      -5.184 -63.844 -34.812  1.00 53.72           N  
ATOM   4162  CA  ALA B  61      -5.539 -63.031 -33.625  1.00 53.72           C  
ATOM   4163  C   ALA B  61      -7.023 -62.688 -33.625  1.00 53.72           C  
ATOM   4164  CB  ALA B  61      -4.695 -61.781 -33.562  1.00 53.72           C  
ATOM   4165  O   ALA B  61      -7.648 -62.625 -32.562  1.00 53.72           O  
ATOM   4166  N   PHE B  62      -7.523 -62.438 -34.812  1.00 45.78           N  
ATOM   4167  CA  PHE B  62      -8.930 -62.094 -34.938  1.00 45.78           C  
ATOM   4168  C   PHE B  62      -9.820 -63.312 -34.812  1.00 45.78           C  
ATOM   4169  CB  PHE B  62      -9.188 -61.406 -36.281  1.00 45.78           C  
ATOM   4170  O   PHE B  62     -10.906 -63.250 -34.219  1.00 45.78           O  
ATOM   4171  CG  PHE B  62      -9.461 -59.938 -36.156  1.00 45.78           C  
ATOM   4172  CD1 PHE B  62     -10.742 -59.469 -35.875  1.00 45.78           C  
ATOM   4173  CD2 PHE B  62      -8.438 -59.000 -36.344  1.00 45.78           C  
ATOM   4174  CE1 PHE B  62     -10.992 -58.094 -35.750  1.00 45.78           C  
ATOM   4175  CE2 PHE B  62      -8.688 -57.625 -36.219  1.00 45.78           C  
ATOM   4176  CZ  PHE B  62      -9.961 -57.188 -35.938  1.00 45.78           C  
ATOM   4177  N   TYR B  63      -9.375 -64.375 -35.594  1.00 45.81           N  
ATOM   4178  CA  TYR B  63     -10.258 -65.562 -35.656  1.00 45.81           C  
ATOM   4179  C   TYR B  63     -10.211 -66.375 -34.375  1.00 45.81           C  
ATOM   4180  CB  TYR B  63      -9.875 -66.438 -36.844  1.00 45.81           C  
ATOM   4181  O   TYR B  63     -11.203 -66.938 -34.000  1.00 45.81           O  
ATOM   4182  CG  TYR B  63     -10.922 -66.500 -37.938  1.00 45.81           C  
ATOM   4183  CD1 TYR B  63     -11.953 -67.438 -37.906  1.00 45.81           C  
ATOM   4184  CD2 TYR B  63     -10.883 -65.562 -39.000  1.00 45.81           C  
ATOM   4185  CE1 TYR B  63     -12.914 -67.438 -38.906  1.00 45.81           C  
ATOM   4186  CE2 TYR B  63     -11.836 -65.625 -40.031  1.00 45.81           C  
ATOM   4187  OH  TYR B  63     -13.805 -66.625 -40.938  1.00 45.81           O  
ATOM   4188  CZ  TYR B  63     -12.852 -66.562 -39.969  1.00 45.81           C  
ATOM   4189  N   ASN B  64      -9.047 -66.500 -33.844  1.00 49.38           N  
ATOM   4190  CA  ASN B  64      -8.953 -67.312 -32.625  1.00 49.38           C  
ATOM   4191  C   ASN B  64      -9.375 -66.562 -31.391  1.00 49.38           C  
ATOM   4192  CB  ASN B  64      -7.539 -67.875 -32.469  1.00 49.38           C  
ATOM   4193  O   ASN B  64      -8.523 -66.062 -30.656  1.00 49.38           O  
ATOM   4194  CG  ASN B  64      -7.352 -69.250 -33.125  1.00 49.38           C  
ATOM   4195  ND2 ASN B  64      -6.102 -69.688 -33.250  1.00 49.38           N  
ATOM   4196  OD1 ASN B  64      -8.320 -69.875 -33.531  1.00 49.38           O  
ATOM   4197  N   SER B  65     -10.469 -65.812 -31.516  1.00 53.44           N  
ATOM   4198  CA  SER B  65     -11.008 -65.188 -30.297  1.00 53.44           C  
ATOM   4199  C   SER B  65     -11.164 -66.250 -29.172  1.00 53.44           C  
ATOM   4200  CB  SER B  65     -12.359 -64.562 -30.594  1.00 53.44           C  
ATOM   4201  O   SER B  65     -11.898 -67.188 -29.312  1.00 53.44           O  
ATOM   4202  OG  SER B  65     -13.344 -65.500 -30.891  1.00 53.44           O  
ATOM   4203  N   VAL B  66     -10.055 -66.562 -28.484  1.00 62.03           N  
ATOM   4204  CA  VAL B  66     -10.133 -67.438 -27.328  1.00 62.03           C  
ATOM   4205  C   VAL B  66     -11.344 -67.062 -26.469  1.00 62.03           C  
ATOM   4206  CB  VAL B  66      -8.844 -67.375 -26.484  1.00 62.03           C  
ATOM   4207  O   VAL B  66     -11.586 -65.875 -26.203  1.00 62.03           O  
ATOM   4208  CG1 VAL B  66      -8.883 -68.438 -25.359  1.00 62.03           C  
ATOM   4209  CG2 VAL B  66      -7.613 -67.625 -27.359  1.00 62.03           C  
ATOM   4210  N   LYS B  67     -12.312 -67.938 -26.484  1.00 67.44           N  
ATOM   4211  CA  LYS B  67     -13.500 -67.750 -25.656  1.00 67.44           C  
ATOM   4212  C   LYS B  67     -13.125 -67.375 -24.234  1.00 67.44           C  
ATOM   4213  CB  LYS B  67     -14.375 -69.000 -25.656  1.00 67.44           C  
ATOM   4214  O   LYS B  67     -12.172 -67.875 -23.672  1.00 67.44           O  
ATOM   4215  CG  LYS B  67     -15.094 -69.250 -26.969  1.00 67.44           C  
ATOM   4216  CD  LYS B  67     -16.016 -70.438 -26.875  1.00 67.44           C  
ATOM   4217  CE  LYS B  67     -16.703 -70.750 -28.203  1.00 67.44           C  
ATOM   4218  NZ  LYS B  67     -17.578 -71.938 -28.141  1.00 67.44           N  
ATOM   4219  N   PRO B  68     -13.789 -66.312 -23.766  1.00 80.00           N  
ATOM   4220  CA  PRO B  68     -13.523 -65.938 -22.391  1.00 80.00           C  
ATOM   4221  C   PRO B  68     -13.773 -67.062 -21.391  1.00 80.00           C  
ATOM   4222  CB  PRO B  68     -14.500 -64.812 -22.156  1.00 80.00           C  
ATOM   4223  O   PRO B  68     -14.695 -67.875 -21.578  1.00 80.00           O  
ATOM   4224  CG  PRO B  68     -15.414 -64.812 -23.328  1.00 80.00           C  
ATOM   4225  CD  PRO B  68     -14.859 -65.750 -24.344  1.00 80.00           C  
ATOM   4226  N   ILE B  69     -12.883 -67.250 -20.562  1.00 82.62           N  
ATOM   4227  CA  ILE B  69     -13.031 -68.250 -19.516  1.00 82.62           C  
ATOM   4228  C   ILE B  69     -13.852 -67.688 -18.359  1.00 82.62           C  
ATOM   4229  CB  ILE B  69     -11.656 -68.750 -19.000  1.00 82.62           C  
ATOM   4230  O   ILE B  69     -13.469 -66.688 -17.750  1.00 82.62           O  
ATOM   4231  CG1 ILE B  69     -10.805 -69.250 -20.172  1.00 82.62           C  
ATOM   4232  CG2 ILE B  69     -11.828 -69.812 -17.938  1.00 82.62           C  
ATOM   4233  CD1 ILE B  69      -9.336 -69.438 -19.828  1.00 82.62           C  
ATOM   4234  N   GLN B  70     -15.000 -68.250 -18.156  1.00 86.31           N  
ATOM   4235  CA  GLN B  70     -15.859 -67.812 -17.062  1.00 86.31           C  
ATOM   4236  C   GLN B  70     -15.414 -68.438 -15.734  1.00 86.31           C  
ATOM   4237  CB  GLN B  70     -17.312 -68.188 -17.344  1.00 86.31           C  
ATOM   4238  O   GLN B  70     -15.320 -69.688 -15.609  1.00 86.31           O  
ATOM   4239  CG  GLN B  70     -18.328 -67.250 -16.703  1.00 86.31           C  
ATOM   4240  CD  GLN B  70     -19.766 -67.625 -17.031  1.00 86.31           C  
ATOM   4241  NE2 GLN B  70     -20.703 -66.875 -16.469  1.00 86.31           N  
ATOM   4242  OE1 GLN B  70     -20.016 -68.562 -17.781  1.00 86.31           O  
ATOM   4243  N   ILE B  71     -15.125 -67.625 -14.750  1.00 85.38           N  
ATOM   4244  CA  ILE B  71     -14.648 -68.062 -13.453  1.00 85.38           C  
ATOM   4245  C   ILE B  71     -15.828 -68.250 -12.492  1.00 85.38           C  
ATOM   4246  CB  ILE B  71     -13.602 -67.125 -12.867  1.00 85.38           C  
ATOM   4247  O   ILE B  71     -16.000 -69.312 -11.875  1.00 85.38           O  
ATOM   4248  CG1 ILE B  71     -12.430 -66.938 -13.836  1.00 85.38           C  
ATOM   4249  CG2 ILE B  71     -13.117 -67.625 -11.500  1.00 85.38           C  
ATOM   4250  CD1 ILE B  71     -11.422 -65.875 -13.414  1.00 85.38           C  
ATOM   4251  N   ILE B  72     -16.594 -67.125 -12.391  1.00 86.00           N  
ATOM   4252  CA  ILE B  72     -17.734 -67.188 -11.484  1.00 86.00           C  
ATOM   4253  C   ILE B  72     -18.938 -66.500 -12.133  1.00 86.00           C  
ATOM   4254  CB  ILE B  72     -17.406 -66.562 -10.125  1.00 86.00           C  
ATOM   4255  O   ILE B  72     -18.766 -65.500 -12.875  1.00 86.00           O  
ATOM   4256  CG1 ILE B  72     -18.500 -66.875  -9.094  1.00 86.00           C  
ATOM   4257  CG2 ILE B  72     -17.234 -65.000 -10.281  1.00 86.00           C  
ATOM   4258  CD1 ILE B  72     -18.094 -66.562  -7.656  1.00 86.00           C  
ATOM   4259  N   ASN B  73     -20.109 -67.000 -12.078  1.00 87.31           N  
ATOM   4260  CA  ASN B  73     -21.359 -66.438 -12.578  1.00 87.31           C  
ATOM   4261  C   ASN B  73     -22.516 -66.750 -11.633  1.00 87.31           C  
ATOM   4262  CB  ASN B  73     -21.656 -67.000 -13.984  1.00 87.31           C  
ATOM   4263  O   ASN B  73     -22.828 -67.938 -11.383  1.00 87.31           O  
ATOM   4264  CG  ASN B  73     -22.844 -66.250 -14.625  1.00 87.31           C  
ATOM   4265  ND2 ASN B  73     -23.234 -66.750 -15.812  1.00 87.31           N  
ATOM   4266  OD1 ASN B  73     -23.406 -65.312 -14.055  1.00 87.31           O  
ATOM   4267  N   SER B  74     -23.031 -65.688 -11.039  1.00 87.56           N  
ATOM   4268  CA  SER B  74     -24.172 -65.812 -10.148  1.00 87.56           C  
ATOM   4269  C   SER B  74     -25.156 -64.688 -10.344  1.00 87.56           C  
ATOM   4270  CB  SER B  74     -23.719 -65.875  -8.688  1.00 87.56           C  
ATOM   4271  O   SER B  74     -24.750 -63.531 -10.477  1.00 87.56           O  
ATOM   4272  OG  SER B  74     -23.172 -64.625  -8.297  1.00 87.56           O  
ATOM   4273  N   THR B  75     -26.406 -64.938 -10.477  1.00 90.25           N  
ATOM   4274  CA  THR B  75     -27.438 -63.938 -10.680  1.00 90.25           C  
ATOM   4275  C   THR B  75     -28.500 -64.000  -9.578  1.00 90.25           C  
ATOM   4276  CB  THR B  75     -28.109 -64.125 -12.055  1.00 90.25           C  
ATOM   4277  O   THR B  75     -28.891 -65.125  -9.172  1.00 90.25           O  
ATOM   4278  CG2 THR B  75     -28.969 -62.875 -12.391  1.00 90.25           C  
ATOM   4279  OG1 THR B  75     -27.109 -64.250 -13.062  1.00 90.25           O  
ATOM   4280  N   ILE B  76     -28.844 -62.812  -8.961  1.00 88.31           N  
ATOM   4281  CA  ILE B  76     -29.891 -62.750  -7.941  1.00 88.31           C  
ATOM   4282  C   ILE B  76     -30.984 -61.781  -8.406  1.00 88.31           C  
ATOM   4283  CB  ILE B  76     -29.312 -62.281  -6.582  1.00 88.31           C  
ATOM   4284  O   ILE B  76     -30.703 -60.781  -9.023  1.00 88.31           O  
ATOM   4285  CG1 ILE B  76     -27.797 -62.188  -6.645  1.00 88.31           C  
ATOM   4286  CG2 ILE B  76     -29.750 -63.250  -5.465  1.00 88.31           C  
ATOM   4287  CD1 ILE B  76     -27.156 -61.500  -5.434  1.00 88.31           C  
ATOM   4288  N   GLU B  77     -32.156 -62.250  -8.242  1.00 87.31           N  
ATOM   4289  CA  GLU B  77     -33.281 -61.375  -8.469  1.00 87.31           C  
ATOM   4290  C   GLU B  77     -33.562 -60.531  -7.234  1.00 87.31           C  
ATOM   4291  CB  GLU B  77     -34.531 -62.156  -8.875  1.00 87.31           C  
ATOM   4292  O   GLU B  77     -34.031 -61.062  -6.219  1.00 87.31           O  
ATOM   4293  CG  GLU B  77     -35.531 -61.375  -9.664  1.00 87.31           C  
ATOM   4294  CD  GLU B  77     -36.750 -62.188 -10.070  1.00 87.31           C  
ATOM   4295  OE1 GLU B  77     -37.688 -61.625 -10.703  1.00 87.31           O  
ATOM   4296  OE2 GLU B  77     -36.781 -63.406  -9.758  1.00 87.31           O  
ATOM   4297  N   MET B  78     -33.250 -59.219  -7.223  1.00 87.56           N  
ATOM   4298  CA  MET B  78     -33.312 -58.344  -6.051  1.00 87.56           C  
ATOM   4299  C   MET B  78     -34.750 -57.969  -5.719  1.00 87.56           C  
ATOM   4300  CB  MET B  78     -32.469 -57.062  -6.281  1.00 87.56           C  
ATOM   4301  O   MET B  78     -35.156 -58.062  -4.562  1.00 87.56           O  
ATOM   4302  CG  MET B  78     -30.984 -57.344  -6.418  1.00 87.56           C  
ATOM   4303  SD  MET B  78     -29.984 -56.500  -5.117  1.00 87.56           S  
ATOM   4304  CE  MET B  78     -30.688 -54.812  -5.211  1.00 87.56           C  
ATOM   4305  N   VAL B  79     -35.531 -57.375  -6.777  1.00 88.12           N  
ATOM   4306  CA  VAL B  79     -36.906 -56.969  -6.531  1.00 88.12           C  
ATOM   4307  C   VAL B  79     -37.812 -57.438  -7.668  1.00 88.12           C  
ATOM   4308  CB  VAL B  79     -37.031 -55.438  -6.375  1.00 88.12           C  
ATOM   4309  O   VAL B  79     -37.406 -57.406  -8.836  1.00 88.12           O  
ATOM   4310  CG1 VAL B  79     -38.438 -55.031  -5.953  1.00 88.12           C  
ATOM   4311  CG2 VAL B  79     -36.000 -54.938  -5.363  1.00 88.12           C  
ATOM   4312  N   LYS B  80     -38.969 -58.031  -7.387  1.00 88.00           N  
ATOM   4313  CA  LYS B  80     -39.938 -58.438  -8.375  1.00 88.00           C  
ATOM   4314  C   LYS B  80     -40.656 -57.219  -8.984  1.00 88.00           C  
ATOM   4315  CB  LYS B  80     -41.000 -59.375  -7.746  1.00 88.00           C  
ATOM   4316  O   LYS B  80     -40.500 -56.094  -8.477  1.00 88.00           O  
ATOM   4317  CG  LYS B  80     -40.406 -60.688  -7.246  1.00 88.00           C  
ATOM   4318  CD  LYS B  80     -41.500 -61.594  -6.691  1.00 88.00           C  
ATOM   4319  CE  LYS B  80     -40.938 -62.906  -6.195  1.00 88.00           C  
ATOM   4320  NZ  LYS B  80     -42.000 -63.812  -5.629  1.00 88.00           N  
ATOM   4321  N   PRO B  81     -41.219 -57.438 -10.109  1.00 86.88           N  
ATOM   4322  CA  PRO B  81     -41.844 -56.312 -10.781  1.00 86.88           C  
ATOM   4323  C   PRO B  81     -42.812 -55.531  -9.875  1.00 86.88           C  
ATOM   4324  CB  PRO B  81     -42.594 -56.969 -11.953  1.00 86.88           C  
ATOM   4325  O   PRO B  81     -43.531 -56.156  -9.102  1.00 86.88           O  
ATOM   4326  CG  PRO B  81     -42.000 -58.312 -12.078  1.00 86.88           C  
ATOM   4327  CD  PRO B  81     -41.375 -58.688 -10.758  1.00 86.88           C  
ATOM   4328  N   GLY B  82     -42.562 -54.250  -9.750  1.00 86.19           N  
ATOM   4329  CA  GLY B  82     -43.406 -53.406  -8.914  1.00 86.19           C  
ATOM   4330  C   GLY B  82     -43.156 -51.938  -9.148  1.00 86.19           C  
ATOM   4331  O   GLY B  82     -42.812 -51.531 -10.266  1.00 86.19           O  
ATOM   4332  N   LYS B  83     -43.500 -50.938  -8.125  1.00 86.12           N  
ATOM   4333  CA  LYS B  83     -43.344 -49.500  -8.234  1.00 86.12           C  
ATOM   4334  C   LYS B  83     -42.469 -48.938  -7.121  1.00 86.12           C  
ATOM   4335  CB  LYS B  83     -44.719 -48.812  -8.203  1.00 86.12           C  
ATOM   4336  O   LYS B  83     -42.625 -49.312  -5.953  1.00 86.12           O  
ATOM   4337  CG  LYS B  83     -44.906 -47.750  -9.273  1.00 86.12           C  
ATOM   4338  CD  LYS B  83     -46.281 -47.094  -9.195  1.00 86.12           C  
ATOM   4339  CE  LYS B  83     -46.438 -46.000 -10.227  1.00 86.12           C  
ATOM   4340  NZ  LYS B  83     -47.781 -45.344 -10.141  1.00 86.12           N  
ATOM   4341  N   PHE B  84     -41.312 -48.125  -7.551  1.00 87.75           N  
ATOM   4342  CA  PHE B  84     -40.469 -47.469  -6.555  1.00 87.75           C  
ATOM   4343  C   PHE B  84     -41.031 -46.094  -6.219  1.00 87.75           C  
ATOM   4344  CB  PHE B  84     -39.031 -47.375  -7.047  1.00 87.75           C  
ATOM   4345  O   PHE B  84     -41.469 -45.375  -7.105  1.00 87.75           O  
ATOM   4346  CG  PHE B  84     -38.312 -48.688  -7.043  1.00 87.75           C  
ATOM   4347  CD1 PHE B  84     -38.062 -49.375  -5.855  1.00 87.75           C  
ATOM   4348  CD2 PHE B  84     -37.844 -49.250  -8.234  1.00 87.75           C  
ATOM   4349  CE1 PHE B  84     -37.375 -50.562  -5.848  1.00 87.75           C  
ATOM   4350  CE2 PHE B  84     -37.188 -50.469  -8.234  1.00 87.75           C  
ATOM   4351  CZ  PHE B  84     -36.938 -51.125  -7.043  1.00 87.75           C  
ATOM   4352  N   PRO B  85     -41.062 -45.781  -4.945  1.00 86.62           N  
ATOM   4353  CA  PRO B  85     -41.500 -44.438  -4.562  1.00 86.62           C  
ATOM   4354  C   PRO B  85     -40.531 -43.344  -4.965  1.00 86.62           C  
ATOM   4355  CB  PRO B  85     -41.625 -44.531  -3.041  1.00 86.62           C  
ATOM   4356  O   PRO B  85     -39.406 -43.625  -5.363  1.00 86.62           O  
ATOM   4357  CG  PRO B  85     -40.719 -45.625  -2.646  1.00 86.62           C  
ATOM   4358  CD  PRO B  85     -40.500 -46.531  -3.836  1.00 86.62           C  
ATOM   4359  N   SER B  86     -41.094 -42.125  -4.930  1.00 83.25           N  
ATOM   4360  CA  SER B  86     -40.281 -40.969  -5.254  1.00 83.25           C  
ATOM   4361  C   SER B  86     -39.188 -40.781  -4.199  1.00 83.25           C  
ATOM   4362  CB  SER B  86     -41.125 -39.719  -5.383  1.00 83.25           C  
ATOM   4363  O   SER B  86     -39.438 -40.969  -3.006  1.00 83.25           O  
ATOM   4364  OG  SER B  86     -41.812 -39.438  -4.168  1.00 83.25           O  
ATOM   4365  N   GLY B  87     -37.906 -40.500  -4.625  1.00 81.62           N  
ATOM   4366  CA  GLY B  87     -36.750 -40.281  -3.760  1.00 81.62           C  
ATOM   4367  C   GLY B  87     -35.625 -41.250  -3.998  1.00 81.62           C  
ATOM   4368  O   GLY B  87     -35.406 -41.719  -5.125  1.00 81.62           O  
ATOM   4369  N   LYS B  88     -34.844 -41.469  -2.953  1.00 86.19           N  
ATOM   4370  CA  LYS B  88     -33.719 -42.375  -3.018  1.00 86.19           C  
ATOM   4371  C   LYS B  88     -34.000 -43.719  -2.330  1.00 86.19           C  
ATOM   4372  CB  LYS B  88     -32.469 -41.719  -2.377  1.00 86.19           C  
ATOM   4373  O   LYS B  88     -34.375 -43.750  -1.152  1.00 86.19           O  
ATOM   4374  CG  LYS B  88     -31.203 -41.906  -3.170  1.00 86.19           C  
ATOM   4375  CD  LYS B  88     -30.000 -41.281  -2.469  1.00 86.19           C  
ATOM   4376  CE  LYS B  88     -28.703 -41.531  -3.221  1.00 86.19           C  
ATOM   4377  NZ  LYS B  88     -27.531 -40.969  -2.500  1.00 86.19           N  
ATOM   4378  N   THR B  89     -34.156 -44.750  -3.162  1.00 88.25           N  
ATOM   4379  CA  THR B  89     -34.375 -46.094  -2.621  1.00 88.25           C  
ATOM   4380  C   THR B  89     -33.062 -46.906  -2.621  1.00 88.25           C  
ATOM   4381  CB  THR B  89     -35.438 -46.844  -3.424  1.00 88.25           C  
ATOM   4382  O   THR B  89     -32.375 -46.969  -3.639  1.00 88.25           O  
ATOM   4383  CG2 THR B  89     -36.188 -47.844  -2.543  1.00 88.25           C  
ATOM   4384  OG1 THR B  89     -36.375 -45.906  -3.959  1.00 88.25           O  
ATOM   4385  N   GLU B  90     -32.656 -47.406  -1.373  1.00 90.25           N  
ATOM   4386  CA  GLU B  90     -31.453 -48.188  -1.229  1.00 90.25           C  
ATOM   4387  C   GLU B  90     -31.781 -49.656  -0.981  1.00 90.25           C  
ATOM   4388  CB  GLU B  90     -30.578 -47.656  -0.090  1.00 90.25           C  
ATOM   4389  O   GLU B  90     -32.500 -50.000  -0.029  1.00 90.25           O  
ATOM   4390  CG  GLU B  90     -30.047 -46.250  -0.345  1.00 90.25           C  
ATOM   4391  CD  GLU B  90     -29.109 -45.750   0.752  1.00 90.25           C  
ATOM   4392  OE1 GLU B  90     -28.531 -44.656   0.604  1.00 90.25           O  
ATOM   4393  OE2 GLU B  90     -28.969 -46.469   1.769  1.00 90.25           O  
ATOM   4394  N   ILE B  91     -31.406 -50.562  -1.886  1.00 90.50           N  
ATOM   4395  CA  ILE B  91     -31.641 -52.000  -1.762  1.00 90.50           C  
ATOM   4396  C   ILE B  91     -30.312 -52.719  -1.478  1.00 90.50           C  
ATOM   4397  CB  ILE B  91     -32.281 -52.594  -3.035  1.00 90.50           C  
ATOM   4398  O   ILE B  91     -29.422 -52.750  -2.334  1.00 90.50           O  
ATOM   4399  CG1 ILE B  91     -33.531 -51.750  -3.420  1.00 90.50           C  
ATOM   4400  CG2 ILE B  91     -32.656 -54.062  -2.832  1.00 90.50           C  
ATOM   4401  CD1 ILE B  91     -34.094 -52.125  -4.781  1.00 90.50           C  
ATOM   4402  N   PRO B  92     -30.172 -53.281  -0.266  1.00 91.56           N  
ATOM   4403  CA  PRO B  92     -28.922 -53.969   0.086  1.00 91.56           C  
ATOM   4404  C   PRO B  92     -28.781 -55.344  -0.583  1.00 91.56           C  
ATOM   4405  CB  PRO B  92     -29.016 -54.094   1.606  1.00 91.56           C  
ATOM   4406  O   PRO B  92     -29.797 -55.969  -0.882  1.00 91.56           O  
ATOM   4407  CG  PRO B  92     -30.484 -54.156   1.898  1.00 91.56           C  
ATOM   4408  CD  PRO B  92     -31.203 -53.375   0.832  1.00 91.56           C  
ATOM   4409  N   PHE B  93     -27.641 -55.719  -0.998  1.00 91.31           N  
ATOM   4410  CA  PHE B  93     -27.375 -57.062  -1.552  1.00 91.31           C  
ATOM   4411  C   PHE B  93     -26.156 -57.688  -0.896  1.00 91.31           C  
ATOM   4412  CB  PHE B  93     -27.188 -56.969  -3.068  1.00 91.31           C  
ATOM   4413  O   PHE B  93     -25.344 -57.000  -0.283  1.00 91.31           O  
ATOM   4414  CG  PHE B  93     -25.938 -56.219  -3.477  1.00 91.31           C  
ATOM   4415  CD1 PHE B  93     -25.984 -54.875  -3.789  1.00 91.31           C  
ATOM   4416  CD2 PHE B  93     -24.719 -56.875  -3.547  1.00 91.31           C  
ATOM   4417  CE1 PHE B  93     -24.844 -54.188  -4.168  1.00 91.31           C  
ATOM   4418  CE2 PHE B  93     -23.562 -56.219  -3.924  1.00 91.31           C  
ATOM   4419  CZ  PHE B  93     -23.625 -54.844  -4.234  1.00 91.31           C  
ATOM   4420  N   GLU B  94     -26.109 -59.062  -0.946  1.00 90.06           N  
ATOM   4421  CA  GLU B  94     -24.969 -59.844  -0.466  1.00 90.06           C  
ATOM   4422  C   GLU B  94     -24.656 -61.031  -1.402  1.00 90.06           C  
ATOM   4423  CB  GLU B  94     -25.234 -60.375   0.950  1.00 90.06           C  
ATOM   4424  O   GLU B  94     -25.562 -61.781  -1.748  1.00 90.06           O  
ATOM   4425  CG  GLU B  94     -25.281 -59.281   2.008  1.00 90.06           C  
ATOM   4426  CD  GLU B  94     -25.469 -59.812   3.418  1.00 90.06           C  
ATOM   4427  OE1 GLU B  94     -25.438 -59.031   4.379  1.00 90.06           O  
ATOM   4428  OE2 GLU B  94     -25.656 -61.031   3.559  1.00 90.06           O  
ATOM   4429  N   PHE B  95     -23.516 -61.094  -1.969  1.00 88.00           N  
ATOM   4430  CA  PHE B  95     -23.062 -62.188  -2.814  1.00 88.00           C  
ATOM   4431  C   PHE B  95     -21.906 -62.906  -2.160  1.00 88.00           C  
ATOM   4432  CB  PHE B  95     -22.641 -61.656  -4.191  1.00 88.00           C  
ATOM   4433  O   PHE B  95     -20.859 -62.312  -1.879  1.00 88.00           O  
ATOM   4434  CG  PHE B  95     -23.766 -61.562  -5.180  1.00 88.00           C  
ATOM   4435  CD1 PHE B  95     -24.281 -62.719  -5.773  1.00 88.00           C  
ATOM   4436  CD2 PHE B  95     -24.328 -60.344  -5.520  1.00 88.00           C  
ATOM   4437  CE1 PHE B  95     -25.328 -62.656  -6.688  1.00 88.00           C  
ATOM   4438  CE2 PHE B  95     -25.375 -60.250  -6.434  1.00 88.00           C  
ATOM   4439  CZ  PHE B  95     -25.875 -61.406  -7.016  1.00 88.00           C  
ATOM   4440  N   PRO B  96     -22.078 -64.125  -1.950  1.00 86.38           N  
ATOM   4441  CA  PRO B  96     -20.922 -64.875  -1.468  1.00 86.38           C  
ATOM   4442  C   PRO B  96     -19.922 -65.188  -2.578  1.00 86.38           C  
ATOM   4443  CB  PRO B  96     -21.547 -66.188  -0.906  1.00 86.38           C  
ATOM   4444  O   PRO B  96     -20.328 -65.625  -3.660  1.00 86.38           O  
ATOM   4445  CG  PRO B  96     -22.828 -66.312  -1.656  1.00 86.38           C  
ATOM   4446  CD  PRO B  96     -23.281 -64.938  -2.115  1.00 86.38           C  
ATOM   4447  N   LEU B  97     -18.656 -64.875  -2.406  1.00 86.38           N  
ATOM   4448  CA  LEU B  97     -17.609 -65.188  -3.367  1.00 86.38           C  
ATOM   4449  C   LEU B  97     -17.047 -66.562  -3.133  1.00 86.38           C  
ATOM   4450  CB  LEU B  97     -16.469 -64.125  -3.277  1.00 86.38           C  
ATOM   4451  O   LEU B  97     -15.945 -66.750  -2.600  1.00 86.38           O  
ATOM   4452  CG  LEU B  97     -16.766 -62.781  -3.887  1.00 86.38           C  
ATOM   4453  CD1 LEU B  97     -15.836 -61.719  -3.277  1.00 86.38           C  
ATOM   4454  CD2 LEU B  97     -16.609 -62.812  -5.402  1.00 86.38           C  
ATOM   4455  N   HIS B  98     -17.938 -67.500  -3.385  1.00 79.38           N  
ATOM   4456  CA  HIS B  98     -17.547 -68.875  -3.230  1.00 79.38           C  
ATOM   4457  C   HIS B  98     -17.562 -69.625  -4.570  1.00 79.38           C  
ATOM   4458  CB  HIS B  98     -18.453 -69.625  -2.230  1.00 79.38           C  
ATOM   4459  O   HIS B  98     -18.422 -69.375  -5.410  1.00 79.38           O  
ATOM   4460  CG  HIS B  98     -18.141 -69.312  -0.802  1.00 79.38           C  
ATOM   4461  CD2 HIS B  98     -18.922 -68.812   0.191  1.00 79.38           C  
ATOM   4462  ND1 HIS B  98     -16.891 -69.438  -0.257  1.00 79.38           N  
ATOM   4463  CE1 HIS B  98     -16.906 -69.062   1.015  1.00 79.38           C  
ATOM   4464  NE2 HIS B  98     -18.141 -68.688   1.312  1.00 79.38           N  
ATOM   4465  N   LEU B  99     -16.484 -70.250  -4.996  1.00 69.44           N  
ATOM   4466  CA  LEU B  99     -16.406 -71.000  -6.242  1.00 69.44           C  
ATOM   4467  C   LEU B  99     -16.938 -72.438  -6.047  1.00 69.44           C  
ATOM   4468  CB  LEU B  99     -14.977 -71.062  -6.762  1.00 69.44           C  
ATOM   4469  O   LEU B  99     -16.750 -73.000  -4.984  1.00 69.44           O  
ATOM   4470  CG  LEU B  99     -14.438 -69.750  -7.391  1.00 69.44           C  
ATOM   4471  CD1 LEU B  99     -12.922 -69.688  -7.258  1.00 69.44           C  
ATOM   4472  CD2 LEU B  99     -14.859 -69.688  -8.852  1.00 69.44           C  
ATOM   4473  N   LYS B 100     -17.875 -72.875  -6.965  1.00 64.38           N  
ATOM   4474  CA  LYS B 100     -18.281 -74.312  -7.004  1.00 64.38           C  
ATOM   4475  C   LYS B 100     -17.234 -75.125  -7.695  1.00 64.38           C  
ATOM   4476  CB  LYS B 100     -19.641 -74.438  -7.719  1.00 64.38           C  
ATOM   4477  O   LYS B 100     -16.734 -74.812  -8.766  1.00 64.38           O  
ATOM   4478  CG  LYS B 100     -20.828 -73.938  -6.891  1.00 64.38           C  
ATOM   4479  CD  LYS B 100     -22.141 -74.250  -7.590  1.00 64.38           C  
ATOM   4480  CE  LYS B 100     -23.328 -73.750  -6.770  1.00 64.38           C  
ATOM   4481  NZ  LYS B 100     -24.625 -74.062  -7.465  1.00 64.38           N  
ATOM   4482  N   GLY B 101     -16.656 -76.250  -7.125  1.00 61.44           N  
ATOM   4483  CA  GLY B 101     -15.750 -77.250  -7.629  1.00 61.44           C  
ATOM   4484  C   GLY B 101     -14.289 -76.875  -7.539  1.00 61.44           C  
ATOM   4485  O   GLY B 101     -13.898 -76.125  -6.648  1.00 61.44           O  
ATOM   4486  N   ASN B 102     -13.359 -77.312  -8.477  1.00 63.22           N  
ATOM   4487  CA  ASN B 102     -11.906 -77.188  -8.539  1.00 63.22           C  
ATOM   4488  C   ASN B 102     -11.469 -75.875  -9.234  1.00 63.22           C  
ATOM   4489  CB  ASN B 102     -11.297 -78.438  -9.234  1.00 63.22           C  
ATOM   4490  O   ASN B 102     -10.336 -75.812  -9.711  1.00 63.22           O  
ATOM   4491  CG  ASN B 102     -10.906 -79.500  -8.266  1.00 63.22           C  
ATOM   4492  ND2 ASN B 102     -10.438 -80.625  -8.797  1.00 63.22           N  
ATOM   4493  OD1 ASN B 102     -11.031 -79.375  -7.047  1.00 63.22           O  
ATOM   4494  N   LYS B 103     -12.328 -74.812  -9.281  1.00 70.81           N  
ATOM   4495  CA  LYS B 103     -11.891 -73.625  -9.992  1.00 70.81           C  
ATOM   4496  C   LYS B 103     -11.266 -72.625  -9.031  1.00 70.81           C  
ATOM   4497  CB  LYS B 103     -13.055 -73.000 -10.742  1.00 70.81           C  
ATOM   4498  O   LYS B 103     -11.602 -72.562  -7.848  1.00 70.81           O  
ATOM   4499  CG  LYS B 103     -13.570 -73.812 -11.914  1.00 70.81           C  
ATOM   4500  CD  LYS B 103     -14.633 -73.062 -12.711  1.00 70.81           C  
ATOM   4501  CE  LYS B 103     -15.133 -73.875 -13.891  1.00 70.81           C  
ATOM   4502  NZ  LYS B 103     -16.156 -73.125 -14.680  1.00 70.81           N  
ATOM   4503  N   VAL B 104     -10.109 -71.938  -9.445  1.00 78.88           N  
ATOM   4504  CA  VAL B 104      -9.367 -71.000  -8.633  1.00 78.88           C  
ATOM   4505  C   VAL B 104      -9.781 -69.562  -9.008  1.00 78.88           C  
ATOM   4506  CB  VAL B 104      -7.844 -71.188  -8.797  1.00 78.88           C  
ATOM   4507  O   VAL B 104      -9.961 -69.250 -10.188  1.00 78.88           O  
ATOM   4508  CG1 VAL B 104      -7.086 -70.188  -7.883  1.00 78.88           C  
ATOM   4509  CG2 VAL B 104      -7.438 -72.625  -8.516  1.00 78.88           C  
ATOM   4510  N   LEU B 105     -10.086 -68.750  -7.961  1.00 85.56           N  
ATOM   4511  CA  LEU B 105     -10.359 -67.312  -8.172  1.00 85.56           C  
ATOM   4512  C   LEU B 105      -9.062 -66.562  -8.375  1.00 85.56           C  
ATOM   4513  CB  LEU B 105     -11.133 -66.750  -6.984  1.00 85.56           C  
ATOM   4514  O   LEU B 105      -8.328 -66.312  -7.418  1.00 85.56           O  
ATOM   4515  CG  LEU B 105     -12.656 -66.875  -7.062  1.00 85.56           C  
ATOM   4516  CD1 LEU B 105     -13.234 -67.250  -5.703  1.00 85.56           C  
ATOM   4517  CD2 LEU B 105     -13.250 -65.500  -7.551  1.00 85.56           C  
ATOM   4518  N   TYR B 106      -8.758 -66.188  -9.641  1.00 87.44           N  
ATOM   4519  CA  TYR B 106      -7.543 -65.438  -9.953  1.00 87.44           C  
ATOM   4520  C   TYR B 106      -7.660 -64.000  -9.492  1.00 87.44           C  
ATOM   4521  CB  TYR B 106      -7.246 -65.500 -11.453  1.00 87.44           C  
ATOM   4522  O   TYR B 106      -8.758 -63.438  -9.445  1.00 87.44           O  
ATOM   4523  CG  TYR B 106      -7.035 -66.875 -11.984  1.00 87.44           C  
ATOM   4524  CD1 TYR B 106      -5.953 -67.688 -11.555  1.00 87.44           C  
ATOM   4525  CD2 TYR B 106      -7.914 -67.438 -12.906  1.00 87.44           C  
ATOM   4526  CE1 TYR B 106      -5.750 -68.938 -12.047  1.00 87.44           C  
ATOM   4527  CE2 TYR B 106      -7.723 -68.750 -13.398  1.00 87.44           C  
ATOM   4528  OH  TYR B 106      -6.445 -70.750 -13.445  1.00 87.44           O  
ATOM   4529  CZ  TYR B 106      -6.641 -69.500 -12.961  1.00 87.44           C  
ATOM   4530  N   GLU B 107      -6.598 -63.375  -9.188  1.00 88.69           N  
ATOM   4531  CA  GLU B 107      -6.594 -61.969  -8.805  1.00 88.69           C  
ATOM   4532  C   GLU B 107      -6.898 -61.094 -10.000  1.00 88.69           C  
ATOM   4533  CB  GLU B 107      -5.250 -61.594  -8.188  1.00 88.69           C  
ATOM   4534  O   GLU B 107      -6.496 -61.375 -11.125  1.00 88.69           O  
ATOM   4535  CG  GLU B 107      -5.250 -60.219  -7.512  1.00 88.69           C  
ATOM   4536  CD  GLU B 107      -4.043 -60.000  -6.617  1.00 88.69           C  
ATOM   4537  OE1 GLU B 107      -3.760 -58.812  -6.266  1.00 88.69           O  
ATOM   4538  OE2 GLU B 107      -3.369 -61.000  -6.270  1.00 88.69           O  
ATOM   4539  N   THR B 108      -7.629 -60.000  -9.719  1.00 88.81           N  
ATOM   4540  CA  THR B 108      -7.969 -59.062 -10.773  1.00 88.81           C  
ATOM   4541  C   THR B 108      -6.707 -58.500 -11.438  1.00 88.81           C  
ATOM   4542  CB  THR B 108      -8.805 -57.875 -10.211  1.00 88.81           C  
ATOM   4543  O   THR B 108      -5.738 -58.156 -10.758  1.00 88.81           O  
ATOM   4544  CG2 THR B 108      -9.258 -56.969 -11.336  1.00 88.81           C  
ATOM   4545  OG1 THR B 108      -9.953 -58.406  -9.539  1.00 88.81           O  
ATOM   4546  N   TYR B 109      -6.598 -58.500 -12.711  1.00 90.62           N  
ATOM   4547  CA  TYR B 109      -5.445 -58.094 -13.492  1.00 90.62           C  
ATOM   4548  C   TYR B 109      -5.887 -57.500 -14.828  1.00 90.62           C  
ATOM   4549  CB  TYR B 109      -4.496 -59.250 -13.734  1.00 90.62           C  
ATOM   4550  O   TYR B 109      -6.617 -58.125 -15.586  1.00 90.62           O  
ATOM   4551  CG  TYR B 109      -3.354 -58.938 -14.672  1.00 90.62           C  
ATOM   4552  CD1 TYR B 109      -3.307 -59.469 -15.961  1.00 90.62           C  
ATOM   4553  CD2 TYR B 109      -2.318 -58.094 -14.266  1.00 90.62           C  
ATOM   4554  CE1 TYR B 109      -2.256 -59.156 -16.812  1.00 90.62           C  
ATOM   4555  CE2 TYR B 109      -1.263 -57.781 -15.117  1.00 90.62           C  
ATOM   4556  OH  TYR B 109      -0.198 -58.031 -17.250  1.00 90.62           O  
ATOM   4557  CZ  TYR B 109      -1.240 -58.344 -16.391  1.00 90.62           C  
ATOM   4558  N   HIS B 110      -5.508 -56.219 -15.047  1.00 87.44           N  
ATOM   4559  CA  HIS B 110      -5.809 -55.531 -16.297  1.00 87.44           C  
ATOM   4560  C   HIS B 110      -4.598 -55.500 -17.219  1.00 87.44           C  
ATOM   4561  CB  HIS B 110      -6.281 -54.094 -16.016  1.00 87.44           C  
ATOM   4562  O   HIS B 110      -3.789 -54.562 -17.172  1.00 87.44           O  
ATOM   4563  CG  HIS B 110      -7.582 -54.031 -15.289  1.00 87.44           C  
ATOM   4564  CD2 HIS B 110      -8.359 -55.000 -14.758  1.00 87.44           C  
ATOM   4565  ND1 HIS B 110      -8.234 -52.812 -15.039  1.00 87.44           N  
ATOM   4566  CE1 HIS B 110      -9.352 -53.062 -14.383  1.00 87.44           C  
ATOM   4567  NE2 HIS B 110      -9.453 -54.375 -14.203  1.00 87.44           N  
ATOM   4568  N   GLY B 111      -4.469 -56.500 -18.047  1.00 84.38           N  
ATOM   4569  CA  GLY B 111      -3.375 -56.562 -19.000  1.00 84.38           C  
ATOM   4570  C   GLY B 111      -3.791 -56.188 -20.406  1.00 84.38           C  
ATOM   4571  O   GLY B 111      -4.879 -55.656 -20.625  1.00 84.38           O  
ATOM   4572  N   VAL B 112      -2.939 -56.406 -21.312  1.00 79.38           N  
ATOM   4573  CA  VAL B 112      -3.209 -56.125 -22.719  1.00 79.38           C  
ATOM   4574  C   VAL B 112      -3.785 -57.344 -23.406  1.00 79.38           C  
ATOM   4575  CB  VAL B 112      -1.937 -55.625 -23.453  1.00 79.38           C  
ATOM   4576  O   VAL B 112      -4.793 -57.250 -24.109  1.00 79.38           O  
ATOM   4577  CG1 VAL B 112      -2.227 -55.406 -24.938  1.00 79.38           C  
ATOM   4578  CG2 VAL B 112      -1.384 -54.375 -22.812  1.00 79.38           C  
ATOM   4579  N   PHE B 113      -3.115 -58.469 -23.078  1.00 80.56           N  
ATOM   4580  CA  PHE B 113      -3.541 -59.719 -23.734  1.00 80.56           C  
ATOM   4581  C   PHE B 113      -4.270 -60.625 -22.734  1.00 80.56           C  
ATOM   4582  CB  PHE B 113      -2.340 -60.469 -24.328  1.00 80.56           C  
ATOM   4583  O   PHE B 113      -5.008 -61.531 -23.141  1.00 80.56           O  
ATOM   4584  CG  PHE B 113      -1.579 -59.656 -25.344  1.00 80.56           C  
ATOM   4585  CD1 PHE B 113      -2.094 -59.438 -26.625  1.00 80.56           C  
ATOM   4586  CD2 PHE B 113      -0.349 -59.094 -25.031  1.00 80.56           C  
ATOM   4587  CE1 PHE B 113      -1.392 -58.688 -27.562  1.00 80.56           C  
ATOM   4588  CE2 PHE B 113       0.358 -58.344 -25.969  1.00 80.56           C  
ATOM   4589  CZ  PHE B 113      -0.165 -58.156 -27.234  1.00 80.56           C  
ATOM   4590  N   VAL B 114      -4.035 -60.438 -21.500  1.00 87.38           N  
ATOM   4591  CA  VAL B 114      -4.746 -61.156 -20.438  1.00 87.38           C  
ATOM   4592  C   VAL B 114      -5.469 -60.156 -19.547  1.00 87.38           C  
ATOM   4593  CB  VAL B 114      -3.787 -62.031 -19.609  1.00 87.38           C  
ATOM   4594  O   VAL B 114      -4.852 -59.219 -19.016  1.00 87.38           O  
ATOM   4595  CG1 VAL B 114      -4.559 -62.781 -18.531  1.00 87.38           C  
ATOM   4596  CG2 VAL B 114      -3.016 -62.969 -20.500  1.00 87.38           C  
ATOM   4597  N   ASN B 115      -6.805 -60.250 -19.422  1.00 88.12           N  
ATOM   4598  CA  ASN B 115      -7.598 -59.406 -18.547  1.00 88.12           C  
ATOM   4599  C   ASN B 115      -8.492 -60.219 -17.625  1.00 88.12           C  
ATOM   4600  CB  ASN B 115      -8.445 -58.406 -19.359  1.00 88.12           C  
ATOM   4601  O   ASN B 115      -9.328 -61.000 -18.094  1.00 88.12           O  
ATOM   4602  CG  ASN B 115      -8.805 -57.156 -18.594  1.00 88.12           C  
ATOM   4603  ND2 ASN B 115      -9.430 -56.219 -19.266  1.00 88.12           N  
ATOM   4604  OD1 ASN B 115      -8.531 -57.062 -17.391  1.00 88.12           O  
ATOM   4605  N   ILE B 116      -8.242 -60.094 -16.375  1.00 90.38           N  
ATOM   4606  CA  ILE B 116      -9.070 -60.750 -15.383  1.00 90.38           C  
ATOM   4607  C   ILE B 116      -9.938 -59.750 -14.656  1.00 90.38           C  
ATOM   4608  CB  ILE B 116      -8.219 -61.562 -14.375  1.00 90.38           C  
ATOM   4609  O   ILE B 116      -9.422 -58.906 -13.898  1.00 90.38           O  
ATOM   4610  CG1 ILE B 116      -7.234 -62.469 -15.117  1.00 90.38           C  
ATOM   4611  CG2 ILE B 116      -9.109 -62.344 -13.422  1.00 90.38           C  
ATOM   4612  CD1 ILE B 116      -6.230 -63.156 -14.203  1.00 90.38           C  
ATOM   4613  N   GLN B 117     -11.258 -59.719 -14.812  1.00 89.81           N  
ATOM   4614  CA  GLN B 117     -12.141 -58.719 -14.250  1.00 89.81           C  
ATOM   4615  C   GLN B 117     -13.352 -59.344 -13.570  1.00 89.81           C  
ATOM   4616  CB  GLN B 117     -12.594 -57.750 -15.336  1.00 89.81           C  
ATOM   4617  O   GLN B 117     -13.828 -60.406 -14.000  1.00 89.81           O  
ATOM   4618  CG  GLN B 117     -11.469 -56.875 -15.906  1.00 89.81           C  
ATOM   4619  CD  GLN B 117     -11.953 -55.938 -16.984  1.00 89.81           C  
ATOM   4620  NE2 GLN B 117     -11.117 -54.938 -17.328  1.00 89.81           N  
ATOM   4621  OE1 GLN B 117     -13.062 -56.062 -17.516  1.00 89.81           O  
ATOM   4622  N   TYR B 118     -13.672 -58.781 -12.508  1.00 90.25           N  
ATOM   4623  CA  TYR B 118     -14.898 -59.125 -11.797  1.00 90.25           C  
ATOM   4624  C   TYR B 118     -15.875 -57.969 -11.789  1.00 90.25           C  
ATOM   4625  CB  TYR B 118     -14.586 -59.562 -10.359  1.00 90.25           C  
ATOM   4626  O   TYR B 118     -15.555 -56.875 -11.312  1.00 90.25           O  
ATOM   4627  CG  TYR B 118     -13.633 -60.719 -10.266  1.00 90.25           C  
ATOM   4628  CD1 TYR B 118     -14.109 -62.031 -10.219  1.00 90.25           C  
ATOM   4629  CD2 TYR B 118     -12.258 -60.531 -10.211  1.00 90.25           C  
ATOM   4630  CE1 TYR B 118     -13.234 -63.094 -10.133  1.00 90.25           C  
ATOM   4631  CE2 TYR B 118     -11.375 -61.594 -10.125  1.00 90.25           C  
ATOM   4632  OH  TYR B 118     -11.008 -63.938 -10.000  1.00 90.25           O  
ATOM   4633  CZ  TYR B 118     -11.875 -62.875 -10.086  1.00 90.25           C  
ATOM   4634  N   THR B 119     -17.109 -58.094 -12.328  1.00 90.75           N  
ATOM   4635  CA  THR B 119     -18.031 -56.969 -12.484  1.00 90.75           C  
ATOM   4636  C   THR B 119     -19.406 -57.344 -11.914  1.00 90.75           C  
ATOM   4637  CB  THR B 119     -18.188 -56.562 -13.961  1.00 90.75           C  
ATOM   4638  O   THR B 119     -19.766 -58.531 -11.867  1.00 90.75           O  
ATOM   4639  CG2 THR B 119     -16.859 -56.062 -14.523  1.00 90.75           C  
ATOM   4640  OG1 THR B 119     -18.609 -57.719 -14.727  1.00 90.75           O  
ATOM   4641  N   LEU B 120     -20.016 -56.312 -11.320  1.00 90.50           N  
ATOM   4642  CA  LEU B 120     -21.406 -56.375 -10.922  1.00 90.50           C  
ATOM   4643  C   LEU B 120     -22.281 -55.625 -11.914  1.00 90.50           C  
ATOM   4644  CB  LEU B 120     -21.594 -55.812  -9.516  1.00 90.50           C  
ATOM   4645  O   LEU B 120     -22.047 -54.438 -12.195  1.00 90.50           O  
ATOM   4646  CG  LEU B 120     -21.172 -56.688  -8.352  1.00 90.50           C  
ATOM   4647  CD1 LEU B 120     -20.969 -55.875  -7.090  1.00 90.50           C  
ATOM   4648  CD2 LEU B 120     -22.188 -57.812  -8.125  1.00 90.50           C  
ATOM   4649  N   ARG B 121     -23.172 -56.344 -12.508  1.00 88.56           N  
ATOM   4650  CA  ARG B 121     -24.094 -55.719 -13.469  1.00 88.56           C  
ATOM   4651  C   ARG B 121     -25.516 -55.750 -12.953  1.00 88.56           C  
ATOM   4652  CB  ARG B 121     -24.000 -56.406 -14.820  1.00 88.56           C  
ATOM   4653  O   ARG B 121     -26.094 -56.812 -12.727  1.00 88.56           O  
ATOM   4654  CG  ARG B 121     -24.938 -55.844 -15.875  1.00 88.56           C  
ATOM   4655  CD  ARG B 121     -24.812 -56.562 -17.203  1.00 88.56           C  
ATOM   4656  NE  ARG B 121     -25.797 -56.094 -18.172  1.00 88.56           N  
ATOM   4657  NH1 ARG B 121     -24.797 -57.094 -20.000  1.00 88.56           N  
ATOM   4658  NH2 ARG B 121     -26.703 -55.875 -20.266  1.00 88.56           N  
ATOM   4659  CZ  ARG B 121     -25.766 -56.344 -19.484  1.00 88.56           C  
ATOM   4660  N   CYS B 122     -26.016 -54.469 -12.773  1.00 91.12           N  
ATOM   4661  CA  CYS B 122     -27.422 -54.344 -12.367  1.00 91.12           C  
ATOM   4662  C   CYS B 122     -28.297 -53.969 -13.555  1.00 91.12           C  
ATOM   4663  CB  CYS B 122     -27.562 -53.312 -11.258  1.00 91.12           C  
ATOM   4664  O   CYS B 122     -28.047 -52.969 -14.219  1.00 91.12           O  
ATOM   4665  SG  CYS B 122     -29.234 -53.219 -10.586  1.00 91.12           S  
ATOM   4666  N   ASP B 123     -29.297 -54.812 -13.852  1.00 87.81           N  
ATOM   4667  CA  ASP B 123     -30.219 -54.562 -14.945  1.00 87.81           C  
ATOM   4668  C   ASP B 123     -31.641 -54.312 -14.414  1.00 87.81           C  
ATOM   4669  CB  ASP B 123     -30.219 -55.719 -15.930  1.00 87.81           C  
ATOM   4670  O   ASP B 123     -32.188 -55.156 -13.703  1.00 87.81           O  
ATOM   4671  CG  ASP B 123     -28.891 -55.906 -16.641  1.00 87.81           C  
ATOM   4672  OD1 ASP B 123     -28.375 -54.938 -17.219  1.00 87.81           O  
ATOM   4673  OD2 ASP B 123     -28.359 -57.031 -16.609  1.00 87.81           O  
ATOM   4674  N   MET B 124     -32.125 -53.031 -14.664  1.00 88.62           N  
ATOM   4675  CA  MET B 124     -33.531 -52.719 -14.344  1.00 88.62           C  
ATOM   4676  C   MET B 124     -34.375 -52.688 -15.602  1.00 88.62           C  
ATOM   4677  CB  MET B 124     -33.594 -51.344 -13.641  1.00 88.62           C  
ATOM   4678  O   MET B 124     -34.250 -51.812 -16.438  1.00 88.62           O  
ATOM   4679  CG  MET B 124     -35.000 -50.969 -13.203  1.00 88.62           C  
ATOM   4680  SD  MET B 124     -35.062 -49.375 -12.328  1.00 88.62           S  
ATOM   4681  CE  MET B 124     -36.750 -48.812 -12.742  1.00 88.62           C  
ATOM   4682  N   LYS B 125     -35.125 -53.656 -15.625  1.00 82.06           N  
ATOM   4683  CA  LYS B 125     -36.031 -53.750 -16.781  1.00 82.06           C  
ATOM   4684  C   LYS B 125     -37.250 -52.875 -16.578  1.00 82.06           C  
ATOM   4685  CB  LYS B 125     -36.469 -55.188 -17.000  1.00 82.06           C  
ATOM   4686  O   LYS B 125     -37.875 -52.844 -15.508  1.00 82.06           O  
ATOM   4687  CG  LYS B 125     -35.375 -56.094 -17.531  1.00 82.06           C  
ATOM   4688  CD  LYS B 125     -35.906 -57.469 -17.906  1.00 82.06           C  
ATOM   4689  CE  LYS B 125     -34.781 -58.406 -18.406  1.00 82.06           C  
ATOM   4690  NZ  LYS B 125     -35.312 -59.750 -18.734  1.00 82.06           N  
ATOM   4691  N   ARG B 126     -37.406 -51.875 -17.438  1.00 78.75           N  
ATOM   4692  CA  ARG B 126     -38.531 -50.969 -17.391  1.00 78.75           C  
ATOM   4693  C   ARG B 126     -39.562 -51.281 -18.484  1.00 78.75           C  
ATOM   4694  CB  ARG B 126     -38.062 -49.500 -17.547  1.00 78.75           C  
ATOM   4695  O   ARG B 126     -39.344 -52.219 -19.266  1.00 78.75           O  
ATOM   4696  CG  ARG B 126     -37.188 -49.031 -16.406  1.00 78.75           C  
ATOM   4697  CD  ARG B 126     -36.938 -47.531 -16.469  1.00 78.75           C  
ATOM   4698  NE  ARG B 126     -35.969 -47.188 -17.500  1.00 78.75           N  
ATOM   4699  NH1 ARG B 126     -36.031 -44.938 -17.109  1.00 78.75           N  
ATOM   4700  NH2 ARG B 126     -34.656 -45.781 -18.750  1.00 78.75           N  
ATOM   4701  CZ  ARG B 126     -35.562 -45.969 -17.781  1.00 78.75           C  
ATOM   4702  N   SER B 127     -40.625 -50.625 -18.609  1.00 74.69           N  
ATOM   4703  CA  SER B 127     -41.688 -50.875 -19.578  1.00 74.69           C  
ATOM   4704  C   SER B 127     -41.250 -50.562 -21.000  1.00 74.69           C  
ATOM   4705  CB  SER B 127     -42.938 -50.031 -19.250  1.00 74.69           C  
ATOM   4706  O   SER B 127     -40.188 -49.938 -21.188  1.00 74.69           O  
ATOM   4707  OG  SER B 127     -43.250 -49.156 -20.328  1.00 74.69           O  
ATOM   4708  N   LEU B 128     -41.844 -51.188 -21.953  1.00 63.28           N  
ATOM   4709  CA  LEU B 128     -41.500 -51.188 -23.375  1.00 63.28           C  
ATOM   4710  C   LEU B 128     -41.188 -49.781 -23.875  1.00 63.28           C  
ATOM   4711  CB  LEU B 128     -42.656 -51.781 -24.188  1.00 63.28           C  
ATOM   4712  O   LEU B 128     -40.406 -49.594 -24.797  1.00 63.28           O  
ATOM   4713  CG  LEU B 128     -42.562 -53.281 -24.469  1.00 63.28           C  
ATOM   4714  CD1 LEU B 128     -43.938 -53.938 -24.375  1.00 63.28           C  
ATOM   4715  CD2 LEU B 128     -41.938 -53.562 -25.828  1.00 63.28           C  
ATOM   4716  N   LEU B 129     -41.781 -48.719 -23.141  1.00 68.06           N  
ATOM   4717  CA  LEU B 129     -41.594 -47.406 -23.688  1.00 68.06           C  
ATOM   4718  C   LEU B 129     -40.344 -46.750 -23.094  1.00 68.06           C  
ATOM   4719  CB  LEU B 129     -42.812 -46.531 -23.406  1.00 68.06           C  
ATOM   4720  O   LEU B 129     -39.875 -45.719 -23.609  1.00 68.06           O  
ATOM   4721  CG  LEU B 129     -44.094 -46.875 -24.156  1.00 68.06           C  
ATOM   4722  CD1 LEU B 129     -45.312 -46.406 -23.391  1.00 68.06           C  
ATOM   4723  CD2 LEU B 129     -44.062 -46.281 -25.562  1.00 68.06           C  
ATOM   4724  N   ALA B 130     -39.812 -47.344 -21.953  1.00 69.00           N  
ATOM   4725  CA  ALA B 130     -38.656 -46.688 -21.344  1.00 69.00           C  
ATOM   4726  C   ALA B 130     -37.406 -47.562 -21.484  1.00 69.00           C  
ATOM   4727  CB  ALA B 130     -38.938 -46.375 -19.875  1.00 69.00           C  
ATOM   4728  O   ALA B 130     -37.500 -48.781 -21.453  1.00 69.00           O  
ATOM   4729  N   LYS B 131     -36.312 -47.156 -22.016  1.00 77.50           N  
ATOM   4730  CA  LYS B 131     -35.031 -47.844 -22.203  1.00 77.50           C  
ATOM   4731  C   LYS B 131     -34.531 -48.469 -20.891  1.00 77.50           C  
ATOM   4732  CB  LYS B 131     -33.969 -46.906 -22.781  1.00 77.50           C  
ATOM   4733  O   LYS B 131     -34.625 -47.812 -19.844  1.00 77.50           O  
ATOM   4734  CG  LYS B 131     -33.844 -46.969 -24.297  1.00 77.50           C  
ATOM   4735  CD  LYS B 131     -32.750 -46.062 -24.812  1.00 77.50           C  
ATOM   4736  CE  LYS B 131     -32.656 -46.062 -26.328  1.00 77.50           C  
ATOM   4737  NZ  LYS B 131     -31.594 -45.156 -26.844  1.00 77.50           N  
ATOM   4738  N   ASP B 132     -34.188 -49.781 -20.859  1.00 80.06           N  
ATOM   4739  CA  ASP B 132     -33.656 -50.469 -19.703  1.00 80.06           C  
ATOM   4740  C   ASP B 132     -32.406 -49.750 -19.156  1.00 80.06           C  
ATOM   4741  CB  ASP B 132     -33.312 -51.938 -20.047  1.00 80.06           C  
ATOM   4742  O   ASP B 132     -31.656 -49.156 -19.922  1.00 80.06           O  
ATOM   4743  CG  ASP B 132     -34.531 -52.781 -20.375  1.00 80.06           C  
ATOM   4744  OD1 ASP B 132     -35.656 -52.312 -20.094  1.00 80.06           O  
ATOM   4745  OD2 ASP B 132     -34.375 -53.875 -20.922  1.00 80.06           O  
ATOM   4746  N   LEU B 133     -32.375 -49.562 -17.781  1.00 86.56           N  
ATOM   4747  CA  LEU B 133     -31.203 -48.938 -17.156  1.00 86.56           C  
ATOM   4748  C   LEU B 133     -30.203 -50.000 -16.703  1.00 86.56           C  
ATOM   4749  CB  LEU B 133     -31.656 -48.094 -15.953  1.00 86.56           C  
ATOM   4750  O   LEU B 133     -30.578 -51.031 -16.125  1.00 86.56           O  
ATOM   4751  CG  LEU B 133     -32.438 -46.844 -16.266  1.00 86.56           C  
ATOM   4752  CD1 LEU B 133     -33.188 -46.344 -15.039  1.00 86.56           C  
ATOM   4753  CD2 LEU B 133     -31.484 -45.750 -16.781  1.00 86.56           C  
ATOM   4754  N   THR B 134     -29.000 -50.000 -17.203  1.00 86.25           N  
ATOM   4755  CA  THR B 134     -27.953 -50.906 -16.797  1.00 86.25           C  
ATOM   4756  C   THR B 134     -26.766 -50.156 -16.203  1.00 86.25           C  
ATOM   4757  CB  THR B 134     -27.469 -51.781 -17.969  1.00 86.25           C  
ATOM   4758  O   THR B 134     -26.422 -49.062 -16.672  1.00 86.25           O  
ATOM   4759  CG2 THR B 134     -28.594 -52.625 -18.547  1.00 86.25           C  
ATOM   4760  OG1 THR B 134     -26.953 -50.906 -19.000  1.00 86.25           O  
ATOM   4761  N   LYS B 135     -26.328 -50.562 -14.938  1.00 88.19           N  
ATOM   4762  CA  LYS B 135     -25.125 -50.000 -14.328  1.00 88.19           C  
ATOM   4763  C   LYS B 135     -24.141 -51.125 -13.961  1.00 88.19           C  
ATOM   4764  CB  LYS B 135     -25.469 -49.188 -13.078  1.00 88.19           C  
ATOM   4765  O   LYS B 135     -24.531 -52.156 -13.438  1.00 88.19           O  
ATOM   4766  CG  LYS B 135     -24.281 -48.500 -12.438  1.00 88.19           C  
ATOM   4767  CD  LYS B 135     -23.797 -47.312 -13.289  1.00 88.19           C  
ATOM   4768  CE  LYS B 135     -22.672 -46.562 -12.602  1.00 88.19           C  
ATOM   4769  NZ  LYS B 135     -22.266 -45.344 -13.375  1.00 88.19           N  
ATOM   4770  N   THR B 136     -22.891 -50.969 -14.539  1.00 86.44           N  
ATOM   4771  CA  THR B 136     -21.859 -51.969 -14.242  1.00 86.44           C  
ATOM   4772  C   THR B 136     -20.781 -51.375 -13.336  1.00 86.44           C  
ATOM   4773  CB  THR B 136     -21.203 -52.500 -15.531  1.00 86.44           C  
ATOM   4774  O   THR B 136     -20.406 -50.188 -13.500  1.00 86.44           O  
ATOM   4775  CG2 THR B 136     -22.156 -53.406 -16.281  1.00 86.44           C  
ATOM   4776  OG1 THR B 136     -20.859 -51.406 -16.375  1.00 86.44           O  
ATOM   4777  N   CYS B 137     -20.391 -52.125 -12.273  1.00 86.38           N  
ATOM   4778  CA  CYS B 137     -19.344 -51.719 -11.352  1.00 86.38           C  
ATOM   4779  C   CYS B 137     -18.312 -52.812 -11.148  1.00 86.38           C  
ATOM   4780  CB  CYS B 137     -19.938 -51.312 -10.008  1.00 86.38           C  
ATOM   4781  O   CYS B 137     -18.672 -53.969 -10.852  1.00 86.38           O  
ATOM   4782  SG  CYS B 137     -18.719 -50.719  -8.812  1.00 86.38           S  
ATOM   4783  N   GLU B 138     -17.078 -52.500 -11.375  1.00 86.31           N  
ATOM   4784  CA  GLU B 138     -16.016 -53.469 -11.188  1.00 86.31           C  
ATOM   4785  C   GLU B 138     -15.539 -53.500  -9.734  1.00 86.31           C  
ATOM   4786  CB  GLU B 138     -14.836 -53.156 -12.117  1.00 86.31           C  
ATOM   4787  O   GLU B 138     -15.469 -52.469  -9.078  1.00 86.31           O  
ATOM   4788  CG  GLU B 138     -13.711 -54.188 -12.062  1.00 86.31           C  
ATOM   4789  CD  GLU B 138     -12.555 -53.875 -12.984  1.00 86.31           C  
ATOM   4790  OE1 GLU B 138     -11.664 -54.719 -13.172  1.00 86.31           O  
ATOM   4791  OE2 GLU B 138     -12.531 -52.750 -13.531  1.00 86.31           O  
ATOM   4792  N   PHE B 139     -15.414 -54.656  -9.172  1.00 87.12           N  
ATOM   4793  CA  PHE B 139     -14.789 -54.781  -7.863  1.00 87.12           C  
ATOM   4794  C   PHE B 139     -13.531 -55.656  -7.957  1.00 87.12           C  
ATOM   4795  CB  PHE B 139     -15.766 -55.406  -6.855  1.00 87.12           C  
ATOM   4796  O   PHE B 139     -13.359 -56.406  -8.922  1.00 87.12           O  
ATOM   4797  CG  PHE B 139     -16.125 -56.844  -7.152  1.00 87.12           C  
ATOM   4798  CD1 PHE B 139     -17.109 -57.156  -8.078  1.00 87.12           C  
ATOM   4799  CD2 PHE B 139     -15.477 -57.875  -6.500  1.00 87.12           C  
ATOM   4800  CE1 PHE B 139     -17.453 -58.469  -8.352  1.00 87.12           C  
ATOM   4801  CE2 PHE B 139     -15.805 -59.219  -6.770  1.00 87.12           C  
ATOM   4802  CZ  PHE B 139     -16.797 -59.500  -7.695  1.00 87.12           C  
ATOM   4803  N   ILE B 140     -12.586 -55.562  -7.012  1.00 88.94           N  
ATOM   4804  CA  ILE B 140     -11.250 -56.156  -7.098  1.00 88.94           C  
ATOM   4805  C   ILE B 140     -11.172 -57.344  -6.176  1.00 88.94           C  
ATOM   4806  CB  ILE B 140     -10.156 -55.125  -6.738  1.00 88.94           C  
ATOM   4807  O   ILE B 140     -11.656 -57.312  -5.043  1.00 88.94           O  
ATOM   4808  CG1 ILE B 140     -10.250 -53.906  -7.645  1.00 88.94           C  
ATOM   4809  CG2 ILE B 140      -8.766 -55.750  -6.832  1.00 88.94           C  
ATOM   4810  CD1 ILE B 140      -9.367 -52.719  -7.207  1.00 88.94           C  
ATOM   4811  N   VAL B 141     -10.664 -58.438  -6.828  1.00 89.31           N  
ATOM   4812  CA  VAL B 141     -10.469 -59.656  -6.051  1.00 89.31           C  
ATOM   4813  C   VAL B 141      -8.977 -59.906  -5.859  1.00 89.31           C  
ATOM   4814  CB  VAL B 141     -11.133 -60.875  -6.727  1.00 89.31           C  
ATOM   4815  O   VAL B 141      -8.211 -59.906  -6.824  1.00 89.31           O  
ATOM   4816  CG1 VAL B 141     -10.836 -62.156  -5.941  1.00 89.31           C  
ATOM   4817  CG2 VAL B 141     -12.641 -60.656  -6.855  1.00 89.31           C  
ATOM   4818  N   HIS B 142      -8.531 -60.031  -4.559  1.00 87.25           N  
ATOM   4819  CA  HIS B 142      -7.152 -60.375  -4.238  1.00 87.25           C  
ATOM   4820  C   HIS B 142      -7.039 -61.844  -3.844  1.00 87.25           C  
ATOM   4821  CB  HIS B 142      -6.621 -59.500  -3.109  1.00 87.25           C  
ATOM   4822  O   HIS B 142      -7.988 -62.438  -3.303  1.00 87.25           O  
ATOM   4823  CG  HIS B 142      -6.250 -58.125  -3.557  1.00 87.25           C  
ATOM   4824  CD2 HIS B 142      -6.383 -57.500  -4.758  1.00 87.25           C  
ATOM   4825  ND1 HIS B 142      -5.668 -57.188  -2.715  1.00 87.25           N  
ATOM   4826  CE1 HIS B 142      -5.453 -56.062  -3.381  1.00 87.25           C  
ATOM   4827  NE2 HIS B 142      -5.879 -56.250  -4.625  1.00 87.25           N  
ATOM   4828  N   SER B 143      -6.000 -62.500  -4.328  1.00 80.88           N  
ATOM   4829  CA  SER B 143      -5.770 -63.906  -3.969  1.00 80.88           C  
ATOM   4830  C   SER B 143      -5.391 -64.062  -2.498  1.00 80.88           C  
ATOM   4831  CB  SER B 143      -4.672 -64.500  -4.844  1.00 80.88           C  
ATOM   4832  O   SER B 143      -4.988 -63.062  -1.861  1.00 80.88           O  
ATOM   4833  OG  SER B 143      -3.443 -63.812  -4.656  1.00 80.88           O  
ATOM   4834  N   ALA B 144      -5.699 -65.188  -1.980  1.00 75.25           N  
ATOM   4835  CA  ALA B 144      -5.355 -65.500  -0.588  1.00 75.25           C  
ATOM   4836  C   ALA B 144      -3.844 -65.438  -0.378  1.00 75.25           C  
ATOM   4837  CB  ALA B 144      -5.902 -66.812  -0.159  1.00 75.25           C  
ATOM   4838  O   ALA B 144      -3.074 -65.750  -1.273  1.00 75.25           O  
ATOM   4839  N   PRO B 145      -3.516 -64.812   0.785  1.00 73.00           N  
ATOM   4840  CA  PRO B 145      -2.078 -64.688   1.052  1.00 73.00           C  
ATOM   4841  C   PRO B 145      -1.384 -66.062   1.071  1.00 73.00           C  
ATOM   4842  CB  PRO B 145      -2.023 -64.062   2.432  1.00 73.00           C  
ATOM   4843  O   PRO B 145      -1.960 -67.062   1.541  1.00 73.00           O  
ATOM   4844  CG  PRO B 145      -3.451 -63.875   2.842  1.00 73.00           C  
ATOM   4845  CD  PRO B 145      -4.320 -64.438   1.758  1.00 73.00           C  
ATOM   4846  N   GLN B 146      -0.479 -66.312   0.228  1.00 68.31           N  
ATOM   4847  CA  GLN B 146       0.276 -67.562   0.161  1.00 68.31           C  
ATOM   4848  C   GLN B 146       1.018 -67.812   1.469  1.00 68.31           C  
ATOM   4849  CB  GLN B 146       1.265 -67.500  -1.005  1.00 68.31           C  
ATOM   4850  O   GLN B 146       1.574 -66.875   2.070  1.00 68.31           O  
ATOM   4851  CG  GLN B 146       0.601 -67.562  -2.375  1.00 68.31           C  
ATOM   4852  CD  GLN B 146       1.604 -67.688  -3.510  1.00 68.31           C  
ATOM   4853  NE2 GLN B 146       1.104 -67.812  -4.730  1.00 68.31           N  
ATOM   4854  OE1 GLN B 146       2.816 -67.562  -3.291  1.00 68.31           O  
ATOM   4855  N   LYS B 147       0.583 -68.812   2.404  1.00 63.34           N  
ATOM   4856  CA  LYS B 147       1.091 -69.188   3.721  1.00 63.34           C  
ATOM   4857  C   LYS B 147       2.600 -69.438   3.682  1.00 63.34           C  
ATOM   4858  CB  LYS B 147       0.384 -70.438   4.227  1.00 63.34           C  
ATOM   4859  O   LYS B 147       3.229 -69.625   4.723  1.00 63.34           O  
ATOM   4860  CG  LYS B 147      -1.000 -70.188   4.805  1.00 63.34           C  
ATOM   4861  CD  LYS B 147      -1.566 -71.438   5.473  1.00 63.34           C  
ATOM   4862  CE  LYS B 147      -2.959 -71.188   6.039  1.00 63.34           C  
ATOM   4863  NZ  LYS B 147      -3.527 -72.438   6.672  1.00 63.34           N  
ATOM   4864  N   GLY B 148       3.424 -69.500   2.609  1.00 60.25           N  
ATOM   4865  CA  GLY B 148       4.820 -69.875   2.701  1.00 60.25           C  
ATOM   4866  C   GLY B 148       5.727 -68.750   3.168  1.00 60.25           C  
ATOM   4867  O   GLY B 148       5.305 -67.562   3.227  1.00 60.25           O  
ATOM   4868  N   LYS B 149       6.914 -69.000   3.920  1.00 67.06           N  
ATOM   4869  CA  LYS B 149       7.965 -68.125   4.395  1.00 67.06           C  
ATOM   4870  C   LYS B 149       8.531 -67.250   3.252  1.00 67.06           C  
ATOM   4871  CB  LYS B 149       9.086 -68.938   5.066  1.00 67.06           C  
ATOM   4872  O   LYS B 149       8.859 -67.812   2.189  1.00 67.06           O  
ATOM   4873  CG  LYS B 149       8.828 -69.250   6.531  1.00 67.06           C  
ATOM   4874  CD  LYS B 149      10.031 -69.938   7.180  1.00 67.06           C  
ATOM   4875  CE  LYS B 149       9.758 -70.250   8.641  1.00 67.06           C  
ATOM   4876  NZ  LYS B 149      10.922 -70.938   9.273  1.00 67.06           N  
ATOM   4877  N   PHE B 150       8.180 -65.938   3.240  1.00 72.88           N  
ATOM   4878  CA  PHE B 150       8.750 -65.000   2.283  1.00 72.88           C  
ATOM   4879  C   PHE B 150      10.266 -64.938   2.451  1.00 72.88           C  
ATOM   4880  CB  PHE B 150       8.125 -63.625   2.443  1.00 72.88           C  
ATOM   4881  O   PHE B 150      10.758 -64.625   3.547  1.00 72.88           O  
ATOM   4882  CG  PHE B 150       8.664 -62.594   1.483  1.00 72.88           C  
ATOM   4883  CD1 PHE B 150       9.602 -61.656   1.898  1.00 72.88           C  
ATOM   4884  CD2 PHE B 150       8.227 -62.562   0.165  1.00 72.88           C  
ATOM   4885  CE1 PHE B 150      10.102 -60.719   1.013  1.00 72.88           C  
ATOM   4886  CE2 PHE B 150       8.719 -61.625  -0.726  1.00 72.88           C  
ATOM   4887  CZ  PHE B 150       9.656 -60.688  -0.301  1.00 72.88           C  
ATOM   4888  N   THR B 151      11.086 -65.500   1.499  1.00 79.88           N  
ATOM   4889  CA  THR B 151      12.539 -65.375   1.534  1.00 79.88           C  
ATOM   4890  C   THR B 151      13.008 -64.375   0.493  1.00 79.88           C  
ATOM   4891  CB  THR B 151      13.242 -66.750   1.292  1.00 79.88           C  
ATOM   4892  O   THR B 151      12.805 -64.562  -0.708  1.00 79.88           O  
ATOM   4893  CG2 THR B 151      13.211 -67.625   2.543  1.00 79.88           C  
ATOM   4894  OG1 THR B 151      12.586 -67.438   0.224  1.00 79.88           O  
ATOM   4895  N   PRO B 152      13.539 -63.188   1.074  1.00 84.06           N  
ATOM   4896  CA  PRO B 152      14.055 -62.250   0.099  1.00 84.06           C  
ATOM   4897  C   PRO B 152      15.227 -62.781  -0.708  1.00 84.06           C  
ATOM   4898  CB  PRO B 152      14.492 -61.062   0.970  1.00 84.06           C  
ATOM   4899  O   PRO B 152      16.031 -63.562  -0.186  1.00 84.06           O  
ATOM   4900  CG  PRO B 152      14.641 -61.625   2.342  1.00 84.06           C  
ATOM   4901  CD  PRO B 152      13.867 -62.906   2.414  1.00 84.06           C  
ATOM   4902  N   SER B 153      15.289 -62.562  -2.045  1.00 89.19           N  
ATOM   4903  CA  SER B 153      16.375 -62.969  -2.934  1.00 89.19           C  
ATOM   4904  C   SER B 153      17.109 -61.750  -3.471  1.00 89.19           C  
ATOM   4905  CB  SER B 153      15.852 -63.812  -4.098  1.00 89.19           C  
ATOM   4906  O   SER B 153      16.797 -61.250  -4.547  1.00 89.19           O  
ATOM   4907  OG  SER B 153      14.961 -63.031  -4.902  1.00 89.19           O  
ATOM   4908  N   PRO B 154      18.094 -61.250  -2.617  1.00 91.69           N  
ATOM   4909  CA  PRO B 154      18.844 -60.062  -3.062  1.00 91.69           C  
ATOM   4910  C   PRO B 154      19.766 -60.375  -4.254  1.00 91.69           C  
ATOM   4911  CB  PRO B 154      19.672 -59.688  -1.828  1.00 91.69           C  
ATOM   4912  O   PRO B 154      20.250 -61.469  -4.391  1.00 91.69           O  
ATOM   4913  CG  PRO B 154      19.828 -60.969  -1.065  1.00 91.69           C  
ATOM   4914  CD  PRO B 154      18.656 -61.844  -1.377  1.00 91.69           C  
ATOM   4915  N   VAL B 155      19.891 -59.406  -5.234  1.00 93.81           N  
ATOM   4916  CA  VAL B 155      20.719 -59.594  -6.414  1.00 93.81           C  
ATOM   4917  C   VAL B 155      21.672 -58.406  -6.543  1.00 93.81           C  
ATOM   4918  CB  VAL B 155      19.875 -59.719  -7.699  1.00 93.81           C  
ATOM   4919  O   VAL B 155      21.250 -57.250  -6.562  1.00 93.81           O  
ATOM   4920  CG1 VAL B 155      20.766 -59.812  -8.930  1.00 93.81           C  
ATOM   4921  CG2 VAL B 155      18.953 -60.938  -7.602  1.00 93.81           C  
ATOM   4922  N   ASP B 156      23.000 -58.688  -6.508  1.00 93.75           N  
ATOM   4923  CA  ASP B 156      24.016 -57.688  -6.828  1.00 93.75           C  
ATOM   4924  C   ASP B 156      24.391 -57.750  -8.305  1.00 93.75           C  
ATOM   4925  CB  ASP B 156      25.266 -57.875  -5.965  1.00 93.75           C  
ATOM   4926  O   ASP B 156      24.484 -58.812  -8.891  1.00 93.75           O  
ATOM   4927  CG  ASP B 156      24.984 -57.719  -4.480  1.00 93.75           C  
ATOM   4928  OD1 ASP B 156      24.250 -56.781  -4.102  1.00 93.75           O  
ATOM   4929  OD2 ASP B 156      25.516 -58.500  -3.682  1.00 93.75           O  
ATOM   4930  N   PHE B 157      24.391 -56.500  -8.977  1.00 91.50           N  
ATOM   4931  CA  PHE B 157      24.703 -56.500 -10.398  1.00 91.50           C  
ATOM   4932  C   PHE B 157      25.734 -55.438 -10.727  1.00 91.50           C  
ATOM   4933  CB  PHE B 157      23.438 -56.312 -11.234  1.00 91.50           C  
ATOM   4934  O   PHE B 157      25.906 -54.469  -9.961  1.00 91.50           O  
ATOM   4935  CG  PHE B 157      22.734 -55.000 -10.969  1.00 91.50           C  
ATOM   4936  CD1 PHE B 157      21.734 -54.938 -10.000  1.00 91.50           C  
ATOM   4937  CD2 PHE B 157      23.062 -53.875 -11.688  1.00 91.50           C
[truncated: 829,522 more chars]
