# Supplementary material for: Selective cargo and membrane recognition by SNX17 regulates its interaction with Retriever
Source: EMBO Rep. 2024 Dec 9;26(2):470–93. doi: 10.1038/s44319-024-00340-1 (PMC11772769; doi:10.1038/s44319-024-00340-1)
Supplement: Supplementary file 5 — Source data Fig. 3 [file 44319_2024_340_MOESM5_ESM.zip › Figure 3/3C/3C LRP1/3C_LRP1.xlsx]

## Sheet: Description of the data
For gel quantification, the band intensities of MBP-SNX17 and VPS35L (used as a representative band of the Retriever complex) were measured using ImageJ software, with the values displayed in the "Quantification" tab.
The MBP + Retriever condition was used as negative control to quantify nonspecific Retriever binding. The band intensity from the negative control was subtracted from the VPS35L band intensity for each experimental condition.
The "Graph data" tab shows the percentage of VPS35L binding , calculated as a ratio relative to the retention of MBP-SNX17, wild-type or mutant.
Three independent measurements, labeled as Y1, Y2 and Y3, were conducted.
N: Replicate
SD: Standard deviation

## Sheet: Cuantification
	Band intensity (MBP-SNX17WT/mutant)	Band intensity (VPS35L)	Band intensity (VPS35L-negative control)	% of binding (VPS35L/SNX17WT/mutant*100)							Band intensity (MBP-SNX17WT/mutant)	Band intensity (VPS35L)	Band intensity (VPS35L-negative control)	% of binding (VPS35L/SNX17WT/mutant*100)							Band intensity (MBP-SNX17WT/mutant)	Band intensity (VPS35L)	Band intensity (VPS35L-negative control)	% of binding (VPS35L/SNX17WT/mutant*100)
		338.849			MBP + Retriever							142.607			MBP + Retriever							186.678			MBP + Retriever
		318.263			MBP + Retriever + GST-L2							100.314			MBP + Retriever + GST-L2							142.849			MBP + Retriever + GST-L2
	6903.43				MBP-SNX17						5971.01				MBP-SNX17						6354.55				MBP-SNX17
	6696.67	1194.53	876.263	13.0851	MBP-SNX17 + GST-Retriever						5677.65	492.092	391.778	6.90036	MBP-SNX17 + GST-Retriever						5789.13	536.506	393.657	6.79993	MBP-SNX17 + GST-Retriever
	9151.2	3285.48	2967.21	32.4243	MBP-SNX17 + GST-Retriever + GST-LRP1						7548.35	1635.16	1534.85	20.3336	MBP-SNX17 + GST-Retriever + GST-LRP1						8152.79	1375.92	1233.07	15.1245	MBP-SNX17 + GST-Retriever + GST-LRP1
	4805.43	537.162	218.899	4.55525	MBP-SNX17(D467X) + GST-Retriever						3549.55	109.142	8.828	0.248708	MBP-SNX17(D467X) + GST-Retriever						3184.01	142.607	-0.242	-0.00760047	MBP-SNX17(D467X) + GST-Retriever
	5223.55	512.627	194.364	3.72092	MBP-SNX17(D467X) + GST-Retriever + GST-LRP1						4407.67	166.849	66.535	1.50953	MBP-SNX17(D467X) + GST-Retriever + GST-LRP1						3704.13	177.435	34.586	0.933714	MBP-SNX17(D467X) + GST-Retriever + GST-LRP1
	6459.84	561.748	243.485	3.76921	MBP-SNX17(L470G) + GST-Retriever						6069.06	212.435	112.121	1.84742	MBP-SNX17(L470G) + GST-Retriever						5197.89	237.142	94.293	1.81406	MBP-SNX17(L470G) + GST-Retriever
	6044.96	543.748	225.485	3.73013	MBP-SNX17(L470G) + GST-Retriever + GST-LRP1						6244.35	119.192	18.878	0.302321	MBP-SNX17(L470G) + GST-Retriever + GST-LRP1						4384.77	205.899	63.05	1.43793	MBP-SNX17(L470G) + GST-Retriever + GST-LRP1

## Sheet: Graph data
	N			Mean	SD
	Y1	Y2	Y3
MBP-SNX17 + GST-Retriever	13.0851	6.90036	6.79993	8.92845	3.60008
MBP-SNX17 + GST-Retriever + GST-LRP1	32.4243	20.3336	15.1245	22.6275	8.87507
MBP-SNX17(D467X) + GST-Retriever	4.55525	0.248708	-0.00760047	1.59878	2.56358
MBP-SNX17(D467X) + GST-Retriever + GST-LRP1	3.72092	1.50953	0.933714	2.05472	1.47141
MBP-SNX17(L470G) + GST-Retriever	3.76921	1.84742	1.81406	2.4769	1.1193
MBP-SNX17(L470G) + GST-Retriever + GST-LRP1	3.73013	0.302321	1.43793	1.82346	1.74612
