# Supplementary material for: Selective cargo and membrane recognition by SNX17 regulates its interaction with Retriever
Source: EMBO Rep. 2024 Dec 9;26(2):470–93. doi: 10.1038/s44319-024-00340-1 (PMC11772769; doi:10.1038/s44319-024-00340-1)
Supplement: Supplementary file 5 — Source data Fig. 3 [file 44319_2024_340_MOESM5_ESM.zip › Figure 3/3C/3C L2/3C_L2.xlsx]

## Sheet: Description of the data
For gel quantification, the band intensities of MBP-SNX17 and VPS35L (used as a representative band of the Retriever complex) were measured using ImageJ software, with the values displayed in the "Quantification" tab.
The MBP + Retriever condition was used as negative control to quantify nonspecific Retriever binding. The band intensity from the negative control was subtracted from the VPS35L band intensity for each experimental condition.
The "Graph data" tab shows the percentage of VPS35L binding , calculated as a ratio relative to the retention of MBP-SNX17, wild-type or mutant.
Two independent measurements, labeled as Y1 and Y2, were conducted.
N: Replicate
SD: Standard deviation

## Sheet: Quantification
		Band intensity (MBP-SNX17WT/mutant)	Band intensity (VPS35L)	Band intensity (VPS35L-negative control)	% of binding (VPS35L/SNX17WT/mutant*100)							Band intensity (MBP-SNX17WT/mutant)	Band intensity (VPS35L)	Band intensity (VPS35L-negative control)	% of binding (VPS35L/SNX17WT/mutant*100)
			18.95			MBP + Retriever							374.971			MBP + Retriever
			9.536			MBP + Retriever + GST-L2							227.263			MBP + Retriever + GST-L2
		4695.53				MBP-SNX17_WT						9358.76				MBP-SNX17_WT
		6344.77	282.435	263.485	4.15279	MBP-SNX17_WT + Retriever						8940.17	909.113	534.142	5.97463	MBP-SNX17_WT + Retriever
		6878.13	1508.58	1489.63	21.6574	MBP-SNX17_WT + Retriever + GST-L2						9834.44	2661.57	2286.6	23.2509	MBP-SNX17_WT + Retriever + GST-L2
		4726.38	50.071	31.121	0.658454	MBP-SNX17_D467X + Retriever						7097.88	342.799	-32.172	-0.453262	MBP-SNX17_D467X + Retriever
		4864.5	47.364	28.414	0.58411	MBP-SNX17_D467X + Retriever + GST-L2						8323.83	289.385	-85.586	-1.0282	MBP-SNX17_D467X + Retriever + GST-L2
		5142.94	14.243	-4.707	-0.0915235	MBP-SNX17_L470G + Retriever						10720.8	410.092	35.121	0.327598	MBP-SNX17_L470G + Retriever
		4945.23	2.414	-16.536	-0.334383	MBP-SNX17_L470G + Retriever + GST-L2						10933.5	361.213	-13.758	-0.125834	MBP-SNX17_L470G + Retriever + GST-L2

## Sheet: Graph data
	N		Mean	SD
	Y1	Y2
MBP-SNX17_WT + Retriever	4.15279	5.97463	5.06371	1.28823
MBP-SNX17_WT + Retriever + GST-L2	21.6574	23.2509	22.4542	1.12677
MBP-SNX17_D467X + Retriever	0.658454	0	0.329227	0.465597
MBP-SNX17_D467X + Retriever + GST-L2	0.58411	0	0.292055	0.413028
MBP-SNX17_L470G + Retriever	0	0.327598	0.163799	0.231647
MBP-SNX17_L470G + Retriever + GST-L2	0	0	0	0
