# Supplementary material for: Selective cargo and membrane recognition by SNX17 regulates its interaction with Retriever
Source: EMBO Rep. 2024 Dec 9;26(2):470–93. doi: 10.1038/s44319-024-00340-1 (PMC11772769; doi:10.1038/s44319-024-00340-1)
Supplement: Supplementary file 6 — Source data Fig. 4 [file 44319_2024_340_MOESM6_ESM.zip]

Archive with 31 entries (24 files):
- Figure 4/
- Figure 4/.DS_Store
- __MACOSX/Figure 4/._.DS_Store
- Figure 4/4E/
- Figure 4/4B/
- Figure 4/4A/
- Figure 4/4F/
- Figure 4/4E/4E.xlsx
- __MACOSX/Figure 4/4E/._4E.xlsx
- Figure 4/4B/SNX17+L2_FBR.pdb
- __MACOSX/Figure 4/4B/._SNX17+L2_FBR.pdb
- Figure 4/4B/4gxb.pdb
- __MACOSX/Figure 4/4B/._4gxb.pdb
- Figure 4/4A/SNX17-model_v4.pdb
- __MACOSX/Figure 4/4A/._SNX17-model_v4.pdb
- Figure 4/4F/.DS_Store
- __MACOSX/Figure 4/4F/._.DS_Store
- Figure 4/4F/4F L2/
- Figure 4/4F/4F LRP1/
- Figure 4/4F/4F L2/4F L2_Replicate2.png
- __MACOSX/Figure 4/4F/4F L2/._4F L2_Replicate2.png
- Figure 4/4F/4F L2/4F L2_Replicate1.png
- __MACOSX/Figure 4/4F/4F L2/._4F L2_Replicate1.png
- Figure 4/4F/4F L2/4F L2.xlsx
- __MACOSX/Figure 4/4F/4F L2/._4F L2.xlsx
- Figure 4/4F/4F LRP1/4F LRP1.xlsx
- __MACOSX/Figure 4/4F/4F LRP1/._4F LRP1.xlsx
- Figure 4/4F/4F LRP1/4F LRP1_Replicate2.png
- __MACOSX/Figure 4/4F/4F LRP1/._4F LRP1_Replicate2.png
- Figure 4/4F/4F LRP1/4F LRP1_Replicate1.png
- __MACOSX/Figure 4/4F/4F LRP1/._4F LRP1_Replicate1.png
