# Supplementary material for: Selective cargo and membrane recognition by SNX17 regulates its interaction with Retriever
Source: EMBO Rep. 2024 Dec 9;26(2):470–93. doi: 10.1038/s44319-024-00340-1 (PMC11772769; doi:10.1038/s44319-024-00340-1)
Supplement: Supplementary file 6 — Source data Fig. 4 [file 44319_2024_340_MOESM6_ESM.zip › Figure 4/4E/4E.xlsx]

## Sheet: Description of the data
Fluorescence anisotropy readings used to plot Figure 4E.
Three independent measurements, labeled as Y1, Y2, and Y3, were conducted.
FA: fluorescence anisotropy data in mFA
The "KD" tab summarizes the dissociation constants calculated for each binding curve.
N: Replicate
KD: Dissociation constant
SD: Standard deviation
LB: low binding, poor fit quality. The KD calculation is imprecise due to an insufficient concentration range of the protein.
The data were analyzed in GraphPad Prism using non-linear regression for saturation binding, applying a one-site total binding model with Bmax fixed at 240.

## Sheet: FAM-LRP1-14mer
[Protein] (µM)		FA MBP-SNX17				FA MBP-SNX17W321A				FA MBP-SNX17V380D				FA MBP-SNX17H457A				FA MBP-SNX17N459A+F462A				FA MBP
		Y1	Y2	Y3		Y1	Y2	Y3		Y1	Y2	Y3		Y1	Y2	Y3		Y1	Y2	Y3		Y1	Y2	Y3
0		41	43	43		37	40	44		36	40	41		47	44	41		46	53	43		37	40	41
0.0625																42				45
0.125																49				59
0.25		52	46	52		36	35	37		36	35	37		53	63	60		68	82	75		39	34	38
0.5		65	59	67		37	34	40		36	35	37		62	78	81		101	112	111		34	33	39
1		99	86	97		34	36	41		39	38	38		85	110	112		129	148	157		33	31	36
2		139	125	133		40	39	42		35	32	38		110	145	155		164	184	195		32	34	35
4		173	171	175		45	37	39		34	36	39		138	175	193		196	214	223		37	35	37
8		206	193	204		43	43	48		35	36	37		168	203	220		216	235	244		35	37	40
16		216	215	219		48	44	55		33	34	36		195	225	237		231	248	253		37	37	38
32		235	222	232		54	54	64		33	35	38		216	237	249		243	256	258		33	33	36

## Sheet: KD-LRP1-14mer
Cargo	Protein	N	KD (µM)	Mean KD (µM)	SD
FAM-LRP114mer	MBP-SNX17	Y1	2.83	3.04333	0.225906
		Y2	3.28
		Y3	3.02
	MBP-SNX17W321A	Y1	LB
		Y2	NB
		Y3	LB
	MBP-SNX17V380D	Y1	NB
		Y2	NB
		Y3	NB
	MBP-SNX17H457A	Y1	6.3	3.81	2.19984
		Y2	3
		Y3	2.13
	MBP-SNX17N459A+F462A	Y1	2.01	1.54	0.480312
		Y2	1.56
		Y3	1.05
	MBP	Y1	NB
		Y2	NB
		Y3	NB

## Sheet: FAM-L2-14-mer
[Protein] (µM)		FA MBP-SNX17				FA MBP-SNX17W321A				FA MBP-SNX17V380D				FA MBP-SNX17H457A				FA MBP-SNX17N459A+F462A				FA MBP
		Y1	Y2	Y3		Y1	Y2	Y3		Y1	Y2	Y3		Y1	Y2	Y3		Y1	Y2	Y3		Y1	Y2	Y3
0		36	40	35		36	39	42		35	36	41		47	43	39		48	46	32		41	40	39
0.0625																39				42
0.125																46				50
0.25		61	46	48		32	36	34		34	33	34		63	68	71		93	89	81		35	33	33
0.5		97	71	83		36	37	37		33	37	37		85	99	119		144	140	147		32	32	34
1		146	137	143		36	40	40		33	38	35		137	155	180		203	198	211		30	33	33
2		202	200	186		37	40	44		34	31	31		191	198	215		228	223	234		35	29	34
4		225	227	211		42	45	50		34	37	37		221	217	231		241	231	238		33	34	35
8		239	236	229		55	50	57		34	35	36		237	232	232		242	237	242		32	32	33
16		243	236	228		67	57	62		38	34	39		238	232	238		243	238	244		35	36	35
32		244	236	236		87	68	83		41	40	41		242	237	245		247	240	248		32	32	34

## Sheet: KD-L2-14-mer
Cargo	Protein	N	KD	Mean KD	SD
FAM-L214-mer	MBP-SNX17	Y1	1.06	1.15	0.0818535
		Y2	1.22
		Y3	1.17
	MBP-SNX17W321A	Y1	68.48	76.5367	7.40996
		Y2	83.06
		Y3	78.07
	MBP-SNX17V380D	Y1	NB
		Y2	NB
		Y3	NB
	MBP-SNX17H457A	Y1	1.39	1.06	0.345977
		Y2	1.09
		Y3	0.7
	MBP-SNX17N459A+F462A	Y1	0.6	0.566667	0.0665833
		Y2	0.61
		Y3	0.49
	MBP	Y1	NB
		Y2	NB
		Y3	NB

## Sheet: FAM-SNX17-CT18
[Protein] (µM)		FA MBP-SNX17				FA MBP-SNX17W321A				FA MBP-SNX17V380D				FA MBP-SNX17H457A				FA MBP-SNX17N459A+F462A				FA MBP
		Y1	Y2	Y3		Y1	Y2	Y3		Y1	Y2	Y3		Y1	Y2	Y3		Y1	Y2	Y3		Y1	Y2	Y3
0		38	34	37		39	34	33		41	34	36		41	34	35		37	36	32		37	31	34
0.0625														41	35	33		39	37	35
0.125														38	35	37		40	34	36
0.25		41	30	34		36	32	34		37	30	37		37	34	37		38	34	34		36	28	32
0.5		41	35	32		44	31	38		38	30	31		36	32	34		39	34	36		38	29	31
1		38	32	34		36	32	34		38	33	33		37	34	36		40	35	32		39	31	33
2		41	32	38		36	33	33		38	31	35		39	35	33		43	38	39		38	30	30
4		47	35	37		41	31	33		35	31	35		40	39	37		49	46	47		39	30	35
8		49	41	53		39	29	35		34	28	31		47	45	41		56	52	51		38	32	35
16		61	48	61		38	31	33		33	31	29		50	54	55		72	73	74		37	33	34
32		84	58	76		38	35	37		37	32	35		67	73	71		95	99	99		36	30	32

## Sheet: KD-SNX17-CT18
Cargo	Protein	N	KD (µM)	Mean KD (µM)	SD
FAM-SNX17CT18	MBP-SNX17	Y1	NB
		Y2	LB
		Y3	LB
	MBP-SNX17W321A	Y1	NB
		Y2	NB
		Y3	NB
	MBP-SNX17V380D	Y1	NB
		Y2	NB
		Y3	NB
	MBP-SNX17H457A	Y1	NB
		Y2	LB
		Y3	NB
	MBP-SNX17N459A+F462A	Y1	83.6	85.7333	5.70731
		Y2	92.2
		Y3	81.4
	MBP	Y1	NB
		Y2	NB
		Y3	NB
