# Supplementary material for: Selective cargo and membrane recognition by SNX17 regulates its interaction with Retriever
Source: EMBO Rep. 2024 Dec 9;26(2):470–93. doi: 10.1038/s44319-024-00340-1 (PMC11772769; doi:10.1038/s44319-024-00340-1)
Supplement: Supplementary file 6 — Source data Fig. 4 [file 44319_2024_340_MOESM6_ESM.zip › Figure 4/4B/SNX17+L2_FBR.pdb]

SEQRES   1 A  470  MET HIS PHE SER ILE PRO GLU THR GLU SER ARG SER GLY
SEQRES   2 A  470  ASP SER GLY GLY SER ALA TYR VAL ALA TYR ASN ILE HIS
SEQRES   3 A  470  VAL ASN GLY VAL LEU HIS CYS ARG VAL ARG TYR SER GLN
SEQRES   4 A  470  LEU LEU GLY LEU HIS GLU GLN LEU ARG LYS GLU TYR GLY
SEQRES   5 A  470  ALA ASN VAL LEU PRO ALA PHE PRO PRO LYS LYS LEU PHE
SEQRES   6 A  470  SER LEU THR PRO ALA GLU VAL GLU GLN ARG ARG GLU GLN
SEQRES   7 A  470  LEU GLU LYS TYR MET GLN ALA VAL ARG GLN ASP PRO LEU
SEQRES   8 A  470  LEU GLY SER SER GLU THR PHE ASN SER PHE LEU ARG ARG
SEQRES   9 A  470  ALA GLN GLN GLU THR GLN GLN VAL PRO THR GLU GLU VAL
SEQRES  10 A  470  SER LEU GLU VAL LEU LEU SER ASN GLY GLN LYS VAL LEU
SEQRES  11 A  470  VAL ASN VAL LEU THR SER ASP GLN THR GLU ASP VAL LEU
SEQRES  12 A  470  GLU ALA VAL ALA ALA LYS LEU ASP LEU PRO ASP ASP LEU
SEQRES  13 A  470  ILE GLY TYR PHE SER LEU PHE LEU VAL ARG GLU LYS GLU
SEQRES  14 A  470  ASP GLY ALA PHE SER PHE VAL ARG LYS LEU GLN GLU PHE
SEQRES  15 A  470  GLU LEU PRO TYR VAL SER VAL THR SER LEU ARG SER GLN
SEQRES  16 A  470  GLU TYR LYS ILE VAL LEU ARG LYS SER TYR TRP ASP SER
SEQRES  17 A  470  ALA TYR ASP ASP ASP VAL MET GLU ASN ARG VAL GLY LEU
SEQRES  18 A  470  ASN LEU LEU TYR ALA GLN THR VAL SER ASP ILE GLU ARG
SEQRES  19 A  470  GLY TRP ILE LEU VAL THR LYS GLU GLN HIS ARG GLN LEU
SEQRES  20 A  470  LYS SER LEU GLN GLU LYS VAL SER LYS LYS GLU PHE LEU
SEQRES  21 A  470  ARG LEU ALA GLN THR LEU ARG HIS TYR GLY TYR LEU ARG
SEQRES  22 A  470  PHE ASP ALA CYS VAL ALA ASP PHE PRO GLU LYS ASP CYS
SEQRES  23 A  470  PRO VAL VAL VAL SER ALA GLY ASN SER GLU LEU SER LEU
SEQRES  24 A  470  GLN LEU ARG LEU PRO GLY GLN GLN LEU ARG GLU GLY SER
SEQRES  25 A  470  PHE ARG VAL THR ARG MET ARG CYS TRP ARG VAL THR SER
SEQRES  26 A  470  SER VAL PRO LEU PRO SER GLY SER THR SER SER PRO GLY
SEQRES  27 A  470  ARG GLY ARG GLY GLU VAL ARG LEU GLU LEU ALA PHE GLU
SEQRES  28 A  470  TYR LEU MET SER LYS ASP ARG LEU GLN TRP VAL THR ILE
SEQRES  29 A  470  THR SER PRO GLN ALA ILE MET MET SER ILE CYS LEU GLN
SEQRES  30 A  470  SER MET VAL ASP GLU LEU MET VAL LYS LYS SER GLY GLY
SEQRES  31 A  470  SER ILE ARG LYS MET LEU ARG ARG ARG VAL GLY GLY THR
SEQRES  32 A  470  LEU ARG ARG SER ASP SER GLN GLN ALA VAL LYS SER PRO
SEQRES  33 A  470  PRO LEU LEU GLU SER PRO ASP ALA THR ARG GLU SER MET
SEQRES  34 A  470  VAL LYS LEU SER SER LYS LEU SER ALA VAL SER LEU ARG
SEQRES  35 A  470  GLY ILE GLY SER PRO SER THR ASP ALA SER ALA SER ASP
SEQRES  36 A  470  VAL HIS GLY ASN PHE ALA PHE GLU GLY ILE GLY ASP GLU
SEQRES  37 A  470  ASP LEU
SEQRES   1 B   30  ASP PRO ALA PHE VAL THR THR PRO THR LYS LEU ILE THR
SEQRES   2 B   30  TYR ASP ASN PRO ALA TYR GLU GLY ILE ASP VAL ASP ASN
SEQRES   3 B   30  THR LEU TYR PHE
HELIX    1   1 ASP A   14  GLY A   16  1                                   3
HELIX    2   2 TYR A   37  TYR A   51  1                                  15
HELIX    3   3 ALA A   53  VAL A   55  1                                   3
HELIX    4   4 PRO A   69  GLN A   88  1                                  20
HELIX    5   5 GLU A   96  GLN A  110  1                                  15
HELIX    6   6 THR A  139  ALA A  147  1                                   9
HELIX    7   7 ALA A  148  LEU A  150  1                                   3
HELIX    8   8 ASP A  154  LEU A  156  1                                   3
HELIX    9   9 ILE A  157  TYR A  159  1                                   3
HELIX   10  10 PRO A  185  VAL A  189  1                                   5
HELIX   11  11 THR A  190  LEU A  192  1                                   3
HELIX   12  12 SER A  208  ASP A  211  1                                   4
HELIX   13  13 ASP A  212  GLU A  216  1                                   5
HELIX   14  14 ARG A  218  GLU A  233  1                                  16
HELIX   15  15 LYS A  241  GLU A  252  1                                  12
HELIX   16  16 LYS A  256  LEU A  262  1                                   7
HELIX   17  17 ALA A  263  THR A  265  1                                   3
HELIX   18  18 VAL A  315  ARG A  317  1                                   3
HELIX   19  19 ALA A  369  LYS A  387  1                                  19
HELIX   20  20 ILE A  392  GLY A  402  1                                  11
HELIX   21  21 THR A  403  ARG A  406  1                                   4
HELIX   22  22 THR B    7  LYS B   10  1                                   4
SHEET    1   1 1 GLU A   7  ARG A  11  0
SHEET    2   2 1 TYR A  20  VAL A  27  0
SHEET    3   3 1 VAL A  30  ARG A  36  0
SHEET    4   4 1 GLU A 116  LEU A 123  0
SHEET    5   5 1 LYS A 128  LEU A 134  0
SHEET    6   6 1 PHE A 160  GLU A 167  0
SHEET    7   7 1 PHE A 173  LYS A 178  0
SHEET    8   8 1 TYR A 197  LYS A 203  0
SHEET    9   9 1 ALA A 276  ALA A 279  0
SHEET   10  10 1 CYS A 286  GLY A 293  0
SHEET   11  11 1 GLU A 296  LEU A 301  0
SHEET   12  12 1 ARG A 309  ARG A 314  0
SHEET   13  13 1 MET A 318  SER A 326  0
SHEET   14  14 1 ARG A 345  SER A 355  0
SHEET   15  15 1 ARG A 358  THR A 365  0
SHEET   16  16 1 THR B  13  ASP B  15  0
ATOM      1  N   MET A   1       1.273   7.288  -8.472  1.00 68.38           N
ATOM      2  H   MET A   1       0.957   7.147  -9.421  1.00 68.38           H
ATOM      3  H2  MET A   1       1.382   8.282  -8.334  1.00 68.38           H
ATOM      4  H3  MET A   1       0.577   6.937  -7.829  1.00 68.38           H
ATOM      5  CA  MET A   1       2.577   6.614  -8.281  1.00 68.38           C
ATOM      6  HA  MET A   1       2.941   6.802  -7.271  1.00 68.38           H
ATOM      7  C   MET A   1       3.577   7.194  -9.262  1.00 68.38           C
ATOM      8  CB  MET A   1       2.433   5.109  -8.492  1.00 68.38           C
ATOM      9  HB2 MET A   1       2.124   4.915  -9.518  1.00 68.38           H
ATOM     10  HB3 MET A   1       1.654   4.750  -7.820  1.00 68.38           H
ATOM     11  O   MET A   1       3.261   7.270 -10.443  1.00 68.38           O
ATOM     12  CG  MET A   1       3.727   4.348  -8.206  1.00 68.38           C
ATOM     13  HG2 MET A   1       3.967   4.422  -7.146  1.00 68.38           H
ATOM     14  HG3 MET A   1       4.547   4.780  -8.782  1.00 68.38           H
ATOM     15  SD  MET A   1       3.591   2.615  -8.667  1.00 68.38           S
ATOM     16  CE  MET A   1       2.221   2.067  -7.609  1.00 68.38           C
ATOM     17  HE1 MET A   1       2.446   2.284  -6.564  1.00 68.38           H
ATOM     18  HE2 MET A   1       1.295   2.566  -7.895  1.00 68.38           H
ATOM     19  HE3 MET A   1       2.069   0.995  -7.731  1.00 68.38           H
ATOM     20  N   HIS A   2       4.726   7.654  -8.767  1.00 70.88           N
ATOM     21  H   HIS A   2       4.944   7.487  -7.795  1.00 70.88           H
ATOM     22  CA  HIS A   2       5.687   8.457  -9.528  1.00 70.88           C
ATOM     23  HA  HIS A   2       5.182   8.872 -10.400  1.00 70.88           H
ATOM     24  C   HIS A   2       6.830   7.574 -10.013  1.00 70.88           C
ATOM     25  CB  HIS A   2       6.206   9.617  -8.651  1.00 70.88           C
ATOM     26  HB2 HIS A   2       5.377  10.097  -8.130  1.00 70.88           H
ATOM     27  HB3 HIS A   2       6.874   9.208  -7.893  1.00 70.88           H
ATOM     28  O   HIS A   2       7.363   6.809  -9.214  1.00 70.88           O
ATOM     29  CG  HIS A   2       6.966  10.686  -9.392  1.00 70.88           C
ATOM     30  CD2 HIS A   2       6.594  11.994  -9.534  1.00 70.88           C
ATOM     31  HD2 HIS A   2       5.718  12.464  -9.113  1.00 70.88           H
ATOM     32  ND1 HIS A   2       8.153  10.481 -10.087  1.00 70.88           N
ATOM     33  CE1 HIS A   2       8.446  11.652 -10.673  1.00 70.88           C
ATOM     34  HE1 HIS A   2       9.258  11.815 -11.366  1.00 70.88           H
ATOM     35  NE2 HIS A   2       7.537  12.584 -10.349  1.00 70.88           N
ATOM     36  HE2 HIS A   2       7.512  13.513 -10.742  1.00 70.88           H
ATOM     37  N   PHE A   3       7.213   7.694 -11.282  1.00 83.38           N
ATOM     38  H   PHE A   3       6.771   8.402 -11.850  1.00 83.38           H
ATOM     39  CA  PHE A   3       8.460   7.138 -11.801  1.00 83.38           C
ATOM     40  HA  PHE A   3       8.963   6.557 -11.028  1.00 83.38           H
ATOM     41  C   PHE A   3       9.382   8.297 -12.182  1.00 83.38           C
ATOM     42  CB  PHE A   3       8.191   6.193 -12.986  1.00 83.38           C
ATOM     43  HB2 PHE A   3       7.425   6.621 -13.632  1.00 83.38           H
ATOM     44  HB3 PHE A   3       9.103   6.121 -13.580  1.00 83.38           H
ATOM     45  O   PHE A   3       8.991   9.183 -12.943  1.00 83.38           O
ATOM     46  CG  PHE A   3       7.781   4.787 -12.578  1.00 83.38           C
ATOM     47  CD1 PHE A   3       8.697   3.723 -12.694  1.00 83.38           C
ATOM     48  HD1 PHE A   3       9.688   3.904 -13.083  1.00 83.38           H
ATOM     49  CD2 PHE A   3       6.498   4.539 -12.049  1.00 83.38           C
ATOM     50  HD2 PHE A   3       5.790   5.349 -11.951  1.00 83.38           H
ATOM     51  CE1 PHE A   3       8.336   2.426 -12.287  1.00 83.38           C
ATOM     52  HE1 PHE A   3       9.048   1.618 -12.354  1.00 83.38           H
ATOM     53  CE2 PHE A   3       6.148   3.246 -11.619  1.00 83.38           C
ATOM     54  HE2 PHE A   3       5.183   3.057 -11.173  1.00 83.38           H
ATOM     55  CZ  PHE A   3       7.062   2.188 -11.744  1.00 83.38           C
ATOM     56  HZ  PHE A   3       6.794   1.201 -11.400  1.00 83.38           H
ATOM     57  N   SER A   4      10.612   8.283 -11.682  1.00 83.75           N
ATOM     58  H   SER A   4      10.862   7.552 -11.032  1.00 83.75           H
ATOM     59  CA  SER A   4      11.670   9.223 -12.054  1.00 83.75           C
ATOM     60  HA  SER A   4      11.372   9.758 -12.956  1.00 83.75           H
ATOM     61  C   SER A   4      12.955   8.482 -12.391  1.00 83.75           C
ATOM     62  CB  SER A   4      11.900  10.290 -10.974  1.00 83.75           C
ATOM     63  HB2 SER A   4      11.081  11.006 -11.023  1.00 83.75           H
ATOM     64  HB3 SER A   4      12.822  10.833 -11.184  1.00 83.75           H
ATOM     65  O   SER A   4      13.151   7.329 -12.006  1.00 83.75           O
ATOM     66  OG  SER A   4      11.946   9.759  -9.663  1.00 83.75           O
ATOM     67  HG  SER A   4      11.782  10.482  -9.052  1.00 83.75           H
ATOM     68  N   ILE A   5      13.844   9.150 -13.118  1.00 89.31           N
ATOM     69  H   ILE A   5      13.603  10.082 -13.425  1.00 89.31           H
ATOM     70  CA  ILE A   5      15.222   8.712 -13.322  1.00 89.31           C
ATOM     71  HA  ILE A   5      15.430   7.885 -12.643  1.00 89.31           H
ATOM     72  C   ILE A   5      16.121   9.886 -12.924  1.00 89.31           C
ATOM     73  CB  ILE A   5      15.458   8.201 -14.765  1.00 89.31           C
ATOM     74  HB  ILE A   5      15.384   9.041 -15.455  1.00 89.31           H
ATOM     75  O   ILE A   5      16.656  10.548 -13.807  1.00 89.31           O
ATOM     76  CG1 ILE A   5      14.397   7.152 -15.171  1.00 89.31           C
ATOM     77 HG12 ILE A   5      13.418   7.632 -15.197  1.00 89.31           H
ATOM     78 HG13 ILE A   5      14.365   6.368 -14.415  1.00 89.31           H
ATOM     79  CG2 ILE A   5      16.869   7.599 -14.876  1.00 89.31           C
ATOM     80 HG21 ILE A   5      16.910   6.648 -14.345  1.00 89.31           H
ATOM     81 HG22 ILE A   5      17.116   7.456 -15.929  1.00 89.31           H
ATOM     82 HG23 ILE A   5      17.620   8.264 -14.447  1.00 89.31           H
ATOM     83  CD1 ILE A   5      14.625   6.510 -16.543  1.00 89.31           C
ATOM     84 HD11 ILE A   5      14.818   7.289 -17.281  1.00 89.31           H
ATOM     85 HD12 ILE A   5      15.470   5.824 -16.506  1.00 89.31           H
ATOM     86 HD13 ILE A   5      13.736   5.951 -16.834  1.00 89.31           H
ATOM     87  N   PRO A   6      16.231  10.235 -11.627  1.00 83.38           N
ATOM     88  CA  PRO A   6      16.837  11.500 -11.201  1.00 83.38           C
ATOM     89  HA  PRO A   6      16.334  12.332 -11.693  1.00 83.38           H
ATOM     90  C   PRO A   6      18.334  11.602 -11.517  1.00 83.38           C
ATOM     91  CB  PRO A   6      16.580  11.578  -9.691  1.00 83.38           C
ATOM     92  HB2 PRO A   6      17.381  12.090  -9.159  1.00 83.38           H
ATOM     93  HB3 PRO A   6      15.630  12.080  -9.512  1.00 83.38           H
ATOM     94  O   PRO A   6      18.852  12.709 -11.623  1.00 83.38           O
ATOM     95  CG  PRO A   6      16.467  10.113  -9.268  1.00 83.38           C
ATOM     96  HG2 PRO A   6      17.461   9.684  -9.144  1.00 83.38           H
ATOM     97  HG3 PRO A   6      15.882   9.999  -8.355  1.00 83.38           H
ATOM     98  CD  PRO A   6      15.774   9.477 -10.469  1.00 83.38           C
ATOM     99  HD2 PRO A   6      16.049   8.425 -10.539  1.00 83.38           H
ATOM    100  HD3 PRO A   6      14.694   9.577 -10.366  1.00 83.38           H
ATOM    101  N   GLU A   7      19.019  10.469 -11.679  1.00 86.62           N
ATOM    102  H   GLU A   7      18.523   9.592 -11.614  1.00 86.62           H
ATOM    103  CA  GLU A   7      20.464  10.393 -11.889  1.00 86.62           C
ATOM    104  HA  GLU A   7      20.792  11.315 -12.371  1.00 86.62           H
ATOM    105  C   GLU A   7      20.858   9.228 -12.817  1.00 86.62           C
ATOM    106  CB  GLU A   7      21.179  10.308 -10.523  1.00 86.62           C
ATOM    107  HB2 GLU A   7      22.253  10.399 -10.685  1.00 86.62           H
ATOM    108  HB3 GLU A   7      20.857  11.147  -9.907  1.00 86.62           H
ATOM    109  O   GLU A   7      20.078   8.305 -13.085  1.00 86.62           O
ATOM    110  CG  GLU A   7      20.898   8.993  -9.774  1.00 86.62           C
ATOM    111  HG2 GLU A   7      21.298   8.173 -10.371  1.00 86.62           H
ATOM    112  HG3 GLU A   7      19.820   8.854  -9.693  1.00 86.62           H
ATOM    113  CD  GLU A   7      21.507   8.907  -8.365  1.00 86.62           C
ATOM    114  OE1 GLU A   7      21.206   7.889  -7.695  1.00 86.62           O
ATOM    115  OE2 GLU A   7      22.274   9.810  -7.967  1.00 86.62           O
ATOM    116  N   THR A   8      22.104   9.263 -13.288  1.00 92.44           N
ATOM    117  H   THR A   8      22.697  10.033 -13.014  1.00 92.44           H
ATOM    118  CA  THR A   8      22.737   8.164 -14.027  1.00 92.44           C
ATOM    119  HA  THR A   8      22.116   7.274 -13.942  1.00 92.44           H
ATOM    120  C   THR A   8      24.101   7.838 -13.433  1.00 92.44           C
ATOM    121  CB  THR A   8      22.924   8.478 -15.518  1.00 92.44           C
ATOM    122  HB  THR A   8      23.395   7.610 -15.980  1.00 92.44           H
ATOM    123  O   THR A   8      24.891   8.745 -13.176  1.00 92.44           O
ATOM    124  CG2 THR A   8      21.613   8.751 -16.246  1.00 92.44           C
ATOM    125 HG21 THR A   8      21.806   8.847 -17.315  1.00 92.44           H
ATOM    126 HG22 THR A   8      20.923   7.927 -16.070  1.00 92.44           H
ATOM    127 HG23 THR A   8      21.175   9.679 -15.877  1.00 92.44           H
ATOM    128  OG1 THR A   8      23.762   9.595 -15.707  1.00 92.44           O
ATOM    129  HG1 THR A   8      24.334   9.660 -14.938  1.00 92.44           H
ATOM    130  N   GLU A   9      24.419   6.555 -13.302  1.00 90.69           N
ATOM    131  H   GLU A   9      23.747   5.867 -13.608  1.00 90.69           H
ATOM    132  CA  GLU A   9      25.718   6.082 -12.822  1.00 90.69           C
ATOM    133  HA  GLU A   9      26.261   6.903 -12.354  1.00 90.69           H
ATOM    134  C   GLU A   9      26.554   5.550 -13.996  1.00 90.69           C
ATOM    135  CB  GLU A   9      25.530   4.985 -11.759  1.00 90.69           C
ATOM    136  HB2 GLU A   9      26.509   4.563 -11.530  1.00 90.69           H
ATOM    137  HB3 GLU A   9      24.913   4.195 -12.186  1.00 90.69           H
ATOM    138  O   GLU A   9      26.094   4.700 -14.762  1.00 90.69           O
ATOM    139  CG  GLU A   9      24.889   5.460 -10.441  1.00 90.69           C
ATOM    140  HG2 GLU A   9      23.955   5.977 -10.664  1.00 90.69           H
ATOM    141  HG3 GLU A   9      25.564   6.164  -9.955  1.00 90.69           H
ATOM    142  CD  GLU A   9      24.594   4.286  -9.483  1.00 90.69           C
ATOM    143  OE1 GLU A   9      23.855   4.461  -8.480  1.00 90.69           O
ATOM    144  OE2 GLU A   9      25.036   3.143  -9.742  1.00 90.69           O
ATOM    145  N   SER A  10      27.808   5.989 -14.125  1.00 90.00           N
ATOM    146  H   SER A  10      28.160   6.651 -13.448  1.00 90.00           H
ATOM    147  CA  SER A  10      28.777   5.297 -14.987  1.00 90.00           C
ATOM    148  HA  SER A  10      28.283   4.950 -15.894  1.00 90.00           H
ATOM    149  C   SER A  10      29.325   4.087 -14.239  1.00 90.00           C
ATOM    150  CB  SER A  10      29.920   6.220 -15.410  1.00 90.00           C
ATOM    151  HB2 SER A  10      30.679   5.639 -15.932  1.00 90.00           H
ATOM    152  HB3 SER A  10      30.370   6.686 -14.533  1.00 90.00           H
ATOM    153  O   SER A  10      29.932   4.240 -13.179  1.00 90.00           O
ATOM    154  OG  SER A  10      29.421   7.211 -16.286  1.00 90.00           O
ATOM    155  HG  SER A  10      28.768   7.733 -15.817  1.00 90.00           H
ATOM    156  N   ARG A  11      29.115   2.883 -14.775  1.00 87.00           N
ATOM    157  H   ARG A  11      28.624   2.832 -15.656  1.00 87.00           H
ATOM    158  CA  ARG A  11      29.557   1.625 -14.163  1.00 87.00           C
ATOM    159  HA  ARG A  11      30.128   1.849 -13.261  1.00 87.00           H
ATOM    160  C   ARG A  11      30.502   0.897 -15.115  1.00 87.00           C
ATOM    161  CB  ARG A  11      28.340   0.773 -13.743  1.00 87.00           C
ATOM    162  HB2 ARG A  11      27.793   0.474 -14.637  1.00 87.00           H
ATOM    163  HB3 ARG A  11      28.702  -0.125 -13.241  1.00 87.00           H
ATOM    164  O   ARG A  11      30.231   0.792 -16.311  1.00 87.00           O
ATOM    165  CG  ARG A  11      27.380   1.537 -12.804  1.00 87.00           C
ATOM    166  HG2 ARG A  11      27.950   2.023 -12.013  1.00 87.00           H
ATOM    167  HG3 ARG A  11      26.882   2.317 -13.381  1.00 87.00           H
ATOM    168  CD  ARG A  11      26.289   0.664 -12.164  1.00 87.00           C
ATOM    169  HD2 ARG A  11      25.529   1.331 -11.755  1.00 87.00           H
ATOM    170  HD3 ARG A  11      25.834   0.043 -12.937  1.00 87.00           H
ATOM    171  NE  ARG A  11      26.816  -0.173 -11.066  1.00 87.00           N
ATOM    172  HE  ARG A  11      27.759   0.029 -10.769  1.00 87.00           H
ATOM    173  NH1 ARG A  11      24.920  -1.401 -10.629  1.00 87.00           N
ATOM    174 HH11 ARG A  11      24.428  -0.862 -11.327  1.00 87.00           H
ATOM    175 HH12 ARG A  11      24.474  -2.166 -10.142  1.00 87.00           H
ATOM    176  NH2 ARG A  11      26.754  -1.749  -9.420  1.00 87.00           N
ATOM    177 HH21 ARG A  11      27.735  -1.597  -9.235  1.00 87.00           H
ATOM    178 HH22 ARG A  11      26.272  -2.490  -8.932  1.00 87.00           H
ATOM    179  CZ  ARG A  11      26.163  -1.095 -10.378  1.00 87.00           C
ATOM    180  N   SER A  12      31.622   0.401 -14.598  1.00 80.12           N
ATOM    181  H   SER A  12      31.793   0.500 -13.608  1.00 80.12           H
ATOM    182  CA  SER A  12      32.459  -0.572 -15.308  1.00 80.12           C
ATOM    183  HA  SER A  12      32.794  -0.149 -16.255  1.00 80.12           H
ATOM    184  C   SER A  12      31.648  -1.838 -15.585  1.00 80.12           C
ATOM    185  CB  SER A  12      33.688  -0.912 -14.457  1.00 80.12           C
ATOM    186  HB2 SER A  12      34.230  -1.746 -14.900  1.00 80.12           H
ATOM    187  HB3 SER A  12      34.346  -0.043 -14.420  1.00 80.12           H
ATOM    188  O   SER A  12      30.835  -2.232 -14.748  1.00 80.12           O
ATOM    189  OG  SER A  12      33.290  -1.234 -13.136  1.00 80.12           O
ATOM    190  HG  SER A  12      32.772  -2.042 -13.167  1.00 80.12           H
ATOM    191  N   GLY A  13      31.860  -2.490 -16.729  1.00 66.56           N
ATOM    192  H   GLY A  13      32.585  -2.190 -17.365  1.00 66.56           H
ATOM    193  CA  GLY A  13      31.319  -3.829 -16.927  1.00 66.56           C
ATOM    194  HA2 GLY A  13      30.251  -3.834 -16.711  1.00 66.56           H
ATOM    195  HA3 GLY A  13      31.468  -4.144 -17.960  1.00 66.56           H
ATOM    196  C   GLY A  13      32.021  -4.827 -16.006  1.00 66.56           C
ATOM    197  O   GLY A  13      33.231  -4.732 -15.790  1.00 66.56           O
ATOM    198  N   ASP A  14      31.267  -5.792 -15.483  1.00 59.38           N
ATOM    199  H   ASP A  14      30.262  -5.774 -15.588  1.00 59.38           H
ATOM    200  CA  ASP A  14      31.842  -6.927 -14.763  1.00 59.38           C
ATOM    201  HA  ASP A  14      32.376  -6.544 -13.893  1.00 59.38           H
ATOM    202  C   ASP A  14      32.842  -7.677 -15.660  1.00 59.38           C
ATOM    203  CB  ASP A  14      30.727  -7.854 -14.255  1.00 59.38           C
ATOM    204  HB2 ASP A  14      31.167  -8.643 -13.647  1.00 59.38           H
ATOM    205  HB3 ASP A  14      30.232  -8.317 -15.109  1.00 59.38           H
ATOM    206  O   ASP A  14      32.731  -7.663 -16.891  1.00 59.38           O
ATOM    207  CG  ASP A  14      29.702  -7.085 -13.417  1.00 59.38           C
ATOM    208  OD1 ASP A  14      30.106  -6.529 -12.374  1.00 59.38           O
ATOM    209  OD2 ASP A  14      28.546  -6.975 -13.888  1.00 59.38           O
ATOM    210  N   SER A  15      33.843  -8.314 -15.047  1.00 61.50           N
ATOM    211  H   SER A  15      33.822  -8.355 -14.038  1.00 61.50           H
ATOM    212  CA  SER A  15      34.844  -9.150 -15.734  1.00 61.50           C
ATOM    213  HA  SER A  15      35.633  -9.353 -15.010  1.00 61.50           H
ATOM    214  C   SER A  15      35.549  -8.481 -16.931  1.00 61.50           C
ATOM    215  CB  SER A  15      34.234 -10.508 -16.097  1.00 61.50           C
ATOM    216  HB2 SER A  15      33.433 -10.366 -16.821  1.00 61.50           H
ATOM    217  HB3 SER A  15      35.000 -11.152 -16.531  1.00 61.50           H
ATOM    218  O   SER A  15      35.852  -9.136 -17.926  1.00 61.50           O
ATOM    219  OG  SER A  15      33.720 -11.119 -14.925  1.00 61.50           O
ATOM    220  HG  SER A  15      33.257 -11.923 -15.174  1.00 61.50           H
ATOM    221  N   GLY A  16      35.817  -7.172 -16.847  1.00 62.62           N
ATOM    222  H   GLY A  16      35.473  -6.670 -16.040  1.00 62.62           H
ATOM    223  CA  GLY A  16      36.506  -6.415 -17.901  1.00 62.62           C
ATOM    224  HA2 GLY A  16      36.969  -5.536 -17.452  1.00 62.62           H
ATOM    225  HA3 GLY A  16      37.294  -7.031 -18.335  1.00 62.62           H
ATOM    226  C   GLY A  16      35.603  -5.931 -19.042  1.00 62.62           C
ATOM    227  O   GLY A  16      36.105  -5.455 -20.059  1.00 62.62           O
ATOM    228  N   GLY A  17      34.279  -6.026 -18.889  1.00 64.44           N
ATOM    229  H   GLY A  17      33.918  -6.470 -18.056  1.00 64.44           H
ATOM    230  CA  GLY A  17      33.329  -5.471 -19.849  1.00 64.44           C
ATOM    231  HA2 GLY A  17      32.315  -5.723 -19.538  1.00 64.44           H
ATOM    232  HA3 GLY A  17      33.513  -5.931 -20.820  1.00 64.44           H
ATOM    233  C   GLY A  17      33.438  -3.946 -19.993  1.00 64.44           C
ATOM    234  O   GLY A  17      33.784  -3.223 -19.056  1.00 64.44           O
ATOM    235  N   SER A  18      33.082  -3.438 -21.176  1.00 74.75           N
ATOM    236  H   SER A  18      32.786  -4.071 -21.905  1.00 74.75           H
ATOM    237  CA  SER A  18      33.058  -1.999 -21.467  1.00 74.75           C
ATOM    238  HA  SER A  18      34.081  -1.626 -21.448  1.00 74.75           H
ATOM    239  C   SER A  18      32.226  -1.218 -20.445  1.00 74.75           C
ATOM    240  CB  SER A  18      32.471  -1.753 -22.861  1.00 74.75           C
ATOM    241  HB2 SER A  18      33.099  -2.230 -23.614  1.00 74.75           H
ATOM    242  HB3 SER A  18      32.436  -0.682 -23.057  1.00 74.75           H
ATOM    243  O   SER A  18      31.117  -1.639 -20.102  1.00 74.75           O
ATOM    244  OG  SER A  18      31.161  -2.290 -22.933  1.00 74.75           O
ATOM    245  HG  SER A  18      30.725  -2.078 -22.105  1.00 74.75           H
ATOM    246  N   ALA A  19      32.719  -0.051 -20.024  1.00 84.25           N
ATOM    247  H   ALA A  19      33.633   0.242 -20.341  1.00 84.25           H
ATOM    248  CA  ALA A  19      31.954   0.865 -19.186  1.00 84.25           C
ATOM    249  HA  ALA A  19      31.739   0.354 -18.247  1.00 84.25           H
ATOM    250  C   ALA A  19      30.611   1.235 -19.840  1.00 84.25           C
ATOM    251  CB  ALA A  19      32.801   2.105 -18.878  1.00 84.25           C
ATOM    252  HB1 ALA A  19      33.028   2.640 -19.801  1.00 84.25           H
ATOM    253  HB2 ALA A  19      32.250   2.766 -18.210  1.00 84.25           H
ATOM    254  HB3 ALA A  19      33.731   1.809 -18.392  1.00 84.25           H
ATOM    255  O   ALA A  19      30.521   1.430 -21.055  1.00 84.25           O
ATOM    256  N   TYR A  20      29.563   1.330 -19.027  1.00 88.31           N
ATOM    257  H   TYR A  20      29.705   1.172 -18.039  1.00 88.31           H
ATOM    258  CA  TYR A  20      28.203   1.611 -19.464  1.00 88.31           C
ATOM    259  HA  TYR A  20      28.241   2.059 -20.457  1.00 88.31           H
ATOM    260  C   TYR A  20      27.519   2.613 -18.534  1.00 88.31           C
ATOM    261  CB  TYR A  20      27.410   0.298 -19.565  1.00 88.31           C
ATOM    262  HB2 TYR A  20      26.466   0.504 -20.071  1.00 88.31           H
ATOM    263  HB3 TYR A  20      27.962  -0.398 -20.197  1.00 88.31           H
ATOM    264  O   TYR A  20      27.873   2.756 -17.364  1.00 88.31           O
ATOM    265  CG  TYR A  20      27.107  -0.376 -18.238  1.00 88.31           C
ATOM    266  CD1 TYR A  20      28.026  -1.285 -17.675  1.00 88.31           C
ATOM    267  HD1 TYR A  20      28.967  -1.478 -18.167  1.00 88.31           H
ATOM    268  CD2 TYR A  20      25.907  -0.085 -17.559  1.00 88.31           C
ATOM    269  HD2 TYR A  20      25.217   0.637 -17.972  1.00 88.31           H
ATOM    270  CE1 TYR A  20      27.733  -1.914 -16.450  1.00 88.31           C
ATOM    271  HE1 TYR A  20      28.441  -2.591 -15.996  1.00 88.31           H
ATOM    272  CE2 TYR A  20      25.603  -0.726 -16.344  1.00 88.31           C
ATOM    273  HE2 TYR A  20      24.671  -0.514 -15.839  1.00 88.31           H
ATOM    274  OH  TYR A  20      26.189  -2.339 -14.672  1.00 88.31           O
ATOM    275  HH  TYR A  20      25.348  -2.080 -14.286  1.00 88.31           H
ATOM    276  CZ  TYR A  20      26.513  -1.652 -15.794  1.00 88.31           C
ATOM    277  N   VAL A  21      26.497   3.287 -19.057  1.00 93.31           N
ATOM    278  H   VAL A  21      26.256   3.128 -20.024  1.00 93.31           H
ATOM    279  CA  VAL A  21      25.627   4.159 -18.262  1.00 93.31           C
ATOM    280  HA  VAL A  21      26.182   4.530 -17.401  1.00 93.31           H
ATOM    281  C   VAL A  21      24.439   3.352 -17.745  1.00 93.31           C
ATOM    282  CB  VAL A  21      25.174   5.388 -19.065  1.00 93.31           C
ATOM    283  HB  VAL A  21      24.591   5.066 -19.928  1.00 93.31           H
ATOM    284  O   VAL A  21      23.688   2.765 -18.535  1.00 93.31           O
ATOM    285  CG1 VAL A  21      24.307   6.305 -18.203  1.00 93.31           C
ATOM    286 HG11 VAL A  21      24.872   6.634 -17.330  1.00 93.31           H
ATOM    287 HG12 VAL A  21      23.402   5.796 -17.871  1.00 93.31           H
ATOM    288 HG13 VAL A  21      24.003   7.179 -18.778  1.00 93.31           H
ATOM    289  CG2 VAL A  21      26.374   6.204 -19.564  1.00 93.31           C
ATOM    290 HG21 VAL A  21      26.979   5.617 -20.256  1.00 93.31           H
ATOM    291 HG22 VAL A  21      26.995   6.505 -18.720  1.00 93.31           H
ATOM    292 HG23 VAL A  21      26.029   7.100 -20.079  1.00 93.31           H
ATOM    293  N   ALA A  22      24.276   3.331 -16.426  1.00 95.25           N
ATOM    294  H   ALA A  22      24.943   3.840 -15.863  1.00 95.25           H
ATOM    295  CA  ALA A  22      23.080   2.877 -15.739  1.00 95.25           C
ATOM    296  HA  ALA A  22      22.555   2.159 -16.368  1.00 95.25           H
ATOM    297  C   ALA A  22      22.143   4.064 -15.473  1.00 95.25           C
ATOM    298  CB  ALA A  22      23.486   2.171 -14.441  1.00 95.25           C
ATOM    299  HB1 ALA A  22      22.598   1.762 -13.960  1.00 95.25           H
ATOM    300  HB2 ALA A  22      23.954   2.888 -13.767  1.00 95.25           H
ATOM    301  HB3 ALA A  22      24.193   1.369 -14.653  1.00 95.25           H
ATOM    302  O   ALA A  22      22.587   5.156 -15.121  1.00 95.25           O
ATOM    303  N   TYR A  23      20.846   3.831 -15.629  1.00 95.31           N
ATOM    304  H   TYR A  23      20.561   2.907 -15.923  1.00 95.31           H
ATOM    305  CA  TYR A  23      19.771   4.772 -15.346  1.00 95.31           C
ATOM    306  HA  TYR A  23      20.173   5.774 -15.203  1.00 95.31           H
ATOM    307  C   TYR A  23      19.098   4.326 -14.047  1.00 95.31           C
ATOM    308  CB  TYR A  23      18.811   4.801 -16.549  1.00 95.31           C
ATOM    309  HB2 TYR A  23      18.442   3.793 -16.737  1.00 95.31           H
ATOM    310  HB3 TYR A  23      17.945   5.414 -16.300  1.00 95.31           H
ATOM    311  O   TYR A  23      18.594   3.200 -13.971  1.00 95.31           O
ATOM    312  CG  TYR A  23      19.456   5.339 -17.816  1.00 95.31           C
ATOM    313  CD1 TYR A  23      19.404   6.716 -18.115  1.00 95.31           C
ATOM    314  HD1 TYR A  23      18.862   7.389 -17.467  1.00 95.31           H
ATOM    315  CD2 TYR A  23      20.192   4.471 -18.646  1.00 95.31           C
ATOM    316  HD2 TYR A  23      20.247   3.421 -18.397  1.00 95.31           H
ATOM    317  CE1 TYR A  23      20.107   7.228 -19.225  1.00 95.31           C
ATOM    318  HE1 TYR A  23      20.113   8.288 -19.430  1.00 95.31           H
ATOM    319  CE2 TYR A  23      20.924   4.981 -19.733  1.00 95.31           C
ATOM    320  HE2 TYR A  23      21.550   4.319 -20.314  1.00 95.31           H
ATOM    321  OH  TYR A  23      21.655   6.855 -21.021  1.00 95.31           O
ATOM    322  HH  TYR A  23      22.395   6.268 -21.195  1.00 95.31           H
ATOM    323  CZ  TYR A  23      20.888   6.362 -20.016  1.00 95.31           C
ATOM    324  N   ASN A  24      19.129   5.182 -13.025  1.00 92.50           N
ATOM    325  H   ASN A  24      19.548   6.093 -13.150  1.00 92.50           H
ATOM    326  CA  ASN A  24      18.602   4.872 -11.699  1.00 92.50           C
ATOM    327  HA  ASN A  24      18.742   3.815 -11.475  1.00 92.50           H
ATOM    328  C   ASN A  24      17.098   5.160 -11.689  1.00 92.50           C
ATOM    329  CB  ASN A  24      19.378   5.698 -10.650  1.00 92.50           C
ATOM    330  HB2 ASN A  24      19.446   6.737 -10.972  1.00 92.50           H
ATOM    331  HB3 ASN A  24      18.825   5.694  -9.711  1.00 92.50           H
ATOM    332  O   ASN A  24      16.699   6.313 -11.574  1.00 92.50           O
ATOM    333  CG  ASN A  24      20.783   5.178 -10.366  1.00 92.50           C
ATOM    334  ND2 ASN A  24      21.397   5.607  -9.289  1.00 92.50           N
ATOM    335 HD21 ASN A  24      21.045   6.372  -8.731  1.00 92.50           H
ATOM    336 HD22 ASN A  24      22.329   5.273  -9.091  1.00 92.50           H
ATOM    337  OD1 ASN A  24      21.331   4.354 -11.088  1.00 92.50           O
ATOM    338  N   ILE A  25      16.256   4.134 -11.830  1.00 92.44           N
ATOM    339  H   ILE A  25      16.637   3.199 -11.826  1.00 92.44           H
ATOM    340  CA  ILE A  25      14.797   4.280 -11.785  1.00 92.44           C
ATOM    341  HA  ILE A  25      14.527   5.217 -12.271  1.00 92.44           H
ATOM    342  C   ILE A  25      14.359   4.360 -10.325  1.00 92.44           C
ATOM    343  CB  ILE A  25      14.073   3.144 -12.541  1.00 92.44           C
ATOM    344  HB  ILE A  25      14.398   2.193 -12.121  1.00 92.44           H
ATOM    345  O   ILE A  25      14.527   3.415  -9.551  1.00 92.44           O
ATOM    346  CG1 ILE A  25      14.452   3.190 -14.039  1.00 92.44           C
ATOM    347 HG12 ILE A  25      15.537   3.168 -14.141  1.00 92.44           H
ATOM    348 HG13 ILE A  25      14.094   4.125 -14.468  1.00 92.44           H
ATOM    349  CG2 ILE A  25      12.542   3.264 -12.368  1.00 92.44           C
ATOM    350 HG21 ILE A  25      12.265   3.204 -11.316  1.00 92.44           H
ATOM    351 HG22 ILE A  25      12.033   2.441 -12.870  1.00 92.44           H
ATOM    352 HG23 ILE A  25      12.194   4.214 -12.773  1.00 92.44           H
ATOM    353  CD1 ILE A  25      13.895   2.040 -14.881  1.00 92.44           C
ATOM    354 HD11 ILE A  25      14.250   1.084 -14.497  1.00 92.44           H
ATOM    355 HD12 ILE A  25      14.240   2.171 -15.906  1.00 92.44           H
ATOM    356 HD13 ILE A  25      12.805   2.053 -14.891  1.00 92.44           H
ATOM    357  N   HIS A  26      13.765   5.490  -9.965  1.00 85.56           N
ATOM    358  H   HIS A  26      13.634   6.201 -10.671  1.00 85.56           H
ATOM    359  CA  HIS A  26      13.153   5.727  -8.670  1.00 85.56           C
ATOM    360  HA  HIS A  26      13.494   4.958  -7.976  1.00 85.56           H
ATOM    361  C   HIS A  26      11.632   5.612  -8.788  1.00 85.56           C
ATOM    362  CB  HIS A  26      13.582   7.091  -8.114  1.00 85.56           C
ATOM    363  HB2 HIS A  26      13.470   7.843  -8.896  1.00 85.56           H
ATOM    364  HB3 HIS A  26      12.916   7.356  -7.294  1.00 85.56           H
ATOM    365  O   HIS A  26      11.025   6.150  -9.714  1.00 85.56           O
ATOM    366  CG  HIS A  26      15.000   7.148  -7.599  1.00 85.56           C
ATOM    367  CD2 HIS A  26      16.124   6.660  -8.212  1.00 85.56           C
ATOM    368  HD2 HIS A  26      16.164   6.146  -9.162  1.00 85.56           H
ATOM    369  ND1 HIS A  26      15.418   7.744  -6.428  1.00 85.56           N
ATOM    370  HD1 HIS A  26      14.834   8.174  -5.724  1.00 85.56           H
ATOM    371  CE1 HIS A  26      16.752   7.621  -6.348  1.00 85.56           C
ATOM    372  HE1 HIS A  26      17.367   8.001  -5.545  1.00 85.56           H
ATOM    373  NE2 HIS A  26      17.223   6.945  -7.404  1.00 85.56           N
ATOM    374  N   VAL A  27      11.012   4.946  -7.815  1.00 84.00           N
ATOM    375  H   VAL A  27      11.576   4.572  -7.065  1.00 84.00           H
ATOM    376  CA  VAL A  27       9.558   4.881  -7.658  1.00 84.00           C
ATOM    377  HA  VAL A  27       9.097   5.371  -8.517  1.00 84.00           H
ATOM    378  C   VAL A  27       9.177   5.656  -6.403  1.00 84.00           C
ATOM    379  CB  VAL A  27       9.035   3.438  -7.654  1.00 84.00           C
ATOM    380  HB  VAL A  27       9.494   2.875  -6.840  1.00 84.00           H
ATOM    381  O   VAL A  27       9.645   5.369  -5.304  1.00 84.00           O
ATOM    382  CG1 VAL A  27       7.512   3.424  -7.487  1.00 84.00           C
ATOM    383 HG11 VAL A  27       7.044   4.044  -8.251  1.00 84.00           H
ATOM    384 HG12 VAL A  27       7.153   2.400  -7.596  1.00 84.00           H
ATOM    385 HG13 VAL A  27       7.240   3.782  -6.495  1.00 84.00           H
ATOM    386  CG2 VAL A  27       9.354   2.751  -8.987  1.00 84.00           C
ATOM    387 HG21 VAL A  27      10.430   2.728  -9.162  1.00 84.00           H
ATOM    388 HG22 VAL A  27       8.881   3.305  -9.799  1.00 84.00           H
ATOM    389 HG23 VAL A  27       8.983   1.727  -8.980  1.00 84.00           H
ATOM    390  N   ASN A  28       8.347   6.683  -6.577  1.00 72.19           N
ATOM    391  H   ASN A  28       8.001   6.834  -7.514  1.00 72.19           H
ATOM    392  CA  ASN A  28       7.999   7.660  -5.543  1.00 72.19           C
ATOM    393  HA  ASN A  28       7.513   8.501  -6.037  1.00 72.19           H
ATOM    394  C   ASN A  28       9.239   8.271  -4.844  1.00 72.19           C
ATOM    395  CB  ASN A  28       6.966   7.061  -4.573  1.00 72.19           C
ATOM    396  HB2 ASN A  28       6.583   7.870  -3.951  1.00 72.19           H
ATOM    397  HB3 ASN A  28       7.475   6.349  -3.923  1.00 72.19           H
ATOM    398  O   ASN A  28       9.225   8.502  -3.642  1.00 72.19           O
ATOM    399  CG  ASN A  28       5.772   6.389  -5.229  1.00 72.19           C
ATOM    400  ND2 ASN A  28       5.497   5.159  -4.861  1.00 72.19           N
ATOM    401 HD21 ASN A  28       4.725   4.685  -5.305  1.00 72.19           H
ATOM    402 HD22 ASN A  28       6.121   4.688  -4.223  1.00 72.19           H
ATOM    403  OD1 ASN A  28       5.059   6.945  -6.053  1.00 72.19           O
ATOM    404  N   GLY A  29      10.329   8.503  -5.584  1.00 70.00           N
ATOM    405  H   GLY A  29      10.293   8.271  -6.566  1.00 70.00           H
ATOM    406  CA  GLY A  29      11.579   9.068  -5.054  1.00 70.00           C
ATOM    407  HA2 GLY A  29      11.339   9.809  -4.290  1.00 70.00           H
ATOM    408  HA3 GLY A  29      12.105   9.578  -5.861  1.00 70.00           H
ATOM    409  C   GLY A  29      12.552   8.060  -4.423  1.00 70.00           C
ATOM    410  O   GLY A  29      13.721   8.398  -4.248  1.00 70.00           O
ATOM    411  N   VAL A  30      12.140   6.814  -4.165  1.00 73.44           N
ATOM    412  H   VAL A  30      11.184   6.566  -4.377  1.00 73.44           H
ATOM    413  CA  VAL A  30      13.022   5.742  -3.665  1.00 73.44           C
ATOM    414  HA  VAL A  30      13.848   6.191  -3.114  1.00 73.44           H
ATOM    415  C   VAL A  30      13.599   4.953  -4.839  1.00 73.44           C
ATOM    416  CB  VAL A  30      12.269   4.806  -2.696  1.00 73.44           C
ATOM    417  HB  VAL A  30      11.452   4.318  -3.226  1.00 73.44           H
ATOM    418  O   VAL A  30      12.854   4.575  -5.738  1.00 73.44           O
ATOM    419  CG1 VAL A  30      13.191   3.723  -2.116  1.00 73.44           C
ATOM    420 HG11 VAL A  30      12.642   3.117  -1.395  1.00 73.44           H
ATOM    421 HG12 VAL A  30      13.541   3.059  -2.907  1.00 73.44           H
ATOM    422 HG13 VAL A  30      14.047   4.179  -1.618  1.00 73.44           H
ATOM    423  CG2 VAL A  30      11.678   5.589  -1.513  1.00 73.44           C
ATOM    424 HG21 VAL A  30      11.181   4.906  -0.824  1.00 73.44           H
ATOM    425 HG22 VAL A  30      10.940   6.307  -1.868  1.00 73.44           H
ATOM    426 HG23 VAL A  30      12.467   6.122  -0.983  1.00 73.44           H
ATOM    427  N   LEU A  31      14.906   4.673  -4.834  1.00 85.44           N
ATOM    428  H   LEU A  31      15.473   5.008  -4.068  1.00 85.44           H
ATOM    429  CA  LEU A  31      15.547   3.838  -5.856  1.00 85.44           C
ATOM    430  HA  LEU A  31      15.409   4.313  -6.827  1.00 85.44           H
ATOM    431  C   LEU A  31      14.906   2.441  -5.896  1.00 85.44           C
ATOM    432  CB  LEU A  31      17.056   3.741  -5.566  1.00 85.44           C
ATOM    433  HB2 LEU A  31      17.490   4.740  -5.590  1.00 85.44           H
ATOM    434  HB3 LEU A  31      17.184   3.339  -4.561  1.00 85.44           H
ATOM    435  O   LEU A  31      14.997   1.692  -4.924  1.00 85.44           O
ATOM    436  CG  LEU A  31      17.818   2.836  -6.556  1.00 85.44           C
ATOM    437  HG  LEU A  31      17.348   1.854  -6.610  1.00 85.44           H
ATOM    438  CD1 LEU A  31      17.889   3.427  -7.962  1.00 85.44           C
ATOM    439 HD11 LEU A  31      18.472   2.779  -8.617  1.00 85.44           H
ATOM    440 HD12 LEU A  31      18.355   4.411  -7.916  1.00 85.44           H
ATOM    441 HD13 LEU A  31      16.889   3.525  -8.383  1.00 85.44           H
ATOM    442  CD2 LEU A  31      19.249   2.629  -6.068  1.00 85.44           C
ATOM    443 HD21 LEU A  31      19.235   2.176  -5.077  1.00 85.44           H
ATOM    444 HD22 LEU A  31      19.747   1.961  -6.771  1.00 85.44           H
ATOM    445 HD23 LEU A  31      19.768   3.587  -6.041  1.00 85.44           H
ATOM    446  N   HIS A  32      14.319   2.083  -7.038  1.00 92.19           N
ATOM    447  H   HIS A  32      14.307   2.748  -7.798  1.00 92.19           H
ATOM    448  CA  HIS A  32      13.749   0.758  -7.289  1.00 92.19           C
ATOM    449  HA  HIS A  32      13.503   0.274  -6.344  1.00 92.19           H
ATOM    450  C   HIS A  32      14.760  -0.144  -8.000  1.00 92.19           C
ATOM    451  CB  HIS A  32      12.447   0.913  -8.086  1.00 92.19           C
ATOM    452  HB2 HIS A  32      11.772   1.558  -7.523  1.00 92.19           H
ATOM    453  HB3 HIS A  32      12.652   1.384  -9.047  1.00 92.19           H
ATOM    454  O   HIS A  32      15.064  -1.238  -7.527  1.00 92.19           O
ATOM    455  CG  HIS A  32      11.751  -0.400  -8.317  1.00 92.19           C
ATOM    456  CD2 HIS A  32      11.811  -1.153  -9.454  1.00 92.19           C
ATOM    457  HD2 HIS A  32      12.340  -0.903 -10.361  1.00 92.19           H
ATOM    458  ND1 HIS A  32      11.035  -1.098  -7.348  1.00 92.19           N
ATOM    459  CE1 HIS A  32      10.682  -2.262  -7.916  1.00 92.19           C
ATOM    460  HE1 HIS A  32      10.148  -3.057  -7.417  1.00 92.19           H
ATOM    461  NE2 HIS A  32      11.133  -2.321  -9.180  1.00 92.19           N
ATOM    462  HE2 HIS A  32      11.095  -3.146  -9.762  1.00 92.19           H
ATOM    463  N   CYS A  33      15.334   0.328  -9.111  1.00 95.25           N
ATOM    464  H   CYS A  33      15.090   1.254  -9.434  1.00 95.25           H
ATOM    465  CA  CYS A  33      16.315  -0.432  -9.882  1.00 95.25           C
ATOM    466  HA  CYS A  33      16.905  -1.023  -9.181  1.00 95.25           H
ATOM    467  C   CYS A  33      17.302   0.458 -10.655  1.00 95.25           C
ATOM    468  CB  CYS A  33      15.582  -1.426 -10.798  1.00 95.25           C
ATOM    469  HB2 CYS A  33      14.950  -2.069 -10.186  1.00 95.25           H
ATOM    470  HB3 CYS A  33      16.319  -2.050 -11.304  1.00 95.25           H
ATOM    471  O   CYS A  33      17.090   1.654 -10.842  1.00 95.25           O
ATOM    472  SG  CYS A  33      14.559  -0.593 -12.043  1.00 95.25           S
ATOM    473  HG  CYS A  33      14.053  -1.698 -12.596  1.00 95.25           H
ATOM    474  N   ARG A  34      18.396  -0.143 -11.125  1.00 95.56           N
ATOM    475  H   ARG A  34      18.502  -1.127 -10.919  1.00 95.56           H
ATOM    476  CA  ARG A  34      19.392   0.445 -12.023  1.00 95.56           C
ATOM    477  HA  ARG A  34      19.141   1.481 -12.248  1.00 95.56           H
ATOM    478  C   ARG A  34      19.416  -0.357 -13.312  1.00 95.56           C
ATOM    479  CB  ARG A  34      20.783   0.384 -11.391  1.00 95.56           C
ATOM    480  HB2 ARG A  34      21.046  -0.656 -11.202  1.00 95.56           H
ATOM    481  HB3 ARG A  34      21.493   0.791 -12.111  1.00 95.56           H
ATOM    482  O   ARG A  34      19.761  -1.534 -13.285  1.00 95.56           O
ATOM    483  CG  ARG A  34      20.915   1.160 -10.085  1.00 95.56           C
ATOM    484  HG2 ARG A  34      20.280   0.728  -9.310  1.00 95.56           H
ATOM    485  HG3 ARG A  34      20.623   2.199 -10.237  1.00 95.56           H
ATOM    486  CD  ARG A  34      22.386   1.062  -9.677  1.00 95.56           C
ATOM    487  HD2 ARG A  34      23.005   1.393 -10.510  1.00 95.56           H
ATOM    488  HD3 ARG A  34      22.638   0.027  -9.443  1.00 95.56           H
ATOM    489  NE  ARG A  34      22.692   1.922  -8.545  1.00 95.56           N
ATOM    490  HE  ARG A  34      23.190   2.771  -8.773  1.00 95.56           H
ATOM    491  NH1 ARG A  34      21.990   0.622  -6.787  1.00 95.56           N
ATOM    492 HH11 ARG A  34      21.843   0.508  -5.795  1.00 95.56           H
ATOM    493 HH12 ARG A  34      21.738  -0.111  -7.435  1.00 95.56           H
ATOM    494  NH2 ARG A  34      22.795   2.711  -6.478  1.00 95.56           N
ATOM    495 HH21 ARG A  34      23.165   3.526  -6.948  1.00 95.56           H
ATOM    496 HH22 ARG A  34      22.569   2.708  -5.494  1.00 95.56           H
ATOM    497  CZ  ARG A  34      22.485   1.735  -7.270  1.00 95.56           C
ATOM    498  N   VAL A  35      19.103   0.270 -14.439  1.00 96.81           N
ATOM    499  H   VAL A  35      18.837   1.243 -14.388  1.00 96.81           H
ATOM    500  CA  VAL A  35      18.984  -0.435 -15.726  1.00 96.81           C
ATOM    501  HA  VAL A  35      19.360  -1.451 -15.612  1.00 96.81           H
ATOM    502  C   VAL A  35      19.831   0.205 -16.816  1.00 96.81           C
ATOM    503  CB  VAL A  35      17.518  -0.571 -16.170  1.00 96.81           C
ATOM    504  HB  VAL A  35      17.497  -1.045 -17.150  1.00 96.81           H
ATOM    505  O   VAL A  35      20.057   1.413 -16.837  1.00 96.81           O
ATOM    506  CG1 VAL A  35      16.732  -1.464 -15.206  1.00 96.81           C
ATOM    507 HG11 VAL A  35      16.681  -1.006 -14.218  1.00 96.81           H
ATOM    508 HG12 VAL A  35      17.220  -2.434 -15.123  1.00 96.81           H
ATOM    509 HG13 VAL A  35      15.717  -1.613 -15.576  1.00 96.81           H
ATOM    510  CG2 VAL A  35      16.811   0.781 -16.281  1.00 96.81           C
ATOM    511 HG21 VAL A  35      15.792   0.615 -16.628  1.00 96.81           H
ATOM    512 HG22 VAL A  35      17.332   1.420 -16.993  1.00 96.81           H
ATOM    513 HG23 VAL A  35      16.777   1.276 -15.311  1.00 96.81           H
ATOM    514  N   ARG A  36      20.305  -0.606 -17.758  1.00 95.56           N
ATOM    515  H   ARG A  36      20.110  -1.592 -17.658  1.00 95.56           H
ATOM    516  CA  ARG A  36      20.977  -0.136 -18.976  1.00 95.56           C
ATOM    517  HA  ARG A  36      21.589   0.728 -18.718  1.00 95.56           H
ATOM    518  C   ARG A  36      19.939   0.314 -20.003  1.00 95.56           C
ATOM    519  CB  ARG A  36      21.890  -1.239 -19.542  1.00 95.56           C
ATOM    520  HB2 ARG A  36      22.438  -0.838 -20.394  1.00 95.56           H
ATOM    521  HB3 ARG A  36      21.279  -2.074 -19.885  1.00 95.56           H
ATOM    522  O   ARG A  36      18.844  -0.244 -20.077  1.00 95.56           O
ATOM    523  CG  ARG A  36      22.897  -1.757 -18.501  1.00 95.56           C
ATOM    524  HG2 ARG A  36      23.396  -0.903 -18.043  1.00 95.56           H
ATOM    525  HG3 ARG A  36      22.364  -2.303 -17.722  1.00 95.56           H
ATOM    526  CD  ARG A  36      23.945  -2.694 -19.121  1.00 95.56           C
ATOM    527  HD2 ARG A  36      23.427  -3.486 -19.662  1.00 95.56           H
ATOM    528  HD3 ARG A  36      24.560  -2.127 -19.818  1.00 95.56           H
ATOM    529  NE  ARG A  36      24.801  -3.300 -18.081  1.00 95.56           N
ATOM    530  HE  ARG A  36      24.621  -3.025 -17.127  1.00 95.56           H
ATOM    531  NH1 ARG A  36      26.106  -4.643 -19.413  1.00 95.56           N
ATOM    532 HH11 ARG A  36      25.647  -4.275 -20.234  1.00 95.56           H
ATOM    533 HH12 ARG A  36      26.828  -5.345 -19.485  1.00 95.56           H
ATOM    534  NH2 ARG A  36      26.369  -4.704 -17.201  1.00 95.56           N
ATOM    535 HH21 ARG A  36      26.181  -4.368 -16.268  1.00 95.56           H
ATOM    536 HH22 ARG A  36      27.039  -5.454 -17.289  1.00 95.56           H
ATOM    537  CZ  ARG A  36      25.754  -4.205 -18.235  1.00 95.56           C
ATOM    538  N   TYR A  37      20.324   1.231 -20.891  1.00 96.00           N
ATOM    539  H   TYR A  37      21.215   1.685 -20.748  1.00 96.00           H
ATOM    540  CA  TYR A  37      19.499   1.606 -22.050  1.00 96.00           C
ATOM    541  HA  TYR A  37      18.607   2.125 -21.696  1.00 96.00           H
ATOM    542  C   TYR A  37      19.017   0.385 -22.862  1.00 96.00           C
ATOM    543  CB  TYR A  37      20.299   2.562 -22.950  1.00 96.00           C
ATOM    544  HB2 TYR A  37      20.434   3.509 -22.429  1.00 96.00           H
ATOM    545  HB3 TYR A  37      21.286   2.138 -23.133  1.00 96.00           H
ATOM    546  O   TYR A  37      17.874   0.349 -23.305  1.00 96.00           O
ATOM    547  CG  TYR A  37      19.627   2.824 -24.285  1.00 96.00           C
ATOM    548  CD1 TYR A  37      20.024   2.104 -25.430  1.00 96.00           C
ATOM    549  HD1 TYR A  37      20.836   1.394 -25.371  1.00 96.00           H
ATOM    550  CD2 TYR A  37      18.528   3.700 -24.352  1.00 96.00           C
ATOM    551  HD2 TYR A  37      18.180   4.207 -23.463  1.00 96.00           H
ATOM    552  CE1 TYR A  37      19.308   2.248 -26.632  1.00 96.00           C
ATOM    553  HE1 TYR A  37      19.555   1.660 -27.503  1.00 96.00           H
ATOM    554  CE2 TYR A  37      17.826   3.864 -25.559  1.00 96.00           C
ATOM    555  HE2 TYR A  37      16.956   4.502 -25.603  1.00 96.00           H
ATOM    556  OH  TYR A  37      17.500   3.231 -27.845  1.00 96.00           O
ATOM    557  HH  TYR A  37      16.784   3.864 -27.760  1.00 96.00           H
ATOM    558  CZ  TYR A  37      18.205   3.123 -26.694  1.00 96.00           C
ATOM    559  N   SER A  38      19.860  -0.643 -23.019  1.00 95.00           N
ATOM    560  H   SER A  38      20.769  -0.609 -22.578  1.00 95.00           H
ATOM    561  CA  SER A  38      19.509  -1.880 -23.730  1.00 95.00           C
ATOM    562  HA  SER A  38      19.132  -1.618 -24.719  1.00 95.00           H
ATOM    563  C   SER A  38      18.416  -2.705 -23.042  1.00 95.00           C
ATOM    564  CB  SER A  38      20.759  -2.746 -23.913  1.00 95.00           C
ATOM    565  HB2 SER A  38      20.480  -3.708 -24.341  1.00 95.00           H
ATOM    566  HB3 SER A  38      21.438  -2.244 -24.602  1.00 95.00           H
ATOM    567  O   SER A  38      17.642  -3.354 -23.734  1.00 95.00           O
ATOM    568  OG  SER A  38      21.426  -2.937 -22.675  1.00 95.00           O
ATOM    569  HG  SER A  38      21.353  -3.867 -22.444  1.00 95.00           H
ATOM    570  N   GLN A  39      18.320  -2.667 -21.709  1.00 96.38           N
ATOM    571  H   GLN A  39      18.924  -2.044 -21.191  1.00 96.38           H
ATOM    572  CA  GLN A  39      17.260  -3.357 -20.965  1.00 96.38           C
ATOM    573  HA  GLN A  39      17.147  -4.370 -21.353  1.00 96.38           H
ATOM    574  C   GLN A  39      15.912  -2.649 -21.168  1.00 96.38           C
ATOM    575  CB  GLN A  39      17.640  -3.446 -19.476  1.00 96.38           C
ATOM    576  HB2 GLN A  39      17.875  -2.451 -19.100  1.00 96.38           H
ATOM    577  HB3 GLN A  39      16.790  -3.827 -18.909  1.00 96.38           H
ATOM    578  O   GLN A  39      14.909  -3.303 -21.438  1.00 96.38           O
ATOM    579  CG  GLN A  39      18.830  -4.385 -19.226  1.00 96.38           C
ATOM    580  HG2 GLN A  39      18.546  -5.404 -19.488  1.00 96.38           H
ATOM    581  HG3 GLN A  39      19.675  -4.093 -19.850  1.00 96.38           H
ATOM    582  CD  GLN A  39      19.282  -4.336 -17.771  1.00 96.38           C
ATOM    583  NE2 GLN A  39      18.943  -5.326 -16.979  1.00 96.38           N
ATOM    584 HE21 GLN A  39      19.255  -5.394 -16.020  1.00 96.38           H
ATOM    585 HE22 GLN A  39      18.416  -6.134 -17.277  1.00 96.38           H
ATOM    586  OE1 GLN A  39      19.942  -3.384 -17.373  1.00 96.38           O
ATOM    587  N   LEU A  40      15.906  -1.311 -21.135  1.00 97.62           N
ATOM    588  H   LEU A  40      16.764  -0.833 -20.901  1.00 97.62           H
ATOM    589  CA  LEU A  40      14.712  -0.510 -21.432  1.00 97.62           C
ATOM    590  HA  LEU A  40      13.877  -0.913 -20.860  1.00 97.62           H
ATOM    591  C   LEU A  40      14.282  -0.604 -22.904  1.00 97.62           C
ATOM    592  CB  LEU A  40      14.962   0.949 -21.001  1.00 97.62           C
ATOM    593  HB2 LEU A  40      14.173   1.579 -21.413  1.00 97.62           H
ATOM    594  HB3 LEU A  40      15.910   1.282 -21.420  1.00 97.62           H
ATOM    595  O   LEU A  40      13.086  -0.617 -23.185  1.00 97.62           O
ATOM    596  CG  LEU A  40      14.975   1.132 -19.472  1.00 97.62           C
ATOM    597  HG  LEU A  40      15.658   0.409 -19.027  1.00 97.62           H
ATOM    598  CD1 LEU A  40      15.458   2.535 -19.111  1.00 97.62           C
ATOM    599 HD11 LEU A  40      15.524   2.637 -18.028  1.00 97.62           H
ATOM    600 HD12 LEU A  40      16.445   2.707 -19.540  1.00 97.62           H
ATOM    601 HD13 LEU A  40      14.745   3.279 -19.469  1.00 97.62           H
ATOM    602  CD2 LEU A  40      13.580   0.949 -18.873  1.00 97.62           C
ATOM    603 HD21 LEU A  40      12.878   1.646 -19.331  1.00 97.62           H
ATOM    604 HD22 LEU A  40      13.218  -0.067 -19.026  1.00 97.62           H
ATOM    605 HD23 LEU A  40      13.605   1.132 -17.800  1.00 97.62           H
ATOM    606  N   LEU A  41      15.232  -0.737 -23.837  1.00 97.00           N
ATOM    607  H   LEU A  41      16.198  -0.639 -23.559  1.00 97.00           H
ATOM    608  CA  LEU A  41      14.929  -1.026 -25.241  1.00 97.00           C
ATOM    609  HA  LEU A  41      14.202  -0.291 -25.588  1.00 97.00           H
ATOM    610  C   LEU A  41      14.274  -2.409 -25.393  1.00 97.00           C
ATOM    611  CB  LEU A  41      16.213  -0.884 -26.079  1.00 97.00           C
ATOM    612  HB2 LEU A  41      16.963  -1.562 -25.671  1.00 97.00           H
ATOM    613  HB3 LEU A  41      16.584   0.135 -25.980  1.00 97.00           H
ATOM    614  O   LEU A  41      13.278  -2.521 -26.099  1.00 97.00           O
ATOM    615  CG  LEU A  41      16.037  -1.213 -27.577  1.00 97.00           C
ATOM    616  HG  LEU A  41      15.697  -2.243 -27.683  1.00 97.00           H
ATOM    617  CD1 LEU A  41      15.052  -0.282 -28.286  1.00 97.00           C
ATOM    618 HD11 LEU A  41      14.066  -0.363 -27.829  1.00 97.00           H
ATOM    619 HD12 LEU A  41      15.395   0.752 -28.245  1.00 97.00           H
ATOM    620 HD13 LEU A  41      14.954  -0.597 -29.325  1.00 97.00           H
ATOM    621  CD2 LEU A  41      17.392  -1.082 -28.279  1.00 97.00           C
ATOM    622 HD21 LEU A  41      17.267  -1.370 -29.323  1.00 97.00           H
ATOM    623 HD22 LEU A  41      17.745  -0.053 -28.216  1.00 97.00           H
ATOM    624 HD23 LEU A  41      18.105  -1.762 -27.810  1.00 97.00           H
ATOM    625  N   GLY A  42      14.767  -3.431 -24.685  1.00 97.19           N
ATOM    626  H   GLY A  42      15.608  -3.289 -24.144  1.00 97.19           H
ATOM    627  CA  GLY A  42      14.147  -4.760 -24.669  1.00 97.19           C
ATOM    628  HA2 GLY A  42      14.126  -5.161 -25.683  1.00 97.19           H
ATOM    629  HA3 GLY A  42      14.743  -5.423 -24.041  1.00 97.19           H
ATOM    630  C   GLY A  42      12.713  -4.748 -24.123  1.00 97.19           C
ATOM    631  O   GLY A  42      11.827  -5.349 -24.728  1.00 97.19           O
ATOM    632  N   LEU A  43      12.454  -4.000 -23.042  1.00 97.62           N
ATOM    633  H   LEU A  43      13.230  -3.564 -22.565  1.00 97.62           H
ATOM    634  CA  LEU A  43      11.094  -3.752 -22.542  1.00 97.62           C
ATOM    635  HA  LEU A  43      10.635  -4.708 -22.288  1.00 97.62           H
ATOM    636  C   LEU A  43      10.211  -3.095 -23.615  1.00 97.62           C
ATOM    637  CB  LEU A  43      11.167  -2.879 -21.271  1.00 97.62           C
ATOM    638  HB2 LEU A  43      11.805  -2.020 -21.477  1.00 97.62           H
ATOM    639  HB3 LEU A  43      11.635  -3.456 -20.473  1.00 97.62           H
ATOM    640  O   LEU A  43       9.091  -3.544 -23.848  1.00 97.62           O
ATOM    641  CG  LEU A  43       9.803  -2.346 -20.780  1.00 97.62           C
ATOM    642  HG  LEU A  43       9.311  -1.796 -21.582  1.00 97.62           H
ATOM    643  CD1 LEU A  43       8.875  -3.467 -20.314  1.00 97.62           C
ATOM    644 HD11 LEU A  43       8.665  -4.149 -21.138  1.00 97.62           H
ATOM    645 HD12 LEU A  43       7.929  -3.046 -19.972  1.00 97.62           H
ATOM    646 HD13 LEU A  43       9.334  -4.024 -19.497  1.00 97.62           H
ATOM    647  CD2 LEU A  43      10.011  -1.355 -19.638  1.00 97.62           C
ATOM    648 HD21 LEU A  43      10.452  -1.865 -18.780  1.00 97.62           H
ATOM    649 HD22 LEU A  43      10.673  -0.551 -19.956  1.00 97.62           H
ATOM    650 HD23 LEU A  43       9.055  -0.923 -19.343  1.00 97.62           H
ATOM    651  N   HIS A  44      10.707  -2.043 -24.271  1.00 97.38           N
ATOM    652  H   HIS A  44      11.630  -1.711 -24.030  1.00 97.38           H
ATOM    653  CA  HIS A  44       9.974  -1.349 -25.328  1.00 97.38           C
ATOM    654  HA  HIS A  44       9.018  -1.010 -24.928  1.00 97.38           H
ATOM    655  C   HIS A  44       9.644  -2.273 -26.509  1.00 97.38           C
ATOM    656  CB  HIS A  44      10.783  -0.124 -25.776  1.00 97.38           C
ATOM    657  HB2 HIS A  44      11.772  -0.437 -26.109  1.00 97.38           H
ATOM    658  HB3 HIS A  44      10.912   0.550 -24.929  1.00 97.38           H
ATOM    659  O   HIS A  44       8.507  -2.301 -26.976  1.00 97.38           O
ATOM    660  CG  HIS A  44      10.118   0.628 -26.895  1.00 97.38           C
ATOM    661  CD2 HIS A  44      10.501   0.651 -28.208  1.00 97.38           C
ATOM    662  HD2 HIS A  44      11.359   0.142 -28.623  1.00 97.38           H
ATOM    663  ND1 HIS A  44       8.967   1.370 -26.795  1.00 97.38           N
ATOM    664  HD1 HIS A  44       8.432   1.510 -25.950  1.00 97.38           H
ATOM    665  CE1 HIS A  44       8.674   1.852 -28.016  1.00 97.38           C
ATOM    666  HE1 HIS A  44       7.828   2.482 -28.243  1.00 97.38           H
ATOM    667  NE2 HIS A  44       9.580   1.431 -28.918  1.00 97.38           N
ATOM    668  N   GLU A  45      10.606  -3.076 -26.965  1.00 96.75           N
ATOM    669  H   GLU A  45      11.524  -3.011 -26.549  1.00 96.75           H
ATOM    670  CA  GLU A  45      10.408  -4.044 -28.046  1.00 96.75           C
ATOM    671  HA  GLU A  45       9.979  -3.524 -28.902  1.00 96.75           H
ATOM    672  C   GLU A  45       9.413  -5.153 -27.668  1.00 96.75           C
ATOM    673  CB  GLU A  45      11.766  -4.632 -28.466  1.00 96.75           C
ATOM    674  HB2 GLU A  45      12.304  -4.962 -27.577  1.00 96.75           H
ATOM    675  HB3 GLU A  45      11.592  -5.494 -29.111  1.00 96.75           H
ATOM    676  O   GLU A  45       8.601  -5.541 -28.514  1.00 96.75           O
ATOM    677  CG  GLU A  45      12.605  -3.604 -29.246  1.00 96.75           C
ATOM    678  HG2 GLU A  45      12.064  -3.353 -30.159  1.00 96.75           H
ATOM    679  HG3 GLU A  45      12.697  -2.687 -28.665  1.00 96.75           H
ATOM    680  CD  GLU A  45      14.015  -4.094 -29.621  1.00 96.75           C
ATOM    681  OE1 GLU A  45      14.669  -3.367 -30.407  1.00 96.75           O
ATOM    682  OE2 GLU A  45      14.430  -5.182 -29.162  1.00 96.75           O
ATOM    683  N   GLN A  46       9.420  -5.619 -26.412  1.00 96.94           N
ATOM    684  H   GLN A  46      10.132  -5.289 -25.776  1.00 96.94           H
ATOM    685  CA  GLN A  46       8.459  -6.610 -25.920  1.00 96.94           C
ATOM    686  HA  GLN A  46       8.427  -7.423 -26.646  1.00 96.94           H
ATOM    687  C   GLN A  46       7.040  -6.029 -25.838  1.00 96.94           C
ATOM    688  CB  GLN A  46       8.931  -7.200 -24.579  1.00 96.94           C
ATOM    689  HB2 GLN A  46       8.854  -6.450 -23.792  1.00 96.94           H
ATOM    690  HB3 GLN A  46       9.971  -7.513 -24.669  1.00 96.94           H
ATOM    691  O   GLN A  46       6.120  -6.601 -26.425  1.00 96.94           O
ATOM    692  CG  GLN A  46       8.073  -8.426 -24.221  1.00 96.94           C
ATOM    693  HG2 GLN A  46       7.027  -8.126 -24.156  1.00 96.94           H
ATOM    694  HG3 GLN A  46       8.152  -9.165 -25.018  1.00 96.94           H
ATOM    695  CD  GLN A  46       8.443  -9.115 -22.910  1.00 96.94           C
ATOM    696  NE2 GLN A  46       7.552  -9.945 -22.418  1.00 96.94           N
ATOM    697 HE21 GLN A  46       6.629  -9.971 -22.826  1.00 96.94           H
ATOM    698 HE22 GLN A  46       7.693 -10.306 -21.485  1.00 96.94           H
ATOM    699  OE1 GLN A  46       9.508  -8.940 -22.326  1.00 96.94           O
ATOM    700  N   LEU A  47       6.862  -4.855 -25.216  1.00 96.56           N
ATOM    701  H   LEU A  47       7.655  -4.421 -24.766  1.00 96.56           H
ATOM    702  CA  LEU A  47       5.565  -4.169 -25.182  1.00 96.56           C
ATOM    703  HA  LEU A  47       4.833  -4.828 -24.714  1.00 96.56           H
ATOM    704  C   LEU A  47       5.051  -3.868 -26.599  1.00 96.56           C
ATOM    705  CB  LEU A  47       5.670  -2.865 -24.371  1.00 96.56           C
ATOM    706  HB2 LEU A  47       4.745  -2.308 -24.519  1.00 96.56           H
ATOM    707  HB3 LEU A  47       6.490  -2.273 -24.778  1.00 96.56           H
ATOM    708  O   LEU A  47       3.861  -4.019 -26.866  1.00 96.56           O
ATOM    709  CG  LEU A  47       5.875  -3.024 -22.852  1.00 96.56           C
ATOM    710  HG  LEU A  47       6.744  -3.653 -22.661  1.00 96.56           H
ATOM    711  CD1 LEU A  47       6.121  -1.646 -22.233  1.00 96.56           C
ATOM    712 HD11 LEU A  47       6.252  -1.744 -21.155  1.00 96.56           H
ATOM    713 HD12 LEU A  47       5.270  -0.993 -22.425  1.00 96.56           H
ATOM    714 HD13 LEU A  47       7.021  -1.209 -22.665  1.00 96.56           H
ATOM    715  CD2 LEU A  47       4.660  -3.645 -22.162  1.00 96.56           C
ATOM    716 HD21 LEU A  47       3.767  -3.051 -22.352  1.00 96.56           H
ATOM    717 HD22 LEU A  47       4.496  -4.659 -22.525  1.00 96.56           H
ATOM    718 HD23 LEU A  47       4.826  -3.693 -21.086  1.00 96.56           H
ATOM    719  N   ARG A  48       5.936  -3.518 -27.543  1.00 95.69           N
ATOM    720  H   ARG A  48       6.889  -3.349 -27.251  1.00 95.69           H
ATOM    721  CA  ARG A  48       5.563  -3.241 -28.942  1.00 95.69           C
ATOM    722  HA  ARG A  48       4.737  -2.529 -28.945  1.00 95.69           H
ATOM    723  C   ARG A  48       5.050  -4.485 -29.656  1.00 95.69           C
ATOM    724  CB  ARG A  48       6.771  -2.639 -29.677  1.00 95.69           C
ATOM    725  HB2 ARG A  48       7.174  -1.811 -29.096  1.00 95.69           H
ATOM    726  HB3 ARG A  48       7.546  -3.401 -29.763  1.00 95.69           H
ATOM    727  O   ARG A  48       4.189  -4.373 -30.525  1.00 95.69           O
ATOM    728  CG  ARG A  48       6.403  -2.103 -31.069  1.00 95.69           C
ATOM    729  HG2 ARG A  48       5.674  -1.301 -30.951  1.00 95.69           H
ATOM    730  HG3 ARG A  48       5.960  -2.889 -31.680  1.00 95.69           H
ATOM    731  CD  ARG A  48       7.629  -1.552 -31.800  1.00 95.69           C
ATOM    732  HD2 ARG A  48       7.288  -1.064 -32.715  1.00 95.69           H
ATOM    733  HD3 ARG A  48       8.114  -0.809 -31.167  1.00 95.69           H
ATOM    734  NE  ARG A  48       8.581  -2.630 -32.138  1.00 95.69           N
ATOM    735  HE  ARG A  48       8.394  -3.532 -31.726  1.00 95.69           H
ATOM    736  NH1 ARG A  48      10.026  -1.380 -33.403  1.00 95.69           N
ATOM    737 HH11 ARG A  48      10.894  -1.293 -33.911  1.00 95.69           H
ATOM    738 HH12 ARG A  48       9.445  -0.572 -33.232  1.00 95.69           H
ATOM    739  NH2 ARG A  48      10.469  -3.535 -33.021  1.00 95.69           N
ATOM    740 HH21 ARG A  48      11.361  -3.419 -33.478  1.00 95.69           H
ATOM    741 HH22 ARG A  48      10.273  -4.403 -32.542  1.00 95.69           H
ATOM    742  CZ  ARG A  48       9.681  -2.511 -32.854  1.00 95.69           C
ATOM    743  N   LYS A  49       5.588  -5.657 -29.309  1.00 95.88           N
ATOM    744  H   LYS A  49       6.290  -5.647 -28.583  1.00 95.88           H
ATOM    745  CA  LYS A  49       5.158  -6.952 -29.845  1.00 95.88           C
ATOM    746  HA  LYS A  49       5.017  -6.863 -30.923  1.00 95.88           H
ATOM    747  C   LYS A  49       3.806  -7.392 -29.274  1.00 95.88           C
ATOM    748  CB  LYS A  49       6.266  -7.977 -29.563  1.00 95.88           C
ATOM    749  HB2 LYS A  49       7.212  -7.598 -29.951  1.00 95.88           H
ATOM    750  HB3 LYS A  49       6.366  -8.106 -28.485  1.00 95.88           H
ATOM    751  O   LYS A  49       3.032  -8.001 -30.002  1.00 95.88           O
ATOM    752  CG  LYS A  49       5.981  -9.340 -30.203  1.00 95.88           C
ATOM    753  HG2 LYS A  49       5.017  -9.716 -29.854  1.00 95.88           H
ATOM    754  HG3 LYS A  49       5.951  -9.238 -31.288  1.00 95.88           H
ATOM    755  CD  LYS A  49       7.057 -10.354 -29.807  1.00 95.88           C
ATOM    756  HD2 LYS A  49       8.023 -10.041 -30.203  1.00 95.88           H
ATOM    757  HD3 LYS A  49       7.111 -10.400 -28.719  1.00 95.88           H
ATOM    758  CE  LYS A  49       6.674 -11.731 -30.360  1.00 95.88           C
ATOM    759  HE2 LYS A  49       6.710 -11.696 -31.449  1.00 95.88           H
ATOM    760  HE3 LYS A  49       5.645 -11.940 -30.067  1.00 95.88           H
ATOM    761  NZ  LYS A  49       7.570 -12.791 -29.835  1.00 95.88           N
ATOM    762  HZ1 LYS A  49       7.295 -13.695 -30.193  1.00 95.88           H
ATOM    763  HZ2 LYS A  49       7.511 -12.820 -28.827  1.00 95.88           H
ATOM    764  HZ3 LYS A  49       8.530 -12.609 -30.095  1.00 95.88           H
ATOM    765  N   GLU A  50       3.536  -7.100 -28.003  1.00 94.88           N
ATOM    766  H   GLU A  50       4.257  -6.659 -27.451  1.00 94.88           H
ATOM    767  CA  GLU A  50       2.309  -7.521 -27.307  1.00 94.88           C
ATOM    768  HA  GLU A  50       1.984  -8.487 -27.693  1.00 94.88           H
ATOM    769  C   GLU A  50       1.125  -6.564 -27.522  1.00 94.88           C
ATOM    770  CB  GLU A  50       2.619  -7.688 -25.810  1.00 94.88           C
ATOM    771  HB2 GLU A  50       3.157  -6.807 -25.464  1.00 94.88           H
ATOM    772  HB3 GLU A  50       1.685  -7.771 -25.255  1.00 94.88           H
ATOM    773  O   GLU A  50       0.007  -7.022 -27.743  1.00 94.88           O
ATOM    774  CG  GLU A  50       3.456  -8.955 -25.548  1.00 94.88           C
ATOM    775  HG2 GLU A  50       4.297  -8.979 -26.241  1.00 94.88           H
ATOM    776  HG3 GLU A  50       2.839  -9.830 -25.752  1.00 94.88           H
ATOM    777  CD  GLU A  50       4.013  -9.044 -24.118  1.00 94.88           C
ATOM    778  OE1 GLU A  50       4.824  -9.966 -23.863  1.00 94.88           O
ATOM    779  OE2 GLU A  50       3.710  -8.165 -23.281  1.00 94.88           O
ATOM    780  N   TYR A  51       1.366  -5.249 -27.502  1.00 93.81           N
ATOM    781  H   TYR A  51       2.302  -4.948 -27.272  1.00 93.81           H
ATOM    782  CA  TYR A  51       0.323  -4.208 -27.520  1.00 93.81           C
ATOM    783  HA  TYR A  51      -0.655  -4.684 -27.455  1.00 93.81           H
ATOM    784  C   TYR A  51       0.299  -3.363 -28.805  1.00 93.81           C
ATOM    785  CB  TYR A  51       0.490  -3.334 -26.267  1.00 93.81           C
ATOM    786  HB2 TYR A  51       1.464  -2.846 -26.293  1.00 93.81           H
ATOM    787  HB3 TYR A  51      -0.267  -2.550 -26.279  1.00 93.81           H
ATOM    788  O   TYR A  51      -0.619  -2.571 -29.017  1.00 93.81           O
ATOM    789  CG  TYR A  51       0.346  -4.118 -24.976  1.00 93.81           C
ATOM    790  CD1 TYR A  51      -0.941  -4.461 -24.523  1.00 93.81           C
ATOM    791  HD1 TYR A  51      -1.805  -4.139 -25.086  1.00 93.81           H
ATOM    792  CD2 TYR A  51       1.481  -4.556 -24.262  1.00 93.81           C
ATOM    793  HD2 TYR A  51       2.470  -4.312 -24.620  1.00 93.81           H
ATOM    794  CE1 TYR A  51      -1.101  -5.229 -23.356  1.00 93.81           C
ATOM    795  HE1 TYR A  51      -2.091  -5.491 -23.015  1.00 93.81           H
ATOM    796  CE2 TYR A  51       1.326  -5.339 -23.100  1.00 93.81           C
ATOM    797  HE2 TYR A  51       2.187  -5.714 -22.568  1.00 93.81           H
ATOM    798  OH  TYR A  51      -0.140  -6.422 -21.525  1.00 93.81           O
ATOM    799  HH  TYR A  51      -1.073  -6.522 -21.322  1.00 93.81           H
ATOM    800  CZ  TYR A  51       0.032  -5.670 -22.643  1.00 93.81           C
ATOM    801  N   GLY A  52       1.283  -3.542 -29.691  1.00 91.19           N
ATOM    802  H   GLY A  52       2.003  -4.211 -29.461  1.00 91.19           H
ATOM    803  CA  GLY A  52       1.416  -2.785 -30.934  1.00 91.19           C
ATOM    804  HA2 GLY A  52       0.428  -2.604 -31.358  1.00 91.19           H
ATOM    805  HA3 GLY A  52       1.979  -3.391 -31.645  1.00 91.19           H
ATOM    806  C   GLY A  52       2.126  -1.437 -30.768  1.00 91.19           C
ATOM    807  O   GLY A  52       2.251  -0.882 -29.679  1.00 91.19           O
ATOM    808  N   ALA A  53       2.619  -0.889 -31.882  1.00 86.44           N
ATOM    809  H   ALA A  53       2.496  -1.378 -32.758  1.00 86.44           H
ATOM    810  CA  ALA A  53       3.398   0.352 -31.875  1.00 86.44           C
ATOM    811  HA  ALA A  53       4.145   0.291 -31.084  1.00 86.44           H
ATOM    812  C   ALA A  53       2.564   1.610 -31.574  1.00 86.44           C
ATOM    813  CB  ALA A  53       4.126   0.467 -33.220  1.00 86.44           C
ATOM    814  HB1 ALA A  53       4.743  -0.415 -33.392  1.00 86.44           H
ATOM    815  HB2 ALA A  53       4.762   1.352 -33.210  1.00 86.44           H
ATOM    816  HB3 ALA A  53       3.400   0.568 -34.028  1.00 86.44           H
ATOM    817  O   ALA A  53       3.097   2.565 -31.023  1.00 86.44           O
ATOM    818  N   ASN A  54       1.269   1.607 -31.908  1.00 87.50           N
ATOM    819  H   ASN A  54       0.904   0.790 -32.377  1.00 87.50           H
ATOM    820  CA  ASN A  54       0.413   2.798 -31.838  1.00 87.50           C
ATOM    821  HA  ASN A  54       0.961   3.647 -32.245  1.00 87.50           H
ATOM    822  C   ASN A  54       0.007   3.187 -30.405  1.00 87.50           C
ATOM    823  CB  ASN A  54      -0.840   2.565 -32.704  1.00 87.50           C
ATOM    824  HB2 ASN A  54      -1.396   1.712 -32.313  1.00 87.50           H
ATOM    825  HB3 ASN A  54      -1.481   3.443 -32.623  1.00 87.50           H
ATOM    826  O   ASN A  54      -0.406   4.320 -30.186  1.00 87.50           O
ATOM    827  CG  ASN A  54      -0.564   2.335 -34.180  1.00 87.50           C
ATOM    828  ND2 ASN A  54      -1.586   2.035 -34.945  1.00 87.50           N
ATOM    829 HD21 ASN A  54      -2.522   2.025 -34.568  1.00 87.50           H
ATOM    830 HD22 ASN A  54      -1.389   1.922 -35.929  1.00 87.50           H
ATOM    831  OD1 ASN A  54       0.551   2.381 -34.669  1.00 87.50           O
ATOM    832  N   VAL A  55       0.100   2.255 -29.450  1.00 87.75           N
ATOM    833  H   VAL A  55       0.437   1.338 -29.710  1.00 87.75           H
ATOM    834  CA  VAL A  55      -0.230   2.476 -28.028  1.00 87.75           C
ATOM    835  HA  VAL A  55      -0.989   3.255 -27.954  1.00 87.75           H
ATOM    836  C   VAL A  55       0.995   2.967 -27.243  1.00 87.75           C
ATOM    837  CB  VAL A  55      -0.813   1.182 -27.405  1.00 87.75           C
ATOM    838  HB  VAL A  55      -0.018   0.439 -27.330  1.00 87.75           H
ATOM    839  O   VAL A  55       0.874   3.501 -26.147  1.00 87.75           O
ATOM    840  CG1 VAL A  55      -1.411   1.399 -26.009  1.00 87.75           C
ATOM    841 HG11 VAL A  55      -1.854   0.475 -25.637  1.00 87.75           H
ATOM    842 HG12 VAL A  55      -2.177   2.174 -26.039  1.00 87.75           H
ATOM    843 HG13 VAL A  55      -0.643   1.701 -25.298  1.00 87.75           H
ATOM    844  CG2 VAL A  55      -1.937   0.587 -28.273  1.00 87.75           C
ATOM    845 HG21 VAL A  55      -2.360  -0.287 -27.778  1.00 87.75           H
ATOM    846 HG22 VAL A  55      -2.721   1.328 -28.426  1.00 87.75           H
ATOM    847 HG23 VAL A  55      -1.546   0.256 -29.235  1.00 87.75           H
ATOM    848  N   LEU A  56       2.202   2.792 -27.789  1.00 92.81           N
ATOM    849  H   LEU A  56       2.265   2.488 -28.750  1.00 92.81           H
ATOM    850  CA  LEU A  56       3.434   3.071 -27.062  1.00 92.81           C
ATOM    851  HA  LEU A  56       3.241   2.807 -26.022  1.00 92.81           H
ATOM    852  C   LEU A  56       3.843   4.549 -27.113  1.00 92.81           C
ATOM    853  CB  LEU A  56       4.563   2.179 -27.590  1.00 92.81           C
ATOM    854  HB2 LEU A  56       4.463   2.087 -28.672  1.00 92.81           H
ATOM    855  HB3 LEU A  56       5.522   2.655 -27.387  1.00 92.81           H
ATOM    856  O   LEU A  56       3.884   5.141 -28.195  1.00 92.81           O
ATOM    857  CG  LEU A  56       4.554   0.796 -26.934  1.00 92.81           C
ATOM    858  HG  LEU A  56       3.550   0.372 -26.948  1.00 92.81           H
ATOM    859  CD1 LEU A  56       5.478  -0.106 -27.730  1.00 92.81           C
ATOM    860 HD11 LEU A  56       6.477   0.326 -27.799  1.00 92.81           H
ATOM    861 HD12 LEU A  56       5.542  -1.062 -27.210  1.00 92.81           H
ATOM    862 HD13 LEU A  56       5.061  -0.250 -28.726  1.00 92.81           H
ATOM    863  CD2 LEU A  56       5.077   0.842 -25.496  1.00 92.81           C
ATOM    864 HD21 LEU A  56       6.050   1.332 -25.456  1.00 92.81           H
ATOM    865 HD22 LEU A  56       5.167  -0.170 -25.099  1.00 92.81           H
ATOM    866 HD23 LEU A  56       4.371   1.377 -24.860  1.00 92.81           H
ATOM    867  N   PRO A  57       4.277   5.130 -25.979  1.00 92.44           N
ATOM    868  CA  PRO A  57       4.938   6.425 -25.985  1.00 92.44           C
ATOM    869  HA  PRO A  57       4.308   7.150 -26.499  1.00 92.44           H
ATOM    870  C   PRO A  57       6.291   6.349 -26.706  1.00 92.44           C
ATOM    871  CB  PRO A  57       5.069   6.827 -24.513  1.00 92.44           C
ATOM    872  HB2 PRO A  57       5.955   7.430 -24.321  1.00 92.44           H
ATOM    873  HB3 PRO A  57       4.170   7.365 -24.211  1.00 92.44           H
ATOM    874  O   PRO A  57       6.940   5.300 -26.776  1.00 92.44           O
ATOM    875  CG  PRO A  57       5.124   5.489 -23.780  1.00 92.44           C
ATOM    876  HG2 PRO A  57       6.150   5.119 -23.771  1.00 92.44           H
ATOM    877  HG3 PRO A  57       4.736   5.562 -22.764  1.00 92.44           H
ATOM    878  CD  PRO A  57       4.260   4.569 -24.634  1.00 92.44           C
ATOM    879  HD2 PRO A  57       4.682   3.564 -24.611  1.00 92.44           H
ATOM    880  HD3 PRO A  57       3.238   4.562 -24.257  1.00 92.44           H
ATOM    881  N   ALA A  58       6.740   7.494 -27.223  1.00 93.38           N
ATOM    882  H   ALA A  58       6.160   8.317 -27.138  1.00 93.38           H
ATOM    883  CA  ALA A  58       7.993   7.602 -27.962  1.00 93.38           C
ATOM    884  HA  ALA A  58       7.925   6.952 -28.833  1.00 93.38           H
ATOM    885  C   ALA A  58       9.200   7.155 -27.117  1.00 93.38           C
ATOM    886  CB  ALA A  58       8.150   9.047 -28.455  1.00 93.38           C
ATOM    887  HB1 ALA A  58       7.302   9.318 -29.084  1.00 93.38           H
ATOM    888  HB2 ALA A  58       8.203   9.727 -27.604  1.00 93.38           H
ATOM    889  HB3 ALA A  58       9.066   9.135 -29.039  1.00 93.38           H
ATOM    890  O   ALA A  58       9.440   7.674 -26.024  1.00 93.38           O
ATOM    891  N   PHE A  59       9.990   6.220 -27.650  1.00 96.44           N
ATOM    892  H   PHE A  59       9.730   5.822 -28.541  1.00 96.44           H
ATOM    893  CA  PHE A  59      11.198   5.708 -27.005  1.00 96.44           C
ATOM    894  HA  PHE A  59      11.138   5.947 -25.943  1.00 96.44           H
ATOM    895  C   PHE A  59      12.463   6.353 -27.601  1.00 96.44           C
ATOM    896  CB  PHE A  59      11.218   4.180 -27.116  1.00 96.44           C
ATOM    897  HB2 PHE A  59      10.255   3.804 -26.771  1.00 96.44           H
ATOM    898  HB3 PHE A  59      11.335   3.890 -28.160  1.00 96.44           H
ATOM    899  O   PHE A  59      12.564   6.476 -28.826  1.00 96.44           O
ATOM    900  CG  PHE A  59      12.301   3.530 -26.281  1.00 96.44           C
ATOM    901  CD1 PHE A  59      13.537   3.177 -26.852  1.00 96.44           C
ATOM    902  HD1 PHE A  59      13.708   3.332 -27.907  1.00 96.44           H
ATOM    903  CD2 PHE A  59      12.082   3.314 -24.910  1.00 96.44           C
ATOM    904  HD2 PHE A  59      11.130   3.572 -24.469  1.00 96.44           H
ATOM    905  CE1 PHE A  59      14.549   2.628 -26.047  1.00 96.44           C
ATOM    906  HE1 PHE A  59      15.490   2.332 -26.486  1.00 96.44           H
ATOM    907  CE2 PHE A  59      13.095   2.772 -24.104  1.00 96.44           C
ATOM    908  HE2 PHE A  59      12.907   2.605 -23.054  1.00 96.44           H
ATOM    909  CZ  PHE A  59      14.337   2.440 -24.670  1.00 96.44           C
ATOM    910  HZ  PHE A  59      15.119   2.021 -24.055  1.00 96.44           H
ATOM    911  N   PRO A  60      13.456   6.762 -26.785  1.00 95.25           N
ATOM    912  CA  PRO A  60      14.673   7.390 -27.293  1.00 95.25           C
ATOM    913  HA  PRO A  60      14.383   8.278 -27.853  1.00 95.25           H
ATOM    914  C   PRO A  60      15.488   6.440 -28.188  1.00 95.25           C
ATOM    915  CB  PRO A  60      15.461   7.830 -26.061  1.00 95.25           C
ATOM    916  HB2 PRO A  60      16.538   7.713 -26.184  1.00 95.25           H
ATOM    917  HB3 PRO A  60      15.214   8.871 -25.853  1.00 95.25           H
ATOM    918  O   PRO A  60      15.792   5.314 -27.776  1.00 95.25           O
ATOM    919  CG  PRO A  60      14.918   6.967 -24.929  1.00 95.25           C
ATOM    920  HG2 PRO A  60      14.982   7.484 -23.973  1.00 95.25           H
ATOM    921  HG3 PRO A  60      15.451   6.017 -24.900  1.00 95.25           H
ATOM    922  CD  PRO A  60      13.469   6.723 -25.331  1.00 95.25           C
ATOM    923  HD2 PRO A  60      13.137   5.761 -24.943  1.00 95.25           H
ATOM    924  HD3 PRO A  60      12.835   7.520 -24.941  1.00 95.25           H
ATOM    925  N   PRO A  61      15.916   6.875 -29.388  1.00 92.19           N
ATOM    926  CA  PRO A  61      16.579   6.002 -30.349  1.00 92.19           C
ATOM    927  HA  PRO A  61      15.971   5.107 -30.490  1.00 92.19           H
ATOM    928  C   PRO A  61      17.977   5.568 -29.893  1.00 92.19           C
ATOM    929  CB  PRO A  61      16.612   6.782 -31.667  1.00 92.19           C
ATOM    930  HB2 PRO A  61      15.700   6.582 -32.230  1.00 92.19           H
ATOM    931  HB3 PRO A  61      17.488   6.546 -32.271  1.00 92.19           H
ATOM    932  O   PRO A  61      18.680   6.252 -29.131  1.00 92.19           O
ATOM    933  CG  PRO A  61      16.614   8.238 -31.207  1.00 92.19           C
ATOM    934  HG2 PRO A  61      16.211   8.905 -31.969  1.00 92.19           H
ATOM    935  HG3 PRO A  61      17.625   8.536 -30.928  1.00 92.19           H
ATOM    936  CD  PRO A  61      15.727   8.198 -29.963  1.00 92.19           C
ATOM    937  HD2 PRO A  61      14.683   8.320 -30.251  1.00 92.19           H
ATOM    938  HD3 PRO A  61      16.023   8.983 -29.266  1.00 92.19           H
ATOM    939  N   LYS A  62      18.408   4.414 -30.409  1.00 89.88           N
ATOM    940  H   LYS A  62      17.785   3.908 -31.023  1.00 89.88           H
ATOM    941  CA  LYS A  62      19.760   3.897 -30.203  1.00 89.88           C
ATOM    942  HA  LYS A  62      19.986   3.981 -29.139  1.00 89.88           H
ATOM    943  C   LYS A  62      20.733   4.772 -30.992  1.00 89.88           C
ATOM    944  CB  LYS A  62      19.803   2.408 -30.591  1.00 89.88           C
ATOM    945  HB2 LYS A  62      19.655   2.311 -31.666  1.00 89.88           H
ATOM    946  HB3 LYS A  62      18.980   1.901 -30.088  1.00 89.88           H
ATOM    947  O   LYS A  62      20.512   5.042 -32.166  1.00 89.88           O
ATOM    948  CG  LYS A  62      21.117   1.717 -30.190  1.00 89.88           C
ATOM    949  HG2 LYS A  62      21.309   1.884 -29.131  1.00 89.88           H
ATOM    950  HG3 LYS A  62      21.941   2.139 -30.768  1.00 89.88           H
ATOM    951  CD  LYS A  62      21.028   0.206 -30.458  1.00 89.88           C
ATOM    952  HD2 LYS A  62      20.192  -0.208 -29.895  1.00 89.88           H
ATOM    953  HD3 LYS A  62      20.844   0.048 -31.521  1.00 89.88           H
ATOM    954  CE  LYS A  62      22.322  -0.515 -30.051  1.00 89.88           C
ATOM    955  HE2 LYS A  62      22.493  -0.357 -28.987  1.00 89.88           H
ATOM    956  HE3 LYS A  62      23.155  -0.067 -30.594  1.00 89.88           H
ATOM    957  NZ  LYS A  62      22.246  -1.972 -30.348  1.00 89.88           N
ATOM    958  HZ1 LYS A  62      22.106  -2.125 -31.336  1.00 89.88           H
ATOM    959  HZ2 LYS A  62      23.098  -2.442 -30.078  1.00 89.88           H
ATOM    960  HZ3 LYS A  62      21.472  -2.402 -29.861  1.00 89.88           H
ATOM    961  N   LYS A  63      21.816   5.206 -30.344  1.00 85.31           N
ATOM    962  H   LYS A  63      22.012   4.774 -29.452  1.00 85.31           H
ATOM    963  CA  LYS A  63      22.928   5.910 -31.002  1.00 85.31           C
ATOM    964  HA  LYS A  63      22.603   6.230 -31.992  1.00 85.31           H
ATOM    965  C   LYS A  63      24.063   4.909 -31.217  1.00 85.31           C
ATOM    966  CB  LYS A  63      23.365   7.180 -30.239  1.00 85.31           C
ATOM    967  HB2 LYS A  63      23.743   6.910 -29.254  1.00 85.31           H
ATOM    968  HB3 LYS A  63      24.186   7.634 -30.795  1.00 85.31           H
ATOM    969  O   LYS A  63      24.224   3.999 -30.405  1.00 85.31           O
ATOM    970  CG  LYS A  63      22.235   8.223 -30.091  1.00 85.31           C
ATOM    971  HG2 LYS A  63      21.603   7.941 -29.249  1.00 85.31           H
ATOM    972  HG3 LYS A  63      21.621   8.219 -30.992  1.00 85.31           H
ATOM    973  CD  LYS A  63      22.764   9.653 -29.880  1.00 85.31           C
ATOM    974  HD2 LYS A  63      23.520   9.663 -29.094  1.00 85.31           H
ATOM    975  HD3 LYS A  63      23.237   9.991 -30.802  1.00 85.31           H
ATOM    976  CE  LYS A  63      21.634  10.626 -29.497  1.00 85.31           C
ATOM    977  HE2 LYS A  63      21.284  10.365 -28.498  1.00 85.31           H
ATOM    978  HE3 LYS A  63      20.802  10.506 -30.191  1.00 85.31           H
ATOM    979  NZ  LYS A  63      22.091  12.037 -29.508  1.00 85.31           N
ATOM    980  HZ1 LYS A  63      23.013  12.110 -29.101  1.00 85.31           H
ATOM    981  HZ2 LYS A  63      21.478  12.659 -29.001  1.00 85.31           H
ATOM    982  HZ3 LYS A  63      22.237  12.387 -30.444  1.00 85.31           H
ATOM    983  N   LEU A  64      24.788   5.058 -32.325  1.00 80.62           N
ATOM    984  H   LEU A  64      24.552   5.814 -32.952  1.00 80.62           H
ATOM    985  CA  LEU A  64      25.872   4.153 -32.728  1.00 80.62           C
ATOM    986  HA  LEU A  64      25.603   3.126 -32.479  1.00 80.62           H
ATOM    987  C   LEU A  64      27.187   4.443 -31.991  1.00 80.62           C
ATOM    988  CB  LEU A  64      26.072   4.269 -34.252  1.00 80.62           C
ATOM    989  HB2 LEU A  64      26.242   5.317 -34.501  1.00 80.62           H
ATOM    990  HB3 LEU A  64      26.973   3.723 -34.530  1.00 80.62           H
ATOM    991  O   LEU A  64      27.955   3.525 -31.729  1.00 80.62           O
ATOM    992  CG  LEU A  64      24.899   3.731 -35.094  1.00 80.62           C
ATOM    993  HG  LEU A  64      23.962   4.153 -34.728  1.00 80.62           H
ATOM    994  CD1 LEU A  64      25.067   4.153 -36.552  1.00 80.62           C
ATOM    995 HD11 LEU A  64      24.228   3.785 -37.145  1.00 80.62           H
ATOM    996 HD12 LEU A  64      25.993   3.745 -36.957  1.00 80.62           H
ATOM    997 HD13 LEU A  64      25.094   5.240 -36.626  1.00 80.62           H
ATOM    998  CD2 LEU A  64      24.811   2.204 -35.041  1.00 80.62           C
ATOM    999 HD21 LEU A  64      25.744   1.765 -35.392  1.00 80.62           H
ATOM   1000 HD22 LEU A  64      24.615   1.872 -34.021  1.00 80.62           H
ATOM   1001 HD23 LEU A  64      23.998   1.862 -35.681  1.00 80.62           H
ATOM   1002  N   PHE A  65      27.422   5.709 -31.645  1.00 82.19           N
ATOM   1003  H   PHE A  65      26.728   6.406 -31.872  1.00 82.19           H
ATOM   1004  CA  PHE A  65      28.629   6.172 -30.964  1.00 82.19           C
ATOM   1005  HA  PHE A  65      29.423   5.441 -31.119  1.00 82.19           H
ATOM   1006  C   PHE A  65      28.426   6.299 -29.448  1.00 82.19           C
ATOM   1007  CB  PHE A  65      29.083   7.494 -31.603  1.00 82.19           C
ATOM   1008  HB2 PHE A  65      28.338   8.262 -31.395  1.00 82.19           H
ATOM   1009  HB3 PHE A  65      30.017   7.813 -31.141  1.00 82.19           H
ATOM   1010  O   PHE A  65      27.296   6.306 -28.950  1.00 82.19           O
ATOM   1011  CG  PHE A  65      29.305   7.395 -33.103  1.00 82.19           C
ATOM   1012  CD1 PHE A  65      30.375   6.629 -33.602  1.00 82.19           C
ATOM   1013  HD1 PHE A  65      31.056   6.138 -32.922  1.00 82.19           H
ATOM   1014  CD2 PHE A  65      28.425   8.033 -34.000  1.00 82.19           C
ATOM   1015  HD2 PHE A  65      27.612   8.637 -33.627  1.00 82.19           H
ATOM   1016  CE1 PHE A  65      30.565   6.498 -34.989  1.00 82.19           C
ATOM   1017  HE1 PHE A  65      31.391   5.915 -35.369  1.00 82.19           H
ATOM   1018  CE2 PHE A  65      28.615   7.900 -35.387  1.00 82.19           C
ATOM   1019  HE2 PHE A  65      27.951   8.401 -36.076  1.00 82.19           H
ATOM   1020  CZ  PHE A  65      29.684   7.132 -35.882  1.00 82.19           C
ATOM   1021  HZ  PHE A  65      29.836   7.039 -36.947  1.00 82.19           H
ATOM   1022  N   SER A  66      29.537   6.433 -28.720  1.00 84.56           N
ATOM   1023  H   SER A  66      30.427   6.470 -29.195  1.00 84.56           H
ATOM   1024  CA  SER A  66      29.545   6.832 -27.310  1.00 84.56           C
ATOM   1025  HA  SER A  66      29.063   6.058 -26.713  1.00 84.56           H
ATOM   1026  C   SER A  66      28.802   8.154 -27.119  1.00 84.56           C
ATOM   1027  CB  SER A  66      30.989   7.009 -26.828  1.00 84.56           C
ATOM   1028  HB2 SER A  66      30.994   7.444 -25.829  1.00 84.56           H
ATOM   1029  HB3 SER A  66      31.480   6.035 -26.790  1.00 84.56           H
ATOM   1030  O   SER A  66      29.043   9.106 -27.858  1.00 84.56           O
ATOM   1031  OG  SER A  66      31.699   7.846 -27.721  1.00 84.56           O
ATOM   1032  HG  SER A  66      31.213   8.670 -27.811  1.00 84.56           H
ATOM   1033  N   LEU A  67      27.934   8.218 -26.110  1.00 88.94           N
ATOM   1034  H   LEU A  67      27.836   7.424 -25.495  1.00 88.94           H
ATOM   1035  CA  LEU A  67      27.216   9.445 -25.773  1.00 88.94           C
ATOM   1036  HA  LEU A  67      26.835   9.904 -26.685  1.00 88.94           H
ATOM   1037  C   LEU A  67      28.145  10.459 -25.099  1.00 88.94           C
ATOM   1038  CB  LEU A  67      26.045   9.135 -24.829  1.00 88.94           C
ATOM   1039  HB2 LEU A  67      26.452   8.710 -23.911  1.00 88.94           H
ATOM   1040  HB3 LEU A  67      25.573  10.083 -24.571  1.00 88.94           H
ATOM   1041  O   LEU A  67      28.893  10.111 -24.185  1.00 88.94           O
ATOM   1042  CG  LEU A  67      24.964   8.186 -25.362  1.00 88.94           C
ATOM   1043  HG  LEU A  67      25.383   7.189 -25.502  1.00 88.94           H
ATOM   1044  CD1 LEU A  67      23.855   8.104 -24.314  1.00 88.94           C
ATOM   1045 HD11 LEU A  67      24.237   7.637 -23.407  1.00 88.94           H
ATOM   1046 HD12 LEU A  67      23.008   7.535 -24.699  1.00 88.94           H
ATOM   1047 HD13 LEU A  67      23.501   9.107 -24.074  1.00 88.94           H
ATOM   1048  CD2 LEU A  67      24.345   8.645 -26.679  1.00 88.94           C
ATOM   1049 HD21 LEU A  67      23.535   7.976 -26.968  1.00 88.94           H
ATOM   1050 HD22 LEU A  67      25.106   8.637 -27.459  1.00 88.94           H
ATOM   1051 HD23 LEU A  67      23.963   9.661 -26.568  1.00 88.94           H
ATOM   1052  N   THR A  68      28.015  11.726 -25.481  1.00 91.50           N
ATOM   1053  H   THR A  68      27.415  11.932 -26.266  1.00 91.50           H
ATOM   1054  CA  THR A  68      28.486  12.849 -24.663  1.00 91.50           C
ATOM   1055  HA  THR A  68      29.522  12.654 -24.383  1.00 91.50           H
ATOM   1056  C   THR A  68      27.636  12.987 -23.387  1.00 91.50           C
ATOM   1057  CB  THR A  68      28.438  14.166 -25.449  1.00 91.50           C
ATOM   1058  HB  THR A  68      28.802  14.970 -24.809  1.00 91.50           H
ATOM   1059  O   THR A  68      26.487  12.534 -23.368  1.00 91.50           O
ATOM   1060  CG2 THR A  68      29.288  14.146 -26.718  1.00 91.50           C
ATOM   1061 HG21 THR A  68      28.922  13.392 -27.414  1.00 91.50           H
ATOM   1062 HG22 THR A  68      30.324  13.924 -26.462  1.00 91.50           H
ATOM   1063 HG23 THR A  68      29.242  15.122 -27.199  1.00 91.50           H
ATOM   1064  OG1 THR A  68      27.117  14.464 -25.815  1.00 91.50           O
ATOM   1065  HG1 THR A  68      26.891  13.852 -26.520  1.00 91.50           H
ATOM   1066  N   PRO A  69      28.129  13.651 -22.322  1.00 89.62           N
ATOM   1067  CA  PRO A  69      27.354  13.856 -21.092  1.00 89.62           C
ATOM   1068  HA  PRO A  69      27.187  12.886 -20.624  1.00 89.62           H
ATOM   1069  C   PRO A  69      25.989  14.527 -21.321  1.00 89.62           C
ATOM   1070  CB  PRO A  69      28.257  14.698 -20.182  1.00 89.62           C
ATOM   1071  HB2 PRO A  69      28.093  14.468 -19.131  1.00 89.62           H
ATOM   1072  HB3 PRO A  69      28.098  15.760 -20.368  1.00 89.62           H
ATOM   1073  O   PRO A  69      24.996  14.126 -20.719  1.00 89.62           O
ATOM   1074  CG  PRO A  69      29.665  14.310 -20.634  1.00 89.62           C
ATOM   1075  HG2 PRO A  69      29.950  13.362 -20.177  1.00 89.62           H
ATOM   1076  HG3 PRO A  69      30.394  15.085 -20.401  1.00 89.62           H
ATOM   1077  CD  PRO A  69      29.495  14.123 -22.141  1.00 89.62           C
ATOM   1078  HD2 PRO A  69      30.227  13.402 -22.504  1.00 89.62           H
ATOM   1079  HD3 PRO A  69      29.622  15.081 -22.646  1.00 89.62           H
ATOM   1080  N   ALA A  70      25.907  15.486 -22.250  1.00 92.12           N
ATOM   1081  H   ALA A  70      26.745  15.757 -22.746  1.00 92.12           H
ATOM   1082  CA  ALA A  70      24.651  16.148 -22.608  1.00 92.12           C
ATOM   1083  HA  ALA A  70      24.184  16.533 -21.702  1.00 92.12           H
ATOM   1084  C   ALA A  70      23.639  15.191 -23.271  1.00 92.12           C
ATOM   1085  CB  ALA A  70      24.985  17.330 -23.526  1.00 92.12           C
ATOM   1086  HB1 ALA A  70      24.067  17.860 -23.781  1.00 92.12           H
ATOM   1087  HB2 ALA A  70      25.456  16.974 -24.442  1.00 92.12           H
ATOM   1088  HB3 ALA A  70      25.658  18.019 -23.014  1.00 92.12           H
ATOM   1089  O   ALA A  70      22.437  15.291 -23.036  1.00 92.12           O
ATOM   1090  N   GLU A  71      24.104  14.227 -24.071  1.00 93.25           N
ATOM   1091  H   GLU A  71      25.101  14.159 -24.224  1.00 93.25           H
ATOM   1092  CA  GLU A  71      23.234  13.217 -24.684  1.00 93.25           C
ATOM   1093  HA  GLU A  71      22.320  13.694 -25.036  1.00 93.25           H
ATOM   1094  C   GLU A  71      22.830  12.106 -23.707  1.00 93.25           C
ATOM   1095  CB  GLU A  71      23.938  12.572 -25.872  1.00 93.25           C
ATOM   1096  HB2 GLU A  71      23.302  11.773 -26.255  1.00 93.25           H
ATOM   1097  HB3 GLU A  71      24.869  12.128 -25.519  1.00 93.25           H
ATOM   1098  O   GLU A  71      21.757  11.523 -23.869  1.00 93.25           O
ATOM   1099  CG  GLU A  71      24.226  13.525 -27.031  1.00 93.25           C
ATOM   1100  HG2 GLU A  71      24.679  14.450 -26.677  1.00 93.25           H
ATOM   1101  HG3 GLU A  71      23.288  13.774 -27.530  1.00 93.25           H
ATOM   1102  CD  GLU A  71      25.172  12.812 -27.993  1.00 93.25           C
ATOM   1103  OE1 GLU A  71      24.670  12.380 -29.056  1.00 93.25           O
ATOM   1104  OE2 GLU A  71      26.340  12.600 -27.603  1.00 93.25           O
ATOM   1105  N   VAL A  72      23.666  11.806 -22.704  1.00 93.38           N
ATOM   1106  H   VAL A  72      24.549  12.294 -22.660  1.00 93.38           H
ATOM   1107  CA  VAL A  72      23.281  10.946 -21.572  1.00 93.38           C
ATOM   1108  HA  VAL A  72      22.926   9.988 -21.956  1.00 93.38           H
ATOM   1109  C   VAL A  72      22.112  11.578 -20.823  1.00 93.38           C
ATOM   1110  CB  VAL A  72      24.461  10.677 -20.615  1.00 93.38           C
ATOM   1111  HB  VAL A  72      24.918  11.619 -20.310  1.00 93.38           H
ATOM   1112  O   VAL A  72      21.105  10.907 -20.604  1.00 93.38           O
ATOM   1113  CG1 VAL A  72      24.002   9.936 -19.355  1.00 93.38           C
ATOM   1114 HG11 VAL A  72      23.363   9.097 -19.628  1.00 93.38           H
ATOM   1115 HG12 VAL A  72      23.437  10.609 -18.711  1.00 93.38           H
ATOM   1116 HG13 VAL A  72      24.860   9.586 -18.780  1.00 93.38           H
ATOM   1117  CG2 VAL A  72      25.533   9.819 -21.293  1.00 93.38           C
ATOM   1118 HG21 VAL A  72      25.925  10.340 -22.168  1.00 93.38           H
ATOM   1119 HG22 VAL A  72      25.111   8.859 -21.593  1.00 93.38           H
ATOM   1120 HG23 VAL A  72      26.362   9.654 -20.603  1.00 93.38           H
ATOM   1121  N   GLU A  73      22.206  12.871 -20.515  1.00 92.62           N
ATOM   1122  H   GLU A  73      23.080  13.347 -20.686  1.00 92.62           H
ATOM   1123  CA  GLU A  73      21.159  13.615 -19.813  1.00 92.62           C
ATOM   1124  HA  GLU A  73      20.898  13.053 -18.916  1.00 92.62           H
ATOM   1125  C   GLU A  73      19.874  13.745 -20.648  1.00 92.62           C
ATOM   1126  CB  GLU A  73      21.744  14.978 -19.399  1.00 92.62           C
ATOM   1127  HB2 GLU A  73      22.049  15.517 -20.296  1.00 92.62           H
ATOM   1128  HB3 GLU A  73      22.638  14.809 -18.800  1.00 92.62           H
ATOM   1129  O   GLU A  73      18.782  13.431 -20.175  1.00 92.62           O
ATOM   1130  CG  GLU A  73      20.787  15.878 -18.605  1.00 92.62           C
ATOM   1131  HG2 GLU A  73      19.945  16.140 -19.246  1.00 92.62           H
ATOM   1132  HG3 GLU A  73      21.314  16.800 -18.362  1.00 92.62           H
ATOM   1133  CD  GLU A  73      20.262  15.247 -17.307  1.00 92.62           C
ATOM   1134  OE1 GLU A  73      19.286  15.783 -16.743  1.00 92.62           O
ATOM   1135  OE2 GLU A  73      20.752  14.180 -16.879  1.00 92.62           O
ATOM   1136  N   GLN A  74      19.992  14.080 -21.938  1.00 92.81           N
ATOM   1137  H   GLN A  74      20.895  14.380 -22.276  1.00 92.81           H
ATOM   1138  CA  GLN A  74      18.846  14.092 -22.856  1.00 92.81           C
ATOM   1139  HA  GLN A  74      18.128  14.827 -22.496  1.00 92.81           H
ATOM   1140  C   GLN A  74      18.143  12.723 -22.906  1.00 92.81           C
ATOM   1141  CB  GLN A  74      19.331  14.502 -24.256  1.00 92.81           C
ATOM   1142  HB2 GLN A  74      19.897  15.430 -24.186  1.00 92.81           H
ATOM   1143  HB3 GLN A  74      19.987  13.723 -24.646  1.00 92.81           H
ATOM   1144  O   GLN A  74      16.911  12.647 -22.892  1.00 92.81           O
ATOM   1145  CG  GLN A  74      18.159  14.718 -25.227  1.00 92.81           C
ATOM   1146  HG2 GLN A  74      17.558  15.552 -24.863  1.00 92.81           H
ATOM   1147  HG3 GLN A  74      17.526  13.832 -25.255  1.00 92.81           H
ATOM   1148  CD  GLN A  74      18.601  15.002 -26.659  1.00 92.81           C
ATOM   1149  NE2 GLN A  74      17.819  15.749 -27.409  1.00 92.81           N
ATOM   1150 HE21 GLN A  74      18.172  15.980 -28.327  1.00 92.81           H
ATOM   1151 HE22 GLN A  74      17.022  16.216 -27.002  1.00 92.81           H
ATOM   1152  OE1 GLN A  74      19.611  14.528 -27.161  1.00 92.81           O
ATOM   1153  N   ARG A  75      18.914  11.626 -22.940  1.00 95.06           N
ATOM   1154  H   ARG A  75      19.916  11.749 -22.953  1.00 95.06           H
ATOM   1155  CA  ARG A  75      18.365  10.266 -22.906  1.00 95.06           C
ATOM   1156  HA  ARG A  75      17.552  10.214 -23.629  1.00 95.06           H
ATOM   1157  C   ARG A  75      17.746   9.937 -21.545  1.00 95.06           C
ATOM   1158  CB  ARG A  75      19.450   9.264 -23.324  1.00 95.06           C
ATOM   1159  HB2 ARG A  75      19.757   9.488 -24.346  1.00 95.06           H
ATOM   1160  HB3 ARG A  75      20.316   9.373 -22.671  1.00 95.06           H
ATOM   1161  O   ARG A  75      16.699   9.296 -21.538  1.00 95.06           O
ATOM   1162  CG  ARG A  75      18.950   7.813 -23.244  1.00 95.06           C
ATOM   1163  HG2 ARG A  75      18.764   7.569 -22.199  1.00 95.06           H
ATOM   1164  HG3 ARG A  75      18.021   7.697 -23.803  1.00 95.06           H
ATOM   1165  CD  ARG A  75      20.002   6.833 -23.765  1.00 95.06           C
ATOM   1166  HD2 ARG A  75      19.805   5.858 -23.320  1.00 95.06           H
ATOM   1167  HD3 ARG A  75      20.981   7.172 -23.429  1.00 95.06           H
ATOM   1168  NE  ARG A  75      19.991   6.714 -25.235  1.00 95.06           N
ATOM   1169  HE  ARG A  75      19.255   7.202 -25.727  1.00 95.06           H
ATOM   1170  NH1 ARG A  75      21.869   5.414 -25.411  1.00 95.06           N
ATOM   1171 HH11 ARG A  75      21.918   5.413 -24.401  1.00 95.06           H
ATOM   1172 HH12 ARG A  75      22.570   4.947 -25.969  1.00 95.06           H
ATOM   1173  NH2 ARG A  75      20.843   6.101 -27.258  1.00 95.06           N
ATOM   1174 HH21 ARG A  75      21.634   5.773 -27.794  1.00 95.06           H
ATOM   1175 HH22 ARG A  75      20.014   6.428 -27.733  1.00 95.06           H
ATOM   1176  CZ  ARG A  75      20.888   6.077 -25.960  1.00 95.06           C
ATOM   1177  N   ARG A  76      18.332  10.377 -20.425  1.00 94.25           N
ATOM   1178  H   ARG A  76      19.197  10.890 -20.520  1.00 94.25           H
ATOM   1179  CA  ARG A  76      17.772  10.221 -19.069  1.00 94.25           C
ATOM   1180  HA  ARG A  76      17.678   9.161 -18.834  1.00 94.25           H
ATOM   1181  C   ARG A  76      16.365  10.814 -19.006  1.00 94.25           C
ATOM   1182  CB  ARG A  76      18.708  10.887 -18.039  1.00 94.25           C
ATOM   1183  HB2 ARG A  76      18.729  11.961 -18.224  1.00 94.25           H
ATOM   1184  HB3 ARG A  76      19.724  10.513 -18.169  1.00 94.25           H
ATOM   1185  O   ARG A  76      15.429  10.104 -18.647  1.00 94.25           O
ATOM   1186  CG  ARG A  76      18.287  10.652 -16.578  1.00 94.25           C
ATOM   1187  HG2 ARG A  76      18.612   9.657 -16.275  1.00 94.25           H
ATOM   1188  HG3 ARG A  76      17.202  10.692 -16.484  1.00 94.25           H
ATOM   1189  CD  ARG A  76      18.910  11.688 -15.621  1.00 94.25           C
ATOM   1190  HD2 ARG A  76      18.745  11.390 -14.586  1.00 94.25           H
ATOM   1191  HD3 ARG A  76      19.988  11.707 -15.780  1.00 94.25           H
ATOM   1192  NE  ARG A  76      18.394  13.058 -15.825  1.00 94.25           N
ATOM   1193  HE  ARG A  76      19.085  13.727 -16.131  1.00 94.25           H
ATOM   1194  NH1 ARG A  76      16.178  12.846 -15.192  1.00 94.25           N
ATOM   1195 HH11 ARG A  76      16.387  11.928 -14.825  1.00 94.25           H
ATOM   1196 HH12 ARG A  76      15.269  13.246 -15.016  1.00 94.25           H
ATOM   1197  NH2 ARG A  76      16.937  14.788 -15.928  1.00 94.25           N
ATOM   1198 HH21 ARG A  76      16.016  15.195 -15.847  1.00 94.25           H
ATOM   1199 HH22 ARG A  76      17.720  15.331 -16.261  1.00 94.25           H
ATOM   1200  CZ  ARG A  76      17.179  13.548 -15.643  1.00 94.25           C
ATOM   1201  N   GLU A  77      16.190  12.055 -19.459  1.00 90.31           N
ATOM   1202  H   GLU A  77      17.009  12.592 -19.709  1.00 90.31           H
ATOM   1203  CA  GLU A  77      14.869  12.693 -19.525  1.00 90.31           C
ATOM   1204  HA  GLU A  77      14.437  12.750 -18.527  1.00 90.31           H
ATOM   1205  C   GLU A  77      13.875  11.958 -20.436  1.00 90.31           C
ATOM   1206  CB  GLU A  77      14.968  14.096 -20.117  1.00 90.31           C
ATOM   1207  HB2 GLU A  77      13.934  14.388 -20.299  1.00 90.31           H
ATOM   1208  HB3 GLU A  77      15.481  14.058 -21.078  1.00 90.31           H
ATOM   1209  O   GLU A  77      12.683  11.896 -20.137  1.00 90.31           O
ATOM   1210  CG  GLU A  77      15.607  15.185 -19.253  1.00 90.31           C
ATOM   1211  HG2 GLU A  77      16.684  15.023 -19.203  1.00 90.31           H
ATOM   1212  HG3 GLU A  77      15.192  15.117 -18.247  1.00 90.31           H
ATOM   1213  CD  GLU A  77      15.293  16.579 -19.834  1.00 90.31           C
ATOM   1214  OE1 GLU A  77      15.828  17.565 -19.295  1.00 90.31           O
ATOM   1215  OE2 GLU A  77      14.432  16.665 -20.758  1.00 90.31           O
ATOM   1216  N   GLN A  78      14.330  11.454 -21.587  1.00 94.06           N
ATOM   1217  H   GLN A  78      15.306  11.583 -21.814  1.00 94.06           H
ATOM   1218  CA  GLN A  78      13.466  10.742 -22.533  1.00 94.06           C
ATOM   1219  HA  GLN A  78      12.557  11.322 -22.693  1.00 94.06           H
ATOM   1220  C   GLN A  78      13.020   9.384 -21.975  1.00 94.06           C
ATOM   1221  CB  GLN A  78      14.189  10.591 -23.879  1.00 94.06           C
ATOM   1222  HB2 GLN A  78      15.192  10.203 -23.703  1.00 94.06           H
ATOM   1223  HB3 GLN A  78      13.640   9.876 -24.491  1.00 94.06           H
ATOM   1224  O   GLN A  78      11.854   9.023 -22.118  1.00 94.06           O
ATOM   1225  CG  GLN A  78      14.262  11.921 -24.651  1.00 94.06           C
ATOM   1226  HG2 GLN A  78      13.255  12.181 -24.979  1.00 94.06           H
ATOM   1227  HG3 GLN A  78      14.606  12.718 -23.993  1.00 94.06           H
ATOM   1228  CD  GLN A  78      15.185  11.887 -25.870  1.00 94.06           C
ATOM   1229  NE2 GLN A  78      14.964  12.746 -26.840  1.00 94.06           N
ATOM   1230 HE21 GLN A  78      15.603  12.709 -27.621  1.00 94.06           H
ATOM   1231 HE22 GLN A  78      14.192  13.395 -26.793  1.00 94.06           H
ATOM   1232  OE1 GLN A  78      16.122  11.114 -25.994  1.00 94.06           O
ATOM   1233  N   LEU A  79      13.916   8.658 -21.297  1.00 95.69           N
ATOM   1234  H   LEU A  79      14.851   9.024 -21.202  1.00 95.69           H
ATOM   1235  CA  LEU A  79      13.591   7.410 -20.603  1.00 95.69           C
ATOM   1236  HA  LEU A  79      13.040   6.760 -21.282  1.00 95.69           H
ATOM   1237  C   LEU A  79      12.677   7.654 -19.393  1.00 95.69           C
ATOM   1238  CB  LEU A  79      14.891   6.706 -20.174  1.00 95.69           C
ATOM   1239  HB2 LEU A  79      15.481   7.411 -19.589  1.00 95.69           H
ATOM   1240  HB3 LEU A  79      14.629   5.873 -19.522  1.00 95.69           H
ATOM   1241  O   LEU A  79      11.769   6.863 -19.162  1.00 95.69           O
ATOM   1242  CG  LEU A  79      15.759   6.164 -21.323  1.00 95.69           C
ATOM   1243  HG  LEU A  79      15.983   6.963 -22.031  1.00 95.69           H
ATOM   1244  CD1 LEU A  79      17.083   5.669 -20.749  1.00 95.69           C
ATOM   1245 HD11 LEU A  79      17.721   5.272 -21.539  1.00 95.69           H
ATOM   1246 HD12 LEU A  79      16.907   4.903 -19.995  1.00 95.69           H
ATOM   1247 HD13 LEU A  79      17.594   6.507 -20.274  1.00 95.69           H
ATOM   1248  CD2 LEU A  79      15.096   5.024 -22.101  1.00 95.69           C
ATOM   1249 HD21 LEU A  79      14.182   5.376 -22.577  1.00 95.69           H
ATOM   1250 HD22 LEU A  79      14.841   4.202 -21.432  1.00 95.69           H
ATOM   1251 HD23 LEU A  79      15.769   4.656 -22.875  1.00 95.69           H
ATOM   1252  N   GLU A  80      12.858   8.755 -18.660  1.00 91.25           N
ATOM   1253  H   GLU A  80      13.670   9.330 -18.837  1.00 91.25           H
ATOM   1254  CA  GLU A  80      11.958   9.149 -17.570  1.00 91.25           C
ATOM   1255  HA  GLU A  80      11.894   8.331 -16.853  1.00 91.25           H
ATOM   1256  C   GLU A  80      10.534   9.398 -18.090  1.00 91.25           C
ATOM   1257  CB  GLU A  80      12.535  10.377 -16.847  1.00 91.25           C
ATOM   1258  HB2 GLU A  80      13.501  10.108 -16.417  1.00 91.25           H
ATOM   1259  HB3 GLU A  80      12.689  11.189 -17.559  1.00 91.25           H
ATOM   1260  O   GLU A  80       9.590   8.764 -17.616  1.00 91.25           O
ATOM   1261  CG  GLU A  80      11.609  10.866 -15.732  1.00 91.25           C
ATOM   1262  HG2 GLU A  80      11.371  10.026 -15.079  1.00 91.25           H
ATOM   1263  HG3 GLU A  80      10.681  11.226 -16.176  1.00 91.25           H
ATOM   1264  CD  GLU A  80      12.252  11.996 -14.925  1.00 91.25           C
ATOM   1265  OE1 GLU A  80      11.942  13.173 -15.217  1.00 91.25           O
ATOM   1266  OE2 GLU A  80      13.058  11.678 -14.020  1.00 91.25           O
ATOM   1267  N   LYS A  81      10.383  10.242 -19.120  1.00 89.31           N
ATOM   1268  H   LYS A  81      11.209  10.717 -19.457  1.00 89.31           H
ATOM   1269  CA  LYS A  81       9.086  10.527 -19.765  1.00 89.31           C
ATOM   1270  HA  LYS A  81       8.400  10.927 -19.019  1.00 89.31           H
ATOM   1271  C   LYS A  81       8.431   9.245 -20.302  1.00 89.31           C
ATOM   1272  CB  LYS A  81       9.282  11.564 -20.890  1.00 89.31           C
ATOM   1273  HB2 LYS A  81      10.064  11.199 -21.557  1.00 89.31           H
ATOM   1274  HB3 LYS A  81       8.361  11.649 -21.465  1.00 89.31           H
ATOM   1275  O   LYS A  81       7.225   9.071 -20.148  1.00 89.31           O
ATOM   1276  CG  LYS A  81       9.662  12.964 -20.360  1.00 89.31           C
ATOM   1277  HG2 LYS A  81      10.365  12.854 -19.536  1.00 89.31           H
ATOM   1278  HG3 LYS A  81       8.772  13.456 -19.967  1.00 89.31           H
ATOM   1279  CD  LYS A  81      10.315  13.859 -21.437  1.00 89.31           C
ATOM   1280  HD2 LYS A  81       9.557  14.232 -22.125  1.00 89.31           H
ATOM   1281  HD3 LYS A  81      11.035  13.260 -21.994  1.00 89.31           H
ATOM   1282  CE  LYS A  81      11.072  15.024 -20.764  1.00 89.31           C
ATOM   1283  HE2 LYS A  81      10.363  15.721 -20.318  1.00 89.31           H
ATOM   1284  HE3 LYS A  81      11.656  14.594 -19.951  1.00 89.31           H
ATOM   1285  NZ  LYS A  81      12.014  15.742 -21.671  1.00 89.31           N
ATOM   1286  HZ1 LYS A  81      12.682  16.293 -21.151  1.00 89.31           H
ATOM   1287  HZ2 LYS A  81      12.630  15.093 -22.140  1.00 89.31           H
ATOM   1288  HZ3 LYS A  81      11.564  16.346 -22.344  1.00 89.31           H
ATOM   1289  N   TYR A  82       9.222   8.335 -20.877  1.00 93.69           N
ATOM   1290  H   TYR A  82      10.197   8.562 -21.002  1.00 93.69           H
ATOM   1291  CA  TYR A  82       8.755   7.024 -21.332  1.00 93.69           C
ATOM   1292  HA  TYR A  82       7.934   7.170 -22.033  1.00 93.69           H
ATOM   1293  C   TYR A  82       8.209   6.169 -20.176  1.00 93.69           C
ATOM   1294  CB  TYR A  82       9.895   6.311 -22.075  1.00 93.69           C
ATOM   1295  HB2 TYR A  82      10.771   6.253 -21.429  1.00 93.69           H
ATOM   1296  HB3 TYR A  82      10.169   6.903 -22.948  1.00 93.69           H
ATOM   1297  O   TYR A  82       7.075   5.703 -20.250  1.00 93.69           O
ATOM   1298  CG  TYR A  82       9.539   4.913 -22.529  1.00 93.69           C
ATOM   1299  CD1 TYR A  82       9.879   3.796 -21.737  1.00 93.69           C
ATOM   1300  HD1 TYR A  82      10.414   3.933 -20.809  1.00 93.69           H
ATOM   1301  CD2 TYR A  82       8.817   4.738 -23.724  1.00 93.69           C
ATOM   1302  HD2 TYR A  82       8.549   5.594 -24.327  1.00 93.69           H
ATOM   1303  CE1 TYR A  82       9.485   2.504 -22.135  1.00 93.69           C
ATOM   1304  HE1 TYR A  82       9.728   1.651 -21.519  1.00 93.69           H
ATOM   1305  CE2 TYR A  82       8.410   3.452 -24.118  1.00 93.69           C
ATOM   1306  HE2 TYR A  82       7.819   3.331 -25.014  1.00 93.69           H
ATOM   1307  OH  TYR A  82       8.331   1.100 -23.708  1.00 93.69           O
ATOM   1308  HH  TYR A  82       8.536   0.439 -23.043  1.00 93.69           H
ATOM   1309  CZ  TYR A  82       8.741   2.335 -23.324  1.00 93.69           C
ATOM   1310  N   MET A  83       8.970   6.004 -19.086  1.00 92.31           N
ATOM   1311  H   MET A  83       9.880   6.440 -19.063  1.00 92.31           H
ATOM   1312  CA  MET A  83       8.543   5.215 -17.919  1.00 92.31           C
ATOM   1313  HA  MET A  83       8.289   4.207 -18.247  1.00 92.31           H
ATOM   1314  C   MET A  83       7.286   5.789 -17.249  1.00 92.31           C
ATOM   1315  CB  MET A  83       9.686   5.134 -16.893  1.00 92.31           C
ATOM   1316  HB2 MET A  83      10.064   6.138 -16.695  1.00 92.31           H
ATOM   1317  HB3 MET A  83       9.296   4.741 -15.955  1.00 92.31           H
ATOM   1318  O   MET A  83       6.411   5.028 -16.835  1.00 92.31           O
ATOM   1319  CG  MET A  83      10.854   4.245 -17.346  1.00 92.31           C
ATOM   1320  HG2 MET A  83      11.274   4.656 -18.264  1.00 92.31           H
ATOM   1321  HG3 MET A  83      11.630   4.292 -16.582  1.00 92.31           H
ATOM   1322  SD  MET A  83      10.473   2.496 -17.658  1.00 92.31           S
ATOM   1323  CE  MET A  83       9.894   1.976 -16.020  1.00 92.31           C
ATOM   1324  HE1 MET A  83       9.744   0.896 -16.017  1.00 92.31           H
ATOM   1325  HE2 MET A  83      10.628   2.242 -15.259  1.00 92.31           H
ATOM   1326  HE3 MET A  83       8.947   2.464 -15.790  1.00 92.31           H
ATOM   1327  N   GLN A  84       7.172   7.120 -17.179  1.00 86.06           N
ATOM   1328  H   GLN A  84       7.942   7.682 -17.509  1.00 86.06           H
ATOM   1329  CA  GLN A  84       5.983   7.810 -16.669  1.00 86.06           C
ATOM   1330  HA  GLN A  84       5.764   7.447 -15.665  1.00 86.06           H
ATOM   1331  C   GLN A  84       4.750   7.517 -17.530  1.00 86.06           C
ATOM   1332  CB  GLN A  84       6.251   9.324 -16.601  1.00 86.06           C
ATOM   1333  HB2 GLN A  84       5.316   9.845 -16.393  1.00 86.06           H
ATOM   1334  HB3 GLN A  84       6.633   9.669 -17.561  1.00 86.06           H
ATOM   1335  O   GLN A  84       3.736   7.071 -16.999  1.00 86.06           O
ATOM   1336  CG  GLN A  84       7.255   9.664 -15.492  1.00 86.06           C
ATOM   1337  HG2 GLN A  84       6.808   9.396 -14.535  1.00 86.06           H
ATOM   1338  HG3 GLN A  84       8.152   9.054 -15.601  1.00 86.06           H
ATOM   1339  CD  GLN A  84       7.693  11.130 -15.461  1.00 86.06           C
ATOM   1340  NE2 GLN A  84       8.516  11.488 -14.503  1.00 86.06           N
ATOM   1341 HE21 GLN A  84       8.825  10.777 -13.855  1.00 86.06           H
ATOM   1342 HE22 GLN A  84       8.917  12.414 -14.540  1.00 86.06           H
ATOM   1343  OE1 GLN A  84       7.336  11.966 -16.280  1.00 86.06           O
ATOM   1344  N   ALA A  85       4.856   7.699 -18.849  1.00 88.25           N
ATOM   1345  H   ALA A  85       5.718   8.064 -19.226  1.00 88.25           H
ATOM   1346  CA  ALA A  85       3.752   7.464 -19.777  1.00 88.25           C
ATOM   1347  HA  ALA A  85       2.890   8.045 -19.449  1.00 88.25           H
ATOM   1348  C   ALA A  85       3.317   5.987 -19.810  1.00 88.25           C
ATOM   1349  CB  ALA A  85       4.177   7.979 -21.156  1.00 88.25           C
ATOM   1350  HB1 ALA A  85       4.355   9.054 -21.106  1.00 88.25           H
ATOM   1351  HB2 ALA A  85       3.380   7.787 -21.874  1.00 88.25           H
ATOM   1352  HB3 ALA A  85       5.092   7.480 -21.476  1.00 88.25           H
ATOM   1353  O   ALA A  85       2.125   5.703 -19.756  1.00 88.25           O
ATOM   1354  N   VAL A  86       4.269   5.041 -19.804  1.00 91.12           N
ATOM   1355  H   VAL A  86       5.234   5.330 -19.856  1.00 91.12           H
ATOM   1356  CA  VAL A  86       3.963   3.600 -19.733  1.00 91.12           C
ATOM   1357  HA  VAL A  86       3.287   3.352 -20.551  1.00 91.12           H
ATOM   1358  C   VAL A  86       3.218   3.240 -18.445  1.00 91.12           C
ATOM   1359  CB  VAL A  86       5.239   2.746 -19.893  1.00 91.12           C
ATOM   1360  HB  VAL A  86       6.004   3.109 -19.206  1.00 91.12           H
ATOM   1361  O   VAL A  86       2.286   2.448 -18.510  1.00 91.12           O
ATOM   1362  CG1 VAL A  86       5.017   1.254 -19.619  1.00 91.12           C
ATOM   1363 HG11 VAL A  86       4.229   0.873 -20.268  1.00 91.12           H
ATOM   1364 HG12 VAL A  86       5.935   0.698 -19.808  1.00 91.12           H
ATOM   1365 HG13 VAL A  86       4.728   1.093 -18.581  1.00 91.12           H
ATOM   1366  CG2 VAL A  86       5.774   2.830 -21.328  1.00 91.12           C
ATOM   1367 HG21 VAL A  86       6.024   3.861 -21.579  1.00 91.12           H
ATOM   1368 HG22 VAL A  86       5.024   2.466 -22.030  1.00 91.12           H
ATOM   1369 HG23 VAL A  86       6.677   2.226 -21.419  1.00 91.12           H
ATOM   1370  N   ARG A  87       3.569   3.816 -17.282  1.00 87.50           N
ATOM   1371  H   ARG A  87       4.353   4.454 -17.269  1.00 87.50           H
ATOM   1372  CA  ARG A  87       2.836   3.539 -16.030  1.00 87.50           C
ATOM   1373  HA  ARG A  87       2.610   2.472 -16.031  1.00 87.50           H
ATOM   1374  C   ARG A  87       1.469   4.233 -15.962  1.00 87.50           C
ATOM   1375  CB  ARG A  87       3.704   3.855 -14.796  1.00 87.50           C
ATOM   1376  HB2 ARG A  87       3.953   4.915 -14.804  1.00 87.50           H
ATOM   1377  HB3 ARG A  87       4.636   3.293 -14.866  1.00 87.50           H
ATOM   1378  O   ARG A  87       0.592   3.733 -15.262  1.00 87.50           O
ATOM   1379  CG  ARG A  87       3.023   3.519 -13.445  1.00 87.50           C
ATOM   1380  HG2 ARG A  87       2.116   4.114 -13.336  1.00 87.50           H
ATOM   1381  HG3 ARG A  87       3.686   3.829 -12.638  1.00 87.50           H
ATOM   1382  CD  ARG A  87       2.684   2.023 -13.264  1.00 87.50           C
ATOM   1383  HD2 ARG A  87       3.616   1.469 -13.150  1.00 87.50           H
ATOM   1384  HD3 ARG A  87       2.167   1.654 -14.150  1.00 87.50           H
ATOM   1385  NE  ARG A  87       1.818   1.757 -12.093  1.00 87.50           N
ATOM   1386  HE  ARG A  87       1.371   2.558 -11.672  1.00 87.50           H
ATOM   1387  NH1 ARG A  87       1.828  -0.577 -12.126  1.00 87.50           N
ATOM   1388 HH11 ARG A  87       1.407  -1.427 -11.783  1.00 87.50           H
ATOM   1389 HH12 ARG A  87       2.205  -0.641 -13.062  1.00 87.50           H
ATOM   1390  NH2 ARG A  87       0.621   0.437 -10.639  1.00 87.50           N
ATOM   1391 HH21 ARG A  87       0.314  -0.507 -10.453  1.00 87.50           H
ATOM   1392 HH22 ARG A  87       0.118   1.228 -10.260  1.00 87.50           H
ATOM   1393  CZ  ARG A  87       1.449   0.561 -11.635  1.00 87.50           C
ATOM   1394  N   GLN A  88       1.304   5.380 -16.622  1.00 79.94           N
ATOM   1395  H   GLN A  88       2.084   5.747 -17.147  1.00 79.94           H
ATOM   1396  CA  GLN A  88       0.034   6.116 -16.667  1.00 79.94           C
ATOM   1397  HA  GLN A  88      -0.408   6.132 -15.670  1.00 79.94           H
ATOM   1398  C   GLN A  88      -1.005   5.454 -17.579  1.00 79.94           C
ATOM   1399  CB  GLN A  88       0.292   7.562 -17.113  1.00 79.94           C
ATOM   1400  HB2 GLN A  88      -0.649   8.014 -17.428  1.00 79.94           H
ATOM   1401  HB3 GLN A  88       0.970   7.561 -17.966  1.00 79.94           H
ATOM   1402  O   GLN A  88      -2.196   5.548 -17.295  1.00 79.94           O
ATOM   1403  CG  GLN A  88       0.871   8.415 -15.974  1.00 79.94           C
ATOM   1404  HG2 GLN A  88       0.124   8.486 -15.181  1.00 79.94           H
ATOM   1405  HG3 GLN A  88       1.756   7.934 -15.559  1.00 79.94           H
ATOM   1406  CD  GLN A  88       1.255   9.823 -16.417  1.00 79.94           C
ATOM   1407  NE2 GLN A  88       1.368  10.758 -15.499  1.00 79.94           N
ATOM   1408 HE21 GLN A  88       1.511  11.689 -15.862  1.00 79.94           H
ATOM   1409 HE22 GLN A  88       1.075  10.583 -14.548  1.00 79.94           H
ATOM   1410  OE1 GLN A  88       1.478  10.130 -17.574  1.00 79.94           O
ATOM   1411  N   ASP A  89      -0.572   4.768 -18.640  1.00 83.62           N
ATOM   1412  H   ASP A  89       0.412   4.764 -18.865  1.00 83.62           H
ATOM   1413  CA  ASP A  89      -1.471   3.978 -19.479  1.00 83.62           C
ATOM   1414  HA  ASP A  89      -2.273   4.635 -19.815  1.00 83.62           H
ATOM   1415  C   ASP A  89      -2.053   2.782 -18.683  1.00 83.62           C
ATOM   1416  CB  ASP A  89      -0.738   3.527 -20.743  1.00 83.62           C
ATOM   1417  HB2 ASP A  89       0.105   2.893 -20.469  1.00 83.62           H
ATOM   1418  HB3 ASP A  89      -0.351   4.401 -21.269  1.00 83.62           H
ATOM   1419  O   ASP A  89      -1.288   1.968 -18.154  1.00 83.62           O
ATOM   1420  CG  ASP A  89      -1.697   2.763 -21.654  1.00 83.62           C
ATOM   1421  OD1 ASP A  89      -1.966   1.583 -21.336  1.00 83.62           O
ATOM   1422  OD2 ASP A  89      -2.212   3.368 -22.613  1.00 83.62           O
ATOM   1423  N   PRO A  90      -3.391   2.627 -18.587  1.00 81.81           N
ATOM   1424  CA  PRO A  90      -4.002   1.562 -17.787  1.00 81.81           C
ATOM   1425  HA  PRO A  90      -3.661   1.668 -16.757  1.00 81.81           H
ATOM   1426  C   PRO A  90      -3.685   0.138 -18.263  1.00 81.81           C
ATOM   1427  CB  PRO A  90      -5.513   1.820 -17.848  1.00 81.81           C
ATOM   1428  HB2 PRO A  90      -5.954   1.275 -18.682  1.00 81.81           H
ATOM   1429  HB3 PRO A  90      -6.004   1.548 -16.913  1.00 81.81           H
ATOM   1430  O   PRO A  90      -3.710  -0.792 -17.454  1.00 81.81           O
ATOM   1431  CG  PRO A  90      -5.613   3.318 -18.123  1.00 81.81           C
ATOM   1432  HG2 PRO A  90      -5.492   3.872 -17.192  1.00 81.81           H
ATOM   1433  HG3 PRO A  90      -6.552   3.581 -18.611  1.00 81.81           H
ATOM   1434  CD  PRO A  90      -4.413   3.567 -19.028  1.00 81.81           C
ATOM   1435  HD2 PRO A  90      -4.099   4.605 -18.913  1.00 81.81           H
ATOM   1436  HD3 PRO A  90      -4.671   3.362 -20.066  1.00 81.81           H
ATOM   1437  N   LEU A  91      -3.406  -0.053 -19.556  1.00 87.75           N
ATOM   1438  H   LEU A  91      -3.249   0.760 -20.135  1.00 87.75           H
ATOM   1439  CA  LEU A  91      -3.143  -1.351 -20.178  1.00 87.75           C
ATOM   1440  HA  LEU A  91      -3.708  -2.118 -19.649  1.00 87.75           H
ATOM   1441  C   LEU A  91      -1.658  -1.722 -20.084  1.00 87.75           C
ATOM   1442  CB  LEU A  91      -3.638  -1.278 -21.637  1.00 87.75           C
ATOM   1443  HB2 LEU A  91      -4.692  -1.000 -21.633  1.00 87.75           H
ATOM   1444  HB3 LEU A  91      -3.094  -0.485 -22.153  1.00 87.75           H
ATOM   1445  O   LEU A  91      -1.325  -2.840 -19.690  1.00 87.75           O
ATOM   1446  CG  LEU A  91      -3.466  -2.566 -22.455  1.00 87.75           C
ATOM   1447  HG  LEU A  91      -2.417  -2.863 -22.458  1.00 87.75           H
ATOM   1448  CD1 LEU A  91      -4.313  -3.713 -21.896  1.00 87.75           C
ATOM   1449 HD11 LEU A  91      -3.937  -3.999 -20.913  1.00 87.75           H
ATOM   1450 HD12 LEU A  91      -4.250  -4.578 -22.557  1.00 87.75           H
ATOM   1451 HD13 LEU A  91      -5.353  -3.400 -21.811  1.00 87.75           H
ATOM   1452  CD2 LEU A  91      -3.900  -2.308 -23.898  1.00 87.75           C
ATOM   1453 HD21 LEU A  91      -3.253  -1.550 -24.339  1.00 87.75           H
ATOM   1454 HD22 LEU A  91      -4.930  -1.951 -23.921  1.00 87.75           H
ATOM   1455 HD23 LEU A  91      -3.826  -3.223 -24.485  1.00 87.75           H
ATOM   1456  N   LEU A  92      -0.763  -0.785 -20.403  1.00 91.88           N
ATOM   1457  H   LEU A  92      -1.115   0.107 -20.721  1.00 91.88           H
ATOM   1458  CA  LEU A  92       0.684  -0.996 -20.337  1.00 91.88           C
ATOM   1459  HA  LEU A  92       0.918  -1.969 -20.767  1.00 91.88           H
ATOM   1460  C   LEU A  92       1.181  -1.000 -18.886  1.00 91.88           C
ATOM   1461  CB  LEU A  92       1.420   0.090 -21.140  1.00 91.88           C
ATOM   1462  HB2 LEU A  92       2.483  -0.147 -21.102  1.00 91.88           H
ATOM   1463  HB3 LEU A  92       1.275   1.045 -20.635  1.00 91.88           H
ATOM   1464  O   LEU A  92       1.969  -1.869 -18.509  1.00 91.88           O
ATOM   1465  CG  LEU A  92       1.027   0.256 -22.619  1.00 91.88           C
ATOM   1466  HG  LEU A  92      -0.040   0.453 -22.712  1.00 91.88           H
ATOM   1467  CD1 LEU A  92       1.801   1.442 -23.197  1.00 91.88           C
ATOM   1468 HD11 LEU A  92       2.873   1.297 -23.063  1.00 91.88           H
ATOM   1469 HD12 LEU A  92       1.489   2.354 -22.689  1.00 91.88           H
ATOM   1470 HD13 LEU A  92       1.568   1.553 -24.255  1.00 91.88           H
ATOM   1471  CD2 LEU A  92       1.372  -0.987 -23.441  1.00 91.88           C
ATOM   1472 HD21 LEU A  92       2.437  -1.207 -23.371  1.00 91.88           H
ATOM   1473 HD22 LEU A  92       0.796  -1.838 -23.075  1.00 91.88           H
ATOM   1474 HD23 LEU A  92       1.101  -0.817 -24.482  1.00 91.88           H
ATOM   1475  N   GLY A  93       0.694  -0.075 -18.058  1.00 89.88           N
ATOM   1476  H   GLY A  93       0.066   0.623 -18.430  1.00 89.88           H
ATOM   1477  CA  GLY A  93       1.147   0.114 -16.681  1.00 89.88           C
ATOM   1478  HA2 GLY A  93       0.702   1.034 -16.303  1.00 89.88           H
ATOM   1479  HA3 GLY A  93       2.232   0.217 -16.675  1.00 89.88           H
ATOM   1480  C   GLY A  93       0.759  -1.026 -15.743  1.00 89.88           C
ATOM   1481  O   GLY A  93       1.468  -1.261 -14.765  1.00 89.88           O
ATOM   1482  N   SER A  94      -0.320  -1.751 -16.056  1.00 88.06           N
ATOM   1483  H   SER A  94      -0.847  -1.477 -16.873  1.00 88.06           H
ATOM   1484  CA  SER A  94      -0.748  -2.972 -15.355  1.00 88.06           C
ATOM   1485  HA  SER A  94      -0.343  -2.951 -14.343  1.00 88.06           H
ATOM   1486  C   SER A  94      -0.238  -4.269 -16.003  1.00 88.06           C
ATOM   1487  CB  SER A  94      -2.276  -2.997 -15.218  1.00 88.06           C
ATOM   1488  HB2 SER A  94      -2.617  -2.081 -14.737  1.00 88.06           H
ATOM   1489  HB3 SER A  94      -2.556  -3.844 -14.591  1.00 88.06           H
ATOM   1490  O   SER A  94      -0.434  -5.347 -15.442  1.00 88.06           O
ATOM   1491  OG  SER A  94      -2.909  -3.140 -16.475  1.00 88.06           O
ATOM   1492  HG  SER A  94      -3.177  -2.276 -16.800  1.00 88.06           H
ATOM   1493  N   SER A  95       0.438  -4.190 -17.158  1.00 93.31           N
ATOM   1494  H   SER A  95       0.593  -3.281 -17.569  1.00 93.31           H
ATOM   1495  CA  SER A  95       0.893  -5.374 -17.894  1.00 93.31           C
ATOM   1496  HA  SER A  95       0.013  -5.989 -18.080  1.00 93.31           H
ATOM   1497  C   SER A  95       1.893  -6.218 -17.099  1.00 93.31           C
ATOM   1498  CB  SER A  95       1.484  -5.017 -19.266  1.00 93.31           C
ATOM   1499  HB2 SER A  95       0.778  -4.401 -19.824  1.00 93.31           H
ATOM   1500  HB3 SER A  95       1.655  -5.941 -19.817  1.00 93.31           H
ATOM   1501  O   SER A  95       2.807  -5.708 -16.445  1.00 93.31           O
ATOM   1502  OG  SER A  95       2.724  -4.347 -19.165  1.00 93.31           O
ATOM   1503  HG  SER A  95       2.528  -3.448 -18.890  1.00 93.31           H
ATOM   1504  N   GLU A  96       1.770  -7.542 -17.214  1.00 93.94           N
ATOM   1505  H   GLU A  96       0.976  -7.920 -17.710  1.00 93.94           H
ATOM   1506  CA  GLU A  96       2.738  -8.468 -16.621  1.00 93.94           C
ATOM   1507  HA  GLU A  96       2.813  -8.248 -15.555  1.00 93.94           H
ATOM   1508  C   GLU A  96       4.140  -8.270 -17.217  1.00 93.94           C
ATOM   1509  CB  GLU A  96       2.229  -9.913 -16.779  1.00 93.94           C
ATOM   1510  HB2 GLU A  96       1.317 -10.024 -16.193  1.00 93.94           H
ATOM   1511  HB3 GLU A  96       1.970 -10.076 -17.825  1.00 93.94           H
ATOM   1512  O   GLU A  96       5.126  -8.389 -16.501  1.00 93.94           O
ATOM   1513  CG  GLU A  96       3.220 -11.018 -16.367  1.00 93.94           C
ATOM   1514  HG2 GLU A  96       4.050 -11.021 -17.073  1.00 93.94           H
ATOM   1515  HG3 GLU A  96       2.715 -11.979 -16.472  1.00 93.94           H
ATOM   1516  CD  GLU A  96       3.780 -10.911 -14.939  1.00 93.94           C
ATOM   1517  OE1 GLU A  96       4.753 -11.652 -14.642  1.00 93.94           O
ATOM   1518  OE2 GLU A  96       3.277 -10.116 -14.116  1.00 93.94           O
ATOM   1519  N   THR A  97       4.256  -7.878 -18.488  1.00 95.94           N
ATOM   1520  H   THR A  97       3.421  -7.823 -19.054  1.00 95.94           H
ATOM   1521  CA  THR A  97       5.542  -7.555 -19.122  1.00 95.94           C
ATOM   1522  HA  THR A  97       6.206  -8.414 -19.020  1.00 95.94           H
ATOM   1523  C   THR A  97       6.247  -6.374 -18.455  1.00 95.94           C
ATOM   1524  CB  THR A  97       5.316  -7.319 -20.619  1.00 95.94           C
ATOM   1525  HB  THR A  97       4.434  -6.697 -20.769  1.00 95.94           H
ATOM   1526  O   THR A  97       7.437  -6.470 -18.140  1.00 95.94           O
ATOM   1527  CG2 THR A  97       6.498  -6.697 -21.360  1.00 95.94           C
ATOM   1528 HG21 THR A  97       6.632  -5.663 -21.041  1.00 95.94           H
ATOM   1529 HG22 THR A  97       7.407  -7.259 -21.150  1.00 95.94           H
ATOM   1530 HG23 THR A  97       6.292  -6.701 -22.430  1.00 95.94           H
ATOM   1531  OG1 THR A  97       5.094  -8.596 -21.146  1.00 95.94           O
ATOM   1532  HG1 THR A  97       4.596  -8.491 -21.960  1.00 95.94           H
ATOM   1533  N   PHE A  98       5.525  -5.285 -18.173  1.00 96.25           N
ATOM   1534  H   PHE A  98       4.545  -5.264 -18.417  1.00 96.25           H
ATOM   1535  CA  PHE A  98       6.076  -4.127 -17.467  1.00 96.25           C
ATOM   1536  HA  PHE A  98       7.007  -3.826 -17.949  1.00 96.25           H
ATOM   1537  C   PHE A  98       6.409  -4.452 -16.004  1.00 96.25           C
ATOM   1538  CB  PHE A  98       5.077  -2.970 -17.572  1.00 96.25           C
ATOM   1539  HB2 PHE A  98       4.892  -2.757 -18.626  1.00 96.25           H
ATOM   1540  HB3 PHE A  98       4.131  -3.273 -17.124  1.00 96.25           H
ATOM   1541  O   PHE A  98       7.525  -4.202 -15.543  1.00 96.25           O
ATOM   1542  CG  PHE A  98       5.541  -1.694 -16.911  1.00 96.25           C
ATOM   1543  CD1 PHE A  98       4.975  -1.276 -15.694  1.00 96.25           C
ATOM   1544  HD1 PHE A  98       4.213  -1.873 -15.214  1.00 96.25           H
ATOM   1545  CD2 PHE A  98       6.545  -0.921 -17.520  1.00 96.25           C
ATOM   1546  HD2 PHE A  98       6.967  -1.241 -18.461  1.00 96.25           H
ATOM   1547  CE1 PHE A  98       5.407  -0.079 -15.099  1.00 96.25           C
ATOM   1548  HE1 PHE A  98       4.991   0.223 -14.149  1.00 96.25           H
ATOM   1549  CE2 PHE A  98       6.965   0.285 -16.932  1.00 96.25           C
ATOM   1550  HE2 PHE A  98       7.708   0.893 -17.426  1.00 96.25           H
ATOM   1551  CZ  PHE A  98       6.391   0.710 -15.722  1.00 96.25           C
ATOM   1552  HZ  PHE A  98       6.704   1.638 -15.268  1.00 96.25           H
ATOM   1553  N   ASN A  99       5.474  -5.078 -15.285  1.00 95.44           N
ATOM   1554  H   ASN A  99       4.581  -5.266 -15.718  1.00 95.44           H
ATOM   1555  CA  ASN A  99       5.647  -5.402 -13.870  1.00 95.44           C
ATOM   1556  HA  ASN A  99       5.986  -4.504 -13.353  1.00 95.44           H
ATOM   1557  C   ASN A  99       6.749  -6.464 -13.648  1.00 95.44           C
ATOM   1558  CB  ASN A  99       4.268  -5.785 -13.298  1.00 95.44           C
ATOM   1559  HB2 ASN A  99       3.824  -6.577 -13.901  1.00 95.44           H
ATOM   1560  HB3 ASN A  99       4.393  -6.162 -12.283  1.00 95.44           H
ATOM   1561  O   ASN A  99       7.585  -6.309 -12.759  1.00 95.44           O
ATOM   1562  CG  ASN A  99       3.315  -4.594 -13.219  1.00 95.44           C
ATOM   1563  ND2 ASN A  99       2.058  -4.755 -13.545  1.00 95.44           N
ATOM   1564 HD21 ASN A  99       1.457  -3.952 -13.424  1.00 95.44           H
ATOM   1565 HD22 ASN A  99       1.721  -5.606 -13.974  1.00 95.44           H
ATOM   1566  OD1 ASN A  99       3.683  -3.497 -12.833  1.00 95.44           O
ATOM   1567  N   SER A 100       6.847  -7.482 -14.511  1.00 96.56           N
ATOM   1568  H   SER A 100       6.122  -7.582 -15.205  1.00 96.56           H
ATOM   1569  CA  SER A 100       7.921  -8.493 -14.499  1.00 96.56           C
ATOM   1570  HA  SER A 100       7.991  -8.919 -13.498  1.00 96.56           H
ATOM   1571  C   SER A 100       9.292  -7.920 -14.859  1.00 96.56           C
ATOM   1572  CB  SER A 100       7.577  -9.618 -15.478  1.00 96.56           C
ATOM   1573  HB2 SER A 100       7.464  -9.208 -16.481  1.00 96.56           H
ATOM   1574  HB3 SER A 100       6.635 -10.076 -15.175  1.00 96.56           H
ATOM   1575  O   SER A 100      10.308  -8.347 -14.305  1.00 96.56           O
ATOM   1576  OG  SER A 100       8.590 -10.606 -15.510  1.00 96.56           O
ATOM   1577  HG  SER A 100       8.152 -11.450 -15.645  1.00 96.56           H
ATOM   1578  N   PHE A 101       9.365  -6.946 -15.773  1.00 97.56           N
ATOM   1579  H   PHE A 101       8.518  -6.629 -16.225  1.00 97.56           H
ATOM   1580  CA  PHE A 101      10.607  -6.209 -16.020  1.00 97.56           C
ATOM   1581  HA  PHE A 101      11.398  -6.909 -16.288  1.00 97.56           H
ATOM   1582  C   PHE A 101      11.076  -5.479 -14.756  1.00 97.56           C
ATOM   1583  CB  PHE A 101      10.412  -5.233 -17.185  1.00 97.56           C
ATOM   1584  HB2 PHE A 101       9.504  -4.651 -17.029  1.00 97.56           H
ATOM   1585  HB3 PHE A 101      10.280  -5.804 -18.104  1.00 97.56           H
ATOM   1586  O   PHE A 101      12.236  -5.610 -14.368  1.00 97.56           O
ATOM   1587  CG  PHE A 101      11.569  -4.269 -17.355  1.00 97.56           C
ATOM   1588  CD1 PHE A 101      11.557  -3.020 -16.702  1.00 97.56           C
ATOM   1589  HD1 PHE A 101      10.705  -2.733 -16.103  1.00 97.56           H
ATOM   1590  CD2 PHE A 101      12.679  -4.639 -18.132  1.00 97.56           C
ATOM   1591  HD2 PHE A 101      12.698  -5.597 -18.629  1.00 97.56           H
ATOM   1592  CE1 PHE A 101      12.648  -2.142 -16.832  1.00 97.56           C
ATOM   1593  HE1 PHE A 101      12.633  -1.185 -16.331  1.00 97.56           H
ATOM   1594  CE2 PHE A 101      13.764  -3.759 -18.268  1.00 97.56           C
ATOM   1595  HE2 PHE A 101      14.605  -4.051 -18.881  1.00 97.56           H
ATOM   1596  CZ  PHE A 101      13.753  -2.512 -17.619  1.00 97.56           C
ATOM   1597  HZ  PHE A 101      14.590  -1.839 -17.726  1.00 97.56           H
ATOM   1598  N   LEU A 102      10.176  -4.754 -14.087  1.00 96.88           N
ATOM   1599  H   LEU A 102       9.237  -4.691 -14.456  1.00 96.88           H
ATOM   1600  CA  LEU A 102      10.497  -4.005 -12.873  1.00 96.88           C
ATOM   1601  HA  LEU A 102      11.356  -3.364 -13.075  1.00 96.88           H
ATOM   1602  C   LEU A 102      10.915  -4.910 -11.705  1.00 96.88           C
ATOM   1603  CB  LEU A 102       9.289  -3.141 -12.497  1.00 96.88           C
ATOM   1604  HB2 LEU A 102       8.402  -3.769 -12.580  1.00 96.88           H
ATOM   1605  HB3 LEU A 102       9.395  -2.827 -11.458  1.00 96.88           H
ATOM   1606  O   LEU A 102      11.861  -4.554 -11.001  1.00 96.88           O
ATOM   1607  CG  LEU A 102       9.068  -1.890 -13.360  1.00 96.88           C
ATOM   1608  HG  LEU A 102       8.940  -2.173 -14.405  1.00 96.88           H
ATOM   1609  CD1 LEU A 102       7.799  -1.193 -12.876  1.00 96.88           C
ATOM   1610 HD11 LEU A 102       7.881  -0.948 -11.817  1.00 96.88           H
ATOM   1611 HD12 LEU A 102       6.942  -1.849 -13.028  1.00 96.88           H
ATOM   1612 HD13 LEU A 102       7.639  -0.280 -13.450  1.00 96.88           H
ATOM   1613  CD2 LEU A 102      10.227  -0.893 -13.259  1.00 96.88           C
ATOM   1614 HD21 LEU A 102       9.978   0.010 -13.816  1.00 96.88           H
ATOM   1615 HD22 LEU A 102      11.132  -1.318 -13.692  1.00 96.88           H
ATOM   1616 HD23 LEU A 102      10.405  -0.637 -12.214  1.00 96.88           H
ATOM   1617  N   ARG A 103      10.282  -6.079 -11.529  1.00 96.88           N
ATOM   1618  H   ARG A 103       9.453  -6.250 -12.078  1.00 96.88           H
ATOM   1619  CA  ARG A 103      10.686  -7.084 -10.525  1.00 96.88           C
ATOM   1620  HA  ARG A 103      10.739  -6.609  -9.545  1.00 96.88           H
ATOM   1621  C   ARG A 103      12.086  -7.636 -10.795  1.00 96.88           C
ATOM   1622  CB  ARG A 103       9.658  -8.225 -10.458  1.00 96.88           C
ATOM   1623  HB2 ARG A 103       9.432  -8.579 -11.463  1.00 96.88           H
ATOM   1624  HB3 ARG A 103      10.088  -9.051  -9.890  1.00 96.88           H
ATOM   1625  O   ARG A 103      12.946  -7.570  -9.920  1.00 96.88           O
ATOM   1626  CG  ARG A 103       8.372  -7.773  -9.755  1.00 96.88           C
ATOM   1627  HG2 ARG A 103       7.905  -6.976 -10.333  1.00 96.88           H
ATOM   1628  HG3 ARG A 103       8.636  -7.387  -8.769  1.00 96.88           H
ATOM   1629  CD  ARG A 103       7.353  -8.892  -9.554  1.00 96.88           C
ATOM   1630  HD2 ARG A 103       6.513  -8.495  -8.983  1.00 96.88           H
ATOM   1631  HD3 ARG A 103       7.812  -9.676  -8.953  1.00 96.88           H
ATOM   1632  NE  ARG A 103       6.892  -9.481 -10.825  1.00 96.88           N
ATOM   1633  HE  ARG A 103       7.506 -10.165 -11.245  1.00 96.88           H
ATOM   1634  NH1 ARG A 103       4.746  -8.616 -10.935  1.00 96.88           N
ATOM   1635 HH11 ARG A 103       3.813  -8.941 -11.141  1.00 96.88           H
ATOM   1636 HH12 ARG A 103       4.857  -8.153 -10.044  1.00 96.88           H
ATOM   1637  NH2 ARG A 103       5.423 -10.037 -12.451  1.00 96.88           N
ATOM   1638 HH21 ARG A 103       6.025 -10.743 -12.849  1.00 96.88           H
ATOM   1639 HH22 ARG A 103       4.516  -9.956 -12.887  1.00 96.88           H
ATOM   1640  CZ  ARG A 103       5.701  -9.365 -11.383  1.00 96.88           C
ATOM   1641  N   ARG A 104      12.354  -8.096 -12.025  1.00 97.00           N
ATOM   1642  H   ARG A 104      11.604  -8.095 -12.702  1.00 97.00           H
ATOM   1643  CA  ARG A 104      13.684  -8.597 -12.424  1.00 97.00           C
ATOM   1644  HA  ARG A 104      13.976  -9.413 -11.764  1.00 97.00           H
ATOM   1645  C   ARG A 104      14.764  -7.530 -12.261  1.00 97.00           C
ATOM   1646  CB  ARG A 104      13.653  -9.107 -13.870  1.00 97.00           C
ATOM   1647  HB2 ARG A 104      13.182  -8.359 -14.509  1.00 97.00           H
ATOM   1648  HB3 ARG A 104      14.678  -9.253 -14.213  1.00 97.00           H
ATOM   1649  O   ARG A 104      15.801  -7.797 -11.667  1.00 97.00           O
ATOM   1650  CG  ARG A 104      12.913 -10.448 -13.980  1.00 97.00           C
ATOM   1651  HG2 ARG A 104      11.896 -10.358 -13.597  1.00 97.00           H
ATOM   1652  HG3 ARG A 104      13.441 -11.189 -13.380  1.00 97.00           H
ATOM   1653  CD  ARG A 104      12.873 -10.935 -15.433  1.00 97.00           C
ATOM   1654  HD2 ARG A 104      12.506 -11.962 -15.438  1.00 97.00           H
ATOM   1655  HD3 ARG A 104      13.890 -10.927 -15.825  1.00 97.00           H
ATOM   1656  NE  ARG A 104      11.979 -10.101 -16.263  1.00 97.00           N
ATOM   1657  HE  ARG A 104      11.228  -9.646 -15.765  1.00 97.00           H
ATOM   1658  NH1 ARG A 104      12.962 -10.509 -18.299  1.00 97.00           N
ATOM   1659 HH11 ARG A 104      13.673 -11.046 -17.824  1.00 97.00           H
ATOM   1660 HH12 ARG A 104      12.969 -10.400 -19.303  1.00 97.00           H
ATOM   1661  NH2 ARG A 104      11.130  -9.238 -18.194  1.00 97.00           N
ATOM   1662 HH21 ARG A 104      10.357  -8.858 -17.665  1.00 97.00           H
ATOM   1663 HH22 ARG A 104      11.122  -9.160 -19.200  1.00 97.00           H
ATOM   1664  CZ  ARG A 104      12.029  -9.952 -17.575  1.00 97.00           C
ATOM   1665  N   ALA A 105      14.493  -6.301 -12.696  1.00 97.06           N
ATOM   1666  H   ALA A 105      13.627  -6.141 -13.190  1.00 97.06           H
ATOM   1667  CA  ALA A 105      15.425  -5.191 -12.540  1.00 97.06           C
ATOM   1668  HA  ALA A 105      16.377  -5.477 -12.987  1.00 97.06           H
ATOM   1669  C   ALA A 105      15.696  -4.852 -11.060  1.00 97.06           C
ATOM   1670  CB  ALA A 105      14.872  -3.991 -13.314  1.00 97.06           C
ATOM   1671  HB1 ALA A 105      14.728  -4.261 -14.359  1.00 97.06           H
ATOM   1672  HB2 ALA A 105      13.917  -3.681 -12.888  1.00 97.06           H
ATOM   1673  HB3 ALA A 105      15.586  -3.170 -13.258  1.00 97.06           H
ATOM   1674  O   ALA A 105      16.832  -4.520 -10.716  1.00 97.06           O
ATOM   1675  N   GLN A 106      14.696  -4.950 -10.172  1.00 96.06           N
ATOM   1676  H   GLN A 106      13.774  -5.200 -10.501  1.00 96.06           H
ATOM   1677  CA  GLN A 106      14.881  -4.798  -8.720  1.00 96.06           C
ATOM   1678  HA  GLN A 106      15.328  -3.824  -8.524  1.00 96.06           H
ATOM   1679  C   GLN A 106      15.828  -5.878  -8.175  1.00 96.06           C
ATOM   1680  CB  GLN A 106      13.512  -4.860  -8.014  1.00 96.06           C
ATOM   1681  HB2 GLN A 106      13.138  -5.884  -8.026  1.00 96.06           H
ATOM   1682  HB3 GLN A 106      12.804  -4.233  -8.554  1.00 96.06           H
ATOM   1683  O   GLN A 106      16.801  -5.557  -7.489  1.00 96.06           O
ATOM   1684  CG  GLN A 106      13.570  -4.368  -6.559  1.00 96.06           C
ATOM   1685  HG2 GLN A 106      14.334  -4.923  -6.015  1.00 96.06           H
ATOM   1686  HG3 GLN A 106      13.853  -3.316  -6.558  1.00 96.06           H
ATOM   1687  CD  GLN A 106      12.250  -4.516  -5.797  1.00 96.06           C
ATOM   1688  NE2 GLN A 106      12.085  -3.783  -4.719  1.00 96.06           N
ATOM   1689 HE21 GLN A 106      12.760  -3.073  -4.472  1.00 96.06           H
ATOM   1690 HE22 GLN A 106      11.225  -3.895  -4.203  1.00 96.06           H
ATOM   1691  OE1 GLN A 106      11.364  -5.288  -6.128  1.00 96.06           O
ATOM   1692  N   GLN A 107      15.581  -7.141  -8.538  1.00 96.19           N
ATOM   1693  H   GLN A 107      14.762  -7.321  -9.101  1.00 96.19           H
ATOM   1694  CA  GLN A 107      16.376  -8.297  -8.125  1.00 96.19           C
ATOM   1695  HA  GLN A 107      16.384  -8.332  -7.035  1.00 96.19           H
ATOM   1696  C   GLN A 107      17.836  -8.199  -8.600  1.00 96.19           C
ATOM   1697  CB  GLN A 107      15.690  -9.569  -8.648  1.00 96.19           C
ATOM   1698  HB2 GLN A 107      15.821  -9.650  -9.727  1.00 96.19           H
ATOM   1699  HB3 GLN A 107      14.622  -9.513  -8.436  1.00 96.19           H
ATOM   1700  O   GLN A 107      18.755  -8.288  -7.785  1.00 96.19           O
ATOM   1701  CG  GLN A 107      16.255 -10.818  -7.968  1.00 96.19           C
ATOM   1702  HG2 GLN A 107      16.164 -10.711  -6.887  1.00 96.19           H
ATOM   1703  HG3 GLN A 107      17.312 -10.907  -8.220  1.00 96.19           H
ATOM   1704  CD  GLN A 107      15.565 -12.117  -8.375  1.00 96.19           C
ATOM   1705  NE2 GLN A 107      15.963 -13.210  -7.765  1.00 96.19           N
ATOM   1706 HE21 GLN A 107      15.556 -14.095  -8.032  1.00 96.19           H
ATOM   1707 HE22 GLN A 107      16.704 -13.146  -7.082  1.00 96.19           H
ATOM   1708  OE1 GLN A 107      14.697 -12.165  -9.235  1.00 96.19           O
ATOM   1709  N   GLU A 108      18.054  -7.920  -9.891  1.00 95.50           N
ATOM   1710  H   GLU A 108      17.254  -7.898 -10.508  1.00 95.50           H
ATOM   1711  CA  GLU A 108      19.380  -7.690 -10.487  1.00 95.50           C
ATOM   1712  HA  GLU A 108      19.989  -8.590 -10.393  1.00 95.50           H
ATOM   1713  C   GLU A 108      20.130  -6.537  -9.798  1.00 95.50           C
ATOM   1714  CB  GLU A 108      19.230  -7.332 -11.978  1.00 95.50           C
ATOM   1715  HB2 GLU A 108      20.182  -6.924 -12.321  1.00 95.50           H
ATOM   1716  HB3 GLU A 108      18.480  -6.546 -12.072  1.00 95.50           H
ATOM   1717  O   GLU A 108      21.327  -6.634  -9.531  1.00 95.50           O
ATOM   1718  CG  GLU A 108      18.861  -8.497 -12.913  1.00 95.50           C
ATOM   1719  HG2 GLU A 108      17.968  -8.995 -12.536  1.00 95.50           H
ATOM   1720  HG3 GLU A 108      19.677  -9.219 -12.906  1.00 95.50           H
ATOM   1721  CD  GLU A 108      18.613  -8.020 -14.362  1.00 95.50           C
ATOM   1722  OE1 GLU A 108      17.944  -8.751 -15.129  1.00 95.50           O
ATOM   1723  OE2 GLU A 108      19.084  -6.912 -14.727  1.00 95.50           O
ATOM   1724  N   THR A 109      19.428  -5.444  -9.476  1.00 94.62           N
ATOM   1725  H   THR A 109      18.444  -5.437  -9.703  1.00 94.62           H
ATOM   1726  CA  THR A 109      20.034  -4.251  -8.857  1.00 94.62           C
ATOM   1727  HA  THR A 109      20.889  -3.943  -9.460  1.00 94.62           H
ATOM   1728  C   THR A 109      20.540  -4.513  -7.446  1.00 94.62           C
ATOM   1729  CB  THR A 109      19.035  -3.091  -8.797  1.00 94.62           C
ATOM   1730  HB  THR A 109      18.142  -3.392  -8.249  1.00 94.62           H
ATOM   1731  O   THR A 109      21.569  -3.958  -7.058  1.00 94.62           O
ATOM   1732  CG2 THR A 109      19.611  -1.821  -8.164  1.00 94.62           C
ATOM   1733 HG21 THR A 109      20.563  -1.580  -8.638  1.00 94.62           H
ATOM   1734 HG22 THR A 109      18.913  -0.992  -8.288  1.00 94.62           H
ATOM   1735 HG23 THR A 109      19.759  -1.974  -7.095  1.00 94.62           H
ATOM   1736  OG1 THR A 109      18.679  -2.744 -10.105  1.00 94.62           O
ATOM   1737  HG1 THR A 109      18.132  -3.463 -10.431  1.00 94.62           H
ATOM   1738  N   GLN A 110      19.801  -5.316  -6.680  1.00 93.69           N
ATOM   1739  H   GLN A 110      18.965  -5.724  -7.074  1.00 93.69           H
ATOM   1740  CA  GLN A 110      20.141  -5.665  -5.300  1.00 93.69           C
ATOM   1741  HA  GLN A 110      20.762  -4.874  -4.879  1.00 93.69           H
ATOM   1742  C   GLN A 110      20.987  -6.944  -5.204  1.00 93.69           C
ATOM   1743  CB  GLN A 110      18.856  -5.748  -4.461  1.00 93.69           C
ATOM   1744  HB2 GLN A 110      19.112  -6.008  -3.434  1.00 93.69           H
ATOM   1745  HB3 GLN A 110      18.227  -6.540  -4.865  1.00 93.69           H
ATOM   1746  O   GLN A 110      21.440  -7.275  -4.114  1.00 93.69           O
ATOM   1747  CG  GLN A 110      18.049  -4.435  -4.449  1.00 93.69           C
ATOM   1748  HG2 GLN A 110      17.135  -4.596  -3.879  1.00 93.69           H
ATOM   1749  HG3 GLN A 110      17.748  -4.181  -5.466  1.00 93.69           H
ATOM   1750  CD  GLN A 110      18.758  -3.233  -3.834  1.00 93.69           C
ATOM   1751  NE2 GLN A 110      18.242  -2.044  -4.056  1.00 93.69           N
ATOM   1752 HE21 GLN A 110      17.379  -1.961  -4.573  1.00 93.69           H
ATOM   1753 HE22 GLN A 110      18.623  -1.281  -3.514  1.00 93.69           H
ATOM   1754  OE1 GLN A 110      19.742  -3.309  -3.113  1.00 93.69           O
ATOM   1755  N   GLN A 111      21.230  -7.624  -6.333  1.00 93.94           N
ATOM   1756  H   GLN A 111      20.781  -7.303  -7.179  1.00 93.94           H
ATOM   1757  CA  GLN A 111      22.028  -8.851  -6.440  1.00 93.94           C
ATOM   1758  HA  GLN A 111      21.894  -9.218  -7.457  1.00 93.94           H
ATOM   1759  C   GLN A 111      21.512  -9.990  -5.540  1.00 93.94           C
ATOM   1760  CB  GLN A 111      23.531  -8.537  -6.277  1.00 93.94           C
ATOM   1761  HB2 GLN A 111      24.101  -9.458  -6.398  1.00 93.94           H
ATOM   1762  HB3 GLN A 111      23.716  -8.151  -5.275  1.00 93.94           H
ATOM   1763  O   GLN A 111      22.293 -10.755  -4.982  1.00 93.94           O
ATOM   1764  CG  GLN A 111      24.029  -7.523  -7.323  1.00 93.94           C
ATOM   1765  HG2 GLN A 111      23.844  -7.932  -8.316  1.00 93.94           H
ATOM   1766  HG3 GLN A 111      23.475  -6.588  -7.233  1.00 93.94           H
ATOM   1767  CD  GLN A 111      25.513  -7.194  -7.187  1.00 93.94           C
ATOM   1768  NE2 GLN A 111      26.194  -6.921  -8.278  1.00 93.94           N
ATOM   1769 HE21 GLN A 111      27.195  -6.850  -8.155  1.00 93.94           H
ATOM   1770 HE22 GLN A 111      25.772  -7.068  -9.183  1.00 93.94           H
ATOM   1771  OE1 GLN A 111      26.094  -7.131  -6.116  1.00 93.94           O
ATOM   1772  N   VAL A 112      20.185 -10.102  -5.406  1.00 94.50           N
ATOM   1773  H   VAL A 112      19.600  -9.478  -5.943  1.00 94.50           H
ATOM   1774  CA  VAL A 112      19.531 -11.135  -4.586  1.00 94.50           C
ATOM   1775  HA  VAL A 112      20.208 -11.405  -3.775  1.00 94.50           H
ATOM   1776  C   VAL A 112      19.247 -12.376  -5.449  1.00 94.50           C
ATOM   1777  CB  VAL A 112      18.249 -10.589  -3.923  1.00 94.50           C
ATOM   1778  HB  VAL A 112      17.558 -10.248  -4.694  1.00 94.50           H
ATOM   1779  O   VAL A 112      18.437 -12.279  -6.375  1.00 94.50           O
ATOM   1780  CG1 VAL A 112      17.552 -11.656  -3.074  1.00 94.50           C
ATOM   1781 HG11 VAL A 112      18.243 -12.071  -2.340  1.00 94.50           H
ATOM   1782 HG12 VAL A 112      17.189 -12.461  -3.713  1.00 94.50           H
ATOM   1783 HG13 VAL A 112      16.695 -11.225  -2.557  1.00 94.50           H
ATOM   1784  CG2 VAL A 112      18.561  -9.402  -2.999  1.00 94.50           C
ATOM   1785 HG21 VAL A 112      17.647  -9.045  -2.525  1.00 94.50           H
ATOM   1786 HG22 VAL A 112      19.001  -8.584  -3.570  1.00 94.50           H
ATOM   1787 HG23 VAL A 112      19.265  -9.710  -2.227  1.00 94.50           H
ATOM   1788  N   PRO A 113      19.880 -13.540  -5.198  1.00 95.62           N
ATOM   1789  CA  PRO A 113      19.575 -14.772  -5.928  1.00 95.62           C
ATOM   1790  HA  PRO A 113      19.686 -14.616  -7.001  1.00 95.62           H
ATOM   1791  C   PRO A 113      18.144 -15.238  -5.636  1.00 95.62           C
ATOM   1792  CB  PRO A 113      20.610 -15.796  -5.446  1.00 95.62           C
ATOM   1793  HB2 PRO A 113      21.520 -15.702  -6.037  1.00 95.62           H
ATOM   1794  HB3 PRO A 113      20.232 -16.818  -5.483  1.00 95.62           H
ATOM   1795  O   PRO A 113      17.592 -14.907  -4.590  1.00 95.62           O
ATOM   1796  CG  PRO A 113      20.886 -15.349  -4.011  1.00 95.62           C
ATOM   1797  HG2 PRO A 113      21.863 -15.681  -3.660  1.00 95.62           H
ATOM   1798  HG3 PRO A 113      20.099 -15.720  -3.354  1.00 95.62           H
ATOM   1799  CD  PRO A 113      20.800 -13.825  -4.104  1.00 95.62           C
ATOM   1800  HD2 PRO A 113      20.432 -13.431  -3.156  1.00 95.62           H
ATOM   1801  HD3 PRO A 113      21.781 -13.411  -4.333  1.00 95.62           H
ATOM   1802  N   THR A 114      17.540 -16.008  -6.547  1.00 97.06           N
ATOM   1803  H   THR A 114      18.043 -16.263  -7.384  1.00 97.06           H
ATOM   1804  CA  THR A 114      16.282 -16.720  -6.262  1.00 97.06           C
ATOM   1805  HA  THR A 114      15.597 -16.056  -5.737  1.00 97.06           H
ATOM   1806  C   THR A 114      16.581 -17.912  -5.360  1.00 97.06           C
ATOM   1807  CB  THR A 114      15.548 -17.153  -7.539  1.00 97.06           C
ATOM   1808  HB  THR A 114      16.240 -17.664  -8.210  1.00 97.06           H
ATOM   1809  O   THR A 114      17.227 -18.865  -5.791  1.00 97.06           O
ATOM   1810  CG2 THR A 114      14.342 -18.055  -7.272  1.00 97.06           C
ATOM   1811 HG21 THR A 114      13.754 -18.171  -8.183  1.00 97.06           H
ATOM   1812 HG22 THR A 114      14.679 -19.042  -6.956  1.00 97.06           H
ATOM   1813 HG23 THR A 114      13.718 -17.630  -6.486  1.00 97.06           H
ATOM   1814  OG1 THR A 114      15.032 -16.010  -8.183  1.00 97.06           O
ATOM   1815  HG1 THR A 114      14.095 -15.998  -7.974  1.00 97.06           H
ATOM   1816  N   GLU A 115      16.106 -17.849  -4.121  1.00 97.62           N
ATOM   1817  H   GLU A 115      15.604 -17.020  -3.832  1.00 97.62           H
ATOM   1818  CA  GLU A 115      16.250 -18.892  -3.101  1.00 97.62           C
ATOM   1819  HA  GLU A 115      16.289 -19.861  -3.598  1.00 97.62           H
ATOM   1820  C   GLU A 115      15.022 -18.909  -2.177  1.00 97.62           C
ATOM   1821  CB  GLU A 115      17.576 -18.718  -2.330  1.00 97.62           C
ATOM   1822  HB2 GLU A 115      17.677 -19.540  -1.621  1.00 97.62           H
ATOM   1823  HB3 GLU A 115      18.390 -18.799  -3.051  1.00 97.62           H
ATOM   1824  O   GLU A 115      14.288 -17.920  -2.100  1.00 97.62           O
ATOM   1825  CG  GLU A 115      17.723 -17.386  -1.566  1.00 97.62           C
ATOM   1826  HG2 GLU A 115      17.505 -16.563  -2.246  1.00 97.62           H
ATOM   1827  HG3 GLU A 115      16.986 -17.366  -0.765  1.00 97.62           H
ATOM   1828  CD  GLU A 115      19.124 -17.153  -0.967  1.00 97.62           C
ATOM   1829  OE1 GLU A 115      19.296 -16.098  -0.311  1.00 97.62           O
ATOM   1830  OE2 GLU A 115      20.036 -17.982  -1.197  1.00 97.62           O
ATOM   1831  N   GLU A 116      14.781 -20.034  -1.501  1.00 98.12           N
ATOM   1832  H   GLU A 116      15.434 -20.801  -1.573  1.00 98.12           H
ATOM   1833  CA  GLU A 116      13.732 -20.148  -0.481  1.00 98.12           C
ATOM   1834  HA  GLU A 116      12.822 -19.667  -0.844  1.00 98.12           H
ATOM   1835  C   GLU A 116      14.150 -19.444   0.815  1.00 98.12           C
ATOM   1836  CB  GLU A 116      13.405 -21.618  -0.171  1.00 98.12           C
ATOM   1837  HB2 GLU A 116      14.332 -22.157   0.025  1.00 98.12           H
ATOM   1838  HB3 GLU A 116      12.794 -21.640   0.731  1.00 98.12           H
ATOM   1839  O   GLU A 116      15.249 -19.649   1.332  1.00 98.12           O
ATOM   1840  CG  GLU A 116      12.627 -22.325  -1.292  1.00 98.12           C
ATOM   1841  HG2 GLU A 116      11.720 -21.755  -1.493  1.00 98.12           H
ATOM   1842  HG3 GLU A 116      13.237 -22.327  -2.195  1.00 98.12           H
ATOM   1843  CD  GLU A 116      12.235 -23.773  -0.937  1.00 98.12           C
ATOM   1844  OE1 GLU A 116      11.721 -24.463  -1.846  1.00 98.12           O
ATOM   1845  OE2 GLU A 116      12.437 -24.191   0.228  1.00 98.12           O
ATOM   1846  N   VAL A 117      13.247 -18.637   1.371  1.00 97.94           N
ATOM   1847  H   VAL A 117      12.373 -18.497   0.884  1.00 97.94           H
ATOM   1848  CA  VAL A 117      13.472 -17.839   2.580  1.00 97.94           C
ATOM   1849  HA  VAL A 117      14.294 -18.288   3.139  1.00 97.94           H
ATOM   1850  C   VAL A 117      12.247 -17.848   3.491  1.00 97.94           C
ATOM   1851  CB  VAL A 117      13.878 -16.390   2.235  1.00 97.94           C
ATOM   1852  HB  VAL A 117      13.901 -15.814   3.161  1.00 97.94           H
ATOM   1853  O   VAL A 117      11.103 -17.867   3.040  1.00 97.94           O
ATOM   1854  CG1 VAL A 117      15.284 -16.335   1.633  1.00 97.94           C
ATOM   1855 HG11 VAL A 117      15.997 -16.832   2.290  1.00 97.94           H
ATOM   1856 HG12 VAL A 117      15.293 -16.842   0.669  1.00 97.94           H
ATOM   1857 HG13 VAL A 117      15.597 -15.301   1.486  1.00 97.94           H
ATOM   1858  CG2 VAL A 117      12.905 -15.699   1.272  1.00 97.94           C
ATOM   1859 HG21 VAL A 117      11.903 -15.676   1.701  1.00 97.94           H
ATOM   1860 HG22 VAL A 117      13.235 -14.681   1.070  1.00 97.94           H
ATOM   1861 HG23 VAL A 117      12.872 -16.234   0.322  1.00 97.94           H
ATOM   1862  N   SER A 118      12.490 -17.786   4.802  1.00 98.00           N
ATOM   1863  H   SER A 118      13.454 -17.756   5.102  1.00 98.00           H
ATOM   1864  CA  SER A 118      11.449 -17.534   5.801  1.00 98.00           C
ATOM   1865  HA  SER A 118      10.505 -17.951   5.452  1.00 98.00           H
ATOM   1866  C   SER A 118      11.293 -16.022   5.988  1.00 98.00           C
ATOM   1867  CB  SER A 118      11.807 -18.240   7.112  1.00 98.00           C
ATOM   1868  HB2 SER A 118      12.007 -19.292   6.904  1.00 98.00           H
ATOM   1869  HB3 SER A 118      12.704 -17.793   7.536  1.00 98.00           H
ATOM   1870  O   SER A 118      12.190 -15.360   6.513  1.00 98.00           O
ATOM   1871  OG  SER A 118      10.747 -18.156   8.045  1.00 98.00           O
ATOM   1872  HG  SER A 118      10.101 -18.818   7.789  1.00 98.00           H
ATOM   1873  N   LEU A 119      10.176 -15.461   5.522  1.00 98.25           N
ATOM   1874  H   LEU A 119       9.481 -16.069   5.112  1.00 98.25           H
ATOM   1875  CA  LEU A 119       9.866 -14.035   5.615  1.00 98.25           C
ATOM   1876  HA  LEU A 119      10.801 -13.496   5.766  1.00 98.25           H
ATOM   1877  C   LEU A 119       8.959 -13.756   6.821  1.00 98.25           C
ATOM   1878  CB  LEU A 119       9.270 -13.567   4.274  1.00 98.25           C
ATOM   1879  HB2 LEU A 119       9.969 -13.823   3.478  1.00 98.25           H
ATOM   1880  HB3 LEU A 119       8.350 -14.125   4.098  1.00 98.25           H
ATOM   1881  O   LEU A 119       7.923 -14.396   7.004  1.00 98.25           O
ATOM   1882  CG  LEU A 119       8.949 -12.062   4.180  1.00 98.25           C
ATOM   1883  HG  LEU A 119       8.212 -11.796   4.938  1.00 98.25           H
ATOM   1884  CD1 LEU A 119      10.188 -11.179   4.360  1.00 98.25           C
ATOM   1885 HD11 LEU A 119      10.961 -11.475   3.651  1.00 98.25           H
ATOM   1886 HD12 LEU A 119      10.570 -11.271   5.376  1.00 98.25           H
ATOM   1887 HD13 LEU A 119       9.928 -10.134   4.189  1.00 98.25           H
ATOM   1888  CD2 LEU A 119       8.356 -11.766   2.802  1.00 98.25           C
ATOM   1889 HD21 LEU A 119       8.059 -10.720   2.735  1.00 98.25           H
ATOM   1890 HD22 LEU A 119       9.082 -11.993   2.022  1.00 98.25           H
ATOM   1891 HD23 LEU A 119       7.476 -12.392   2.653  1.00 98.25           H
ATOM   1892  N   GLU A 120       9.343 -12.769   7.631  1.00 98.12           N
ATOM   1893  H   GLU A 120      10.212 -12.298   7.425  1.00 98.12           H
ATOM   1894  CA  GLU A 120       8.543 -12.253   8.746  1.00 98.12           C
ATOM   1895  HA  GLU A 120       7.941 -13.062   9.158  1.00 98.12           H
ATOM   1896  C   GLU A 120       7.577 -11.167   8.255  1.00 98.12           C
ATOM   1897  CB  GLU A 120       9.479 -11.748   9.864  1.00 98.12           C
ATOM   1898  HB2 GLU A 120      10.065 -12.596  10.223  1.00 98.12           H
ATOM   1899  HB3 GLU A 120      10.170 -11.012   9.452  1.00 98.12           H
ATOM   1900  O   GLU A 120       7.995 -10.083   7.845  1.00 98.12           O
ATOM   1901  CG  GLU A 120       8.745 -11.114  11.059  1.00 98.12           C
ATOM   1902  HG2 GLU A 120       8.271 -10.185  10.743  1.00 98.12           H
ATOM   1903  HG3 GLU A 120       7.961 -11.793  11.393  1.00 98.12           H
ATOM   1904  CD  GLU A 120       9.697 -10.828  12.233  1.00 98.12           C
ATOM   1905  OE1 GLU A 120       9.985  -9.647  12.574  1.00 98.12           O
ATOM   1906  OE2 GLU A 120      10.092 -11.791  12.930  1.00 98.12           O
ATOM   1907  N   VAL A 121       6.277 -11.449   8.352  1.00 98.56           N
ATOM   1908  H   VAL A 121       6.009 -12.379   8.645  1.00 98.56           H
ATOM   1909  CA  VAL A 121       5.197 -10.476   8.159  1.00 98.56           C
ATOM   1910  HA  VAL A 121       5.628  -9.520   7.862  1.00 98.56           H
ATOM   1911  C   VAL A 121       4.487 -10.268   9.492  1.00 98.56           C
ATOM   1912  CB  VAL A 121       4.236 -10.915   7.037  1.00 98.56           C
ATOM   1913  HB  VAL A 121       3.807 -11.887   7.282  1.00 98.56           H
ATOM   1914  O   VAL A 121       4.140 -11.221  10.185  1.00 98.56           O
ATOM   1915  CG1 VAL A 121       3.090  -9.909   6.850  1.00 98.56           C
ATOM   1916 HG11 VAL A 121       3.492  -8.911   6.675  1.00 98.56           H
ATOM   1917 HG12 VAL A 121       2.458  -9.891   7.738  1.00 98.56           H
ATOM   1918 HG13 VAL A 121       2.472 -10.205   6.003  1.00 98.56           H
ATOM   1919  CG2 VAL A 121       5.001 -11.031   5.709  1.00 98.56           C
ATOM   1920 HG21 VAL A 121       4.317 -11.242   4.886  1.00 98.56           H
ATOM   1921 HG22 VAL A 121       5.534 -10.104   5.498  1.00 98.56           H
ATOM   1922 HG23 VAL A 121       5.719 -11.848   5.766  1.00 98.56           H
ATOM   1923  N   LEU A 122       4.281  -9.015   9.880  1.00 98.12           N
ATOM   1924  H   LEU A 122       4.580  -8.270   9.266  1.00 98.12           H
ATOM   1925  CA  LEU A 122       3.608  -8.651  11.121  1.00 98.12           C
ATOM   1926  HA  LEU A 122       3.701  -9.473  11.831  1.00 98.12           H
ATOM   1927  C   LEU A 122       2.113  -8.423  10.881  1.00 98.12           C
ATOM   1928  CB  LEU A 122       4.279  -7.413  11.742  1.00 98.12           C
ATOM   1929  HB2 LEU A 122       4.127  -6.574  11.063  1.00 98.12           H
ATOM   1930  HB3 LEU A 122       3.773  -7.186  12.680  1.00 98.12           H
ATOM   1931  O   LEU A 122       1.702  -7.862   9.865  1.00 98.12           O
ATOM   1932  CG  LEU A 122       5.791  -7.530  12.009  1.00 98.12           C
ATOM   1933  HG  LEU A 122       6.321  -7.614  11.061  1.00 98.12           H
ATOM   1934  CD1 LEU A 122       6.284  -6.273  12.722  1.00 98.12           C
ATOM   1935 HD11 LEU A 122       7.362  -6.324  12.867  1.00 98.12           H
ATOM   1936 HD12 LEU A 122       5.812  -6.184  13.701  1.00 98.12           H
ATOM   1937 HD13 LEU A 122       6.049  -5.389  12.129  1.00 98.12           H
ATOM   1938  CD2 LEU A 122       6.147  -8.734  12.877  1.00 98.12           C
ATOM   1939 HD21 LEU A 122       7.214  -8.712  13.104  1.00 98.12           H
ATOM   1940 HD22 LEU A 122       5.932  -9.653  12.331  1.00 98.12           H
ATOM   1941 HD23 LEU A 122       5.576  -8.710  13.806  1.00 98.12           H
ATOM   1942  N   LEU A 123       1.285  -8.790  11.851  1.00 97.69           N
ATOM   1943  H   LEU A 123       1.673  -9.300  12.630  1.00 97.69           H
ATOM   1944  CA  LEU A 123      -0.079  -8.280  11.956  1.00 97.69           C
ATOM   1945  HA  LEU A 123      -0.503  -8.185  10.957  1.00 97.69           H
ATOM   1946  C   LEU A 123      -0.062  -6.874  12.576  1.00 97.69           C
ATOM   1947  CB  LEU A 123      -0.939  -9.274  12.756  1.00 97.69           C
ATOM   1948  HB2 LEU A 123      -0.541  -9.324  13.770  1.00 97.69           H
ATOM   1949  HB3 LEU A 123      -1.958  -8.889  12.807  1.00 97.69           H
ATOM   1950  O   LEU A 123       0.929  -6.440  13.166  1.00 97.69           O
ATOM   1951  CG  LEU A 123      -0.981 -10.708  12.195  1.00 97.69           C
ATOM   1952  HG  LEU A 123      -0.001 -11.173  12.314  1.00 97.69           H
ATOM   1953  CD1 LEU A 123      -1.999 -11.537  12.979  1.00 97.69           C
ATOM   1954 HD11 LEU A 123      -3.001 -11.136  12.835  1.00 97.69           H
ATOM   1955 HD12 LEU A 123      -1.971 -12.570  12.635  1.00 97.69           H
ATOM   1956 HD13 LEU A 123      -1.756 -11.517  14.042  1.00 97.69           H
ATOM   1957  CD2 LEU A 123      -1.371 -10.751  10.717  1.00 97.69           C
ATOM   1958 HD21 LEU A 123      -0.566 -10.340  10.109  1.00 97.69           H
ATOM   1959 HD22 LEU A 123      -2.285 -10.181  10.551  1.00 97.69           H
ATOM   1960 HD23 LEU A 123      -1.530 -11.785  10.409  1.00 97.69           H
ATOM   1961  N   SER A 124      -1.177  -6.148  12.486  1.00 94.31           N
ATOM   1962  H   SER A 124      -1.957  -6.538  11.977  1.00 94.31           H
ATOM   1963  CA  SER A 124      -1.257  -4.761  12.982  1.00 94.31           C
ATOM   1964  HA  SER A 124      -0.505  -4.170  12.460  1.00 94.31           H
ATOM   1965  C   SER A 124      -0.957  -4.608  14.487  1.00 94.31           C
ATOM   1966  CB  SER A 124      -2.629  -4.176  12.646  1.00 94.31           C
ATOM   1967  HB2 SER A 124      -3.409  -4.872  12.955  1.00 94.31           H
ATOM   1968  HB3 SER A 124      -2.763  -3.233  13.177  1.00 94.31           H
ATOM   1969  O   SER A 124      -0.476  -3.551  14.890  1.00 94.31           O
ATOM   1970  OG  SER A 124      -2.724  -3.930  11.251  1.00 94.31           O
ATOM   1971  HG  SER A 124      -2.419  -4.697  10.760  1.00 94.31           H
ATOM   1972  N   ASN A 125      -1.161  -5.661  15.289  1.00 92.62           N
ATOM   1973  H   ASN A 125      -1.473  -6.521  14.860  1.00 92.62           H
ATOM   1974  CA  ASN A 125      -0.820  -5.749  16.718  1.00 92.62           C
ATOM   1975  HA  ASN A 125      -0.899  -4.750  17.149  1.00 92.62           H
ATOM   1976  C   ASN A 125       0.626  -6.230  17.003  1.00 92.62           C
ATOM   1977  CB  ASN A 125      -1.855  -6.658  17.419  1.00 92.62           C
ATOM   1978  HB2 ASN A 125      -1.713  -6.570  18.496  1.00 92.62           H
ATOM   1979  HB3 ASN A 125      -2.865  -6.318  17.188  1.00 92.62           H
ATOM   1980  O   ASN A 125       0.936  -6.565  18.141  1.00 92.62           O
ATOM   1981  CG  ASN A 125      -1.722  -8.126  17.037  1.00 92.62           C
ATOM   1982  ND2 ASN A 125      -2.289  -9.028  17.802  1.00 92.62           N
ATOM   1983 HD21 ASN A 125      -2.703  -8.753  18.680  1.00 92.62           H
ATOM   1984 HD22 ASN A 125      -2.144  -9.993  17.539  1.00 92.62           H
ATOM   1985  OD1 ASN A 125      -1.133  -8.485  16.031  1.00 92.62           O
ATOM   1986  N   GLY A 126       1.487  -6.342  15.985  1.00 93.88           N
ATOM   1987  H   GLY A 126       1.169  -6.120  15.053  1.00 93.88           H
ATOM   1988  CA  GLY A 126       2.874  -6.811  16.123  1.00 93.88           C
ATOM   1989  HA2 GLY A 126       3.450  -6.447  15.273  1.00 93.88           H
ATOM   1990  HA3 GLY A 126       3.307  -6.390  17.030  1.00 93.88           H
ATOM   1991  C   GLY A 126       3.055  -8.335  16.180  1.00 93.88           C
ATOM   1992  O   GLY A 126       4.189  -8.804  16.252  1.00 93.88           O
ATOM   1993  N   GLN A 127       1.982  -9.134  16.111  1.00 96.19           N
ATOM   1994  H   GLN A 127       1.062  -8.721  16.051  1.00 96.19           H
ATOM   1995  CA  GLN A 127       2.111 -10.593  16.036  1.00 96.19           C
ATOM   1996  HA  GLN A 127       2.703 -10.921  16.891  1.00 96.19           H
ATOM   1997  C   GLN A 127       2.848 -11.004  14.752  1.00 96.19           C
ATOM   1998  CB  GLN A 127       0.729 -11.259  16.132  1.00 96.19           C
ATOM   1999  HB2 GLN A 127       0.280 -10.999  17.090  1.00 96.19           H
ATOM   2000  HB3 GLN A 127       0.093 -10.876  15.334  1.00 96.19           H
ATOM   2001  O   GLN A 127       2.446 -10.627  13.654  1.00 96.19           O
ATOM   2002  CG  GLN A 127       0.808 -12.792  16.006  1.00 96.19           C
ATOM   2003  HG2 GLN A 127       1.253 -13.055  15.046  1.00 96.19           H
ATOM   2004  HG3 GLN A 127       1.442 -13.192  16.798  1.00 96.19           H
ATOM   2005  CD  GLN A 127      -0.551 -13.476  16.082  1.00 96.19           C
ATOM   2006  NE2 GLN A 127      -0.656 -14.688  15.581  1.00 96.19           N
ATOM   2007 HE21 GLN A 127      -1.571 -15.112  15.609  1.00 96.19           H
ATOM   2008 HE22 GLN A 127       0.135 -15.118  15.123  1.00 96.19           H
ATOM   2009  OE1 GLN A 127      -1.534 -12.956  16.588  1.00 96.19           O
ATOM   2010  N   LYS A 128       3.895 -11.820  14.893  1.00 97.44           N
ATOM   2011  H   LYS A 128       4.167 -12.077  15.832  1.00 97.44           H
ATOM   2012  CA  LYS A 128       4.697 -12.342  13.779  1.00 97.44           C
ATOM   2013  HA  LYS A 128       4.818 -11.557  13.033  1.00 97.44           H
ATOM   2014  C   LYS A 128       4.001 -13.518  13.087  1.00 97.44           C
ATOM   2015  CB  LYS A 128       6.091 -12.745  14.295  1.00 97.44           C
ATOM   2016  HB2 LYS A 128       6.632 -13.265  13.505  1.00 97.44           H
ATOM   2017  HB3 LYS A 128       5.964 -13.437  15.127  1.00 97.44           H
ATOM   2018  O   LYS A 128       3.527 -14.444  13.745  1.00 97.44           O
ATOM   2019  CG  LYS A 128       6.938 -11.539  14.747  1.00 97.44           C
ATOM   2020  HG2 LYS A 128       7.337 -11.038  13.864  1.00 97.44           H
ATOM   2021  HG3 LYS A 128       6.325 -10.833  15.306  1.00 97.44           H
ATOM   2022  CD  LYS A 128       8.099 -11.987  15.644  1.00 97.44           C
ATOM   2023  HD2 LYS A 128       8.711 -12.722  15.122  1.00 97.44           H
ATOM   2024  HD3 LYS A 128       7.673 -12.467  16.525  1.00 97.44           H
ATOM   2025  CE  LYS A 128       8.968 -10.815  16.131  1.00 97.44           C
ATOM   2026  HE2 LYS A 128       8.353  -9.922  16.243  1.00 97.44           H
ATOM   2027  HE3 LYS A 128       9.354 -11.080  17.116  1.00 97.44           H
ATOM   2028  NZ  LYS A 128      10.113 -10.552  15.231  1.00 97.44           N
ATOM   2029  HZ1 LYS A 128      10.433 -11.396  14.778  1.00 97.44           H
ATOM   2030  HZ2 LYS A 128      10.873 -10.055  15.671  1.00 97.44           H
ATOM   2031  HZ3 LYS A 128       9.823 -10.049  14.404  1.00 97.44           H
ATOM   2032  N   VAL A 129       4.012 -13.501  11.759  1.00 98.31           N
ATOM   2033  H   VAL A 129       4.338 -12.660  11.306  1.00 98.31           H
ATOM   2034  CA  VAL A 129       3.620 -14.589  10.858  1.00 98.31           C
ATOM   2035  HA  VAL A 129       3.348 -15.468  11.441  1.00 98.31           H
ATOM   2036  C   VAL A 129       4.841 -14.908   9.998  1.00 98.31           C
ATOM   2037  CB  VAL A 129       2.413 -14.190   9.980  1.00 98.31           C
ATOM   2038  HB  VAL A 129       2.703 -13.391   9.297  1.00 98.31           H
ATOM   2039  O   VAL A 129       5.337 -14.044   9.280  1.00 98.31           O
ATOM   2040  CG1 VAL A 129       1.921 -15.382   9.150  1.00 98.31           C
ATOM   2041 HG11 VAL A 129       2.717 -15.742   8.498  1.00 98.31           H
ATOM   2042 HG12 VAL A 129       1.590 -16.187   9.806  1.00 98.31           H
ATOM   2043 HG13 VAL A 129       1.086 -15.074   8.520  1.00 98.31           H
ATOM   2044  CG2 VAL A 129       1.230 -13.692  10.821  1.00 98.31           C
ATOM   2045 HG21 VAL A 129       0.922 -14.457  11.534  1.00 98.31           H
ATOM   2046 HG22 VAL A 129       0.397 -13.446  10.162  1.00 98.31           H
ATOM   2047 HG23 VAL A 129       1.511 -12.785  11.357  1.00 98.31           H
ATOM   2048  N   LEU A 130       5.351 -16.135  10.104  1.00 98.38           N
ATOM   2049  H   LEU A 130       4.888 -16.802  10.704  1.00 98.38           H
ATOM   2050  CA  LEU A 130       6.466 -16.616   9.286  1.00 98.38           C
ATOM   2051  HA  LEU A 130       7.012 -15.767   8.873  1.00 98.38           H
ATOM   2052  C   LEU A 130       5.918 -17.419   8.107  1.00 98.38           C
ATOM   2053  CB  LEU A 130       7.445 -17.446  10.138  1.00 98.38           C
ATOM   2054  HB2 LEU A 130       8.172 -17.913   9.474  1.00 98.38           H
ATOM   2055  HB3 LEU A 130       6.885 -18.242  10.629  1.00 98.38           H
ATOM   2056  O   LEU A 130       5.174 -18.385   8.312  1.00 98.38           O
ATOM   2057  CG  LEU A 130       8.212 -16.638  11.202  1.00 98.38           C
ATOM   2058  HG  LEU A 130       7.507 -16.062  11.802  1.00 98.38           H
ATOM   2059  CD1 LEU A 130       8.960 -17.594  12.134  1.00 98.38           C
ATOM   2060 HD11 LEU A 130       9.489 -17.022  12.896  1.00 98.38           H
ATOM   2061 HD12 LEU A 130       9.682 -18.176  11.561  1.00 98.38           H
ATOM   2062 HD13 LEU A 130       8.254 -18.267  12.620  1.00 98.38           H
ATOM   2063  CD2 LEU A 130       9.238 -15.684  10.589  1.00 98.38           C
ATOM   2064 HD21 LEU A 130       9.753 -15.132  11.375  1.00 98.38           H
ATOM   2065 HD22 LEU A 130       9.970 -16.241  10.004  1.00 98.38           H
ATOM   2066 HD23 LEU A 130       8.742 -14.969   9.934  1.00 98.38           H
ATOM   2067  N   VAL A 131       6.305 -17.024   6.895  1.00 98.50           N
ATOM   2068  H   VAL A 131       6.911 -16.220   6.826  1.00 98.50           H
ATOM   2069  CA  VAL A 131       5.947 -17.692   5.635  1.00 98.50           C
ATOM   2070  HA  VAL A 131       5.397 -18.606   5.861  1.00 98.50           H
ATOM   2071  C   VAL A 131       7.204 -18.106   4.882  1.00 98.50           C
ATOM   2072  CB  VAL A 131       5.037 -16.821   4.746  1.00 98.50           C
ATOM   2073  HB  VAL A 131       4.862 -17.359   3.815  1.00 98.50           H
ATOM   2074  O   VAL A 131       8.185 -17.367   4.872  1.00 98.50           O
ATOM   2075  CG1 VAL A 131       3.683 -16.616   5.424  1.00 98.50           C
ATOM   2076 HG11 VAL A 131       3.238 -17.584   5.653  1.00 98.50           H
ATOM   2077 HG12 VAL A 131       3.793 -16.028   6.335  1.00 98.50           H
ATOM   2078 HG13 VAL A 131       3.029 -16.088   4.731  1.00 98.50           H
ATOM   2079  CG2 VAL A 131       5.609 -15.440   4.398  1.00 98.50           C
ATOM   2080 HG21 VAL A 131       6.549 -15.555   3.859  1.00 98.50           H
ATOM   2081 HG22 VAL A 131       4.913 -14.909   3.749  1.00 98.50           H
ATOM   2082 HG23 VAL A 131       5.777 -14.852   5.300  1.00 98.50           H
ATOM   2083  N   ASN A 132       7.172 -19.281   4.257  1.00 98.25           N
ATOM   2084  H   ASN A 132       6.307 -19.800   4.229  1.00 98.25           H
ATOM   2085  CA  ASN A 132       8.229 -19.714   3.348  1.00 98.25           C
ATOM   2086  HA  ASN A 132       9.174 -19.246   3.623  1.00 98.25           H
ATOM   2087  C   ASN A 132       7.848 -19.251   1.939  1.00 98.25           C
ATOM   2088  CB  ASN A 132       8.412 -21.237   3.422  1.00 98.25           C
ATOM   2089  HB2 ASN A 132       7.466 -21.726   3.192  1.00 98.25           H
ATOM   2090  HB3 ASN A 132       9.128 -21.532   2.654  1.00 98.25           H
ATOM   2091  O   ASN A 132       6.763 -19.589   1.469  1.00 98.25           O
ATOM   2092  CG  ASN A 132       8.929 -21.750   4.754  1.00 98.25           C
ATOM   2093  ND2 ASN A 132       9.028 -23.053   4.880  1.00 98.25           N
ATOM   2094 HD21 ASN A 132       8.893 -23.631   4.063  1.00 98.25           H
ATOM   2095 HD22 ASN A 132       9.486 -23.390   5.714  1.00 98.25           H
ATOM   2096  OD1 ASN A 132       9.236 -21.034   5.696  1.00 98.25           O
ATOM   2097  N   VAL A 133       8.717 -18.464   1.316  1.00 98.19           N
ATOM   2098  H   VAL A 133       9.594 -18.264   1.776  1.00 98.19           H
ATOM   2099  CA  VAL A 133       8.527 -17.835  -0.001  1.00 98.19           C
ATOM   2100  HA  VAL A 133       7.821 -18.414  -0.596  1.00 98.19           H
ATOM   2101  C   VAL A 133       9.861 -17.831  -0.747  1.00 98.19           C
ATOM   2102  CB  VAL A 133       7.979 -16.393   0.132  1.00 98.19           C
ATOM   2103  HB  VAL A 133       7.948 -15.935  -0.856  1.00 98.19           H
ATOM   2104  O   VAL A 133      10.914 -17.998  -0.125  1.00 98.19           O
ATOM   2105  CG1 VAL A 133       6.546 -16.388   0.683  1.00 98.19           C
ATOM   2106 HG11 VAL A 133       6.522 -16.783   1.698  1.00 98.19           H
ATOM   2107 HG12 VAL A 133       5.919 -17.007   0.041  1.00 98.19           H
ATOM   2108 HG13 VAL A 133       6.149 -15.372   0.678  1.00 98.19           H
ATOM   2109  CG2 VAL A 133       8.840 -15.483   1.022  1.00 98.19           C
ATOM   2110 HG21 VAL A 133       9.840 -15.405   0.595  1.00 98.19           H
ATOM   2111 HG22 VAL A 133       8.400 -14.485   1.053  1.00 98.19           H
ATOM   2112 HG23 VAL A 133       8.905 -15.884   2.034  1.00 98.19           H
ATOM   2113  N   LEU A 134       9.855 -17.612  -2.057  1.00 98.38           N
ATOM   2114  H   LEU A 134       8.968 -17.463  -2.517  1.00 98.38           H
ATOM   2115  CA  LEU A 134      11.078 -17.290  -2.789  1.00 98.38           C
ATOM   2116  HA  LEU A 134      11.899 -17.856  -2.348  1.00 98.38           H
ATOM   2117  C   LEU A 134      11.406 -15.801  -2.640  1.00 98.38           C
ATOM   2118  CB  LEU A 134      10.973 -17.692  -4.270  1.00 98.38           C
ATOM   2119  HB2 LEU A 134      10.208 -17.073  -4.739  1.00 98.38           H
ATOM   2120  HB3 LEU A 134      11.918 -17.456  -4.759  1.00 98.38           H
ATOM   2121  O   LEU A 134      10.530 -14.937  -2.602  1.00 98.38           O
ATOM   2122  CG  LEU A 134      10.647 -19.176  -4.519  1.00 98.38           C
ATOM   2123  HG  LEU A 134       9.773 -19.475  -3.942  1.00 98.38           H
ATOM   2124  CD1 LEU A 134      10.346 -19.399  -6.000  1.00 98.38           C
ATOM   2125 HD11 LEU A 134       9.481 -18.795  -6.274  1.00 98.38           H
ATOM   2126 HD12 LEU A 134      11.202 -19.111  -6.609  1.00 98.38           H
ATOM   2127 HD13 LEU A 134      10.103 -20.448  -6.168  1.00 98.38           H
ATOM   2128  CD2 LEU A 134      11.832 -20.069  -4.140  1.00 98.38           C
ATOM   2129 HD21 LEU A 134      11.579 -21.113  -4.329  1.00 98.38           H
ATOM   2130 HD22 LEU A 134      12.717 -19.796  -4.713  1.00 98.38           H
ATOM   2131 HD23 LEU A 134      12.044 -19.963  -3.076  1.00 98.38           H
ATOM   2132  N   THR A 135      12.691 -15.461  -2.657  1.00 98.12           N
ATOM   2133  H   THR A 135      13.382 -16.198  -2.626  1.00 98.12           H
ATOM   2134  CA  THR A 135      13.146 -14.057  -2.732  1.00 98.12           C
ATOM   2135  HA  THR A 135      12.790 -13.527  -1.849  1.00 98.12           H
ATOM   2136  C   THR A 135      12.630 -13.306  -3.974  1.00 98.12           C
ATOM   2137  CB  THR A 135      14.674 -13.993  -2.760  1.00 98.12           C
ATOM   2138  HB  THR A 135      14.985 -12.956  -2.886  1.00 98.12           H
ATOM   2139  O   THR A 135      12.579 -12.074  -3.965  1.00 98.12           O
ATOM   2140  CG2 THR A 135      15.346 -14.564  -1.518  1.00 98.12           C
ATOM   2141 HG21 THR A 135      16.418 -14.369  -1.558  1.00 98.12           H
ATOM   2142 HG22 THR A 135      15.190 -15.641  -1.460  1.00 98.12           H
ATOM   2143 HG23 THR A 135      14.930 -14.101  -0.623  1.00 98.12           H
ATOM   2144  OG1 THR A 135      15.097 -14.753  -3.859  1.00 98.12           O
ATOM   2145  HG1 THR A 135      16.056 -14.730  -3.894  1.00 98.12           H
ATOM   2146  N   SER A 136      12.251 -14.040  -5.031  1.00 97.50           N
ATOM   2147  H   SER A 136      12.370 -15.040  -4.948  1.00 97.50           H
ATOM   2148  CA  SER A 136      11.690 -13.544  -6.296  1.00 97.50           C
ATOM   2149  HA  SER A 136      11.960 -12.492  -6.396  1.00 97.50           H
ATOM   2150  C   SER A 136      10.160 -13.587  -6.391  1.00 97.50           C
ATOM   2151  CB  SER A 136      12.323 -14.279  -7.481  1.00 97.50           C
ATOM   2152  HB2 SER A 136      13.389 -14.056  -7.491  1.00 97.50           H
ATOM   2153  HB3 SER A 136      11.894 -13.918  -8.416  1.00 97.50           H
ATOM   2154  O   SER A 136       9.626 -13.283  -7.460  1.00 97.50           O
ATOM   2155  OG  SER A 136      12.146 -15.684  -7.385  1.00 97.50           O
ATOM   2156  HG  SER A 136      11.206 -15.866  -7.321  1.00 97.50           H
ATOM   2157  N   ASP A 137       9.459 -13.938  -5.312  1.00 97.50           N
ATOM   2158  H   ASP A 137       9.936 -14.195  -4.460  1.00 97.50           H
ATOM   2159  CA  ASP A 137       7.996 -13.887  -5.261  1.00 97.50           C
ATOM   2160  HA  ASP A 137       7.590 -14.369  -6.150  1.00 97.50           H
ATOM   2161  C   ASP A 137       7.506 -12.430  -5.263  1.00 97.50           C
ATOM   2162  CB  ASP A 137       7.477 -14.660  -4.038  1.00 97.50           C
ATOM   2163  HB2 ASP A 137       8.022 -14.337  -3.151  1.00 97.50           H
ATOM   2164  HB3 ASP A 137       6.430 -14.404  -3.874  1.00 97.50           H
ATOM   2165  O   ASP A 137       8.072 -11.550  -4.602  1.00 97.50           O
ATOM   2166  CG  ASP A 137       7.580 -16.185  -4.185  1.00 97.50           C
ATOM   2167  OD1 ASP A 137       7.889 -16.669  -5.298  1.00 97.50           O
ATOM   2168  OD2 ASP A 137       7.405 -16.871  -3.152  1.00 97.50           O
ATOM   2169  N   GLN A 138       6.450 -12.155  -6.033  1.00 96.88           N
ATOM   2170  H   GLN A 138       5.973 -12.936  -6.460  1.00 96.88           H
ATOM   2171  CA  GLN A 138       5.842 -10.820  -6.098  1.00 96.88           C
ATOM   2172  HA  GLN A 138       6.645 -10.084  -6.053  1.00 96.88           H
ATOM   2173  C   GLN A 138       4.940 -10.554  -4.882  1.00 96.88           C
ATOM   2174  CB  GLN A 138       5.104 -10.607  -7.438  1.00 96.88           C
ATOM   2175  HB2 GLN A 138       4.595  -9.643  -7.429  1.00 96.88           H
ATOM   2176  HB3 GLN A 138       5.836 -10.612  -8.245  1.00 96.88           H
ATOM   2177  O   GLN A 138       4.570 -11.457  -4.136  1.00 96.88           O
ATOM   2178  CG  GLN A 138       4.105 -11.728  -7.718  1.00 96.88           C
ATOM   2179  HG2 GLN A 138       4.696 -12.607  -7.972  1.00 96.88           H
ATOM   2180  HG3 GLN A 138       3.515 -11.918  -6.821  1.00 96.88           H
ATOM   2181  CD  GLN A 138       3.147 -11.546  -8.883  1.00 96.88           C
ATOM   2182  NE2 GLN A 138       2.292 -12.517  -9.088  1.00 96.88           N
ATOM   2183 HE21 GLN A 138       1.541 -12.388  -9.752  1.00 96.88           H
ATOM   2184 HE22 GLN A 138       2.298 -13.282  -8.427  1.00 96.88           H
ATOM   2185  OE1 GLN A 138       3.150 -10.563  -9.615  1.00 96.88           O
ATOM   2186  N   THR A 139       4.534  -9.295  -4.698  1.00 96.81           N
ATOM   2187  H   THR A 139       4.981  -8.575  -5.247  1.00 96.81           H
ATOM   2188  CA  THR A 139       3.650  -8.885  -3.591  1.00 96.81           C
ATOM   2189  HA  THR A 139       4.184  -9.031  -2.652  1.00 96.81           H
ATOM   2190  C   THR A 139       2.361  -9.706  -3.461  1.00 96.81           C
ATOM   2191  CB  THR A 139       3.316  -7.391  -3.713  1.00 96.81           C
ATOM   2192  HB  THR A 139       2.838  -7.207  -4.675  1.00 96.81           H
ATOM   2193  O   THR A 139       1.925  -9.920  -2.331  1.00 96.81           O
ATOM   2194  CG2 THR A 139       2.422  -6.846  -2.600  1.00 96.81           C
ATOM   2195 HG21 THR A 139       2.871  -7.059  -1.631  1.00 96.81           H
ATOM   2196 HG22 THR A 139       2.304  -5.770  -2.720  1.00 96.81           H
ATOM   2197 HG23 THR A 139       1.435  -7.306  -2.653  1.00 96.81           H
ATOM   2198  OG1 THR A 139       4.507  -6.640  -3.636  1.00 96.81           O
ATOM   2199  HG1 THR A 139       4.554  -6.101  -4.430  1.00 96.81           H
ATOM   2200  N   GLU A 140       1.760 -10.170  -4.563  1.00 95.06           N
ATOM   2201  H   GLU A 140       2.195 -10.030  -5.463  1.00 95.06           H
ATOM   2202  CA  GLU A 140       0.538 -10.990  -4.502  1.00 95.06           C
ATOM   2203  HA  GLU A 140      -0.145 -10.530  -3.787  1.00 95.06           H
ATOM   2204  C   GLU A 140       0.838 -12.407  -3.980  1.00 95.06           C
ATOM   2205  CB  GLU A 140      -0.176 -11.013  -5.868  1.00 95.06           C
ATOM   2206  HB2 GLU A 140      -0.009 -10.071  -6.389  1.00 95.06           H
ATOM   2207  HB3 GLU A 140       0.263 -11.799  -6.482  1.00 95.06           H
ATOM   2208  O   GLU A 140       0.201 -12.837  -3.029  1.00 95.06           O
ATOM   2209  CG  GLU A 140      -1.697 -11.256  -5.749  1.00 95.06           C
ATOM   2210  HG2 GLU A 140      -2.057 -11.547  -6.736  1.00 95.06           H
ATOM   2211  HG3 GLU A 140      -1.873 -12.092  -5.073  1.00 95.06           H
ATOM   2212  CD  GLU A 140      -2.524 -10.029  -5.288  1.00 95.06           C
ATOM   2213  OE1 GLU A 140      -3.759 -10.161  -5.126  1.00 95.06           O
ATOM   2214  OE2 GLU A 140      -1.973  -8.902  -5.185  1.00 95.06           O
ATOM   2215  N   ASP A 141       1.875 -13.077  -4.496  1.00 96.94           N
ATOM   2216  H   ASP A 141       2.307 -12.732  -5.340  1.00 96.94           H
ATOM   2217  CA  ASP A 141       2.289 -14.423  -4.063  1.00 96.94           C
ATOM   2218  HA  ASP A 141       1.477 -15.123  -4.258  1.00 96.94           H
ATOM   2219  C   ASP A 141       2.614 -14.454  -2.551  1.00 96.94           C
ATOM   2220  CB  ASP A 141       3.539 -14.877  -4.848  1.00 96.94           C
ATOM   2221  HB2 ASP A 141       4.383 -14.314  -4.451  1.00 96.94           H
ATOM   2222  HB3 ASP A 141       3.716 -15.932  -4.635  1.00 96.94           H
ATOM   2223  O   ASP A 141       2.197 -15.353  -1.818  1.00 96.94           O
ATOM   2224  CG  ASP A 141       3.560 -14.673  -6.372  1.00 96.94           C
ATOM   2225  OD1 ASP A 141       2.522 -14.344  -7.000  1.00 96.94           O
ATOM   2226  OD2 ASP A 141       4.680 -14.690  -6.930  1.00 96.94           O
ATOM   2227  N   VAL A 142       3.303 -13.422  -2.041  1.00 98.38           N
ATOM   2228  H   VAL A 142       3.647 -12.731  -2.692  1.00 98.38           H
ATOM   2229  CA  VAL A 142       3.593 -13.284  -0.599  1.00 98.38           C
ATOM   2230  HA  VAL A 142       3.984 -14.238  -0.245  1.00 98.38           H
ATOM   2231  C   VAL A 142       2.320 -12.993   0.208  1.00 98.38           C
ATOM   2232  CB  VAL A 142       4.668 -12.208  -0.350  1.00 98.38           C
ATOM   2233  HB  VAL A 142       4.294 -11.250  -0.715  1.00 98.38           H
ATOM   2234  O   VAL A 142       2.199 -13.446   1.348  1.00 98.38           O
ATOM   2235  CG1 VAL A 142       5.025 -12.051   1.136  1.00 98.38           C
ATOM   2236 HG11 VAL A 142       5.793 -11.286   1.254  1.00 98.38           H
ATOM   2237 HG12 VAL A 142       4.152 -11.748   1.716  1.00 98.38           H
ATOM   2238 HG13 VAL A 142       5.389 -13.002   1.527  1.00 98.38           H
ATOM   2239  CG2 VAL A 142       5.981 -12.538  -1.076  1.00 98.38           C
ATOM   2240 HG21 VAL A 142       6.754 -11.810  -0.835  1.00 98.38           H
ATOM   2241 HG22 VAL A 142       5.829 -12.530  -2.156  1.00 98.38           H
ATOM   2242 HG23 VAL A 142       6.328 -13.532  -0.795  1.00 98.38           H
ATOM   2243  N   LEU A 143       1.354 -12.255  -0.350  1.00 98.00           N
ATOM   2244  H   LEU A 143       1.462 -11.982  -1.316  1.00 98.00           H
ATOM   2245  CA  LEU A 143       0.059 -12.007   0.292  1.00 98.00           C
ATOM   2246  HA  LEU A 143       0.245 -11.689   1.317  1.00 98.00           H
ATOM   2247  C   LEU A 143      -0.781 -13.295   0.366  1.00 98.00           C
ATOM   2248  CB  LEU A 143      -0.660 -10.864  -0.454  1.00 98.00           C
ATOM   2249  HB2 LEU A 143      -0.033  -9.972  -0.417  1.00 98.00           H
ATOM   2250  HB3 LEU A 143      -0.771 -11.145  -1.502  1.00 98.00           H
ATOM   2251  O   LEU A 143      -1.359 -13.570   1.418  1.00 98.00           O
ATOM   2252  CG  LEU A 143      -2.061 -10.516   0.078  1.00 98.00           C
ATOM   2253  HG  LEU A 143      -2.690 -11.405   0.043  1.00 98.00           H
ATOM   2254  CD1 LEU A 143      -2.033  -9.989   1.515  1.00 98.00           C
ATOM   2255 HD11 LEU A 143      -3.046  -9.725   1.819  1.00 98.00           H
ATOM   2256 HD12 LEU A 143      -1.384  -9.117   1.586  1.00 98.00           H
ATOM   2257 HD13 LEU A 143      -1.673 -10.774   2.180  1.00 98.00           H
ATOM   2258  CD2 LEU A 143      -2.701  -9.442  -0.803  1.00 98.00           C
ATOM   2259 HD21 LEU A 143      -3.700  -9.207  -0.437  1.00 98.00           H
ATOM   2260 HD22 LEU A 143      -2.792  -9.821  -1.820  1.00 98.00           H
ATOM   2261 HD23 LEU A 143      -2.086  -8.541  -0.816  1.00 98.00           H
ATOM   2262  N   GLU A 144      -0.792 -14.102  -0.698  1.00 97.19           N
ATOM   2263  H   GLU A 144      -0.321 -13.791  -1.536  1.00 97.19           H
ATOM   2264  CA  GLU A 144      -1.419 -15.428  -0.743  1.00 97.19           C
ATOM   2265  HA  GLU A 144      -2.467 -15.338  -0.456  1.00 97.19           H
ATOM   2266  C   GLU A 144      -0.761 -16.387   0.268  1.00 97.19           C
ATOM   2267  CB  GLU A 144      -1.369 -15.996  -2.178  1.00 97.19           C
ATOM   2268  HB2 GLU A 144      -1.663 -17.045  -2.138  1.00 97.19           H
ATOM   2269  HB3 GLU A 144      -0.346 -15.941  -2.551  1.00 97.19           H
ATOM   2270  O   GLU A 144      -1.464 -17.020   1.058  1.00 97.19           O
ATOM   2271  CG  GLU A 144      -2.316 -15.267  -3.158  1.00 97.19           C
ATOM   2272  HG2 GLU A 144      -3.334 -15.365  -2.782  1.00 97.19           H
ATOM   2273  HG3 GLU A 144      -2.073 -14.205  -3.164  1.00 97.19           H
ATOM   2274  CD  GLU A 144      -2.266 -15.801  -4.610  1.00 97.19           C
ATOM   2275  OE1 GLU A 144      -2.938 -15.194  -5.482  1.00 97.19           O
ATOM   2276  OE2 GLU A 144      -1.589 -16.825  -4.856  1.00 97.19           O
ATOM   2277  N   ALA A 145       0.574 -16.418   0.354  1.00 98.31           N
ATOM   2278  H   ALA A 145       1.108 -15.935  -0.355  1.00 98.31           H
ATOM   2279  CA  ALA A 145       1.298 -17.216   1.349  1.00 98.31           C
ATOM   2280  HA  ALA A 145       1.014 -18.260   1.220  1.00 98.31           H
ATOM   2281  C   ALA A 145       0.957 -16.817   2.800  1.00 98.31           C
ATOM   2282  CB  ALA A 145       2.802 -17.089   1.071  1.00 98.31           C
ATOM   2283  HB1 ALA A 145       3.114 -16.047   1.144  1.00 98.31           H
ATOM   2284  HB2 ALA A 145       3.364 -17.684   1.791  1.00 98.31           H
ATOM   2285  HB3 ALA A 145       3.023 -17.454   0.068  1.00 98.31           H
ATOM   2286  O   ALA A 145       0.785 -17.684   3.663  1.00 98.31           O
ATOM   2287  N   VAL A 146       0.816 -15.516   3.086  1.00 98.69           N
ATOM   2288  H   VAL A 146       0.994 -14.854   2.343  1.00 98.69           H
ATOM   2289  CA  VAL A 146       0.385 -15.014   4.406  1.00 98.69           C
ATOM   2290  HA  VAL A 146       0.965 -15.514   5.181  1.00 98.69           H
ATOM   2291  C   VAL A 146      -1.077 -15.360   4.688  1.00 98.69           C
ATOM   2292  CB  VAL A 146       0.642 -13.499   4.525  1.00 98.69           C
ATOM   2293  HB  VAL A 146       0.232 -12.993   3.651  1.00 98.69           H
ATOM   2294  O   VAL A 146      -1.393 -15.757   5.809  1.00 98.69           O
ATOM   2295  CG1 VAL A 146       0.019 -12.872   5.780  1.00 98.69           C
ATOM   2296 HG11 VAL A 146      -1.067 -12.914   5.707  1.00 98.69           H
ATOM   2297 HG12 VAL A 146       0.316 -11.827   5.860  1.00 98.69           H
ATOM   2298 HG13 VAL A 146       0.343 -13.413   6.669  1.00 98.69           H
ATOM   2299  CG2 VAL A 146       2.144 -13.205   4.605  1.00 98.69           C
ATOM   2300 HG21 VAL A 146       2.297 -12.129   4.511  1.00 98.69           H
ATOM   2301 HG22 VAL A 146       2.674 -13.696   3.789  1.00 98.69           H
ATOM   2302 HG23 VAL A 146       2.555 -13.561   5.550  1.00 98.69           H
ATOM   2303  N   ALA A 147      -1.962 -15.251   3.698  1.00 97.75           N
ATOM   2304  H   ALA A 147      -1.648 -14.926   2.794  1.00 97.75           H
ATOM   2305  CA  ALA A 147      -3.367 -15.619   3.836  1.00 97.75           C
ATOM   2306  HA  ALA A 147      -3.797 -15.067   4.672  1.00 97.75           H
ATOM   2307  C   ALA A 147      -3.543 -17.116   4.132  1.00 97.75           C
ATOM   2308  CB  ALA A 147      -4.104 -15.214   2.561  1.00 97.75           C
ATOM   2309  HB1 ALA A 147      -5.134 -15.561   2.627  1.00 97.75           H
ATOM   2310  HB2 ALA A 147      -3.641 -15.682   1.692  1.00 97.75           H
ATOM   2311  HB3 ALA A 147      -4.080 -14.131   2.441  1.00 97.75           H
ATOM   2312  O   ALA A 147      -4.193 -17.468   5.118  1.00 97.75           O
ATOM   2313  N   ALA A 148      -2.882 -17.981   3.357  1.00 98.06           N
ATOM   2314  H   ALA A 148      -2.390 -17.622   2.550  1.00 98.06           H
ATOM   2315  CA  ALA A 148      -2.868 -19.425   3.570  1.00 98.06           C
ATOM   2316  HA  ALA A 148      -3.891 -19.800   3.514  1.00 98.06           H
ATOM   2317  C   ALA A 148      -2.306 -19.792   4.953  1.00 98.06           C
ATOM   2318  CB  ALA A 148      -2.047 -20.063   2.442  1.00 98.06           C
ATOM   2319  HB1 ALA A 148      -1.023 -19.693   2.462  1.00 98.06           H
ATOM   2320  HB2 ALA A 148      -2.043 -21.147   2.560  1.00 98.06           H
ATOM   2321  HB3 ALA A 148      -2.493 -19.817   1.479  1.00 98.06           H
ATOM   2322  O   ALA A 148      -2.855 -20.646   5.644  1.00 98.06           O
ATOM   2323  N   LYS A 149      -1.259 -19.096   5.420  1.00 98.38           N
ATOM   2324  H   LYS A 149      -0.826 -18.427   4.799  1.00 98.38           H
ATOM   2325  CA  LYS A 149      -0.681 -19.301   6.759  1.00 98.38           C
ATOM   2326  HA  LYS A 149      -0.509 -20.373   6.862  1.00 98.38           H
ATOM   2327  C   LYS A 149      -1.616 -18.910   7.915  1.00 98.38           C
ATOM   2328  CB  LYS A 149       0.657 -18.540   6.821  1.00 98.38           C
ATOM   2329  HB2 LYS A 149       0.463 -17.470   6.748  1.00 98.38           H
ATOM   2330  HB3 LYS A 149       1.250 -18.830   5.954  1.00 98.38           H
ATOM   2331  O   LYS A 149      -1.369 -19.317   9.052  1.00 98.38           O
ATOM   2332  CG  LYS A 149       1.510 -18.797   8.072  1.00 98.38           C
ATOM   2333  HG2 LYS A 149       1.007 -18.414   8.959  1.00 98.38           H
ATOM   2334  HG3 LYS A 149       2.448 -18.254   7.959  1.00 98.38           H
ATOM   2335  CD  LYS A 149       1.814 -20.287   8.248  1.00 98.38           C
ATOM   2336  HD2 LYS A 149       0.894 -20.827   8.475  1.00 98.38           H
ATOM   2337  HD3 LYS A 149       2.238 -20.669   7.318  1.00 98.38           H
ATOM   2338  CE  LYS A 149       2.805 -20.496   9.388  1.00 98.38           C
ATOM   2339  HE2 LYS A 149       2.343 -20.161  10.316  1.00 98.38           H
ATOM   2340  HE3 LYS A 149       3.684 -19.880   9.197  1.00 98.38           H
ATOM   2341  NZ  LYS A 149       3.187 -21.925   9.471  1.00 98.38           N
ATOM   2342  HZ1 LYS A 149       3.618 -22.204   8.601  1.00 98.38           H
ATOM   2343  HZ2 LYS A 149       2.365 -22.493   9.614  1.00 98.38           H
ATOM   2344  HZ3 LYS A 149       3.846 -22.076  10.222  1.00 98.38           H
ATOM   2345  N   LEU A 150      -2.649 -18.117   7.638  1.00 98.25           N
ATOM   2346  H   LEU A 150      -2.770 -17.839   6.674  1.00 98.25           H
ATOM   2347  CA  LEU A 150      -3.640 -17.624   8.598  1.00 98.25           C
ATOM   2348  HA  LEU A 150      -3.293 -17.831   9.611  1.00 98.25           H
ATOM   2349  C   LEU A 150      -5.008 -18.320   8.481  1.00 98.25           C
ATOM   2350  CB  LEU A 150      -3.773 -16.098   8.409  1.00 98.25           C
ATOM   2351  HB2 LEU A 150      -4.641 -15.739   8.963  1.00 98.25           H
ATOM   2352  HB3 LEU A 150      -3.961 -15.904   7.354  1.00 98.25           H
ATOM   2353  O   LEU A 150      -5.908 -17.956   9.235  1.00 98.25           O
ATOM   2354  CG  LEU A 150      -2.546 -15.286   8.861  1.00 98.25           C
ATOM   2355  HG  LEU A 150      -1.632 -15.713   8.446  1.00 98.25           H
ATOM   2356  CD1 LEU A 150      -2.680 -13.845   8.365  1.00 98.25           C
ATOM   2357 HD11 LEU A 150      -3.571 -13.381   8.788  1.00 98.25           H
ATOM   2358 HD12 LEU A 150      -1.789 -13.279   8.634  1.00 98.25           H
ATOM   2359 HD13 LEU A 150      -2.764 -13.851   7.279  1.00 98.25           H
ATOM   2360  CD2 LEU A 150      -2.422 -15.253  10.388  1.00 98.25           C
ATOM   2361 HD21 LEU A 150      -1.589 -14.614  10.676  1.00 98.25           H
ATOM   2362 HD22 LEU A 150      -2.232 -16.260  10.760  1.00 98.25           H
ATOM   2363 HD23 LEU A 150      -3.343 -14.870  10.828  1.00 98.25           H
ATOM   2364  N   ASP A 151      -5.177 -19.270   7.554  1.00 98.12           N
ATOM   2365  H   ASP A 151      -4.370 -19.579   7.031  1.00 98.12           H
ATOM   2366  CA  ASP A 151      -6.471 -19.841   7.142  1.00 98.12           C
ATOM   2367  HA  ASP A 151      -6.265 -20.463   6.271  1.00 98.12           H
ATOM   2368  C   ASP A 151      -7.489 -18.774   6.653  1.00 98.12           C
ATOM   2369  CB  ASP A 151      -7.044 -20.787   8.217  1.00 98.12           C
ATOM   2370  HB2 ASP A 151      -7.306 -20.210   9.105  1.00 98.12           H
ATOM   2371  HB3 ASP A 151      -7.965 -21.230   7.837  1.00 98.12           H
ATOM   2372  O   ASP A 151      -8.705 -18.908   6.836  1.00 98.12           O
ATOM   2373  CG  ASP A 151      -6.111 -21.937   8.615  1.00 98.12           C
ATOM   2374  OD1 ASP A 151      -5.645 -22.656   7.705  1.00 98.12           O
ATOM   2375  OD2 ASP A 151      -5.933 -22.137   9.842  1.00 98.12           O
ATOM   2376  N   LEU A 152      -7.008 -17.676   6.049  1.00 97.38           N
ATOM   2377  H   LEU A 152      -6.019 -17.647   5.849  1.00 97.38           H
ATOM   2378  CA  LEU A 152      -7.864 -16.633   5.472  1.00 97.38           C
ATOM   2379  HA  LEU A 152      -8.690 -16.470   6.165  1.00 97.38           H
ATOM   2380  C   LEU A 152      -8.403 -17.090   4.098  1.00 97.38           C
ATOM   2381  CB  LEU A 152      -7.075 -15.314   5.358  1.00 97.38           C
ATOM   2382  HB2 LEU A 152      -6.646 -15.060   6.327  1.00 97.38           H
ATOM   2383  HB3 LEU A 152      -6.251 -15.477   4.664  1.00 97.38           H
ATOM   2384  O   LEU A 152      -7.591 -17.396   3.227  1.00 97.38           O
ATOM   2385  CG  LEU A 152      -7.923 -14.128   4.849  1.00 97.38           C
ATOM   2386  HG  LEU A 152      -8.464 -14.415   3.947  1.00 97.38           H
ATOM   2387  CD1 LEU A 152      -8.930 -13.649   5.903  1.00 97.38           C
ATOM   2388 HD11 LEU A 152      -9.628 -14.449   6.147  1.00 97.38           H
ATOM   2389 HD12 LEU A 152      -9.493 -12.804   5.507  1.00 97.38           H
ATOM   2390 HD13 LEU A 152      -8.401 -13.342   6.806  1.00 97.38           H
ATOM   2391  CD2 LEU A 152      -7.023 -12.944   4.499  1.00 97.38           C
ATOM   2392 HD21 LEU A 152      -6.306 -13.248   3.737  1.00 97.38           H
ATOM   2393 HD22 LEU A 152      -6.485 -12.600   5.382  1.00 97.38           H
ATOM   2394 HD23 LEU A 152      -7.628 -12.132   4.096  1.00 97.38           H
ATOM   2395  N   PRO A 153      -9.731 -17.091   3.856  1.00 95.50           N
ATOM   2396  CA  PRO A 153     -10.298 -17.502   2.569  1.00 95.50           C
ATOM   2397  HA  PRO A 153      -9.997 -18.532   2.377  1.00 95.50           H
ATOM   2398  C   PRO A 153      -9.879 -16.626   1.386  1.00 95.50           C
ATOM   2399  CB  PRO A 153     -11.820 -17.440   2.731  1.00 95.50           C
ATOM   2400  HB2 PRO A 153     -12.316 -18.242   2.185  1.00 95.50           H
ATOM   2401  HB3 PRO A 153     -12.197 -16.472   2.399  1.00 95.50           H
ATOM   2402  O   PRO A 153      -9.813 -15.400   1.506  1.00 95.50           O
ATOM   2403  CG  PRO A 153     -12.028 -17.561   4.232  1.00 95.50           C
ATOM   2404  HG2 PRO A 153     -12.954 -17.069   4.531  1.00 95.50           H
ATOM   2405  HG3 PRO A 153     -12.028 -18.613   4.519  1.00 95.50           H
ATOM   2406  CD  PRO A 153     -10.800 -16.869   4.816  1.00 95.50           C
ATOM   2407  HD2 PRO A 153     -10.569 -17.300   5.791  1.00 95.50           H
ATOM   2408  HD3 PRO A 153     -10.985 -15.799   4.903  1.00 95.50           H
ATOM   2409  N   ASP A 154      -9.737 -17.255   0.217  1.00 92.50           N
ATOM   2410  H   ASP A 154      -9.602 -18.255   0.247  1.00 92.50           H
ATOM   2411  CA  ASP A 154      -9.365 -16.641  -1.066  1.00 92.50           C
ATOM   2412  HA  ASP A 154      -8.310 -16.371  -1.039  1.00 92.50           H
ATOM   2413  C   ASP A 154     -10.193 -15.393  -1.414  1.00 92.50           C
ATOM   2414  CB  ASP A 154      -9.545 -17.666  -2.200  1.00 92.50           C
ATOM   2415  HB2 ASP A 154      -9.203 -17.213  -3.130  1.00 92.50           H
ATOM   2416  HB3 ASP A 154     -10.608 -17.880  -2.310  1.00 92.50           H
ATOM   2417  O   ASP A 154      -9.664 -14.385  -1.886  1.00 92.50           O
ATOM   2418  CG  ASP A 154      -8.805 -18.996  -2.012  1.00 92.50           C
ATOM   2419  OD1 ASP A 154      -8.005 -19.105  -1.059  1.00 92.50           O
ATOM   2420  OD2 ASP A 154      -9.127 -19.916  -2.793  1.00 92.50           O
ATOM   2421  N   ASP A 155     -11.505 -15.423  -1.154  1.00 91.38           N
ATOM   2422  H   ASP A 155     -11.884 -16.229  -0.676  1.00 91.38           H
ATOM   2423  CA  ASP A 155     -12.401 -14.309  -1.472  1.00 91.38           C
ATOM   2424  HA  ASP A 155     -12.089 -13.932  -2.446  1.00 91.38           H
ATOM   2425  C   ASP A 155     -12.277 -13.114  -0.509  1.00 91.38           C
ATOM   2426  CB  ASP A 155     -13.844 -14.809  -1.640  1.00 91.38           C
ATOM   2427  HB2 ASP A 155     -14.360 -14.114  -2.302  1.00 91.38           H
ATOM   2428  HB3 ASP A 155     -13.842 -15.778  -2.137  1.00 91.38           H
ATOM   2429  O   ASP A 155     -12.824 -12.045  -0.800  1.00 91.38           O
ATOM   2430  CG  ASP A 155     -14.626 -14.908  -0.329  1.00 91.38           C
ATOM   2431  OD1 ASP A 155     -14.161 -15.623   0.582  1.00 91.38           O
ATOM   2432  OD2 ASP A 155     -15.715 -14.279  -0.293  1.00 91.38           O
ATOM   2433  N   LEU A 156     -11.519 -13.274   0.584  1.00 94.69           N
ATOM   2434  H   LEU A 156     -11.118 -14.189   0.737  1.00 94.69           H
ATOM   2435  CA  LEU A 156     -11.172 -12.223   1.539  1.00 94.69           C
ATOM   2436  HA  LEU A 156     -11.827 -11.373   1.344  1.00 94.69           H
ATOM   2437  C   LEU A 156      -9.736 -11.693   1.402  1.00 94.69           C
ATOM   2438  CB  LEU A 156     -11.451 -12.691   2.976  1.00 94.69           C
ATOM   2439  HB2 LEU A 156     -10.865 -13.587   3.180  1.00 94.69           H
ATOM   2440  HB3 LEU A 156     -11.113 -11.907   3.653  1.00 94.69           H
ATOM   2441  O   LEU A 156      -9.474 -10.592   1.888  1.00 94.69           O
ATOM   2442  CG  LEU A 156     -12.932 -12.983   3.279  1.00 94.69           C
ATOM   2443  HG  LEU A 156     -13.253 -13.866   2.729  1.00 94.69           H
ATOM   2444  CD1 LEU A 156     -13.073 -13.259   4.773  1.00 94.69           C
ATOM   2445 HD11 LEU A 156     -12.463 -14.120   5.042  1.00 94.69           H
ATOM   2446 HD12 LEU A 156     -14.122 -13.471   4.985  1.00 94.69           H
ATOM   2447 HD13 LEU A 156     -12.764 -12.387   5.349  1.00 94.69           H
ATOM   2448  CD2 LEU A 156     -13.865 -11.815   2.944  1.00 94.69           C
ATOM   2449 HD21 LEU A 156     -13.927 -11.692   1.863  1.00 94.69           H
ATOM   2450 HD22 LEU A 156     -13.510 -10.892   3.402  1.00 94.69           H
ATOM   2451 HD23 LEU A 156     -14.871 -12.031   3.304  1.00 94.69           H
ATOM   2452  N   ILE A 157      -8.821 -12.403   0.725  1.00 95.12           N
ATOM   2453  H   ILE A 157      -9.099 -13.305   0.365  1.00 95.12           H
ATOM   2454  CA  ILE A 157      -7.397 -12.013   0.595  1.00 95.12           C
ATOM   2455  HA  ILE A 157      -6.931 -12.076   1.577  1.00 95.12           H
ATOM   2456  C   ILE A 157      -7.254 -10.564   0.122  1.00 95.12           C
ATOM   2457  CB  ILE A 157      -6.641 -12.974  -0.362  1.00 95.12           C
ATOM   2458  HB  ILE A 157      -7.138 -12.979  -1.331  1.00 95.12           H
ATOM   2459  O   ILE A 157      -6.570  -9.756   0.751  1.00 95.12           O
ATOM   2460  CG1 ILE A 157      -6.682 -14.399   0.221  1.00 95.12           C
ATOM   2461 HG12 ILE A 157      -6.336 -14.367   1.254  1.00 95.12           H
ATOM   2462 HG13 ILE A 157      -7.720 -14.732   0.243  1.00 95.12           H
ATOM   2463  CG2 ILE A 157      -5.184 -12.519  -0.572  1.00 95.12           C
ATOM   2464 HG21 ILE A 157      -4.685 -13.166  -1.295  1.00 95.12           H
ATOM   2465 HG22 ILE A 157      -5.132 -11.510  -0.982  1.00 95.12           H
ATOM   2466 HG23 ILE A 157      -4.643 -12.561   0.373  1.00 95.12           H
ATOM   2467  CD1 ILE A 157      -5.877 -15.455  -0.548  1.00 95.12           C
ATOM   2468 HD11 ILE A 157      -6.161 -15.449  -1.601  1.00 95.12           H
ATOM   2469 HD12 ILE A 157      -6.085 -16.440  -0.131  1.00 95.12           H
ATOM   2470 HD13 ILE A 157      -4.807 -15.266  -0.459  1.00 95.12           H
ATOM   2471  N   GLY A 158      -7.968 -10.206  -0.944  1.00 92.56           N
ATOM   2472  H   GLY A 158      -8.503 -10.928  -1.406  1.00 92.56           H
ATOM   2473  CA  GLY A 158      -7.853  -8.891  -1.564  1.00 92.56           C
ATOM   2474  HA2 GLY A 158      -6.806  -8.710  -1.807  1.00 92.56           H
ATOM   2475  HA3 GLY A 158      -8.419  -8.914  -2.495  1.00 92.56           H
ATOM   2476  C   GLY A 158      -8.344  -7.711  -0.708  1.00 92.56           C
ATOM   2477  O   GLY A 158      -8.022  -6.565  -1.020  1.00 92.56           O
ATOM   2478  N   TYR A 159      -9.092  -7.940   0.380  1.00 95.25           N
ATOM   2479  H   TYR A 159      -9.283  -8.893   0.655  1.00 95.25           H
ATOM   2480  CA  TYR A 159      -9.424  -6.858   1.321  1.00 95.25           C
ATOM   2481  HA  TYR A 159      -9.786  -6.001   0.754  1.00 95.25           H
ATOM   2482  C   TYR A 159      -8.183  -6.388   2.097  1.00 95.25           C
ATOM   2483  CB  TYR A 159     -10.543  -7.285   2.279  1.00 95.25           C
ATOM   2484  HB2 TYR A 159     -10.273  -8.226   2.758  1.00 95.25           H
ATOM   2485  HB3 TYR A 159     -10.622  -6.542   3.074  1.00 95.25           H
ATOM   2486  O   TYR A 159      -8.175  -5.284   2.643  1.00 95.25           O
ATOM   2487  CG  TYR A 159     -11.905  -7.420   1.630  1.00 95.25           C
ATOM   2488  CD1 TYR A 159     -12.836  -6.360   1.646  1.00 95.25           C
ATOM   2489  HD1 TYR A 159     -12.600  -5.428   2.139  1.00 95.25           H
ATOM   2490  CD2 TYR A 159     -12.245  -8.632   1.007  1.00 95.25           C
ATOM   2491  HD2 TYR A 159     -11.512  -9.424   0.968  1.00 95.25           H
ATOM   2492  CE1 TYR A 159     -14.094  -6.522   1.033  1.00 95.25           C
ATOM   2493  HE1 TYR A 159     -14.830  -5.732   1.042  1.00 95.25           H
ATOM   2494  CE2 TYR A 159     -13.516  -8.819   0.443  1.00 95.25           C
ATOM   2495  HE2 TYR A 159     -13.770  -9.766  -0.009  1.00 95.25           H
ATOM   2496  OH  TYR A 159     -15.652  -7.920  -0.125  1.00 95.25           O
ATOM   2497  HH  TYR A 159     -15.939  -8.833  -0.041  1.00 95.25           H
ATOM   2498  CZ  TYR A 159     -14.438  -7.755   0.448  1.00 95.25           C
ATOM   2499  N   PHE A 160      -7.108  -7.177   2.104  1.00 96.62           N
ATOM   2500  H   PHE A 160      -7.145  -8.043   1.586  1.00 96.62           H
ATOM   2501  CA  PHE A 160      -5.850  -6.882   2.776  1.00 96.62           C
ATOM   2502  HA  PHE A 160      -5.989  -6.026   3.436  1.00 96.62           H
ATOM   2503  C   PHE A 160      -4.749  -6.497   1.783  1.00 96.62           C
ATOM   2504  CB  PHE A 160      -5.467  -8.074   3.667  1.00 96.62           C
ATOM   2505  HB2 PHE A 160      -4.517  -7.855   4.153  1.00 96.62           H
ATOM   2506  HB3 PHE A 160      -5.328  -8.961   3.049  1.00 96.62           H
ATOM   2507  O   PHE A 160      -4.881  -6.591   0.566  1.00 96.62           O
ATOM   2508  CG  PHE A 160      -6.502  -8.360   4.739  1.00 96.62           C
ATOM   2509  CD1 PHE A 160      -6.406  -7.735   5.996  1.00 96.62           C
ATOM   2510  HD1 PHE A 160      -5.563  -7.097   6.215  1.00 96.62           H
ATOM   2511  CD2 PHE A 160      -7.596  -9.201   4.463  1.00 96.62           C
ATOM   2512  HD2 PHE A 160      -7.676  -9.683   3.500  1.00 96.62           H
ATOM   2513  CE1 PHE A 160      -7.410  -7.929   6.962  1.00 96.62           C
ATOM   2514  HE1 PHE A 160      -7.341  -7.437   7.921  1.00 96.62           H
ATOM   2515  CE2 PHE A 160      -8.598  -9.400   5.429  1.00 96.62           C
ATOM   2516  HE2 PHE A 160      -9.441 -10.036   5.199  1.00 96.62           H
ATOM   2517  CZ  PHE A 160      -8.507  -8.762   6.678  1.00 96.62           C
ATOM   2518  HZ  PHE A 160      -9.281  -8.911   7.417  1.00 96.62           H
ATOM   2519  N   SER A 161      -3.645  -5.973   2.304  1.00 96.62           N
ATOM   2520  H   SER A 161      -3.605  -5.833   3.304  1.00 96.62           H
ATOM   2521  CA  SER A 161      -2.424  -5.731   1.538  1.00 96.62           C
ATOM   2522  HA  SER A 161      -2.299  -6.519   0.796  1.00 96.62           H
ATOM   2523  C   SER A 161      -1.209  -5.752   2.454  1.00 96.62           C
ATOM   2524  CB  SER A 161      -2.484  -4.377   0.825  1.00 96.62           C
ATOM   2525  HB2 SER A 161      -1.514  -4.153   0.380  1.00 96.62           H
ATOM   2526  HB3 SER A 161      -2.723  -3.596   1.547  1.00 96.62           H
ATOM   2527  O   SER A 161      -1.325  -5.575   3.670  1.00 96.62           O
ATOM   2528  OG  SER A 161      -3.456  -4.391  -0.202  1.00 96.62           O
ATOM   2529  HG  SER A 161      -4.017  -5.157  -0.057  1.00 96.62           H
ATOM   2530  N   LEU A 162      -0.041  -5.925   1.841  1.00 98.00           N
ATOM   2531  H   LEU A 162      -0.034  -6.094   0.846  1.00 98.00           H
ATOM   2532  CA  LEU A 162       1.250  -5.795   2.501  1.00 98.00           C
ATOM   2533  HA  LEU A 162       1.142  -6.071   3.550  1.00 98.00           H
ATOM   2534  C   LEU A 162       1.729  -4.338   2.445  1.00 98.00           C
ATOM   2535  CB  LEU A 162       2.250  -6.768   1.854  1.00 98.00           C
ATOM   2536  HB2 LEU A 162       2.407  -6.465   0.818  1.00 98.00           H
ATOM   2537  HB3 LEU A 162       3.201  -6.679   2.380  1.00 98.00           H
ATOM   2538  O   LEU A 162       1.681  -3.682   1.400  1.00 98.00           O
ATOM   2539  CG  LEU A 162       1.823  -8.250   1.865  1.00 98.00           C
ATOM   2540  HG  LEU A 162       0.896  -8.362   1.302  1.00 98.00           H
ATOM   2541  CD1 LEU A 162       2.894  -9.090   1.178  1.00 98.00           C
ATOM   2542 HD11 LEU A 162       3.839  -9.034   1.719  1.00 98.00           H
ATOM   2543 HD12 LEU A 162       3.036  -8.752   0.152  1.00 98.00           H
ATOM   2544 HD13 LEU A 162       2.561 -10.127   1.138  1.00 98.00           H
ATOM   2545  CD2 LEU A 162       1.610  -8.794   3.280  1.00 98.00           C
ATOM   2546 HD21 LEU A 162       1.370  -9.855   3.225  1.00 98.00           H
ATOM   2547 HD22 LEU A 162       0.776  -8.282   3.761  1.00 98.00           H
ATOM   2548 HD23 LEU A 162       2.514  -8.666   3.874  1.00 98.00           H
ATOM   2549  N   PHE A 163       2.212  -3.829   3.574  1.00 97.50           N
ATOM   2550  H   PHE A 163       2.155  -4.394   4.409  1.00 97.50           H
ATOM   2551  CA  PHE A 163       2.747  -2.478   3.710  1.00 97.50           C
ATOM   2552  HA  PHE A 163       2.780  -1.989   2.737  1.00 97.50           H
ATOM   2553  C   PHE A 163       4.171  -2.539   4.248  1.00 97.50           C
ATOM   2554  CB  PHE A 163       1.854  -1.637   4.634  1.00 97.50           C
ATOM   2555  HB2 PHE A 163       1.814  -2.111   5.616  1.00 97.50           H
ATOM   2556  HB3 PHE A 163       2.320  -0.661   4.767  1.00 97.50           H
ATOM   2557  O   PHE A 163       4.432  -3.232   5.228  1.00 97.50           O
ATOM   2558  CG  PHE A 163       0.434  -1.440   4.133  1.00 97.50           C
ATOM   2559  CD1 PHE A 163       0.065  -0.252   3.473  1.00 97.50           C
ATOM   2560  HD1 PHE A 163       0.793   0.531   3.321  1.00 97.50           H
ATOM   2561  CD2 PHE A 163      -0.526  -2.450   4.330  1.00 97.50           C
ATOM   2562  HD2 PHE A 163      -0.255  -3.364   4.837  1.00 97.50           H
ATOM   2563  CE1 PHE A 163      -1.257  -0.085   3.017  1.00 97.50           C
ATOM   2564  HE1 PHE A 163      -1.560   0.823   2.514  1.00 97.50           H
ATOM   2565  CE2 PHE A 163      -1.840  -2.284   3.861  1.00 97.50           C
ATOM   2566  HE2 PHE A 163      -2.568  -3.066   4.015  1.00 97.50           H
ATOM   2567  CZ  PHE A 163      -2.209  -1.097   3.212  1.00 97.50           C
ATOM   2568  HZ  PHE A 163      -3.228  -0.962   2.879  1.00 97.50           H
ATOM   2569  N   LEU A 164       5.075  -1.774   3.639  1.00 95.94           N
ATOM   2570  H   LEU A 164       4.764  -1.175   2.888  1.00 95.94           H
ATOM   2571  CA  LEU A 164       6.373  -1.486   4.230  1.00 95.94           C
ATOM   2572  HA  LEU A 164       6.776  -2.400   4.667  1.00 95.94           H
ATOM   2573  C   LEU A 164       6.171  -0.445   5.337  1.00 95.94           C
ATOM   2574  CB  LEU A 164       7.325  -0.990   3.132  1.00 95.94           C
ATOM   2575  HB2 LEU A 164       7.392  -1.744   2.349  1.00 95.94           H
ATOM   2576  HB3 LEU A 164       6.892  -0.088   2.698  1.00 95.94           H
ATOM   2577  O   LEU A 164       5.636   0.643   5.088  1.00 95.94           O
ATOM   2578  CG  LEU A 164       8.741  -0.672   3.643  1.00 95.94           C
ATOM   2579  HG  LEU A 164       8.681  -0.021   4.515  1.00 95.94           H
ATOM   2580  CD1 LEU A 164       9.519  -1.935   4.014  1.00 95.94           C
ATOM   2581 HD11 LEU A 164      10.534  -1.665   4.304  1.00 95.94           H
ATOM   2582 HD12 LEU A 164       9.047  -2.434   4.860  1.00 95.94           H
ATOM   2583 HD13 LEU A 164       9.563  -2.620   3.168  1.00 95.94           H
ATOM   2584  CD2 LEU A 164       9.504   0.082   2.556  1.00 95.94           C
ATOM   2585 HD21 LEU A 164       9.727  -0.585   1.723  1.00 95.94           H
ATOM   2586 HD22 LEU A 164      10.431   0.467   2.984  1.00 95.94           H
ATOM   2587 HD23 LEU A 164       8.918   0.934   2.212  1.00 95.94           H
ATOM   2588  N   VAL A 165       6.625  -0.767   6.542  1.00 96.62           N
ATOM   2589  H   VAL A 165       7.048  -1.675   6.670  1.00 96.62           H
ATOM   2590  CA  VAL A 165       6.600   0.129   7.702  1.00 96.62           C
ATOM   2591  HA  VAL A 165       6.312   1.126   7.369  1.00 96.62           H
ATOM   2592  C   VAL A 165       7.993   0.250   8.312  1.00 96.62           C
ATOM   2593  CB  VAL A 165       5.565  -0.305   8.760  1.00 96.62           C
ATOM   2594  HB  VAL A 165       5.468   0.520   9.466  1.00 96.62           H
ATOM   2595  O   VAL A 165       8.835  -0.624   8.111  1.00 96.62           O
ATOM   2596  CG1 VAL A 165       4.178  -0.570   8.155  1.00 96.62           C
ATOM   2597 HG11 VAL A 165       3.446  -0.693   8.952  1.00 96.62           H
ATOM   2598 HG12 VAL A 165       4.197  -1.478   7.551  1.00 96.62           H
ATOM   2599 HG13 VAL A 165       3.873   0.265   7.524  1.00 96.62           H
ATOM   2600  CG2 VAL A 165       5.985  -1.549   9.546  1.00 96.62           C
ATOM   2601 HG21 VAL A 165       6.923  -1.374  10.072  1.00 96.62           H
ATOM   2602 HG22 VAL A 165       6.098  -2.394   8.867  1.00 96.62           H
ATOM   2603 HG23 VAL A 165       5.231  -1.782  10.298  1.00 96.62           H
ATOM   2604  N   ARG A 166       8.216   1.312   9.085  1.00 95.38           N
ATOM   2605  H   ARG A 166       7.480   2.002   9.155  1.00 95.38           H
ATOM   2606  CA  ARG A 166       9.322   1.423  10.038  1.00 95.38           C
ATOM   2607  HA  ARG A 166      10.030   0.611   9.872  1.00 95.38           H
ATOM   2608  C   ARG A 166       8.759   1.270  11.451  1.00 95.38           C
ATOM   2609  CB  ARG A 166      10.060   2.750   9.814  1.00 95.38           C
ATOM   2610  HB2 ARG A 166       9.412   3.578  10.100  1.00 95.38           H
ATOM   2611  HB3 ARG A 166      10.293   2.848   8.753  1.00 95.38           H
ATOM   2612  O   ARG A 166       7.829   1.983  11.823  1.00 95.38           O
ATOM   2613  CG  ARG A 166      11.370   2.845  10.607  1.00 95.38           C
ATOM   2614  HG2 ARG A 166      12.049   2.059  10.274  1.00 95.38           H
ATOM   2615  HG3 ARG A 166      11.171   2.719  11.672  1.00 95.38           H
ATOM   2616  CD  ARG A 166      12.023   4.215  10.379  1.00 95.38           C
ATOM   2617  HD2 ARG A 166      11.343   4.987  10.740  1.00 95.38           H
ATOM   2618  HD3 ARG A 166      12.192   4.355   9.311  1.00 95.38           H
ATOM   2619  NE  ARG A 166      13.310   4.308  11.085  1.00 95.38           N
ATOM   2620  HE  ARG A 166      13.815   3.449  11.255  1.00 95.38           H
ATOM   2621  NH1 ARG A 166      13.500   6.584  11.337  1.00 95.38           N
ATOM   2622 HH11 ARG A 166      14.008   7.368  11.720  1.00 95.38           H
ATOM   2623 HH12 ARG A 166      12.647   6.703  10.809  1.00 95.38           H
ATOM   2624  NH2 ARG A 166      15.018   5.210  12.246  1.00 95.38           N
ATOM   2625 HH21 ARG A 166      15.490   5.963  12.726  1.00 95.38           H
ATOM   2626 HH22 ARG A 166      15.330   4.264  12.412  1.00 95.38           H
ATOM   2627  CZ  ARG A 166      13.933   5.369  11.552  1.00 95.38           C
ATOM   2628  N   GLU A 167       9.285   0.316  12.200  1.00 93.50           N
ATOM   2629  H   GLU A 167      10.041  -0.229  11.810  1.00 93.50           H
ATOM   2630  CA  GLU A 167       9.000   0.094  13.614  1.00 93.50           C
ATOM   2631  HA  GLU A 167       7.929   0.196  13.786  1.00 93.50           H
ATOM   2632  C   GLU A 167       9.713   1.157  14.463  1.00 93.50           C
ATOM   2633  CB  GLU A 167       9.407  -1.352  13.953  1.00 93.50           C
ATOM   2634  HB2 GLU A 167       8.904  -2.004  13.239  1.00 93.50           H
ATOM   2635  HB3 GLU A 167      10.482  -1.465  13.816  1.00 93.50           H
ATOM   2636  O   GLU A 167      10.853   1.533  14.182  1.00 93.50           O
ATOM   2637  CG  GLU A 167       9.027  -1.820  15.366  1.00 93.50           C
ATOM   2638  HG2 GLU A 167       8.008  -1.495  15.570  1.00 93.50           H
ATOM   2639  HG3 GLU A 167       9.689  -1.344  16.089  1.00 93.50           H
ATOM   2640  CD  GLU A 167       9.110  -3.356  15.507  1.00 93.50           C
ATOM   2641  OE1 GLU A 167       8.295  -3.908  16.279  1.00 93.50           O
ATOM   2642  OE2 GLU A 167       9.929  -4.000  14.804  1.00 93.50           O
ATOM   2643  N   LYS A 168       9.009   1.680  15.468  1.00 89.38           N
ATOM   2644  H   LYS A 168       8.070   1.339  15.615  1.00 89.38           H
ATOM   2645  CA  LYS A 168       9.503   2.686  16.412  1.00 89.38           C
ATOM   2646  HA  LYS A 168      10.428   3.128  16.040  1.00 89.38           H
ATOM   2647  C   LYS A 168       9.796   2.073  17.781  1.00 89.38           C
ATOM   2648  CB  LYS A 168       8.440   3.770  16.580  1.00 89.38           C
ATOM   2649  HB2 LYS A 168       8.740   4.439  17.388  1.00 89.38           H
ATOM   2650  HB3 LYS A 168       7.517   3.268  16.871  1.00 89.38           H
ATOM   2651  O   LYS A 168       9.335   0.982  18.100  1.00 89.38           O
ATOM   2652  CG  LYS A 168       8.146   4.609  15.338  1.00 89.38           C
ATOM   2653  HG2 LYS A 168       7.676   3.987  14.576  1.00 89.38           H
ATOM   2654  HG3 LYS A 168       9.063   5.050  14.946  1.00 89.38           H
ATOM   2655  CD  LYS A 168       7.186   5.709  15.793  1.00 89.38           C
ATOM   2656  HD2 LYS A 168       6.384   5.264  16.383  1.00 89.38           H
ATOM   2657  HD3 LYS A 168       7.720   6.424  16.419  1.00 89.38           H
ATOM   2658  CE  LYS A 168       6.580   6.416  14.594  1.00 89.38           C
ATOM   2659  HE2 LYS A 168       6.147   5.666  13.930  1.00 89.38           H
ATOM   2660  HE3 LYS A 168       7.360   6.931  14.034  1.00 89.38           H
ATOM   2661  NZ  LYS A 168       5.535   7.358  15.027  1.00 89.38           N
ATOM   2662  HZ1 LYS A 168       5.936   8.114  15.562  1.00 89.38           H
ATOM   2663  HZ2 LYS A 168       4.832   6.876  15.569  1.00 89.38           H
ATOM   2664  HZ3 LYS A 168       5.100   7.736  14.199  1.00 89.38           H
ATOM   2665  N   GLU A 169      10.480   2.841  18.626  1.00 83.31           N
ATOM   2666  H   GLU A 169      10.843   3.719  18.285  1.00 83.31           H
ATOM   2667  CA  GLU A 169      10.790   2.489  20.020  1.00 83.31           C
ATOM   2668  HA  GLU A 169      11.411   1.592  20.037  1.00 83.31           H
ATOM   2669  C   GLU A 169       9.547   2.195  20.887  1.00 83.31           C
ATOM   2670  CB  GLU A 169      11.579   3.645  20.661  1.00 83.31           C
ATOM   2671  HB2 GLU A 169      10.950   4.536  20.658  1.00 83.31           H
ATOM   2672  HB3 GLU A 169      11.799   3.382  21.696  1.00 83.31           H
ATOM   2673  O   GLU A 169       9.624   1.402  21.819  1.00 83.31           O
ATOM   2674  CG  GLU A 169      12.903   3.960  19.941  1.00 83.31           C
ATOM   2675  HG2 GLU A 169      12.693   4.230  18.907  1.00 83.31           H
ATOM   2676  HG3 GLU A 169      13.515   3.058  19.937  1.00 83.31           H
ATOM   2677  CD  GLU A 169      13.694   5.110  20.590  1.00 83.31           C
ATOM   2678  OE1 GLU A 169      14.855   5.311  20.166  1.00 83.31           O
ATOM   2679  OE2 GLU A 169      13.138   5.804  21.472  1.00 83.31           O
ATOM   2680  N   ASP A 170       8.393   2.795  20.570  1.00 79.69           N
ATOM   2681  H   ASP A 170       8.365   3.385  19.751  1.00 79.69           H
ATOM   2682  CA  ASP A 170       7.105   2.564  21.244  1.00 79.69           C
ATOM   2683  HA  ASP A 170       7.311   2.317  22.285  1.00 79.69           H
ATOM   2684  C   ASP A 170       6.312   1.368  20.672  1.00 79.69           C
ATOM   2685  CB  ASP A 170       6.276   3.870  21.242  1.00 79.69           C
ATOM   2686  HB2 ASP A 170       6.873   4.660  21.698  1.00 79.69           H
ATOM   2687  HB3 ASP A 170       5.397   3.726  21.868  1.00 79.69           H
ATOM   2688  O   ASP A 170       5.169   1.130  21.067  1.00 79.69           O
ATOM   2689  CG  ASP A 170       5.814   4.346  19.852  1.00 79.69           C
ATOM   2690  OD1 ASP A 170       6.257   3.761  18.839  1.00 79.69           O
ATOM   2691  OD2 ASP A 170       5.043   5.331  19.779  1.00 79.69           O
ATOM   2692  N   GLY A 171       6.885   0.625  19.717  1.00 80.75           N
ATOM   2693  H   GLY A 171       7.826   0.854  19.435  1.00 80.75           H
ATOM   2694  CA  GLY A 171       6.201  -0.452  18.999  1.00 80.75           C
ATOM   2695  HA2 GLY A 171       6.939  -1.001  18.415  1.00 80.75           H
ATOM   2696  HA3 GLY A 171       5.749  -1.134  19.719  1.00 80.75           H
ATOM   2697  C   GLY A 171       5.107   0.037  18.040  1.00 80.75           C
ATOM   2698  O   GLY A 171       4.310  -0.769  17.550  1.00 80.75           O
ATOM   2699  N   ALA A 172       5.012   1.342  17.758  1.00 88.44           N
ATOM   2700  H   ALA A 172       5.638   1.990  18.216  1.00 88.44           H
ATOM   2701  CA  ALA A 172       4.168   1.856  16.687  1.00 88.44           C
ATOM   2702  HA  ALA A 172       3.262   1.251  16.651  1.00 88.44           H
ATOM   2703  C   ALA A 172       4.850   1.716  15.315  1.00 88.44           C
ATOM   2704  CB  ALA A 172       3.726   3.290  17.000  1.00 88.44           C
ATOM   2705  HB1 ALA A 172       2.969   3.614  16.287  1.00 88.44           H
ATOM   2706  HB2 ALA A 172       3.316   3.340  18.009  1.00 88.44           H
ATOM   2707  HB3 ALA A 172       4.582   3.962  16.941  1.00 88.44           H
ATOM   2708  O   ALA A 172       6.067   1.579  15.196  1.00 88.44           O
ATOM   2709  N   PHE A 173       4.039   1.762  14.257  1.00 93.75           N
ATOM   2710  H   PHE A 173       3.051   1.906  14.409  1.00 93.75           H
ATOM   2711  CA  PHE A 173       4.496   1.609  12.878  1.00 93.75           C
ATOM   2712  HA  PHE A 173       5.557   1.359  12.864  1.00 93.75           H
ATOM   2713  C   PHE A 173       4.331   2.916  12.095  1.00 93.75           C
ATOM   2714  CB  PHE A 173       3.727   0.453  12.217  1.00 93.75           C
ATOM   2715  HB2 PHE A 173       2.667   0.705  12.219  1.00 93.75           H
ATOM   2716  HB3 PHE A 173       4.035   0.383  11.174  1.00 93.75           H
ATOM   2717  O   PHE A 173       3.208   3.368  11.862  1.00 93.75           O
ATOM   2718  CG  PHE A 173       3.900  -0.922  12.847  1.00 93.75           C
ATOM   2719  CD1 PHE A 173       5.176  -1.385  13.231  1.00 93.75           C
ATOM   2720  HD1 PHE A 173       6.051  -0.769  13.092  1.00 93.75           H
ATOM   2721  CD2 PHE A 173       2.779  -1.759  13.022  1.00 93.75           C
ATOM   2722  HD2 PHE A 173       1.802  -1.425  12.707  1.00 93.75           H
ATOM   2723  CE1 PHE A 173       5.322  -2.655  13.815  1.00 93.75           C
ATOM   2724  HE1 PHE A 173       6.295  -2.996  14.137  1.00 93.75           H
ATOM   2725  CE2 PHE A 173       2.929  -3.038  13.591  1.00 93.75           C
ATOM   2726  HE2 PHE A 173       2.075  -3.690  13.706  1.00 93.75           H
ATOM   2727  CZ  PHE A 173       4.199  -3.478  13.999  1.00 93.75           C
ATOM   2728  HZ  PHE A 173       4.323  -4.450  14.454  1.00 93.75           H
ATOM   2729  N   SER A 174       5.437   3.489  11.619  1.00 95.25           N
ATOM   2730  H   SER A 174       6.330   3.092  11.873  1.00 95.25           H
ATOM   2731  CA  SER A 174       5.426   4.521  10.578  1.00 95.25           C
ATOM   2732  HA  SER A 174       4.623   5.232  10.768  1.00 95.25           H
ATOM   2733  C   SER A 174       5.215   3.853   9.221  1.00 95.25           C
ATOM   2734  CB  SER A 174       6.748   5.295  10.545  1.00 95.25           C
ATOM   2735  HB2 SER A 174       7.570   4.594  10.407  1.00 95.25           H
ATOM   2736  HB3 SER A 174       6.737   5.998   9.711  1.00 95.25           H
ATOM   2737  O   SER A 174       6.125   3.222   8.680  1.00 95.25           O
ATOM   2738  OG  SER A 174       6.958   6.003  11.740  1.00 95.25           O
ATOM   2739  HG  SER A 174       6.740   6.923  11.575  1.00 95.25           H
ATOM   2740  N   PHE A 175       4.021   3.973   8.643  1.00 95.38           N
ATOM   2741  H   PHE A 175       3.284   4.436   9.154  1.00 95.38           H
ATOM   2742  CA  PHE A 175       3.734   3.432   7.312  1.00 95.38           C
ATOM   2743  HA  PHE A 175       4.068   2.394   7.282  1.00 95.38           H
ATOM   2744  C   PHE A 175       4.519   4.189   6.234  1.00 95.38           C
ATOM   2745  CB  PHE A 175       2.222   3.441   7.047  1.00 95.38           C
ATOM   2746  HB2 PHE A 175       2.062   3.345   5.972  1.00 95.38           H
ATOM   2747  HB3 PHE A 175       1.796   4.395   7.358  1.00 95.38           H
ATOM   2748  O   PHE A 175       4.320   5.390   6.051  1.00 95.38           O
ATOM   2749  CG  PHE A 175       1.491   2.304   7.734  1.00 95.38           C
ATOM   2750  CD1 PHE A 175       1.015   1.214   6.980  1.00 95.38           C
ATOM   2751  HD1 PHE A 175       1.129   1.206   5.906  1.00 95.38           H
ATOM   2752  CD2 PHE A 175       1.337   2.296   9.134  1.00 95.38           C
ATOM   2753  HD2 PHE A 175       1.692   3.126   9.728  1.00 95.38           H
ATOM   2754  CE1 PHE A 175       0.420   0.113   7.621  1.00 95.38           C
ATOM   2755  HE1 PHE A 175       0.079  -0.732   7.040  1.00 95.38           H
ATOM   2756  CE2 PHE A 175       0.750   1.192   9.775  1.00 95.38           C
ATOM   2757  HE2 PHE A 175       0.664   1.174  10.851  1.00 95.38           H
ATOM   2758  CZ  PHE A 175       0.301   0.096   9.020  1.00 95.38           C
ATOM   2759  HZ  PHE A 175      -0.113  -0.767   9.521  1.00 95.38           H
ATOM   2760  N   VAL A 176       5.406   3.488   5.524  1.00 92.12           N
ATOM   2761  H   VAL A 176       5.516   2.505   5.728  1.00 92.12           H
ATOM   2762  CA  VAL A 176       6.269   4.062   4.478  1.00 92.12           C
ATOM   2763  HA  VAL A 176       6.489   5.101   4.723  1.00 92.12           H
ATOM   2764  C   VAL A 176       5.554   4.046   3.130  1.00 92.12           C
ATOM   2765  CB  VAL A 176       7.610   3.300   4.383  1.00 92.12           C
ATOM   2766  HB  VAL A 176       7.417   2.272   4.072  1.00 92.12           H
ATOM   2767  O   VAL A 176       5.581   5.040   2.406  1.00 92.12           O
ATOM   2768  CG1 VAL A 176       8.560   3.926   3.353  1.00 92.12           C
ATOM   2769 HG11 VAL A 176       8.767   4.962   3.620  1.00 92.12           H
ATOM   2770 HG12 VAL A 176       8.119   3.898   2.356  1.00 92.12           H
ATOM   2771 HG13 VAL A 176       9.498   3.370   3.331  1.00 92.12           H
ATOM   2772  CG2 VAL A 176       8.338   3.262   5.731  1.00 92.12           C
ATOM   2773 HG21 VAL A 176       8.501   4.275   6.101  1.00 92.12           H
ATOM   2774 HG22 VAL A 176       7.753   2.706   6.463  1.00 92.12           H
ATOM   2775 HG23 VAL A 176       9.296   2.755   5.615  1.00 92.12           H
ATOM   2776  N   ARG A 177       4.933   2.909   2.782  1.00 91.69           N
ATOM   2777  H   ARG A 177       4.990   2.137   3.432  1.00 91.69           H
ATOM   2778  CA  ARG A 177       4.197   2.690   1.523  1.00 91.69           C
ATOM   2779  HA  ARG A 177       3.447   3.474   1.423  1.00 91.69           H
ATOM   2780  C   ARG A 177       3.485   1.331   1.510  1.00 91.69           C
ATOM   2781  CB  ARG A 177       5.152   2.806   0.318  1.00 91.69           C
ATOM   2782  HB2 ARG A 177       5.473   3.842   0.221  1.00 91.69           H
ATOM   2783  HB3 ARG A 177       4.613   2.555  -0.595  1.00 91.69           H
ATOM   2784  O   ARG A 177       3.989   0.361   2.070  1.00 91.69           O
ATOM   2785  CG  ARG A 177       6.392   1.908   0.429  1.00 91.69           C
ATOM   2786  HG2 ARG A 177       6.837   1.969   1.422  1.00 91.69           H
ATOM   2787  HG3 ARG A 177       6.090   0.876   0.255  1.00 91.69           H
ATOM   2788  CD  ARG A 177       7.459   2.346  -0.577  1.00 91.69           C
ATOM   2789  HD2 ARG A 177       6.999   2.523  -1.549  1.00 91.69           H
ATOM   2790  HD3 ARG A 177       7.900   3.283  -0.239  1.00 91.69           H
ATOM   2791  NE  ARG A 177       8.514   1.329  -0.711  1.00 91.69           N
ATOM   2792  HE  ARG A 177       9.419   1.512  -0.303  1.00 91.69           H
ATOM   2793  NH1 ARG A 177       7.242  -0.139  -1.903  1.00 91.69           N
ATOM   2794 HH11 ARG A 177       6.416   0.442  -1.862  1.00 91.69           H
ATOM   2795 HH12 ARG A 177       7.230  -0.927  -2.534  1.00 91.69           H
ATOM   2796  NH2 ARG A 177       9.374  -0.617  -1.543  1.00 91.69           N
ATOM   2797 HH21 ARG A 177       9.200  -1.351  -2.213  1.00 91.69           H
ATOM   2798 HH22 ARG A 177      10.313  -0.432  -1.216  1.00 91.69           H
ATOM   2799  CZ  ARG A 177       8.378   0.197  -1.375  1.00 91.69           C
ATOM   2800  N   LYS A 178       2.363   1.231   0.790  1.00 93.81           N
ATOM   2801  H   LYS A 178       1.999   2.079   0.380  1.00 93.81           H
ATOM   2802  CA  LYS A 178       1.800  -0.058   0.339  1.00 93.81           C
ATOM   2803  HA  LYS A 178       1.710  -0.736   1.188  1.00 93.81           H
ATOM   2804  C   LYS A 178       2.763  -0.700  -0.668  1.00 93.81           C
ATOM   2805  CB  LYS A 178       0.395   0.178  -0.249  1.00 93.81           C
ATOM   2806  HB2 LYS A 178      -0.235   0.613   0.527  1.00 93.81           H
ATOM   2807  HB3 LYS A 178       0.472   0.895  -1.067  1.00 93.81           H
ATOM   2808  O   LYS A 178       3.220   0.002  -1.575  1.00 93.81           O
ATOM   2809  CG  LYS A 178      -0.285  -1.089  -0.797  1.00 93.81           C
ATOM   2810  HG2 LYS A 178      -0.136  -1.916  -0.103  1.00 93.81           H
ATOM   2811  HG3 LYS A 178       0.184  -1.339  -1.750  1.00 93.81           H
ATOM   2812  CD  LYS A 178      -1.796  -0.896  -1.024  1.00 93.81           C
ATOM   2813  HD2 LYS A 178      -1.983   0.070  -1.491  1.00 93.81           H
ATOM   2814  HD3 LYS A 178      -2.294  -0.924  -0.055  1.00 93.81           H
ATOM   2815  CE  LYS A 178      -2.353  -2.007  -1.932  1.00 93.81           C
ATOM   2816  HE2 LYS A 178      -1.890  -2.954  -1.651  1.00 93.81           H
ATOM   2817  HE3 LYS A 178      -2.056  -1.792  -2.958  1.00 93.81           H
ATOM   2818  NZ  LYS A 178      -3.834  -2.150  -1.839  1.00 93.81           N
ATOM   2819  HZ1 LYS A 178      -4.326  -1.268  -1.862  1.00 93.81           H
ATOM   2820  HZ2 LYS A 178      -4.187  -2.750  -2.571  1.00 93.81           H
ATOM   2821  HZ3 LYS A 178      -4.069  -2.647  -0.991  1.00 93.81           H
ATOM   2822  N   LEU A 179       3.056  -1.992  -0.518  1.00 94.12           N
ATOM   2823  H   LEU A 179       2.583  -2.520   0.201  1.00 94.12           H
ATOM   2824  CA  LEU A 179       3.827  -2.756  -1.505  1.00 94.12           C
ATOM   2825  HA  LEU A 179       4.699  -2.174  -1.804  1.00 94.12           H
ATOM   2826  C   LEU A 179       2.988  -2.979  -2.770  1.00 94.12           C
ATOM   2827  CB  LEU A 179       4.311  -4.092  -0.912  1.00 94.12           C
ATOM   2828  HB2 LEU A 179       3.444  -4.659  -0.575  1.00 94.12           H
ATOM   2829  HB3 LEU A 179       4.784  -4.663  -1.711  1.00 94.12           H
ATOM   2830  O   LEU A 179       1.761  -3.090  -2.705  1.00 94.12           O
ATOM   2831  CG  LEU A 179       5.315  -3.979   0.250  1.00 94.12           C
ATOM   2832  HG  LEU A 179       4.838  -3.490   1.099  1.00 94.12           H
ATOM   2833  CD1 LEU A 179       5.759  -5.374   0.679  1.00 94.12           C
ATOM   2834 HD11 LEU A 179       6.290  -5.852  -0.143  1.00 94.12           H
ATOM   2835 HD12 LEU A 179       4.891  -5.982   0.935  1.00 94.12           H
ATOM   2836 HD13 LEU A 179       6.415  -5.311   1.547  1.00 94.12           H
ATOM   2837  CD2 LEU A 179       6.572  -3.195  -0.135  1.00 94.12           C
ATOM   2838 HD21 LEU A 179       6.329  -2.138  -0.240  1.00 94.12           H
ATOM   2839 HD22 LEU A 179       6.972  -3.571  -1.077  1.00 94.12           H
ATOM   2840 HD23 LEU A 179       7.333  -3.306   0.637  1.00 94.12           H
ATOM   2841  N   GLN A 180       3.646  -2.991  -3.923  1.00 91.62           N
ATOM   2842  H   GLN A 180       4.643  -2.827  -3.900  1.00 91.62           H
ATOM   2843  CA  GLN A 180       3.003  -2.986  -5.235  1.00 91.62           C
ATOM   2844  HA  GLN A 180       1.922  -2.931  -5.109  1.00 91.62           H
ATOM   2845  C   GLN A 180       3.299  -4.261  -6.032  1.00 91.62           C
ATOM   2846  CB  GLN A 180       3.449  -1.742  -6.013  1.00 91.62           C
ATOM   2847  HB2 GLN A 180       2.896  -1.700  -6.952  1.00 91.62           H
ATOM   2848  HB3 GLN A 180       4.509  -1.848  -6.246  1.00 91.62           H
ATOM   2849  O   GLN A 180       4.236  -5.001  -5.751  1.00 91.62           O
ATOM   2850  CG  GLN A 180       3.255  -0.416  -5.260  1.00 91.62           C
ATOM   2851  HG2 GLN A 180       3.812  -0.435  -4.323  1.00 91.62           H
ATOM   2852  HG3 GLN A 180       3.682   0.391  -5.857  1.00 91.62           H
ATOM   2853  CD  GLN A 180       1.795  -0.085  -4.982  1.00 91.62           C
ATOM   2854  NE2 GLN A 180       1.480   0.432  -3.819  1.00 91.62           N
ATOM   2855 HE21 GLN A 180       2.174   0.420  -3.085  1.00 91.62           H
ATOM   2856 HE22 GLN A 180       0.498   0.601  -3.659  1.00 91.62           H
ATOM   2857  OE1 GLN A 180       0.912  -0.231  -5.813  1.00 91.62           O
ATOM   2858  N   GLU A 181       2.502  -4.504  -7.067  1.00 89.69           N
ATOM   2859  H   GLU A 181       1.754  -3.854  -7.262  1.00 89.69           H
ATOM   2860  CA  GLU A 181       2.596  -5.694  -7.926  1.00 89.69           C
ATOM   2861  HA  GLU A 181       2.464  -6.580  -7.305  1.00 89.69           H
ATOM   2862  C   GLU A 181       3.965  -5.853  -8.626  1.00 89.69           C
ATOM   2863  CB  GLU A 181       1.415  -5.642  -8.917  1.00 89.69           C
ATOM   2864  HB2 GLU A 181       0.505  -5.546  -8.325  1.00 89.69           H
ATOM   2865  HB3 GLU A 181       1.359  -6.582  -9.466  1.00 89.69           H
ATOM   2866  O   GLU A 181       4.448  -6.970  -8.780  1.00 89.69           O
ATOM   2867  CG  GLU A 181       1.522  -4.476  -9.925  1.00 89.69           C
ATOM   2868  HG2 GLU A 181       2.050  -4.845 -10.803  1.00 89.69           H
ATOM   2869  HG3 GLU A 181       2.140  -3.686  -9.499  1.00 89.69           H
ATOM   2870  CD  GLU A 181       0.199  -3.810 -10.356  1.00 89.69           C
ATOM   2871  OE1 GLU A 181       0.318  -2.764 -11.048  1.00 89.69           O
ATOM   2872  OE2 GLU A 181      -0.895  -4.211  -9.883  1.00 89.69           O
ATOM   2873  N   PHE A 182       4.645  -4.758  -8.983  1.00 92.69           N
ATOM   2874  H   PHE A 182       4.222  -3.859  -8.803  1.00 92.69           H
ATOM   2875  CA  PHE A 182       5.990  -4.764  -9.589  1.00 92.69           C
ATOM   2876  HA  PHE A 182       6.051  -5.611 -10.274  1.00 92.69           H
ATOM   2877  C   PHE A 182       7.143  -4.932  -8.586  1.00 92.69           C
ATOM   2878  CB  PHE A 182       6.195  -3.490 -10.410  1.00 92.69           C
ATOM   2879  HB2 PHE A 182       7.182  -3.529 -10.873  1.00 92.69           H
ATOM   2880  HB3 PHE A 182       5.463  -3.463 -11.218  1.00 92.69           H
ATOM   2881  O   PHE A 182       8.308  -4.742  -8.946  1.00 92.69           O
ATOM   2882  CG  PHE A 182       6.097  -2.219  -9.604  1.00 92.69           C
ATOM   2883  CD1 PHE A 182       4.857  -1.576  -9.515  1.00 92.69           C
ATOM   2884  HD1 PHE A 182       4.011  -1.947 -10.075  1.00 92.69           H
ATOM   2885  CD2 PHE A 182       7.206  -1.720  -8.896  1.00 92.69           C
ATOM   2886  HD2 PHE A 182       8.165  -2.211  -8.972  1.00 92.69           H
ATOM   2887  CE1 PHE A 182       4.713  -0.474  -8.670  1.00 92.69           C
ATOM   2888  HE1 PHE A 182       3.734  -0.029  -8.575  1.00 92.69           H
ATOM   2889  CE2 PHE A 182       7.062  -0.609  -8.048  1.00 92.69           C
ATOM   2890  HE2 PHE A 182       7.908  -0.258  -7.475  1.00 92.69           H
ATOM   2891  CZ  PHE A 182       5.804   0.002  -7.920  1.00 92.69           C
ATOM   2892  HZ  PHE A 182       5.668   0.825  -7.234  1.00 92.69           H
ATOM   2893  N   GLU A 183       6.843  -5.251  -7.330  1.00 94.19           N
ATOM   2894  H   GLU A 183       5.881  -5.435  -7.084  1.00 94.19           H
ATOM   2895  CA  GLU A 183       7.835  -5.376  -6.271  1.00 94.19           C
ATOM   2896  HA  GLU A 183       8.812  -5.068  -6.645  1.00 94.19           H
ATOM   2897  C   GLU A 183       7.974  -6.806  -5.772  1.00 94.19           C
ATOM   2898  CB  GLU A 183       7.496  -4.468  -5.093  1.00 94.19           C
ATOM   2899  HB2 GLU A 183       6.561  -4.781  -4.631  1.00 94.19           H
ATOM   2900  HB3 GLU A 183       8.288  -4.569  -4.350  1.00 94.19           H
ATOM   2901  O   GLU A 183       7.018  -7.582  -5.755  1.00 94.19           O
ATOM   2902  CG  GLU A 183       7.393  -3.007  -5.514  1.00 94.19           C
ATOM   2903  HG2 GLU A 183       6.520  -2.861  -6.150  1.00 94.19           H
ATOM   2904  HG3 GLU A 183       8.287  -2.717  -6.066  1.00 94.19           H
ATOM   2905  CD  GLU A 183       7.278  -2.166  -4.258  1.00 94.19           C
ATOM   2906  OE1 GLU A 183       6.173  -1.691  -3.911  1.00 94.19           O
ATOM   2907  OE2 GLU A 183       8.300  -1.995  -3.563  1.00 94.19           O
ATOM   2908  N   LEU A 184       9.185  -7.099  -5.312  1.00 97.56           N
ATOM   2909  H   LEU A 184       9.916  -6.415  -5.445  1.00 97.56           H
ATOM   2910  CA  LEU A 184       9.540  -8.299  -4.574  1.00 97.56           C
ATOM   2911  HA  LEU A 184       8.797  -9.081  -4.730  1.00 97.56           H
ATOM   2912  C   LEU A 184       9.607  -7.927  -3.085  1.00 97.56           C
ATOM   2913  CB  LEU A 184      10.890  -8.797  -5.117  1.00 97.56           C
ATOM   2914  HB2 LEU A 184      11.649  -8.042  -4.910  1.00 97.56           H
ATOM   2915  HB3 LEU A 184      11.158  -9.711  -4.589  1.00 97.56           H
ATOM   2916  O   LEU A 184      10.515  -7.175  -2.704  1.00 97.56           O
ATOM   2917  CG  LEU A 184      10.913  -9.062  -6.633  1.00 97.56           C
ATOM   2918  HG  LEU A 184      10.701  -8.146  -7.184  1.00 97.56           H
ATOM   2919  CD1 LEU A 184      12.306  -9.526  -7.039  1.00 97.56           C
ATOM   2920 HD11 LEU A 184      12.313  -9.797  -8.095  1.00 97.56           H
ATOM   2921 HD12 LEU A 184      13.016  -8.715  -6.875  1.00 97.56           H
ATOM   2922 HD13 LEU A 184      12.603 -10.391  -6.444  1.00 97.56           H
ATOM   2923  CD2 LEU A 184       9.882 -10.110  -7.024  1.00 97.56           C
ATOM   2924 HD21 LEU A 184       9.965 -10.956  -6.341  1.00 97.56           H
ATOM   2925 HD22 LEU A 184       8.876  -9.702  -6.930  1.00 97.56           H
ATOM   2926 HD23 LEU A 184      10.042 -10.465  -8.042  1.00 97.56           H
ATOM   2927  N   PRO A 185       8.673  -8.365  -2.217  1.00 97.56           N
ATOM   2928  CA  PRO A 185       8.614  -7.911  -0.826  1.00 97.56           C
ATOM   2929  HA  PRO A 185       8.416  -6.840  -0.824  1.00 97.56           H
ATOM   2930  C   PRO A 185       9.902  -8.171  -0.040  1.00 97.56           C
ATOM   2931  CB  PRO A 185       7.411  -8.634  -0.213  1.00 97.56           C
ATOM   2932  HB2 PRO A 185       7.699  -9.615   0.165  1.00 97.56           H
ATOM   2933  HB3 PRO A 185       6.935  -8.043   0.569  1.00 97.56           H
ATOM   2934  O   PRO A 185      10.382  -7.274   0.656  1.00 97.56           O
ATOM   2935  CG  PRO A 185       6.489  -8.801  -1.413  1.00 97.56           C
ATOM   2936  HG2 PRO A 185       5.774  -9.609  -1.260  1.00 97.56           H
ATOM   2937  HG3 PRO A 185       5.977  -7.862  -1.617  1.00 97.56           H
ATOM   2938  CD  PRO A 185       7.467  -9.114  -2.539  1.00 97.56           C
ATOM   2939  HD2 PRO A 185       7.691 -10.181  -2.543  1.00 97.56           H
ATOM   2940  HD3 PRO A 185       7.036  -8.813  -3.494  1.00 97.56           H
ATOM   2941  N   TYR A 186      10.514  -9.346  -0.227  1.00 97.81           N
ATOM   2942  H   TYR A 186      10.068 -10.030  -0.822  1.00 97.81           H
ATOM   2943  CA  TYR A 186      11.794  -9.703   0.390  1.00 97.81           C
ATOM   2944  HA  TYR A 186      11.685  -9.672   1.474  1.00 97.81           H
ATOM   2945  C   TYR A 186      12.909  -8.718   0.007  1.00 97.81           C
ATOM   2946  CB  TYR A 186      12.171 -11.135  -0.013  1.00 97.81           C
ATOM   2947  HB2 TYR A 186      11.388 -11.817   0.318  1.00 97.81           H
ATOM   2948  HB3 TYR A 186      12.228 -11.205  -1.100  1.00 97.81           H
ATOM   2949  O   TYR A 186      13.566  -8.143   0.876  1.00 97.81           O
ATOM   2950  CG  TYR A 186      13.493 -11.576   0.580  1.00 97.81           C
ATOM   2951  CD1 TYR A 186      14.697 -11.327  -0.110  1.00 97.81           C
ATOM   2952  HD1 TYR A 186      14.682 -10.866  -1.087  1.00 97.81           H
ATOM   2953  CD2 TYR A 186      13.522 -12.201   1.841  1.00 97.81           C
ATOM   2954  HD2 TYR A 186      12.598 -12.419   2.358  1.00 97.81           H
ATOM   2955  CE1 TYR A 186      15.926 -11.695   0.468  1.00 97.81           C
ATOM   2956  HE1 TYR A 186      16.858 -11.525  -0.050  1.00 97.81           H
ATOM   2957  CE2 TYR A 186      14.747 -12.600   2.406  1.00 97.81           C
ATOM   2958  HE2 TYR A 186      14.765 -13.111   3.358  1.00 97.81           H
ATOM   2959  OH  TYR A 186      17.144 -12.713   2.254  1.00 97.81           O
ATOM   2960  HH  TYR A 186      17.047 -13.342   2.973  1.00 97.81           H
ATOM   2961  CZ  TYR A 186      15.953 -12.345   1.718  1.00 97.81           C
ATOM   2962  N   VAL A 187      13.092  -8.454  -1.291  1.00 96.12           N
ATOM   2963  H   VAL A 187      12.519  -8.945  -1.963  1.00 96.12           H
ATOM   2964  CA  VAL A 187      14.103  -7.501  -1.789  1.00 96.12           C
ATOM   2965  HA  VAL A 187      15.076  -7.782  -1.387  1.00 96.12           H
ATOM   2966  C   VAL A 187      13.792  -6.077  -1.313  1.00 96.12           C
ATOM   2967  CB  VAL A 187      14.188  -7.553  -3.328  1.00 96.12           C
ATOM   2968  HB  VAL A 187      13.255  -7.176  -3.747  1.00 96.12           H
ATOM   2969  O   VAL A 187      14.692  -5.315  -0.960  1.00 96.12           O
ATOM   2970  CG1 VAL A 187      15.326  -6.678  -3.855  1.00 96.12           C
ATOM   2971 HG11 VAL A 187      16.262  -6.960  -3.371  1.00 96.12           H
ATOM   2972 HG12 VAL A 187      15.429  -6.804  -4.932  1.00 96.12           H
ATOM   2973 HG13 VAL A 187      15.107  -5.629  -3.650  1.00 96.12           H
ATOM   2974  CG2 VAL A 187      14.431  -8.979  -3.842  1.00 96.12           C
ATOM   2975 HG21 VAL A 187      15.331  -9.394  -3.389  1.00 96.12           H
ATOM   2976 HG22 VAL A 187      14.547  -8.976  -4.926  1.00 96.12           H
ATOM   2977 HG23 VAL A 187      13.584  -9.623  -3.605  1.00 96.12           H
ATOM   2978  N   SER A 188      12.510  -5.719  -1.244  1.00 94.62           N
ATOM   2979  H   SER A 188      11.820  -6.399  -1.530  1.00 94.62           H
ATOM   2980  CA  SER A 188      12.044  -4.383  -0.858  1.00 94.62           C
ATOM   2981  HA  SER A 188      12.565  -3.644  -1.467  1.00 94.62           H
ATOM   2982  C   SER A 188      12.326  -4.048   0.607  1.00 94.62           C
ATOM   2983  CB  SER A 188      10.546  -4.245  -1.133  1.00 94.62           C
ATOM   2984  HB2 SER A 188       9.983  -4.959  -0.532  1.00 94.62           H
ATOM   2985  HB3 SER A 188      10.223  -3.236  -0.877  1.00 94.62           H
ATOM   2986  O   SER A 188      12.647  -2.898   0.901  1.00 94.62           O
ATOM   2987  OG  SER A 188      10.296  -4.475  -2.504  1.00 94.62           O
ATOM   2988  HG  SER A 188      10.332  -5.423  -2.653  1.00 94.62           H
ATOM   2989  N   VAL A 189      12.246  -5.027   1.518  1.00 95.12           N
ATOM   2990  H   VAL A 189      11.920  -5.935   1.221  1.00 95.12           H
ATOM   2991  CA  VAL A 189      12.595  -4.827   2.936  1.00 95.12           C
ATOM   2992  HA  VAL A 189      12.366  -3.791   3.185  1.00 95.12           H
ATOM   2993  C   VAL A 189      14.099  -4.997   3.196  1.00 95.12           C
ATOM   2994  CB  VAL A 189      11.697  -5.689   3.852  1.00 95.12           C
ATOM   2995  HB  VAL A 189      10.666  -5.549   3.527  1.00 95.12           H
ATOM   2996  O   VAL A 189      14.694  -4.185   3.902  1.00 95.12           O
ATOM   2997  CG1 VAL A 189      11.995  -7.193   3.806  1.00 95.12           C
ATOM   2998 HG11 VAL A 189      11.915  -7.556   2.781  1.00 95.12           H
ATOM   2999 HG12 VAL A 189      12.990  -7.402   4.196  1.00 95.12           H
ATOM   3000 HG13 VAL A 189      11.262  -7.727   4.411  1.00 95.12           H
ATOM   3001  CG2 VAL A 189      11.774  -5.210   5.304  1.00 95.12           C
ATOM   3002 HG21 VAL A 189      11.476  -4.163   5.364  1.00 95.12           H
ATOM   3003 HG22 VAL A 189      12.788  -5.313   5.690  1.00 95.12           H
ATOM   3004 HG23 VAL A 189      11.100  -5.797   5.927  1.00 95.12           H
ATOM   3005  N   THR A 190      14.758  -5.984   2.577  1.00 93.56           N
ATOM   3006  H   THR A 190      14.240  -6.615   1.981  1.00 93.56           H
ATOM   3007  CA  THR A 190      16.190  -6.266   2.820  1.00 93.56           C
ATOM   3008  HA  THR A 190      16.362  -6.257   3.896  1.00 93.56           H
ATOM   3009  C   THR A 190      17.129  -5.215   2.223  1.00 93.56           C
ATOM   3010  CB  THR A 190      16.605  -7.651   2.303  1.00 93.56           C
ATOM   3011  HB  THR A 190      17.686  -7.745   2.395  1.00 93.56           H
ATOM   3012  O   THR A 190      18.142  -4.875   2.839  1.00 93.56           O
ATOM   3013  CG2 THR A 190      15.961  -8.791   3.090  1.00 93.56           C
ATOM   3014 HG21 THR A 190      16.267  -8.733   4.135  1.00 93.56           H
ATOM   3015 HG22 THR A 190      14.873  -8.747   3.033  1.00 93.56           H
ATOM   3016 HG23 THR A 190      16.303  -9.742   2.683  1.00 93.56           H
ATOM   3017  OG1 THR A 190      16.255  -7.789   0.949  1.00 93.56           O
ATOM   3018  HG1 THR A 190      15.352  -8.113   0.927  1.00 93.56           H
ATOM   3019  N   SER A 191      16.781  -4.621   1.076  1.00 89.31           N
ATOM   3020  H   SER A 191      15.965  -4.970   0.593  1.00 89.31           H
ATOM   3021  CA  SER A 191      17.582  -3.565   0.430  1.00 89.31           C
ATOM   3022  HA  SER A 191      18.587  -3.960   0.273  1.00 89.31           H
ATOM   3023  C   SER A 191      17.738  -2.286   1.262  1.00 89.31           C
ATOM   3024  CB  SER A 191      17.014  -3.214  -0.946  1.00 89.31           C
ATOM   3025  HB2 SER A 191      17.615  -2.417  -1.382  1.00 89.31           H
ATOM   3026  HB3 SER A 191      17.076  -4.093  -1.588  1.00 89.31           H
ATOM   3027  O   SER A 191      18.677  -1.521   1.030  1.00 89.31           O
ATOM   3028  OG  SER A 191      15.669  -2.792  -0.866  1.00 89.31           O
ATOM   3029  HG  SER A 191      15.136  -3.590  -0.824  1.00 89.31           H
ATOM   3030  N   LEU A 192      16.881  -2.077   2.268  1.00 88.12           N
ATOM   3031  H   LEU A 192      16.127  -2.741   2.383  1.00 88.12           H
ATOM   3032  CA  LEU A 192      16.952  -0.959   3.218  1.00 88.12           C
ATOM   3033  HA  LEU A 192      17.226  -0.055   2.675  1.00 88.12           H
ATOM   3034  C   LEU A 192      18.025  -1.156   4.301  1.00 88.12           C
ATOM   3035  CB  LEU A 192      15.566  -0.758   3.854  1.00 88.12           C
ATOM   3036  HB2 LEU A 192      15.296  -1.671   4.384  1.00 88.12           H
ATOM   3037  HB3 LEU A 192      15.619   0.045   4.588  1.00 88.12           H
ATOM   3038  O   LEU A 192      18.406  -0.185   4.952  1.00 88.12           O
ATOM   3039  CG  LEU A 192      14.466  -0.420   2.830  1.00 88.12           C
ATOM   3040  HG  LEU A 192      14.515  -1.115   1.990  1.00 88.12           H
ATOM   3041  CD1 LEU A 192      13.090  -0.568   3.458  1.00 88.12           C
ATOM   3042 HD11 LEU A 192      13.016  -1.535   3.955  1.00 88.12           H
ATOM   3043 HD12 LEU A 192      12.911   0.231   4.177  1.00 88.12           H
ATOM   3044 HD13 LEU A 192      12.347  -0.542   2.661  1.00 88.12           H
ATOM   3045  CD2 LEU A 192      14.602   1.009   2.295  1.00 88.12           C
ATOM   3046 HD21 LEU A 192      15.542   1.113   1.753  1.00 88.12           H
ATOM   3047 HD22 LEU A 192      14.573   1.721   3.119  1.00 88.12           H
ATOM   3048 HD23 LEU A 192      13.783   1.216   1.606  1.00 88.12           H
ATOM   3049  N   ARG A 193      18.537  -2.384   4.479  1.00 89.12           N
ATOM   3050  H   ARG A 193      18.168  -3.120   3.891  1.00 89.12           H
ATOM   3051  CA  ARG A 193      19.662  -2.731   5.372  1.00 89.12           C
ATOM   3052  HA  ARG A 193      19.704  -3.819   5.422  1.00 89.12           H
ATOM   3053  C   ARG A 193      19.490  -2.283   6.836  1.00 89.12           C
ATOM   3054  CB  ARG A 193      20.995  -2.251   4.764  1.00 89.12           C
ATOM   3055  HB2 ARG A 193      21.816  -2.588   5.398  1.00 89.12           H
ATOM   3056  HB3 ARG A 193      21.003  -1.161   4.751  1.00 89.12           H
ATOM   3057  O   ARG A 193      20.477  -2.043   7.525  1.00 89.12           O
ATOM   3058  CG  ARG A 193      21.239  -2.775   3.344  1.00 89.12           C
ATOM   3059  HG2 ARG A 193      20.428  -2.462   2.685  1.00 89.12           H
ATOM   3060  HG3 ARG A 193      21.283  -3.865   3.359  1.00 89.12           H
ATOM   3061  CD  ARG A 193      22.553  -2.211   2.798  1.00 89.12           C
ATOM   3062  HD2 ARG A 193      22.510  -1.123   2.842  1.00 89.12           H
ATOM   3063  HD3 ARG A 193      23.368  -2.563   3.431  1.00 89.12           H
ATOM   3064  NE  ARG A 193      22.770  -2.637   1.404  1.00 89.12           N
ATOM   3065  HE  ARG A 193      21.980  -3.066   0.944  1.00 89.12           H
ATOM   3066  NH1 ARG A 193      24.957  -1.975   1.218  1.00 89.12           N
ATOM   3067 HH11 ARG A 193      25.827  -1.970   0.707  1.00 89.12           H
ATOM   3068 HH12 ARG A 193      24.911  -1.639   2.170  1.00 89.12           H
ATOM   3069  NH2 ARG A 193      23.967  -3.025  -0.489  1.00 89.12           N
ATOM   3070 HH21 ARG A 193      23.171  -3.510  -0.880  1.00 89.12           H
ATOM   3071 HH22 ARG A 193      24.842  -3.041  -0.991  1.00 89.12           H
ATOM   3072  CZ  ARG A 193      23.892  -2.542   0.718  1.00 89.12           C
ATOM   3073  N   SER A 194      18.251  -2.200   7.319  1.00 90.56           N
ATOM   3074  H   SER A 194      17.486  -2.421   6.698  1.00 90.56           H
ATOM   3075  CA  SER A 194      17.914  -1.911   8.719  1.00 90.56           C
ATOM   3076  HA  SER A 194      18.785  -2.099   9.347  1.00 90.56           H
ATOM   3077  C   SER A 194      16.788  -2.831   9.188  1.00 90.56           C
ATOM   3078  CB  SER A 194      17.535  -0.434   8.896  1.00 90.56           C
ATOM   3079  HB2 SER A 194      16.828  -0.137   8.120  1.00 90.56           H
ATOM   3080  HB3 SER A 194      18.430   0.182   8.804  1.00 90.56           H
ATOM   3081  O   SER A 194      15.815  -3.039   8.465  1.00 90.56           O
ATOM   3082  OG  SER A 194      16.947  -0.239  10.170  1.00 90.56           O
ATOM   3083  HG  SER A 194      16.710   0.683  10.294  1.00 90.56           H
ATOM   3084  N   GLN A 195      16.921  -3.369  10.405  1.00 91.06           N
ATOM   3085  H   GLN A 195      17.714  -3.089  10.964  1.00 91.06           H
ATOM   3086  CA  GLN A 195      15.929  -4.260  11.024  1.00 91.06           C
ATOM   3087  HA  GLN A 195      15.598  -4.984  10.280  1.00 91.06           H
ATOM   3088  C   GLN A 195      14.666  -3.527  11.506  1.00 91.06           C
ATOM   3089  CB  GLN A 195      16.570  -5.020  12.195  1.00 91.06           C
ATOM   3090  HB2 GLN A 195      16.967  -4.307  12.918  1.00 91.06           H
ATOM   3091  HB3 GLN A 195      15.796  -5.607  12.689  1.00 91.06           H
ATOM   3092  O   GLN A 195      13.669  -4.183  11.799  1.00 91.06           O
ATOM   3093  CG  GLN A 195      17.689  -5.979  11.754  1.00 91.06           C
ATOM   3094  HG2 GLN A 195      18.514  -5.409  11.328  1.00 91.06           H
ATOM   3095  HG3 GLN A 195      17.301  -6.647  10.984  1.00 91.06           H
ATOM   3096  CD  GLN A 195      18.230  -6.829  12.901  1.00 91.06           C
ATOM   3097  NE2 GLN A 195      19.143  -7.735  12.635  1.00 91.06           N
ATOM   3098 HE21 GLN A 195      19.464  -8.272  13.427  1.00 91.06           H
ATOM   3099 HE22 GLN A 195      19.479  -7.881  11.693  1.00 91.06           H
ATOM   3100  OE1 GLN A 195      17.852  -6.714  14.052  1.00 91.06           O
ATOM   3101  N   GLU A 196      14.698  -2.191  11.557  1.00 94.19           N
ATOM   3102  H   GLU A 196      15.556  -1.716  11.316  1.00 94.19           H
ATOM   3103  CA  GLU A 196      13.529  -1.354  11.852  1.00 94.19           C
ATOM   3104  HA  GLU A 196      13.082  -1.643  12.803  1.00 94.19           H
ATOM   3105  C   GLU A 196      12.457  -1.464  10.757  1.00 94.19           C
ATOM   3106  CB  GLU A 196      13.946   0.122  11.906  1.00 94.19           C
ATOM   3107  HB2 GLU A 196      14.294   0.380  10.906  1.00 94.19           H
ATOM   3108  HB3 GLU A 196      13.060   0.723  12.113  1.00 94.19           H
ATOM   3109  O   GLU A 196      11.286  -1.207  11.014  1.00 94.19           O
ATOM   3110  CG  GLU A 196      15.029   0.509  12.930  1.00 94.19           C
ATOM   3111  HG2 GLU A 196      14.634   0.367  13.936  1.00 94.19           H
ATOM   3112  HG3 GLU A 196      15.899  -0.135  12.806  1.00 94.19           H
ATOM   3113  CD  GLU A 196      15.462   1.972  12.726  1.00 94.19           C
ATOM   3114  OE1 GLU A 196      15.963   2.633  13.654  1.00 94.19           O
ATOM   3115  OE2 GLU A 196      15.303   2.499  11.599  1.00 94.19           O
ATOM   3116  N   TYR A 197      12.831  -1.815   9.521  1.00 95.19           N
ATOM   3117  H   TYR A 197      13.790  -2.087   9.353  1.00 95.19           H
ATOM   3118  CA  TYR A 197      11.862  -1.961   8.440  1.00 95.19           C
ATOM   3119  HA  TYR A 197      11.079  -1.222   8.606  1.00 95.19           H
ATOM   3120  C   TYR A 197      11.204  -3.338   8.474  1.00 95.19           C
ATOM   3121  CB  TYR A 197      12.471  -1.625   7.079  1.00 95.19           C
ATOM   3122  HB2 TYR A 197      13.356  -2.238   6.915  1.00 95.19           H
ATOM   3123  HB3 TYR A 197      11.747  -1.876   6.304  1.00 95.19           H
ATOM   3124  O   TYR A 197      11.869  -4.375   8.517  1.00 95.19           O
ATOM   3125  CG  TYR A 197      12.817  -0.155   6.946  1.00 95.19           C
ATOM   3126  CD1 TYR A 197      11.811   0.792   6.668  1.00 95.19           C
ATOM   3127  HD1 TYR A 197      10.788   0.470   6.551  1.00 95.19           H
ATOM   3128  CD2 TYR A 197      14.145   0.262   7.134  1.00 95.19           C
ATOM   3129  HD2 TYR A 197      14.896  -0.480   7.360  1.00 95.19           H
ATOM   3130  CE1 TYR A 197      12.147   2.157   6.563  1.00 95.19           C
ATOM   3131  HE1 TYR A 197      11.391   2.902   6.360  1.00 95.19           H
ATOM   3132  CE2 TYR A 197      14.482   1.626   7.044  1.00 95.19           C
ATOM   3133  HE2 TYR A 197      15.502   1.943   7.203  1.00 95.19           H
ATOM   3134  OH  TYR A 197      13.786   3.895   6.674  1.00 95.19           O
ATOM   3135  HH  TYR A 197      14.709   4.055   6.882  1.00 95.19           H
ATOM   3136  CZ  TYR A 197      13.479   2.575   6.755  1.00 95.19           C
ATOM   3137  N   LYS A 198       9.872  -3.334   8.432  1.00 97.06           N
ATOM   3138  H   LYS A 198       9.421  -2.432   8.369  1.00 97.06           H
ATOM   3139  CA  LYS A 198       9.012  -4.514   8.546  1.00 97.06           C
ATOM   3140  HA  LYS A 198       9.614  -5.415   8.429  1.00 97.06           H
ATOM   3141  C   LYS A 198       7.965  -4.519   7.440  1.00 97.06           C
ATOM   3142  CB  LYS A 198       8.333  -4.530   9.931  1.00 97.06           C
ATOM   3143  HB2 LYS A 198       7.714  -3.638  10.027  1.00 97.06           H
ATOM   3144  HB3 LYS A 198       7.670  -5.393   9.995  1.00 97.06           H
ATOM   3145  O   LYS A 198       7.636  -3.477   6.871  1.00 97.06           O
ATOM   3146  CG  LYS A 198       9.285  -4.558  11.135  1.00 97.06           C
ATOM   3147  HG2 LYS A 198       8.687  -4.463  12.041  1.00 97.06           H
ATOM   3148  HG3 LYS A 198       9.967  -3.708  11.101  1.00 97.06           H
ATOM   3149  CD  LYS A 198      10.084  -5.860  11.202  1.00 97.06           C
ATOM   3150  HD2 LYS A 198      10.774  -5.919  10.359  1.00 97.06           H
ATOM   3151  HD3 LYS A 198       9.397  -6.707  11.173  1.00 97.06           H
ATOM   3152  CE  LYS A 198      10.874  -5.893  12.508  1.00 97.06           C
ATOM   3153  HE2 LYS A 198      11.585  -5.067  12.516  1.00 97.06           H
ATOM   3154  HE3 LYS A 198      10.189  -5.731  13.341  1.00 97.06           H
ATOM   3155  NZ  LYS A 198      11.570  -7.190  12.650  1.00 97.06           N
ATOM   3156  HZ1 LYS A 198      12.052  -7.202  13.538  1.00 97.06           H
ATOM   3157  HZ2 LYS A 198      12.240  -7.293  11.900  1.00 97.06           H
ATOM   3158  HZ3 LYS A 198      10.914  -7.957  12.606  1.00 97.06           H
ATOM   3159  N   ILE A 199       7.402  -5.695   7.178  1.00 98.25           N
ATOM   3160  H   ILE A 199       7.704  -6.501   7.704  1.00 98.25           H
ATOM   3161  CA  ILE A 199       6.205  -5.846   6.350  1.00 98.25           C
ATOM   3162  HA  ILE A 199       6.031  -4.924   5.793  1.00 98.25           H
ATOM   3163  C   ILE A 199       5.019  -6.076   7.287  1.00 98.25           C
ATOM   3164  CB  ILE A 199       6.382  -6.976   5.314  1.00 98.25           C
ATOM   3165  HB  ILE A 199       6.541  -7.913   5.847  1.00 98.25           H
ATOM   3166  O   ILE A 199       5.087  -6.945   8.153  1.00 98.25           O
ATOM   3167  CG1 ILE A 199       7.611  -6.697   4.414  1.00 98.25           C
ATOM   3168 HG12 ILE A 199       8.491  -6.521   5.033  1.00 98.25           H
ATOM   3169 HG13 ILE A 199       7.436  -5.802   3.817  1.00 98.25           H
ATOM   3170  CG2 ILE A 199       5.106  -7.097   4.458  1.00 98.25           C
ATOM   3171 HG21 ILE A 199       4.236  -7.288   5.085  1.00 98.25           H
ATOM   3172 HG22 ILE A 199       5.190  -7.936   3.767  1.00 98.25           H
ATOM   3173 HG23 ILE A 199       4.949  -6.177   3.896  1.00 98.25           H
ATOM   3174  CD1 ILE A 199       7.958  -7.864   3.489  1.00 98.25           C
ATOM   3175 HD11 ILE A 199       8.888  -7.649   2.964  1.00 98.25           H
ATOM   3176 HD12 ILE A 199       8.080  -8.768   4.085  1.00 98.25           H
ATOM   3177 HD13 ILE A 199       7.164  -8.020   2.758  1.00 98.25           H
ATOM   3178  N   VAL A 200       3.942  -5.309   7.122  1.00 98.38           N
ATOM   3179  H   VAL A 200       3.983  -4.590   6.414  1.00 98.38           H
ATOM   3180  CA  VAL A 200       2.699  -5.437   7.899  1.00 98.38           C
ATOM   3181  HA  VAL A 200       2.829  -6.229   8.637  1.00 98.38           H
ATOM   3182  C   VAL A 200       1.540  -5.832   6.988  1.00 98.38           C
ATOM   3183  CB  VAL A 200       2.382  -4.142   8.677  1.00 98.38           C
ATOM   3184  HB  VAL A 200       2.436  -3.297   7.990  1.00 98.38           H
ATOM   3185  O   VAL A 200       1.326  -5.202   5.950  1.00 98.38           O
ATOM   3186  CG1 VAL A 200       0.993  -4.139   9.331  1.00 98.38           C
ATOM   3187 HG11 VAL A 200       0.875  -3.251   9.952  1.00 98.38           H
ATOM   3188 HG12 VAL A 200       0.870  -5.028   9.950  1.00 98.38           H
ATOM   3189 HG13 VAL A 200       0.219  -4.122   8.564  1.00 98.38           H
ATOM   3190  CG2 VAL A 200       3.385  -3.918   9.810  1.00 98.38           C
ATOM   3191 HG21 VAL A 200       3.237  -2.925  10.238  1.00 98.38           H
ATOM   3192 HG22 VAL A 200       4.407  -3.997   9.439  1.00 98.38           H
ATOM   3193 HG23 VAL A 200       3.232  -4.654  10.599  1.00 98.38           H
ATOM   3194  N   LEU A 201       0.752  -6.822   7.410  1.00 98.62           N
ATOM   3195  H   LEU A 201       1.015  -7.291   8.264  1.00 98.62           H
ATOM   3196  CA  LEU A 201      -0.578  -7.103   6.874  1.00 98.62           C
ATOM   3197  HA  LEU A 201      -0.564  -6.922   5.799  1.00 98.62           H
ATOM   3198  C   LEU A 201      -1.605  -6.161   7.529  1.00 98.62           C
ATOM   3199  CB  LEU A 201      -0.923  -8.584   7.124  1.00 98.62           C
ATOM   3200  HB2 LEU A 201      -0.104  -9.212   6.771  1.00 98.62           H
ATOM   3201  HB3 LEU A 201      -1.013  -8.734   8.199  1.00 98.62           H
ATOM   3202  O   LEU A 201      -1.760  -6.132   8.756  1.00 98.62           O
ATOM   3203  CG  LEU A 201      -2.230  -9.036   6.440  1.00 98.62           C
ATOM   3204  HG  LEU A 201      -3.008  -8.290   6.598  1.00 98.62           H
ATOM   3205  CD1 LEU A 201      -2.032  -9.233   4.937  1.00 98.62           C
ATOM   3206 HD11 LEU A 201      -1.231  -9.948   4.754  1.00 98.62           H
ATOM   3207 HD12 LEU A 201      -2.946  -9.626   4.492  1.00 98.62           H
ATOM   3208 HD13 LEU A 201      -1.789  -8.285   4.455  1.00 98.62           H
ATOM   3209  CD2 LEU A 201      -2.717 -10.352   7.044  1.00 98.62           C
ATOM   3210 HD21 LEU A 201      -1.948 -11.118   6.943  1.00 98.62           H
ATOM   3211 HD22 LEU A 201      -3.621 -10.683   6.534  1.00 98.62           H
ATOM   3212 HD23 LEU A 201      -2.944 -10.212   8.101  1.00 98.62           H
ATOM   3213  N   ARG A 202      -2.332  -5.396   6.709  1.00 97.56           N
ATOM   3214  H   ARG A 202      -2.140  -5.456   5.719  1.00 97.56           H
ATOM   3215  CA  ARG A 202      -3.416  -4.498   7.150  1.00 97.56           C
ATOM   3216  HA  ARG A 202      -3.822  -4.870   8.091  1.00 97.56           H
ATOM   3217  C   ARG A 202      -4.556  -4.504   6.130  1.00 97.56           C
ATOM   3218  CB  ARG A 202      -2.833  -3.087   7.389  1.00 97.56           C
ATOM   3219  HB2 ARG A 202      -2.563  -2.642   6.432  1.00 97.56           H
ATOM   3220  HB3 ARG A 202      -1.925  -3.185   7.983  1.00 97.56           H
ATOM   3221  O   ARG A 202      -4.325  -4.805   4.955  1.00 97.56           O
ATOM   3222  CG  ARG A 202      -3.779  -2.132   8.136  1.00 97.56           C
ATOM   3223  HG2 ARG A 202      -4.048  -2.584   9.090  1.00 97.56           H
ATOM   3224  HG3 ARG A 202      -4.679  -1.964   7.544  1.00 97.56           H
ATOM   3225  CD  ARG A 202      -3.115  -0.777   8.411  1.00 97.56           C
ATOM   3226  HD2 ARG A 202      -2.280  -0.925   9.097  1.00 97.56           H
ATOM   3227  HD3 ARG A 202      -2.718  -0.386   7.474  1.00 97.56           H
ATOM   3228  NE  ARG A 202      -4.059   0.214   8.971  1.00 97.56           N
ATOM   3229  HE  ARG A 202      -4.552   0.796   8.310  1.00 97.56           H
ATOM   3230  NH1 ARG A 202      -3.827  -0.246  11.225  1.00 97.56           N
ATOM   3231 HH11 ARG A 202      -4.064   0.041  12.164  1.00 97.56           H
ATOM   3232 HH12 ARG A 202      -3.209  -1.028  11.059  1.00 97.56           H
ATOM   3233  NH2 ARG A 202      -5.181   1.370  10.588  1.00 97.56           N
ATOM   3234 HH21 ARG A 202      -5.514   1.350  11.541  1.00 97.56           H
ATOM   3235 HH22 ARG A 202      -5.591   2.037   9.951  1.00 97.56           H
ATOM   3236  CZ  ARG A 202      -4.342   0.437  10.246  1.00 97.56           C
ATOM   3237  N   LYS A 203      -5.780  -4.168   6.559  1.00 97.00           N
ATOM   3238  H   LYS A 203      -5.913  -3.945   7.535  1.00 97.00           H
ATOM   3239  CA  LYS A 203      -6.893  -3.924   5.626  1.00 97.00           C
ATOM   3240  HA  LYS A 203      -7.020  -4.829   5.032  1.00 97.00           H
ATOM   3241  C   LYS A 203      -6.534  -2.791   4.654  1.00 97.00           C
ATOM   3242  CB  LYS A 203      -8.215  -3.707   6.385  1.00 97.00           C
ATOM   3243  HB2 LYS A 203      -9.016  -4.071   5.742  1.00 97.00           H
ATOM   3244  HB3 LYS A 203      -8.219  -4.329   7.280  1.00 97.00           H
ATOM   3245  O   LYS A 203      -5.785  -1.882   5.012  1.00 97.00           O
ATOM   3246  CG  LYS A 203      -8.552  -2.252   6.771  1.00 97.00           C
ATOM   3247  HG2 LYS A 203      -8.698  -1.672   5.860  1.00 97.00           H
ATOM   3248  HG3 LYS A 203      -7.735  -1.815   7.344  1.00 97.00           H
ATOM   3249  CD  LYS A 203      -9.851  -2.218   7.593  1.00 97.00           C
ATOM   3250  HD2 LYS A 203      -9.653  -2.583   8.600  1.00 97.00           H
ATOM   3251  HD3 LYS A 203     -10.561  -2.901   7.125  1.00 97.00           H
ATOM   3252  CE  LYS A 203     -10.495  -0.822   7.671  1.00 97.00           C
ATOM   3253  HE2 LYS A 203     -10.201  -0.251   6.789  1.00 97.00           H
ATOM   3254  HE3 LYS A 203     -10.116  -0.306   8.553  1.00 97.00           H
ATOM   3255  NZ  LYS A 203     -11.982  -0.898   7.711  1.00 97.00           N
ATOM   3256  HZ1 LYS A 203     -12.341  -1.214   6.820  1.00 97.00           H
ATOM   3257  HZ2 LYS A 203     -12.417  -0.006   7.898  1.00 97.00           H
ATOM   3258  HZ3 LYS A 203     -12.353  -1.580   8.357  1.00 97.00           H
ATOM   3259  N   SER A 204      -7.039  -2.860   3.425  1.00 93.38           N
ATOM   3260  H   SER A 204      -7.629  -3.649   3.206  1.00 93.38           H
ATOM   3261  CA  SER A 204      -6.627  -1.980   2.317  1.00 93.38           C
ATOM   3262  HA  SER A 204      -6.002  -1.188   2.730  1.00 93.38           H
ATOM   3263  C   SER A 204      -7.773  -1.233   1.621  1.00 93.38           C
ATOM   3264  CB  SER A 204      -5.741  -2.760   1.344  1.00 93.38           C
ATOM   3265  HB2 SER A 204      -5.015  -3.342   1.913  1.00 93.38           H
ATOM   3266  HB3 SER A 204      -5.197  -2.041   0.731  1.00 93.38           H
ATOM   3267  O   SER A 204      -7.559  -0.622   0.577  1.00 93.38           O
ATOM   3268  OG  SER A 204      -6.459  -3.618   0.483  1.00 93.38           O
ATOM   3269  HG  SER A 204      -6.914  -4.303   0.980  1.00 93.38           H
ATOM   3270  N   TYR A 205      -8.958  -1.263   2.231  1.00 94.44           N
ATOM   3271  H   TYR A 205      -9.014  -1.748   3.116  1.00 94.44           H
ATOM   3272  CA  TYR A 205     -10.169  -0.536   1.847  1.00 94.44           C
ATOM   3273  HA  TYR A 205     -10.021  -0.040   0.888  1.00 94.44           H
ATOM   3274  C   TYR A 205     -10.520   0.539   2.890  1.00 94.44           C
ATOM   3275  CB  TYR A 205     -11.315  -1.547   1.701  1.00 94.44           C
ATOM   3276  HB2 TYR A 205     -12.202  -1.019   1.352  1.00 94.44           H
ATOM   3277  HB3 TYR A 205     -11.050  -2.272   0.931  1.00 94.44           H
ATOM   3278  O   TYR A 205     -10.069   0.463   4.040  1.00 94.44           O
ATOM   3279  CG  TYR A 205     -11.653  -2.286   2.988  1.00 94.44           C
ATOM   3280  CD1 TYR A 205     -11.047  -3.522   3.280  1.00 94.44           C
ATOM   3281  HD1 TYR A 205     -10.341  -3.952   2.586  1.00 94.44           H
ATOM   3282  CD2 TYR A 205     -12.577  -1.734   3.894  1.00 94.44           C
ATOM   3283  HD2 TYR A 205     -13.049  -0.789   3.665  1.00 94.44           H
ATOM   3284  CE1 TYR A 205     -11.381  -4.207   4.464  1.00 94.44           C
ATOM   3285  HE1 TYR A 205     -10.921  -5.153   4.710  1.00 94.44           H
ATOM   3286  CE2 TYR A 205     -12.943  -2.436   5.058  1.00 94.44           C
ATOM   3287  HE2 TYR A 205     -13.727  -2.050   5.691  1.00 94.44           H
ATOM   3288  OH  TYR A 205     -12.612  -4.336   6.499  1.00 94.44           O
ATOM   3289  HH  TYR A 205     -13.227  -3.844   7.049  1.00 94.44           H
ATOM   3290  CZ  TYR A 205     -12.342  -3.679   5.345  1.00 94.44           C
ATOM   3291  N   TRP A 206     -11.355   1.504   2.501  1.00 96.00           N
ATOM   3292  H   TRP A 206     -11.689   1.499   1.548  1.00 96.00           H
ATOM   3293  CA  TRP A 206     -11.723   2.662   3.321  1.00 96.00           C
ATOM   3294  HA  TRP A 206     -11.070   2.700   4.192  1.00 96.00           H
ATOM   3295  C   TRP A 206     -13.154   2.591   3.863  1.00 96.00           C
ATOM   3296  CB  TRP A 206     -11.476   3.941   2.515  1.00 96.00           C
ATOM   3297  HB2 TRP A 206     -12.155   3.976   1.664  1.00 96.00           H
ATOM   3298  HB3 TRP A 206     -11.694   4.802   3.148  1.00 96.00           H
ATOM   3299  O   TRP A 206     -13.357   2.935   5.027  1.00 96.00           O
ATOM   3300  CG  TRP A 206     -10.069   4.064   2.019  1.00 96.00           C
ATOM   3301  CD1 TRP A 206      -9.631   3.708   0.791  1.00 96.00           C
ATOM   3302  HD1 TRP A 206     -10.259   3.304   0.011  1.00 96.00           H
ATOM   3303  CD2 TRP A 206      -8.883   4.458   2.770  1.00 96.00           C
ATOM   3304  CE2 TRP A 206      -7.745   4.339   1.918  1.00 96.00           C
ATOM   3305  CE3 TRP A 206      -8.650   4.853   4.104  1.00 96.00           C
ATOM   3306  HE3 TRP A 206      -9.480   4.890   4.793  1.00 96.00           H
ATOM   3307  NE1 TRP A 206      -8.259   3.856   0.733  1.00 96.00           N
ATOM   3308  HE1 TRP A 206      -7.713   3.512  -0.044  1.00 96.00           H
ATOM   3309  CH2 TRP A 206      -6.254   5.060   3.685  1.00 96.00           C
ATOM   3310  HH2 TRP A 206      -5.269   5.280   4.067  1.00 96.00           H
ATOM   3311  CZ2 TRP A 206      -6.446   4.631   2.358  1.00 96.00           C
ATOM   3312  HZ2 TRP A 206      -5.611   4.492   1.686  1.00 96.00           H
ATOM   3313  CZ3 TRP A 206      -7.354   5.159   4.553  1.00 96.00           C
ATOM   3314  HZ3 TRP A 206      -7.205   5.444   5.584  1.00 96.00           H
ATOM   3315  N   ASP A 207     -14.130   2.123   3.077  1.00 93.56           N
ATOM   3316  H   ASP A 207     -13.935   1.998   2.093  1.00 93.56           H
ATOM   3317  CA  ASP A 207     -15.517   1.981   3.544  1.00 93.56           C
ATOM   3318  HA  ASP A 207     -15.848   2.963   3.883  1.00 93.56           H
ATOM   3319  C   ASP A 207     -15.631   1.003   4.720  1.00 93.56           C
ATOM   3320  CB  ASP A 207     -16.467   1.513   2.427  1.00 93.56           C
ATOM   3321  HB2 ASP A 207     -16.534   0.425   2.427  1.00 93.56           H
ATOM   3322  HB3 ASP A 207     -16.082   1.814   1.453  1.00 93.56           H
ATOM   3323  O   ASP A 207     -15.209  -0.151   4.626  1.00 93.56           O
ATOM   3324  CG  ASP A 207     -17.874   2.073   2.623  1.00 93.56           C
ATOM   3325  OD1 ASP A 207     -18.336   2.080   3.781  1.00 93.56           O
ATOM   3326  OD2 ASP A 207     -18.448   2.552   1.619  1.00 93.56           O
ATOM   3327  N   SER A 208     -16.271   1.424   5.808  1.00 94.75           N
ATOM   3328  H   SER A 208     -16.726   2.326   5.789  1.00 94.75           H
ATOM   3329  CA  SER A 208     -16.621   0.518   6.902  1.00 94.75           C
ATOM   3330  HA  SER A 208     -15.740  -0.071   7.159  1.00 94.75           H
ATOM   3331  C   SER A 208     -17.710  -0.486   6.509  1.00 94.75           C
ATOM   3332  CB  SER A 208     -17.016   1.309   8.152  1.00 94.75           C
ATOM   3333  HB2 SER A 208     -16.135   1.824   8.535  1.00 94.75           H
ATOM   3334  HB3 SER A 208     -17.382   0.621   8.914  1.00 94.75           H
ATOM   3335  O   SER A 208     -17.803  -1.535   7.139  1.00 94.75           O
ATOM   3336  OG  SER A 208     -18.010   2.267   7.851  1.00 94.75           O
ATOM   3337  HG  SER A 208     -18.226   2.761   8.645  1.00 94.75           H
ATOM   3338  N   ALA A 209     -18.468  -0.256   5.429  1.00 92.75           N
ATOM   3339  H   ALA A 209     -18.394   0.637   4.961  1.00 92.75           H
ATOM   3340  CA  ALA A 209     -19.413  -1.237   4.891  1.00 92.75           C
ATOM   3341  HA  ALA A 209     -20.137  -1.482   5.667  1.00 92.75           H
ATOM   3342  C   ALA A 209     -18.732  -2.554   4.465  1.00 92.75           C
ATOM   3343  CB  ALA A 209     -20.160  -0.597   3.714  1.00 92.75           C
ATOM   3344  HB1 ALA A 209     -19.471  -0.412   2.889  1.00 92.75           H
ATOM   3345  HB2 ALA A 209     -20.950  -1.269   3.377  1.00 92.75           H
ATOM   3346  HB3 ALA A 209     -20.603   0.348   4.025  1.00 92.75           H
ATOM   3347  O   ALA A 209     -19.317  -3.623   4.616  1.00 92.75           O
ATOM   3348  N   TYR A 210     -17.479  -2.506   3.995  1.00 93.81           N
ATOM   3349  H   TYR A 210     -17.026  -1.606   3.923  1.00 93.81           H
ATOM   3350  CA  TYR A 210     -16.706  -3.705   3.632  1.00 93.81           C
ATOM   3351  HA  TYR A 210     -17.347  -4.385   3.072  1.00 93.81           H
ATOM   3352  C   TYR A 210     -16.195  -4.497   4.843  1.00 93.81           C
ATOM   3353  CB  TYR A 210     -15.527  -3.293   2.745  1.00 93.81           C
ATOM   3354  HB2 TYR A 210     -14.886  -4.156   2.571  1.00 93.81           H
ATOM   3355  HB3 TYR A 210     -14.947  -2.561   3.307  1.00 93.81           H
ATOM   3356  O   TYR A 210     -15.747  -5.633   4.690  1.00 93.81           O
ATOM   3357  CG  TYR A 210     -15.895  -2.682   1.407  1.00 93.81           C
ATOM   3358  CD1 TYR A 210     -16.821  -3.322   0.556  1.00 93.81           C
ATOM   3359  HD1 TYR A 210     -17.246  -4.273   0.841  1.00 93.81           H
ATOM   3360  CD2 TYR A 210     -15.331  -1.449   1.031  1.00 93.81           C
ATOM   3361  HD2 TYR A 210     -14.626  -0.956   1.682  1.00 93.81           H
ATOM   3362  CE1 TYR A 210     -17.225  -2.697  -0.638  1.00 93.81           C
ATOM   3363  HE1 TYR A 210     -17.969  -3.174  -1.258  1.00 93.81           H
ATOM   3364  CE2 TYR A 210     -15.724  -0.828  -0.170  1.00 93.81           C
ATOM   3365  HE2 TYR A 210     -15.311   0.133  -0.442  1.00 93.81           H
ATOM   3366  OH  TYR A 210     -17.101  -0.821  -2.132  1.00 93.81           O
ATOM   3367  HH  TYR A 210     -17.930  -1.191  -2.444  1.00 93.81           H
ATOM   3368  CZ  TYR A 210     -16.684  -1.442  -0.996  1.00 93.81           C
ATOM   3369  N   ASP A 211     -16.279  -3.941   6.057  1.00 96.62           N
ATOM   3370  H   ASP A 211     -16.722  -3.038   6.152  1.00 96.62           H
ATOM   3371  CA  ASP A 211     -16.014  -4.717   7.269  1.00 96.62           C
ATOM   3372  HA  ASP A 211     -15.021  -5.163   7.204  1.00 96.62           H
ATOM   3373  C   ASP A 211     -17.027  -5.865   7.425  1.00 96.62           C
ATOM   3374  CB  ASP A 211     -16.083  -3.827   8.513  1.00 96.62           C
ATOM   3375  HB2 ASP A 211     -17.100  -3.440   8.573  1.00 96.62           H
ATOM   3376  HB3 ASP A 211     -15.941  -4.458   9.391  1.00 96.62           H
ATOM   3377  O   ASP A 211     -16.698  -6.870   8.048  1.00 96.62           O
ATOM   3378  CG  ASP A 211     -15.078  -2.669   8.597  1.00 96.62           C
ATOM   3379  OD1 ASP A 211     -13.932  -2.772   8.096  1.00 96.62           O
ATOM   3380  OD2 ASP A 211     -15.385  -1.665   9.278  1.00 96.62           O
ATOM   3381  N   ASP A 212     -18.234  -5.750   6.858  1.00 95.31           N
ATOM   3382  H   ASP A 212     -18.466  -4.896   6.372  1.00 95.31           H
ATOM   3383  CA  ASP A 212     -19.277  -6.776   6.954  1.00 95.31           C
ATOM   3384  HA  ASP A 212     -19.407  -7.036   8.004  1.00 95.31           H
ATOM   3385  C   ASP A 212     -18.855  -8.062   6.237  1.00 95.31           C
ATOM   3386  CB  ASP A 212     -20.622  -6.234   6.434  1.00 95.31           C
ATOM   3387  HB2 ASP A 212     -21.302  -7.076   6.304  1.00 95.31           H
ATOM   3388  HB3 ASP A 212     -20.488  -5.760   5.461  1.00 95.31           H
ATOM   3389  O   ASP A 212     -18.855  -9.121   6.869  1.00 95.31           O
ATOM   3390  CG  ASP A 212     -21.265  -5.251   7.419  1.00 95.31           C
ATOM   3391  OD1 ASP A 212     -20.554  -4.660   8.259  1.00 95.31           O
ATOM   3392  OD2 ASP A 212     -22.507  -5.194   7.530  1.00 95.31           O
ATOM   3393  N   ASP A 213     -18.382  -7.952   4.987  1.00 93.81           N
ATOM   3394  H   ASP A 213     -18.388  -7.037   4.561  1.00 93.81           H
ATOM   3395  CA  ASP A 213     -17.794  -9.064   4.221  1.00 93.81           C
ATOM   3396  HA  ASP A 213     -18.560  -9.809   4.009  1.00 93.81           H
ATOM   3397  C   ASP A 213     -16.661  -9.748   5.020  1.00 93.81           C
ATOM   3398  CB  ASP A 213     -17.204  -8.539   2.891  1.00 93.81           C
ATOM   3399  HB2 ASP A 213     -16.492  -7.743   3.111  1.00 93.81           H
ATOM   3400  HB3 ASP A 213     -16.637  -9.350   2.433  1.00 93.81           H
ATOM   3401  O   ASP A 213     -16.585 -10.973   5.118  1.00 93.81           O
ATOM   3402  CG  ASP A 213     -18.203  -8.034   1.835  1.00 93.81           C
ATOM   3403  OD1 ASP A 213     -18.989  -8.863   1.321  1.00 93.81           O
ATOM   3404  OD2 ASP A 213     -18.081  -6.871   1.396  1.00 93.81           O
ATOM   3405  N   VAL A 214     -15.779  -8.951   5.634  1.00 96.19           N
ATOM   3406  H   VAL A 214     -15.909  -7.955   5.529  1.00 96.19           H
ATOM   3407  CA  VAL A 214     -14.603  -9.440   6.376  1.00 96.19           C
ATOM   3408  HA  VAL A 214     -14.131 -10.222   5.783  1.00 96.19           H
ATOM   3409  C   VAL A 214     -14.988 -10.082   7.720  1.00 96.19           C
ATOM   3410  CB  VAL A 214     -13.586  -8.290   6.543  1.00 96.19           C
ATOM   3411  HB  VAL A 214     -14.075  -7.447   7.034  1.00 96.19           H
ATOM   3412  O   VAL A 214     -14.353 -11.049   8.148  1.00 96.19           O
ATOM   3413  CG1 VAL A 214     -12.360  -8.682   7.378  1.00 96.19           C
ATOM   3414 HG11 VAL A 214     -11.653  -7.854   7.401  1.00 96.19           H
ATOM   3415 HG12 VAL A 214     -11.880  -9.559   6.942  1.00 96.19           H
ATOM   3416 HG13 VAL A 214     -12.664  -8.893   8.403  1.00 96.19           H
ATOM   3417  CG2 VAL A 214     -13.056  -7.826   5.178  1.00 96.19           C
ATOM   3418 HG21 VAL A 214     -12.364  -6.994   5.313  1.00 96.19           H
ATOM   3419 HG22 VAL A 214     -12.548  -8.644   4.669  1.00 96.19           H
ATOM   3420 HG23 VAL A 214     -13.875  -7.476   4.549  1.00 96.19           H
ATOM   3421  N   MET A 215     -16.032  -9.587   8.391  1.00 97.25           N
ATOM   3422  H   MET A 215     -16.509  -8.793   7.987  1.00 97.25           H
ATOM   3423  CA  MET A 215     -16.520 -10.100   9.678  1.00 97.25           C
ATOM   3424  HA  MET A 215     -15.656 -10.362  10.289  1.00 97.25           H
ATOM   3425  C   MET A 215     -17.372 -11.374   9.566  1.00 97.25           C
ATOM   3426  CB  MET A 215     -17.327  -9.018  10.414  1.00 97.25           C
ATOM   3427  HB2 MET A 215     -18.034  -8.559   9.723  1.00 97.25           H
ATOM   3428  HB3 MET A 215     -17.899  -9.487  11.214  1.00 97.25           H
ATOM   3429  O   MET A 215     -17.655 -11.999  10.598  1.00 97.25           O
ATOM   3430  CG  MET A 215     -16.454  -7.942  11.065  1.00 97.25           C
ATOM   3431  HG2 MET A 215     -15.677  -8.432  11.652  1.00 97.25           H
ATOM   3432  HG3 MET A 215     -15.964  -7.348  10.296  1.00 97.25           H
ATOM   3433  SD  MET A 215     -17.384  -6.844  12.173  1.00 97.25           S
ATOM   3434  CE  MET A 215     -18.389  -5.936  10.963  1.00 97.25           C
ATOM   3435  HE1 MET A 215     -17.746  -5.503  10.196  1.00 97.25           H
ATOM   3436  HE2 MET A 215     -18.925  -5.131  11.466  1.00 97.25           H
ATOM   3437  HE3 MET A 215     -19.106  -6.602  10.482  1.00 97.25           H
ATOM   3438  N   GLU A 216     -17.814 -11.781   8.373  1.00 95.50           N
ATOM   3439  H   GLU A 216     -17.669 -11.190   7.568  1.00 95.50           H
ATOM   3440  CA  GLU A 216     -18.488 -13.074   8.182  1.00 95.50           C
ATOM   3441  HA  GLU A 216     -19.325 -13.149   8.875  1.00 95.50           H
ATOM   3442  C   GLU A 216     -17.552 -14.248   8.501  1.00 95.50           C
ATOM   3443  CB  GLU A 216     -19.060 -13.197   6.760  1.00 95.50           C
ATOM   3444  HB2 GLU A 216     -18.308 -12.898   6.029  1.00 95.50           H
ATOM   3445  HB3 GLU A 216     -19.323 -14.240   6.586  1.00 95.50           H
ATOM   3446  O   GLU A 216     -17.957 -15.195   9.181  1.00 95.50           O
ATOM   3447  CG  GLU A 216     -20.332 -12.349   6.603  1.00 95.50           C
ATOM   3448  HG2 GLU A 216     -21.013 -12.612   7.412  1.00 95.50           H
ATOM   3449  HG3 GLU A 216     -20.079 -11.295   6.718  1.00 95.50           H
ATOM   3450  CD  GLU A 216     -21.057 -12.551   5.262  1.00 95.50           C
ATOM   3451  OE1 GLU A 216     -22.261 -12.211   5.227  1.00 95.50           O
ATOM   3452  OE2 GLU A 216     -20.444 -13.084   4.305  1.00 95.50           O
ATOM   3453  N   ASN A 217     -16.278 -14.155   8.112  1.00 96.31           N
ATOM   3454  H   ASN A 217     -15.998 -13.321   7.615  1.00 96.31           H
ATOM   3455  CA  ASN A 217     -15.270 -15.168   8.406  1.00 96.31           C
ATOM   3456  HA  ASN A 217     -15.772 -16.134   8.453  1.00 96.31           H
ATOM   3457  C   ASN A 217     -14.569 -14.937   9.761  1.00 96.31           C
ATOM   3458  CB  ASN A 217     -14.279 -15.219   7.241  1.00 96.31           C
ATOM   3459  HB2 ASN A 217     -14.805 -15.406   6.306  1.00 96.31           H
ATOM   3460  HB3 ASN A 217     -13.770 -14.257   7.180  1.00 96.31           H
ATOM   3461  O   ASN A 217     -14.258 -13.813  10.151  1.00 96.31           O
ATOM   3462  CG  ASN A 217     -13.237 -16.290   7.459  1.00 96.31           C
ATOM   3463  ND2 ASN A 217     -13.500 -17.521   7.092  1.00 96.31           N
ATOM   3464 HD21 ASN A 217     -12.731 -18.173   7.152  1.00 96.31           H
ATOM   3465 HD22 ASN A 217     -14.299 -17.709   6.503  1.00 96.31           H
ATOM   3466  OD1 ASN A 217     -12.216 -16.050   8.074  1.00 96.31           O
ATOM   3467  N   ARG A 218     -14.239 -16.027  10.469  1.00 97.56           N
ATOM   3468  H   ARG A 218     -14.483 -16.923  10.074  1.00 97.56           H
ATOM   3469  CA  ARG A 218     -13.565 -15.987  11.781  1.00 97.56           C
ATOM   3470  HA  ARG A 218     -14.155 -15.355  12.445  1.00 97.56           H
ATOM   3471  C   ARG A 218     -12.162 -15.364  11.737  1.00 97.56           C
ATOM   3472  CB  ARG A 218     -13.523 -17.416  12.347  1.00 97.56           C
ATOM   3473  HB2 ARG A 218     -14.538 -17.809  12.383  1.00 97.56           H
ATOM   3474  HB3 ARG A 218     -12.937 -18.043  11.674  1.00 97.56           H
ATOM   3475  O   ARG A 218     -11.791 -14.666  12.679  1.00 97.56           O
ATOM   3476  CG  ARG A 218     -12.914 -17.495  13.758  1.00 97.56           C
ATOM   3477  HG2 ARG A 218     -13.509 -16.896  14.446  1.00 97.56           H
ATOM   3478  HG3 ARG A 218     -11.891 -17.119  13.742  1.00 97.56           H
ATOM   3479  CD  ARG A 218     -12.881 -18.953  14.235  1.00 97.56           C
ATOM   3480  HD2 ARG A 218     -12.318 -19.533  13.504  1.00 97.56           H
ATOM   3481  HD3 ARG A 218     -13.901 -19.337  14.272  1.00 97.56           H
ATOM   3482  NE  ARG A 218     -12.256 -19.081  15.567  1.00 97.56           N
ATOM   3483  HE  ARG A 218     -12.259 -18.257  16.152  1.00 97.56           H
ATOM   3484  NH1 ARG A 218     -11.724 -21.315  15.429  1.00 97.56           N
ATOM   3485 HH11 ARG A 218     -12.111 -21.351  14.496  1.00 97.56           H
ATOM   3486 HH12 ARG A 218     -11.269 -22.135  15.801  1.00 97.56           H
ATOM   3487  NH2 ARG A 218     -11.171 -20.169  17.254  1.00 97.56           N
ATOM   3488 HH21 ARG A 218     -10.757 -21.017  17.615  1.00 97.56           H
ATOM   3489 HH22 ARG A 218     -11.149 -19.326  17.809  1.00 97.56           H
ATOM   3490  CZ  ARG A 218     -11.724 -20.182  16.073  1.00 97.56           C
ATOM   3491  N   VAL A 219     -11.378 -15.630  10.693  1.00 97.94           N
ATOM   3492  H   VAL A 219     -11.767 -16.142   9.915  1.00 97.94           H
ATOM   3493  CA  VAL A 219     -10.019 -15.091  10.518  1.00 97.94           C
ATOM   3494  HA  VAL A 219      -9.485 -15.162  11.465  1.00 97.94           H
ATOM   3495  C   VAL A 219     -10.090 -13.613  10.150  1.00 97.94           C
ATOM   3496  CB  VAL A 219      -9.215 -15.895   9.477  1.00 97.94           C
ATOM   3497  HB  VAL A 219      -9.705 -15.836   8.505  1.00 97.94           H
ATOM   3498  O   VAL A 219      -9.453 -12.805  10.822  1.00 97.94           O
ATOM   3499  CG1 VAL A 219      -7.793 -15.345   9.323  1.00 97.94           C
ATOM   3500 HG11 VAL A 219      -7.805 -14.302   9.008  1.00 97.94           H
ATOM   3501 HG12 VAL A 219      -7.240 -15.443  10.258  1.00 97.94           H
ATOM   3502 HG13 VAL A 219      -7.276 -15.916   8.552  1.00 97.94           H
ATOM   3503  CG2 VAL A 219      -9.133 -17.365   9.910  1.00 97.94           C
ATOM   3504 HG21 VAL A 219      -8.512 -17.913   9.201  1.00 97.94           H
ATOM   3505 HG22 VAL A 219     -10.121 -17.827   9.902  1.00 97.94           H
ATOM   3506 HG23 VAL A 219      -8.676 -17.452  10.895  1.00 97.94           H
ATOM   3507  N   GLY A 220     -10.944 -13.239   9.191  1.00 97.88           N
ATOM   3508  H   GLY A 220     -11.438 -13.959   8.682  1.00 97.88           H
ATOM   3509  CA  GLY A 220     -11.202 -11.836   8.846  1.00 97.88           C
ATOM   3510  HA2 GLY A 220     -10.297 -11.390   8.434  1.00 97.88           H
ATOM   3511  HA3 GLY A 220     -11.982 -11.796   8.087  1.00 97.88           H
ATOM   3512  C   GLY A 220     -11.652 -11.005  10.057  1.00 97.88           C
ATOM   3513  O   GLY A 220     -11.038  -9.984  10.371  1.00 97.88           O
ATOM   3514  N   LEU A 221     -12.622 -11.511  10.829  1.00 98.31           N
ATOM   3515  H   LEU A 221     -13.138 -12.300  10.465  1.00 98.31           H
ATOM   3516  CA  LEU A 221     -13.056 -10.935  12.107  1.00 98.31           C
ATOM   3517  HA  LEU A 221     -13.481  -9.951  11.911  1.00 98.31           H
ATOM   3518  C   LEU A 221     -11.895 -10.754  13.102  1.00 98.31           C
ATOM   3519  CB  LEU A 221     -14.146 -11.854  12.700  1.00 98.31           C
ATOM   3520  HB2 LEU A 221     -13.747 -12.867  12.757  1.00 98.31           H
ATOM   3521  HB3 LEU A 221     -14.993 -11.874  12.016  1.00 98.31           H
ATOM   3522  O   LEU A 221     -11.801  -9.720  13.760  1.00 98.31           O
ATOM   3523  CG  LEU A 221     -14.644 -11.462  14.104  1.00 98.31           C
ATOM   3524  HG  LEU A 221     -13.814 -11.460  14.809  1.00 98.31           H
ATOM   3525  CD1 LEU A 221     -15.297 -10.087  14.103  1.00 98.31           C
ATOM   3526 HD11 LEU A 221     -16.101 -10.053  13.366  1.00 98.31           H
ATOM   3527 HD12 LEU A 221     -14.547  -9.342  13.838  1.00 98.31           H
ATOM   3528 HD13 LEU A 221     -15.690  -9.847  15.091  1.00 98.31           H
ATOM   3529  CD2 LEU A 221     -15.669 -12.482  14.599  1.00 98.31           C
ATOM   3530 HD21 LEU A 221     -16.501 -12.532  13.897  1.00 98.31           H
ATOM   3531 HD22 LEU A 221     -16.034 -12.195  15.586  1.00 98.31           H
ATOM   3532 HD23 LEU A 221     -15.200 -13.464  14.664  1.00 98.31           H
ATOM   3533  N   ASN A 222     -11.012 -11.750  13.232  1.00 98.06           N
ATOM   3534  H   ASN A 222     -11.124 -12.566  12.649  1.00 98.06           H
ATOM   3535  CA  ASN A 222      -9.861 -11.674  14.135  1.00 98.06           C
ATOM   3536  HA  ASN A 222     -10.209 -11.358  15.118  1.00 98.06           H
ATOM   3537  C   ASN A 222      -8.834 -10.625  13.683  1.00 98.06           C
ATOM   3538  CB  ASN A 222      -9.198 -13.057  14.255  1.00 98.06           C
ATOM   3539  HB2 ASN A 222      -8.203 -12.934  14.684  1.00 98.06           H
ATOM   3540  HB3 ASN A 222      -9.069 -13.483  13.261  1.00 98.06           H
ATOM   3541  O   ASN A 222      -8.333  -9.889  14.532  1.00 98.06           O
ATOM   3542  CG  ASN A 222      -9.940 -14.044  15.132  1.00 98.06           C
ATOM   3543  ND2 ASN A 222      -9.716 -15.318  14.915  1.00 98.06           N
ATOM   3544 HD21 ASN A 222      -9.163 -15.583  14.112  1.00 98.06           H
ATOM   3545 HD22 ASN A 222     -10.227 -15.992  15.465  1.00 98.06           H
ATOM   3546  OD1 ASN A 222     -10.634 -13.712  16.088  1.00 98.06           O
ATOM   3547  N   LEU A 223      -8.540 -10.545  12.381  1.00 98.38           N
ATOM   3548  H   LEU A 223      -8.993 -11.190  11.748  1.00 98.38           H
ATOM   3549  CA  LEU A 223      -7.614  -9.564  11.805  1.00 98.38           C
ATOM   3550  HA  LEU A 223      -6.661  -9.620  12.331  1.00 98.38           H
ATOM   3551  C   LEU A 223      -8.134  -8.136  11.997  1.00 98.38           C
ATOM   3552  CB  LEU A 223      -7.398  -9.870  10.308  1.00 98.38           C
ATOM   3553  HB2 LEU A 223      -8.372  -9.962   9.825  1.00 98.38           H
ATOM   3554  HB3 LEU A 223      -6.888  -9.022   9.853  1.00 98.38           H
ATOM   3555  O   LEU A 223      -7.408  -7.280  12.503  1.00 98.38           O
ATOM   3556  CG  LEU A 223      -6.575 -11.137  10.010  1.00 98.38           C
ATOM   3557  HG  LEU A 223      -7.015 -11.995  10.517  1.00 98.38           H
ATOM   3558  CD1 LEU A 223      -6.573 -11.405   8.505  1.00 98.38           C
ATOM   3559 HD11 LEU A 223      -6.107 -10.577   7.969  1.00 98.38           H
ATOM   3560 HD12 LEU A 223      -7.597 -11.522   8.149  1.00 98.38           H
ATOM   3561 HD13 LEU A 223      -6.024 -12.322   8.291  1.00 98.38           H
ATOM   3562  CD2 LEU A 223      -5.126 -10.986  10.473  1.00 98.38           C
ATOM   3563 HD21 LEU A 223      -4.674 -10.113  10.002  1.00 98.38           H
ATOM   3564 HD22 LEU A 223      -5.082 -10.888  11.557  1.00 98.38           H
ATOM   3565 HD23 LEU A 223      -4.560 -11.876  10.193  1.00 98.38           H
ATOM   3566  N   LEU A 224      -9.406  -7.896  11.667  1.00 98.25           N
ATOM   3567  H   LEU A 224      -9.945  -8.639  11.247  1.00 98.25           H
ATOM   3568  CA  LEU A 224     -10.033  -6.583  11.812  1.00 98.25           C
ATOM   3569  HA  LEU A 224      -9.393  -5.855  11.314  1.00 98.25           H
ATOM   3570  C   LEU A 224     -10.145  -6.162  13.288  1.00 98.25           C
ATOM   3571  CB  LEU A 224     -11.393  -6.622  11.094  1.00 98.25           C
ATOM   3572  HB2 LEU A 224     -12.041  -7.331  11.609  1.00 98.25           H
ATOM   3573  HB3 LEU A 224     -11.247  -6.979  10.075  1.00 98.25           H
ATOM   3574  O   LEU A 224      -9.865  -5.012  13.624  1.00 98.25           O
ATOM   3575  CG  LEU A 224     -12.097  -5.256  11.037  1.00 98.25           C
ATOM   3576  HG  LEU A 224     -12.246  -4.889  12.052  1.00 98.25           H
ATOM   3577  CD1 LEU A 224     -11.309  -4.211  10.243  1.00 98.25           C
ATOM   3578 HD11 LEU A 224     -10.380  -3.966  10.757  1.00 98.25           H
ATOM   3579 HD12 LEU A 224     -11.907  -3.303  10.167  1.00 98.25           H
ATOM   3580 HD13 LEU A 224     -11.102  -4.587   9.241  1.00 98.25           H
ATOM   3581  CD2 LEU A 224     -13.459  -5.411  10.378  1.00 98.25           C
ATOM   3582 HD21 LEU A 224     -14.007  -4.478  10.504  1.00 98.25           H
ATOM   3583 HD22 LEU A 224     -14.024  -6.214  10.850  1.00 98.25           H
ATOM   3584 HD23 LEU A 224     -13.350  -5.629   9.315  1.00 98.25           H
ATOM   3585  N   TYR A 225     -10.470  -7.099  14.187  1.00 98.25           N
ATOM   3586  H   TYR A 225     -10.733  -8.014  13.849  1.00 98.25           H
ATOM   3587  CA  TYR A 225     -10.459  -6.867  15.635  1.00 98.25           C
ATOM   3588  HA  TYR A 225     -11.108  -6.023  15.865  1.00 98.25           H
ATOM   3589  C   TYR A 225      -9.057  -6.502  16.148  1.00 98.25           C
ATOM   3590  CB  TYR A 225     -11.021  -8.104  16.353  1.00 98.25           C
ATOM   3591  HB2 TYR A 225     -10.482  -8.988  16.011  1.00 98.25           H
ATOM   3592  HB3 TYR A 225     -12.066  -8.227  16.069  1.00 98.25           H
ATOM   3593  O   TYR A 225      -8.906  -5.490  16.830  1.00 98.25           O
ATOM   3594  CG  TYR A 225     -10.933  -8.042  17.865  1.00 98.25           C
ATOM   3595  CD1 TYR A 225      -9.832  -8.627  18.525  1.00 98.25           C
ATOM   3596  HD1 TYR A 225      -9.048  -9.094  17.947  1.00 98.25           H
ATOM   3597  CD2 TYR A 225     -11.921  -7.366  18.605  1.00 98.25           C
ATOM   3598  HD2 TYR A 225     -12.752  -6.898  18.099  1.00 98.25           H
ATOM   3599  CE1 TYR A 225      -9.716  -8.535  19.925  1.00 98.25           C
ATOM   3600  HE1 TYR A 225      -8.851  -8.941  20.428  1.00 98.25           H
ATOM   3601  CE2 TYR A 225     -11.807  -7.271  20.006  1.00 98.25           C
ATOM   3602  HE2 TYR A 225     -12.545  -6.730  20.582  1.00 98.25           H
ATOM   3603  OH  TYR A 225     -10.588  -7.748  22.015  1.00 98.25           O
ATOM   3604  HH  TYR A 225      -9.771  -8.125  22.351  1.00 98.25           H
ATOM   3605  CZ  TYR A 225     -10.705  -7.851  20.667  1.00 98.25           C
ATOM   3606  N   ALA A 226      -8.023  -7.275  15.795  1.00 97.38           N
ATOM   3607  H   ALA A 226      -8.189  -8.071  15.195  1.00 97.38           H
ATOM   3608  CA  ALA A 226      -6.648  -7.018  16.232  1.00 97.38           C
ATOM   3609  HA  ALA A 226      -6.630  -6.966  17.321  1.00 97.38           H
ATOM   3610  C   ALA A 226      -6.104  -5.680  15.704  1.00 97.38           C
ATOM   3611  CB  ALA A 226      -5.768  -8.193  15.785  1.00 97.38           C
ATOM   3612  HB1 ALA A 226      -5.781  -8.278  14.698  1.00 97.38           H
ATOM   3613  HB2 ALA A 226      -6.137  -9.120  16.221  1.00 97.38           H
ATOM   3614  HB3 ALA A 226      -4.742  -8.029  16.117  1.00 97.38           H
ATOM   3615  O   ALA A 226      -5.424  -4.961  16.438  1.00 97.38           O
ATOM   3616  N   GLN A 227      -6.443  -5.319  14.462  1.00 97.56           N
ATOM   3617  H   GLN A 227      -6.960  -5.971  13.890  1.00 97.56           H
ATOM   3618  CA  GLN A 227      -6.142  -4.003  13.905  1.00 97.56           C
ATOM   3619  HA  GLN A 227      -5.070  -3.826  13.989  1.00 97.56           H
ATOM   3620  C   GLN A 227      -6.839  -2.891  14.701  1.00 97.56           C
ATOM   3621  CB  GLN A 227      -6.533  -3.978  12.416  1.00 97.56           C
ATOM   3622  HB2 GLN A 227      -7.614  -4.078  12.317  1.00 97.56           H
ATOM   3623  HB3 GLN A 227      -6.056  -4.811  11.899  1.00 97.56           H
ATOM   3624  O   GLN A 227      -6.181  -1.955  15.141  1.00 97.56           O
ATOM   3625  CG  GLN A 227      -6.080  -2.667  11.764  1.00 97.56           C
ATOM   3626  HG2 GLN A 227      -6.441  -1.826  12.358  1.00 97.56           H
ATOM   3627  HG3 GLN A 227      -4.991  -2.626  11.761  1.00 97.56           H
ATOM   3628  CD  GLN A 227      -6.578  -2.483  10.337  1.00 97.56           C
ATOM   3629  NE2 GLN A 227      -7.112  -1.319  10.036  1.00 97.56           N
ATOM   3630 HE21 GLN A 227      -7.186  -0.619  10.762  1.00 97.56           H
ATOM   3631 HE22 GLN A 227      -7.434  -1.178   9.090  1.00 97.56           H
ATOM   3632  OE1 GLN A 227      -6.461  -3.336   9.465  1.00 97.56           O
ATOM   3633  N   THR A 228      -8.146  -3.017  14.938  1.00 98.19           N
ATOM   3634  H   THR A 228      -8.626  -3.819  14.552  1.00 98.19           H
ATOM   3635  CA  THR A 228      -8.948  -1.984  15.613  1.00 98.19           C
ATOM   3636  HA  THR A 228      -8.818  -1.041  15.086  1.00 98.19           H
ATOM   3637  C   THR A 228      -8.510  -1.763  17.061  1.00 98.19           C
ATOM   3638  CB  THR A 228     -10.435  -2.353  15.568  1.00 98.19           C
ATOM   3639  HB  THR A 228     -10.603  -3.279  16.118  1.00 98.19           H
ATOM   3640  O   THR A 228      -8.423  -0.620  17.500  1.00 98.19           O
ATOM   3641  CG2 THR A 228     -11.332  -1.260  16.138  1.00 98.19           C
ATOM   3642 HG21 THR A 228     -12.372  -1.574  16.038  1.00 98.19           H
ATOM   3643 HG22 THR A 228     -11.179  -0.330  15.591  1.00 98.19           H
ATOM   3644 HG23 THR A 228     -11.118  -1.095  17.194  1.00 98.19           H
ATOM   3645  OG1 THR A 228     -10.843  -2.528  14.233  1.00 98.19           O
ATOM   3646  HG1 THR A 228     -10.536  -3.386  13.934  1.00 98.19           H
ATOM   3647  N   VAL A 229      -8.185  -2.831  17.799  1.00 97.31           N
ATOM   3648  H   VAL A 229      -8.291  -3.749  17.391  1.00 97.31           H
ATOM   3649  CA  VAL A 229      -7.619  -2.727  19.156  1.00 97.31           C
ATOM   3650  HA  VAL A 229      -8.301  -2.148  19.779  1.00 97.31           H
ATOM   3651  C   VAL A 229      -6.298  -1.958  19.129  1.00 97.31           C
ATOM   3652  CB  VAL A 229      -7.453  -4.122  19.794  1.00 97.31           C
ATOM   3653  HB  VAL A 229      -6.929  -4.775  19.096  1.00 97.31           H
ATOM   3654  O   VAL A 229      -6.155  -0.986  19.866  1.00 97.31           O
ATOM   3655  CG1 VAL A 229      -6.669  -4.090  21.109  1.00 97.31           C
ATOM   3656 HG11 VAL A 229      -6.662  -5.073  21.580  1.00 97.31           H
ATOM   3657 HG12 VAL A 229      -5.632  -3.813  20.926  1.00 97.31           H
ATOM   3658 HG13 VAL A 229      -7.100  -3.362  21.798  1.00 97.31           H
ATOM   3659  CG2 VAL A 229      -8.823  -4.736  20.111  1.00 97.31           C
ATOM   3660 HG21 VAL A 229      -9.340  -4.121  20.846  1.00 97.31           H
ATOM   3661 HG22 VAL A 229      -8.688  -5.743  20.505  1.00 97.31           H
ATOM   3662 HG23 VAL A 229      -9.435  -4.796  19.212  1.00 97.31           H
ATOM   3663  N   SER A 230      -5.379  -2.312  18.225  1.00 95.69           N
ATOM   3664  H   SER A 230      -5.569  -3.092  17.613  1.00 95.69           H
ATOM   3665  CA  SER A 230      -4.084  -1.632  18.121  1.00 95.69           C
ATOM   3666  HA  SER A 230      -3.617  -1.651  19.106  1.00 95.69           H
ATOM   3667  C   SER A 230      -4.212  -0.162  17.694  1.00 95.69           C
ATOM   3668  CB  SER A 230      -3.193  -2.396  17.145  1.00 95.69           C
ATOM   3669  HB2 SER A 230      -3.560  -2.273  16.126  1.00 95.69           H
ATOM   3670  HB3 SER A 230      -3.202  -3.456  17.401  1.00 95.69           H
ATOM   3671  O   SER A 230      -3.497   0.697  18.211  1.00 95.69           O
ATOM   3672  OG  SER A 230      -1.871  -1.915  17.244  1.00 95.69           O
ATOM   3673  HG  SER A 230      -1.641  -1.914  18.175  1.00 95.69           H
ATOM   3674  N   ASP A 231      -5.149   0.153  16.796  1.00 96.44           N
ATOM   3675  H   ASP A 231      -5.665  -0.597  16.357  1.00 96.44           H
ATOM   3676  CA  ASP A 231      -5.438   1.527  16.374  1.00 96.44           C
ATOM   3677  HA  ASP A 231      -4.503   2.010  16.091  1.00 96.44           H
ATOM   3678  C   ASP A 231      -6.058   2.361  17.523  1.00 96.44           C
ATOM   3679  CB  ASP A 231      -6.361   1.515  15.138  1.00 96.44           C
ATOM   3680  HB2 ASP A 231      -7.271   0.968  15.381  1.00 96.44           H
ATOM   3681  HB3 ASP A 231      -6.640   2.547  14.925  1.00 96.44           H
ATOM   3682  O   ASP A 231      -5.801   3.561  17.619  1.00 96.44           O
ATOM   3683  CG  ASP A 231      -5.768   0.944  13.836  1.00 96.44           C
ATOM   3684  OD1 ASP A 231      -4.536   0.775  13.694  1.00 96.44           O
ATOM   3685  OD2 ASP A 231      -6.536   0.739  12.867  1.00 96.44           O
ATOM   3686  N   ILE A 232      -6.832   1.753  18.434  1.00 96.81           N
ATOM   3687  H   ILE A 232      -7.037   0.773  18.300  1.00 96.81           H
ATOM   3688  CA  ILE A 232      -7.329   2.409  19.661  1.00 96.81           C
ATOM   3689  HA  ILE A 232      -7.703   3.399  19.403  1.00 96.81           H
ATOM   3690  C   ILE A 232      -6.190   2.627  20.668  1.00 96.81           C
ATOM   3691  CB  ILE A 232      -8.501   1.601  20.276  1.00 96.81           C
ATOM   3692  HB  ILE A 232      -8.216   0.549  20.310  1.00 96.81           H
ATOM   3693  O   ILE A 232      -6.033   3.734  21.181  1.00 96.81           O
ATOM   3694  CG1 ILE A 232      -9.763   1.743  19.398  1.00 96.81           C
ATOM   3695 HG12 ILE A 232      -9.478   1.689  18.347  1.00 96.81           H
ATOM   3696 HG13 ILE A 232     -10.221   2.718  19.567  1.00 96.81           H
ATOM   3697  CG2 ILE A 232      -8.819   2.052  21.717  1.00 96.81           C
ATOM   3698 HG21 ILE A 232      -8.955   3.133  21.747  1.00 96.81           H
ATOM   3699 HG22 ILE A 232      -9.717   1.560  22.091  1.00 96.81           H
ATOM   3700 HG23 ILE A 232      -7.999   1.782  22.382  1.00 96.81           H
ATOM   3701  CD1 ILE A 232     -10.808   0.645  19.630  1.00 96.81           C
ATOM   3702 HD11 ILE A 232     -11.655   0.806  18.963  1.00 96.81           H
ATOM   3703 HD12 ILE A 232     -11.165   0.656  20.660  1.00 96.81           H
ATOM   3704 HD13 ILE A 232     -10.369  -0.329  19.415  1.00 96.81           H
ATOM   3705  N   GLU A 233      -5.373   1.605  20.934  1.00 94.19           N
ATOM   3706  H   GLU A 233      -5.562   0.717  20.491  1.00 94.19           H
ATOM   3707  CA  GLU A 233      -4.259   1.662  21.896  1.00 94.19           C
ATOM   3708  HA  GLU A 233      -4.637   1.962  22.873  1.00 94.19           H
ATOM   3709  C   GLU A 233      -3.194   2.693  21.494  1.00 94.19           C
ATOM   3710  CB  GLU A 233      -3.629   0.265  22.018  1.00 94.19           C
ATOM   3711  HB2 GLU A 233      -3.436  -0.114  21.014  1.00 94.19           H
ATOM   3712  HB3 GLU A 233      -2.679   0.343  22.548  1.00 94.19           H
ATOM   3713  O   GLU A 233      -2.679   3.423  22.340  1.00 94.19           O
ATOM   3714  CG  GLU A 233      -4.537  -0.708  22.793  1.00 94.19           C
ATOM   3715  HG2 GLU A 233      -5.556  -0.645  22.408  1.00 94.19           H
ATOM   3716  HG3 GLU A 233      -4.567  -0.388  23.834  1.00 94.19           H
ATOM   3717  CD  GLU A 233      -4.084  -2.177  22.722  1.00 94.19           C
ATOM   3718  OE1 GLU A 233      -4.615  -2.968  23.538  1.00 94.19           O
ATOM   3719  OE2 GLU A 233      -3.268  -2.523  21.836  1.00 94.19           O
ATOM   3720  N   ARG A 234      -2.922   2.826  20.188  1.00 92.56           N
ATOM   3721  H   ARG A 234      -3.352   2.161  19.561  1.00 92.56           H
ATOM   3722  CA  ARG A 234      -2.038   3.857  19.616  1.00 92.56           C
ATOM   3723  HA  ARG A 234      -1.188   3.992  20.286  1.00 92.56           H
ATOM   3724  C   ARG A 234      -2.700   5.242  19.512  1.00 92.56           C
ATOM   3725  CB  ARG A 234      -1.516   3.362  18.254  1.00 92.56           C
ATOM   3726  HB2 ARG A 234      -0.966   4.167  17.767  1.00 92.56           H
ATOM   3727  HB3 ARG A 234      -2.365   3.103  17.623  1.00 92.56           H
ATOM   3728  O   ARG A 234      -2.072   6.189  19.037  1.00 92.56           O
ATOM   3729  CG  ARG A 234      -0.567   2.156  18.382  1.00 92.56           C
ATOM   3730  HG2 ARG A 234       0.372   2.490  18.824  1.00 92.56           H
ATOM   3731  HG3 ARG A 234      -1.002   1.391  19.025  1.00 92.56           H
ATOM   3732  CD  ARG A 234      -0.302   1.542  17.003  1.00 92.56           C
ATOM   3733  HD2 ARG A 234      -1.238   1.113  16.646  1.00 92.56           H
ATOM   3734  HD3 ARG A 234      -0.002   2.332  16.314  1.00 92.56           H
ATOM   3735  NE  ARG A 234       0.761   0.511  17.041  1.00 92.56           N
ATOM   3736  HE  ARG A 234       1.452   0.582  17.773  1.00 92.56           H
ATOM   3737  NH1 ARG A 234       0.004  -0.784  15.301  1.00 92.56           N
ATOM   3738 HH11 ARG A 234      -0.875  -0.297  15.391  1.00 92.56           H
ATOM   3739 HH12 ARG A 234      -0.051  -1.751  15.014  1.00 92.56           H
ATOM   3740  NH2 ARG A 234       1.915  -1.312  16.277  1.00 92.56           N
ATOM   3741 HH21 ARG A 234       2.680  -1.140  16.913  1.00 92.56           H
ATOM   3742 HH22 ARG A 234       2.040  -2.038  15.587  1.00 92.56           H
ATOM   3743  CZ  ARG A 234       0.889  -0.516  16.216  1.00 92.56           C
ATOM   3744  N   GLY A 235      -3.968   5.380  19.911  1.00 92.75           N
ATOM   3745  H   GLY A 235      -4.423   4.578  20.321  1.00 92.75           H
ATOM   3746  CA  GLY A 235      -4.732   6.628  19.837  1.00 92.75           C
ATOM   3747  HA2 GLY A 235      -4.207   7.406  20.393  1.00 92.75           H
ATOM   3748  HA3 GLY A 235      -5.703   6.460  20.301  1.00 92.75           H
ATOM   3749  C   GLY A 235      -4.978   7.126  18.409  1.00 92.75           C
ATOM   3750  O   GLY A 235      -5.071   8.333  18.189  1.00 92.75           O
ATOM   3751  N   TRP A 236      -5.012   6.231  17.421  1.00 94.00           N
ATOM   3752  H   TRP A 236      -4.959   5.253  17.667  1.00 94.00           H
ATOM   3753  CA  TRP A 236      -5.377   6.553  16.037  1.00 94.00           C
ATOM   3754  HA  TRP A 236      -4.946   7.512  15.750  1.00 94.00           H
ATOM   3755  C   TRP A 236      -6.892   6.691  15.903  1.00 94.00           C
ATOM   3756  CB  TRP A 236      -4.852   5.477  15.079  1.00 94.00           C
ATOM   3757  HB2 TRP A 236      -5.240   5.707  14.086  1.00 94.00           H
ATOM   3758  HB3 TRP A 236      -5.265   4.507  15.355  1.00 94.00           H
ATOM   3759  O   TRP A 236      -7.362   7.610  15.243  1.00 94.00           O
ATOM   3760  CG  TRP A 236      -3.367   5.329  14.940  1.00 94.00           C
ATOM   3761  CD1 TRP A 236      -2.407   5.832  15.752  1.00 94.00           C
ATOM   3762  HD1 TRP A 236      -2.583   6.402  16.652  1.00 94.00           H
ATOM   3763  CD2 TRP A 236      -2.652   4.633  13.876  1.00 94.00           C
ATOM   3764  CE2 TRP A 236      -1.251   4.832  14.067  1.00 94.00           C
ATOM   3765  CE3 TRP A 236      -3.052   3.878  12.753  1.00 94.00           C
ATOM   3766  HE3 TRP A 236      -4.100   3.671  12.604  1.00 94.00           H
ATOM   3767  NE1 TRP A 236      -1.160   5.543  15.241  1.00 94.00           N
ATOM   3768  HE1 TRP A 236      -0.297   5.828  15.683  1.00 94.00           H
ATOM   3769  CH2 TRP A 236      -0.730   3.643  12.036  1.00 94.00           C
ATOM   3770  HH2 TRP A 236      -0.002   3.295  11.319  1.00 94.00           H
ATOM   3771  CZ2 TRP A 236      -0.296   4.363  13.158  1.00 94.00           C
ATOM   3772  HZ2 TRP A 236       0.755   4.565  13.306  1.00 94.00           H
ATOM   3773  CZ3 TRP A 236      -2.097   3.374  11.851  1.00 94.00           C
ATOM   3774  HZ3 TRP A 236      -2.416   2.769  11.015  1.00 94.00           H
ATOM   3775  N   ILE A 237      -7.636   5.828  16.595  1.00 96.38           N
ATOM   3776  H   ILE A 237      -7.151   5.108  17.113  1.00 96.38           H
ATOM   3777  CA  ILE A 237      -9.077   5.967  16.807  1.00 96.38           C
ATOM   3778  HA  ILE A 237      -9.504   6.533  15.979  1.00 96.38           H
ATOM   3779  C   ILE A 237      -9.286   6.770  18.093  1.00 96.38           C
ATOM   3780  CB  ILE A 237      -9.757   4.582  16.832  1.00 96.38           C
ATOM   3781  HB  ILE A 237      -9.318   3.996  17.639  1.00 96.38           H
ATOM   3782  O   ILE A 237      -8.690   6.473  19.131  1.00 96.38           O
ATOM   3783  CG1 ILE A 237      -9.499   3.859  15.488  1.00 96.38           C
ATOM   3784 HG12 ILE A 237      -8.425   3.804  15.305  1.00 96.38           H
ATOM   3785 HG13 ILE A 237      -9.929   4.454  14.683  1.00 96.38           H
ATOM   3786  CG2 ILE A 237     -11.269   4.730  17.087  1.00 96.38           C
ATOM   3787 HG21 ILE A 237     -11.455   5.275  18.012  1.00 96.38           H
ATOM   3788 HG22 ILE A 237     -11.735   5.263  16.258  1.00 96.38           H
ATOM   3789 HG23 ILE A 237     -11.732   3.748  17.188  1.00 96.38           H
ATOM   3790  CD1 ILE A 237     -10.030   2.425  15.391  1.00 96.38           C
ATOM   3791 HD11 ILE A 237     -11.106   2.402  15.562  1.00 96.38           H
ATOM   3792 HD12 ILE A 237      -9.826   2.034  14.395  1.00 96.38           H
ATOM   3793 HD13 ILE A 237      -9.532   1.790  16.123  1.00 96.38           H
ATOM   3794  N   LEU A 238     -10.124   7.804  18.033  1.00 93.81           N
ATOM   3795  H   LEU A 238     -10.633   7.955  17.174  1.00 93.81           H
ATOM   3796  CA  LEU A 238     -10.361   8.714  19.151  1.00 93.81           C
ATOM   3797  HA  LEU A 238      -9.483   8.708  19.798  1.00 93.81           H
ATOM   3798  C   LEU A 238     -11.551   8.235  19.988  1.00 93.81           C
ATOM   3799  CB  LEU A 238     -10.552  10.146  18.632  1.00 93.81           C
ATOM   3800  HB2 LEU A 238     -11.429  10.153  17.986  1.00 93.81           H
ATOM   3801  HB3 LEU A 238     -10.751  10.799  19.483  1.00 93.81           H
ATOM   3802  O   LEU A 238     -12.675   8.120  19.497  1.00 93.81           O
ATOM   3803  CG  LEU A 238      -9.363  10.712  17.834  1.00 93.81           C
ATOM   3804  HG  LEU A 238      -9.174  10.090  16.960  1.00 93.81           H
ATOM   3805  CD1 LEU A 238      -9.727  12.117  17.355  1.00 93.81           C
ATOM   3806 HD11 LEU A 238     -10.607  12.057  16.714  1.00 93.81           H
ATOM   3807 HD12 LEU A 238      -8.912  12.500  16.741  1.00 93.81           H
ATOM   3808 HD13 LEU A 238      -9.905  12.780  18.200  1.00 93.81           H
ATOM   3809  CD2 LEU A 238      -8.081  10.809  18.665  1.00 93.81           C
ATOM   3810 HD21 LEU A 238      -7.740   9.808  18.929  1.00 93.81           H
ATOM   3811 HD22 LEU A 238      -8.254  11.393  19.569  1.00 93.81           H
ATOM   3812 HD23 LEU A 238      -7.298  11.273  18.067  1.00 93.81           H
ATOM   3813  N   VAL A 239     -11.295   7.986  21.273  1.00 95.88           N
ATOM   3814  H   VAL A 239     -10.344   8.098  21.594  1.00 95.88           H
ATOM   3815  CA  VAL A 239     -12.234   7.320  22.185  1.00 95.88           C
ATOM   3816  HA  VAL A 239     -13.196   7.204  21.685  1.00 95.88           H
ATOM   3817  C   VAL A 239     -12.447   8.162  23.446  1.00 95.88           C
ATOM   3818  CB  VAL A 239     -11.719   5.909  22.542  1.00 95.88           C
ATOM   3819  HB  VAL A 239     -10.888   5.995  23.242  1.00 95.88           H
ATOM   3820  O   VAL A 239     -11.492   8.554  24.116  1.00 95.88           O
ATOM   3821  CG1 VAL A 239     -12.819   5.082  23.201  1.00 95.88           C
ATOM   3822 HG11 VAL A 239     -13.235   5.623  24.051  1.00 95.88           H
ATOM   3823 HG12 VAL A 239     -12.379   4.156  23.571  1.00 95.88           H
ATOM   3824 HG13 VAL A 239     -13.605   4.859  22.479  1.00 95.88           H
ATOM   3825  CG2 VAL A 239     -11.233   5.118  21.321  1.00 95.88           C
ATOM   3826 HG21 VAL A 239     -10.257   5.486  21.006  1.00 95.88           H
ATOM   3827 HG22 VAL A 239     -11.933   5.234  20.494  1.00 95.88           H
ATOM   3828 HG23 VAL A 239     -11.131   4.060  21.564  1.00 95.88           H
ATOM   3829  N   THR A 240     -13.703   8.434  23.805  1.00 95.75           N
ATOM   3830  H   THR A 240     -14.452   8.122  23.203  1.00 95.75           H
ATOM   3831  CA  THR A 240     -14.043   9.073  25.090  1.00 95.75           C
ATOM   3832  HA  THR A 240     -13.340   9.887  25.261  1.00 95.75           H
ATOM   3833  C   THR A 240     -13.917   8.093  26.263  1.00 95.75           C
ATOM   3834  CB  THR A 240     -15.457   9.673  25.090  1.00 95.75           C
ATOM   3835  HB  THR A 240     -15.631  10.144  26.057  1.00 95.75           H
ATOM   3836  O   THR A 240     -13.921   6.878  26.081  1.00 95.75           O
ATOM   3837  CG2 THR A 240     -15.676  10.730  24.010  1.00 95.75           C
ATOM   3838 HG21 THR A 240     -15.488  10.320  23.018  1.00 95.75           H
ATOM   3839 HG22 THR A 240     -16.705  11.088  24.055  1.00 95.75           H
ATOM   3840 HG23 THR A 240     -15.002  11.570  24.177  1.00 95.75           H
ATOM   3841  OG1 THR A 240     -16.413   8.658  24.931  1.00 95.75           O
ATOM   3842  HG1 THR A 240     -16.410   8.452  23.993  1.00 95.75           H
ATOM   3843  N   LYS A 241     -13.870   8.603  27.503  1.00 95.56           N
ATOM   3844  H   LYS A 241     -13.864   9.609  27.605  1.00 95.56           H
ATOM   3845  CA  LYS A 241     -13.791   7.759  28.714  1.00 95.56           C
ATOM   3846  HA  LYS A 241     -12.872   7.174  28.673  1.00 95.56           H
ATOM   3847  C   LYS A 241     -14.924   6.727  28.811  1.00 95.56           C
ATOM   3848  CB  LYS A 241     -13.777   8.629  29.982  1.00 95.56           C
ATOM   3849  HB2 LYS A 241     -14.633   9.304  29.970  1.00 95.56           H
ATOM   3850  HB3 LYS A 241     -13.874   7.974  30.848  1.00 95.56           H
ATOM   3851  O   LYS A 241     -14.677   5.605  29.242  1.00 95.56           O
ATOM   3852  CG  LYS A 241     -12.480   9.438  30.134  1.00 95.56           C
ATOM   3853  HG2 LYS A 241     -11.631   8.753  30.131  1.00 95.56           H
ATOM   3854  HG3 LYS A 241     -12.378  10.130  29.298  1.00 95.56           H
ATOM   3855  CD  LYS A 241     -12.484  10.232  31.449  1.00 95.56           C
ATOM   3856  HD2 LYS A 241     -13.316  10.937  31.438  1.00 95.56           H
ATOM   3857  HD3 LYS A 241     -12.613   9.542  32.283  1.00 95.56           H
ATOM   3858  CE  LYS A 241     -11.160  10.991  31.611  1.00 95.56           C
ATOM   3859  HE2 LYS A 241     -10.344  10.269  31.606  1.00 95.56           H
ATOM   3860  HE3 LYS A 241     -11.027  11.646  30.750  1.00 95.56           H
ATOM   3861  NZ  LYS A 241     -11.129  11.788  32.866  1.00 95.56           N
ATOM   3862  HZ1 LYS A 241     -11.868  12.476  32.870  1.00 95.56           H
ATOM   3863  HZ2 LYS A 241     -10.247  12.271  32.952  1.00 95.56           H
ATOM   3864  HZ3 LYS A 241     -11.240  11.189  33.672  1.00 95.56           H
ATOM   3865  N   GLU A 242     -16.140   7.090  28.405  1.00 96.69           N
ATOM   3866  H   GLU A 242     -16.273   8.014  28.020  1.00 96.69           H
ATOM   3867  CA  GLU A 242     -17.292   6.182  28.447  1.00 96.69           C
ATOM   3868  HA  GLU A 242     -17.252   5.619  29.380  1.00 96.69           H
ATOM   3869  C   GLU A 242     -17.236   5.142  27.319  1.00 96.69           C
ATOM   3870  CB  GLU A 242     -18.591   7.005  28.462  1.00 96.69           C
ATOM   3871  HB2 GLU A 242     -18.601   7.664  27.593  1.00 96.69           H
ATOM   3872  HB3 GLU A 242     -18.591   7.632  29.353  1.00 96.69           H
ATOM   3873  O   GLU A 242     -17.351   3.949  27.591  1.00 96.69           O
ATOM   3874  CG  GLU A 242     -19.879   6.168  28.448  1.00 96.69           C
ATOM   3875  HG2 GLU A 242     -19.974   5.732  27.453  1.00 96.69           H
ATOM   3876  HG3 GLU A 242     -20.726   6.842  28.585  1.00 96.69           H
ATOM   3877  CD  GLU A 242     -19.951   5.050  29.509  1.00 96.69           C
ATOM   3878  OE1 GLU A 242     -20.643   4.043  29.232  1.00 96.69           O
ATOM   3879  OE2 GLU A 242     -19.307   5.167  30.581  1.00 96.69           O
ATOM   3880  N   GLN A 243     -16.927   5.551  26.081  1.00 96.81           N
ATOM   3881  H   GLN A 243     -16.808   6.538  25.903  1.00 96.81           H
ATOM   3882  CA  GLN A 243     -16.702   4.608  24.975  1.00 96.81           C
ATOM   3883  HA  GLN A 243     -17.609   4.028  24.804  1.00 96.81           H
ATOM   3884  C   GLN A 243     -15.574   3.615  25.298  1.00 96.81           C
ATOM   3885  CB  GLN A 243     -16.362   5.381  23.695  1.00 96.81           C
ATOM   3886  HB2 GLN A 243     -15.974   4.687  22.950  1.00 96.81           H
ATOM   3887  HB3 GLN A 243     -15.575   6.096  23.935  1.00 96.81           H
ATOM   3888  O   GLN A 243     -15.719   2.423  25.048  1.00 96.81           O
ATOM   3889  CG  GLN A 243     -17.576   6.103  23.084  1.00 96.81           C
ATOM   3890  HG2 GLN A 243     -18.196   5.371  22.567  1.00 96.81           H
ATOM   3891  HG3 GLN A 243     -18.178   6.558  23.870  1.00 96.81           H
ATOM   3892  CD  GLN A 243     -17.162   7.208  22.118  1.00 96.81           C
ATOM   3893  NE2 GLN A 243     -17.926   7.480  21.087  1.00 96.81           N
ATOM   3894 HE21 GLN A 243     -18.731   6.909  20.872  1.00 96.81           H
ATOM   3895 HE22 GLN A 243     -17.605   8.190  20.443  1.00 96.81           H
ATOM   3896  OE1 GLN A 243     -16.163   7.887  22.317  1.00 96.81           O
ATOM   3897  N   HIS A 244     -14.486   4.059  25.936  1.00 96.88           N
ATOM   3898  H   HIS A 244     -14.387   5.053  26.085  1.00 96.88           H
ATOM   3899  CA  HIS A 244     -13.408   3.176  26.390  1.00 96.88           C
ATOM   3900  HA  HIS A 244     -13.031   2.611  25.537  1.00 96.88           H
ATOM   3901  C   HIS A 244     -13.902   2.160  27.435  1.00 96.88           C
ATOM   3902  CB  HIS A 244     -12.256   4.035  26.936  1.00 96.88           C
ATOM   3903  HB2 HIS A 244     -12.591   4.565  27.828  1.00 96.88           H
ATOM   3904  HB3 HIS A 244     -11.990   4.780  26.187  1.00 96.88           H
ATOM   3905  O   HIS A 244     -13.464   1.008  27.444  1.00 96.88           O
ATOM   3906  CG  HIS A 244     -11.012   3.250  27.282  1.00 96.88           C
ATOM   3907  CD2 HIS A 244      -9.749   3.479  26.805  1.00 96.88           C
ATOM   3908  HD2 HIS A 244      -9.458   4.258  26.116  1.00 96.88           H
ATOM   3909  ND1 HIS A 244     -10.934   2.150  28.109  1.00 96.88           N
ATOM   3910  HD1 HIS A 244     -11.725   1.597  28.410  1.00 96.88           H
ATOM   3911  CE1 HIS A 244      -9.660   1.727  28.124  1.00 96.88           C
ATOM   3912  HE1 HIS A 244      -9.302   0.832  28.611  1.00 96.88           H
ATOM   3913  NE2 HIS A 244      -8.901   2.519  27.361  1.00 96.88           N
ATOM   3914  N   ARG A 245     -14.828   2.551  28.319  1.00 96.94           N
ATOM   3915  H   ARG A 245     -15.170   3.499  28.260  1.00 96.94           H
ATOM   3916  CA  ARG A 245     -15.440   1.645  29.304  1.00 96.94           C
ATOM   3917  HA  ARG A 245     -14.642   1.099  29.806  1.00 96.94           H
ATOM   3918  C   ARG A 245     -16.318   0.588  28.627  1.00 96.94           C
ATOM   3919  CB  ARG A 245     -16.232   2.477  30.330  1.00 96.94           C
ATOM   3920  HB2 ARG A 245     -15.925   3.522  30.277  1.00 96.94           H
ATOM   3921  HB3 ARG A 245     -17.298   2.436  30.107  1.00 96.94           H
ATOM   3922  O   ARG A 245     -16.257  -0.584  28.996  1.00 96.94           O
ATOM   3923  CG  ARG A 245     -15.972   1.985  31.759  1.00 96.94           C
ATOM   3924  HG2 ARG A 245     -14.901   2.047  31.956  1.00 96.94           H
ATOM   3925  HG3 ARG A 245     -16.285   0.946  31.859  1.00 96.94           H
ATOM   3926  CD  ARG A 245     -16.701   2.854  32.792  1.00 96.94           C
ATOM   3927  HD2 ARG A 245     -16.233   2.691  33.764  1.00 96.94           H
ATOM   3928  HD3 ARG A 245     -16.568   3.904  32.534  1.00 96.94           H
ATOM   3929  NE  ARG A 245     -18.144   2.549  32.848  1.00 96.94           N
ATOM   3930  HE  ARG A 245     -18.681   2.855  32.048  1.00 96.94           H
ATOM   3931  NH1 ARG A 245     -18.268   1.766  35.014  1.00 96.94           N
ATOM   3932 HH11 ARG A 245     -17.297   2.007  35.152  1.00 96.94           H
ATOM   3933 HH12 ARG A 245     -18.813   1.357  35.759  1.00 96.94           H
ATOM   3934  NH2 ARG A 245     -20.069   1.710  33.706  1.00 96.94           N
ATOM   3935 HH21 ARG A 245     -20.521   1.949  32.835  1.00 96.94           H
ATOM   3936 HH22 ARG A 245     -20.608   1.313  34.462  1.00 96.94           H
ATOM   3937  CZ  ARG A 245     -18.813   2.010  33.852  1.00 96.94           C
ATOM   3938  N   GLN A 246     -17.079   0.993  27.612  1.00 97.56           N
ATOM   3939  H   GLN A 246     -17.092   1.981  27.405  1.00 97.56           H
ATOM   3940  CA  GLN A 246     -17.928   0.111  26.805  1.00 97.56           C
ATOM   3941  HA  GLN A 246     -18.568  -0.472  27.466  1.00 97.56           H
ATOM   3942  C   GLN A 246     -17.091  -0.882  25.989  1.00 97.56           C
ATOM   3943  CB  GLN A 246     -18.820   0.965  25.893  1.00 97.56           C
ATOM   3944  HB2 GLN A 246     -19.366   0.314  25.212  1.00 97.56           H
ATOM   3945  HB3 GLN A 246     -18.195   1.637  25.306  1.00 97.56           H
ATOM   3946  O   GLN A 246     -17.301  -2.088  26.101  1.00 97.56           O
ATOM   3947  CG  GLN A 246     -19.835   1.791  26.700  1.00 97.56           C
ATOM   3948  HG2 GLN A 246     -20.570   1.121  27.145  1.00 97.56           H
ATOM   3949  HG3 GLN A 246     -19.334   2.317  27.513  1.00 97.56           H
ATOM   3950  CD  GLN A 246     -20.570   2.831  25.864  1.00 97.56           C
ATOM   3951  NE2 GLN A 246     -21.364   3.661  26.499  1.00 97.56           N
ATOM   3952 HE21 GLN A 246     -21.318   3.700  27.507  1.00 97.56           H
ATOM   3953 HE22 GLN A 246     -21.843   4.356  25.945  1.00 97.56           H
ATOM   3954  OE1 GLN A 246     -20.443   2.927  24.654  1.00 97.56           O
ATOM   3955  N   LEU A 247     -16.085  -0.393  25.255  1.00 98.12           N
ATOM   3956  H   LEU A 247     -15.988   0.611  25.200  1.00 98.12           H
ATOM   3957  CA  LEU A 247     -15.123  -1.212  24.512  1.00 98.12           C
ATOM   3958  HA  LEU A 247     -15.642  -1.760  23.726  1.00 98.12           H
ATOM   3959  C   LEU A 247     -14.449  -2.243  25.422  1.00 98.12           C
ATOM   3960  CB  LEU A 247     -14.061  -0.296  23.885  1.00 98.12           C
ATOM   3961  HB2 LEU A 247     -13.214  -0.900  23.557  1.00 98.12           H
ATOM   3962  HB3 LEU A 247     -13.691   0.371  24.664  1.00 98.12           H
ATOM   3963  O   LEU A 247     -14.461  -3.427  25.097  1.00 98.12           O
ATOM   3964  CG  LEU A 247     -14.550   0.538  22.690  1.00 98.12           C
ATOM   3965  HG  LEU A 247     -15.513   0.995  22.919  1.00 98.12           H
ATOM   3966  CD1 LEU A 247     -13.526   1.644  22.470  1.00 98.12           C
ATOM   3967 HD11 LEU A 247     -13.790   2.242  21.599  1.00 98.12           H
ATOM   3968 HD12 LEU A 247     -13.525   2.292  23.347  1.00 98.12           H
ATOM   3969 HD13 LEU A 247     -12.531   1.219  22.334  1.00 98.12           H
ATOM   3970  CD2 LEU A 247     -14.694  -0.278  21.404  1.00 98.12           C
ATOM   3971 HD21 LEU A 247     -15.366  -1.122  21.555  1.00 98.12           H
ATOM   3972 HD22 LEU A 247     -15.104   0.351  20.613  1.00 98.12           H
ATOM   3973 HD23 LEU A 247     -13.722  -0.648  21.081  1.00 98.12           H
ATOM   3974  N   LYS A 248     -13.947  -1.828  26.595  1.00 97.38           N
ATOM   3975  H   LYS A 248     -13.944  -0.838  26.793  1.00 97.38           H
ATOM   3976  CA  LYS A 248     -13.327  -2.747  27.559  1.00 97.38           C
ATOM   3977  HA  LYS A 248     -12.506  -3.255  27.053  1.00 97.38           H
ATOM   3978  C   LYS A 248     -14.295  -3.848  28.012  1.00 97.38           C
ATOM   3979  CB  LYS A 248     -12.744  -1.953  28.738  1.00 97.38           C
ATOM   3980  HB2 LYS A 248     -13.550  -1.495  29.312  1.00 97.38           H
ATOM   3981  HB3 LYS A 248     -12.086  -1.174  28.354  1.00 97.38           H
ATOM   3982  O   LYS A 248     -13.916  -5.014  28.017  1.00 97.38           O
ATOM   3983  CG  LYS A 248     -11.928  -2.890  29.635  1.00 97.38           C
ATOM   3984  HG2 LYS A 248     -12.581  -3.674  30.020  1.00 97.38           H
ATOM   3985  HG3 LYS A 248     -11.144  -3.356  29.037  1.00 97.38           H
ATOM   3986  CD  LYS A 248     -11.289  -2.176  30.827  1.00 97.38           C
ATOM   3987  HD2 LYS A 248     -12.073  -1.754  31.456  1.00 97.38           H
ATOM   3988  HD3 LYS A 248     -10.615  -1.394  30.479  1.00 97.38           H
ATOM   3989  CE  LYS A 248     -10.511  -3.249  31.596  1.00 97.38           C
ATOM   3990  HE2 LYS A 248      -9.697  -3.612  30.968  1.00 97.38           H
ATOM   3991  HE3 LYS A 248     -11.180  -4.094  31.765  1.00 97.38           H
ATOM   3992  NZ  LYS A 248      -9.999  -2.767  32.896  1.00 97.38           N
ATOM   3993  HZ1 LYS A 248     -10.780  -2.485  33.471  1.00 97.38           H
ATOM   3994  HZ2 LYS A 248      -9.536  -3.534  33.362  1.00 97.38           H
ATOM   3995  HZ3 LYS A 248      -9.348  -2.005  32.766  1.00 97.38           H
ATOM   3996  N   SER A 249     -15.557  -3.514  28.302  1.00 97.62           N
ATOM   3997  H   SER A 249     -15.816  -2.538  28.273  1.00 97.62           H
ATOM   3998  CA  SER A 249     -16.570  -4.523  28.655  1.00 97.62           C
ATOM   3999  HA  SER A 249     -16.187  -5.098  29.497  1.00 97.62           H
ATOM   4000  C   SER A 249     -16.855  -5.511  27.512  1.00 97.62           C
ATOM   4001  CB  SER A 249     -17.873  -3.842  29.089  1.00 97.62           C
ATOM   4002  HB2 SER A 249     -17.646  -3.084  29.840  1.00 97.62           H
ATOM   4003  HB3 SER A 249     -18.345  -3.359  28.233  1.00 97.62           H
ATOM   4004  O   SER A 249     -17.145  -6.679  27.767  1.00 97.62           O
ATOM   4005  OG  SER A 249     -18.758  -4.800  29.653  1.00 97.62           O
ATOM   4006  HG  SER A 249     -18.233  -5.274  30.302  1.00 97.62           H
ATOM   4007  N   LEU A 250     -16.755  -5.076  26.251  1.00 97.75           N
ATOM   4008  H   LEU A 250     -16.536  -4.103  26.094  1.00 97.75           H
ATOM   4009  CA  LEU A 250     -16.896  -5.952  25.082  1.00 97.75           C
ATOM   4010  HA  LEU A 250     -17.723  -6.639  25.255  1.00 97.75           H
ATOM   4011  C   LEU A 250     -15.656  -6.839  24.869  1.00 97.75           C
ATOM   4012  CB  LEU A 250     -17.224  -5.102  23.838  1.00 97.75           C
ATOM   4013  HB2 LEU A 250     -17.227  -5.750  22.961  1.00 97.75           H
ATOM   4014  HB3 LEU A 250     -16.437  -4.362  23.703  1.00 97.75           H
ATOM   4015  O   LEU A 250     -15.811  -8.003  24.503  1.00 97.75           O
ATOM   4016  CG  LEU A 250     -18.584  -4.377  23.914  1.00 97.75           C
ATOM   4017  HG  LEU A 250     -18.660  -3.824  24.851  1.00 97.75           H
ATOM   4018  CD1 LEU A 250     -18.715  -3.380  22.766  1.00 97.75           C
ATOM   4019 HD11 LEU A 250     -19.632  -2.803  22.881  1.00 97.75           H
ATOM   4020 HD12 LEU A 250     -18.750  -3.908  21.814  1.00 97.75           H
ATOM   4021 HD13 LEU A 250     -17.869  -2.693  22.773  1.00 97.75           H
ATOM   4022  CD2 LEU A 250     -19.758  -5.353  23.844  1.00 97.75           C
ATOM   4023 HD21 LEU A 250     -19.678  -5.965  22.946  1.00 97.75           H
ATOM   4024 HD22 LEU A 250     -20.696  -4.798  23.814  1.00 97.75           H
ATOM   4025 HD23 LEU A 250     -19.764  -6.004  24.719  1.00 97.75           H
ATOM   4026  N   GLN A 251     -14.448  -6.341  25.165  1.00 96.50           N
ATOM   4027  H   GLN A 251     -14.385  -5.370  25.434  1.00 96.50           H
ATOM   4028  CA  GLN A 251     -13.222  -7.153  25.185  1.00 96.50           C
ATOM   4029  HA  GLN A 251     -13.122  -7.664  24.227  1.00 96.50           H
ATOM   4030  C   GLN A 251     -13.281  -8.233  26.276  1.00 96.50           C
ATOM   4031  CB  GLN A 251     -11.978  -6.273  25.396  1.00 96.50           C
ATOM   4032  HB2 GLN A 251     -12.083  -5.719  26.330  1.00 96.50           H
ATOM   4033  HB3 GLN A 251     -11.107  -6.921  25.491  1.00 96.50           H
ATOM   4034  O   GLN A 251     -13.009  -9.398  25.994  1.00 96.50           O
ATOM   4035  CG  GLN A 251     -11.715  -5.285  24.254  1.00 96.50           C
ATOM   4036  HG2 GLN A 251     -11.585  -5.828  23.318  1.00 96.50           H
ATOM   4037  HG3 GLN A 251     -12.575  -4.626  24.134  1.00 96.50           H
ATOM   4038  CD  GLN A 251     -10.492  -4.415  24.526  1.00 96.50           C
ATOM   4039  NE2 GLN A 251      -9.503  -4.413  23.659  1.00 96.50           N
ATOM   4040 HE21 GLN A 251      -8.699  -3.846  23.888  1.00 96.50           H
ATOM   4041 HE22 GLN A 251      -9.553  -4.954  22.807  1.00 96.50           H
ATOM   4042  OE1 GLN A 251     -10.411  -3.725  25.528  1.00 96.50           O
ATOM   4043  N   GLU A 252     -13.703  -7.872  27.494  1.00 96.50           N
ATOM   4044  H   GLU A 252     -13.867  -6.890  27.663  1.00 96.50           H
ATOM   4045  CA  GLU A 252     -13.884  -8.794  28.631  1.00 96.50           C
ATOM   4046  HA  GLU A 252     -12.936  -9.283  28.858  1.00 96.50           H
ATOM   4047  C   GLU A 252     -14.903  -9.908  28.329  1.00 96.50           C
ATOM   4048  CB  GLU A 252     -14.333  -7.986  29.867  1.00 96.50           C
ATOM   4049  HB2 GLU A 252     -15.163  -7.346  29.569  1.00 96.50           H
ATOM   4050  HB3 GLU A 252     -14.694  -8.673  30.632  1.00 96.50           H
ATOM   4051  O   GLU A 252     -14.724 -11.046  28.758  1.00 96.50           O
ATOM   4052  CG  GLU A 252     -13.205  -7.131  30.483  1.00 96.50           C
ATOM   4053  HG2 GLU A 252     -12.497  -7.802  30.968  1.00 96.50           H
ATOM   4054  HG3 GLU A 252     -12.666  -6.617  29.687  1.00 96.50           H
ATOM   4055  CD  GLU A 252     -13.688  -6.075  31.501  1.00 96.50           C
ATOM   4056  OE1 GLU A 252     -12.809  -5.383  32.076  1.00 96.50           O
ATOM   4057  OE2 GLU A 252     -14.919  -5.911  31.684  1.00 96.50           O
ATOM   4058  N   LYS A 253     -15.945  -9.608  27.542  1.00 96.25           N
ATOM   4059  H   LYS A 253     -16.047  -8.642  27.265  1.00 96.25           H
ATOM   4060  CA  LYS A 253     -16.950 -10.581  27.068  1.00 96.25           C
ATOM   4061  HA  LYS A 253     -17.090 -11.346  27.833  1.00 96.25           H
ATOM   4062  C   LYS A 253     -16.540 -11.343  25.801  1.00 96.25           C
ATOM   4063  CB  LYS A 253     -18.282  -9.854  26.843  1.00 96.25           C
ATOM   4064  HB2 LYS A 253     -18.984 -10.522  26.345  1.00 96.25           H
ATOM   4065  HB3 LYS A 253     -18.106  -8.997  26.193  1.00 96.25           H
ATOM   4066  O   LYS A 253     -17.282 -12.214  25.354  1.00 96.25           O
ATOM   4067  CG  LYS A 253     -18.921  -9.399  28.160  1.00 96.25           C
ATOM   4068  HG2 LYS A 253     -18.185  -8.886  28.780  1.00 96.25           H
ATOM   4069  HG3 LYS A 253     -19.293 -10.267  28.703  1.00 96.25           H
ATOM   4070  CD  LYS A 253     -20.072  -8.437  27.861  1.00 96.25           C
ATOM   4071  HD2 LYS A 253     -19.681  -7.596  27.287  1.00 96.25           H
ATOM   4072  HD3 LYS A 253     -20.838  -8.946  27.275  1.00 96.25           H
ATOM   4073  CE  LYS A 253     -20.661  -7.932  29.178  1.00 96.25           C
ATOM   4074  HE2 LYS A 253     -19.836  -7.676  29.843  1.00 96.25           H
ATOM   4075  HE3 LYS A 253     -21.235  -8.736  29.637  1.00 96.25           H
ATOM   4076  NZ  LYS A 253     -21.502  -6.735  28.950  1.00 96.25           N
ATOM   4077  HZ1 LYS A 253     -21.965  -6.456  29.803  1.00 96.25           H
ATOM   4078  HZ2 LYS A 253     -20.907  -5.974  28.657  1.00 96.25           H
ATOM   4079  HZ3 LYS A 253     -22.186  -6.913  28.228  1.00 96.25           H
ATOM   4080  N   VAL A 254     -15.389 -11.017  25.203  1.00 94.69           N
ATOM   4081  H   VAL A 254     -14.804 -10.337  25.667  1.00 94.69           H
ATOM   4082  CA  VAL A 254     -14.918 -11.552  23.907  1.00 94.69           C
ATOM   4083  HA  VAL A 254     -14.033 -10.962  23.666  1.00 94.69           H
ATOM   4084  C   VAL A 254     -15.915 -11.287  22.753  1.00 94.69           C
ATOM   4085  CB  VAL A 254     -14.445 -13.025  24.031  1.00 94.69           C
ATOM   4086  HB  VAL A 254     -15.308 -13.690  23.979  1.00 94.69           H
ATOM   4087  O   VAL A 254     -15.923 -11.970  21.728  1.00 94.69           O
ATOM   4088  CG1 VAL A 254     -13.453 -13.414  22.920  1.00 94.69           C
ATOM   4089 HG11 VAL A 254     -13.136 -14.448  23.058  1.00 94.69           H
ATOM   4090 HG12 VAL A 254     -13.923 -13.338  21.939  1.00 94.69           H
ATOM   4091 HG13 VAL A 254     -12.581 -12.761  22.959  1.00 94.69           H
ATOM   4092  CG2 VAL A 254     -13.702 -13.300  25.353  1.00 94.69           C
ATOM   4093 HG21 VAL A 254     -14.385 -13.211  26.198  1.00 94.69           H
ATOM   4094 HG22 VAL A 254     -13.305 -14.316  25.363  1.00 94.69           H
ATOM   4095 HG23 VAL A 254     -12.887 -12.589  25.482  1.00 94.69           H
ATOM   4096  N   SER A 255     -16.742 -10.245  22.887  1.00 96.31           N
ATOM   4097  H   SER A 255     -16.634  -9.679  23.716  1.00 96.31           H
ATOM   4098  CA  SER A 255     -17.789  -9.830  21.942  1.00 96.31           C
ATOM   4099  HA  SER A 255     -18.285 -10.715  21.541  1.00 96.31           H
ATOM   4100  C   SER A 255     -17.191  -9.062  20.755  1.00 96.31           C
ATOM   4101  CB  SER A 255     -18.846  -8.999  22.683  1.00 96.31           C
ATOM   4102  HB2 SER A 255     -19.626  -8.685  21.989  1.00 96.31           H
ATOM   4103  HB3 SER A 255     -18.378  -8.112  23.109  1.00 96.31           H
ATOM   4104  O   SER A 255     -17.351  -7.850  20.622  1.00 96.31           O
ATOM   4105  OG  SER A 255     -19.447  -9.751  23.721  1.00 96.31           O
ATOM   4106  HG  SER A 255     -19.843 -10.529  23.322  1.00 96.31           H
ATOM   4107  N   LYS A 256     -16.406  -9.757  19.917  1.00 97.50           N
ATOM   4108  H   LYS A 256     -16.265 -10.731  20.145  1.00 97.50           H
ATOM   4109  CA  LYS A 256     -15.588  -9.128  18.861  1.00 97.50           C
ATOM   4110  HA  LYS A 256     -14.970  -8.358  19.321  1.00 97.50           H
ATOM   4111  C   LYS A 256     -16.405  -8.409  17.787  1.00 97.50           C
ATOM   4112  CB  LYS A 256     -14.664 -10.152  18.186  1.00 97.50           C
ATOM   4113  HB2 LYS A 256     -14.150  -9.652  17.365  1.00 97.50           H
ATOM   4114  HB3 LYS A 256     -15.257 -10.967  17.771  1.00 97.50           H
ATOM   4115  O   LYS A 256     -15.963  -7.364  17.315  1.00 97.50           O
ATOM   4116  CG  LYS A 256     -13.611 -10.719  19.144  1.00 97.50           C
ATOM   4117  HG2 LYS A 256     -13.121  -9.900  19.672  1.00 97.50           H
ATOM   4118  HG3 LYS A 256     -14.092 -11.373  19.870  1.00 97.50           H
ATOM   4119  CD  LYS A 256     -12.560 -11.509  18.360  1.00 97.50           C
ATOM   4120  HD2 LYS A 256     -13.041 -12.316  17.806  1.00 97.50           H
ATOM   4121  HD3 LYS A 256     -12.064 -10.841  17.657  1.00 97.50           H
ATOM   4122  CE  LYS A 256     -11.534 -12.088  19.336  1.00 97.50           C
ATOM   4123  HE2 LYS A 256     -11.180 -11.287  19.986  1.00 97.50           H
ATOM   4124  HE3 LYS A 256     -12.032 -12.833  19.958  1.00 97.50           H
ATOM   4125  NZ  LYS A 256     -10.396 -12.691  18.606  1.00 97.50           N
ATOM   4126  HZ1 LYS A 256      -9.791 -13.216  19.221  1.00 97.50           H
ATOM   4127  HZ2 LYS A 256     -10.721 -13.288  17.858  1.00 97.50           H
ATOM   4128  HZ3 LYS A 256      -9.858 -11.968  18.152  1.00 97.50           H
ATOM   4129  N   LYS A 257     -17.572  -8.941  17.398  1.00 97.44           N
ATOM   4130  H   LYS A 257     -17.937  -9.725  17.921  1.00 97.44           H
ATOM   4131  CA  LYS A 257     -18.434  -8.295  16.392  1.00 97.44           C
ATOM   4132  HA  LYS A 257     -17.825  -7.972  15.548  1.00 97.44           H
ATOM   4133  C   LYS A 257     -19.039  -7.015  16.959  1.00 97.44           C
ATOM   4134  CB  LYS A 257     -19.523  -9.255  15.875  1.00 97.44           C
ATOM   4135  HB2 LYS A 257     -20.047  -9.722  16.710  1.00 97.44           H
ATOM   4136  HB3 LYS A 257     -20.244  -8.671  15.303  1.00 97.44           H
ATOM   4137  O   LYS A 257     -18.973  -5.974  16.322  1.00 97.44           O
ATOM   4138  CG  LYS A 257     -18.930 -10.331  14.951  1.00 97.44           C
ATOM   4139  HG2 LYS A 257     -18.361 -11.044  15.547  1.00 97.44           H
ATOM   4140  HG3 LYS A 257     -18.253  -9.839  14.253  1.00 97.44           H
ATOM   4141  CD  LYS A 257     -19.990 -11.079  14.124  1.00 97.44           C
ATOM   4142  HD2 LYS A 257     -20.656 -11.640  14.780  1.00 97.44           H
ATOM   4143  HD3 LYS A 257     -20.569 -10.349  13.557  1.00 97.44           H
ATOM   4144  CE  LYS A 257     -19.259 -12.025  13.159  1.00 97.44           C
ATOM   4145  HE2 LYS A 257     -18.394 -11.490  12.767  1.00 97.44           H
ATOM   4146  HE3 LYS A 257     -18.883 -12.887  13.711  1.00 97.44           H
ATOM   4147  NZ  LYS A 257     -20.080 -12.464  12.001  1.00 97.44           N
ATOM   4148  HZ1 LYS A 257     -20.802 -13.122  12.258  1.00 97.44           H
ATOM   4149  HZ2 LYS A 257     -20.487 -11.669  11.528  1.00 97.44           H
ATOM   4150  HZ3 LYS A 257     -19.461 -12.883  11.323  1.00 97.44           H
ATOM   4151  N   GLU A 258     -19.541  -7.065  18.184  1.00 97.81           N
ATOM   4152  H   GLU A 258     -19.561  -7.961  18.649  1.00 97.81           H
ATOM   4153  CA  GLU A 258     -20.120  -5.933  18.906  1.00 97.81           C
ATOM   4154  HA  GLU A 258     -20.905  -5.480  18.301  1.00 97.81           H
ATOM   4155  C   GLU A 258     -19.069  -4.851  19.195  1.00 97.81           C
ATOM   4156  CB  GLU A 258     -20.741  -6.428  20.223  1.00 97.81           C
ATOM   4157  HB2 GLU A 258     -19.953  -6.840  20.855  1.00 97.81           H
ATOM   4158  HB3 GLU A 258     -21.148  -5.559  20.739  1.00 97.81           H
ATOM   4159  O   GLU A 258     -19.350  -3.666  19.043  1.00 97.81           O
ATOM   4160  CG  GLU A 258     -21.878  -7.459  20.082  1.00 97.81           C
ATOM   4161  HG2 GLU A 258     -22.374  -7.532  21.049  1.00 97.81           H
ATOM   4162  HG3 GLU A 258     -22.606  -7.067  19.371  1.00 97.81           H
ATOM   4163  CD  GLU A 258     -21.454  -8.883  19.655  1.00 97.81           C
ATOM   4164  OE1 GLU A 258     -22.351  -9.643  19.243  1.00 97.81           O
ATOM   4165  OE2 GLU A 258     -20.241  -9.214  19.704  1.00 97.81           O
ATOM   4166  N   PHE A 259     -17.839  -5.250  19.544  1.00 98.31           N
ATOM   4167  H   PHE A 259     -17.692  -6.234  19.716  1.00 98.31           H
ATOM   4168  CA  PHE A 259     -16.693  -4.346  19.685  1.00 98.31           C
ATOM   4169  HA  PHE A 259     -16.917  -3.599  20.447  1.00 98.31           H
ATOM   4170  C   PHE A 259     -16.419  -3.591  18.381  1.00 98.31           C
ATOM   4171  CB  PHE A 259     -15.460  -5.148  20.132  1.00 98.31           C
ATOM   4172  HB2 PHE A 259     -15.687  -5.641  21.077  1.00 98.31           H
ATOM   4173  HB3 PHE A 259     -15.260  -5.930  19.401  1.00 98.31           H
ATOM   4174  O   PHE A 259     -16.261  -2.374  18.407  1.00 98.31           O
ATOM   4175  CG  PHE A 259     -14.197  -4.323  20.303  1.00 98.31           C
ATOM   4176  CD1 PHE A 259     -13.389  -4.021  19.188  1.00 98.31           C
ATOM   4177  HD1 PHE A 259     -13.668  -4.363  18.202  1.00 98.31           H
ATOM   4178  CD2 PHE A 259     -13.813  -3.873  21.580  1.00 98.31           C
ATOM   4179  HD2 PHE A 259     -14.419  -4.106  22.443  1.00 98.31           H
ATOM   4180  CE1 PHE A 259     -12.216  -3.263  19.348  1.00 98.31           C
ATOM   4181  HE1 PHE A 259     -11.597  -3.034  18.493  1.00 98.31           H
ATOM   4182  CE2 PHE A 259     -12.633  -3.124  21.739  1.00 98.31           C
ATOM   4183  HE2 PHE A 259     -12.332  -2.784  22.718  1.00 98.31           H
ATOM   4184  CZ  PHE A 259     -11.840  -2.812  20.624  1.00 98.31           C
ATOM   4185  HZ  PHE A 259     -10.937  -2.232  20.749  1.00 98.31           H
ATOM   4186  N   LEU A 260     -16.408  -4.290  17.240  1.00 98.31           N
ATOM   4187  H   LEU A 260     -16.545  -5.291  17.281  1.00 98.31           H
ATOM   4188  CA  LEU A 260     -16.218  -3.670  15.928  1.00 98.31           C
ATOM   4189  HA  LEU A 260     -15.356  -3.005  15.981  1.00 98.31           H
ATOM   4190  C   LEU A 260     -17.400  -2.781  15.528  1.00 98.31           C
ATOM   4191  CB  LEU A 260     -15.937  -4.758  14.881  1.00 98.31           C
ATOM   4192  HB2 LEU A 260     -16.687  -5.543  14.978  1.00 98.31           H
ATOM   4193  HB3 LEU A 260     -16.039  -4.327  13.886  1.00 98.31           H
ATOM   4194  O   LEU A 260     -17.173  -1.674  15.052  1.00 98.31           O
ATOM   4195  CG  LEU A 260     -14.529  -5.369  15.009  1.00 98.31           C
ATOM   4196  HG  LEU A 260     -14.350  -5.693  16.034  1.00 98.31           H
ATOM   4197  CD1 LEU A 260     -14.415  -6.583  14.099  1.00 98.31           C
ATOM   4198 HD11 LEU A 260     -13.442  -7.058  14.220  1.00 98.31           H
ATOM   4199 HD12 LEU A 260     -14.548  -6.275  13.061  1.00 98.31           H
ATOM   4200 HD13 LEU A 260     -15.204  -7.286  14.366  1.00 98.31           H
ATOM   4201  CD2 LEU A 260     -13.444  -4.371  14.617  1.00 98.31           C
ATOM   4202 HD21 LEU A 260     -13.369  -3.582  15.366  1.00 98.31           H
ATOM   4203 HD22 LEU A 260     -12.479  -4.871  14.546  1.00 98.31           H
ATOM   4204 HD23 LEU A 260     -13.678  -3.916  13.655  1.00 98.31           H
ATOM   4205  N   ARG A 261     -18.648  -3.190  15.798  1.00 97.81           N
ATOM   4206  H   ARG A 261     -18.767  -4.126  16.159  1.00 97.81           H
ATOM   4207  CA  ARG A 261     -19.837  -2.344  15.584  1.00 97.81           C
ATOM   4208  HA  ARG A 261     -19.841  -2.001  14.550  1.00 97.81           H
ATOM   4209  C   ARG A 261     -19.791  -1.053  16.398  1.00 97.81           C
ATOM   4210  CB  ARG A 261     -21.135  -3.117  15.894  1.00 97.81           C
ATOM   4211  HB2 ARG A 261     -21.958  -2.404  15.895  1.00 97.81           H
ATOM   4212  HB3 ARG A 261     -21.073  -3.543  16.895  1.00 97.81           H
ATOM   4213  O   ARG A 261     -20.120   0.001  15.865  1.00 97.81           O
ATOM   4214  CG  ARG A 261     -21.495  -4.234  14.899  1.00 97.81           C
ATOM   4215  HG2 ARG A 261     -20.785  -5.057  14.976  1.00 97.81           H
ATOM   4216  HG3 ARG A 261     -22.489  -4.609  15.144  1.00 97.81           H
ATOM   4217  CD  ARG A 261     -21.486  -3.720  13.461  1.00 97.81           C
ATOM   4218  HD2 ARG A 261     -20.453  -3.494  13.197  1.00 97.81           H
ATOM   4219  HD3 ARG A 261     -22.073  -2.805  13.393  1.00 97.81           H
ATOM   4220  NE  ARG A 261     -22.004  -4.704  12.499  1.00 97.81           N
ATOM   4221  HE  ARG A 261     -22.564  -5.473  12.838  1.00 97.81           H
ATOM   4222  NH1 ARG A 261     -21.123  -3.665  10.654  1.00 97.81           N
ATOM   4223 HH11 ARG A 261     -20.686  -2.933  11.194  1.00 97.81           H
ATOM   4224 HH12 ARG A 261     -20.924  -3.763   9.669  1.00 97.81           H
ATOM   4225  NH2 ARG A 261     -22.315  -5.504  10.382  1.00 97.81           N
ATOM   4226 HH21 ARG A 261     -22.944  -6.239  10.671  1.00 97.81           H
ATOM   4227 HH22 ARG A 261     -22.193  -5.327   9.396  1.00 97.81           H
ATOM   4228  CZ  ARG A 261     -21.811  -4.622  11.194  1.00 97.81           C
ATOM   4229  N   LEU A 262     -19.344  -1.107  17.654  1.00 98.06           N
ATOM   4230  H   LEU A 262     -19.136  -2.010  18.055  1.00 98.06           H
ATOM   4231  CA  LEU A 262     -19.102   0.101  18.444  1.00 98.06           C
ATOM   4232  HA  LEU A 262     -19.996   0.721  18.392  1.00 98.06           H
ATOM   4233  C   LEU A 262     -17.946   0.917  17.847  1.00 98.06           C
ATOM   4234  CB  LEU A 262     -18.856  -0.284  19.914  1.00 98.06           C
ATOM   4235  HB2 LEU A 262     -19.731  -0.820  20.283  1.00 98.06           H
ATOM   4236  HB3 LEU A 262     -18.004  -0.963  19.962  1.00 98.06           H
ATOM   4237  O   LEU A 262     -18.086   2.126  17.677  1.00 98.06           O
ATOM   4238  CG  LEU A 262     -18.575   0.915  20.843  1.00 98.06           C
ATOM   4239  HG  LEU A 262     -17.658   1.412  20.528  1.00 98.06           H
ATOM   4240  CD1 LEU A 262     -19.712   1.940  20.862  1.00 98.06           C
ATOM   4241 HD11 LEU A 262     -20.655   1.452  21.105  1.00 98.06           H
ATOM   4242 HD12 LEU A 262     -19.508   2.707  21.608  1.00 98.06           H
ATOM   4243 HD13 LEU A 262     -19.797   2.428  19.890  1.00 98.06           H
ATOM   4244  CD2 LEU A 262     -18.378   0.420  22.275  1.00 98.06           C
ATOM   4245 HD21 LEU A 262     -19.297  -0.038  22.640  1.00 98.06           H
ATOM   4246 HD22 LEU A 262     -17.571  -0.312  22.303  1.00 98.06           H
ATOM   4247 HD23 LEU A 262     -18.116   1.263  22.915  1.00 98.06           H
ATOM   4248  N   ALA A 263     -16.838   0.267  17.483  1.00 98.19           N
ATOM   4249  H   ALA A 263     -16.783  -0.729  17.648  1.00 98.19           H
ATOM   4250  CA  ALA A 263     -15.663   0.928  16.925  1.00 98.19           C
ATOM   4251  HA  ALA A 263     -15.329   1.667  17.654  1.00 98.19           H
ATOM   4252  C   ALA A 263     -15.955   1.682  15.619  1.00 98.19           C
ATOM   4253  CB  ALA A 263     -14.532  -0.084  16.757  1.00 98.19           C
ATOM   4254  HB1 ALA A 263     -14.791  -0.808  15.985  1.00 98.19           H
ATOM   4255  HB2 ALA A 263     -14.343  -0.598  17.699  1.00 98.19           H
ATOM   4256  HB3 ALA A 263     -13.629   0.448  16.458  1.00 98.19           H
ATOM   4257  O   ALA A 263     -15.471   2.797  15.461  1.00 98.19           O
ATOM   4258  N   GLN A 264     -16.811   1.143  14.745  1.00 97.38           N
ATOM   4259  H   GLN A 264     -17.131   0.202  14.922  1.00 97.38           H
ATOM   4260  CA  GLN A 264     -17.281   1.796  13.515  1.00 97.38           C
ATOM   4261  HA  GLN A 264     -16.423   1.988  12.870  1.00 97.38           H
ATOM   4262  C   GLN A 264     -17.965   3.155  13.751  1.00 97.38           C
ATOM   4263  CB  GLN A 264     -18.245   0.843  12.786  1.00 97.38           C
ATOM   4264  HB2 GLN A 264     -18.952   0.425  13.503  1.00 97.38           H
ATOM   4265  HB3 GLN A 264     -18.811   1.405  12.043  1.00 97.38           H
ATOM   4266  O   GLN A 264     -18.011   3.975  12.838  1.00 97.38           O
ATOM   4267  CG  GLN A 264     -17.508  -0.289  12.053  1.00 97.38           C
ATOM   4268  HG2 GLN A 264     -16.906   0.158  11.262  1.00 97.38           H
ATOM   4269  HG3 GLN A 264     -16.827  -0.810  12.726  1.00 97.38           H
ATOM   4270  CD  GLN A 264     -18.448  -1.315  11.422  1.00 97.38           C
ATOM   4271  NE2 GLN A 264     -18.041  -1.909  10.328  1.00 97.38           N
ATOM   4272 HE21 GLN A 264     -17.137  -1.694   9.933  1.00 97.38           H
ATOM   4273 HE22 GLN A 264     -18.679  -2.486   9.799  1.00 97.38           H
ATOM   4274  OE1 GLN A 264     -19.544  -1.611  11.886  1.00 97.38           O
ATOM   4275  N   THR A 265     -18.473   3.421  14.961  1.00 97.00           N
ATOM   4276  H   THR A 265     -18.403   2.703  15.669  1.00 97.00           H
ATOM   4277  CA  THR A 265     -19.074   4.719  15.338  1.00 97.00           C
ATOM   4278  HA  THR A 265     -19.487   5.176  14.439  1.00 97.00           H
ATOM   4279  C   THR A 265     -18.068   5.727  15.907  1.00 97.00           C
ATOM   4280  CB  THR A 265     -20.239   4.551  16.330  1.00 97.00           C
ATOM   4281  HB  THR A 265     -20.754   5.508  16.408  1.00 97.00           H
ATOM   4282  O   THR A 265     -18.427   6.873  16.182  1.00 97.00           O
ATOM   4283  CG2 THR A 265     -21.265   3.506  15.890  1.00 97.00           C
ATOM   4284 HG21 THR A 265     -20.823   2.509  15.894  1.00 97.00           H
ATOM   4285 HG22 THR A 265     -22.111   3.520  16.576  1.00 97.00           H
ATOM   4286 HG23 THR A 265     -21.617   3.740  14.885  1.00 97.00           H
ATOM   4287  OG1 THR A 265     -19.794   4.197  17.622  1.00 97.00           O
ATOM   4288  HG1 THR A 265     -19.222   3.429  17.549  1.00 97.00           H
ATOM   4289  N   LEU A 266     -16.814   5.317  16.125  1.00 97.56           N
ATOM   4290  H   LEU A 266     -16.542   4.401  15.796  1.00 97.56           H
ATOM   4291  CA  LEU A 266     -15.789   6.144  16.756  1.00 97.56           C
ATOM   4292  HA  LEU A 266     -16.278   6.793  17.483  1.00 97.56           H
ATOM   4293  C   LEU A 266     -15.101   7.053  15.738  1.00 97.56           C
ATOM   4294  CB  LEU A 266     -14.764   5.281  17.510  1.00 97.56           C
ATOM   4295  HB2 LEU A 266     -14.217   4.687  16.777  1.00 97.56           H
ATOM   4296  HB3 LEU A 266     -14.049   5.936  18.008  1.00 97.56           H
ATOM   4297  O   LEU A 266     -14.893   6.707  14.573  1.00 97.56           O
ATOM   4298  CG  LEU A 266     -15.382   4.335  18.550  1.00 97.56           C
ATOM   4299  HG  LEU A 266     -16.098   3.679  18.056  1.00 97.56           H
ATOM   4300  CD1 LEU A 266     -14.303   3.463  19.181  1.00 97.56           C
ATOM   4301 HD11 LEU A 266     -14.794   2.665  19.737  1.00 97.56           H
ATOM   4302 HD12 LEU A 266     -13.682   3.014  18.406  1.00 97.56           H
ATOM   4303 HD13 LEU A 266     -13.675   4.057  19.846  1.00 97.56           H
ATOM   4304  CD2 LEU A 266     -16.104   5.070  19.677  1.00 97.56           C
ATOM   4305 HD21 LEU A 266     -15.434   5.793  20.142  1.00 97.56           H
ATOM   4306 HD22 LEU A 266     -16.450   4.349  20.418  1.00 97.56           H
ATOM   4307 HD23 LEU A 266     -16.976   5.579  19.266  1.00 97.56           H
ATOM   4308  N   ARG A 267     -14.687   8.229  16.206  1.00 94.44           N
ATOM   4309  H   ARG A 267     -14.786   8.411  17.194  1.00 94.44           H
ATOM   4310  CA  ARG A 267     -13.990   9.204  15.369  1.00 94.44           C
ATOM   4311  HA  ARG A 267     -14.584   9.341  14.466  1.00 94.44           H
ATOM   4312  C   ARG A 267     -12.626   8.649  14.944  1.00 94.44           C
ATOM   4313  CB  ARG A 267     -13.924  10.538  16.117  1.00 94.44           C
ATOM   4314  HB2 ARG A 267     -13.359  10.408  17.040  1.00 94.44           H
ATOM   4315  HB3 ARG A 267     -14.939  10.831  16.380  1.00 94.44           H
ATOM   4316  O   ARG A 267     -11.887   8.112  15.767  1.00 94.44           O
ATOM   4317  CG  ARG A 267     -13.298  11.655  15.276  1.00 94.44           C
ATOM   4318  HG2 ARG A 267     -13.863  11.770  14.351  1.00 94.44           H
ATOM   4319  HG3 ARG A 267     -12.263  11.414  15.036  1.00 94.44           H
ATOM   4320  CD  ARG A 267     -13.343  12.964  16.066  1.00 94.44           C
ATOM   4321  HD2 ARG A 267     -14.368  13.151  16.384  1.00 94.44           H
ATOM   4322  HD3 ARG A 267     -12.722  12.858  16.957  1.00 94.44           H
ATOM   4323  NE  ARG A 267     -12.896  14.098  15.243  1.00 94.44           N
ATOM   4324  HE  ARG A 267     -13.173  14.103  14.272  1.00 94.44           H
ATOM   4325  NH1 ARG A 267     -11.715  15.294  16.822  1.00 94.44           N
ATOM   4326 HH11 ARG A 267     -11.067  16.057  16.951  1.00 94.44           H
ATOM   4327 HH12 ARG A 267     -11.683  14.476  17.414  1.00 94.44           H
ATOM   4328  NH2 ARG A 267     -12.146  16.184  14.834  1.00 94.44           N
ATOM   4329 HH21 ARG A 267     -12.113  15.961  13.849  1.00 94.44           H
ATOM   4330 HH22 ARG A 267     -11.552  16.956  15.101  1.00 94.44           H
ATOM   4331  CZ  ARG A 267     -12.252  15.178  15.639  1.00 94.44           C
ATOM   4332  N   HIS A 268     -12.313   8.809  13.658  1.00 95.88           N
ATOM   4333  H   HIS A 268     -13.005   9.252  13.071  1.00 95.88           H
ATOM   4334  CA  HIS A 268     -11.132   8.252  12.979  1.00 95.88           C
ATOM   4335  HA  HIS A 268     -11.217   8.554  11.936  1.00 95.88           H
ATOM   4336  C   HIS A 268     -11.079   6.709  12.894  1.00 95.88           C
ATOM   4337  CB  HIS A 268      -9.826   8.905  13.481  1.00 95.88           C
ATOM   4338  HB2 HIS A 268      -9.675   8.646  14.530  1.00 95.88           H
ATOM   4339  HB3 HIS A 268      -8.987   8.486  12.925  1.00 95.88           H
ATOM   4340  O   HIS A 268     -10.032   6.152  12.566  1.00 95.88           O
ATOM   4341  CG  HIS A 268      -9.731  10.410  13.347  1.00 95.88           C
ATOM   4342  CD2 HIS A 268     -10.506  11.222  12.562  1.00 95.88           C
ATOM   4343  HD2 HIS A 268     -11.304  10.918  11.901  1.00 95.88           H
ATOM   4344  ND1 HIS A 268      -8.760  11.196  13.976  1.00 95.88           N
ATOM   4345  CE1 HIS A 268      -8.975  12.452  13.557  1.00 95.88           C
ATOM   4346  HE1 HIS A 268      -8.386  13.314  13.835  1.00 95.88           H
ATOM   4347  NE2 HIS A 268     -10.028  12.502  12.733  1.00 95.88           N
ATOM   4348  HE2 HIS A 268     -10.377  13.362  12.335  1.00 95.88           H
ATOM   4349  N   TYR A 269     -12.198   5.996  13.091  1.00 97.69           N
ATOM   4350  H   TYR A 269     -13.054   6.453  13.369  1.00 97.69           H
ATOM   4351  CA  TYR A 269     -12.268   4.576  12.719  1.00 97.69           C
ATOM   4352  HA  TYR A 269     -11.521   4.032  13.296  1.00 97.69           H
ATOM   4353  C   TYR A 269     -11.952   4.368  11.230  1.00 97.69           C
ATOM   4354  CB  TYR A 269     -13.631   3.971  13.064  1.00 97.69           C
ATOM   4355  HB2 TYR A 269     -13.773   4.051  14.142  1.00 97.69           H
ATOM   4356  HB3 TYR A 269     -14.421   4.544  12.578  1.00 97.69           H
ATOM   4357  O   TYR A 269     -12.480   5.065  10.368  1.00 97.69           O
ATOM   4358  CG  TYR A 269     -13.727   2.514  12.637  1.00 97.69           C
ATOM   4359  CD1 TYR A 269     -14.229   2.188  11.362  1.00 97.69           C
ATOM   4360  HD1 TYR A 269     -14.600   2.969  10.715  1.00 97.69           H
ATOM   4361  CD2 TYR A 269     -13.236   1.495  13.476  1.00 97.69           C
ATOM   4362  HD2 TYR A 269     -12.872   1.744  14.462  1.00 97.69           H
ATOM   4363  CE1 TYR A 269     -14.240   0.848  10.929  1.00 97.69           C
ATOM   4364  HE1 TYR A 269     -14.636   0.598   9.956  1.00 97.69           H
ATOM   4365  CE2 TYR A 269     -13.233   0.156  13.040  1.00 97.69           C
ATOM   4366  HE2 TYR A 269     -12.856  -0.636  13.671  1.00 97.69           H
ATOM   4367  OH  TYR A 269     -13.767  -1.462  11.355  1.00 97.69           O
ATOM   4368  HH  TYR A 269     -14.315  -1.554  10.573  1.00 97.69           H
ATOM   4369  CZ  TYR A 269     -13.743  -0.170  11.769  1.00 97.69           C
ATOM   4370  N   GLY A 270     -11.086   3.397  10.928  1.00 96.44           N
ATOM   4371  H   GLY A 270     -10.699   2.855  11.688  1.00 96.44           H
ATOM   4372  CA  GLY A 270     -10.665   3.083   9.560  1.00 96.44           C
ATOM   4373  HA2 GLY A 270     -10.231   2.083   9.549  1.00 96.44           H
ATOM   4374  HA3 GLY A 270     -11.540   3.087   8.912  1.00 96.44           H
ATOM   4375  C   GLY A 270      -9.635   4.046   8.957  1.00 96.44           C
ATOM   4376  O   GLY A 270      -9.214   3.821   7.824  1.00 96.44           O
ATOM   4377  N   TYR A 271      -9.189   5.075   9.685  1.00 97.12           N
ATOM   4378  H   TYR A 271      -9.537   5.211  10.623  1.00 97.12           H
ATOM   4379  CA  TYR A 271      -8.151   5.984   9.198  1.00 97.12           C
ATOM   4380  HA  TYR A 271      -8.329   6.152   8.136  1.00 97.12           H
ATOM   4381  C   TYR A 271      -6.751   5.353   9.326  1.00 97.12           C
ATOM   4382  CB  TYR A 271      -8.227   7.361   9.892  1.00 97.12           C
ATOM   4383  HB2 TYR A 271      -7.287   7.878   9.698  1.00 97.12           H
ATOM   4384  HB3 TYR A 271      -8.278   7.214  10.970  1.00 97.12           H
ATOM   4385  O   TYR A 271      -6.494   4.459  10.140  1.00 97.12           O
ATOM   4386  CG  TYR A 271      -9.358   8.298   9.462  1.00 97.12           C
ATOM   4387  CD1 TYR A 271      -9.067   9.611   9.030  1.00 97.12           C
ATOM   4388  HD1 TYR A 271      -8.042   9.936   8.928  1.00 97.12           H
ATOM   4389  CD2 TYR A 271     -10.704   7.892   9.530  1.00 97.12           C
ATOM   4390  HD2 TYR A 271     -10.959   6.892   9.849  1.00 97.12           H
ATOM   4391  CE1 TYR A 271     -10.102  10.520   8.726  1.00 97.12           C
ATOM   4392  HE1 TYR A 271      -9.877  11.528   8.408  1.00 97.12           H
ATOM   4393  CE2 TYR A 271     -11.742   8.792   9.225  1.00 97.12           C
ATOM   4394  HE2 TYR A 271     -12.774   8.484   9.303  1.00 97.12           H
ATOM   4395  OH  TYR A 271     -12.463  10.995   8.647  1.00 97.12           O
ATOM   4396  HH  TYR A 271     -12.171  11.886   8.440  1.00 97.12           H
ATOM   4397  CZ  TYR A 271     -11.446  10.117   8.844  1.00 97.12           C
ATOM   4398  N   LEU A 272      -5.816   5.855   8.522  1.00 97.12           N
ATOM   4399  H   LEU A 272      -6.117   6.555   7.859  1.00 97.12           H
ATOM   4400  CA  LEU A 272      -4.380   5.676   8.696  1.00 97.12           C
ATOM   4401  HA  LEU A 272      -4.203   4.879   9.418  1.00 97.12           H
ATOM   4402  C   LEU A 272      -3.801   6.978   9.256  1.00 97.12           C
ATOM   4403  CB  LEU A 272      -3.751   5.290   7.345  1.00 97.12           C
ATOM   4404  HB2 LEU A 272      -3.772   6.163   6.691  1.00 97.12           H
ATOM   4405  HB3 LEU A 272      -4.350   4.511   6.872  1.00 97.12           H
ATOM   4406  O   LEU A 272      -3.865   8.016   8.593  1.00 97.12           O
ATOM   4407  CG  LEU A 272      -2.303   4.792   7.491  1.00 97.12           C
ATOM   4408  HG  LEU A 272      -1.752   5.434   8.178  1.00 97.12           H
ATOM   4409  CD1 LEU A 272      -2.272   3.348   7.999  1.00 97.12           C
ATOM   4410 HD11 LEU A 272      -2.716   2.679   7.263  1.00 97.12           H
ATOM   4411 HD12 LEU A 272      -1.240   3.049   8.182  1.00 97.12           H
ATOM   4412 HD13 LEU A 272      -2.827   3.269   8.934  1.00 97.12           H
ATOM   4413  CD2 LEU A 272      -1.603   4.809   6.136  1.00 97.12           C
ATOM   4414 HD21 LEU A 272      -0.584   4.433   6.245  1.00 97.12           H
ATOM   4415 HD22 LEU A 272      -1.562   5.833   5.765  1.00 97.12           H
ATOM   4416 HD23 LEU A 272      -2.157   4.191   5.430  1.00 97.12           H
ATOM   4417  N   ARG A 273      -3.244   6.928  10.469  1.00 96.19           N
ATOM   4418  H   ARG A 273      -3.193   6.037  10.942  1.00 96.19           H
ATOM   4419  CA  ARG A 273      -2.599   8.080  11.107  1.00 96.19           C
ATOM   4420  HA  ARG A 273      -3.058   8.994  10.731  1.00 96.19           H
ATOM   4421  C   ARG A 273      -1.117   8.125  10.737  1.00 96.19           C
ATOM   4422  CB  ARG A 273      -2.840   8.029  12.620  1.00 96.19           C
ATOM   4423  HB2 ARG A 273      -3.908   7.917  12.805  1.00 96.19           H
ATOM   4424  HB3 ARG A 273      -2.313   7.168  13.032  1.00 96.19           H
ATOM   4425  O   ARG A 273      -0.433   7.103  10.756  1.00 96.19           O
ATOM   4426  CG  ARG A 273      -2.344   9.293  13.328  1.00 96.19           C
ATOM   4427  HG2 ARG A 273      -2.805  10.168  12.868  1.00 96.19           H
ATOM   4428  HG3 ARG A 273      -1.262   9.368  13.225  1.00 96.19           H
ATOM   4429  CD  ARG A 273      -2.696   9.260  14.819  1.00 96.19           C
ATOM   4430  HD2 ARG A 273      -3.778   9.168  14.919  1.00 96.19           H
ATOM   4431  HD3 ARG A 273      -2.209   8.404  15.285  1.00 96.19           H
ATOM   4432  NE  ARG A 273      -2.241  10.498  15.460  1.00 96.19           N
ATOM   4433  HE  ARG A 273      -1.618  11.060  14.898  1.00 96.19           H
ATOM   4434  NH1 ARG A 273      -3.437  10.392  17.430  1.00 96.19           N
ATOM   4435 HH11 ARG A 273      -3.798  10.831  18.265  1.00 96.19           H
ATOM   4436 HH12 ARG A 273      -3.757   9.452  17.246  1.00 96.19           H
ATOM   4437  NH2 ARG A 273      -2.432  12.274  16.855  1.00 96.19           N
ATOM   4438 HH21 ARG A 273      -3.049  12.732  17.511  1.00 96.19           H
ATOM   4439 HH22 ARG A 273      -2.032  12.840  16.120  1.00 96.19           H
ATOM   4440  CZ  ARG A 273      -2.692  11.029  16.579  1.00 96.19           C
ATOM   4441  N   PHE A 274      -0.633   9.317  10.422  1.00 96.81           N
ATOM   4442  H   PHE A 274      -1.264  10.105  10.427  1.00 96.81           H
ATOM   4443  CA  PHE A 274       0.763   9.587  10.104  1.00 96.81           C
ATOM   4444  HA  PHE A 274       1.268   8.651   9.864  1.00 96.81           H
ATOM   4445  C   PHE A 274       1.509  10.192  11.296  1.00 96.81           C
ATOM   4446  CB  PHE A 274       0.829  10.479   8.857  1.00 96.81           C
ATOM   4447  HB2 PHE A 274       0.325  11.422   9.069  1.00 96.81           H
ATOM   4448  HB3 PHE A 274       1.869  10.713   8.633  1.00 96.81           H
ATOM   4449  O   PHE A 274       0.921  10.601  12.303  1.00 96.81           O
ATOM   4450  CG  PHE A 274       0.215   9.830   7.631  1.00 96.81           C
ATOM   4451  CD1 PHE A 274       0.931   8.849   6.927  1.00 96.81           C
ATOM   4452  HD1 PHE A 274       1.922   8.572   7.253  1.00 96.81           H
ATOM   4453  CD2 PHE A 274      -1.090  10.159   7.224  1.00 96.81           C
ATOM   4454  HD2 PHE A 274      -1.664  10.888   7.776  1.00 96.81           H
ATOM   4455  CE1 PHE A 274       0.352   8.210   5.820  1.00 96.81           C
ATOM   4456  HE1 PHE A 274       0.907   7.440   5.305  1.00 96.81           H
ATOM   4457  CE2 PHE A 274      -1.668   9.522   6.116  1.00 96.81           C
ATOM   4458  HE2 PHE A 274      -2.676   9.775   5.823  1.00 96.81           H
ATOM   4459  CZ  PHE A 274      -0.945   8.550   5.405  1.00 96.81           C
ATOM   4460  HZ  PHE A 274      -1.393   8.055   4.556  1.00 96.81           H
ATOM   4461  N   ASP A 275       2.825  10.252  11.161  1.00 95.50           N
ATOM   4462  H   ASP A 275       3.237   9.895  10.311  1.00 95.50           H
ATOM   4463  CA  ASP A 275       3.724  10.886  12.108  1.00 95.50           C
ATOM   4464  HA  ASP A 275       3.498  10.502  13.102  1.00 95.50           H
ATOM   4465  C   ASP A 275       3.520  12.405  12.143  1.00 95.50           C
ATOM   4466  CB  ASP A 275       5.175  10.503  11.762  1.00 95.50           C
ATOM   4467  HB2 ASP A 275       5.850  11.027  12.439  1.00 95.50           H
ATOM   4468  HB3 ASP A 275       5.403  10.821  10.744  1.00 95.50           H
ATOM   4469  O   ASP A 275       2.994  13.020  11.207  1.00 95.50           O
ATOM   4470  CG  ASP A 275       5.431   8.999  11.905  1.00 95.50           C
ATOM   4471  OD1 ASP A 275       4.714   8.347  12.697  1.00 95.50           O
ATOM   4472  OD2 ASP A 275       6.407   8.485  11.319  1.00 95.50           O
ATOM   4473  N   ALA A 276       3.950  13.023  13.246  1.00 94.81           N
ATOM   4474  H   ALA A 276       4.437  12.481  13.946  1.00 94.81           H
ATOM   4475  CA  ALA A 276       3.969  14.474  13.358  1.00 94.81           C
ATOM   4476  HA  ALA A 276       2.955  14.842  13.199  1.00 94.81           H
ATOM   4477  C   ALA A 276       4.870  15.062  12.263  1.00 94.81           C
ATOM   4478  CB  ALA A 276       4.414  14.877  14.766  1.00 94.81           C
ATOM   4479  HB1 ALA A 276       5.436  14.541  14.941  1.00 94.81           H
ATOM   4480  HB2 ALA A 276       3.750  14.432  15.507  1.00 94.81           H
ATOM   4481  HB3 ALA A 276       4.377  15.962  14.858  1.00 94.81           H
ATOM   4482  O   ALA A 276       6.014  14.645  12.081  1.00 94.81           O
ATOM   4483  N   CYS A 277       4.326  16.015  11.519  1.00 95.69           N
ATOM   4484  H   CYS A 277       3.399  16.341  11.754  1.00 95.69           H
ATOM   4485  CA  CYS A 277       4.940  16.602  10.340  1.00 95.69           C
ATOM   4486  HA  CYS A 277       6.024  16.592  10.455  1.00 95.69           H
ATOM   4487  C   CYS A 277       4.536  18.079  10.221  1.00 95.69           C
ATOM   4488  CB  CYS A 277       4.586  15.724   9.124  1.00 95.69           C
ATOM   4489  HB2 CYS A 277       5.086  14.762   9.242  1.00 95.69           H
ATOM   4490  HB3 CYS A 277       4.961  16.190   8.212  1.00 95.69           H
ATOM   4491  O   CYS A 277       4.048  18.674  11.184  1.00 95.69           O
ATOM   4492  SG  CYS A 277       2.803  15.430   8.952  1.00 95.69           S
ATOM   4493  HG  CYS A 277       2.700  14.629  10.016  1.00 95.69           H
ATOM   4494  N   VAL A 278       4.805  18.701   9.073  1.00 95.56           N
ATOM   4495  H   VAL A 278       5.165  18.168   8.294  1.00 95.56           H
ATOM   4496  CA  VAL A 278       4.681  20.151   8.895  1.00 95.56           C
ATOM   4497  HA  VAL A 278       4.183  20.589   9.759  1.00 95.56           H
ATOM   4498  C   VAL A 278       3.827  20.462   7.669  1.00 95.56           C
ATOM   4499  CB  VAL A 278       6.082  20.781   8.794  1.00 95.56           C
ATOM   4500  HB  VAL A 278       6.615  20.353   7.947  1.00 95.56           H
ATOM   4501  O   VAL A 278       4.023  19.848   6.622  1.00 95.56           O
ATOM   4502  CG1 VAL A 278       5.994  22.289   8.605  1.00 95.56           C
ATOM   4503 HG11 VAL A 278       5.525  22.529   7.650  1.00 95.56           H
ATOM   4504 HG12 VAL A 278       6.992  22.726   8.610  1.00 95.56           H
ATOM   4505 HG13 VAL A 278       5.406  22.714   9.418  1.00 95.56           H
ATOM   4506  CG2 VAL A 278       6.907  20.538  10.068  1.00 95.56           C
ATOM   4507 HG21 VAL A 278       7.100  19.474  10.198  1.00 95.56           H
ATOM   4508 HG22 VAL A 278       7.866  21.051   9.994  1.00 95.56           H
ATOM   4509 HG23 VAL A 278       6.367  20.915  10.937  1.00 95.56           H
ATOM   4510  N   ALA A 279       2.915  21.426   7.778  1.00 94.88           N
ATOM   4511  H   ALA A 279       2.810  21.893   8.668  1.00 94.88           H
ATOM   4512  CA  ALA A 279       2.124  21.942   6.662  1.00 94.88           C
ATOM   4513  HA  ALA A 279       2.418  21.414   5.755  1.00 94.88           H
ATOM   4514  C   ALA A 279       2.385  23.438   6.409  1.00 94.88           C
ATOM   4515  CB  ALA A 279       0.641  21.637   6.910  1.00 94.88           C
ATOM   4516  HB1 ALA A 279       0.306  22.138   7.818  1.00 94.88           H
ATOM   4517  HB2 ALA A 279       0.045  21.989   6.068  1.00 94.88           H
ATOM   4518  HB3 ALA A 279       0.498  20.561   7.012  1.00 94.88           H
ATOM   4519  O   ALA A 279       2.902  24.144   7.275  1.00 94.88           O
ATOM   4520  N   ASP A 280       2.015  23.928   5.224  1.00 94.38           N
ATOM   4521  H   ASP A 280       1.657  23.291   4.528  1.00 94.38           H
ATOM   4522  CA  ASP A 280       1.976  25.363   4.894  1.00 94.38           C
ATOM   4523  HA  ASP A 280       2.665  25.869   5.569  1.00 94.38           H
ATOM   4524  C   ASP A 280       0.602  26.025   5.138  1.00 94.38           C
ATOM   4525  CB  ASP A 280       2.504  25.601   3.466  1.00 94.38           C
ATOM   4526  HB2 ASP A 280       2.626  26.673   3.313  1.00 94.38           H
ATOM   4527  HB3 ASP A 280       3.489  25.144   3.379  1.00 94.38           H
ATOM   4528  O   ASP A 280       0.418  27.209   4.850  1.00 94.38           O
ATOM   4529  CG  ASP A 280       1.602  25.048   2.354  1.00 94.38           C
ATOM   4530  OD1 ASP A 280       0.520  24.500   2.659  1.00 94.38           O
ATOM   4531  OD2 ASP A 280       2.033  25.086   1.178  1.00 94.38           O
ATOM   4532  N   PHE A 281      -0.350  25.263   5.690  1.00 88.12           N
ATOM   4533  H   PHE A 281      -0.097  24.312   5.918  1.00 88.12           H
ATOM   4534  CA  PHE A 281      -1.712  25.682   6.003  1.00 88.12           C
ATOM   4535  HA  PHE A 281      -1.774  26.763   5.874  1.00 88.12           H
ATOM   4536  C   PHE A 281      -2.068  25.309   7.458  1.00 88.12           C
ATOM   4537  CB  PHE A 281      -2.677  25.024   5.003  1.00 88.12           C
ATOM   4538  HB2 PHE A 281      -2.737  23.956   5.207  1.00 88.12           H
ATOM   4539  HB3 PHE A 281      -2.273  25.151   3.998  1.00 88.12           H
ATOM   4540  O   PHE A 281      -1.750  24.193   7.880  1.00 88.12           O
ATOM   4541  CG  PHE A 281      -4.069  25.620   5.043  1.00 88.12           C
ATOM   4542  CD1 PHE A 281      -4.937  25.320   6.110  1.00 88.12           C
ATOM   4543  HD1 PHE A 281      -4.654  24.593   6.857  1.00 88.12           H
ATOM   4544  CD2 PHE A 281      -4.447  26.582   4.089  1.00 88.12           C
ATOM   4545  HD2 PHE A 281      -3.776  26.819   3.277  1.00 88.12           H
ATOM   4546  CE1 PHE A 281      -6.122  26.055   6.271  1.00 88.12           C
ATOM   4547  HE1 PHE A 281      -6.727  25.919   7.155  1.00 88.12           H
ATOM   4548  CE2 PHE A 281      -5.676  27.255   4.210  1.00 88.12           C
ATOM   4549  HE2 PHE A 281      -5.966  27.989   3.473  1.00 88.12           H
ATOM   4550  CZ  PHE A 281      -6.508  27.002   5.313  1.00 88.12           C
ATOM   4551  HZ  PHE A 281      -7.433  27.547   5.433  1.00 88.12           H
ATOM   4552  N   PRO A 282      -2.767  26.173   8.229  1.00 84.50           N
ATOM   4553  CA  PRO A 282      -3.260  27.512   7.869  1.00 84.50           C
ATOM   4554  HA  PRO A 282      -3.765  27.506   6.903  1.00 84.50           H
ATOM   4555  C   PRO A 282      -2.159  28.574   7.802  1.00 84.50           C
ATOM   4556  CB  PRO A 282      -4.280  27.856   8.961  1.00 84.50           C
ATOM   4557  HB2 PRO A 282      -5.251  27.436   8.699  1.00 84.50           H
ATOM   4558  HB3 PRO A 282      -4.367  28.930   9.127  1.00 84.50           H
ATOM   4559  O   PRO A 282      -2.359  29.632   7.211  1.00 84.50           O
ATOM   4560  CG  PRO A 282      -3.731  27.136  10.191  1.00 84.50           C
ATOM   4561  HG2 PRO A 282      -4.512  26.927  10.921  1.00 84.50           H
ATOM   4562  HG3 PRO A 282      -2.930  27.724  10.639  1.00 84.50           H
ATOM   4563  CD  PRO A 282      -3.158  25.851   9.594  1.00 84.50           C
ATOM   4564  HD2 PRO A 282      -2.300  25.515  10.175  1.00 84.50           H
ATOM   4565  HD3 PRO A 282      -3.925  25.077   9.572  1.00 84.50           H
ATOM   4566  N   GLU A 283      -1.000  28.275   8.380  1.00 86.81           N
ATOM   4567  H   GLU A 283      -0.892  27.356   8.786  1.00 86.81           H
ATOM   4568  CA  GLU A 283       0.188  29.118   8.390  1.00 86.81           C
ATOM   4569  HA  GLU A 283       0.054  29.952   7.702  1.00 86.81           H
ATOM   4570  C   GLU A 283       1.395  28.308   7.915  1.00 86.81           C
ATOM   4571  CB  GLU A 283       0.427  29.681   9.802  1.00 86.81           C
ATOM   4572  HB2 GLU A 283       1.378  30.213   9.806  1.00 86.81           H
ATOM   4573  HB3 GLU A 283       0.488  28.853  10.507  1.00 86.81           H
ATOM   4574  O   GLU A 283       1.403  27.075   7.975  1.00 86.81           O
ATOM   4575  CG  GLU A 283      -0.681  30.654  10.241  1.00 86.81           C
ATOM   4576  HG2 GLU A 283      -0.717  31.480   9.531  1.00 86.81           H
ATOM   4577  HG3 GLU A 283      -1.642  30.139  10.208  1.00 86.81           H
ATOM   4578  CD  GLU A 283      -0.484  31.216  11.659  1.00 86.81           C
ATOM   4579  OE1 GLU A 283      -1.408  31.925  12.120  1.00 86.81           O
ATOM   4580  OE2 GLU A 283       0.564  30.934  12.283  1.00 86.81           O
ATOM   4581  N   LYS A 284       2.438  29.005   7.456  1.00 89.50           N
ATOM   4582  H   LYS A 284       2.397  30.013   7.505  1.00 89.50           H
ATOM   4583  CA  LYS A 284       3.677  28.366   7.017  1.00 89.50           C
ATOM   4584  HA  LYS A 284       3.409  27.615   6.273  1.00 89.50           H
ATOM   4585  C   LYS A 284       4.369  27.659   8.186  1.00 89.50           C
ATOM   4586  CB  LYS A 284       4.595  29.402   6.359  1.00 89.50           C
ATOM   4587  HB2 LYS A 284       5.034  30.025   7.139  1.00 89.50           H
ATOM   4588  HB3 LYS A 284       4.014  30.036   5.689  1.00 89.50           H
ATOM   4589  O   LYS A 284       4.462  28.208   9.278  1.00 89.50           O
ATOM   4590  CG  LYS A 284       5.700  28.715   5.545  1.00 89.50           C
ATOM   4591  HG2 LYS A 284       5.267  28.287   4.641  1.00 89.50           H
ATOM   4592  HG3 LYS A 284       6.153  27.911   6.125  1.00 89.50           H
ATOM   4593  CD  LYS A 284       6.798  29.708   5.164  1.00 89.50           C
ATOM   4594  HD2 LYS A 284       7.136  30.226   6.062  1.00 89.50           H
ATOM   4595  HD3 LYS A 284       6.400  30.439   4.460  1.00 89.50           H
ATOM   4596  CE  LYS A 284       7.959  28.941   4.519  1.00 89.50           C
ATOM   4597  HE2 LYS A 284       7.640  27.913   4.351  1.00 89.50           H
ATOM   4598  HE3 LYS A 284       8.194  29.390   3.554  1.00 89.50           H
ATOM   4599  NZ  LYS A 284       9.145  28.945   5.400  1.00 89.50           N
ATOM   4600  HZ1 LYS A 284       9.458  29.878   5.626  1.00 89.50           H
ATOM   4601  HZ2 LYS A 284       9.892  28.369   5.035  1.00 89.50           H
ATOM   4602  HZ3 LYS A 284       8.881  28.509   6.272  1.00 89.50           H
ATOM   4603  N   ASP A 285       4.922  26.482   7.909  1.00 90.69           N
ATOM   4604  H   ASP A 285       4.721  26.069   7.010  1.00 90.69           H
ATOM   4605  CA  ASP A 285       5.692  25.670   8.853  1.00 90.69           C
ATOM   4606  HA  ASP A 285       5.904  24.751   8.306  1.00 90.69           H
ATOM   4607  C   ASP A 285       4.876  25.226  10.097  1.00 90.69           C
ATOM   4608  CB  ASP A 285       7.078  26.294   9.140  1.00 90.69           C
ATOM   4609  HB2 ASP A 285       7.648  25.607   9.767  1.00 90.69           H
ATOM   4610  HB3 ASP A 285       6.949  27.221   9.699  1.00 90.69           H
ATOM   4611  O   ASP A 285       5.420  25.008  11.180  1.00 90.69           O
ATOM   4612  CG  ASP A 285       7.905  26.571   7.869  1.00 90.69           C
ATOM   4613  OD1 ASP A 285       8.074  25.657   7.030  1.00 90.69           O
ATOM   4614  OD2 ASP A 285       8.392  27.716   7.680  1.00 90.69           O
ATOM   4615  N   CYS A 286       3.556  25.051   9.940  1.00 90.06           N
ATOM   4616  H   CYS A 286       3.168  25.165   9.015  1.00 90.06           H
ATOM   4617  CA  CYS A 286       2.644  24.686  11.023  1.00 90.06           C
ATOM   4618  HA  CYS A 286       2.895  25.323  11.871  1.00 90.06           H
ATOM   4619  C   CYS A 286       2.768  23.195  11.422  1.00 90.06           C
ATOM   4620  CB  CYS A 286       1.209  25.035  10.613  1.00 90.06           C
ATOM   4621  HB2 CYS A 286       1.188  26.024  10.154  1.00 90.06           H
ATOM   4622  HB3 CYS A 286       0.832  24.305   9.898  1.00 90.06           H
ATOM   4623  O   CYS A 286       2.616  22.324  10.558  1.00 90.06           O
ATOM   4624  SG  CYS A 286       0.179  25.063  12.106  1.00 90.06           S
ATOM   4625  HG  CYS A 286       0.622  26.237  12.564  1.00 90.06           H
ATOM   4626  N   PRO A 287       2.995  22.859  12.713  1.00 93.06           N
ATOM   4627  CA  PRO A 287       3.056  21.474  13.178  1.00 93.06           C
ATOM   4628  HA  PRO A 287       3.754  20.933  12.539  1.00 93.06           H
ATOM   4629  C   PRO A 287       1.689  20.775  13.143  1.00 93.06           C
ATOM   4630  CB  PRO A 287       3.634  21.520  14.600  1.00 93.06           C
ATOM   4631  HB2 PRO A 287       2.836  21.506  15.342  1.00 93.06           H
ATOM   4632  HB3 PRO A 287       4.328  20.698  14.776  1.00 93.06           H
ATOM   4633  O   PRO A 287       0.748  21.164  13.847  1.00 93.06           O
ATOM   4634  CG  PRO A 287       4.339  22.872  14.659  1.00 93.06           C
ATOM   4635  HG2 PRO A 287       5.332  22.789  14.220  1.00 93.06           H
ATOM   4636  HG3 PRO A 287       4.395  23.258  15.677  1.00 93.06           H
ATOM   4637  CD  PRO A 287       3.458  23.745  13.772  1.00 93.06           C
ATOM   4638  HD2 PRO A 287       4.054  24.573  13.389  1.00 93.06           H
ATOM   4639  HD3 PRO A 287       2.603  24.116  14.337  1.00 93.06           H
ATOM   4640  N   VAL A 288       1.608  19.690  12.374  1.00 94.06           N
ATOM   4641  H   VAL A 288       2.435  19.407  11.868  1.00 94.06           H
ATOM   4642  CA  VAL A 288       0.383  18.914  12.140  1.00 94.06           C
ATOM   4643  HA  VAL A 288      -0.382  19.263  12.834  1.00 94.06           H
ATOM   4644  C   VAL A 288       0.576  17.426  12.407  1.00 94.06           C
ATOM   4645  CB  VAL A 288      -0.174  19.116  10.714  1.00 94.06           C
ATOM   4646  HB  VAL A 288      -0.990  18.410  10.561  1.00 94.06           H
ATOM   4647  O   VAL A 288       1.670  16.873  12.296  1.00 94.06           O
ATOM   4648  CG1 VAL A 288      -0.764  20.515  10.551  1.00 94.06           C
ATOM   4649 HG11 VAL A 288      -0.024  21.278  10.793  1.00 94.06           H
ATOM   4650 HG12 VAL A 288      -1.626  20.606  11.212  1.00 94.06           H
ATOM   4651 HG13 VAL A 288      -1.094  20.666   9.523  1.00 94.06           H
ATOM   4652  CG2 VAL A 288       0.861  18.866   9.612  1.00 94.06           C
ATOM   4653 HG21 VAL A 288       1.323  17.888   9.744  1.00 94.06           H
ATOM   4654 HG22 VAL A 288       1.633  19.635   9.643  1.00 94.06           H
ATOM   4655 HG23 VAL A 288       0.370  18.889   8.639  1.00 94.06           H
ATOM   4656  N   VAL A 289      -0.530  16.751  12.708  1.00 94.44           N
ATOM   4657  H   VAL A 289      -1.375  17.284  12.856  1.00 94.44           H
ATOM   4658  CA  VAL A 289      -0.664  15.302  12.558  1.00 94.44           C
ATOM   4659  HA  VAL A 289       0.275  14.888  12.190  1.00 94.44           H
ATOM   4660  C   VAL A 289      -1.736  15.039  11.510  1.00 94.44           C
ATOM   4661  CB  VAL A 289      -0.989  14.617  13.893  1.00 94.44           C
ATOM   4662  HB  VAL A 289      -1.934  14.988  14.289  1.00 94.44           H
ATOM   4663  O   VAL A 289      -2.854  15.531  11.637  1.00 94.44           O
ATOM   4664  CG1 VAL A 289      -1.097  13.104  13.691  1.00 94.44           C
ATOM   4665 HG11 VAL A 289      -0.332  12.768  12.989  1.00 94.44           H
ATOM   4666 HG12 VAL A 289      -0.917  12.586  14.633  1.00 94.44           H
ATOM   4667 HG13 VAL A 289      -2.076  12.848  13.286  1.00 94.44           H
ATOM   4668  CG2 VAL A 289       0.102  14.876  14.944  1.00 94.44           C
ATOM   4669 HG21 VAL A 289       1.056  14.491  14.585  1.00 94.44           H
ATOM   4670 HG22 VAL A 289      -0.157  14.391  15.886  1.00 94.44           H
ATOM   4671 HG23 VAL A 289       0.197  15.947  15.122  1.00 94.44           H
ATOM   4672  N   VAL A 290      -1.387  14.278  10.476  1.00 96.50           N
ATOM   4673  H   VAL A 290      -0.459  13.880  10.460  1.00 96.50           H
ATOM   4674  CA  VAL A 290      -2.298  13.935   9.380  1.00 96.50           C
ATOM   4675  HA  VAL A 290      -3.093  14.680   9.334  1.00 96.50           H
ATOM   4676  C   VAL A 290      -2.929  12.570   9.655  1.00 96.50           C
ATOM   4677  CB  VAL A 290      -1.570  13.955   8.021  1.00 96.50           C
ATOM   4678  HB  VAL A 290      -0.810  13.173   8.027  1.00 96.50           H
ATOM   4679  O   VAL A 290      -2.235  11.643  10.071  1.00 96.50           O
ATOM   4680  CG1 VAL A 290      -2.514  13.706   6.835  1.00 96.50           C
ATOM   4681 HG11 VAL A 290      -1.962  13.781   5.898  1.00 96.50           H
ATOM   4682 HG12 VAL A 290      -2.949  12.708   6.892  1.00 96.50           H
ATOM   4683 HG13 VAL A 290      -3.317  14.442   6.835  1.00 96.50           H
ATOM   4684  CG2 VAL A 290      -0.861  15.291   7.768  1.00 96.50           C
ATOM   4685 HG21 VAL A 290      -0.157  15.519   8.567  1.00 96.50           H
ATOM   4686 HG22 VAL A 290      -0.298  15.227   6.837  1.00 96.50           H
ATOM   4687 HG23 VAL A 290      -1.592  16.095   7.693  1.00 96.50           H
ATOM   4688  N   SER A 291      -4.214  12.424   9.352  1.00 96.56           N
ATOM   4689  H   SER A 291      -4.737  13.253   9.107  1.00 96.56           H
ATOM   4690  CA  SER A 291      -4.915  11.140   9.284  1.00 96.56           C
ATOM   4691  HA  SER A 291      -4.192  10.325   9.334  1.00 96.56           H
ATOM   4692  C   SER A 291      -5.663  11.049   7.952  1.00 96.56           C
ATOM   4693  CB  SER A 291      -5.887  10.988  10.462  1.00 96.56           C
ATOM   4694  HB2 SER A 291      -6.607  11.807  10.444  1.00 96.56           H
ATOM   4695  HB3 SER A 291      -6.424  10.045  10.359  1.00 96.56           H
ATOM   4696  O   SER A 291      -6.459  11.931   7.638  1.00 96.56           O
ATOM   4697  OG  SER A 291      -5.223  10.977  11.713  1.00 96.56           O
ATOM   4698  HG  SER A 291      -5.903  11.017  12.390  1.00 96.56           H
ATOM   4699  N   ALA A 292      -5.435   9.994   7.166  1.00 97.56           N
ATOM   4700  H   ALA A 292      -4.814   9.273   7.502  1.00 97.56           H
ATOM   4701  CA  ALA A 292      -6.176   9.736   5.925  1.00 97.56           C
ATOM   4702  HA  ALA A 292      -6.650  10.655   5.581  1.00 97.56           H
ATOM   4703  C   ALA A 292      -7.278   8.700   6.158  1.00 97.56           C
ATOM   4704  CB  ALA A 292      -5.215   9.265   4.828  1.00 97.56           C
ATOM   4705  HB1 ALA A 292      -5.784   9.060   3.921  1.00 97.56           H
ATOM   4706  HB2 ALA A 292      -4.484  10.044   4.612  1.00 97.56           H
ATOM   4707  HB3 ALA A 292      -4.704   8.355   5.143  1.00 97.56           H
ATOM   4708  O   ALA A 292      -7.014   7.664   6.762  1.00 97.56           O
ATOM   4709  N   GLY A 293      -8.485   8.945   5.657  1.00 96.31           N
ATOM   4710  H   GLY A 293      -8.660   9.835   5.213  1.00 96.31           H
ATOM   4711  CA  GLY A 293      -9.620   8.026   5.767  1.00 96.31           C
ATOM   4712  HA2 GLY A 293      -9.455   7.176   5.105  1.00 96.31           H
ATOM   4713  HA3 GLY A 293      -9.716   7.665   6.792  1.00 96.31           H
ATOM   4714  C   GLY A 293     -10.922   8.707   5.366  1.00 96.31           C
ATOM   4715  O   GLY A 293     -10.922   9.906   5.127  1.00 96.31           O
ATOM   4716  N   ASN A 294     -12.024   7.960   5.248  1.00 93.88           N
ATOM   4717  H   ASN A 294     -11.963   6.979   5.481  1.00 93.88           H
ATOM   4718  CA  ASN A 294     -13.361   8.505   4.942  1.00 93.88           C
ATOM   4719  HA  ASN A 294     -13.982   7.663   4.638  1.00 93.88           H
ATOM   4720  C   ASN A 294     -13.414   9.508   3.756  1.00 93.88           C
ATOM   4721  CB  ASN A 294     -13.969   9.068   6.237  1.00 93.88           C
ATOM   4722  HB2 ASN A 294     -13.842   8.356   7.054  1.00 93.88           H
ATOM   4723  HB3 ASN A 294     -13.446   9.990   6.490  1.00 93.88           H
ATOM   4724  O   ASN A 294     -14.193  10.457   3.758  1.00 93.88           O
ATOM   4725  CG  ASN A 294     -15.452   9.358   6.109  1.00 93.88           C
ATOM   4726  ND2 ASN A 294     -15.910  10.476   6.621  1.00 93.88           N
ATOM   4727 HD21 ASN A 294     -15.257  11.162   6.974  1.00 93.88           H
ATOM   4728 HD22 ASN A 294     -16.888  10.674   6.464  1.00 93.88           H
ATOM   4729  OD1 ASN A 294     -16.214   8.580   5.559  1.00 93.88           O
ATOM   4730  N   SER A 295     -12.587   9.306   2.722  1.00 94.06           N
ATOM   4731  H   SER A 295     -11.926   8.546   2.785  1.00 94.06           H
ATOM   4732  CA  SER A 295     -12.444  10.245   1.594  1.00 94.06           C
ATOM   4733  HA  SER A 295     -11.665   9.841   0.948  1.00 94.06           H
ATOM   4734  C   SER A 295     -11.958  11.654   1.982  1.00 94.06           C
ATOM   4735  CB  SER A 295     -13.718  10.298   0.740  1.00 94.06           C
ATOM   4736  HB2 SER A 295     -13.520  10.887  -0.156  1.00 94.06           H
ATOM   4737  HB3 SER A 295     -14.522  10.782   1.295  1.00 94.06           H
ATOM   4738  O   SER A 295     -12.335  12.640   1.346  1.00 94.06           O
ATOM   4739  OG  SER A 295     -14.117   8.993   0.372  1.00 94.06           O
ATOM   4740  HG  SER A 295     -14.409   8.554   1.175  1.00 94.06           H
ATOM   4741  N   GLU A 296     -11.093  11.771   2.989  1.00 94.31           N
ATOM   4742  H   GLU A 296     -10.886  10.958   3.550  1.00 94.31           H
ATOM   4743  CA  GLU A 296     -10.475  13.026   3.431  1.00 94.31           C
ATOM   4744  HA  GLU A 296     -10.406  13.688   2.568  1.00 94.31           H
ATOM   4745  C   GLU A 296      -9.035  12.849   3.956  1.00 94.31           C
ATOM   4746  CB  GLU A 296     -11.369  13.726   4.480  1.00 94.31           C
ATOM   4747  HB2 GLU A 296     -12.304  14.022   4.002  1.00 94.31           H
ATOM   4748  HB3 GLU A 296     -10.870  14.633   4.820  1.00 94.31           H
ATOM   4749  O   GLU A 296      -8.591  11.751   4.304  1.00 94.31           O
ATOM   4750  CG  GLU A 296     -11.694  12.846   5.697  1.00 94.31           C
ATOM   4751  HG2 GLU A 296     -12.329  12.020   5.377  1.00 94.31           H
ATOM   4752  HG3 GLU A 296     -10.764  12.440   6.095  1.00 94.31           H
ATOM   4753  CD  GLU A 296     -12.428  13.593   6.811  1.00 94.31           C
ATOM   4754  OE1 GLU A 296     -11.934  13.541   7.962  1.00 94.31           O
ATOM   4755  OE2 GLU A 296     -13.490  14.199   6.540  1.00 94.31           O
ATOM   4756  N   LEU A 297      -8.304  13.965   4.028  1.00 96.19           N
ATOM   4757  H   LEU A 297      -8.717  14.809   3.656  1.00 96.19           H
ATOM   4758  CA  LEU A 297      -7.152  14.136   4.914  1.00 96.19           C
ATOM   4759  HA  LEU A 297      -6.862  13.172   5.335  1.00 96.19           H
ATOM   4760  C   LEU A 297      -7.567  15.045   6.078  1.00 96.19           C
ATOM   4761  CB  LEU A 297      -5.941  14.721   4.157  1.00 96.19           C
ATOM   4762  HB2 LEU A 297      -6.213  15.706   3.775  1.00 96.19           H
ATOM   4763  HB3 LEU A 297      -5.134  14.864   4.877  1.00 96.19           H
ATOM   4764  O   LEU A 297      -7.811  16.234   5.880  1.00 96.19           O
ATOM   4765  CG  LEU A 297      -5.405  13.888   2.982  1.00 96.19           C
ATOM   4766  HG  LEU A 297      -6.179  13.801   2.221  1.00 96.19           H
ATOM   4767  CD1 LEU A 297      -4.185  14.585   2.374  1.00 96.19           C
ATOM   4768 HD11 LEU A 297      -3.815  14.012   1.523  1.00 96.19           H
ATOM   4769 HD12 LEU A 297      -4.462  15.582   2.029  1.00 96.19           H
ATOM   4770 HD13 LEU A 297      -3.393  14.675   3.117  1.00 96.19           H
ATOM   4771  CD2 LEU A 297      -4.977  12.481   3.397  1.00 96.19           C
ATOM   4772 HD21 LEU A 297      -5.859  11.922   3.712  1.00 96.19           H
ATOM   4773 HD22 LEU A 297      -4.530  11.965   2.547  1.00 96.19           H
ATOM   4774 HD23 LEU A 297      -4.261  12.535   4.216  1.00 96.19           H
ATOM   4775  N   SER A 298      -7.629  14.490   7.286  1.00 94.19           N
ATOM   4776  H   SER A 298      -7.394  13.512   7.368  1.00 94.19           H
ATOM   4777  CA  SER A 298      -7.793  15.250   8.526  1.00 94.19           C
ATOM   4778  HA  SER A 298      -8.430  16.114   8.340  1.00 94.19           H
ATOM   4779  C   SER A 298      -6.424  15.746   9.005  1.00 94.19           C
ATOM   4780  CB  SER A 298      -8.501  14.382   9.573  1.00 94.19           C
ATOM   4781  HB2 SER A 298      -9.550  14.270   9.300  1.00 94.19           H
ATOM   4782  HB3 SER A 298      -8.038  13.397   9.602  1.00 94.19           H
ATOM   4783  O   SER A 298      -5.485  14.957   9.130  1.00 94.19           O
ATOM   4784  OG  SER A 298      -8.399  14.965  10.857  1.00 94.19           O
ATOM   4785  HG  SER A 298      -9.274  15.045  11.246  1.00 94.19           H
ATOM   4786  N   LEU A 299      -6.292  17.054   9.243  1.00 93.12           N
ATOM   4787  H   LEU A 299      -7.100  17.637   9.076  1.00 93.12           H
ATOM   4788  CA  LEU A 299      -5.091  17.702   9.779  1.00 93.12           C
ATOM   4789  HA  LEU A 299      -4.286  16.970   9.856  1.00 93.12           H
ATOM   4790  C   LEU A 299      -5.366  18.217  11.195  1.00 93.12           C
ATOM   4791  CB  LEU A 299      -4.619  18.842   8.843  1.00 93.12           C
ATOM   4792  HB2 LEU A 299      -5.467  19.266   8.304  1.00 93.12           H
ATOM   4793  HB3 LEU A 299      -4.196  19.634   9.462  1.00 93.12           H
ATOM   4794  O   LEU A 299      -6.045  19.227  11.372  1.00 93.12           O
ATOM   4795  CG  LEU A 299      -3.523  18.405   7.857  1.00 93.12           C
ATOM   4796  HG  LEU A 299      -2.738  17.910   8.429  1.00 93.12           H
ATOM   4797  CD1 LEU A 299      -4.040  17.444   6.787  1.00 93.12           C
ATOM   4798 HD11 LEU A 299      -4.413  16.532   7.252  1.00 93.12           H
ATOM   4799 HD12 LEU A 299      -4.848  17.910   6.223  1.00 93.12           H
ATOM   4800 HD13 LEU A 299      -3.232  17.177   6.106  1.00 93.12           H
ATOM   4801  CD2 LEU A 299      -2.883  19.600   7.148  1.00 93.12           C
ATOM   4802 HD21 LEU A 299      -3.562  20.023   6.408  1.00 93.12           H
ATOM   4803 HD22 LEU A 299      -1.977  19.275   6.638  1.00 93.12           H
ATOM   4804 HD23 LEU A 299      -2.619  20.374   7.868  1.00 93.12           H
ATOM   4805  N   GLN A 300      -4.790  17.549  12.196  1.00 90.25           N
ATOM   4806  H   GLN A 300      -4.246  16.730  11.964  1.00 90.25           H
ATOM   4807  CA  GLN A 300      -4.801  17.988  13.592  1.00 90.25           C
ATOM   4808  HA  GLN A 300      -5.736  18.512  13.788  1.00 90.25           H
ATOM   4809  C   GLN A 300      -3.644  18.951  13.866  1.00 90.25           C
ATOM   4810  CB  GLN A 300      -4.726  16.784  14.540  1.00 90.25           C
ATOM   4811  HB2 GLN A 300      -3.909  16.127  14.238  1.00 90.25           H
ATOM   4812  HB3 GLN A 300      -4.531  17.143  15.550  1.00 90.25           H
ATOM   4813  O   GLN A 300      -2.476  18.563  13.820  1.00 90.25           O
ATOM   4814  CG  GLN A 300      -6.042  16.007  14.549  1.00 90.25           C
ATOM   4815  HG2 GLN A 300      -6.248  15.615  13.553  1.00 90.25           H
ATOM   4816  HG3 GLN A 300      -6.842  16.697  14.817  1.00 90.25           H
ATOM   4817  CD  GLN A 300      -6.063  14.845  15.535  1.00 90.25           C
ATOM   4818  NE2 GLN A 300      -7.241  14.363  15.847  1.00 90.25           N
ATOM   4819 HE21 GLN A 300      -8.054  14.788  15.426  1.00 90.25           H
ATOM   4820 HE22 GLN A 300      -7.285  13.517  16.396  1.00 90.25           H
ATOM   4821  OE1 GLN A 300      -5.058  14.362  16.054  1.00 90.25           O
ATOM   4822  N   LEU A 301      -3.974  20.196  14.201  1.00 85.75           N
ATOM   4823  H   LEU A 301      -4.959  20.408  14.268  1.00 85.75           H
ATOM   4824  CA  LEU A 301      -3.032  21.262  14.533  1.00 85.75           C
ATOM   4825  HA  LEU A 301      -2.118  21.136  13.953  1.00 85.75           H
ATOM   4826  C   LEU A 301      -2.678  21.226  16.027  1.00 85.75           C
ATOM   4827  CB  LEU A 301      -3.675  22.614  14.177  1.00 85.75           C
ATOM   4828  HB2 LEU A 301      -4.603  22.684  14.744  1.00 85.75           H
ATOM   4829  HB3 LEU A 301      -3.018  23.416  14.514  1.00 85.75           H
ATOM   4830  O   LEU A 301      -3.565  21.219  16.887  1.00 85.75           O
ATOM   4831  CG  LEU A 301      -3.993  22.836  12.687  1.00 85.75           C
ATOM   4832  HG  LEU A 301      -4.451  21.947  12.255  1.00 85.75           H
ATOM   4833  CD1 LEU A 301      -4.958  24.014  12.542  1.00 85.75           C
ATOM   4834 HD11 LEU A 301      -5.098  24.244  11.486  1.00 85.75           H
ATOM   4835 HD12 LEU A 301      -5.923  23.754  12.976  1.00 85.75           H
ATOM   4836 HD13 LEU A 301      -4.559  24.896  13.044  1.00 85.75           H
ATOM   4837  CD2 LEU A 301      -2.737  23.198  11.906  1.00 85.75           C
ATOM   4838 HD21 LEU A 301      -2.448  24.224  12.134  1.00 85.75           H
ATOM   4839 HD22 LEU A 301      -1.906  22.547  12.183  1.00 85.75           H
ATOM   4840 HD23 LEU A 301      -2.922  23.107  10.836  1.00 85.75           H
ATOM   4841  N   ARG A 302      -1.380  21.291  16.355  1.00 71.44           N
ATOM   4842  H   ARG A 302      -0.710  21.302  15.599  1.00 71.44           H
ATOM   4843  CA  ARG A 302      -0.895  21.537  17.728  1.00 71.44           C
ATOM   4844  HA  ARG A 302      -1.724  21.442  18.430  1.00 71.44           H
ATOM   4845  C   ARG A 302      -0.411  22.980  17.872  1.00 71.44           C
ATOM   4846  CB  ARG A 302       0.175  20.511  18.133  1.00 71.44           C
ATOM   4847  HB2 ARG A 302       0.735  20.913  18.977  1.00 71.44           H
ATOM   4848  HB3 ARG A 302       0.870  20.357  17.308  1.00 71.44           H
ATOM   4849  O   ARG A 302       0.785  23.255  17.840  1.00 71.44           O
ATOM   4850  CG  ARG A 302      -0.437  19.175  18.573  1.00 71.44           C
ATOM   4851  HG2 ARG A 302      -1.158  19.356  19.370  1.00 71.44           H
ATOM   4852  HG3 ARG A 302      -0.940  18.701  17.731  1.00 71.44           H
ATOM   4853  CD  ARG A 302       0.680  18.263  19.100  1.00 71.44           C
ATOM   4854  HD2 ARG A 302       1.338  18.011  18.268  1.00 71.44           H
ATOM   4855  HD3 ARG A 302       1.254  18.814  19.845  1.00 71.44           H
ATOM   4856  NE  ARG A 302       0.154  17.030  19.716  1.00 71.44           N
ATOM   4857  HE  ARG A 302      -0.850  16.924  19.724  1.00 71.44           H
ATOM   4858  NH1 ARG A 302       2.184  16.112  20.276  1.00 71.44           N
ATOM   4859 HH11 ARG A 302       2.648  16.901  19.850  1.00 71.44           H
ATOM   4860 HH12 ARG A 302       2.730  15.367  20.685  1.00 71.44           H
ATOM   4861  NH2 ARG A 302       0.309  15.028  20.797  1.00 71.44           N
ATOM   4862 HH21 ARG A 302       0.875  14.294  21.198  1.00 71.44           H
ATOM   4863 HH22 ARG A 302      -0.698  14.958  20.823  1.00 71.44           H
ATOM   4864  CZ  ARG A 302       0.881  16.067  20.258  1.00 71.44           C
ATOM   4865  N   LEU A 303      -1.360  23.897  18.040  1.00 62.81           N
ATOM   4866  H   LEU A 303      -2.321  23.586  18.068  1.00 62.81           H
ATOM   4867  CA  LEU A 303      -1.084  25.320  18.252  1.00 62.81           C
ATOM   4868  HA  LEU A 303      -0.303  25.611  17.550  1.00 62.81           H
ATOM   4869  C   LEU A 303      -0.586  25.594  19.691  1.00 62.81           C
ATOM   4870  CB  LEU A 303      -2.355  26.125  17.928  1.00 62.81           C
ATOM   4871  HB2 LEU A 303      -2.225  27.152  18.265  1.00 62.81           H
ATOM   4872  HB3 LEU A 303      -3.180  25.683  18.487  1.00 62.81           H
ATOM   4873  O   LEU A 303      -1.106  24.989  20.634  1.00 62.81           O
ATOM   4874  CG  LEU A 303      -2.735  26.139  16.435  1.00 62.81           C
ATOM   4875  HG  LEU A 303      -2.762  25.117  16.059  1.00 62.81           H
ATOM   4876  CD1 LEU A 303      -4.133  26.736  16.271  1.00 62.81           C
ATOM   4877 HD11 LEU A 303      -4.855  26.142  16.831  1.00 62.81           H
ATOM   4878 HD12 LEU A 303      -4.147  27.764  16.635  1.00 62.81           H
ATOM   4879 HD13 LEU A 303      -4.412  26.725  15.217  1.00 62.81           H
ATOM   4880  CD2 LEU A 303      -1.751  26.952  15.593  1.00 62.81           C
ATOM   4881 HD21 LEU A 303      -2.102  27.003  14.562  1.00 62.81           H
ATOM   4882 HD22 LEU A 303      -0.771  26.477  15.585  1.00 62.81           H
ATOM   4883 HD23 LEU A 303      -1.661  27.967  15.981  1.00 62.81           H
ATOM   4884  N   PRO A 304       0.376  26.516  19.907  1.00 60.88           N
ATOM   4885  CA  PRO A 304       0.876  26.847  21.243  1.00 60.88           C
ATOM   4886  HA  PRO A 304       1.345  25.955  21.661  1.00 60.88           H
ATOM   4887  C   PRO A 304      -0.233  27.335  22.185  1.00 60.88           C
ATOM   4888  CB  PRO A 304       1.951  27.922  21.038  1.00 60.88           C
ATOM   4889  HB2 PRO A 304       2.767  27.819  21.754  1.00 60.88           H
ATOM   4890  HB3 PRO A 304       1.513  28.918  21.105  1.00 60.88           H
ATOM   4891  O   PRO A 304      -0.942  28.293  21.881  1.00 60.88           O
ATOM   4892  CG  PRO A 304       2.423  27.684  19.606  1.00 60.88           C
ATOM   4893  HG2 PRO A 304       3.158  26.879  19.592  1.00 60.88           H
ATOM   4894  HG3 PRO A 304       2.833  28.588  19.157  1.00 60.88           H
ATOM   4895  CD  PRO A 304       1.150  27.228  18.898  1.00 60.88           C
ATOM   4896  HD2 PRO A 304       1.423  26.588  18.059  1.00 60.88           H
ATOM   4897  HD3 PRO A 304       0.586  28.092  18.550  1.00 60.88           H
ATOM   4898  N   GLY A 305      -0.388  26.673  23.336  1.00 60.09           N
ATOM   4899  H   GLY A 305       0.187  25.857  23.488  1.00 60.09           H
ATOM   4900  CA  GLY A 305      -1.354  27.036  24.383  1.00 60.09           C
ATOM   4901  HA2 GLY A 305      -1.180  28.073  24.669  1.00 60.09           H
ATOM   4902  HA3 GLY A 305      -1.177  26.410  25.258  1.00 60.09           H
ATOM   4903  C   GLY A 305      -2.843  26.907  24.016  1.00 60.09           C
ATOM   4904  O   GLY A 305      -3.687  27.140  24.878  1.00 60.09           O
ATOM   4905  N   GLN A 306      -3.183  26.544  22.775  1.00 56.03           N
ATOM   4906  H   GLN A 306      -2.445  26.310  22.126  1.00 56.03           H
ATOM   4907  CA  GLN A 306      -4.563  26.474  22.288  1.00 56.03           C
ATOM   4908  HA  GLN A 306      -5.202  27.027  22.976  1.00 56.03           H
ATOM   4909  C   GLN A 306      -5.119  25.043  22.260  1.00 56.03           C
ATOM   4910  CB  GLN A 306      -4.689  27.154  20.911  1.00 56.03           C
ATOM   4911  HB2 GLN A 306      -3.913  26.772  20.246  1.00 56.03           H
ATOM   4912  HB3 GLN A 306      -5.659  26.901  20.482  1.00 56.03           H
ATOM   4913  O   GLN A 306      -4.406  24.050  22.408  1.00 56.03           O
ATOM   4914  CG  GLN A 306      -4.586  28.686  20.986  1.00 56.03           C
ATOM   4915  HG2 GLN A 306      -5.198  29.050  21.811  1.00 56.03           H
ATOM   4916  HG3 GLN A 306      -3.550  28.959  21.190  1.00 56.03           H
ATOM   4917  CD  GLN A 306      -5.053  29.400  19.713  1.00 56.03           C
ATOM   4918  NE2 GLN A 306      -4.620  30.623  19.505  1.00 56.03           N
ATOM   4919 HE21 GLN A 306      -4.871  31.062  18.631  1.00 56.03           H
ATOM   4920 HE22 GLN A 306      -3.940  31.032  20.130  1.00 56.03           H
ATOM   4921  OE1 GLN A 306      -5.844  28.914  18.909  1.00 56.03           O
ATOM   4922  N   GLN A 307      -6.435  24.959  22.060  1.00 63.28           N
ATOM   4923  H   GLN A 307      -6.942  25.820  21.907  1.00 63.28           H
ATOM   4924  CA  GLN A 307      -7.148  23.713  21.796  1.00 63.28           C
ATOM   4925  HA  GLN A 307      -6.998  23.036  22.636  1.00 63.28           H
ATOM   4926  C   GLN A 307      -6.625  23.021  20.528  1.00 63.28           C
ATOM   4927  CB  GLN A 307      -8.650  24.012  21.648  1.00 63.28           C
ATOM   4928  HB2 GLN A 307      -9.162  23.116  21.299  1.00 63.28           H
ATOM   4929  HB3 GLN A 307      -8.782  24.792  20.897  1.00 63.28           H
ATOM   4930  O   GLN A 307      -6.173  23.675  19.586  1.00 63.28           O
ATOM   4931  CG  GLN A 307      -9.295  24.450  22.975  1.00 63.28           C
ATOM   4932  HG2 GLN A 307      -8.752  25.298  23.393  1.00 63.28           H
ATOM   4933  HG3 GLN A 307      -9.235  23.624  23.684  1.00 63.28           H
ATOM   4934  CD  GLN A 307     -10.756  24.866  22.821  1.00 63.28           C
ATOM   4935  NE2 GLN A 307     -11.514  24.917  23.892  1.00 63.28           N
ATOM   4936 HE21 GLN A 307     -11.151  24.695  24.808  1.00 63.28           H
ATOM   4937 HE22 GLN A 307     -12.467  25.212  23.726  1.00 63.28           H
ATOM   4938  OE1 GLN A 307     -11.247  25.177  21.753  1.00 63.28           O
ATOM   4939  N   LEU A 308      -6.741  21.692  20.500  1.00 70.75           N
ATOM   4940  H   LEU A 308      -7.166  21.226  21.289  1.00 70.75           H
ATOM   4941  CA  LEU A 308      -6.487  20.898  19.302  1.00 70.75           C
ATOM   4942  HA  LEU A 308      -5.489  21.135  18.933  1.00 70.75           H
ATOM   4943  C   LEU A 308      -7.522  21.282  18.232  1.00 70.75           C
ATOM   4944  CB  LEU A 308      -6.562  19.397  19.657  1.00 70.75           C
ATOM   4945  HB2 LEU A 308      -7.605  19.080  19.629  1.00 70.75           H
ATOM   4946  HB3 LEU A 308      -6.206  19.238  20.675  1.00 70.75           H
ATOM   4947  O   LEU A 308      -8.713  21.030  18.414  1.00 70.75           O
ATOM   4948  CG  LEU A 308      -5.729  18.529  18.696  1.00 70.75           C
ATOM   4949  HG  LEU A 308      -5.696  18.990  17.708  1.00 70.75           H
ATOM   4950  CD1 LEU A 308      -4.302  18.372  19.235  1.00 70.75           C
ATOM   4951 HD11 LEU A 308      -3.851  19.359  19.338  1.00 70.75           H
ATOM   4952 HD12 LEU A 308      -3.714  17.798  18.519  1.00 70.75           H
ATOM   4953 HD13 LEU A 308      -4.314  17.867  20.200  1.00 70.75           H
ATOM   4954  CD2 LEU A 308      -6.330  17.132  18.552  1.00 70.75           C
ATOM   4955 HD21 LEU A 308      -6.417  16.652  19.528  1.00 70.75           H
ATOM   4956 HD22 LEU A 308      -5.702  16.526  17.900  1.00 70.75           H
ATOM   4957 HD23 LEU A 308      -7.317  17.211  18.096  1.00 70.75           H
ATOM   4958  N   ARG A 309      -7.062  21.900  17.145  1.00 82.31           N
ATOM   4959  H   ARG A 309      -6.066  22.047  17.076  1.00 82.31           H
ATOM   4960  CA  ARG A 309      -7.884  22.237  15.975  1.00 82.31           C
ATOM   4961  HA  ARG A 309      -8.939  22.272  16.249  1.00 82.31           H
ATOM   4962  C   ARG A 309      -7.761  21.149  14.922  1.00 82.31           C
ATOM   4963  CB  ARG A 309      -7.487  23.611  15.437  1.00 82.31           C
ATOM   4964  HB2 ARG A 309      -6.401  23.695  15.385  1.00 82.31           H
ATOM   4965  HB3 ARG A 309      -7.876  23.730  14.425  1.00 82.31           H
ATOM   4966  O   ARG A 309      -6.720  20.495  14.849  1.00 82.31           O
ATOM   4967  CG  ARG A 309      -8.023  24.730  16.332  1.00 82.31           C
ATOM   4968  HG2 ARG A 309      -9.067  24.549  16.589  1.00 82.31           H
ATOM   4969  HG3 ARG A 309      -7.426  24.776  17.242  1.00 82.31           H
ATOM   4970  CD  ARG A 309      -7.928  26.046  15.565  1.00 82.31           C
ATOM   4971  HD2 ARG A 309      -8.777  26.094  14.883  1.00 82.31           H
ATOM   4972  HD3 ARG A 309      -7.014  26.051  14.969  1.00 82.31           H
ATOM   4973  NE  ARG A 309      -7.900  27.207  16.469  1.00 82.31           N
ATOM   4974  HE  ARG A 309      -7.478  27.074  17.378  1.00 82.31           H
ATOM   4975  NH1 ARG A 309      -8.815  28.701  15.000  1.00 82.31           N
ATOM   4976 HH11 ARG A 309      -9.123  27.920  14.437  1.00 82.31           H
ATOM   4977 HH12 ARG A 309      -9.087  29.639  14.739  1.00 82.31           H
ATOM   4978  NH2 ARG A 309      -7.966  29.411  16.955  1.00 82.31           N
ATOM   4979 HH21 ARG A 309      -7.366  29.224  17.745  1.00 82.31           H
ATOM   4980 HH22 ARG A 309      -8.196  30.361  16.700  1.00 82.31           H
ATOM   4981  CZ  ARG A 309      -8.235  28.435  16.138  1.00 82.31           C
ATOM   4982  N   GLU A 310      -8.802  20.932  14.126  1.00 83.94           N
ATOM   4983  H   GLU A 310      -9.562  21.598  14.124  1.00 83.94           H
ATOM   4984  CA  GLU A 310      -8.811  19.853  13.136  1.00 83.94           C
ATOM   4985  HA  GLU A 310      -7.782  19.658  12.834  1.00 83.94           H
ATOM   4986  C   GLU A 310      -9.591  20.249  11.885  1.00 83.94           C
ATOM   4987  CB  GLU A 310      -9.354  18.550  13.755  1.00 83.94           C
ATOM   4988  HB2 GLU A 310      -8.837  18.370  14.699  1.00 83.94           H
ATOM   4989  HB3 GLU A 310     -10.419  18.645  13.963  1.00 83.94           H
ATOM   4990  O   GLU A 310     -10.807  20.410  11.945  1.00 83.94           O
ATOM   4991  CG  GLU A 310      -9.110  17.349  12.827  1.00 83.94           C
ATOM   4992  HG2 GLU A 310      -8.040  17.263  12.634  1.00 83.94           H
ATOM   4993  HG3 GLU A 310      -9.611  17.523  11.875  1.00 83.94           H
ATOM   4994  CD  GLU A 310      -9.616  16.032  13.431  1.00 83.94           C
ATOM   4995  OE1 GLU A 310     -10.386  15.309  12.751  1.00 83.94           O
ATOM   4996  OE2 GLU A 310      -9.321  15.747  14.619  1.00 83.94           O
ATOM   4997  N   GLY A 311      -8.891  20.352  10.753  1.00 87.56           N
ATOM   4998  H   GLY A 311      -7.901  20.152  10.779  1.00 87.56           H
[truncated: 230,818 more chars]
