# Supplementary material for: Selective cargo and membrane recognition by SNX17 regulates its interaction with Retriever
Source: EMBO Rep. 2024 Dec 9;26(2):470–93. doi: 10.1038/s44319-024-00340-1 (PMC11772769; doi:10.1038/s44319-024-00340-1)
Supplement: Supplementary file 6 — Source data Fig. 4 [file 44319_2024_340_MOESM6_ESM.zip › Figure 4/4B/4gxb.pdb]

HEADER    PROTEIN TRANSPORT/CELL ADHESION         04-SEP-12   4GXB              
TITLE     STRUCTURE OF THE SNX17 ATYPICAL FERM DOMAIN BOUND TO THE NPXY MOTIF OF
TITLE    2 P-SELECTIN                                                           
COMPND    MOL_ID: 1;                                                            
COMPND   2 MOLECULE: SORTING NEXIN-17;                                          
COMPND   3 CHAIN: A;                                                            
COMPND   4 FRAGMENT: FERM DOMAIN, UNP RESIDUES 111-388;                         
COMPND   5 SYNONYM: SNX17;                                                      
COMPND   6 ENGINEERED: YES;                                                     
COMPND   7 MOL_ID: 2;                                                           
COMPND   8 MOLECULE: P-SELECTIN;                                                
COMPND   9 CHAIN: B;                                                            
COMPND  10 FRAGMENT: INTRACELLULAR DOMAIN, UNP RESIDUES 735-768;                
COMPND  11 ENGINEERED: YES                                                      
SOURCE    MOL_ID: 1;                                                            
SOURCE   2 ORGANISM_SCIENTIFIC: HOMO SAPIENS;                                   
SOURCE   3 ORGANISM_COMMON: HUMAN;                                              
SOURCE   4 ORGANISM_TAXID: 9606;                                                
SOURCE   5 GENE: SNX17;                                                         
SOURCE   6 EXPRESSION_SYSTEM: ESCHERICHIA COLI;                                 
SOURCE   7 EXPRESSION_SYSTEM_TAXID: 562;                                        
SOURCE   8 MOL_ID: 2;                                                           
SOURCE   9 ORGANISM_SCIENTIFIC: MUS MUSCULUS;                                   
SOURCE  10 ORGANISM_COMMON: MOUSE;                                              
SOURCE  11 ORGANISM_TAXID: 10090;                                               
SOURCE  12 GENE: SELP;                                                          
SOURCE  13 EXPRESSION_SYSTEM: ESCHERICHIA COLI;                                 
SOURCE  14 EXPRESSION_SYSTEM_TAXID: 562                                         
KEYWDS    FERM DOMAIN, PROTEIN TRANSPORT-CELL ADHESION COMPLEX                  
EXPDTA    X-RAY DIFFRACTION                                                     
AUTHOR    R.GHAI,A.BUGARCIC,H.LIU,S.J.NORWOOD,S.S.LI,R.D.TEASDALE,B.M.COLLINS   
REVDAT   1   13-MAR-13 4GXB    0                                                
JRNL        AUTH   R.GHAI,A.BUGARCIC,H.LIU,S.J.NORWOOD,S.SKELDAL,E.J.COULSON,   
JRNL        AUTH 2 S.S.LI,R.D.TEASDALE,B.M.COLLINS                              
JRNL        TITL   STRUCTURAL BASIS FOR ENDOSOMAL TRAFFICKING OF DIVERSE        
JRNL        TITL 2 TRANSMEMBRANE CARGOS BY PX-FERM PROTEINS.                    
JRNL        REF    PROC.NATL.ACAD.SCI.USA        V. 110  E643 2013              
JRNL        REFN                   ISSN 0027-8424                               
JRNL        PMID   23382219                                                     
JRNL        DOI    10.1073/PNAS.1216229110                                      
REMARK   2                                                                      
REMARK   2 RESOLUTION.    1.80 ANGSTROMS.                                       
REMARK   3                                                                      
REMARK   3 REFINEMENT.                                                          
REMARK   3   PROGRAM     : PHENIX (PHENIX.REFINE: 1.6.1_357)                    
REMARK   3   AUTHORS     : PAUL ADAMS,PAVEL AFONINE,VICENT CHEN,IAN             
REMARK   3               : DAVIS,KRESHNA GOPAL,RALF GROSSE-                     
REMARK   3               : KUNSTLEVE,LI-WEI HUNG,ROBERT IMMORMINO,              
REMARK   3               : TOM IOERGER,AIRLIE MCCOY,ERIK MCKEE,NIGEL            
REMARK   3               : MORIARTY,REETAL PAI,RANDY READ,JANE                  
REMARK   3               : RICHARDSON,DAVID RICHARDSON,TOD ROMO,JIM             
REMARK   3               : SACCHETTINI,NICHOLAS SAUTER,JACOB SMITH,             
REMARK   3               : LAURENT STORONI,TOM TERWILLIGER,PETER                
REMARK   3               : ZWART                                                
REMARK   3                                                                      
REMARK   3    REFINEMENT TARGET : MLHL                                          
REMARK   3                                                                      
REMARK   3  DATA USED IN REFINEMENT.                                            
REMARK   3   RESOLUTION RANGE HIGH (ANGSTROMS) : 1.80                           
REMARK   3   RESOLUTION RANGE LOW  (ANGSTROMS) : 40.60                          
REMARK   3   MIN(FOBS/SIGMA_FOBS)              : 0.030                          
REMARK   3   COMPLETENESS FOR RANGE        (%) : 97.7                           
REMARK   3   NUMBER OF REFLECTIONS             : 42407                          
REMARK   3                                                                      
REMARK   3  FIT TO DATA USED IN REFINEMENT.                                     
REMARK   3   R VALUE     (WORKING + TEST SET) : 0.178                           
REMARK   3   R VALUE            (WORKING SET) : 0.177                           
REMARK   3   FREE R VALUE                     : 0.204                           
REMARK   3   FREE R VALUE TEST SET SIZE   (%) : 4.590                           
REMARK   3   FREE R VALUE TEST SET COUNT      : 1945                            
REMARK   3                                                                      
REMARK   3  FIT TO DATA USED IN REFINEMENT (IN BINS).                           
REMARK   3   BIN  RESOLUTION RANGE  COMPL.    NWORK NFREE   RWORK  RFREE        
REMARK   3     1 40.6070 -  3.8762    1.00     4315   212  0.1743 0.1734        
REMARK   3     2  3.8762 -  3.0770    1.00     4195   202  0.1600 0.1953        
REMARK   3     3  3.0770 -  2.6881    0.99     4133   197  0.1789 0.2036        
REMARK   3     4  2.6881 -  2.4424    0.99     4101   194  0.1765 0.2200        
REMARK   3     5  2.4424 -  2.2674    0.99     4063   203  0.1807 0.2013        
REMARK   3     6  2.2674 -  2.1337    0.99     4049   196  0.1734 0.2293        
REMARK   3     7  2.1337 -  2.0268    0.98     4026   196  0.1706 0.2188        
REMARK   3     8  2.0268 -  1.9386    0.97     3960   188  0.1826 0.2242        
REMARK   3     9  1.9386 -  1.8640    0.95     3869   186  0.1974 0.2443        
REMARK   3    10  1.8640 -  1.7997    0.91     3751   171  0.2088 0.2282        
REMARK   3                                                                      
REMARK   3  BULK SOLVENT MODELLING.                                             
REMARK   3   METHOD USED        : FLAT BULK SOLVENT MODEL                       
REMARK   3   SOLVENT RADIUS     : 1.11                                          
REMARK   3   SHRINKAGE RADIUS   : 0.90                                          
REMARK   3   K_SOL              : 0.40                                          
REMARK   3   B_SOL              : 60.31                                         
REMARK   3                                                                      
REMARK   3  ERROR ESTIMATES.                                                    
REMARK   3   COORDINATE ERROR (MAXIMUM-LIKELIHOOD BASED)     : 0.210            
REMARK   3   PHASE ERROR (DEGREES, MAXIMUM-LIKELIHOOD BASED) : 18.940           
REMARK   3                                                                      
REMARK   3  B VALUES.                                                           
REMARK   3   FROM WILSON PLOT           (A**2) : 19.99                          
REMARK   3   MEAN B VALUE      (OVERALL, A**2) : 26.28                          
REMARK   3   OVERALL ANISOTROPIC B VALUE.                                       
REMARK   3    B11 (A**2) : 0.55800                                              
REMARK   3    B22 (A**2) : 0.55800                                              
REMARK   3    B33 (A**2) : -1.11600                                             
REMARK   3    B12 (A**2) : 0.00000                                              
REMARK   3    B13 (A**2) : -0.00000                                             
REMARK   3    B23 (A**2) : 0.00000                                              
REMARK   3                                                                      
REMARK   3  TWINNING INFORMATION.                                               
REMARK   3   FRACTION: NULL                                                     
REMARK   3   OPERATOR: NULL                                                     
REMARK   3                                                                      
REMARK   3  DEVIATIONS FROM IDEAL VALUES.                                       
REMARK   3                 RMSD          COUNT                                  
REMARK   3   BOND      :  0.006           2289                                  
REMARK   3   ANGLE     :  0.947           3098                                  
REMARK   3   CHIRALITY :  0.069            355                                  
REMARK   3   PLANARITY :  0.004            393                                  
REMARK   3   DIHEDRAL  : 12.236            867                                  
REMARK   3                                                                      
REMARK   3  TLS DETAILS                                                         
REMARK   3   NUMBER OF TLS GROUPS  : NULL                                       
REMARK   3                                                                      
REMARK   3  NCS DETAILS                                                         
REMARK   3   NUMBER OF NCS GROUPS : NULL                                        
REMARK   3                                                                      
REMARK   3  OTHER REFINEMENT REMARKS: NULL                                      
REMARK   4                                                                      
REMARK   4 4GXB COMPLIES WITH FORMAT V. 3.30, 13-JUL-11                         
REMARK 100                                                                      
REMARK 100 THIS ENTRY HAS BEEN PROCESSED BY PDBJ ON 11-SEP-12.                  
REMARK 100 THE RCSB ID CODE IS RCSB074749.                                      
REMARK 200                                                                      
REMARK 200 EXPERIMENTAL DETAILS                                                 
REMARK 200  EXPERIMENT TYPE                : X-RAY DIFFRACTION                  
REMARK 200  DATE OF DATA COLLECTION        : 11-APR-11; 11-APR-11               
REMARK 200  TEMPERATURE           (KELVIN) : 100; NULL                          
REMARK 200  PH                             : 5.5                                
REMARK 200  NUMBER OF CRYSTALS USED        : 2                                  
REMARK 200                                                                      
REMARK 200  SYNCHROTRON              (Y/N) : Y; Y                               
REMARK 200  RADIATION SOURCE               : AUSTRALIAN SYNCHROTRON;            
REMARK 200                                   AUSTRALIAN SYNCHROTRON             
REMARK 200  BEAMLINE                       : MX1; MX1                           
REMARK 200  X-RAY GENERATOR MODEL          : NULL; NULL                         
REMARK 200  MONOCHROMATIC OR LAUE    (M/L) : M; M                               
REMARK 200  WAVELENGTH OR RANGE        (A) : 0.95369; 0.99184                   
REMARK 200  MONOCHROMATOR                  : NULL; NULL                         
REMARK 200  OPTICS                         : NULL; NULL                         
REMARK 200                                                                      
REMARK 200  DETECTOR TYPE                  : AREA DETECTOR; AREA DETECTOR       
REMARK 200  DETECTOR MANUFACTURER          : ADSC QUANTUM 210R; ADSC QUANTUM    
REMARK 200                                   210R                               
REMARK 200  INTENSITY-INTEGRATION SOFTWARE : MOSFLM                             
REMARK 200  DATA SCALING SOFTWARE          : SCALA                              
REMARK 200                                                                      
REMARK 200  NUMBER OF UNIQUE REFLECTIONS   : 43434                              
REMARK 200  RESOLUTION RANGE HIGH      (A) : 1.800                              
REMARK 200  RESOLUTION RANGE LOW       (A) : 46.900                             
REMARK 200  REJECTION CRITERIA  (SIGMA(I)) : 3.200                              
REMARK 200                                                                      
REMARK 200 OVERALL.                                                             
REMARK 200  COMPLETENESS FOR RANGE     (%) : 100.0                              
REMARK 200  DATA REDUNDANCY                : 22.000                             
REMARK 200  R MERGE                    (I) : 0.15600                            
REMARK 200  R SYM                      (I) : NULL                               
REMARK 200  <I/SIGMA(I)> FOR THE DATA SET  : 18.3000                            
REMARK 200                                                                      
REMARK 200 IN THE HIGHEST RESOLUTION SHELL.                                     
REMARK 200  HIGHEST RESOLUTION SHELL, RANGE HIGH (A) : NULL                     
REMARK 200  HIGHEST RESOLUTION SHELL, RANGE LOW  (A) : NULL                     
REMARK 200  COMPLETENESS FOR SHELL     (%) : NULL                               
REMARK 200  DATA REDUNDANCY IN SHELL       : NULL                               
REMARK 200  R MERGE FOR SHELL          (I) : NULL                               
REMARK 200  R SYM FOR SHELL            (I) : NULL                               
REMARK 200  <I/SIGMA(I)> FOR SHELL         : NULL                               
REMARK 200                                                                      
REMARK 200 DIFFRACTION PROTOCOL: SINGLE WAVELENGTH; SINGLE WAVELENGTH           
REMARK 200 METHOD USED TO DETERMINE THE STRUCTURE: SIRAS                        
REMARK 200 SOFTWARE USED: SOLVE                                                 
REMARK 200 STARTING MODEL: NULL                                                 
REMARK 200                                                                      
REMARK 200 REMARK: NULL                                                         
REMARK 280                                                                      
REMARK 280 CRYSTAL                                                              
REMARK 280 SOLVENT CONTENT, VS   (%): 61.48                                     
REMARK 280 MATTHEWS COEFFICIENT, VM (ANGSTROMS**3/DA): 3.19                     
REMARK 280                                                                      
REMARK 280 CRYSTALLIZATION CONDITIONS: 0.1M SODIUM ACETATE, 0.2M MAGNESIUM      
REMARK 280  CHLORIDE, 15% PEG4000, PH 5.5, VAPOR DIFFUSION, SITTING DROP,       
REMARK 280  TEMPERATURE 293K                                                    
REMARK 290                                                                      
REMARK 290 CRYSTALLOGRAPHIC SYMMETRY                                            
REMARK 290 SYMMETRY OPERATORS FOR SPACE GROUP: P 31 2 1                         
REMARK 290                                                                      
REMARK 290      SYMOP   SYMMETRY                                                
REMARK 290     NNNMMM   OPERATOR                                                
REMARK 290       1555   X,Y,Z                                                   
REMARK 290       2555   -Y,X-Y,Z+1/3                                            
REMARK 290       3555   -X+Y,-X,Z+2/3                                           
REMARK 290       4555   Y,X,-Z                                                  
REMARK 290       5555   X-Y,-Y,-Z+2/3                                           
REMARK 290       6555   -X,-X+Y,-Z+1/3                                          
REMARK 290                                                                      
REMARK 290     WHERE NNN -> OPERATOR NUMBER                                     
REMARK 290           MMM -> TRANSLATION VECTOR                                  
REMARK 290                                                                      
REMARK 290 CRYSTALLOGRAPHIC SYMMETRY TRANSFORMATIONS                            
REMARK 290 THE FOLLOWING TRANSFORMATIONS OPERATE ON THE ATOM/HETATM             
REMARK 290 RECORDS IN THIS ENTRY TO PRODUCE CRYSTALLOGRAPHICALLY                
REMARK 290 RELATED MOLECULES.                                                   
REMARK 290   SMTRY1   1  1.000000  0.000000  0.000000        0.00000            
REMARK 290   SMTRY2   1  0.000000  1.000000  0.000000        0.00000            
REMARK 290   SMTRY3   1  0.000000  0.000000  1.000000        0.00000            
REMARK 290   SMTRY1   2 -0.500000 -0.866025  0.000000        0.00000            
REMARK 290   SMTRY2   2  0.866025 -0.500000  0.000000        0.00000            
REMARK 290   SMTRY3   2  0.000000  0.000000  1.000000       30.43600            
REMARK 290   SMTRY1   3 -0.500000  0.866025  0.000000        0.00000            
REMARK 290   SMTRY2   3 -0.866025 -0.500000  0.000000        0.00000            
REMARK 290   SMTRY3   3  0.000000  0.000000  1.000000       60.87200            
REMARK 290   SMTRY1   4 -0.500000  0.866025  0.000000        0.00000            
REMARK 290   SMTRY2   4  0.866025  0.500000  0.000000        0.00000            
REMARK 290   SMTRY3   4  0.000000  0.000000 -1.000000        0.00000            
REMARK 290   SMTRY1   5  1.000000  0.000000  0.000000        0.00000            
REMARK 290   SMTRY2   5  0.000000 -1.000000  0.000000        0.00000            
REMARK 290   SMTRY3   5  0.000000  0.000000 -1.000000       60.87200            
REMARK 290   SMTRY1   6 -0.500000 -0.866025  0.000000        0.00000            
REMARK 290   SMTRY2   6 -0.866025  0.500000  0.000000        0.00000            
REMARK 290   SMTRY3   6  0.000000  0.000000 -1.000000       30.43600            
REMARK 290                                                                      
REMARK 290 REMARK: NULL                                                         
REMARK 300                                                                      
REMARK 300 BIOMOLECULE: 1                                                       
REMARK 300 SEE REMARK 350 FOR THE AUTHOR PROVIDED AND/OR PROGRAM                
REMARK 300 GENERATED ASSEMBLY INFORMATION FOR THE STRUCTURE IN                  
REMARK 300 THIS ENTRY. THE REMARK MAY ALSO PROVIDE INFORMATION ON               
REMARK 300 BURIED SURFACE AREA.                                                 
REMARK 350                                                                      
REMARK 350 COORDINATES FOR A COMPLETE MULTIMER REPRESENTING THE KNOWN           
REMARK 350 BIOLOGICALLY SIGNIFICANT OLIGOMERIZATION STATE OF THE                
REMARK 350 MOLECULE CAN BE GENERATED BY APPLYING BIOMT TRANSFORMATIONS          
REMARK 350 GIVEN BELOW.  BOTH NON-CRYSTALLOGRAPHIC AND                          
REMARK 350 CRYSTALLOGRAPHIC OPERATIONS ARE GIVEN.                               
REMARK 350                                                                      
REMARK 350 BIOMOLECULE: 1                                                       
REMARK 350 AUTHOR DETERMINED BIOLOGICAL UNIT: DIMERIC                           
REMARK 350 SOFTWARE DETERMINED QUATERNARY STRUCTURE: DIMERIC                    
REMARK 350 SOFTWARE USED: PISA                                                  
REMARK 350 TOTAL BURIED SURFACE AREA: 1590 ANGSTROM**2                          
REMARK 350 SURFACE AREA OF THE COMPLEX: 14690 ANGSTROM**2                       
REMARK 350 CHANGE IN SOLVENT FREE ENERGY: -10.0 KCAL/MOL                        
REMARK 350 APPLY THE FOLLOWING TO CHAINS: A, B                                  
REMARK 350   BIOMT1   1  1.000000  0.000000  0.000000        0.00000            
REMARK 350   BIOMT2   1  0.000000  1.000000  0.000000        0.00000            
REMARK 350   BIOMT3   1  0.000000  0.000000  1.000000        0.00000            
REMARK 375                                                                      
REMARK 375 SPECIAL POSITION                                                     
REMARK 375 THE FOLLOWING ATOMS ARE FOUND TO BE WITHIN 0.15 ANGSTROMS            
REMARK 375 OF A SYMMETRY RELATED ATOM AND ARE ASSUMED TO BE ON SPECIAL          
REMARK 375 POSITIONS.                                                           
REMARK 375                                                                      
REMARK 375 ATOM RES CSSEQI                                                      
REMARK 375      HOH A 799  LIES ON A SPECIAL POSITION.                          
REMARK 375      HOH A 598  LIES ON A SPECIAL POSITION.                          
REMARK 465                                                                      
REMARK 465 MISSING RESIDUES                                                     
REMARK 465 THE FOLLOWING RESIDUES WERE NOT LOCATED IN THE                       
REMARK 465 EXPERIMENT. (M=MODEL NUMBER; RES=RESIDUE NAME; C=CHAIN               
REMARK 465 IDENTIFIER; SSSEQ=SEQUENCE NUMBER; I=INSERTION CODE.)                
REMARK 465                                                                      
REMARK 465   M RES C SSSEQI                                                     
REMARK 465     ASN A   109                                                      
REMARK 465     ALA A   110                                                      
REMARK 465     GLN A   111                                                      
REMARK 465     ARG A   302                                                      
REMARK 465     LEU A   303                                                      
REMARK 465     PRO A   304                                                      
REMARK 465     GLY A   305                                                      
REMARK 465     GLN A   306                                                      
REMARK 465     GLN A   307                                                      
REMARK 465     LEU A   308                                                      
REMARK 465     SER A   333                                                      
REMARK 465     THR A   334                                                      
REMARK 465     SER A   335                                                      
REMARK 465     SER A   336                                                      
REMARK 465     PRO A   337                                                      
REMARK 465     GLY A   338                                                      
REMARK 465     ARG A   339                                                      
REMARK 465     GLY B   727                                                      
REMARK 465     ALA B   728                                                      
REMARK 465     SER B   729                                                      
REMARK 465     ALA B   730                                                      
REMARK 465     GLY B   731                                                      
REMARK 465     SER B   732                                                      
REMARK 465     SER B   733                                                      
REMARK 465     LYS B   734                                                      
REMARK 465     ARG B   735                                                      
REMARK 465     LEU B   736                                                      
REMARK 465     ARG B   737                                                      
REMARK 465     LYS B   738                                                      
REMARK 465     LYS B   739                                                      
REMARK 465     ASP B   740                                                      
REMARK 465     ASP B   741                                                      
REMARK 465     GLY B   742                                                      
REMARK 465     LYS B   743                                                      
REMARK 465     CYS B   744                                                      
REMARK 465     PRO B   745                                                      
REMARK 465     LEU B   746                                                      
REMARK 465     ASN B   747                                                      
REMARK 465     PRO B   748                                                      
REMARK 465     HIS B   749                                                      
REMARK 465     SER B   750                                                      
REMARK 465     HIS B   751                                                      
REMARK 465     LEU B   752                                                      
REMARK 470                                                                      
REMARK 470 MISSING ATOM                                                         
REMARK 470 THE FOLLOWING RESIDUES HAVE MISSING ATOMS (M=MODEL NUMBER;           
REMARK 470 RES=RESIDUE NAME; C=CHAIN IDENTIFIER; SSEQ=SEQUENCE NUMBER;          
REMARK 470 I=INSERTION CODE):                                                   
REMARK 470   M RES CSSEQI  ATOMS                                                
REMARK 470     VAL A 380    CG1  CG2                                            
REMARK 500                                                                      
REMARK 500 GEOMETRY AND STEREOCHEMISTRY                                         
REMARK 500 SUBTOPIC: COVALENT BOND LENGTHS                                      
REMARK 500                                                                      
REMARK 500 THE STEREOCHEMICAL PARAMETERS OF THE FOLLOWING RESIDUES              
REMARK 500 HAVE VALUES WHICH DEVIATE FROM EXPECTED VALUES BY MORE               
REMARK 500 THAN 6*RMSD (M=MODEL NUMBER; RES=RESIDUE NAME; C=CHAIN               
REMARK 500 IDENTIFIER; SSEQ=SEQUENCE NUMBER; I=INSERTION CODE).                 
REMARK 500                                                                      
REMARK 500 STANDARD TABLE:                                                      
REMARK 500 FORMAT: (10X,I3,1X,2(A3,1X,A1,I4,A1,1X,A4,3X),1X,F6.3)               
REMARK 500                                                                      
REMARK 500 EXPECTED VALUES PROTEIN: ENGH AND HUBER, 1999                        
REMARK 500 EXPECTED VALUES NUCLEIC ACID: CLOWNEY ET AL 1996                     
REMARK 500                                                                      
REMARK 500  M RES CSSEQI ATM1   RES CSSEQI ATM2   DEVIATION                     
REMARK 500    LEU A 250   C     GLN A 251   N      -0.141                       
REMARK 500                                                                      
REMARK 500 REMARK: NULL                                                         
REMARK 500                                                                      
REMARK 500 GEOMETRY AND STEREOCHEMISTRY                                         
REMARK 500 SUBTOPIC: TORSION ANGLES                                             
REMARK 500                                                                      
REMARK 500 TORSION ANGLES OUTSIDE THE EXPECTED RAMACHANDRAN REGIONS:            
REMARK 500 (M=MODEL NUMBER; RES=RESIDUE NAME; C=CHAIN IDENTIFIER;               
REMARK 500 SSEQ=SEQUENCE NUMBER; I=INSERTION CODE).                             
REMARK 500                                                                      
REMARK 500 STANDARD TABLE:                                                      
REMARK 500 FORMAT:(10X,I3,1X,A3,1X,A1,I4,A1,4X,F7.2,3X,F7.2)                    
REMARK 500                                                                      
REMARK 500 EXPECTED VALUES: GJ KLEYWEGT AND TA JONES (1996). PHI/PSI-           
REMARK 500 CHOLOGY: RAMACHANDRAN REVISITED. STRUCTURE 4, 1395 - 1400            
REMARK 500                                                                      
REMARK 500  M RES CSSEQI        PSI       PHI                                   
REMARK 500    CYS A 277     -152.00   -145.86                                   
REMARK 500                                                                      
REMARK 500 REMARK: NULL                                                         
REMARK 525                                                                      
REMARK 525 SOLVENT                                                              
REMARK 525                                                                      
REMARK 525 THE SOLVENT MOLECULES HAVE CHAIN IDENTIFIERS THAT                    
REMARK 525 INDICATE THE POLYMER CHAIN WITH WHICH THEY ARE MOST                  
REMARK 525 CLOSELY ASSOCIATED. THE REMARK LISTS ALL THE SOLVENT                 
REMARK 525 MOLECULES WHICH ARE MORE THAN 5A AWAY FROM THE                       
REMARK 525 NEAREST POLYMER CHAIN (M = MODEL NUMBER;                             
REMARK 525 RES=RESIDUE NAME; C=CHAIN IDENTIFIER; SSEQ=SEQUENCE                  
REMARK 525 NUMBER; I=INSERTION CODE):                                           
REMARK 525                                                                      
REMARK 525  M RES CSSEQI                                                        
REMARK 525    HOH A 780        DISTANCE =  7.02 ANGSTROMS                       
REMARK 525    HOH A 783        DISTANCE =  6.39 ANGSTROMS                       
REMARK 800                                                                      
REMARK 800 SITE                                                                 
REMARK 800 SITE_IDENTIFIER: AC1                                                 
REMARK 800 EVIDENCE_CODE: SOFTWARE                                              
REMARK 800 SITE_DESCRIPTION: BINDING SITE FOR RESIDUE GOL A 401                 
REMARK 900                                                                      
REMARK 900 RELATED ENTRIES                                                      
REMARK 900 RELATED ID: 3LUI   RELATED DB: PDB                                   
REMARK 900 STRUCTURE OF SNX17 PX DOMAIN                                         
REMARK 900 RELATED ID: 3FOG   RELATED DB: PDB                                   
REMARK 900 STRUCTURE OF SNX17 PX DOMAIN                                         
REMARK 900 RELATED ID: 1HES   RELATED DB: PDB                                   
REMARK 900 STRUCTURE OF P-SELECTIN BOUND TO THE MU2 ADAPTOR SUBUNIT OF          
REMARK 900 THE AP2 ENDOCYTIC COMPLEX                                            
DBREF  4GXB A  111   388  UNP    Q15036   SNX17_HUMAN    111    388             
DBREF  4GXB B  734   767  UNP    Q01102   LYAM3_MOUSE    735    768             
SEQADV 4GXB ASN A  109  UNP  Q15036              EXPRESSION TAG                 
SEQADV 4GXB ALA A  110  UNP  Q15036              EXPRESSION TAG                 
SEQADV 4GXB GLY B  727  UNP  Q01102              EXPRESSION TAG                 
SEQADV 4GXB ALA B  728  UNP  Q01102              EXPRESSION TAG                 
SEQADV 4GXB SER B  729  UNP  Q01102              EXPRESSION TAG                 
SEQADV 4GXB ALA B  730  UNP  Q01102              EXPRESSION TAG                 
SEQADV 4GXB GLY B  731  UNP  Q01102              EXPRESSION TAG                 
SEQADV 4GXB SER B  732  UNP  Q01102              EXPRESSION TAG                 
SEQADV 4GXB SER B  733  UNP  Q01102              EXPRESSION TAG                 
SEQRES   1 A  280  ASN ALA GLN VAL PRO THR GLU GLU VAL SER LEU GLU VAL          
SEQRES   2 A  280  LEU LEU SER ASN GLY GLN LYS VAL LEU VAL ASN VAL LEU          
SEQRES   3 A  280  THR SER ASP GLN THR GLU ASP VAL LEU GLU ALA VAL ALA          
SEQRES   4 A  280  ALA LYS LEU ASP LEU PRO ASP ASP LEU ILE GLY TYR PHE          
SEQRES   5 A  280  SER LEU PHE LEU VAL ARG GLU LYS GLU ASP GLY ALA PHE          
SEQRES   6 A  280  SER PHE VAL ARG LYS LEU GLN GLU PHE GLU LEU PRO TYR          
SEQRES   7 A  280  VAL SER VAL THR SER LEU ARG SER GLN GLU TYR LYS ILE          
SEQRES   8 A  280  VAL LEU ARG LYS SER TYR TRP ASP SER ALA TYR ASP ASP          
SEQRES   9 A  280  ASP VAL MET GLU ASN ARG VAL GLY LEU ASN LEU LEU TYR          
SEQRES  10 A  280  ALA GLN THR VAL SER ASP ILE GLU ARG GLY TRP ILE LEU          
SEQRES  11 A  280  VAL THR LYS GLU GLN HIS ARG GLN LEU LYS SER LEU GLN          
SEQRES  12 A  280  GLU LYS VAL SER LYS LYS GLU PHE LEU ARG LEU ALA GLN          
SEQRES  13 A  280  THR LEU ARG HIS TYR GLY TYR LEU ARG PHE ASP ALA CYS          
SEQRES  14 A  280  VAL ALA ASP PHE PRO GLU LYS ASP CYS PRO VAL VAL VAL          
SEQRES  15 A  280  SER ALA GLY ASN SER GLU LEU SER LEU GLN LEU ARG LEU          
SEQRES  16 A  280  PRO GLY GLN GLN LEU ARG GLU GLY SER PHE ARG VAL THR          
SEQRES  17 A  280  ARG MET ARG CYS TRP ARG VAL THR SER SER VAL PRO LEU          
SEQRES  18 A  280  PRO SER GLY SER THR SER SER PRO GLY ARG GLY ARG GLY          
SEQRES  19 A  280  GLU VAL ARG LEU GLU LEU ALA PHE GLU TYR LEU MET SER          
SEQRES  20 A  280  LYS ASP ARG LEU GLN TRP VAL THR ILE THR SER PRO GLN          
SEQRES  21 A  280  ALA ILE MET MET SER ILE CYS LEU GLN SER MET VAL ASP          
SEQRES  22 A  280  GLU LEU MET VAL LYS LYS SER                                  
SEQRES   1 B   41  GLY ALA SER ALA GLY SER SER LYS ARG LEU ARG LYS LYS          
SEQRES   2 B   41  ASP ASP GLY LYS CYS PRO LEU ASN PRO HIS SER HIS LEU          
SEQRES   3 B   41  GLY THR TYR GLY VAL PHE THR ASN ALA ALA TYR ASP PRO          
SEQRES   4 B   41  THR PRO                                                      
HET    GOL  A 401       6                                                       
HETNAM     GOL GLYCEROL                                                         
HETSYN     GOL GLYCERIN; PROPANE-1,2,3-TRIOL                                    
FORMUL   3  GOL    C3 H8 O3                                                     
FORMUL   4  HOH   *371(H2 O)                                                    
HELIX    1   1 GLN A  138  ASP A  151  1                                  14    
HELIX    2   2 PRO A  153  GLY A  158  5                                   6    
HELIX    3   3 LEU A  184  SER A  191  1                                   8    
HELIX    4   4 ASP A  207  ALA A  209  5                                   3    
HELIX    5   5 TYR A  210  MET A  215  1                                   6    
HELIX    6   6 ASN A  217  ARG A  234  1                                  18    
HELIX    7   7 THR A  240  VAL A  254  1                                  15    
HELIX    8   8 SER A  255  GLN A  264  1                                  10    
HELIX    9   9 GLN A  368  SER A  388  1                                  21    
SHEET    1   A 5 LYS A 128  LEU A 134  0                                        
SHEET    2   A 5 GLU A 116  LEU A 123 -1  N  LEU A 119   O  VAL A 131           
SHEET    3   A 5 TYR A 197  LYS A 203  1  O  ILE A 199   N  LEU A 122           
SHEET    4   A 5 PHE A 160  GLU A 167 -1  N  PHE A 163   O  VAL A 200           
SHEET    5   A 5 PHE A 173  LYS A 178 -1  O  VAL A 176   N  LEU A 164           
SHEET    1   B 4 LEU A 272  ARG A 273  0                                        
SHEET    2   B 4 CYS A 286  GLY A 293 -1  O  ALA A 292   N  LEU A 272           
SHEET    3   B 4 GLU A 296  GLN A 300 -1  O  SER A 298   N  SER A 291           
SHEET    4   B 4 GLY A 311  ARG A 314 -1  O  PHE A 313   N  LEU A 297           
SHEET    1   C 7 LEU A 272  ARG A 273  0                                        
SHEET    2   C 7 CYS A 286  GLY A 293 -1  O  ALA A 292   N  LEU A 272           
SHEET    3   C 7 CYS A 277  ALA A 279 -1  N  CYS A 277   O  VAL A 288           
SHEET    4   C 7 ARG A 358  THR A 365 -1  O  THR A 365   N  VAL A 278           
SHEET    5   C 7 LEU A 346  SER A 355 -1  N  LEU A 348   O  ILE A 364           
SHEET    6   C 7 MET A 318  SER A 325 -1  N  ARG A 322   O  ALA A 349           
SHEET    7   C 7 GLY B 756  THR B 759 -1  O  PHE B 758   N  TRP A 321           
CISPEP   1 PHE A  281    PRO A  282          0         3.49                     
SITE     1 AC1 11 SER A 124  ALA A 172  PHE A 173  ARG A 202                    
SITE     2 AC1 11 GLN A 227  SER A 230  ASP A 231  ARG A 234                    
SITE     3 AC1 11 TRP A 236  HOH A 572  HOH A 643                               
CRYST1   93.754   93.754   91.308  90.00  90.00 120.00 P 31 2 1      6          
ORIGX1      1.000000  0.000000  0.000000        0.00000                         
ORIGX2      0.000000  1.000000  0.000000        0.00000                         
ORIGX3      0.000000  0.000000  1.000000        0.00000                         
SCALE1      0.010666  0.006158  0.000000        0.00000                         
SCALE2      0.000000  0.012316  0.000000        0.00000                         
SCALE3      0.000000  0.000000  0.010952        0.00000                         
ATOM      1  N   VAL A 112      36.674  31.161  13.611  1.00 32.72           N  
ATOM      2  CA  VAL A 112      37.855  31.790  14.180  1.00 27.15           C  
ATOM      3  C   VAL A 112      38.466  30.868  15.233  1.00 21.26           C  
ATOM      4  O   VAL A 112      37.748  30.318  16.076  1.00 24.68           O  
ATOM      5  CB  VAL A 112      37.520  33.177  14.821  1.00 28.98           C  
ATOM      6  CG1 VAL A 112      36.575  33.015  16.002  1.00 26.93           C  
ATOM      7  CG2 VAL A 112      38.788  33.895  15.260  1.00 26.28           C  
ATOM      8  N   PRO A 113      39.790  30.677  15.173  1.00 23.09           N  
ATOM      9  CA  PRO A 113      40.472  29.909  16.220  1.00 25.13           C  
ATOM     10  C   PRO A 113      40.231  30.553  17.578  1.00 21.21           C  
ATOM     11  O   PRO A 113      40.278  31.781  17.702  1.00 19.82           O  
ATOM     12  CB  PRO A 113      41.947  30.022  15.836  1.00 22.64           C  
ATOM     13  CG  PRO A 113      41.936  30.276  14.376  1.00 27.35           C  
ATOM     14  CD  PRO A 113      40.708  31.100  14.105  1.00 27.67           C  
ATOM     15  N   THR A 114      39.964  29.726  18.579  1.00 17.33           N  
ATOM     16  CA  THR A 114      39.639  30.201  19.908  1.00 16.69           C  
ATOM     17  C   THR A 114      40.890  30.719  20.596  1.00 22.18           C  
ATOM     18  O   THR A 114      41.910  30.028  20.663  1.00 16.43           O  
ATOM     19  CB  THR A 114      39.005  29.074  20.735  1.00 15.31           C  
ATOM     20  OG1 THR A 114      37.753  28.716  20.141  1.00 15.87           O  
ATOM     21  CG2 THR A 114      38.786  29.516  22.178  1.00 17.17           C  
ATOM     22  N   GLU A 115      40.808  31.946  21.093  1.00 15.64           N  
ATOM     23  CA  GLU A 115      41.953  32.619  21.708  1.00 15.87           C  
ATOM     24  C   GLU A 115      41.413  33.681  22.656  1.00 18.74           C  
ATOM     25  O   GLU A 115      40.366  34.269  22.397  1.00 18.15           O  
ATOM     26  CB  GLU A 115      42.811  33.256  20.610  1.00 20.89           C  
ATOM     27  CG  GLU A 115      43.963  34.111  21.096  1.00 26.49           C  
ATOM     28  CD  GLU A 115      44.808  34.658  19.947  1.00 27.11           C  
ATOM     29  OE1 GLU A 115      44.627  34.210  18.798  1.00 32.73           O  
ATOM     30  OE2 GLU A 115      45.645  35.548  20.199  1.00 35.43           O  
ATOM     31  N   GLU A 116      42.104  33.925  23.760  1.00 14.75           N  
ATOM     32  CA  GLU A 116      41.635  34.948  24.689  1.00 23.05           C  
ATOM     33  C   GLU A 116      42.166  36.314  24.269  1.00 22.67           C  
ATOM     34  O   GLU A 116      43.352  36.467  23.985  1.00 19.36           O  
ATOM     35  CB  GLU A 116      42.028  34.625  26.125  1.00 24.65           C  
ATOM     36  CG  GLU A 116      41.396  35.579  27.132  1.00 31.83           C  
ATOM     37  CD  GLU A 116      41.752  35.230  28.562  1.00 47.11           C  
ATOM     38  OE1 GLU A 116      42.059  34.047  28.822  1.00 48.93           O  
ATOM     39  OE2 GLU A 116      41.734  36.141  29.419  1.00 48.89           O  
ATOM     40  N   VAL A 117      41.272  37.298  24.202  1.00 19.70           N  
ATOM     41  CA  VAL A 117      41.634  38.634  23.748  1.00 21.53           C  
ATOM     42  C   VAL A 117      41.031  39.689  24.676  1.00 22.10           C  
ATOM     43  O   VAL A 117      40.155  39.394  25.490  1.00 20.45           O  
ATOM     44  CB  VAL A 117      41.140  38.905  22.309  1.00 21.51           C  
ATOM     45  CG1 VAL A 117      41.931  38.068  21.287  1.00 19.48           C  
ATOM     46  CG2 VAL A 117      39.636  38.646  22.211  1.00 20.74           C  
ATOM     47  N   SER A 118      41.511  40.918  24.540  1.00 20.57           N  
ATOM     48  CA  SER A 118      40.951  42.036  25.280  1.00 22.85           C  
ATOM     49  C   SER A 118      40.022  42.794  24.341  1.00 17.25           C  
ATOM     50  O   SER A 118      40.386  43.103  23.198  1.00 27.06           O  
ATOM     51  CB  SER A 118      42.064  42.956  25.777  1.00 28.42           C  
ATOM     52  OG  SER A 118      41.577  43.846  26.766  1.00 37.34           O  
ATOM     53  N   LEU A 119      38.807  43.062  24.806  1.00 22.50           N  
ATOM     54  CA  LEU A 119      37.841  43.791  23.996  1.00 22.27           C  
ATOM     55  C   LEU A 119      37.390  45.030  24.753  1.00 17.09           C  
ATOM     56  O   LEU A 119      36.998  44.943  25.909  1.00 19.38           O  
ATOM     57  CB  LEU A 119      36.630  42.908  23.669  1.00 19.61           C  
ATOM     58  CG  LEU A 119      35.496  43.591  22.897  1.00 24.61           C  
ATOM     59  CD1 LEU A 119      35.979  44.124  21.547  1.00 26.08           C  
ATOM     60  CD2 LEU A 119      34.328  42.620  22.718  1.00 21.10           C  
ATOM     61  N   GLU A 120      37.467  46.176  24.090  1.00 20.40           N  
ATOM     62  CA  GLU A 120      36.961  47.415  24.647  1.00 23.51           C  
ATOM     63  C   GLU A 120      35.495  47.561  24.254  1.00 20.11           C  
ATOM     64  O   GLU A 120      35.134  47.428  23.085  1.00 26.24           O  
ATOM     65  CB  GLU A 120      37.773  48.598  24.126  1.00 27.04           C  
ATOM     66  CG  GLU A 120      37.613  49.881  24.932  1.00 36.32           C  
ATOM     67  CD  GLU A 120      38.640  50.943  24.543  1.00 46.44           C  
ATOM     68  OE1 GLU A 120      39.691  51.030  25.213  1.00 48.31           O  
ATOM     69  OE2 GLU A 120      38.402  51.683  23.562  1.00 38.34           O  
ATOM     70  N   VAL A 121      34.648  47.774  25.247  1.00 19.36           N  
ATOM     71  CA  VAL A 121      33.248  48.085  25.001  1.00 19.68           C  
ATOM     72  C   VAL A 121      33.017  49.470  25.579  1.00 18.76           C  
ATOM     73  O   VAL A 121      33.403  49.745  26.713  1.00 23.16           O  
ATOM     74  CB  VAL A 121      32.319  47.066  25.669  1.00 14.83           C  
ATOM     75  CG1 VAL A 121      30.860  47.512  25.558  1.00 17.06           C  
ATOM     76  CG2 VAL A 121      32.517  45.681  25.033  1.00 16.34           C  
ATOM     77  N   LEU A 122      32.415  50.350  24.791  1.00 19.52           N  
ATOM     78  CA  LEU A 122      32.194  51.709  25.243  1.00 17.18           C  
ATOM     79  C   LEU A 122      30.768  51.862  25.753  1.00 22.39           C  
ATOM     80  O   LEU A 122      29.849  51.221  25.255  1.00 19.43           O  
ATOM     81  CB  LEU A 122      32.413  52.692  24.098  1.00 16.67           C  
ATOM     82  CG  LEU A 122      33.760  52.651  23.382  1.00 18.99           C  
ATOM     83  CD1 LEU A 122      33.805  53.698  22.278  1.00 22.13           C  
ATOM     84  CD2 LEU A 122      34.899  52.845  24.388  1.00 23.58           C  
ATOM     85  N   LEU A 123      30.579  52.723  26.739  1.00 20.64           N  
ATOM     86  CA  LEU A 123      29.238  53.180  27.044  1.00 23.48           C  
ATOM     87  C   LEU A 123      28.853  54.297  26.059  1.00 27.44           C  
ATOM     88  O   LEU A 123      29.691  54.776  25.280  1.00 23.08           O  
ATOM     89  CB  LEU A 123      29.160  53.650  28.490  1.00 23.10           C  
ATOM     90  CG  LEU A 123      29.734  52.626  29.473  1.00 26.40           C  
ATOM     91  CD1 LEU A 123      29.638  53.127  30.910  1.00 34.23           C  
ATOM     92  CD2 LEU A 123      29.037  51.276  29.322  1.00 26.77           C  
ATOM     93  N   SER A 124      27.585  54.699  26.075  1.00 25.56           N  
ATOM     94  CA  SER A 124      27.086  55.694  25.124  1.00 28.54           C  
ATOM     95  C   SER A 124      27.884  56.994  25.178  1.00 26.80           C  
ATOM     96  O   SER A 124      27.954  57.738  24.196  1.00 25.85           O  
ATOM     97  CB  SER A 124      25.605  55.990  25.385  1.00 25.04           C  
ATOM     98  OG  SER A 124      24.802  54.868  25.049  1.00 27.61           O  
ATOM     99  N   ASN A 125      28.474  57.272  26.335  1.00 26.81           N  
ATOM    100  CA  ASN A 125      29.213  58.519  26.504  1.00 25.84           C  
ATOM    101  C   ASN A 125      30.706  58.349  26.210  1.00 32.26           C  
ATOM    102  O   ASN A 125      31.493  59.279  26.387  1.00 28.75           O  
ATOM    103  CB  ASN A 125      28.990  59.097  27.904  1.00 27.71           C  
ATOM    104  CG  ASN A 125      29.453  58.163  28.995  1.00 28.81           C  
ATOM    105  OD1 ASN A 125      29.943  57.072  28.718  1.00 27.78           O  
ATOM    106  ND2 ASN A 125      29.310  58.589  30.246  1.00 28.51           N  
ATOM    107  N   GLY A 126      31.088  57.157  25.757  1.00 26.36           N  
ATOM    108  CA  GLY A 126      32.471  56.887  25.404  1.00 26.02           C  
ATOM    109  C   GLY A 126      33.353  56.315  26.506  1.00 29.78           C  
ATOM    110  O   GLY A 126      34.524  56.023  26.259  1.00 30.06           O  
ATOM    111  N   GLN A 127      32.816  56.145  27.713  1.00 29.68           N  
ATOM    112  CA  GLN A 127      33.590  55.525  28.794  1.00 29.64           C  
ATOM    113  C   GLN A 127      33.963  54.093  28.419  1.00 31.87           C  
ATOM    114  O   GLN A 127      33.138  53.353  27.890  1.00 27.85           O  
ATOM    115  CB  GLN A 127      32.813  55.519  30.104  1.00 32.06           C  
ATOM    116  CG  GLN A 127      33.556  54.823  31.240  1.00 34.91           C  
ATOM    117  CD  GLN A 127      32.679  54.578  32.452  1.00 47.58           C  
ATOM    118  OE1 GLN A 127      31.900  55.441  32.852  1.00 48.83           O  
ATOM    119  NE2 GLN A 127      32.796  53.389  33.041  1.00 49.24           N  
ATOM    120  N   LYS A 128      35.202  53.707  28.708  1.00 28.42           N  
ATOM    121  CA  LYS A 128      35.729  52.416  28.277  1.00 29.04           C  
ATOM    122  C   LYS A 128      35.514  51.320  29.310  1.00 30.19           C  
ATOM    123  O   LYS A 128      35.810  51.494  30.490  1.00 31.70           O  
ATOM    124  CB  LYS A 128      37.221  52.535  27.952  1.00 27.90           C  
ATOM    125  CG  LYS A 128      37.526  53.492  26.820  1.00 31.34           C  
ATOM    126  CD  LYS A 128      39.021  53.666  26.620  1.00 37.94           C  
ATOM    127  CE  LYS A 128      39.306  54.557  25.424  1.00 40.80           C  
ATOM    128  NZ  LYS A 128      40.765  54.796  25.261  1.00 61.02           N  
ATOM    129  N   VAL A 129      34.985  50.187  28.860  1.00 22.51           N  
ATOM    130  CA  VAL A 129      34.871  49.011  29.708  1.00 22.49           C  
ATOM    131  C   VAL A 129      35.706  47.929  29.030  1.00 27.93           C  
ATOM    132  O   VAL A 129      35.381  47.503  27.930  1.00 22.92           O  
ATOM    133  CB  VAL A 129      33.410  48.527  29.831  1.00 23.84           C  
ATOM    134  CG1 VAL A 129      33.314  47.351  30.784  1.00 23.20           C  
ATOM    135  CG2 VAL A 129      32.498  49.664  30.298  1.00 28.44           C  
ATOM    136  N   LEU A 130      36.788  47.506  29.674  1.00 24.29           N  
ATOM    137  CA  LEU A 130      37.681  46.514  29.094  1.00 25.11           C  
ATOM    138  C   LEU A 130      37.365  45.119  29.639  1.00 25.80           C  
ATOM    139  O   LEU A 130      37.363  44.899  30.852  1.00 27.62           O  
ATOM    140  CB  LEU A 130      39.135  46.895  29.386  1.00 27.30           C  
ATOM    141  CG  LEU A 130      40.174  46.510  28.337  1.00 37.75           C  
ATOM    142  CD1 LEU A 130      39.910  47.235  27.028  1.00 37.05           C  
ATOM    143  CD2 LEU A 130      41.572  46.828  28.850  1.00 52.72           C  
ATOM    144  N   VAL A 131      37.090  44.171  28.749  1.00 18.83           N  
ATOM    145  CA  VAL A 131      36.803  42.810  29.188  1.00 19.86           C  
ATOM    146  C   VAL A 131      37.699  41.804  28.480  1.00 20.18           C  
ATOM    147  O   VAL A 131      38.101  42.013  27.344  1.00 23.75           O  
ATOM    148  CB  VAL A 131      35.337  42.413  28.952  1.00 22.17           C  
ATOM    149  CG1 VAL A 131      34.408  43.182  29.906  1.00 25.31           C  
ATOM    150  CG2 VAL A 131      34.947  42.638  27.495  1.00 21.31           C  
ATOM    151  N   ASN A 132      38.018  40.720  29.174  1.00 23.47           N  
ATOM    152  CA  ASN A 132      38.719  39.610  28.555  1.00 24.25           C  
ATOM    153  C   ASN A 132      37.701  38.577  28.105  1.00 21.11           C  
ATOM    154  O   ASN A 132      36.925  38.066  28.913  1.00 26.90           O  
ATOM    155  CB  ASN A 132      39.699  38.990  29.545  1.00 26.57           C  
ATOM    156  CG  ASN A 132      40.793  39.946  29.938  1.00 23.68           C  
ATOM    157  OD1 ASN A 132      41.371  40.618  29.088  1.00 33.89           O  
ATOM    158  ND2 ASN A 132      41.080  40.021  31.231  1.00 35.91           N  
ATOM    159  N   VAL A 133      37.690  38.293  26.812  1.00 20.18           N  
ATOM    160  CA  VAL A 133      36.725  37.361  26.259  1.00 19.59           C  
ATOM    161  C   VAL A 133      37.432  36.455  25.268  1.00 20.32           C  
ATOM    162  O   VAL A 133      38.623  36.617  25.016  1.00 23.53           O  
ATOM    163  CB  VAL A 133      35.578  38.102  25.545  1.00 17.39           C  
ATOM    164  CG1 VAL A 133      34.783  38.946  26.555  1.00 23.33           C  
ATOM    165  CG2 VAL A 133      36.120  38.956  24.411  1.00 18.89           C  
ATOM    166  N   LEU A 134      36.702  35.497  24.716  1.00 17.30           N  
ATOM    167  CA  LEU A 134      37.253  34.641  23.674  1.00 16.64           C  
ATOM    168  C   LEU A 134      36.878  35.167  22.296  1.00 17.44           C  
ATOM    169  O   LEU A 134      35.819  35.767  22.119  1.00 17.58           O  
ATOM    170  CB  LEU A 134      36.755  33.202  23.838  1.00 15.80           C  
ATOM    171  CG  LEU A 134      37.106  32.534  25.170  1.00 22.57           C  
ATOM    172  CD1 LEU A 134      36.618  31.095  25.183  1.00 25.18           C  
ATOM    173  CD2 LEU A 134      38.613  32.603  25.430  1.00 18.58           C  
ATOM    174  N   THR A 135      37.752  34.943  21.322  1.00 15.86           N  
ATOM    175  CA  THR A 135      37.468  35.291  19.936  1.00 16.00           C  
ATOM    176  C   THR A 135      36.186  34.606  19.487  1.00 20.98           C  
ATOM    177  O   THR A 135      35.436  35.129  18.660  1.00 20.10           O  
ATOM    178  CB  THR A 135      38.596  34.818  19.014  1.00 16.50           C  
ATOM    179  OG1 THR A 135      38.900  33.448  19.327  1.00 16.58           O  
ATOM    180  CG2 THR A 135      39.830  35.668  19.222  1.00 16.98           C  
ATOM    181  N   SER A 136      35.934  33.431  20.046  1.00 16.47           N  
ATOM    182  CA  SER A 136      34.780  32.643  19.638  1.00 18.76           C  
ATOM    183  C   SER A 136      33.553  32.862  20.532  1.00 19.03           C  
ATOM    184  O   SER A 136      32.539  32.181  20.368  1.00 21.95           O  
ATOM    185  CB  SER A 136      35.155  31.158  19.560  1.00 19.44           C  
ATOM    186  OG  SER A 136      35.898  30.759  20.701  1.00 19.66           O  
ATOM    187  N   ASP A 137      33.638  33.808  21.469  1.00 18.40           N  
ATOM    188  CA  ASP A 137      32.473  34.152  22.292  1.00 18.71           C  
ATOM    189  C   ASP A 137      31.412  34.864  21.459  1.00 18.91           C  
ATOM    190  O   ASP A 137      31.725  35.749  20.664  1.00 17.66           O  
ATOM    191  CB  ASP A 137      32.851  35.062  23.462  1.00 16.42           C  
ATOM    192  CG  ASP A 137      33.423  34.303  24.646  1.00 22.15           C  
ATOM    193  OD1 ASP A 137      33.279  33.063  24.713  1.00 25.36           O  
ATOM    194  OD2 ASP A 137      34.015  34.958  25.520  1.00 21.41           O  
ATOM    195  N   GLN A 138      30.157  34.490  21.663  1.00 18.46           N  
ATOM    196  CA  GLN A 138      29.050  35.148  20.974  1.00 18.24           C  
ATOM    197  C   GLN A 138      28.523  36.338  21.771  1.00 18.34           C  
ATOM    198  O   GLN A 138      28.975  36.614  22.879  1.00 17.04           O  
ATOM    199  CB  GLN A 138      27.928  34.147  20.693  1.00 22.27           C  
ATOM    200  CG  GLN A 138      28.279  33.176  19.587  1.00 28.67           C  
ATOM    201  CD  GLN A 138      27.403  31.950  19.588  1.00 35.49           C  
ATOM    202  OE1 GLN A 138      26.428  31.868  20.335  1.00 44.70           O  
ATOM    203  NE2 GLN A 138      27.751  30.982  18.758  1.00 38.60           N  
ATOM    204  N   THR A 139      27.566  37.050  21.187  1.00 19.41           N  
ATOM    205  CA  THR A 139      27.087  38.290  21.774  1.00 15.37           C  
ATOM    206  C   THR A 139      26.701  38.159  23.243  1.00 15.53           C  
ATOM    207  O   THR A 139      27.111  38.971  24.061  1.00 17.12           O  
ATOM    208  CB  THR A 139      25.924  38.850  20.949  1.00 17.22           C  
ATOM    209  OG1 THR A 139      26.385  39.053  19.610  1.00 18.16           O  
ATOM    210  CG2 THR A 139      25.437  40.177  21.531  1.00 20.69           C  
ATOM    211  N   GLU A 140      25.934  37.133  23.594  1.00 15.68           N  
ATOM    212  CA  GLU A 140      25.471  37.012  24.974  1.00 16.81           C  
ATOM    213  C   GLU A 140      26.639  36.804  25.938  1.00 18.00           C  
ATOM    214  O   GLU A 140      26.632  37.318  27.055  1.00 18.31           O  
ATOM    215  CB  GLU A 140      24.448  35.880  25.113  1.00 19.42           C  
ATOM    216  CG  GLU A 140      23.957  35.663  26.539  1.00 24.53           C  
ATOM    217  CD  GLU A 140      23.211  36.863  27.105  1.00 26.93           C  
ATOM    218  OE1 GLU A 140      22.653  37.656  26.314  1.00 26.66           O  
ATOM    219  OE2 GLU A 140      23.189  37.013  28.346  1.00 31.59           O  
ATOM    220  N   ASP A 141      27.646  36.050  25.504  1.00 19.97           N  
ATOM    221  CA  ASP A 141      28.830  35.834  26.336  1.00 21.78           C  
ATOM    222  C   ASP A 141      29.554  37.142  26.612  1.00 16.66           C  
ATOM    223  O   ASP A 141      29.985  37.403  27.740  1.00 18.69           O  
ATOM    224  CB  ASP A 141      29.803  34.872  25.657  1.00 17.08           C  
ATOM    225  CG  ASP A 141      29.179  33.540  25.353  1.00 27.56           C  
ATOM    226  OD1 ASP A 141      28.652  32.901  26.282  1.00 32.49           O  
ATOM    227  OD2 ASP A 141      29.202  33.145  24.176  1.00 28.73           O  
ATOM    228  N   VAL A 142      29.723  37.948  25.570  1.00 18.17           N  
ATOM    229  CA  VAL A 142      30.391  39.234  25.718  1.00 17.41           C  
ATOM    230  C   VAL A 142      29.545  40.155  26.597  1.00 19.76           C  
ATOM    231  O   VAL A 142      30.063  40.832  27.487  1.00 16.59           O  
ATOM    232  CB  VAL A 142      30.702  39.882  24.356  1.00 16.21           C  
ATOM    233  CG1 VAL A 142      31.350  41.251  24.548  1.00 17.79           C  
ATOM    234  CG2 VAL A 142      31.616  38.978  23.540  1.00 16.21           C  
ATOM    235  N   LEU A 143      28.234  40.147  26.373  1.00 18.37           N  
ATOM    236  CA  LEU A 143      27.336  40.977  27.170  1.00 20.89           C  
ATOM    237  C   LEU A 143      27.449  40.622  28.656  1.00 21.66           C  
ATOM    238  O   LEU A 143      27.523  41.495  29.520  1.00 19.75           O  
ATOM    239  CB  LEU A 143      25.893  40.817  26.677  1.00 20.18           C  
ATOM    240  CG  LEU A 143      24.826  41.707  27.316  1.00 24.16           C  
ATOM    241  CD1 LEU A 143      25.215  43.178  27.195  1.00 20.50           C  
ATOM    242  CD2 LEU A 143      23.491  41.452  26.653  1.00 23.83           C  
ATOM    243  N   GLU A 144      27.469  39.330  28.954  1.00 20.02           N  
ATOM    244  CA  GLU A 144      27.612  38.888  30.333  1.00 19.41           C  
ATOM    245  C   GLU A 144      28.951  39.291  30.959  1.00 19.30           C  
ATOM    246  O   GLU A 144      29.006  39.630  32.139  1.00 22.45           O  
ATOM    247  CB  GLU A 144      27.363  37.380  30.440  1.00 21.45           C  
ATOM    248  CG  GLU A 144      25.917  37.019  30.196  1.00 24.20           C  
ATOM    249  CD  GLU A 144      25.675  35.530  30.075  1.00 31.93           C  
ATOM    250  OE1 GLU A 144      26.590  34.737  30.396  1.00 34.15           O  
ATOM    251  OE2 GLU A 144      24.562  35.160  29.646  1.00 31.21           O  
ATOM    252  N   ALA A 145      30.021  39.268  30.170  1.00 16.53           N  
ATOM    253  CA  ALA A 145      31.333  39.676  30.659  1.00 18.91           C  
ATOM    254  C   ALA A 145      31.340  41.168  30.991  1.00 22.05           C  
ATOM    255  O   ALA A 145      31.896  41.591  32.004  1.00 20.28           O  
ATOM    256  CB  ALA A 145      32.413  39.347  29.629  1.00 19.79           C  
ATOM    257  N   VAL A 146      30.715  41.963  30.127  1.00 17.65           N  
ATOM    258  CA  VAL A 146      30.584  43.395  30.370  1.00 20.49           C  
ATOM    259  C   VAL A 146      29.776  43.633  31.648  1.00 19.50           C  
ATOM    260  O   VAL A 146      30.176  44.428  32.501  1.00 23.53           O  
ATOM    261  CB  VAL A 146      29.908  44.112  29.179  1.00 19.90           C  
ATOM    262  CG1 VAL A 146      29.485  45.532  29.564  1.00 20.96           C  
ATOM    263  CG2 VAL A 146      30.827  44.115  27.959  1.00 17.42           C  
ATOM    264  N   ALA A 147      28.648  42.938  31.779  1.00 22.82           N  
ATOM    265  CA  ALA A 147      27.782  43.106  32.945  1.00 21.52           C  
ATOM    266  C   ALA A 147      28.522  42.741  34.223  1.00 24.80           C  
ATOM    267  O   ALA A 147      28.398  43.434  35.229  1.00 25.11           O  
ATOM    268  CB  ALA A 147      26.506  42.276  32.807  1.00 18.69           C  
ATOM    269  N   ALA A 148      29.296  41.656  34.177  1.00 24.20           N  
ATOM    270  CA  ALA A 148      30.128  41.260  35.318  1.00 23.42           C  
ATOM    271  C   ALA A 148      31.134  42.344  35.695  1.00 26.00           C  
ATOM    272  O   ALA A 148      31.289  42.679  36.870  1.00 28.58           O  
ATOM    273  CB  ALA A 148      30.852  39.944  35.029  1.00 25.25           C  
ATOM    274  N   LYS A 149      31.817  42.894  34.698  1.00 23.86           N  
ATOM    275  CA  LYS A 149      32.800  43.942  34.927  1.00 25.87           C  
ATOM    276  C   LYS A 149      32.162  45.183  35.565  1.00 30.52           C  
ATOM    277  O   LYS A 149      32.778  45.850  36.395  1.00 27.07           O  
ATOM    278  CB  LYS A 149      33.491  44.315  33.613  1.00 26.55           C  
ATOM    279  CG  LYS A 149      34.709  45.208  33.776  1.00 36.44           C  
ATOM    280  CD  LYS A 149      35.808  44.497  34.562  1.00 35.32           C  
ATOM    281  CE  LYS A 149      37.011  45.397  34.773  1.00 39.32           C  
ATOM    282  NZ  LYS A 149      37.825  45.575  33.535  1.00 40.21           N  
ATOM    283  N   LEU A 150      30.921  45.481  35.186  1.00 25.97           N  
ATOM    284  CA  LEU A 150      30.220  46.665  35.699  1.00 26.32           C  
ATOM    285  C   LEU A 150      29.461  46.404  36.994  1.00 28.31           C  
ATOM    286  O   LEU A 150      28.937  47.332  37.612  1.00 27.15           O  
ATOM    287  CB  LEU A 150      29.214  47.173  34.661  1.00 20.09           C  
ATOM    288  CG  LEU A 150      29.764  47.753  33.371  1.00 21.59           C  
ATOM    289  CD1 LEU A 150      28.610  48.029  32.412  1.00 21.75           C  
ATOM    290  CD2 LEU A 150      30.541  49.020  33.676  1.00 29.39           C  
ATOM    291  N   ASP A 151      29.372  45.136  37.377  1.00 25.81           N  
ATOM    292  CA  ASP A 151      28.551  44.722  38.505  1.00 29.44           C  
ATOM    293  C   ASP A 151      27.057  44.970  38.264  1.00 31.14           C  
ATOM    294  O   ASP A 151      26.316  45.320  39.183  1.00 23.12           O  
ATOM    295  CB  ASP A 151      29.004  45.411  39.792  1.00 34.07           C  
ATOM    296  CG  ASP A 151      28.563  44.662  41.026  1.00 41.16           C  
ATOM    297  OD1 ASP A 151      28.453  43.420  40.948  1.00 41.81           O  
ATOM    298  OD2 ASP A 151      28.322  45.311  42.066  1.00 47.22           O  
ATOM    299  N   LEU A 152      26.623  44.791  37.020  1.00 25.05           N  
ATOM    300  CA  LEU A 152      25.203  44.814  36.697  1.00 24.71           C  
ATOM    301  C   LEU A 152      24.626  43.437  37.000  1.00 22.83           C  
ATOM    302  O   LEU A 152      25.173  42.434  36.555  1.00 30.58           O  
ATOM    303  CB  LEU A 152      25.003  45.140  35.214  1.00 22.17           C  
ATOM    304  CG  LEU A 152      23.561  45.386  34.771  1.00 22.47           C  
ATOM    305  CD1 LEU A 152      23.058  46.726  35.325  1.00 20.76           C  
ATOM    306  CD2 LEU A 152      23.474  45.368  33.254  1.00 24.63           C  
ATOM    307  N   PRO A 153      23.527  43.380  37.768  1.00 25.49           N  
ATOM    308  CA  PRO A 153      22.891  42.105  38.124  1.00 25.16           C  
ATOM    309  C   PRO A 153      22.447  41.324  36.895  1.00 30.01           C  
ATOM    310  O   PRO A 153      22.058  41.923  35.883  1.00 23.38           O  
ATOM    311  CB  PRO A 153      21.658  42.539  38.925  1.00 24.55           C  
ATOM    312  CG  PRO A 153      21.985  43.896  39.423  1.00 27.37           C  
ATOM    313  CD  PRO A 153      22.805  44.527  38.339  1.00 22.03           C  
ATOM    314  N   ASP A 154      22.494  39.997  36.991  1.00 24.22           N  
ATOM    315  CA  ASP A 154      22.100  39.137  35.882  1.00 26.98           C  
ATOM    316  C   ASP A 154      20.689  39.430  35.407  1.00 26.56           C  
ATOM    317  O   ASP A 154      20.406  39.388  34.210  1.00 29.22           O  
ATOM    318  CB  ASP A 154      22.196  37.658  36.272  1.00 34.05           C  
ATOM    319  CG  ASP A 154      23.597  37.249  36.679  1.00 39.88           C  
ATOM    320  OD1 ASP A 154      24.564  37.951  36.311  1.00 39.44           O  
ATOM    321  OD2 ASP A 154      23.731  36.212  37.365  1.00 49.58           O  
ATOM    322  N   ASP A 155      19.794  39.718  36.345  1.00 26.40           N  
ATOM    323  CA  ASP A 155      18.398  39.920  35.987  1.00 26.83           C  
ATOM    324  C   ASP A 155      18.141  41.256  35.272  1.00 24.11           C  
ATOM    325  O   ASP A 155      17.015  41.533  34.876  1.00 25.34           O  
ATOM    326  CB  ASP A 155      17.475  39.743  37.206  1.00 34.43           C  
ATOM    327  CG  ASP A 155      17.652  40.833  38.249  1.00 37.36           C  
ATOM    328  OD1 ASP A 155      18.622  41.609  38.156  1.00 36.88           O  
ATOM    329  OD2 ASP A 155      16.818  40.906  39.178  1.00 50.24           O  
ATOM    330  N   LEU A 156      19.184  42.066  35.091  1.00 24.08           N  
ATOM    331  CA  LEU A 156      19.040  43.314  34.339  1.00 18.08           C  
ATOM    332  C   LEU A 156      19.733  43.285  32.978  1.00 20.76           C  
ATOM    333  O   LEU A 156      19.615  44.228  32.202  1.00 17.24           O  
ATOM    334  CB  LEU A 156      19.554  44.516  35.140  1.00 20.45           C  
ATOM    335  CG  LEU A 156      18.747  44.878  36.384  1.00 24.83           C  
ATOM    336  CD1 LEU A 156      19.330  46.110  37.053  1.00 22.40           C  
ATOM    337  CD2 LEU A 156      17.302  45.104  35.999  1.00 24.57           C  
ATOM    338  N   ILE A 157      20.453  42.206  32.687  1.00 21.24           N  
ATOM    339  CA  ILE A 157      21.207  42.115  31.439  1.00 19.33           C  
ATOM    340  C   ILE A 157      20.314  42.252  30.205  1.00 18.06           C  
ATOM    341  O   ILE A 157      20.712  42.852  29.198  1.00 19.68           O  
ATOM    342  CB  ILE A 157      22.025  40.809  31.387  1.00 21.66           C  
ATOM    343  CG1 ILE A 157      23.184  40.893  32.385  1.00 23.20           C  
ATOM    344  CG2 ILE A 157      22.556  40.561  29.986  1.00 23.36           C  
ATOM    345  CD1 ILE A 157      23.948  39.584  32.582  1.00 24.76           C  
ATOM    346  N   GLY A 158      19.100  41.720  30.297  1.00 17.38           N  
ATOM    347  CA  GLY A 158      18.171  41.719  29.183  1.00 18.74           C  
ATOM    348  C   GLY A 158      17.666  43.097  28.782  1.00 18.42           C  
ATOM    349  O   GLY A 158      17.044  43.248  27.726  1.00 19.73           O  
ATOM    350  N   TYR A 159      17.940  44.094  29.620  1.00 17.69           N  
ATOM    351  CA  TYR A 159      17.525  45.471  29.350  1.00 16.94           C  
ATOM    352  C   TYR A 159      18.562  46.213  28.514  1.00 17.19           C  
ATOM    353  O   TYR A 159      18.330  47.348  28.107  1.00 16.70           O  
ATOM    354  CB  TYR A 159      17.301  46.235  30.661  1.00 17.84           C  
ATOM    355  CG  TYR A 159      16.103  45.757  31.451  1.00 17.69           C  
ATOM    356  CD1 TYR A 159      14.848  46.299  31.234  1.00 18.82           C  
ATOM    357  CD2 TYR A 159      16.230  44.759  32.407  1.00 22.85           C  
ATOM    358  CE1 TYR A 159      13.741  45.865  31.960  1.00 20.88           C  
ATOM    359  CE2 TYR A 159      15.132  44.311  33.128  1.00 23.14           C  
ATOM    360  CZ  TYR A 159      13.891  44.871  32.899  1.00 24.12           C  
ATOM    361  OH  TYR A 159      12.793  44.439  33.617  1.00 21.65           O  
ATOM    362  N   PHE A 160      19.702  45.574  28.254  1.00 14.48           N  
ATOM    363  CA  PHE A 160      20.790  46.227  27.531  1.00 14.13           C  
ATOM    364  C   PHE A 160      21.263  45.349  26.384  1.00 15.72           C  
ATOM    365  O   PHE A 160      21.096  44.144  26.428  1.00 15.45           O  
ATOM    366  CB  PHE A 160      21.966  46.489  28.472  1.00 12.54           C  
ATOM    367  CG  PHE A 160      21.665  47.481  29.537  1.00 13.46           C  
ATOM    368  CD1 PHE A 160      21.114  47.074  30.748  1.00 13.64           C  
ATOM    369  CD2 PHE A 160      21.916  48.825  29.332  1.00 14.01           C  
ATOM    370  CE1 PHE A 160      20.821  48.013  31.740  1.00 20.72           C  
ATOM    371  CE2 PHE A 160      21.627  49.761  30.312  1.00 16.89           C  
ATOM    372  CZ  PHE A 160      21.076  49.349  31.518  1.00 18.00           C  
ATOM    373  N   SER A 161      21.843  45.965  25.360  1.00 12.63           N  
ATOM    374  CA  SER A 161      22.382  45.232  24.215  1.00 14.78           C  
ATOM    375  C   SER A 161      23.719  45.809  23.784  1.00 15.11           C  
ATOM    376  O   SER A 161      24.096  46.902  24.194  1.00 13.59           O  
ATOM    377  CB  SER A 161      21.420  45.304  23.022  1.00 19.65           C  
ATOM    378  OG  SER A 161      20.182  44.685  23.300  1.00 17.48           O  
ATOM    379  N   LEU A 162      24.418  45.075  22.917  1.00 11.50           N  
ATOM    380  CA  LEU A 162      25.650  45.561  22.318  1.00 11.97           C  
ATOM    381  C   LEU A 162      25.366  45.999  20.889  1.00 10.56           C  
ATOM    382  O   LEU A 162      24.604  45.338  20.166  1.00 13.04           O  
ATOM    383  CB  LEU A 162      26.724  44.461  22.326  1.00 13.49           C  
ATOM    384  CG  LEU A 162      27.135  43.926  23.700  1.00 16.21           C  
ATOM    385  CD1 LEU A 162      28.147  42.769  23.536  1.00 17.04           C  
ATOM    386  CD2 LEU A 162      27.721  45.039  24.549  1.00 14.29           C  
ATOM    387  N   PHE A 163      25.975  47.114  20.503  1.00 11.74           N  
ATOM    388  CA  PHE A 163      25.826  47.677  19.169  1.00 15.02           C  
ATOM    389  C   PHE A 163      27.192  47.915  18.539  1.00 13.01           C  
ATOM    390  O   PHE A 163      28.155  48.268  19.218  1.00 17.56           O  
ATOM    391  CB  PHE A 163      25.083  49.012  19.236  1.00 13.07           C  
ATOM    392  CG  PHE A 163      23.698  48.911  19.817  1.00 12.60           C  
ATOM    393  CD1 PHE A 163      23.511  48.867  21.183  1.00 14.90           C  
ATOM    394  CD2 PHE A 163      22.589  48.895  18.986  1.00 14.80           C  
ATOM    395  CE1 PHE A 163      22.241  48.766  21.726  1.00 14.17           C  
ATOM    396  CE2 PHE A 163      21.311  48.802  19.511  1.00 18.61           C  
ATOM    397  CZ  PHE A 163      21.133  48.744  20.884  1.00 15.81           C  
ATOM    398  N   LEU A 164      27.257  47.717  17.230  1.00 14.55           N  
ATOM    399  CA  LEU A 164      28.403  48.134  16.437  1.00 15.24           C  
ATOM    400  C   LEU A 164      28.137  49.566  15.992  1.00 14.42           C  
ATOM    401  O   LEU A 164      27.072  49.851  15.457  1.00 14.41           O  
ATOM    402  CB  LEU A 164      28.507  47.246  15.198  1.00 15.82           C  
ATOM    403  CG  LEU A 164      29.623  47.586  14.211  1.00 18.13           C  
ATOM    404  CD1 LEU A 164      30.984  47.399  14.876  1.00 19.09           C  
ATOM    405  CD2 LEU A 164      29.498  46.728  12.945  1.00 18.44           C  
ATOM    406  N   VAL A 165      29.088  50.464  16.229  1.00 16.41           N  
ATOM    407  CA  VAL A 165      28.949  51.862  15.817  1.00 15.03           C  
ATOM    408  C   VAL A 165      30.211  52.362  15.119  1.00 18.60           C  
ATOM    409  O   VAL A 165      31.286  51.794  15.284  1.00 18.88           O  
ATOM    410  CB  VAL A 165      28.655  52.791  17.028  1.00 16.69           C  
ATOM    411  CG1 VAL A 165      27.530  52.222  17.875  1.00 15.12           C  
ATOM    412  CG2 VAL A 165      29.910  52.981  17.896  1.00 17.85           C  
ATOM    413  N   ARG A 166      30.068  53.433  14.344  1.00 17.33           N  
ATOM    414  CA  ARG A 166      31.217  54.166  13.839  1.00 18.71           C  
ATOM    415  C   ARG A 166      31.376  55.397  14.706  1.00 23.34           C  
ATOM    416  O   ARG A 166      30.430  56.166  14.871  1.00 20.12           O  
ATOM    417  CB  ARG A 166      30.998  54.605  12.394  1.00 20.84           C  
ATOM    418  CG  ARG A 166      32.183  55.402  11.859  1.00 28.21           C  
ATOM    419  CD  ARG A 166      31.948  55.923  10.461  1.00 39.19           C  
ATOM    420  NE  ARG A 166      33.064  56.758  10.026  1.00 56.39           N  
ATOM    421  CZ  ARG A 166      33.158  58.066  10.254  1.00 53.18           C  
ATOM    422  NH1 ARG A 166      32.192  58.702  10.907  1.00 45.58           N  
ATOM    423  NH2 ARG A 166      34.217  58.739   9.824  1.00 55.71           N  
ATOM    424  N   GLU A 167      32.556  55.583  15.285  1.00 20.82           N  
ATOM    425  CA  GLU A 167      32.783  56.775  16.075  1.00 21.40           C  
ATOM    426  C   GLU A 167      33.294  57.884  15.166  1.00 30.91           C  
ATOM    427  O   GLU A 167      34.270  57.699  14.439  1.00 24.99           O  
ATOM    428  CB  GLU A 167      33.753  56.511  17.229  1.00 26.04           C  
ATOM    429  CG  GLU A 167      33.959  57.722  18.123  1.00 27.77           C  
ATOM    430  CD  GLU A 167      34.878  57.451  19.303  1.00 36.22           C  
ATOM    431  OE1 GLU A 167      34.947  56.295  19.772  1.00 33.39           O  
ATOM    432  OE2 GLU A 167      35.537  58.405  19.763  1.00 42.57           O  
ATOM    433  N   LYS A 168      32.609  59.024  15.193  1.00 28.52           N  
ATOM    434  CA  LYS A 168      32.973  60.162  14.359  1.00 32.59           C  
ATOM    435  C   LYS A 168      34.104  60.954  15.006  1.00 31.00           C  
ATOM    436  O   LYS A 168      34.437  60.739  16.177  1.00 30.39           O  
ATOM    437  CB  LYS A 168      31.754  61.056  14.109  1.00 34.66           C  
ATOM    438  CG  LYS A 168      30.585  60.315  13.474  1.00 36.43           C  
ATOM    439  CD  LYS A 168      29.552  61.267  12.899  1.00 47.00           C  
ATOM    440  CE  LYS A 168      28.959  62.158  13.970  1.00 43.68           C  
ATOM    441  NZ  LYS A 168      28.059  63.196  13.382  1.00 53.94           N  
ATOM    442  N   GLU A 169      34.698  61.861  14.239  1.00 34.54           N  
ATOM    443  CA  GLU A 169      35.803  62.673  14.733  1.00 43.39           C  
ATOM    444  C   GLU A 169      35.456  63.331  16.064  1.00 40.66           C  
ATOM    445  O   GLU A 169      36.274  63.356  16.987  1.00 38.10           O  
ATOM    446  CB  GLU A 169      36.189  63.741  13.705  1.00 49.40           C  
ATOM    447  CG  GLU A 169      36.742  63.181  12.406  1.00 61.51           C  
ATOM    448  CD  GLU A 169      37.038  64.264  11.385  1.00 75.37           C  
ATOM    449  OE1 GLU A 169      36.796  65.453  11.690  1.00 75.19           O  
ATOM    450  OE2 GLU A 169      37.510  63.928  10.278  1.00 80.65           O  
ATOM    451  N   ASP A 170      34.233  63.846  16.165  1.00 38.19           N  
ATOM    452  CA  ASP A 170      33.808  64.564  17.362  1.00 33.94           C  
ATOM    453  C   ASP A 170      33.421  63.653  18.526  1.00 34.71           C  
ATOM    454  O   ASP A 170      33.022  64.133  19.588  1.00 32.32           O  
ATOM    455  CB  ASP A 170      32.668  65.533  17.039  1.00 35.91           C  
ATOM    456  CG  ASP A 170      31.414  64.829  16.549  1.00 43.03           C  
ATOM    457  OD1 ASP A 170      31.326  63.585  16.661  1.00 34.78           O  
ATOM    458  OD2 ASP A 170      30.505  65.532  16.058  1.00 40.64           O  
ATOM    459  N   GLY A 171      33.536  62.344  18.328  1.00 29.47           N  
ATOM    460  CA  GLY A 171      33.265  61.388  19.391  1.00 29.70           C  
ATOM    461  C   GLY A 171      31.841  60.854  19.413  1.00 24.92           C  
ATOM    462  O   GLY A 171      31.523  59.954  20.198  1.00 27.75           O  
ATOM    463  N   ALA A 172      30.983  61.409  18.561  1.00 27.63           N  
ATOM    464  CA  ALA A 172      29.613  60.917  18.434  1.00 29.34           C  
ATOM    465  C   ALA A 172      29.578  59.571  17.702  1.00 25.21           C  
ATOM    466  O   ALA A 172      30.486  59.247  16.936  1.00 22.73           O  
ATOM    467  CB  ALA A 172      28.737  61.939  17.723  1.00 28.43           C  
ATOM    468  N   PHE A 173      28.529  58.794  17.953  1.00 22.13           N  
ATOM    469  CA  PHE A 173      28.418  57.440  17.417  1.00 21.32           C  
ATOM    470  C   PHE A 173      27.345  57.378  16.343  1.00 22.08           C  
ATOM    471  O   PHE A 173      26.221  57.833  16.561  1.00 21.74           O  
ATOM    472  CB  PHE A 173      28.001  56.464  18.517  1.00 19.88           C  
ATOM    473  CG  PHE A 173      29.013  56.287  19.605  1.00 21.52           C  
ATOM    474  CD1 PHE A 173      30.361  56.515  19.372  1.00 23.10           C  
ATOM    475  CD2 PHE A 173      28.610  55.873  20.867  1.00 20.45           C  
ATOM    476  CE1 PHE A 173      31.295  56.341  20.387  1.00 23.87           C  
ATOM    477  CE2 PHE A 173      29.530  55.697  21.886  1.00 22.27           C  
ATOM    478  CZ  PHE A 173      30.876  55.929  21.644  1.00 23.73           C  
ATOM    479  N   SER A 174      27.679  56.797  15.196  1.00 19.10           N  
ATOM    480  CA  SER A 174      26.678  56.460  14.193  1.00 13.99           C  
ATOM    481  C   SER A 174      26.420  54.964  14.303  1.00 16.86           C  
ATOM    482  O   SER A 174      27.317  54.160  14.072  1.00 17.48           O  
ATOM    483  CB  SER A 174      27.187  56.783  12.788  1.00 16.97           C  
ATOM    484  OG  SER A 174      27.542  58.146  12.685  1.00 21.37           O  
ATOM    485  N   PHE A 175      25.198  54.592  14.661  1.00 15.49           N  
ATOM    486  CA  PHE A 175      24.900  53.200  14.936  1.00 15.31           C  
ATOM    487  C   PHE A 175      24.770  52.364  13.664  1.00 21.01           C  
ATOM    488  O   PHE A 175      24.028  52.720  12.757  1.00 18.01           O  
ATOM    489  CB  PHE A 175      23.649  53.099  15.812  1.00 16.73           C  
ATOM    490  CG  PHE A 175      23.938  53.282  17.268  1.00 15.39           C  
ATOM    491  CD1 PHE A 175      24.443  54.482  17.741  1.00 18.81           C  
ATOM    492  CD2 PHE A 175      23.710  52.260  18.166  1.00 15.87           C  
ATOM    493  CE1 PHE A 175      24.729  54.654  19.089  1.00 17.86           C  
ATOM    494  CE2 PHE A 175      24.004  52.424  19.510  1.00 18.78           C  
ATOM    495  CZ  PHE A 175      24.506  53.626  19.967  1.00 18.67           C  
ATOM    496  N   VAL A 176      25.515  51.262  13.600  1.00 16.13           N  
ATOM    497  CA  VAL A 176      25.512  50.406  12.412  1.00 17.22           C  
ATOM    498  C   VAL A 176      24.512  49.271  12.556  1.00 17.98           C  
ATOM    499  O   VAL A 176      23.675  49.053  11.684  1.00 17.12           O  
ATOM    500  CB  VAL A 176      26.911  49.811  12.123  1.00 17.67           C  
ATOM    501  CG1 VAL A 176      26.861  48.926  10.869  1.00 18.15           C  
ATOM    502  CG2 VAL A 176      27.930  50.913  11.962  1.00 22.73           C  
ATOM    503  N   ARG A 177      24.596  48.534  13.659  1.00 14.19           N  
ATOM    504  CA  ARG A 177      23.622  47.486  13.916  1.00 14.33           C  
ATOM    505  C   ARG A 177      23.625  47.078  15.378  1.00 15.36           C  
ATOM    506  O   ARG A 177      24.578  47.344  16.113  1.00 16.56           O  
ATOM    507  CB  ARG A 177      23.899  46.249  13.047  1.00 18.43           C  
ATOM    508  CG  ARG A 177      25.312  45.699  13.216  1.00 16.37           C  
ATOM    509  CD  ARG A 177      25.613  44.579  12.211  1.00 31.82           C  
ATOM    510  NE  ARG A 177      24.984  43.328  12.607  1.00 28.38           N  
ATOM    511  CZ  ARG A 177      23.844  42.856  12.108  1.00 36.10           C  
ATOM    512  NH1 ARG A 177      23.195  43.520  11.154  1.00 32.87           N  
ATOM    513  NH2 ARG A 177      23.359  41.702  12.558  1.00 33.94           N  
ATOM    514  N   LYS A 178      22.545  46.438  15.799  1.00 15.88           N  
ATOM    515  CA  LYS A 178      22.539  45.789  17.100  1.00 16.90           C  
ATOM    516  C   LYS A 178      23.124  44.406  16.857  1.00 17.22           C  
ATOM    517  O   LYS A 178      22.744  43.746  15.898  1.00 18.22           O  
ATOM    518  CB  LYS A 178      21.117  45.689  17.645  1.00 16.33           C  
ATOM    519  CG  LYS A 178      20.999  44.842  18.908  1.00 21.96           C  
ATOM    520  CD  LYS A 178      19.690  45.104  19.660  1.00 27.05           C  
ATOM    521  CE  LYS A 178      18.495  45.181  18.727  1.00 42.88           C  
ATOM    522  NZ  LYS A 178      18.363  43.972  17.862  1.00 46.01           N  
ATOM    523  N   LEU A 179      24.066  43.971  17.688  1.00 15.77           N  
ATOM    524  CA  LEU A 179      24.665  42.649  17.489  1.00 19.12           C  
ATOM    525  C   LEU A 179      23.667  41.541  17.815  1.00 23.77           C  
ATOM    526  O   LEU A 179      23.033  41.552  18.874  1.00 23.26           O  
ATOM    527  CB  LEU A 179      25.946  42.490  18.319  1.00 14.88           C  
ATOM    528  CG  LEU A 179      27.070  43.474  17.946  1.00 20.77           C  
ATOM    529  CD1 LEU A 179      28.304  43.264  18.812  1.00 18.51           C  
ATOM    530  CD2 LEU A 179      27.425  43.380  16.469  1.00 25.31           C  
ATOM    531  N   GLN A 180      23.523  40.585  16.899  1.00 21.90           N  
ATOM    532  CA  GLN A 180      22.562  39.501  17.084  1.00 21.78           C  
ATOM    533  C   GLN A 180      23.176  38.334  17.848  1.00 24.66           C  
ATOM    534  O   GLN A 180      24.389  38.279  18.024  1.00 23.75           O  
ATOM    535  CB  GLN A 180      22.025  39.026  15.735  1.00 26.37           C  
ATOM    536  CG  GLN A 180      21.298  40.104  14.942  1.00 36.20           C  
ATOM    537  CD  GLN A 180      20.669  39.561  13.667  1.00 48.22           C  
ATOM    538  OE1 GLN A 180      19.539  39.070  13.681  1.00 53.78           O  
ATOM    539  NE2 GLN A 180      21.400  39.647  12.558  1.00 47.58           N  
ATOM    540  N   GLU A 181      22.331  37.403  18.286  1.00 25.24           N  
ATOM    541  CA  GLU A 181      22.754  36.287  19.137  1.00 32.84           C  
ATOM    542  C   GLU A 181      23.868  35.431  18.541  1.00 26.17           C  
ATOM    543  O   GLU A 181      24.711  34.919  19.265  1.00 29.70           O  
ATOM    544  CB  GLU A 181      21.567  35.374  19.460  1.00 35.03           C  
ATOM    545  CG  GLU A 181      20.461  36.029  20.255  1.00 52.58           C  
ATOM    546  CD  GLU A 181      19.322  35.073  20.546  1.00 68.78           C  
ATOM    547  OE1 GLU A 181      19.340  33.944  20.006  1.00 64.84           O  
ATOM    548  OE2 GLU A 181      18.411  35.452  21.315  1.00 81.10           O  
ATOM    549  N   PHE A 182      23.850  35.257  17.224  1.00 23.83           N  
ATOM    550  CA  PHE A 182      24.807  34.377  16.565  1.00 31.17           C  
ATOM    551  C   PHE A 182      26.150  35.057  16.304  1.00 29.17           C  
ATOM    552  O   PHE A 182      27.119  34.401  15.922  1.00 29.56           O  
ATOM    553  CB  PHE A 182      24.226  33.867  15.244  1.00 32.50           C  
ATOM    554  CG  PHE A 182      23.901  34.967  14.266  1.00 38.20           C  
ATOM    555  CD1 PHE A 182      24.874  35.462  13.410  1.00 37.63           C  
ATOM    556  CD2 PHE A 182      22.629  35.516  14.215  1.00 38.17           C  
ATOM    557  CE1 PHE A 182      24.586  36.477  12.514  1.00 41.91           C  
ATOM    558  CE2 PHE A 182      22.334  36.531  13.319  1.00 39.20           C  
ATOM    559  CZ  PHE A 182      23.314  37.013  12.471  1.00 41.50           C  
ATOM    560  N   GLU A 183      26.216  36.371  16.498  1.00 23.31           N  
ATOM    561  CA  GLU A 183      27.425  37.112  16.142  1.00 21.58           C  
ATOM    562  C   GLU A 183      28.560  36.932  17.149  1.00 18.03           C  
ATOM    563  O   GLU A 183      28.319  36.639  18.315  1.00 18.69           O  
ATOM    564  CB  GLU A 183      27.112  38.601  15.966  1.00 21.25           C  
ATOM    565  CG  GLU A 183      26.288  38.883  14.735  1.00 27.62           C  
ATOM    566  CD  GLU A 183      26.154  40.358  14.465  1.00 30.02           C  
ATOM    567  OE1 GLU A 183      27.173  41.001  14.138  1.00 37.08           O  
ATOM    568  OE2 GLU A 183      25.033  40.871  14.601  1.00 26.38           O  
ATOM    569  N   LEU A 184      29.790  37.091  16.665  1.00 17.08           N  
ATOM    570  CA  LEU A 184      30.992  37.094  17.502  1.00 20.10           C  
ATOM    571  C   LEU A 184      31.526  38.518  17.555  1.00 17.25           C  
ATOM    572  O   LEU A 184      32.165  38.977  16.611  1.00 22.02           O  
ATOM    573  CB  LEU A 184      32.058  36.182  16.895  1.00 20.48           C  
ATOM    574  CG  LEU A 184      31.646  34.741  16.600  1.00 26.10           C  
ATOM    575  CD1 LEU A 184      32.803  33.989  15.925  1.00 28.22           C  
ATOM    576  CD2 LEU A 184      31.205  34.040  17.868  1.00 29.80           C  
ATOM    577  N   PRO A 185      31.243  39.240  18.651  1.00 17.15           N  
ATOM    578  CA  PRO A 185      31.550  40.678  18.679  1.00 18.25           C  
ATOM    579  C   PRO A 185      33.003  41.010  18.359  1.00 19.98           C  
ATOM    580  O   PRO A 185      33.253  41.964  17.621  1.00 18.94           O  
ATOM    581  CB  PRO A 185      31.192  41.087  20.108  1.00 16.23           C  
ATOM    582  CG  PRO A 185      30.100  40.126  20.496  1.00 18.28           C  
ATOM    583  CD  PRO A 185      30.467  38.811  19.828  1.00 18.23           C  
ATOM    584  N   TYR A 186      33.947  40.236  18.890  1.00 16.97           N  
ATOM    585  CA  TYR A 186      35.350  40.479  18.577  1.00 20.61           C  
ATOM    586  C   TYR A 186      35.587  40.438  17.071  1.00 19.74           C  
ATOM    587  O   TYR A 186      36.226  41.328  16.507  1.00 23.11           O  
ATOM    588  CB  TYR A 186      36.266  39.469  19.269  1.00 21.04           C  
ATOM    589  CG  TYR A 186      37.724  39.800  19.041  1.00 25.77           C  
ATOM    590  CD1 TYR A 186      38.354  40.791  19.787  1.00 30.25           C  
ATOM    591  CD2 TYR A 186      38.455  39.154  18.063  1.00 25.16           C  
ATOM    592  CE1 TYR A 186      39.684  41.108  19.574  1.00 32.93           C  
ATOM    593  CE2 TYR A 186      39.785  39.467  17.840  1.00 26.69           C  
ATOM    594  CZ  TYR A 186      40.392  40.439  18.596  1.00 28.90           C  
ATOM    595  OH  TYR A 186      41.715  40.749  18.369  1.00 42.46           O  
ATOM    596  N   VAL A 187      35.056  39.408  16.426  1.00 20.60           N  
ATOM    597  CA  VAL A 187      35.167  39.274  14.981  1.00 24.19           C  
ATOM    598  C   VAL A 187      34.415  40.393  14.250  1.00 24.78           C  
ATOM    599  O   VAL A 187      34.954  41.016  13.335  1.00 25.61           O  
ATOM    600  CB  VAL A 187      34.647  37.910  14.509  1.00 26.50           C  
ATOM    601  CG1 VAL A 187      34.733  37.805  12.998  1.00 27.71           C  
ATOM    602  CG2 VAL A 187      35.437  36.790  15.186  1.00 26.35           C  
ATOM    603  N   SER A 188      33.173  40.631  14.654  1.00 22.05           N  
ATOM    604  CA  SER A 188      32.357  41.694  14.065  1.00 24.24           C  
ATOM    605  C   SER A 188      33.107  43.019  13.936  1.00 25.46           C  
ATOM    606  O   SER A 188      33.072  43.655  12.882  1.00 31.04           O  
ATOM    607  CB  SER A 188      31.072  41.907  14.869  1.00 22.97           C  
ATOM    608  OG  SER A 188      30.221  40.781  14.773  1.00 29.62           O  
ATOM    609  N   VAL A 189      33.786  43.438  15.000  1.00 20.39           N  
ATOM    610  CA  VAL A 189      34.466  44.725  14.969  1.00 22.66           C  
ATOM    611  C   VAL A 189      35.861  44.646  14.326  1.00 28.23           C  
ATOM    612  O   VAL A 189      36.238  45.512  13.534  1.00 25.80           O  
ATOM    613  CB  VAL A 189      34.483  45.408  16.372  1.00 23.72           C  
ATOM    614  CG1 VAL A 189      35.375  44.658  17.356  1.00 20.27           C  
ATOM    615  CG2 VAL A 189      34.910  46.863  16.250  1.00 24.60           C  
ATOM    616  N   THR A 190      36.606  43.589  14.639  1.00 24.12           N  
ATOM    617  CA  THR A 190      37.962  43.424  14.123  1.00 23.92           C  
ATOM    618  C   THR A 190      38.009  43.203  12.607  1.00 24.57           C  
ATOM    619  O   THR A 190      38.937  43.656  11.934  1.00 31.95           O  
ATOM    620  CB  THR A 190      38.685  42.263  14.853  1.00 23.61           C  
ATOM    621  OG1 THR A 190      38.777  42.576  16.247  1.00 31.76           O  
ATOM    622  CG2 THR A 190      40.082  42.071  14.295  1.00 42.75           C  
ATOM    623  N   SER A 191      37.008  42.515  12.067  1.00 22.91           N  
ATOM    624  CA  SER A 191      36.994  42.191  10.646  1.00 26.06           C  
ATOM    625  C   SER A 191      36.868  43.433   9.754  1.00 34.25           C  
ATOM    626  O   SER A 191      37.132  43.368   8.552  1.00 27.00           O  
ATOM    627  CB  SER A 191      35.889  41.177  10.324  1.00 27.70           C  
ATOM    628  OG  SER A 191      34.595  41.748  10.453  1.00 30.34           O  
ATOM    629  N   LEU A 192      36.477  44.564  10.339  1.00 25.96           N  
ATOM    630  CA  LEU A 192      36.324  45.801   9.565  1.00 26.18           C  
ATOM    631  C   LEU A 192      37.667  46.481   9.307  1.00 30.52           C  
ATOM    632  O   LEU A 192      37.778  47.333   8.421  1.00 32.64           O  
ATOM    633  CB  LEU A 192      35.372  46.771  10.275  1.00 23.75           C  
ATOM    634  CG  LEU A 192      33.932  46.269  10.389  1.00 23.64           C  
ATOM    635  CD1 LEU A 192      33.106  47.198  11.278  1.00 19.11           C  
ATOM    636  CD2 LEU A 192      33.302  46.129   9.009  1.00 23.70           C  
ATOM    637  N   ARG A 193      38.672  46.101  10.092  1.00 30.48           N  
ATOM    638  CA  ARG A 193      40.032  46.636   9.980  1.00 36.99           C  
ATOM    639  C   ARG A 193      40.087  48.159   9.978  1.00 41.53           C  
ATOM    640  O   ARG A 193      40.747  48.767   9.134  1.00 35.59           O  
ATOM    641  CB  ARG A 193      40.752  46.068   8.751  1.00 37.15           C  
ATOM    642  CG  ARG A 193      40.907  44.551   8.771  1.00 39.62           C  
ATOM    643  CD  ARG A 193      41.924  44.105   7.741  1.00 54.85           C  
ATOM    644  NE  ARG A 193      43.258  44.616   8.055  1.00 66.54           N  
ATOM    645  CZ  ARG A 193      44.218  44.810   7.156  1.00 58.22           C  
ATOM    646  NH1 ARG A 193      43.995  44.545   5.876  1.00 52.64           N  
ATOM    647  NH2 ARG A 193      45.400  45.276   7.538  1.00 56.06           N  
ATOM    648  N   SER A 194      39.391  48.765  10.934  1.00 34.07           N  
ATOM    649  CA  SER A 194      39.398  50.210  11.106  1.00 37.31           C  
ATOM    650  C   SER A 194      39.127  50.561  12.558  1.00 41.45           C  
ATOM    651  O   SER A 194      38.174  50.064  13.158  1.00 39.84           O  
ATOM    652  CB  SER A 194      38.351  50.875  10.216  1.00 43.49           C  
ATOM    653  OG  SER A 194      38.196  52.240  10.572  1.00 46.68           O  
ATOM    654  N   GLN A 195      39.958  51.431  13.117  1.00 35.82           N  
ATOM    655  CA  GLN A 195      39.843  51.780  14.524  1.00 38.62           C  
ATOM    656  C   GLN A 195      38.649  52.692  14.815  1.00 31.99           C  
ATOM    657  O   GLN A 195      38.359  52.983  15.973  1.00 31.00           O  
ATOM    658  CB  GLN A 195      41.138  52.422  15.028  1.00 45.57           C  
ATOM    659  CG  GLN A 195      42.366  51.535  14.870  1.00 58.24           C  
ATOM    660  CD  GLN A 195      42.191  50.170  15.518  1.00 61.86           C  
ATOM    661  OE1 GLN A 195      41.845  50.066  16.698  1.00 66.44           O  
ATOM    662  NE2 GLN A 195      42.423  49.114  14.743  1.00 57.66           N  
ATOM    663  N   GLU A 196      37.959  53.139  13.770  1.00 26.51           N  
ATOM    664  CA  GLU A 196      36.792  54.006  13.954  1.00 31.04           C  
ATOM    665  C   GLU A 196      35.565  53.235  14.438  1.00 28.93           C  
ATOM    666  O   GLU A 196      34.627  53.824  14.986  1.00 24.62           O  
ATOM    667  CB  GLU A 196      36.442  54.737  12.660  1.00 34.00           C  
ATOM    668  CG  GLU A 196      37.466  55.767  12.226  1.00 47.15           C  
ATOM    669  CD  GLU A 196      37.125  56.377  10.886  1.00 54.09           C  
ATOM    670  OE1 GLU A 196      36.261  55.807  10.187  1.00 58.79           O  
ATOM    671  OE2 GLU A 196      37.717  57.421  10.531  1.00 63.02           O  
ATOM    672  N   TYR A 197      35.564  51.924  14.232  1.00 23.48           N  
ATOM    673  CA  TYR A 197      34.423  51.109  14.653  1.00 20.88           C  
ATOM    674  C   TYR A 197      34.574  50.569  16.065  1.00 25.07           C  
ATOM    675  O   TYR A 197      35.654  50.137  16.473  1.00 21.70           O  
ATOM    676  CB  TYR A 197      34.127  50.014  13.628  1.00 20.91           C  
ATOM    677  CG  TYR A 197      33.705  50.641  12.331  1.00 22.68           C  
ATOM    678  CD1 TYR A 197      32.375  50.925  12.082  1.00 26.01           C  
ATOM    679  CD2 TYR A 197      34.648  51.022  11.384  1.00 35.49           C  
ATOM    680  CE1 TYR A 197      31.988  51.539  10.910  1.00 27.13           C  
ATOM    681  CE2 TYR A 197      34.268  51.633  10.204  1.00 31.02           C  
ATOM    682  CZ  TYR A 197      32.937  51.886   9.976  1.00 30.97           C  
ATOM    683  OH  TYR A 197      32.547  52.493   8.806  1.00 44.41           O  
ATOM    684  N   LYS A 198      33.474  50.626  16.812  1.00 19.44           N  
ATOM    685  CA  LYS A 198      33.472  50.316  18.233  1.00 21.58           C  
ATOM    686  C   LYS A 198      32.266  49.468  18.593  1.00 17.82           C  
ATOM    687  O   LYS A 198      31.259  49.467  17.886  1.00 16.20           O  
ATOM    688  CB  LYS A 198      33.363  51.602  19.057  1.00 20.62           C  
ATOM    689  CG  LYS A 198      34.289  52.719  18.643  1.00 23.96           C  
ATOM    690  CD  LYS A 198      35.720  52.404  19.018  1.00 22.85           C  
ATOM    691  CE  LYS A 198      36.628  53.585  18.709  1.00 32.65           C  
ATOM    692  NZ  LYS A 198      38.068  53.202  18.785  1.00 40.80           N  
ATOM    693  N   ILE A 199      32.380  48.756  19.706  1.00 17.98           N  
ATOM    694  CA AILE A 199      31.249  48.061  20.301  0.54 17.76           C  
ATOM    695  CA BILE A 199      31.244  48.067  20.296  0.46 17.76           C  
ATOM    696  C   ILE A 199      30.711  48.911  21.451  1.00 15.62           C  
ATOM    697  O   ILE A 199      31.470  49.339  22.321  1.00 16.46           O  
ATOM    698  CB AILE A 199      31.660  46.682  20.853  0.54 16.98           C  
ATOM    699  CB BILE A 199      31.639  46.675  20.819  0.46 16.98           C  
ATOM    700  CG1AILE A 199      32.195  45.791  19.730  0.54 17.56           C  
ATOM    701  CG1BILE A 199      32.166  45.812  19.672  0.46 17.56           C  
ATOM    702  CG2AILE A 199      30.481  46.024  21.570  0.54 17.04           C  
ATOM    703  CG2BILE A 199      30.452  46.010  21.514  0.46 17.05           C  
ATOM    704  CD1AILE A 199      31.175  45.477  18.653  0.54 15.64           C  
ATOM    705  CD1BILE A 199      32.500  44.399  20.075  0.46 17.82           C  
ATOM    706  N   VAL A 200      29.403  49.155  21.453  1.00 15.33           N  
ATOM    707  CA  VAL A 200      28.785  50.015  22.460  1.00 14.42           C  
ATOM    708  C   VAL A 200      27.671  49.296  23.227  1.00 15.31           C  
ATOM    709  O   VAL A 200      26.903  48.536  22.649  1.00 17.22           O  
ATOM    710  CB  VAL A 200      28.209  51.301  21.806  1.00 19.17           C  
ATOM    711  CG1 VAL A 200      27.399  52.101  22.807  1.00 20.13           C  
ATOM    712  CG2 VAL A 200      29.339  52.158  21.228  1.00 18.94           C  
ATOM    713  N   LEU A 201      27.613  49.531  24.535  1.00 12.12           N  
ATOM    714  CA  LEU A 201      26.539  49.023  25.378  1.00 13.48           C  
ATOM    715  C   LEU A 201      25.524  50.133  25.581  1.00 12.31           C  
ATOM    716  O   LEU A 201      25.887  51.242  25.952  1.00 15.85           O  
ATOM    717  CB  LEU A 201      27.098  48.612  26.744  1.00 16.76           C  
ATOM    718  CG  LEU A 201      26.075  48.111  27.767  1.00 17.64           C  
ATOM    719  CD1 LEU A 201      25.672  46.695  27.443  1.00 15.79           C  
ATOM    720  CD2 LEU A 201      26.635  48.198  29.187  1.00 20.77           C  
ATOM    721  N   ARG A 202      24.255  49.829  25.349  1.00 15.90           N  
ATOM    722  CA  ARG A 202      23.202  50.812  25.499  1.00 15.20           C  
ATOM    723  C   ARG A 202      21.910  50.111  25.885  1.00 14.68           C  
ATOM    724  O   ARG A 202      21.720  48.933  25.578  1.00 15.83           O  
ATOM    725  CB  ARG A 202      23.015  51.556  24.170  1.00 17.95           C  
ATOM    726  CG  ARG A 202      22.109  52.746  24.248  1.00 23.34           C  
ATOM    727  CD  ARG A 202      21.968  53.458  22.903  1.00 20.23           C  
ATOM    728  NE  ARG A 202      20.875  54.422  22.984  1.00 21.47           N  
ATOM    729  CZ  ARG A 202      21.020  55.696  23.337  1.00 22.69           C  
ATOM    730  NH1 ARG A 202      22.224  56.185  23.600  1.00 20.66           N  
ATOM    731  NH2 ARG A 202      19.955  56.487  23.404  1.00 25.92           N  
ATOM    732  N   LYS A 203      20.999  50.826  26.539  1.00  9.96           N  
ATOM    733  CA  LYS A 203      19.712  50.217  26.852  1.00 12.40           C  
ATOM    734  C   LYS A 203      19.053  49.837  25.534  1.00 13.62           C  
ATOM    735  O   LYS A 203      19.226  50.519  24.533  1.00 15.88           O  
ATOM    736  CB  LYS A 203      18.829  51.165  27.683  1.00 16.35           C  
ATOM    737  CG  LYS A 203      17.683  51.852  26.940  1.00 14.01           C  
ATOM    738  CD  LYS A 203      16.961  52.865  27.883  1.00 12.98           C  
ATOM    739  CE  LYS A 203      15.724  53.484  27.228  1.00 16.55           C  
ATOM    740  NZ  LYS A 203      15.039  54.484  28.149  1.00 14.84           N  
ATOM    741  N   SER A 204      18.300  48.746  25.524  1.00 16.53           N  
ATOM    742  CA  SER A 204      17.796  48.258  24.248  1.00 17.70           C  
ATOM    743  C   SER A 204      16.295  48.051  24.228  1.00 17.12           C  
ATOM    744  O   SER A 204      15.773  47.332  23.381  1.00 21.12           O  
ATOM    745  CB  SER A 204      18.526  46.975  23.851  1.00 16.02           C  
ATOM    746  OG  SER A 204      18.447  46.029  24.895  1.00 20.40           O  
ATOM    747  N   TYR A 205      15.596  48.698  25.153  1.00 14.40           N  
ATOM    748  CA  TYR A 205      14.141  48.684  25.137  1.00 13.33           C  
ATOM    749  C   TYR A 205      13.635  50.079  24.791  1.00 12.00           C  
ATOM    750  O   TYR A 205      14.409  51.048  24.773  1.00 12.57           O  
ATOM    751  CB  TYR A 205      13.601  48.229  26.494  1.00 12.89           C  
ATOM    752  CG  TYR A 205      14.122  49.071  27.635  1.00 13.29           C  
ATOM    753  CD1 TYR A 205      13.463  50.241  28.020  1.00 13.31           C  
ATOM    754  CD2 TYR A 205      15.268  48.708  28.317  1.00 13.03           C  
ATOM    755  CE1 TYR A 205      13.941  51.017  29.048  1.00 11.41           C  
ATOM    756  CE2 TYR A 205      15.758  49.484  29.361  1.00 12.04           C  
ATOM    757  CZ  TYR A 205      15.079  50.626  29.725  1.00  9.98           C  
ATOM    758  OH  TYR A 205      15.558  51.397  30.746  1.00 13.69           O  
ATOM    759  N   TRP A 206      12.337  50.193  24.527  1.00 10.48           N  
ATOM    760  CA  TRP A 206      11.780  51.441  24.012  1.00 10.69           C  
ATOM    761  C   TRP A 206      10.862  52.153  25.007  1.00 13.43           C  
ATOM    762  O   TRP A 206      10.940  53.369  25.157  1.00 13.82           O  
ATOM    763  CB  TRP A 206      11.028  51.174  22.700  1.00 13.44           C  
ATOM    764  CG  TRP A 206      11.944  50.603  21.655  1.00 12.24           C  
ATOM    765  CD1 TRP A 206      12.074  49.285  21.302  1.00 11.40           C  
ATOM    766  CD2 TRP A 206      12.866  51.332  20.845  1.00 10.27           C  
ATOM    767  NE1 TRP A 206      13.021  49.157  20.305  1.00 12.79           N  
ATOM    768  CE2 TRP A 206      13.521  50.401  20.012  1.00 11.44           C  
ATOM    769  CE3 TRP A 206      13.198  52.689  20.734  1.00 10.51           C  
ATOM    770  CZ2 TRP A 206      14.492  50.783  19.088  1.00 14.77           C  
ATOM    771  CZ3 TRP A 206      14.160  53.064  19.816  1.00 14.56           C  
ATOM    772  CH2 TRP A 206      14.790  52.114  18.999  1.00 13.63           C  
ATOM    773  N   ASP A 207       9.996  51.399  25.677  1.00 15.08           N  
ATOM    774  CA  ASP A 207       9.028  52.000  26.604  1.00 13.44           C  
ATOM    775  C   ASP A 207       9.754  52.428  27.879  1.00 12.40           C  
ATOM    776  O   ASP A 207      10.386  51.607  28.538  1.00 11.62           O  
ATOM    777  CB  ASP A 207       7.934  50.974  26.921  1.00 14.37           C  
ATOM    778  CG  ASP A 207       6.756  51.571  27.668  1.00 18.18           C  
ATOM    779  OD1 ASP A 207       6.932  52.576  28.384  1.00 16.94           O  
ATOM    780  OD2 ASP A 207       5.646  51.022  27.530  1.00 23.52           O  
ATOM    781  N   SER A 208       9.679  53.709  28.228  1.00 13.02           N  
ATOM    782  CA  SER A 208      10.385  54.199  29.411  1.00 12.90           C  
ATOM    783  C   SER A 208       9.830  53.618  30.716  1.00 12.15           C  
ATOM    784  O   SER A 208      10.431  53.783  31.773  1.00 12.11           O  
ATOM    785  CB  SER A 208      10.383  55.731  29.462  1.00 15.86           C  
ATOM    786  OG  SER A 208       9.072  56.242  29.637  1.00 17.49           O  
ATOM    787  N   ALA A 209       8.689  52.940  30.649  1.00 11.30           N  
ATOM    788  CA  ALA A 209       8.186  52.252  31.843  1.00 12.07           C  
ATOM    789  C   ALA A 209       9.239  51.258  32.340  1.00 16.18           C  
ATOM    790  O   ALA A 209       9.373  51.022  33.543  1.00 13.90           O  
ATOM    791  CB  ALA A 209       6.869  51.538  31.543  1.00 15.44           C  
ATOM    792  N   TYR A 210      10.002  50.671  31.418  1.00 14.06           N  
ATOM    793  CA  TYR A 210      11.024  49.716  31.829  1.00 12.59           C  
ATOM    794  C   TYR A 210      12.194  50.375  32.574  1.00 12.24           C  
ATOM    795  O   TYR A 210      12.957  49.689  33.259  1.00 14.93           O  
ATOM    796  CB  TYR A 210      11.542  48.893  30.635  1.00 12.95           C  
ATOM    797  CG  TYR A 210      10.470  48.017  30.012  1.00 13.45           C  
ATOM    798  CD1 TYR A 210       9.897  46.960  30.724  1.00 17.05           C  
ATOM    799  CD2 TYR A 210      10.043  48.236  28.718  1.00 16.76           C  
ATOM    800  CE1 TYR A 210       8.914  46.155  30.150  1.00 17.95           C  
ATOM    801  CE2 TYR A 210       9.057  47.449  28.142  1.00 19.81           C  
ATOM    802  CZ  TYR A 210       8.499  46.405  28.856  1.00 22.13           C  
ATOM    803  OH  TYR A 210       7.531  45.616  28.248  1.00 19.85           O  
ATOM    804  N   ASP A 211      12.342  51.693  32.444  1.00 13.63           N  
ATOM    805  CA  ASP A 211      13.348  52.413  33.232  1.00 11.96           C  
ATOM    806  C   ASP A 211      13.140  52.148  34.730  1.00 15.88           C  
ATOM    807  O   ASP A 211      14.097  52.151  35.509  1.00 13.72           O  
ATOM    808  CB  ASP A 211      13.259  53.927  33.027  1.00 14.30           C  
ATOM    809  CG  ASP A 211      13.688  54.391  31.641  1.00 13.01           C  
ATOM    810  OD1 ASP A 211      14.288  53.624  30.851  1.00 12.22           O  
ATOM    811  OD2 ASP A 211      13.430  55.574  31.365  1.00 13.72           O  
ATOM    812  N   ASP A 212      11.885  51.952  35.132  1.00 16.11           N  
ATOM    813  CA  ASP A 212      11.578  51.727  36.551  1.00 17.42           C  
ATOM    814  C   ASP A 212      12.290  50.483  37.071  1.00 21.60           C  
ATOM    815  O   ASP A 212      12.796  50.470  38.191  1.00 19.11           O  
ATOM    816  CB  ASP A 212      10.074  51.572  36.780  1.00 14.73           C  
ATOM    817  CG  ASP A 212       9.309  52.864  36.568  1.00 16.80           C  
ATOM    818  OD1 ASP A 212       9.935  53.939  36.579  1.00 17.01           O  
ATOM    819  OD2 ASP A 212       8.078  52.808  36.391  1.00 16.08           O  
ATOM    820  N   ASP A 213      12.312  49.433  36.257  1.00 16.75           N  
ATOM    821  CA  ASP A 213      12.979  48.189  36.625  1.00 17.21           C  
ATOM    822  C   ASP A 213      14.484  48.371  36.719  1.00 21.31           C  
ATOM    823  O   ASP A 213      15.127  47.884  37.652  1.00 20.26           O  
ATOM    824  CB  ASP A 213      12.653  47.099  35.606  1.00 19.27           C  
ATOM    825  CG  ASP A 213      11.166  46.880  35.454  1.00 21.63           C  
ATOM    826  OD1 ASP A 213      10.578  47.373  34.470  1.00 19.82           O  
ATOM    827  OD2 ASP A 213      10.582  46.219  36.330  1.00 27.95           O  
ATOM    828  N   VAL A 214      15.044  49.083  35.749  1.00 17.54           N  
ATOM    829  CA  VAL A 214      16.482  49.298  35.690  1.00 18.72           C  
ATOM    830  C   VAL A 214      16.973  50.204  36.826  1.00 19.75           C  
ATOM    831  O   VAL A 214      18.038  49.980  37.394  1.00 18.60           O  
ATOM    832  CB  VAL A 214      16.883  49.906  34.329  1.00 17.01           C  
ATOM    833  CG1 VAL A 214      18.358  50.293  34.328  1.00 18.91           C  
ATOM    834  CG2 VAL A 214      16.574  48.924  33.221  1.00 15.90           C  
ATOM    835  N   MET A 215      16.185  51.219  37.160  1.00 16.43           N  
ATOM    836  CA  MET A 215      16.604  52.225  38.140  1.00 19.68           C  
ATOM    837  C   MET A 215      16.545  51.730  39.581  1.00 25.44           C  
ATOM    838  O   MET A 215      16.984  52.424  40.491  1.00 26.67           O  
ATOM    839  CB  MET A 215      15.764  53.501  37.988  1.00 20.15           C  
ATOM    840  CG  MET A 215      16.039  54.258  36.691  1.00 19.94           C  
ATOM    841  SD  MET A 215      14.873  55.611  36.395  1.00 22.92           S  
ATOM    842  CE  MET A 215      15.065  56.529  37.934  1.00 21.78           C  
ATOM    843  N   GLU A 216      16.009  50.533  39.780  1.00 23.88           N  
ATOM    844  CA  GLU A 216      15.940  49.938  41.108  1.00 29.00           C  
ATOM    845  C   GLU A 216      17.333  49.497  41.552  1.00 30.74           C  
ATOM    846  O   GLU A 216      17.587  49.269  42.739  1.00 26.29           O  
ATOM    847  CB  GLU A 216      14.977  48.751  41.089  1.00 27.88           C  
ATOM    848  CG  GLU A 216      14.537  48.271  42.447  1.00 47.44           C  
ATOM    849  CD  GLU A 216      13.409  47.261  42.355  1.00 62.88           C  
ATOM    850  OE1 GLU A 216      12.883  47.055  41.236  1.00 55.09           O  
ATOM    851  OE2 GLU A 216      13.050  46.673  43.400  1.00 67.71           O  
ATOM    852  N   ASN A 217      18.235  49.376  40.583  1.00 20.37           N  
ATOM    853  CA  ASN A 217      19.612  48.983  40.847  1.00 22.73           C  
ATOM    854  C   ASN A 217      20.563  50.147  40.611  1.00 22.09           C  
ATOM    855  O   ASN A 217      20.400  50.900  39.659  1.00 19.57           O  
ATOM    856  CB  ASN A 217      19.998  47.786  39.973  1.00 22.58           C  
ATOM    857  CG  ASN A 217      21.453  47.418  40.109  1.00 25.29           C  
ATOM    858  OD1 ASN A 217      22.296  47.862  39.327  1.00 23.82           O  
ATOM    859  ND2 ASN A 217      21.764  46.605  41.116  1.00 24.91           N  
ATOM    860  N   ARG A 218      21.559  50.295  41.482  1.00 22.31           N  
ATOM    861  CA  ARG A 218      22.477  51.422  41.395  1.00 22.72           C  
ATOM    862  C   ARG A 218      23.247  51.464  40.079  1.00 20.97           C  
ATOM    863  O   ARG A 218      23.429  52.527  39.493  1.00 19.38           O  
ATOM    864  CB  ARG A 218      23.467  51.400  42.566  1.00 29.91           C  
ATOM    865  CG  ARG A 218      24.511  52.507  42.505  1.00 35.17           C  
ATOM    866  CD  ARG A 218      23.856  53.885  42.572  1.00 46.98           C  
ATOM    867  NE  ARG A 218      24.814  54.966  42.340  1.00 52.24           N  
ATOM    868  CZ  ARG A 218      24.495  56.257  42.313  1.00 52.68           C  
ATOM    869  NH1 ARG A 218      23.238  56.639  42.508  1.00 50.96           N  
ATOM    870  NH2 ARG A 218      25.436  57.170  42.093  1.00 54.64           N  
ATOM    871  N   VAL A 219      23.716  50.306  39.629  1.00 20.12           N  
ATOM    872  CA  VAL A 219      24.493  50.237  38.392  1.00 20.10           C  
ATOM    873  C   VAL A 219      23.593  50.480  37.185  1.00 17.84           C  
ATOM    874  O   VAL A 219      23.981  51.177  36.251  1.00 17.78           O  
ATOM    875  CB  VAL A 219      25.240  48.897  38.258  1.00 20.20           C  
ATOM    876  CG1 VAL A 219      25.928  48.794  36.887  1.00 22.89           C  
ATOM    877  CG2 VAL A 219      26.261  48.754  39.391  1.00 24.51           C  
ATOM    878  N   GLY A 220      22.383  49.927  37.222  1.00 17.26           N  
ATOM    879  CA  GLY A 220      21.407  50.191  36.173  1.00 18.27           C  
ATOM    880  C   GLY A 220      21.113  51.674  36.073  1.00 16.47           C  
ATOM    881  O   GLY A 220      21.120  52.267  34.988  1.00 15.42           O  
ATOM    882  N   LEU A 221      20.843  52.288  37.219  1.00 15.90           N  
ATOM    883  CA  LEU A 221      20.591  53.719  37.252  1.00 18.49           C  
ATOM    884  C   LEU A 221      21.780  54.530  36.727  1.00 16.70           C  
ATOM    885  O   LEU A 221      21.592  55.474  35.956  1.00 17.92           O  
ATOM    886  CB  LEU A 221      20.205  54.159  38.670  1.00 20.67           C  
ATOM    887  CG  LEU A 221      19.398  55.458  38.721  1.00 25.02           C  
ATOM    888  CD1 LEU A 221      18.567  55.533  39.994  1.00 33.52           C  
ATOM    889  CD2 LEU A 221      20.332  56.626  38.600  1.00 24.88           C  
ATOM    890  N   ASN A 222      22.999  54.168  37.133  1.00 17.83           N  
ATOM    891  CA  ASN A 222      24.195  54.833  36.618  1.00 16.63           C  
ATOM    892  C   ASN A 222      24.295  54.731  35.093  1.00 17.62           C  
ATOM    893  O   ASN A 222      24.680  55.695  34.422  1.00 16.32           O  
ATOM    894  CB  ASN A 222      25.490  54.255  37.218  1.00 20.74           C  
ATOM    895  CG  ASN A 222      25.692  54.617  38.683  1.00 29.80           C  
ATOM    896  OD1 ASN A 222      26.511  54.001  39.371  1.00 33.88           O  
ATOM    897  ND2 ASN A 222      24.957  55.607  39.163  1.00 24.13           N  
ATOM    898  N   LEU A 223      23.965  53.562  34.548  1.00 17.78           N  
ATOM    899  CA  LEU A 223      24.037  53.375  33.092  1.00 16.62           C  
ATOM    900  C   LEU A 223      23.007  54.245  32.372  1.00 15.36           C  
ATOM    901  O   LEU A 223      23.319  54.885  31.369  1.00 15.72           O  
ATOM    902  CB  LEU A 223      23.835  51.906  32.708  1.00 14.41           C  
ATOM    903  CG  LEU A 223      24.980  50.970  33.108  1.00 16.25           C  
ATOM    904  CD1 LEU A 223      24.626  49.517  32.828  1.00 19.05           C  
ATOM    905  CD2 LEU A 223      26.245  51.388  32.374  1.00 22.92           C  
ATOM    906  N   LEU A 224      21.776  54.262  32.872  1.00 14.37           N  
ATOM    907  CA  LEU A 224      20.748  55.090  32.245  1.00 12.13           C  
ATOM    908  C   LEU A 224      21.110  56.565  32.333  1.00 14.63           C  
ATOM    909  O   LEU A 224      20.894  57.324  31.395  1.00 13.80           O  
ATOM    910  CB  LEU A 224      19.374  54.842  32.862  1.00 15.41           C  
ATOM    911  CG  LEU A 224      18.769  53.466  32.599  1.00 18.00           C  
ATOM    912  CD1 LEU A 224      17.310  53.424  33.051  1.00 18.96           C  
ATOM    913  CD2 LEU A 224      18.881  53.112  31.123  1.00 23.86           C  
ATOM    914  N   TYR A 225      21.665  56.968  33.472  1.00 16.73           N  
ATOM    915  CA  TYR A 225      22.062  58.357  33.670  1.00 15.41           C  
ATOM    916  C   TYR A 225      23.151  58.734  32.673  1.00 16.22           C  
ATOM    917  O   TYR A 225      23.049  59.739  31.977  1.00 15.62           O  
ATOM    918  CB  TYR A 225      22.551  58.564  35.108  1.00 18.51           C  
ATOM    919  CG  TYR A 225      23.065  59.956  35.389  1.00 17.66           C  
ATOM    920  CD1 TYR A 225      22.190  60.995  35.685  1.00 18.48           C  
ATOM    921  CD2 TYR A 225      24.431  60.230  35.378  1.00 20.64           C  
ATOM    922  CE1 TYR A 225      22.664  62.278  35.955  1.00 21.86           C  
ATOM    923  CE2 TYR A 225      24.912  61.510  35.639  1.00 23.03           C  
ATOM    924  CZ  TYR A 225      24.022  62.525  35.931  1.00 26.40           C  
ATOM    925  OH  TYR A 225      24.488  63.795  36.202  1.00 28.30           O  
ATOM    926  N   ALA A 226      24.187  57.910  32.583  1.00 17.63           N  
ATOM    927  CA  ALA A 226      25.290  58.180  31.669  1.00 20.76           C  
ATOM    928  C   ALA A 226      24.812  58.366  30.221  1.00 18.79           C  
ATOM    929  O   ALA A 226      25.208  59.317  29.533  1.00 17.72           O  
ATOM    930  CB  ALA A 226      26.330  57.057  31.752  1.00 20.72           C  
ATOM    931  N   GLN A 227      23.961  57.466  29.743  1.00 17.24           N  
ATOM    932  CA  GLN A 227      23.568  57.557  28.341  1.00 16.93           C  
ATOM    933  C   GLN A 227      22.586  58.697  28.093  1.00 16.11           C  
ATOM    934  O   GLN A 227      22.543  59.259  27.003  1.00 17.21           O  
ATOM    935  CB  GLN A 227      23.029  56.225  27.807  1.00 19.04           C  
ATOM    936  CG  GLN A 227      21.694  55.787  28.347  1.00 17.88           C  
ATOM    937  CD  GLN A 227      21.089  54.671  27.497  1.00 22.73           C  
ATOM    938  OE1 GLN A 227      21.611  53.555  27.442  1.00 19.18           O  
ATOM    939  NE2 GLN A 227      20.003  54.982  26.811  1.00 19.37           N  
ATOM    940  N   THR A 228      21.815  59.054  29.114  1.00 15.03           N  
ATOM    941  CA  THR A 228      20.890  60.176  28.990  1.00 14.67           C  
ATOM    942  C   THR A 228      21.663  61.497  28.942  1.00 15.93           C  
ATOM    943  O   THR A 228      21.362  62.366  28.130  1.00 14.09           O  
ATOM    944  CB  THR A 228      19.835  60.160  30.128  1.00 17.55           C  
ATOM    945  OG1 THR A 228      19.099  58.934  30.058  1.00 18.33           O  
ATOM    946  CG2 THR A 228      18.868  61.334  30.000  1.00 16.77           C  
ATOM    947  N   VAL A 229      22.675  61.644  29.792  1.00 17.40           N  
ATOM    948  CA  VAL A 229      23.511  62.836  29.726  1.00 19.76           C  
ATOM    949  C   VAL A 229      24.135  62.969  28.336  1.00 20.46           C  
ATOM    950  O   VAL A 229      24.110  64.043  27.729  1.00 17.62           O  
ATOM    951  CB  VAL A 229      24.594  62.850  30.825  1.00 20.69           C  
ATOM    952  CG1 VAL A 229      25.580  63.974  30.571  1.00 25.96           C  
ATOM    953  CG2 VAL A 229      23.949  63.007  32.196  1.00 22.96           C  
ATOM    954  N   SER A 230      24.671  61.871  27.813  1.00 17.48           N  
ATOM    955  CA ASER A 230      25.244  61.858  26.474  0.46 19.94           C  
ATOM    956  CA BSER A 230      25.254  61.912  26.481  0.54 19.93           C  
ATOM    957  C   SER A 230      24.191  62.133  25.400  1.00 17.95           C  
ATOM    958  O   SER A 230      24.442  62.833  24.426  1.00 16.95           O  
ATOM    959  CB ASER A 230      25.929  60.517  26.203  0.46 20.68           C  
ATOM    960  CB BSER A 230      26.115  60.673  26.194  0.54 20.78           C  
ATOM    961  OG ASER A 230      26.382  60.454  24.866  0.46 23.17           O  
ATOM    962  OG BSER A 230      25.344  59.493  26.171  0.54 21.09           O  
ATOM    963  N   ASP A 231      22.995  61.576  25.575  1.00 17.10           N  
ATOM    964  CA  ASP A 231      21.933  61.822  24.596  1.00 14.72           C  
ATOM    965  C   ASP A 231      21.601  63.313  24.484  1.00 18.28           C  
ATOM    966  O   ASP A 231      21.327  63.816  23.400  1.00 18.58           O  
ATOM    967  CB  ASP A 231      20.661  61.046  24.944  1.00 16.68           C  
ATOM    968  CG  ASP A 231      20.770  59.564  24.623  1.00 20.50           C  
ATOM    969  OD1 ASP A 231      21.724  59.178  23.924  1.00 19.51           O  
ATOM    970  OD2 ASP A 231      19.891  58.794  25.062  1.00 18.76           O  
ATOM    971  N   ILE A 232      21.603  64.011  25.611  1.00 17.22           N  
ATOM    972  CA  ILE A 232      21.349  65.452  25.599  1.00 15.68           C  
ATOM    973  C   ILE A 232      22.516  66.181  24.915  1.00 16.60           C  
ATOM    974  O   ILE A 232      22.308  67.025  24.038  1.00 18.11           O  
ATOM    975  CB  ILE A 232      21.148  65.985  27.028  1.00 20.85           C  
ATOM    976  CG1 ILE A 232      19.900  65.347  27.654  1.00 18.87           C  
ATOM    977  CG2 ILE A 232      21.038  67.514  27.028  1.00 25.37           C  
ATOM    978  CD1 ILE A 232      19.776  65.552  29.156  1.00 19.36           C  
ATOM    979  N   GLU A 233      23.737  65.835  25.315  1.00 20.94           N  
ATOM    980  CA  GLU A 233      24.940  66.467  24.767  1.00 25.54           C  
ATOM    981  C   GLU A 233      25.036  66.332  23.255  1.00 24.34           C  
ATOM    982  O   GLU A 233      25.471  67.261  22.569  1.00 22.64           O  
ATOM    983  CB  GLU A 233      26.198  65.906  25.427  1.00 24.66           C  
ATOM    984  CG  GLU A 233      26.319  66.293  26.888  1.00 34.83           C  
ATOM    985  CD  GLU A 233      27.574  65.765  27.549  1.00 46.20           C  
ATOM    986  OE1 GLU A 233      28.179  64.817  27.006  1.00 47.54           O  
ATOM    987  OE2 GLU A 233      27.952  66.302  28.616  1.00 53.51           O  
ATOM    988  N   ARG A 234      24.622  65.180  22.733  1.00 21.71           N  
ATOM    989  CA  ARG A 234      24.702  64.931  21.293  1.00 20.45           C  
ATOM    990  C   ARG A 234      23.448  65.328  20.495  1.00 20.33           C  
ATOM    991  O   ARG A 234      23.389  65.108  19.286  1.00 23.46           O  
ATOM    992  CB  ARG A 234      25.055  63.461  21.025  1.00 20.50           C  
ATOM    993  CG  ARG A 234      26.352  62.994  21.671  1.00 21.97           C  
ATOM    994  CD  ARG A 234      27.580  63.636  21.017  1.00 27.29           C  
ATOM    995  NE  ARG A 234      28.826  63.175  21.632  1.00 28.68           N  
ATOM    996  CZ  ARG A 234      30.040  63.559  21.242  1.00 28.20           C  
ATOM    997  NH1 ARG A 234      30.169  64.408  20.233  1.00 31.50           N  
ATOM    998  NH2 ARG A 234      31.120  63.095  21.863  1.00 26.05           N  
ATOM    999  N   GLY A 235      22.445  65.898  21.159  1.00 18.73           N  
ATOM   1000  CA  GLY A 235      21.261  66.371  20.468  1.00 20.99           C  
ATOM   1001  C   GLY A 235      20.246  65.304  20.095  1.00 19.63           C  
ATOM   1002  O   GLY A 235      19.358  65.545  19.276  1.00 22.47           O  
ATOM   1003  N   TRP A 236      20.380  64.116  20.684  1.00 15.45           N  
ATOM   1004  CA  TRP A 236      19.407  63.052  20.475  1.00 15.74           C  
ATOM   1005  C   TRP A 236      18.112  63.401  21.209  1.00 16.06           C  
ATOM   1006  O   TRP A 236      17.014  63.141  20.724  1.00 20.17           O  
ATOM   1007  CB  TRP A 236      19.962  61.720  20.989  1.00 13.75           C  
ATOM   1008  CG  TRP A 236      21.021  61.103  20.089  1.00 17.13           C  
ATOM   1009  CD1 TRP A 236      21.912  61.755  19.272  1.00 18.18           C  
ATOM   1010  CD2 TRP A 236      21.270  59.707  19.919  1.00 16.31           C  
ATOM   1011  NE1 TRP A 236      22.704  60.832  18.602  1.00 17.27           N  
ATOM   1012  CE2 TRP A 236      22.327  59.572  18.987  1.00 17.19           C  
ATOM   1013  CE3 TRP A 236      20.695  58.550  20.457  1.00 16.65           C  
ATOM   1014  CZ2 TRP A 236      22.818  58.327  18.593  1.00 18.29           C  
ATOM   1015  CZ3 TRP A 236      21.190  57.309  20.058  1.00 18.79           C  
ATOM   1016  CH2 TRP A 236      22.235  57.212  19.138  1.00 18.02           C  
ATOM   1017  N   ILE A 237      18.265  63.980  22.395  1.00 18.21           N  
ATOM   1018  CA  ILE A 237      17.146  64.542  23.140  1.00 15.55           C  
ATOM   1019  C   ILE A 237      17.089  66.015  22.770  1.00 21.71           C  
ATOM   1020  O   ILE A 237      18.113  66.688  22.770  1.00 23.50           O  
ATOM   1021  CB  ILE A 237      17.354  64.355  24.657  1.00 17.78           C  
ATOM   1022  CG1 ILE A 237      17.203  62.875  25.026  1.00 19.65           C  
ATOM   1023  CG2 ILE A 237      16.373  65.226  25.466  1.00 20.03           C  
ATOM   1024  CD1 ILE A 237      17.531  62.555  26.491  1.00 16.57           C  
ATOM   1025  N   LEU A 238      15.899  66.501  22.428  1.00 21.78           N  
ATOM   1026  CA  LEU A 238      15.738  67.833  21.853  1.00 28.44           C  
ATOM   1027  C   LEU A 238      15.365  68.874  22.900  1.00 29.43           C  
ATOM   1028  O   LEU A 238      14.248  68.874  23.420  1.00 33.46           O  
ATOM   1029  CB  LEU A 238      14.687  67.806  20.735  1.00 26.64           C  
ATOM   1030  CG  LEU A 238      14.970  66.845  19.571  1.00 27.70           C  
ATOM   1031  CD1 LEU A 238      13.829  66.843  18.561  1.00 32.05           C  
ATOM   1032  CD2 LEU A 238      16.283  67.205  18.897  1.00 30.82           C  
ATOM   1033  N   VAL A 239      16.316  69.748  23.210  1.00 33.27           N  
ATOM   1034  CA  VAL A 239      16.084  70.869  24.110  1.00 36.84           C  
ATOM   1035  C   VAL A 239      16.576  72.163  23.455  1.00 45.06           C  
ATOM   1036  O   VAL A 239      17.326  72.131  22.474  1.00 36.40           O  
ATOM   1037  CB  VAL A 239      16.813  70.680  25.454  1.00 37.79           C  
ATOM   1038  CG1 VAL A 239      16.209  69.531  26.235  1.00 34.38           C  
ATOM   1039  CG2 VAL A 239      18.297  70.447  25.220  1.00 40.07           C  
ATOM   1040  N   THR A 240      16.148  73.299  23.991  1.00 45.80           N  
ATOM   1041  CA  THR A 240      16.612  74.588  23.484  1.00 49.26           C  
ATOM   1042  C   THR A 240      17.952  74.943  24.120  1.00 46.93           C  
ATOM   1043  O   THR A 240      18.372  74.305  25.086  1.00 45.81           O  
ATOM   1044  CB  THR A 240      15.593  75.721  23.758  1.00 53.20           C  
ATOM   1045  OG1 THR A 240      15.347  75.827  25.167  1.00 51.68           O  
ATOM   1046  CG2 THR A 240      14.282  75.450  23.034  1.00 47.08           C  
ATOM   1047  N   LYS A 241      18.622  75.955  23.574  1.00 52.69           N  
ATOM   1048  CA  LYS A 241      19.892  76.415  24.130  1.00 57.71           C  
ATOM   1049  C   LYS A 241      19.758  76.779  25.609  1.00 55.83           C  
ATOM   1050  O   LYS A 241      20.630  76.455  26.417  1.00 57.04           O  
ATOM   1051  CB  LYS A 241      20.438  77.606  23.337  1.00 65.28           C  
ATOM   1052  CG  LYS A 241      21.030  77.241  21.982  1.00 69.56           C  
ATOM   1053  CD  LYS A 241      21.586  78.471  21.275  1.00 74.06           C  
ATOM   1054  CE  LYS A 241      22.258  78.108  19.957  1.00 76.13           C  
ATOM   1055  NZ  LYS A 241      23.495  77.302  20.157  1.00 76.07           N  
ATOM   1056  N   GLU A 242      18.662  77.447  25.957  1.00 55.63           N  
ATOM   1057  CA  GLU A 242      18.404  77.822  27.346  1.00 57.75           C  
ATOM   1058  C   GLU A 242      18.151  76.604  28.229  1.00 52.14           C  
ATOM   1059  O   GLU A 242      18.748  76.468  29.297  1.00 50.05           O  
ATOM   1060  CB  GLU A 242      17.224  78.795  27.439  1.00 62.94           C  
ATOM   1061  CG  GLU A 242      16.711  79.025  28.861  1.00 62.94           C  
ATOM   1062  CD  GLU A 242      17.788  79.535  29.810  1.00 69.28           C  
ATOM   1063  OE1 GLU A 242      18.853  79.977  29.327  1.00 65.15           O  
ATOM   1064  OE2 GLU A 242      17.570  79.491  31.043  1.00 65.93           O  
ATOM   1065  N   GLN A 243      17.260  75.724  27.782  1.00 52.02           N  
ATOM   1066  CA  GLN A 243      16.955  74.500  28.521  1.00 52.36           C  
ATOM   1067  C   GLN A 243      18.215  73.677  28.791  1.00 43.50           C  
ATOM   1068  O   GLN A 243      18.439  73.196  29.904  1.00 40.55           O  
ATOM   1069  CB  GLN A 243      15.953  73.657  27.741  1.00 42.85           C  
ATOM   1070  CG  GLN A 243      14.608  74.316  27.546  1.00 48.60           C  
ATOM   1071  CD  GLN A 243      13.754  73.562  26.559  1.00 53.08           C  
ATOM   1072  OE1 GLN A 243      14.178  72.544  26.013  1.00 47.83           O  
ATOM   1073  NE2 GLN A 243      12.546  74.055  26.318  1.00 53.97           N  
ATOM   1074  N   HIS A 244      19.029  73.516  27.755  1.00 44.47           N  
ATOM   1075  CA  HIS A 244      20.271  72.768  27.859  1.00 47.61           C  
ATOM   1076  C   HIS A 244      21.155  73.389  28.940  1.00 49.37           C  
ATOM   1077  O   HIS A 244      21.845  72.690  29.687  1.00 40.24           O  
ATOM   1078  CB  HIS A 244      20.982  72.765  26.503  1.00 47.42           C  
ATOM   1079  CG  HIS A 244      22.134  71.814  26.423  1.00 50.50           C  
ATOM   1080  ND1 HIS A 244      22.909  71.680  25.291  1.00 53.86           N  
ATOM   1081  CD2 HIS A 244      22.645  70.951  27.333  1.00 53.21           C  
ATOM   1082  CE1 HIS A 244      23.848  70.775  25.507  1.00 50.04           C  
ATOM   1083  NE2 HIS A 244      23.711  70.320  26.739  1.00 49.26           N  
ATOM   1084  N   ARG A 245      21.118  74.714  29.021  1.00 52.88           N  
ATOM   1085  CA  ARG A 245      21.863  75.449  30.033  1.00 51.65           C  
ATOM   1086  C   ARG A 245      21.375  75.039  31.414  1.00 50.68           C  
ATOM   1087  O   ARG A 245      22.175  74.695  32.289  1.00 48.89           O  
ATOM   1088  CB  ARG A 245      21.671  76.952  29.825  1.00 59.79           C  
ATOM   1089  CG  ARG A 245      22.634  77.849  30.586  1.00 64.36           C  
ATOM   1090  CD  ARG A 245      22.447  79.293  30.137  1.00 68.07           C  
ATOM   1091  NE  ARG A 245      22.437  79.393  28.677  1.00 68.44           N  
ATOM   1092  CZ  ARG A 245      21.738  80.290  27.987  1.00 73.62           C  
ATOM   1093  NH1 ARG A 245      20.984  81.179  28.620  1.00 75.49           N  
ATOM   1094  NH2 ARG A 245      21.791  80.299  26.659  1.00 66.07           N  
ATOM   1095  N   GLN A 246      20.055  75.066  31.595  1.00 48.49           N  
ATOM   1096  CA  GLN A 246      19.433  74.692  32.863  1.00 50.27           C  
ATOM   1097  C   GLN A 246      19.792  73.268  33.238  1.00 48.13           C  
ATOM   1098  O   GLN A 246      20.170  72.992  34.374  1.00 49.87           O  
ATOM   1099  CB  GLN A 246      17.914  74.788  32.763  1.00 50.62           C  
ATOM   1100  CG  GLN A 246      17.401  76.023  32.058  1.00 58.32           C  
ATOM   1101  CD  GLN A 246      15.953  75.872  31.638  1.00 60.85           C  
ATOM   1102  OE1 GLN A 246      15.262  74.949  32.075  1.00 59.97           O  
ATOM   1103  NE2 GLN A 246      15.488  76.771  30.780  1.00 54.66           N  
ATOM   1104  N   LEU A 247      19.658  72.363  32.273  1.00 46.82           N  
ATOM   1105  CA  LEU A 247      19.875  70.939  32.522  1.00 52.12           C  
ATOM   1106  C   LEU A 247      21.264  70.662  33.085  1.00 49.58           C  
ATOM   1107  O   LEU A 247      21.402  69.978  34.102  1.00 46.69           O  
ATOM   1108  CB  LEU A 247      19.637  70.120  31.249  1.00 43.15           C  
ATOM   1109  CG  LEU A 247      18.182  69.744  30.960  1.00 44.78           C  
ATOM   1110  CD1 LEU A 247      18.029  69.255  29.528  1.00 35.87           C  
ATOM   1111  CD2 LEU A 247      17.682  68.697  31.956  1.00 31.55           C  
ATOM   1112  N   LYS A 248      22.285  71.202  32.424  1.00 50.31           N  
ATOM   1113  CA  LYS A 248      23.662  71.023  32.872  1.00 50.41           C  
ATOM   1114  C   LYS A 248      23.843  71.546  34.297  1.00 54.68           C  
ATOM   1115  O   LYS A 248      24.697  71.066  35.042  1.00 53.61           O  
ATOM   1116  CB  LYS A 248      24.641  71.701  31.909  1.00 53.12           C  
ATOM   1117  CG  LYS A 248      24.727  71.024  30.546  1.00 57.76           C  
ATOM   1118  CD  LYS A 248      25.859  71.593  29.704  1.00 64.61           C  
ATOM   1119  CE  LYS A 248      27.210  71.383  30.376  1.00 74.57           C  
ATOM   1120  NZ  LYS A 248      27.486  69.941  30.647  1.00 68.29           N  
ATOM   1121  N   SER A 249      23.023  72.524  34.666  1.00 47.79           N  
ATOM   1122  CA  SER A 249      23.002  73.042  36.027  1.00 54.68           C  
ATOM   1123  C   SER A 249      22.294  72.070  36.970  1.00 54.71           C  
ATOM   1124  O   SER A 249      22.840  71.691  38.007  1.00 57.66           O  
ATOM   1125  CB  SER A 249      22.315  74.409  36.065  1.00 56.43           C  
ATOM   1126  OG  SER A 249      22.224  74.897  37.392  1.00 65.28           O  
ATOM   1127  N   LEU A 250      21.077  71.672  36.608  1.00 47.97           N  
ATOM   1128  CA  LEU A 250      20.308  70.727  37.415  1.00 52.91           C  
ATOM   1129  C   LEU A 250      21.135  69.473  37.664  1.00 47.77           C  
ATOM   1130  O   LEU A 250      21.052  68.856  38.726  1.00 46.92           O  
ATOM   1131  CB  LEU A 250      19.006  70.351  36.704  1.00 42.90           C  
ATOM   1132  CG  LEU A 250      18.171  71.493  36.128  1.00 50.49           C  
ATOM   1133  CD1 LEU A 250      17.400  71.026  34.906  1.00 50.81           C  
ATOM   1134  CD2 LEU A 250      17.234  72.062  37.179  1.00 61.20           C  
ATOM   1135  N   GLN A 251      21.838  69.121  36.764  1.00 46.22           N  
ATOM   1136  CA  GLN A 251      22.734  67.973  36.767  1.00 45.80           C  
ATOM   1137  C   GLN A 251      23.675  67.977  37.973  1.00 55.87           C  
ATOM   1138  O   GLN A 251      23.954  66.932  38.560  1.00 50.94           O  
ATOM   1139  CB  GLN A 251      23.547  67.935  35.472  1.00 20.00           C  
ATOM   1140  CG  GLN A 251      24.409  66.693  35.315  1.00 20.00           C  
ATOM   1141  CD  GLN A 251      25.067  66.606  33.954  1.00 20.00           C  
ATOM   1142  OE1 GLN A 251      24.809  67.434  33.079  1.00 20.00           O  
ATOM   1143  NE2 GLN A 251      25.921  65.604  33.770  1.00 20.00           N  
ATOM   1144  N   GLU A 252      24.209  69.127  38.293  1.00 57.01           N  
ATOM   1145  CA  GLU A 252      25.088  69.267  39.451  1.00 56.65           C  
ATOM   1146  C   GLU A 252      24.292  69.258  40.748  1.00 56.21           C  
ATOM   1147  O   GLU A 252      24.782  68.807  41.783  1.00 60.74           O  
ATOM   1148  CB  GLU A 252      25.866  70.582  39.374  1.00 56.23           C  
ATOM   1149  CG  GLU A 252      26.503  70.870  38.029  1.00 60.46           C  
ATOM   1150  CD  GLU A 252      26.892  72.331  37.879  1.00 73.94           C  
ATOM   1151  OE1 GLU A 252      26.118  73.205  38.333  1.00 66.97           O  
ATOM   1152  OE2 GLU A 252      27.972  72.605  37.313  1.00 80.30           O  
ATOM   1153  N   LYS A 253      23.060  69.756  40.681  1.00 53.27           N  
ATOM   1154  CA  LYS A 253      22.284  70.067  41.880  1.00 56.78           C  
ATOM   1155  C   LYS A 253      21.316  68.965  42.331  1.00 57.24           C  
ATOM   1156  O   LYS A 253      20.898  68.941  43.491  1.00 51.85           O  
ATOM   1157  CB  LYS A 253      21.527  71.387  41.677  1.00 63.73           C  
ATOM   1158  CG  LYS A 253      20.972  71.995  42.956  1.00 74.38           C  
ATOM   1159  CD  LYS A 253      20.458  73.410  42.719  1.00 83.06           C  
ATOM   1160  CE  LYS A 253      20.063  74.083  44.027  1.00 83.78           C  
ATOM   1161  NZ  LYS A 253      19.595  75.482  43.818  1.00 77.82           N  
ATOM   1162  N   VAL A 254      20.953  68.065  41.419  1.00 47.58           N  
ATOM   1163  CA  VAL A 254      20.010  66.994  41.747  1.00 39.37           C  
ATOM   1164  C   VAL A 254      20.663  65.612  41.668  1.00 36.75           C  
ATOM   1165  O   VAL A 254      21.715  65.439  41.046  1.00 39.68           O  
ATOM   1166  CB  VAL A 254      18.742  67.034  40.839  1.00 34.86           C  
ATOM   1167  CG1 VAL A 254      18.106  68.412  40.863  1.00 36.79           C  
ATOM   1168  CG2 VAL A 254      19.084  66.643  39.411  1.00 30.65           C  
ATOM   1169  N   SER A 255      20.035  64.636  42.314  1.00 26.66           N  
ATOM   1170  CA  SER A 255      20.489  63.252  42.257  1.00 33.08           C  
ATOM   1171  C   SER A 255      20.396  62.719  40.823  1.00 24.39           C  
ATOM   1172  O   SER A 255      19.692  63.282  39.984  1.00 21.57           O  
ATOM   1173  CB  SER A 255      19.631  62.384  43.184  1.00 31.66           C  
ATOM   1174  OG  SER A 255      18.276  62.360  42.748  1.00 24.81           O  
ATOM   1175  N   LYS A 256      21.103  61.633  40.542  1.00 22.46           N  
ATOM   1176  CA  LYS A 256      20.968  60.994  39.241  1.00 19.31           C  
ATOM   1177  C   LYS A 256      19.527  60.546  39.010  1.00 18.10           C  
ATOM   1178  O   LYS A 256      19.008  60.649  37.902  1.00 17.85           O  
ATOM   1179  CB  LYS A 256      21.920  59.809  39.131  1.00 21.27           C  
ATOM   1180  CG  LYS A 256      23.378  60.217  39.051  1.00 19.70           C  
ATOM   1181  CD  LYS A 256      24.265  58.981  38.933  1.00 25.60           C  
ATOM   1182  CE  LYS A 256      25.727  59.379  38.778  1.00 28.52           C  
ATOM   1183  NZ  LYS A 256      26.605  58.190  38.603  1.00 31.58           N  
ATOM   1184  N   LYS A 257      18.877  60.048  40.057  1.00 19.94           N  
ATOM   1185  CA  LYS A 257      17.497  59.617  39.915  1.00 20.93           C  
ATOM   1186  C   LYS A 257      16.597  60.790  39.545  1.00 19.59           C  
ATOM   1187  O   LYS A 257      15.790  60.687  38.625  1.00 14.76           O  
ATOM   1188  CB  LYS A 257      16.997  58.931  41.181  1.00 18.04           C  
ATOM   1189  CG  LYS A 257      15.526  58.598  41.134  1.00 22.39           C  
ATOM   1190  CD  LYS A 257      15.025  58.084  42.468  1.00 26.66           C  
ATOM   1191  CE  LYS A 257      13.628  58.608  42.758  1.00 35.28           C  
ATOM   1192  NZ  LYS A 257      13.050  58.003  43.996  1.00 36.55           N  
ATOM   1193  N   GLU A 258      16.732  61.905  40.261  1.00 17.76           N  
ATOM   1194  CA  GLU A 258      15.910  63.080  39.986  1.00 19.82           C  
ATOM   1195  C   GLU A 258      16.174  63.630  38.588  1.00 16.50           C  
ATOM   1196  O   GLU A 258      15.254  64.087  37.892  1.00 18.14           O  
ATOM   1197  CB  GLU A 258      16.142  64.164  41.052  1.00 20.74           C  
ATOM   1198  CG  GLU A 258      15.654  63.756  42.434  1.00 25.90           C  
ATOM   1199  CD  GLU A 258      16.111  64.708  43.521  1.00 43.14           C  
ATOM   1200  OE1 GLU A 258      17.277  65.155  43.477  1.00 39.95           O  
ATOM   1201  OE2 GLU A 258      15.303  65.013  44.421  1.00 49.26           O  
ATOM   1202  N   PHE A 259      17.437  63.587  38.172  1.00 16.23           N  
ATOM   1203  CA  PHE A 259      17.786  64.031  36.837  1.00 16.39           C  
ATOM   1204  C   PHE A 259      17.105  63.157  35.787  1.00 16.77           C  
ATOM   1205  O   PHE A 259      16.582  63.672  34.804  1.00 16.26           O  
ATOM   1206  CB  PHE A 259      19.296  64.006  36.612  1.00 18.72           C  
ATOM   1207  CG  PHE A 259      19.703  64.536  35.269  1.00 21.59           C  
ATOM   1208  CD1 PHE A 259      19.870  65.898  35.072  1.00 30.59           C  
ATOM   1209  CD2 PHE A 259      19.890  63.678  34.194  1.00 20.92           C  
ATOM   1210  CE1 PHE A 259      20.236  66.396  33.829  1.00 35.08           C  
ATOM   1211  CE2 PHE A 259      20.258  64.171  32.945  1.00 23.52           C  
ATOM   1212  CZ  PHE A 259      20.431  65.531  32.767  1.00 29.48           C  
ATOM   1213  N   LEU A 260      17.128  61.841  35.992  1.00 15.52           N  
ATOM   1214  CA  LEU A 260      16.517  60.923  35.027  1.00 15.83           C  
ATOM   1215  C   LEU A 260      15.009  61.111  34.960  1.00 15.41           C  
ATOM   1216  O   LEU A 260      14.427  61.081  33.879  1.00 13.58           O  
ATOM   1217  CB  LEU A 260      16.844  59.462  35.350  1.00 14.49           C  
ATOM   1218  CG  LEU A 260      18.209  58.974  34.873  1.00 21.56           C  
ATOM   1219  CD1 LEU A 260      18.581  57.661  35.571  1.00 22.48           C  
ATOM   1220  CD2 LEU A 260      18.200  58.823  33.357  1.00 19.03           C  
ATOM   1221  N   ARG A 261      14.368  61.290  36.112  1.00 12.60           N  
ATOM   1222  CA  ARG A 261      12.919  61.501  36.111  1.00 12.50           C  
ATOM   1223  C   ARG A 261      12.533  62.764  35.327  1.00 14.66           C  
ATOM   1224  O   ARG A 261      11.519  62.796  34.626  1.00 15.00           O  
ATOM   1225  CB  ARG A 261      12.365  61.528  37.545  1.00 13.08           C  
ATOM   1226  CG  ARG A 261      12.504  60.192  38.271  1.00 16.37           C  
ATOM   1227  CD  ARG A 261      11.744  59.090  37.543  1.00 14.28           C  
ATOM   1228  NE  ARG A 261      11.698  57.853  38.320  1.00 15.89           N  
ATOM   1229  CZ  ARG A 261      11.227  56.703  37.853  1.00 21.01           C  
ATOM   1230  NH1 ARG A 261      10.776  56.628  36.605  1.00 22.40           N  
ATOM   1231  NH2 ARG A 261      11.212  55.629  38.633  1.00 22.73           N  
ATOM   1232  N   LEU A 262      13.339  63.815  35.434  1.00 13.20           N  
ATOM   1233  CA  LEU A 262      13.110  64.989  34.602  1.00 14.74           C  
ATOM   1234  C   LEU A 262      13.358  64.660  33.124  1.00 16.63           C  
ATOM   1235  O   LEU A 262      12.549  64.995  32.257  1.00 16.36           O  
ATOM   1236  CB  LEU A 262      13.994  66.159  35.045  1.00 17.07           C  
ATOM   1237  CG  LEU A 262      13.872  67.386  34.136  1.00 23.22           C  
ATOM   1238  CD1 LEU A 262      12.435  67.859  34.100  1.00 22.43           C  
ATOM   1239  CD2 LEU A 262      14.789  68.489  34.617  1.00 26.40           C  
ATOM   1240  N   ALA A 263      14.478  64.002  32.842  1.00 15.22           N  
ATOM   1241  CA  ALA A 263      14.840  63.679  31.456  1.00 14.31           C  
ATOM   1242  C   ALA A 263      13.752  62.877  30.741  1.00 12.64           C  
ATOM   1243  O   ALA A 263      13.547  63.033  29.536  1.00 13.13           O  
ATOM   1244  CB  ALA A 263      16.161  62.928  31.417  1.00 14.45           C  
ATOM   1245  N   GLN A 264      13.060  62.013  31.481  1.00 14.94           N  
ATOM   1246  CA  GLN A 264      12.026  61.172  30.884  1.00 15.77           C  
ATOM   1247  C   GLN A 264      10.926  61.996  30.222  1.00 15.91           C  
ATOM   1248  O   GLN A 264      10.212  61.493  29.360  1.00 14.99           O  
ATOM   1249  CB  GLN A 264      11.401  60.235  31.921  1.00 13.56           C  
ATOM   1250  CG  GLN A 264      12.326  59.125  32.396  1.00 11.69           C  
ATOM   1251  CD  GLN A 264      11.682  58.216  33.408  1.00 17.30           C  
ATOM   1252  OE1 GLN A 264      10.944  58.670  34.286  1.00 16.84           O  
ATOM   1253  NE2 GLN A 264      11.936  56.913  33.284  1.00 17.39           N  
ATOM   1254  N   THR A 265      10.780  63.252  30.641  1.00 13.11           N  
ATOM   1255  CA  THR A 265       9.725  64.111  30.098  1.00 17.59           C  
ATOM   1256  C   THR A 265      10.194  64.968  28.918  1.00 19.07           C  
ATOM   1257  O   THR A 265       9.403  65.703  28.321  1.00 17.39           O  
ATOM   1258  CB  THR A 265       9.131  65.038  31.187  1.00 19.22           C  
ATOM   1259  OG1 THR A 265      10.076  66.064  31.519  1.00 17.97           O  
ATOM   1260  CG2 THR A 265       8.779  64.228  32.438  1.00 19.11           C  
ATOM   1261  N   LEU A 266      11.472  64.861  28.570  1.00 16.69           N  
ATOM   1262  CA  LEU A 266      12.049  65.706  27.522  1.00 14.73           C  
ATOM   1263  C   LEU A 266      11.747  65.173  26.123  1.00 16.28           C  
ATOM   1264  O   LEU A 266      11.581  63.975  25.930  1.00 16.36           O  
ATOM   1265  CB  LEU A 266      13.567  65.824  27.710  1.00 16.88           C  
ATOM   1266  CG  LEU A 266      13.999  66.458  29.037  1.00 18.61           C  
ATOM   1267  CD1 LEU A 266      15.513  66.456  29.175  1.00 22.36           C  
ATOM   1268  CD2 LEU A 266      13.435  67.865  29.154  1.00 23.56           C  
ATOM   1269  N   ARG A 267      11.678  66.071  25.148  1.00 17.08           N  
ATOM   1270  CA  ARG A 267      11.378  65.665  23.785  1.00 18.77           C  
ATOM   1271  C   ARG A 267      12.424  64.679  23.260  1.00 16.05           C  
ATOM   1272  O   ARG A 267      13.635  64.939  23.316  1.00 16.57           O  
ATOM   1273  CB  ARG A 267      11.300  66.889  22.882  1.00 24.24           C  
ATOM   1274  CG  ARG A 267      10.719  66.617  21.517  1.00 27.28           C  
ATOM   1275  CD  ARG A 267      10.332  67.940  20.894  1.00 32.96           C  
ATOM   1276  NE  ARG A 267       9.590  67.778  19.655  1.00 51.74           N  
ATOM   1277  CZ  ARG A 267       9.944  68.337  18.507  1.00 52.30           C  
ATOM   1278  NH1 ARG A 267      11.032  69.096  18.439  1.00 51.12           N  
ATOM   1279  NH2 ARG A 267       9.204  68.141  17.429  1.00 63.91           N  
ATOM   1280  N   HIS A 268      11.923  63.551  22.758  1.00 15.68           N  
ATOM   1281  CA  HIS A 268      12.729  62.474  22.192  1.00 14.23           C  
ATOM   1282  C   HIS A 268      13.599  61.714  23.193  1.00 13.91           C  
ATOM   1283  O   HIS A 268      14.565  61.046  22.810  1.00 13.01           O  
ATOM   1284  CB  HIS A 268      13.546  62.957  20.983  1.00 15.49           C  
ATOM   1285  CG  HIS A 268      12.729  63.093  19.733  1.00 16.31           C  
ATOM   1286  ND1 HIS A 268      13.289  63.128  18.475  1.00 18.43           N  
ATOM   1287  CD2 HIS A 268      11.391  63.194  19.552  1.00 19.41           C  
ATOM   1288  CE1 HIS A 268      12.331  63.244  17.570  1.00 18.26           C  
ATOM   1289  NE2 HIS A 268      11.169  63.286  18.197  1.00 20.21           N  
ATOM   1290  N   TYR A 269      13.257  61.796  24.479  1.00 13.81           N  
ATOM   1291  CA  TYR A 269      13.847  60.872  25.430  1.00 11.82           C  
ATOM   1292  C   TYR A 269      13.534  59.456  24.947  1.00 11.05           C  
ATOM   1293  O   TYR A 269      12.391  59.146  24.610  1.00 12.61           O  
ATOM   1294  CB  TYR A 269      13.280  61.070  26.845  1.00 11.71           C  
ATOM   1295  CG  TYR A 269      13.794  60.037  27.822  1.00 11.94           C  
ATOM   1296  CD1 TYR A 269      15.018  60.213  28.469  1.00 13.06           C  
ATOM   1297  CD2 TYR A 269      13.070  58.876  28.087  1.00 12.45           C  
ATOM   1298  CE1 TYR A 269      15.503  59.266  29.349  1.00 13.37           C  
ATOM   1299  CE2 TYR A 269      13.553  57.924  28.969  1.00 12.31           C  
ATOM   1300  CZ  TYR A 269      14.769  58.123  29.592  1.00 14.68           C  
ATOM   1301  OH  TYR A 269      15.271  57.192  30.472  1.00 17.37           O  
ATOM   1302  N   GLY A 270      14.553  58.607  24.905  1.00 12.46           N  
ATOM   1303  CA  GLY A 270      14.350  57.221  24.531  1.00 16.79           C  
ATOM   1304  C   GLY A 270      14.395  56.972  23.031  1.00 14.95           C  
ATOM   1305  O   GLY A 270      14.106  55.863  22.592  1.00 15.27           O  
ATOM   1306  N   TYR A 271      14.750  57.989  22.243  1.00 11.67           N  
ATOM   1307  CA  TYR A 271      14.833  57.818  20.792  1.00  9.90           C  
ATOM   1308  C   TYR A 271      16.265  57.548  20.380  1.00 14.94           C  
ATOM   1309  O   TYR A 271      17.219  57.968  21.057  1.00 14.76           O  
ATOM   1310  CB  TYR A 271      14.366  59.076  20.048  1.00 11.75           C  
ATOM   1311  CG  TYR A 271      12.866  59.237  19.951  1.00 12.10           C  
ATOM   1312  CD1 TYR A 271      12.074  59.255  21.091  1.00 11.89           C  
ATOM   1313  CD2 TYR A 271      12.244  59.383  18.720  1.00 12.45           C  
ATOM   1314  CE1 TYR A 271      10.706  59.431  21.013  1.00 13.04           C  
ATOM   1315  CE2 TYR A 271      10.865  59.556  18.626  1.00 13.30           C  
ATOM   1316  CZ  TYR A 271      10.104  59.572  19.769  1.00 13.69           C  
ATOM   1317  OH  TYR A 271       8.737  59.744  19.687  1.00 16.30           O  
ATOM   1318  N   LEU A 272      16.412  56.867  19.253  1.00  8.88           N  
ATOM   1319  CA  LEU A 272      17.723  56.688  18.638  1.00 13.19           C  
ATOM   1320  C   LEU A 272      17.783  57.570  17.389  1.00 12.91           C  
ATOM   1321  O   LEU A 272      16.921  57.465  16.510  1.00 11.79           O  
ATOM   1322  CB  LEU A 272      17.943  55.206  18.295  1.00 13.44           C  
ATOM   1323  CG  LEU A 272      19.373  54.752  17.970  1.00 17.98           C  
ATOM   1324  CD1 LEU A 272      19.517  53.230  18.114  1.00 23.41           C  
ATOM   1325  CD2 LEU A 272      19.790  55.196  16.590  1.00 23.05           C  
ATOM   1326  N   ARG A 273      18.792  58.437  17.313  1.00 11.38           N  
ATOM   1327  CA  ARG A 273      18.941  59.372  16.195  1.00 12.25           C  
ATOM   1328  C   ARG A 273      19.892  58.818  15.129  1.00 14.46           C  
ATOM   1329  O   ARG A 273      20.903  58.194  15.455  1.00 17.23           O  
ATOM   1330  CB  ARG A 273      19.481  60.713  16.711  1.00 15.25           C  
ATOM   1331  CG  ARG A 273      19.498  61.853  15.690  1.00 18.43           C  
ATOM   1332  CD  ARG A 273      20.301  63.034  16.252  1.00 21.97           C  
ATOM   1333  NE  ARG A 273      20.233  64.230  15.418  1.00 23.94           N  
ATOM   1334  CZ  ARG A 273      20.973  64.441  14.330  1.00 38.62           C  
ATOM   1335  NH1 ARG A 273      21.844  63.526  13.912  1.00 32.41           N  
ATOM   1336  NH2 ARG A 273      20.837  65.575  13.649  1.00 38.90           N  
ATOM   1337  N   PHE A 274      19.572  59.076  13.862  1.00 12.36           N  
ATOM   1338  CA  PHE A 274      20.392  58.609  12.744  1.00 11.52           C  
ATOM   1339  C   PHE A 274      21.128  59.776  12.102  1.00 15.23           C  
ATOM   1340  O   PHE A 274      20.757  60.930  12.309  1.00 16.72           O  
ATOM   1341  CB  PHE A 274      19.504  57.867  11.729  1.00 12.75           C  
ATOM   1342  CG  PHE A 274      18.871  56.634  12.303  1.00 14.96           C  
ATOM   1343  CD1 PHE A 274      19.581  55.448  12.372  1.00 14.29           C  
ATOM   1344  CD2 PHE A 274      17.584  56.672  12.829  1.00 14.40           C  
ATOM   1345  CE1 PHE A 274      19.012  54.303  12.933  1.00 16.36           C  
ATOM   1346  CE2 PHE A 274      17.015  55.538  13.396  1.00 14.61           C  
ATOM   1347  CZ  PHE A 274      17.732  54.349  13.444  1.00 14.37           C  
ATOM   1348  N   ASP A 275      22.183  59.482  11.343  1.00 14.46           N  
ATOM   1349  CA  ASP A 275      22.880  60.535  10.607  1.00 14.92           C  
ATOM   1350  C   ASP A 275      21.901  61.200   9.651  1.00 14.48           C  
ATOM   1351  O   ASP A 275      21.021  60.540   9.094  1.00 14.56           O  
ATOM   1352  CB  ASP A 275      24.028  59.964   9.763  1.00 13.87           C  
ATOM   1353  CG  ASP A 275      25.097  59.280  10.592  1.00 20.12           C  
ATOM   1354  OD1 ASP A 275      25.303  59.674  11.753  1.00 18.83           O  
ATOM   1355  OD2 ASP A 275      25.752  58.362  10.056  1.00 22.32           O  
ATOM   1356  N   ALA A 276      22.087  62.495   9.424  1.00 14.88           N  
ATOM   1357  CA  ALA A 276      21.265  63.221   8.459  1.00 18.85           C  
ATOM   1358  C   ALA A 276      21.249  62.493   7.119  1.00 18.31           C  
ATOM   1359  O   ALA A 276      22.288  62.016   6.643  1.00 16.87           O  
ATOM   1360  CB  ALA A 276      21.775  64.645   8.296  1.00 21.27           C  
ATOM   1361  N   CYS A 277      20.067  62.380   6.518  1.00 16.66           N  
ATOM   1362  CA  CYS A 277      19.940  61.691   5.240  1.00 17.63           C  
ATOM   1363  C   CYS A 277      18.855  62.364   4.400  1.00 16.49           C  
ATOM   1364  O   CYS A 277      18.618  63.558   4.547  1.00 18.63           O  
ATOM   1365  CB  CYS A 277      19.659  60.198   5.443  1.00 16.39           C  
ATOM   1366  SG  CYS A 277      18.214  59.831   6.501  1.00 17.87           S  
ATOM   1367  N   VAL A 278      18.204  61.618   3.517  1.00 15.91           N  
ATOM   1368  CA  VAL A 278      17.122  62.201   2.719  1.00 15.64           C  
ATOM   1369  C   VAL A 278      15.931  61.262   2.684  1.00 16.56           C  
ATOM   1370  O   VAL A 278      16.064  60.074   2.949  1.00 17.53           O  
ATOM   1371  CB  VAL A 278      17.563  62.523   1.262  1.00 24.63           C  
ATOM   1372  CG1 VAL A 278      18.907  63.243   1.251  1.00 25.46           C  
ATOM   1373  CG2 VAL A 278      17.617  61.259   0.428  1.00 25.53           C  
ATOM   1374  N   ALA A 279      14.753  61.801   2.389  1.00 15.72           N  
ATOM   1375  CA  ALA A 279      13.564  60.978   2.276  1.00 16.00           C  
ATOM   1376  C   ALA A 279      12.700  61.569   1.186  1.00 17.85           C  
ATOM   1377  O   ALA A 279      12.927  62.701   0.773  1.00 19.93           O  
ATOM   1378  CB  ALA A 279      12.802  60.940   3.607  1.00 17.20           C  
ATOM   1379  N   ASP A 280      11.722  60.808   0.715  1.00 15.78           N  
ATOM   1380  CA  ASP A 280      10.823  61.336  -0.319  1.00 21.70           C  
ATOM   1381  C   ASP A 280       9.508  61.844   0.284  1.00 27.22           C  
ATOM   1382  O   ASP A 280       8.537  62.105  -0.432  1.00 28.54           O  
ATOM   1383  CB  ASP A 280      10.600  60.316  -1.439  1.00 20.25           C  
ATOM   1384  CG  ASP A 280       9.760  59.126  -1.004  1.00 24.00           C  
ATOM   1385  OD1 ASP A 280       9.401  59.029   0.191  1.00 21.22           O  
ATOM   1386  OD2 ASP A 280       9.466  58.277  -1.869  1.00 23.93           O  
ATOM   1387  N   PHE A 281       9.493  61.975   1.608  1.00 21.14           N  
ATOM   1388  CA  PHE A 281       8.412  62.663   2.306  1.00 26.54           C  
ATOM   1389  C   PHE A 281       8.983  63.917   2.929  1.00 24.39           C  
ATOM   1390  O   PHE A 281       9.988  63.850   3.643  1.00 25.62           O  
ATOM   1391  CB  PHE A 281       7.802  61.794   3.410  1.00 24.92           C  
ATOM   1392  CG  PHE A 281       6.865  62.551   4.318  1.00 24.38           C  
ATOM   1393  CD1 PHE A 281       5.498  62.552   4.078  1.00 24.32           C  
ATOM   1394  CD2 PHE A 281       7.354  63.286   5.391  1.00 22.30           C  
ATOM   1395  CE1 PHE A 281       4.635  63.261   4.904  1.00 21.74           C  
ATOM   1396  CE2 PHE A 281       6.495  64.000   6.223  1.00 27.92           C  
ATOM   1397  CZ  PHE A 281       5.136  63.989   5.971  1.00 23.94           C  
ATOM   1398  N   PRO A 282       8.326  65.069   2.702  1.00 33.22           N  
ATOM   1399  CA  PRO A 282       7.064  65.249   1.969  1.00 34.64           C  
ATOM   1400  C   PRO A 282       7.246  65.363   0.463  1.00 37.45           C  
ATOM   1401  O   PRO A 282       6.295  65.150  -0.292  1.00 37.20           O  
ATOM   1402  CB  PRO A 282       6.548  66.580   2.504  1.00 34.27           C  
ATOM   1403  CG  PRO A 282       7.783  67.339   2.808  1.00 42.97           C  
ATOM   1404  CD  PRO A 282       8.781  66.327   3.315  1.00 34.81           C  
ATOM   1405  N   GLU A 283       8.448  65.725   0.037  1.00 34.27           N  
ATOM   1406  CA  GLU A 283       8.765  65.797  -1.382  1.00 39.47           C  
ATOM   1407  C   GLU A 283      10.006  64.973  -1.644  1.00 34.49           C  
ATOM   1408  O   GLU A 283      10.761  64.666  -0.719  1.00 29.68           O  
ATOM   1409  CB  GLU A 283       9.010  67.245  -1.810  1.00 41.51           C  
ATOM   1410  CG  GLU A 283       9.973  67.995  -0.901  1.00 45.35           C  
ATOM   1411  CD  GLU A 283      10.596  69.208  -1.573  1.00 63.20           C  
ATOM   1412  OE1 GLU A 283      10.504  69.319  -2.818  1.00 60.37           O  
ATOM   1413  OE2 GLU A 283      11.182  70.046  -0.853  1.00 62.97           O  
ATOM   1414  N   LYS A 284      10.215  64.618  -2.907  1.00 35.42           N  
ATOM   1415  CA  LYS A 284      11.375  63.839  -3.296  1.00 33.90           C  
ATOM   1416  C   LYS A 284      12.657  64.530  -2.850  1.00 29.05           C  
ATOM   1417  O   LYS A 284      12.761  65.756  -2.896  1.00 29.88           O  
ATOM   1418  CB  LYS A 284      11.393  63.621  -4.812  1.00 42.66           C  
ATOM   1419  CG  LYS A 284      12.677  62.992  -5.327  1.00 45.07           C  
ATOM   1420  CD  LYS A 284      12.601  62.713  -6.818  1.00 58.51           C  
ATOM   1421  CE  LYS A 284      11.446  61.775  -7.134  1.00 65.40           C  
ATOM   1422  NZ  LYS A 284      11.548  60.499  -6.369  1.00 61.75           N  
ATOM   1423  N   ASP A 285      13.612  63.727  -2.398  1.00 26.19           N  
ATOM   1424  CA  ASP A 285      14.945  64.197  -2.021  1.00 27.83           C  
ATOM   1425  C   ASP A 285      14.975  65.280  -0.956  1.00 27.41           C  
ATOM   1426  O   ASP A 285      15.830  66.170  -0.976  1.00 26.84           O  
ATOM   1427  CB  ASP A 285      15.734  64.634  -3.258  1.00 35.13           C  
ATOM   1428  CG  ASP A 285      16.125  63.462  -4.129  1.00 44.28           C  
ATOM   1429  OD1 ASP A 285      16.370  62.362  -3.576  1.00 41.23           O  
ATOM   1430  OD2 ASP A 285      16.176  63.638  -5.363  1.00 54.90           O  
ATOM   1431  N   CYS A 286      14.055  65.193  -0.004  1.00 18.73           N  
ATOM   1432  CA  CYS A 286      14.044  66.143   1.096  1.00 19.75           C  
ATOM   1433  C   CYS A 286      15.116  65.782   2.119  1.00 19.60           C  
ATOM   1434  O   CYS A 286      15.190  64.633   2.538  1.00 18.78           O  
ATOM   1435  CB  CYS A 286      12.680  66.115   1.776  1.00 20.91           C  
ATOM   1436  SG  CYS A 286      12.504  67.409   2.976  1.00 33.49           S  
ATOM   1437  N   PRO A 287      15.950  66.754   2.521  1.00 20.47           N  
ATOM   1438  CA  PRO A 287      16.892  66.505   3.622  1.00 22.19           C  
ATOM   1439  C   PRO A 287      16.141  66.287   4.931  1.00 24.68           C  
ATOM   1440  O   PRO A 287      15.253  67.078   5.256  1.00 24.75           O  
ATOM   1441  CB  PRO A 287      17.687  67.812   3.714  1.00 28.40           C  
ATOM   1442  CG  PRO A 287      17.490  68.487   2.403  1.00 29.85           C  
ATOM   1443  CD  PRO A 287      16.128  68.093   1.933  1.00 26.94           C  
ATOM   1444  N   VAL A 288      16.498  65.244   5.676  1.00 16.00           N  
ATOM   1445  CA  VAL A 288      15.783  64.921   6.909  1.00 15.61           C  
ATOM   1446  C   VAL A 288      16.708  64.369   7.980  1.00 17.81           C  
ATOM   1447  O   VAL A 288      17.775  63.832   7.687  1.00 18.82           O  
ATOM   1448  CB  VAL A 288      14.661  63.868   6.677  1.00 17.17           C  
ATOM   1449  CG1 VAL A 288      13.582  64.408   5.748  1.00 25.40           C  
ATOM   1450  CG2 VAL A 288      15.230  62.536   6.147  1.00 13.43           C  
ATOM   1451  N   VAL A 289      16.287  64.504   9.231  1.00 16.30           N  
ATOM   1452  CA  VAL A 289      16.896  63.757  10.323  1.00 13.09           C  
ATOM   1453  C   VAL A 289      15.849  62.775  10.834  1.00 18.09           C  
ATOM   1454  O   VAL A 289      14.746  63.174  11.210  1.00 15.59           O  
ATOM   1455  CB  VAL A 289      17.326  64.673  11.473  1.00 18.08           C  
ATOM   1456  CG1 VAL A 289      17.840  63.840  12.645  1.00 19.52           C  
ATOM   1457  CG2 VAL A 289      18.399  65.656  11.004  1.00 23.27           C  
ATOM   1458  N   VAL A 290      16.187  61.492  10.814  1.00 13.03           N  
ATOM   1459  CA  VAL A 290      15.280  60.444  11.256  1.00 13.83           C  
ATOM   1460  C   VAL A 290      15.671  60.012  12.660  1.00 13.49           C  
ATOM   1461  O   VAL A 290      16.855  59.908  12.967  1.00 13.52           O  
ATOM   1462  CB  VAL A 290      15.380  59.210  10.319  1.00 15.27           C  
ATOM   1463  CG1 VAL A 290      14.456  58.085  10.799  1.00 14.22           C  
ATOM   1464  CG2 VAL A 290      15.065  59.613   8.874  1.00 15.38           C  
ATOM   1465  N   SER A 291      14.677  59.798  13.520  1.00 11.09           N  
ATOM   1466  CA ASER A 291      14.902  59.217  14.840  0.43 12.37           C  
ATOM   1467  CA BSER A 291      14.912  59.202  14.826  0.57 12.36           C  
ATOM   1468  C   SER A 291      13.830  58.169  15.102  1.00 12.73           C  
ATOM   1469  O   SER A 291      12.693  58.308  14.647  1.00 15.81           O  
ATOM   1470  CB ASER A 291      14.866  60.282  15.943  0.43 12.59           C  
ATOM   1471  CB BSER A 291      14.937  60.265  15.927  0.57 12.56           C  
ATOM   1472  OG ASER A 291      15.857  61.275  15.752  0.43 14.92           O  
ATOM   1473  OG BSER A 291      13.858  61.173  15.771  0.57 13.14           O  
ATOM   1474  N   ALA A 292      14.194  57.121  15.826  1.00 10.69           N  
ATOM   1475  CA  ALA A 292      13.261  56.050  16.129  1.00 10.94           C  
ATOM   1476  C   ALA A 292      13.010  56.035  17.625  1.00 11.00           C  
ATOM   1477  O   ALA A 292      13.947  56.106  18.413  1.00 11.59           O  
ATOM   1478  CB  ALA A 292      13.839  54.694  15.684  1.00 12.08           C  
ATOM   1479  N   GLY A 293      11.749  55.948  18.018  1.00 10.68           N  
ATOM   1480  CA  GLY A 293      11.427  55.826  19.433  1.00 13.10           C  
ATOM   1481  C   GLY A 293       9.933  55.900  19.650  1.00 10.93           C  
ATOM   1482  O   GLY A 293       9.201  56.309  18.748  1.00 12.16           O  
ATOM   1483  N   ASN A 294       9.485  55.506  20.845  1.00 12.11           N  
ATOM   1484  CA  ASN A 294       8.080  55.629  21.216  1.00 13.02           C  
ATOM   1485  C   ASN A 294       7.166  55.058  20.132  1.00 14.45           C  
ATOM   1486  O   ASN A 294       6.148  55.643  19.790  1.00 14.00           O  
ATOM   1487  CB  ASN A 294       7.741  57.097  21.479  1.00 15.40           C  
ATOM   1488  CG  ASN A 294       6.309  57.294  21.940  1.00 20.03           C  
ATOM   1489  OD1 ASN A 294       5.798  56.525  22.751  1.00 19.06           O  
ATOM   1490  ND2 ASN A 294       5.649  58.316  21.410  1.00 21.74           N  
ATOM   1491  N   SER A 295       7.567  53.920  19.588  1.00 11.37           N  
ATOM   1492  CA  SER A 295       6.787  53.204  18.575  1.00 11.08           C  
ATOM   1493  C   SER A 295       6.496  54.015  17.315  1.00 10.70           C  
ATOM   1494  O   SER A 295       5.427  53.881  16.703  1.00 11.18           O  
ATOM   1495  CB  SER A 295       5.492  52.668  19.179  1.00 13.43           C  
ATOM   1496  OG  SER A 295       5.799  51.882  20.326  1.00 13.88           O  
ATOM   1497  N   GLU A 296       7.462  54.824  16.910  1.00 10.99           N  
ATOM   1498  CA  GLU A 296       7.324  55.596  15.681  1.00 11.04           C  
ATOM   1499  C   GLU A 296       8.674  55.939  15.062  1.00 10.61           C  
ATOM   1500  O   GLU A 296       9.730  55.795  15.692  1.00 10.80           O  
ATOM   1501  CB  GLU A 296       6.548  56.892  15.948  1.00 12.08           C  
ATOM   1502  CG  GLU A 296       7.343  57.908  16.746  1.00 14.92           C  
ATOM   1503  CD  GLU A 296       6.545  59.159  17.096  1.00 22.96           C  
ATOM   1504  OE1 GLU A 296       5.308  59.154  16.919  1.00 23.14           O  
ATOM   1505  OE2 GLU A 296       7.167  60.147  17.549  1.00 23.67           O  
ATOM   1506  N   LEU A 297       8.622  56.400  13.815  1.00  9.92           N  
ATOM   1507  CA  LEU A 297       9.759  57.036  13.184  1.00 10.65           C  
ATOM   1508  C   LEU A 297       9.427  58.503  13.076  1.00 13.89           C  
ATOM   1509  O   LEU A 297       8.376  58.863  12.563  1.00 14.36           O  
ATOM   1510  CB  LEU A 297       9.997  56.488  11.775  1.00 13.57           C  
ATOM   1511  CG  LEU A 297      10.764  55.184  11.604  1.00 19.59           C  
ATOM   1512  CD1 LEU A 297      11.037  54.968  10.115  1.00 14.59           C  
ATOM   1513  CD2 LEU A 297      12.078  55.231  12.383  1.00 19.44           C  
ATOM   1514  N   SER A 298      10.329  59.337  13.574  1.00 12.11           N  
ATOM   1515  CA  SER A 298      10.204  60.782  13.465  1.00 13.04           C  
ATOM   1516  C   SER A 298      11.071  61.270  12.304  1.00 16.06           C  
ATOM   1517  O   SER A 298      12.251  60.929  12.206  1.00 14.79           O  
ATOM   1518  CB  SER A 298      10.633  61.429  14.786  1.00 19.36           C  
ATOM   1519  OG  SER A 298      10.836  62.821  14.641  1.00 21.09           O  
ATOM   1520  N   LEU A 299      10.469  62.031  11.400  1.00 15.45           N  
ATOM   1521  CA  LEU A 299      11.208  62.642  10.297  1.00 13.90           C  
ATOM   1522  C   LEU A 299      11.152  64.151  10.456  1.00 20.23           C  
ATOM   1523  O   LEU A 299      10.089  64.753  10.318  1.00 18.64           O  
ATOM   1524  CB  LEU A 299      10.617  62.237   8.947  1.00 15.87           C  
ATOM   1525  CG  LEU A 299      11.137  60.955   8.289  1.00 16.87           C  
ATOM   1526  CD1 LEU A 299      10.843  59.729   9.156  1.00 16.88           C  
ATOM   1527  CD2 LEU A 299      10.513  60.788   6.910  1.00 17.65           C  
ATOM   1528  N   GLN A 300      12.291  64.752  10.775  1.00 21.21           N  
ATOM   1529  CA  GLN A 300      12.381  66.201  10.893  1.00 23.35           C  
ATOM   1530  C   GLN A 300      12.974  66.738   9.606  1.00 26.81           C  
ATOM   1531  O   GLN A 300      14.100  66.408   9.252  1.00 22.73           O  
ATOM   1532  CB  GLN A 300      13.230  66.582  12.100  1.00 23.23           C  
ATOM   1533  CG  GLN A 300      12.728  65.917  13.374  1.00 38.24           C  
ATOM   1534  CD  GLN A 300      13.089  66.675  14.631  1.00 51.78           C  
ATOM   1535  OE1 GLN A 300      12.429  66.530  15.663  1.00 51.55           O  
ATOM   1536  NE2 GLN A 300      14.135  67.494  14.555  1.00 52.95           N  
ATOM   1537  N   LEU A 301      12.193  67.547   8.900  1.00 24.71           N  
ATOM   1538  CA  LEU A 301      12.543  67.978   7.552  1.00 36.90           C  
ATOM   1539  C   LEU A 301      13.287  69.303   7.570  1.00 39.24           C  
ATOM   1540  O   LEU A 301      13.521  69.880   8.633  1.00 43.80           O  
ATOM   1541  CB  LEU A 301      11.271  68.103   6.709  1.00 42.01           C  
ATOM   1542  CG  LEU A 301      10.200  67.057   7.034  1.00 40.57           C  
ATOM   1543  CD1 LEU A 301       8.845  67.435   6.440  1.00 47.41           C  
ATOM   1544  CD2 LEU A 301      10.622  65.667   6.578  1.00 37.57           C  
ATOM   1545  N   ARG A 309       9.768  71.504   9.990  1.00 39.43           N  
ATOM   1546  CA  ARG A 309       8.649  70.610   9.714  1.00 37.17           C  
ATOM   1547  C   ARG A 309       8.937  69.195  10.219  1.00 35.46           C  
ATOM   1548  O   ARG A 309      10.090  68.765  10.273  1.00 27.23           O  
ATOM   1549  CB  ARG A 309       8.342  70.576   8.216  1.00 37.22           C  
ATOM   1550  CG  ARG A 309       8.150  71.946   7.578  1.00 50.96           C  
ATOM   1551  CD  ARG A 309       7.829  71.804   6.097  1.00 46.52           C  
ATOM   1552  NE  ARG A 309       6.785  70.805   5.875  1.00 58.94           N  
ATOM   1553  CZ  ARG A 309       6.304  70.470   4.680  1.00 57.15           C  
ATOM   1554  NH1 ARG A 309       6.775  71.057   3.587  1.00 54.89           N  
ATOM   1555  NH2 ARG A 309       5.352  69.547   4.579  1.00 45.97           N  
ATOM   1556  N   GLU A 310       7.887  68.474  10.588  1.00 28.32           N  
ATOM   1557  CA  GLU A 310       8.051  67.118  11.099  1.00 27.80           C  
ATOM   1558  C   GLU A 310       6.933  66.197  10.670  1.00 25.16           C  
ATOM   1559  O   GLU A 310       5.798  66.625  10.469  1.00 27.25           O  
ATOM   1560  CB  GLU A 310       8.121  67.133  12.619  1.00 31.72           C  
ATOM   1561  CG  GLU A 310       9.272  67.938  13.143  1.00 47.77           C  
ATOM   1562  CD  GLU A 310       9.495  67.705  14.608  1.00 55.19           C  
ATOM   1563  OE1 GLU A 310       8.851  66.784  15.161  1.00 48.24           O  
ATOM   1564  OE2 GLU A 310      10.311  68.444  15.200  1.00 61.90           O  
ATOM   1565  N   GLY A 311       7.271  64.925  10.524  1.00 18.30           N  
ATOM   1566  CA  GLY A 311       6.286  63.893  10.281  1.00 19.28           C  
ATOM   1567  C   GLY A 311       6.492  62.846  11.358  1.00 19.88           C  
ATOM   1568  O   GLY A 311       7.620  62.626  11.791  1.00 16.65           O  
ATOM   1569  N   SER A 312       5.408  62.229  11.807  1.00 13.64           N  
ATOM   1570  CA  SER A 312       5.478  61.191  12.831  1.00 15.88           C  
ATOM   1571  C   SER A 312       4.769  59.952  12.313  1.00 16.67           C  
ATOM   1572  O   SER A 312       3.551  59.954  12.127  1.00 15.99           O  
ATOM   1573  CB  SER A 312       4.800  61.663  14.120  1.00 20.48           C  
ATOM   1574  OG  SER A 312       5.470  62.789  14.669  1.00 23.41           O  
ATOM   1575  N   PHE A 313       5.529  58.886  12.092  1.00 12.57           N  
ATOM   1576  CA  PHE A 313       4.984  57.692  11.470  1.00 12.29           C  
ATOM   1577  C   PHE A 313       4.907  56.527  12.449  1.00 12.27           C  
ATOM   1578  O   PHE A 313       5.923  55.953  12.832  1.00 13.04           O  
ATOM   1579  CB  PHE A 313       5.794  57.346  10.215  1.00 11.13           C  
ATOM   1580  CG  PHE A 313       5.763  58.441   9.185  1.00 12.89           C  
ATOM   1581  CD1 PHE A 313       4.776  58.472   8.217  1.00 14.19           C  
ATOM   1582  CD2 PHE A 313       6.686  59.474   9.234  1.00 14.40           C  
ATOM   1583  CE1 PHE A 313       4.737  59.503   7.282  1.00 12.72           C  
ATOM   1584  CE2 PHE A 313       6.657  60.504   8.307  1.00 14.72           C  
ATOM   1585  CZ  PHE A 313       5.678  60.514   7.331  1.00 17.29           C  
ATOM   1586  N   ARG A 314       3.686  56.189  12.847  1.00 10.60           N  
ATOM   1587  CA  ARG A 314       3.473  55.179  13.877  1.00 14.00           C  
ATOM   1588  C   ARG A 314       3.779  53.793  13.350  1.00 13.31           C  
ATOM   1589  O   ARG A 314       3.316  53.420  12.269  1.00 12.89           O  
ATOM   1590  CB  ARG A 314       2.020  55.207  14.355  1.00 13.48           C  
ATOM   1591  CG  ARG A 314       1.556  56.573  14.825  1.00 15.50           C  
ATOM   1592  CD  ARG A 314       2.340  57.022  16.054  1.00 16.24           C  
ATOM   1593  NE  ARG A 314       2.205  56.082  17.163  1.00 17.40           N  
ATOM   1594  CZ  ARG A 314       2.925  56.149  18.283  1.00 17.49           C  
ATOM   1595  NH1 ARG A 314       3.829  57.111  18.432  1.00 17.60           N  
ATOM   1596  NH2 ARG A 314       2.748  55.250  19.244  1.00 16.14           N  
ATOM   1597  N   VAL A 315       4.516  53.018  14.139  1.00 11.23           N  
ATOM   1598  CA  VAL A 315       4.827  51.635  13.788  1.00  9.46           C  
ATOM   1599  C   VAL A 315       3.566  50.809  13.524  1.00 13.21           C  
ATOM   1600  O   VAL A 315       3.539  50.003  12.600  1.00 11.90           O  
ATOM   1601  CB  VAL A 315       5.707  50.969  14.867  1.00 11.39           C  
ATOM   1602  CG1 VAL A 315       5.736  49.456  14.699  1.00 11.11           C  
ATOM   1603  CG2 VAL A 315       7.110  51.547  14.797  1.00 11.60           C  
ATOM   1604  N   THR A 316       2.518  51.023  14.318  1.00 11.76           N  
ATOM   1605  CA  THR A 316       1.280  50.257  14.138  1.00 12.14           C  
ATOM   1606  C   THR A 316       0.543  50.585  12.839  1.00 12.56           C  
ATOM   1607  O   THR A 316      -0.390  49.874  12.465  1.00 13.17           O  
ATOM   1608  CB  THR A 316       0.292  50.421  15.331  1.00 10.87           C  
ATOM   1609  OG1 THR A 316      -0.099  51.796  15.450  1.00 14.60           O  
ATOM   1610  CG2 THR A 316       0.928  49.914  16.635  1.00 14.15           C  
ATOM   1611  N   ARG A 317       0.934  51.664  12.167  1.00  9.09           N  
ATOM   1612  CA  ARG A 317       0.339  51.977  10.870  1.00  8.80           C  
ATOM   1613  C   ARG A 317       1.226  51.597   9.687  1.00 12.51           C  
ATOM   1614  O   ARG A 317       0.921  51.953   8.548  1.00 11.88           O  
ATOM   1615  CB  ARG A 317      -0.050  53.454  10.789  1.00 11.81           C  
ATOM   1616  CG  ARG A 317      -1.178  53.798  11.768  1.00 17.75           C  
ATOM   1617  CD  ARG A 317      -1.569  55.277  11.725  1.00 20.91           C  
ATOM   1618  NE  ARG A 317      -2.317  55.634  10.516  1.00 29.22           N  
ATOM   1619  CZ  ARG A 317      -3.644  55.571  10.396  1.00 31.39           C  
ATOM   1620  NH1 ARG A 317      -4.399  55.157  11.406  1.00 32.71           N  
ATOM   1621  NH2 ARG A 317      -4.222  55.925   9.256  1.00 23.99           N  
ATOM   1622  N   MET A 318       2.311  50.876   9.958  1.00  8.82           N  
ATOM   1623  CA  MET A 318       3.178  50.376   8.885  1.00 10.19           C  
ATOM   1624  C   MET A 318       2.819  48.930   8.576  1.00 10.87           C  
ATOM   1625  O   MET A 318       2.974  48.054   9.427  1.00 12.65           O  
ATOM   1626  CB  MET A 318       4.644  50.453   9.302  1.00  9.54           C  
ATOM   1627  CG  MET A 318       5.135  51.853   9.588  1.00 10.79           C  
ATOM   1628  SD  MET A 318       6.860  51.849  10.168  1.00 12.36           S  
ATOM   1629  CE  MET A 318       7.081  53.612  10.422  1.00 11.81           C  
ATOM   1630  N   ARG A 319       2.322  48.667   7.368  1.00 11.82           N  
ATOM   1631  CA  ARG A 319       1.926  47.296   7.034  1.00 11.05           C  
ATOM   1632  C   ARG A 319       3.175  46.429   6.881  1.00 11.45           C  
ATOM   1633  O   ARG A 319       3.195  45.279   7.318  1.00 13.54           O  
ATOM   1634  CB  ARG A 319       1.069  47.239   5.760  1.00 14.79           C  
ATOM   1635  CG  ARG A 319       0.371  45.897   5.587  1.00 16.27           C  
ATOM   1636  CD  ARG A 319      -0.646  45.892   4.425  1.00 17.75           C  
ATOM   1637  NE  ARG A 319      -0.006  46.125   3.136  1.00 24.57           N  
ATOM   1638  CZ  ARG A 319      -0.607  45.948   1.961  1.00 28.18           C  
ATOM   1639  NH1 ARG A 319      -1.860  45.533   1.923  1.00 18.59           N  
ATOM   1640  NH2 ARG A 319       0.047  46.179   0.827  1.00 31.32           N  
ATOM   1641  N   CYS A 320       4.210  47.006   6.284  1.00 13.73           N  
ATOM   1642  CA  CYS A 320       5.506  46.343   6.148  1.00 13.56           C  
ATOM   1643  C   CYS A 320       6.611  47.365   5.882  1.00 13.37           C  
ATOM   1644  O   CYS A 320       6.349  48.559   5.729  1.00 14.54           O  
ATOM   1645  CB  CYS A 320       5.452  45.318   5.007  1.00 15.06           C  
ATOM   1646  SG  CYS A 320       5.363  46.066   3.366  1.00 20.66           S  
ATOM   1647  N   TRP A 321       7.861  46.915   5.846  1.00 13.38           N  
ATOM   1648  CA  TRP A 321       8.933  47.779   5.365  1.00 13.52           C  
ATOM   1649  C   TRP A 321       9.910  46.936   4.563  1.00 14.22           C  
ATOM   1650  O   TRP A 321       9.895  45.719   4.650  1.00 15.09           O  
ATOM   1651  CB  TRP A 321       9.647  48.527   6.503  1.00 13.61           C  
ATOM   1652  CG  TRP A 321      10.158  47.642   7.606  1.00 15.34           C  
ATOM   1653  CD1 TRP A 321      11.381  47.039   7.679  1.00 16.64           C  
ATOM   1654  CD2 TRP A 321       9.457  47.278   8.801  1.00 12.31           C  
ATOM   1655  NE1 TRP A 321      11.482  46.314   8.854  1.00 15.64           N  
ATOM   1656  CE2 TRP A 321      10.312  46.447   9.555  1.00 17.08           C  
ATOM   1657  CE3 TRP A 321       8.191  47.579   9.309  1.00 15.04           C  
ATOM   1658  CZ2 TRP A 321       9.937  45.909  10.783  1.00 16.82           C  
ATOM   1659  CZ3 TRP A 321       7.825  47.048  10.541  1.00 20.78           C  
ATOM   1660  CH2 TRP A 321       8.695  46.224  11.257  1.00 16.91           C  
ATOM   1661  N   ARG A 322      10.753  47.601   3.794  1.00 14.97           N  
ATOM   1662  CA  ARG A 322      11.645  46.907   2.881  1.00 17.54           C  
ATOM   1663  C   ARG A 322      12.998  47.597   2.878  1.00 14.94           C  
ATOM   1664  O   ARG A 322      13.079  48.825   2.827  1.00 17.36           O  
ATOM   1665  CB  ARG A 322      11.014  46.907   1.482  1.00 24.13           C  
ATOM   1666  CG  ARG A 322      11.903  46.431   0.352  1.00 26.13           C  
ATOM   1667  CD  ARG A 322      11.184  46.558  -0.993  1.00 36.48           C  
ATOM   1668  NE  ARG A 322      10.264  47.695  -1.028  1.00 39.28           N  
ATOM   1669  CZ  ARG A 322       9.901  48.331  -2.140  1.00 48.48           C  
ATOM   1670  NH1 ARG A 322      10.399  47.952  -3.311  1.00 62.51           N  
ATOM   1671  NH2 ARG A 322       9.051  49.353  -2.088  1.00 33.62           N  
ATOM   1672  N   VAL A 323      14.069  46.809   2.922  1.00 13.17           N  
ATOM   1673  CA  VAL A 323      15.407  47.358   2.794  1.00 12.26           C  
ATOM   1674  C   VAL A 323      15.978  46.935   1.439  1.00 13.99           C  
ATOM   1675  O   VAL A 323      15.960  45.755   1.103  1.00 15.66           O  
ATOM   1676  CB  VAL A 323      16.333  46.848   3.912  1.00 16.34           C  
ATOM   1677  CG1 VAL A 323      17.739  47.405   3.721  1.00 18.13           C  
ATOM   1678  CG2 VAL A 323      15.770  47.250   5.279  1.00 16.47           C  
ATOM   1679  N   THR A 324      16.461  47.900   0.672  1.00 16.07           N  
ATOM   1680  CA  THR A 324      16.981  47.612  -0.668  1.00 19.53           C  
ATOM   1681  C   THR A 324      18.365  48.216  -0.822  1.00 20.19           C  
ATOM   1682  O   THR A 324      18.689  49.222  -0.199  1.00 18.24           O  
ATOM   1683  CB  THR A 324      16.047  48.173  -1.754  1.00 19.73           C  
ATOM   1684  OG1 THR A 324      15.884  49.578  -1.558  1.00 27.34           O  
ATOM   1685  CG2 THR A 324      14.691  47.519  -1.676  1.00 21.18           C  
ATOM   1686  N   SER A 325      19.202  47.596  -1.644  1.00 19.49           N  
ATOM   1687  CA  SER A 325      20.543  48.116  -1.850  1.00 17.56           C  
ATOM   1688  C   SER A 325      20.873  48.041  -3.332  1.00 16.18           C  
ATOM   1689  O   SER A 325      20.423  47.128  -4.014  1.00 18.16           O  
ATOM   1690  CB  SER A 325      21.567  47.288  -1.075  1.00 22.05           C  
ATOM   1691  OG  SER A 325      22.885  47.776  -1.283  1.00 20.17           O  
ATOM   1692  N   SER A 326      21.636  49.010  -3.816  1.00 16.62           N  
ATOM   1693  CA  SER A 326      22.240  48.900  -5.140  1.00 16.87           C  
ATOM   1694  C   SER A 326      23.338  47.849  -5.077  1.00 20.01           C  
ATOM   1695  O   SER A 326      23.763  47.442  -3.993  1.00 17.67           O  
ATOM   1696  CB  SER A 326      22.873  50.227  -5.537  1.00 17.58           C  
ATOM   1697  OG  SER A 326      24.056  50.458  -4.780  1.00 18.90           O  
ATOM   1698  N   VAL A 327      23.817  47.419  -6.239  1.00 18.64           N  
ATOM   1699  CA  VAL A 327      25.043  46.634  -6.267  1.00 18.87           C  
ATOM   1700  C   VAL A 327      26.175  47.512  -5.737  1.00 15.89           C  
ATOM   1701  O   VAL A 327      26.063  48.742  -5.705  1.00 17.77           O  
ATOM   1702  CB  VAL A 327      25.379  46.146  -7.699  1.00 21.95           C  
ATOM   1703  CG1 VAL A 327      24.309  45.179  -8.206  1.00 22.58           C  
ATOM   1704  CG2 VAL A 327      25.545  47.337  -8.650  1.00 18.20           C  
ATOM   1705  N   PRO A 328      27.272  46.889  -5.292  1.00 16.72           N  
ATOM   1706  CA  PRO A 328      28.414  47.694  -4.855  1.00 17.13           C  
ATOM   1707  C   PRO A 328      29.059  48.430  -6.030  1.00 16.97           C  
ATOM   1708  O   PRO A 328      29.241  47.849  -7.113  1.00 17.73           O  
ATOM   1709  CB  PRO A 328      29.369  46.657  -4.259  1.00 18.88           C  
ATOM   1710  CG  PRO A 328      28.496  45.505  -3.898  1.00 19.35           C  
ATOM   1711  CD  PRO A 328      27.431  45.468  -4.954  1.00 20.11           C  
ATOM   1712  N   LEU A 329      29.392  49.695  -5.810  1.00 15.76           N  
ATOM   1713  CA  LEU A 329      29.901  50.566  -6.863  1.00 15.44           C  
ATOM   1714  C   LEU A 329      31.334  50.967  -6.558  1.00 21.06           C  
ATOM   1715  O   LEU A 329      31.741  51.001  -5.391  1.00 22.20           O  
ATOM   1716  CB  LEU A 329      29.035  51.819  -6.973  1.00 20.65           C  
ATOM   1717  CG  LEU A 329      27.542  51.531  -7.139  1.00 22.41           C  
ATOM   1718  CD1 LEU A 329      26.740  52.817  -6.995  1.00 27.64           C  
ATOM   1719  CD2 LEU A 329      27.289  50.863  -8.479  1.00 22.71           C  
ATOM   1720  N   PRO A 330      32.117  51.257  -7.610  1.00 19.94           N  
ATOM   1721  CA  PRO A 330      33.512  51.654  -7.397  1.00 23.29           C  
ATOM   1722  C   PRO A 330      33.588  52.903  -6.531  1.00 35.61           C  
ATOM   1723  O   PRO A 330      32.718  53.769  -6.629  1.00 38.21           O  
ATOM   1724  CB  PRO A 330      34.015  51.954  -8.815  1.00 21.66           C  
ATOM   1725  CG  PRO A 330      33.161  51.145  -9.704  1.00 19.30           C  
ATOM   1726  CD  PRO A 330      31.799  51.080  -9.038  1.00 19.50           C  
ATOM   1727  N   SER A 331      34.612  52.983  -5.687  1.00 37.64           N  
ATOM   1728  CA  SER A 331      34.800  54.125  -4.798  1.00 40.74           C  
ATOM   1729  C   SER A 331      34.841  55.443  -5.575  1.00 47.59           C  
ATOM   1730  O   SER A 331      35.504  55.545  -6.609  1.00 38.29           O  
ATOM   1731  CB  SER A 331      36.082  53.948  -3.979  1.00 42.41           C  
ATOM   1732  OG  SER A 331      36.241  54.995  -3.035  1.00 50.19           O  
ATOM   1733  N   GLY A 332      34.129  56.447  -5.070  1.00 48.92           N  
ATOM   1734  CA  GLY A 332      34.075  57.749  -5.715  1.00 49.47           C  
ATOM   1735  C   GLY A 332      35.348  58.558  -5.541  1.00 55.75           C  
ATOM   1736  O   GLY A 332      35.958  58.561  -4.470  1.00 48.08           O  
ATOM   1737  N   GLY A 340      39.831  52.024  -0.575  1.00 52.61           N  
ATOM   1738  CA  GLY A 340      39.476  50.848  -1.354  1.00 53.45           C  
ATOM   1739  C   GLY A 340      38.165  50.218  -0.916  1.00 48.59           C  
ATOM   1740  O   GLY A 340      38.066  48.992  -0.768  1.00 41.32           O  
ATOM   1741  N   ARG A 341      37.158  51.064  -0.709  1.00 47.66           N  
ATOM   1742  CA  ARG A 341      35.832  50.614  -0.289  1.00 34.86           C  
ATOM   1743  C   ARG A 341      34.774  50.896  -1.350  1.00 26.70           C  
ATOM   1744  O   ARG A 341      34.704  51.998  -1.895  1.00 33.29           O  
ATOM   1745  CB  ARG A 341      35.413  51.311   1.002  1.00 36.54           C  
ATOM   1746  CG  ARG A 341      36.037  50.751   2.265  1.00 38.52           C  
ATOM   1747  CD  ARG A 341      35.180  51.139   3.450  1.00 41.70           C  
ATOM   1748  NE  ARG A 341      35.849  50.933   4.729  1.00 51.36           N  
ATOM   1749  CZ  ARG A 341      35.584  51.644   5.820  1.00 51.66           C  
ATOM   1750  NH1 ARG A 341      34.670  52.607   5.777  1.00 47.45           N  
ATOM   1751  NH2 ARG A 341      36.234  51.402   6.950  1.00 53.28           N  
ATOM   1752  N   GLY A 342      33.937  49.905  -1.624  1.00 24.36           N  
ATOM   1753  CA  GLY A 342      32.836  50.100  -2.543  1.00 21.12           C  
ATOM   1754  C   GLY A 342      31.748  50.934  -1.888  1.00 26.67           C  
ATOM   1755  O   GLY A 342      31.722  51.093  -0.672  1.00 22.16           O  
ATOM   1756  N   GLU A 343      30.851  51.476  -2.693  1.00 21.52           N  
ATOM   1757  CA  GLU A 343      29.747  52.252  -2.155  1.00 25.32           C  
ATOM   1758  C   GLU A 343      28.442  51.582  -2.517  1.00 23.45           C  
ATOM   1759  O   GLU A 343      28.333  50.942  -3.560  1.00 18.35           O  
ATOM   1760  CB  GLU A 343      29.784  53.675  -2.699  1.00 26.05           C  
ATOM   1761  CG  GLU A 343      31.098  54.371  -2.403  1.00 35.62           C  
ATOM   1762  CD  GLU A 343      31.116  55.808  -2.865  1.00 41.22           C  
ATOM   1763  OE1 GLU A 343      30.179  56.215  -3.581  1.00 34.41           O  
ATOM   1764  OE2 GLU A 343      32.066  56.530  -2.501  1.00 50.35           O  
ATOM   1765  N   VAL A 344      27.451  51.714  -1.641  1.00 16.27           N  
ATOM   1766  CA  VAL A 344      26.145  51.146  -1.921  1.00 15.61           C  
ATOM   1767  C   VAL A 344      25.099  52.195  -1.609  1.00 21.08           C  
ATOM   1768  O   VAL A 344      25.234  52.939  -0.641  1.00 21.32           O  
ATOM   1769  CB  VAL A 344      25.856  49.859  -1.105  1.00 20.45           C  
ATOM   1770  CG1 VAL A 344      26.548  48.650  -1.727  1.00 22.38           C  
ATOM   1771  CG2 VAL A 344      26.252  50.035   0.366  1.00 21.04           C  
ATOM   1772  N   ARG A 345      24.081  52.273  -2.451  1.00 19.54           N  
ATOM   1773  CA  ARG A 345      22.958  53.162  -2.195  1.00 20.06           C  
ATOM   1774  C   ARG A 345      21.892  52.335  -1.498  1.00 17.34           C  
ATOM   1775  O   ARG A 345      21.350  51.397  -2.078  1.00 18.15           O  
ATOM   1776  CB  ARG A 345      22.432  53.743  -3.509  1.00 23.75           C  
ATOM   1777  CG  ARG A 345      21.154  54.560  -3.380  1.00 34.69           C  
ATOM   1778  CD  ARG A 345      20.624  54.952  -4.757  1.00 41.11           C  
ATOM   1779  NE  ARG A 345      19.282  55.519  -4.688  1.00 41.08           N  
ATOM   1780  CZ  ARG A 345      19.032  56.813  -4.533  1.00 44.74           C  
ATOM   1781  NH1 ARG A 345      20.040  57.673  -4.431  1.00 43.58           N  
ATOM   1782  NH2 ARG A 345      17.779  57.248  -4.477  1.00 41.62           N  
ATOM   1783  N   LEU A 346      21.610  52.665  -0.242  1.00 16.56           N  
ATOM   1784  CA  LEU A 346      20.652  51.894   0.541  1.00 14.95           C  
ATOM   1785  C   LEU A 346      19.392  52.695   0.810  1.00 13.18           C  
ATOM   1786  O   LEU A 346      19.452  53.905   1.034  1.00 15.82           O  
ATOM   1787  CB  LEU A 346      21.251  51.482   1.878  1.00 19.01           C  
ATOM   1788  CG  LEU A 346      22.200  50.295   1.917  1.00 28.92           C  
ATOM   1789  CD1 LEU A 346      23.120  50.451   3.104  1.00 30.49           C  
ATOM   1790  CD2 LEU A 346      21.407  49.007   2.024  1.00 25.97           C  
ATOM   1791  N   GLU A 347      18.260  52.004   0.775  1.00 15.83           N  
ATOM   1792  CA  GLU A 347      16.975  52.619   1.089  1.00 15.66           C  
ATOM   1793  C   GLU A 347      16.192  51.778   2.090  1.00 15.10           C  
ATOM   1794  O   GLU A 347      16.256  50.545   2.075  1.00 14.77           O  
ATOM   1795  CB  GLU A 347      16.160  52.841  -0.191  1.00 17.25           C  
ATOM   1796  CG  GLU A 347      16.843  53.835  -1.142  1.00 24.42           C  
ATOM   1797  CD  GLU A 347      16.077  54.051  -2.428  1.00 33.68           C  
ATOM   1798  OE1 GLU A 347      15.292  53.163  -2.814  1.00 33.57           O  
ATOM   1799  OE2 GLU A 347      16.262  55.118  -3.049  1.00 46.61           O  
ATOM   1800  N   LEU A 348      15.482  52.459   2.987  1.00 13.59           N  
ATOM   1801  CA  LEU A 348      14.447  51.823   3.799  1.00 14.87           C  
ATOM   1802  C   LEU A 348      13.124  52.429   3.378  1.00 15.15           C  
ATOM   1803  O   LEU A 348      12.962  53.641   3.424  1.00 15.90           O  
ATOM   1804  CB  LEU A 348      14.658  52.109   5.283  1.00 13.76           C  
ATOM   1805  CG  LEU A 348      13.465  51.708   6.162  1.00 18.52           C  
ATOM   1806  CD1 LEU A 348      13.392  50.199   6.336  1.00 17.95           C  
ATOM   1807  CD2 LEU A 348      13.577  52.392   7.496  1.00 23.21           C  
ATOM   1808  N   ALA A 349      12.186  51.592   2.956  1.00 15.28           N  
ATOM   1809  CA  ALA A 349      10.882  52.088   2.532  1.00 17.97           C  
ATOM   1810  C   ALA A 349       9.842  51.435   3.424  1.00 14.63           C  
ATOM   1811  O   ALA A 349       9.910  50.242   3.672  1.00 16.22           O  
ATOM   1812  CB  ALA A 349      10.635  51.737   1.074  1.00 18.04           C  
ATOM   1813  N   PHE A 350       8.891  52.205   3.935  1.00 13.66           N  
ATOM   1814  CA  PHE A 350       7.819  51.590   4.719  1.00 12.82           C  
ATOM   1815  C   PHE A 350       6.464  51.922   4.125  1.00 11.22           C  
ATOM   1816  O   PHE A 350       6.263  53.014   3.596  1.00 11.96           O  
ATOM   1817  CB  PHE A 350       7.889  51.967   6.216  1.00 14.03           C  
ATOM   1818  CG  PHE A 350       7.809  53.456   6.495  1.00 13.32           C  
ATOM   1819  CD1 PHE A 350       6.581  54.085   6.674  1.00 13.63           C  
ATOM   1820  CD2 PHE A 350       8.956  54.212   6.608  1.00 11.84           C  
ATOM   1821  CE1 PHE A 350       6.513  55.456   6.940  1.00 12.11           C  
ATOM   1822  CE2 PHE A 350       8.901  55.575   6.875  1.00 13.22           C  
ATOM   1823  CZ  PHE A 350       7.673  56.198   7.044  1.00 13.08           C  
ATOM   1824  N   GLU A 351       5.559  50.961   4.196  1.00 12.59           N  
ATOM   1825  CA  GLU A 351       4.248  51.106   3.565  1.00 12.95           C  
ATOM   1826  C   GLU A 351       3.263  51.575   4.635  1.00 13.13           C  
ATOM   1827  O   GLU A 351       2.866  50.809   5.508  1.00 13.49           O  
ATOM   1828  CB  GLU A 351       3.801  49.787   2.947  1.00 16.85           C  
ATOM   1829  CG  GLU A 351       2.677  49.968   1.934  1.00 17.80           C  
ATOM   1830  CD  GLU A 351       2.185  48.666   1.347  1.00 25.06           C  
ATOM   1831  OE1 GLU A 351       2.421  47.597   1.943  1.00 24.01           O  
ATOM   1832  OE2 GLU A 351       1.535  48.723   0.293  1.00 23.21           O  
ATOM   1833  N   TYR A 352       2.878  52.844   4.546  1.00 11.82           N  
ATOM   1834  CA  TYR A 352       2.176  53.533   5.629  1.00 12.26           C  
ATOM   1835  C   TYR A 352       0.683  53.713   5.357  1.00 12.93           C  
ATOM   1836  O   TYR A 352       0.294  54.125   4.265  1.00 13.94           O  
ATOM   1837  CB  TYR A 352       2.813  54.905   5.852  1.00 13.53           C  
ATOM   1838  CG  TYR A 352       2.453  55.502   7.193  1.00 13.98           C  
ATOM   1839  CD1 TYR A 352       2.987  54.973   8.359  1.00 13.61           C  
ATOM   1840  CD2 TYR A 352       1.574  56.582   7.297  1.00 16.85           C  
ATOM   1841  CE1 TYR A 352       2.653  55.491   9.605  1.00 15.61           C  
ATOM   1842  CE2 TYR A 352       1.241  57.114   8.551  1.00 18.70           C  
ATOM   1843  CZ  TYR A 352       1.790  56.552   9.693  1.00 21.02           C  
ATOM   1844  OH  TYR A 352       1.487  57.043  10.948  1.00 19.77           O  
ATOM   1845  N   LEU A 353      -0.142  53.425   6.358  1.00 11.67           N  
ATOM   1846  CA  LEU A 353      -1.576  53.676   6.257  1.00 12.07           C  
ATOM   1847  C   LEU A 353      -1.808  55.165   6.525  1.00 13.05           C  
ATOM   1848  O   LEU A 353      -1.943  55.594   7.671  1.00 13.69           O  
ATOM   1849  CB  LEU A 353      -2.346  52.811   7.250  1.00 13.42           C  
ATOM   1850  CG  LEU A 353      -3.875  52.825   7.127  1.00 15.06           C  
ATOM   1851  CD1 LEU A 353      -4.323  52.244   5.792  1.00 13.11           C  
ATOM   1852  CD2 LEU A 353      -4.504  52.064   8.277  1.00 14.58           C  
ATOM   1853  N   MET A 354      -1.840  55.943   5.452  1.00 12.44           N  
ATOM   1854  CA  MET A 354      -1.969  57.401   5.551  1.00 14.23           C  
ATOM   1855  C   MET A 354      -3.372  57.855   5.959  1.00 15.31           C  
ATOM   1856  O   MET A 354      -3.537  58.894   6.601  1.00 16.98           O  
ATOM   1857  CB  MET A 354      -1.565  58.061   4.230  1.00 17.65           C  
ATOM   1858  CG  MET A 354      -0.084  57.982   3.917  1.00 27.91           C  
ATOM   1859  SD  MET A 354       0.943  59.284   4.677  1.00 38.41           S  
ATOM   1860  CE  MET A 354      -0.215  60.159   5.684  1.00 13.08           C  
ATOM   1861  N   SER A 355      -4.376  57.082   5.565  1.00 16.10           N  
ATOM   1862  CA  SER A 355      -5.761  57.299   5.982  1.00 16.77           C  
ATOM   1863  C   SER A 355      -6.531  56.028   5.655  1.00 18.95           C  
ATOM   1864  O   SER A 355      -5.937  55.065   5.183  1.00 15.03           O  
ATOM   1865  CB  SER A 355      -6.378  58.503   5.267  1.00 18.01           C  
ATOM   1866  OG  SER A 355      -6.309  58.356   3.865  1.00 18.67           O  
ATOM   1867  N   LYS A 356      -7.839  56.005   5.900  1.00 17.31           N  
ATOM   1868  CA  LYS A 356      -8.582  54.758   5.727  1.00 18.72           C  
ATOM   1869  C   LYS A 356      -8.440  54.227   4.303  1.00 17.57           C  
ATOM   1870  O   LYS A 356      -8.633  54.969   3.346  1.00 17.19           O  
ATOM   1871  CB  LYS A 356     -10.062  54.927   6.064  1.00 23.87           C  
ATOM   1872  CG  LYS A 356     -10.861  53.670   5.760  1.00 23.84           C  
ATOM   1873  CD  LYS A 356     -12.300  53.759   6.233  1.00 31.31           C  
ATOM   1874  CE  LYS A 356     -13.067  52.500   5.838  1.00 28.96           C  
ATOM   1875  NZ  LYS A 356     -14.452  52.516   6.374  1.00 43.94           N  
ATOM   1876  N   ASP A 357      -8.081  52.950   4.186  1.00 16.63           N  
ATOM   1877  CA  ASP A 357      -7.903  52.284   2.893  1.00 16.87           C  
ATOM   1878  C   ASP A 357      -6.913  52.967   1.947  1.00 18.93           C  
ATOM   1879  O   ASP A 357      -6.990  52.797   0.729  1.00 16.85           O  
ATOM   1880  CB  ASP A 357      -9.260  52.097   2.205  1.00 16.66           C  
ATOM   1881  CG  ASP A 357     -10.167  51.187   2.979  1.00 20.39           C  
ATOM   1882  OD1 ASP A 357      -9.657  50.194   3.551  1.00 18.45           O  
ATOM   1883  OD2 ASP A 357     -11.383  51.464   3.037  1.00 19.10           O  
ATOM   1884  N   ARG A 358      -5.976  53.731   2.499  1.00 14.94           N  
ATOM   1885  CA  ARG A 358      -4.978  54.389   1.670  1.00 16.58           C  
ATOM   1886  C   ARG A 358      -3.571  54.120   2.193  1.00 18.20           C  
ATOM   1887  O   ARG A 358      -3.162  54.701   3.193  1.00 15.85           O  
ATOM   1888  CB  ARG A 358      -5.235  55.895   1.612  1.00 18.13           C  
ATOM   1889  CG  ARG A 358      -6.489  56.271   0.819  1.00 28.36           C  
ATOM   1890  CD  ARG A 358      -6.527  57.764   0.506  1.00 40.69           C  
ATOM   1891  NE  ARG A 358      -5.306  58.207  -0.167  1.00 54.63           N  
ATOM   1892  CZ  ARG A 358      -5.123  59.427  -0.669  1.00 63.81           C  
ATOM   1893  NH1 ARG A 358      -6.087  60.337  -0.582  1.00 63.78           N  
ATOM   1894  NH2 ARG A 358      -3.974  59.737  -1.262  1.00 60.11           N  
ATOM   1895  N   LEU A 359      -2.852  53.239   1.502  1.00 14.77           N  
ATOM   1896  CA  LEU A 359      -1.467  52.900   1.839  1.00 15.51           C  
ATOM   1897  C   LEU A 359      -0.509  53.654   0.928  1.00 20.62           C  
ATOM   1898  O   LEU A 359      -0.737  53.757  -0.278  1.00 19.67           O  
ATOM   1899  CB  LEU A 359      -1.246  51.393   1.674  1.00 13.93           C  
ATOM   1900  CG  LEU A 359      -1.954  50.520   2.716  1.00 16.34           C  
ATOM   1901  CD1 LEU A 359      -2.052  49.066   2.246  1.00 18.76           C  
ATOM   1902  CD2 LEU A 359      -1.226  50.624   4.063  1.00 16.10           C  
ATOM   1903  N   GLN A 360       0.569  54.174   1.501  1.00 15.55           N  
ATOM   1904  CA  GLN A 360       1.528  54.959   0.743  1.00 16.30           C  
ATOM   1905  C   GLN A 360       2.942  54.607   1.174  1.00 18.16           C  
ATOM   1906  O   GLN A 360       3.234  54.608   2.363  1.00 15.81           O  
ATOM   1907  CB  GLN A 360       1.273  56.442   1.006  1.00 20.17           C  
ATOM   1908  CG  GLN A 360       2.161  57.400   0.248  1.00 29.52           C  
ATOM   1909  CD  GLN A 360       1.782  58.842   0.538  1.00 37.55           C  
ATOM   1910  OE1 GLN A 360       0.646  59.129   0.921  1.00 37.66           O  
ATOM   1911  NE2 GLN A 360       2.731  59.753   0.372  1.00 43.48           N  
ATOM   1912  N   TRP A 361       3.820  54.320   0.214  1.00 16.59           N  
ATOM   1913  CA  TRP A 361       5.223  54.035   0.539  1.00 16.30           C  
ATOM   1914  C   TRP A 361       6.005  55.310   0.841  1.00 16.51           C  
ATOM   1915  O   TRP A 361       5.926  56.291   0.095  1.00 17.78           O  
ATOM   1916  CB  TRP A 361       5.900  53.272  -0.608  1.00 16.40           C  
ATOM   1917  CG  TRP A 361       5.473  51.847  -0.747  1.00 19.75           C  
ATOM   1918  CD1 TRP A 361       4.479  51.357  -1.552  1.00 18.86           C  
ATOM   1919  CD2 TRP A 361       6.033  50.716  -0.069  1.00 17.59           C  
ATOM   1920  NE1 TRP A 361       4.392  49.993  -1.418  1.00 22.18           N  
ATOM   1921  CE2 TRP A 361       5.334  49.576  -0.514  1.00 20.20           C  
ATOM   1922  CE3 TRP A 361       7.057  50.559   0.875  1.00 15.36           C  
ATOM   1923  CZ2 TRP A 361       5.626  48.295  -0.050  1.00 21.69           C  
ATOM   1924  CZ3 TRP A 361       7.346  49.291   1.327  1.00 18.14           C  
ATOM   1925  CH2 TRP A 361       6.638  48.174   0.863  1.00 16.68           C  
ATOM   1926  N   VAL A 362       6.747  55.313   1.948  1.00 10.98           N  
ATOM   1927  CA  VAL A 362       7.661  56.408   2.256  1.00 14.32           C  
ATOM   1928  C   VAL A 362       9.067  55.837   2.196  1.00 17.27           C  
ATOM   1929  O   VAL A 362       9.345  54.797   2.801  1.00 13.09           O  
ATOM   1930  CB  VAL A 362       7.423  56.989   3.666  1.00 15.87           C  
ATOM   1931  CG1 VAL A 362       8.422  58.104   3.968  1.00 16.98           C  
ATOM   1932  CG2 VAL A 362       5.978  57.476   3.816  1.00 17.98           C  
ATOM   1933  N   THR A 363       9.946  56.510   1.462  1.00 15.66           N  
ATOM   1934  CA  THR A 363      11.282  55.991   1.226  1.00 16.25           C  
ATOM   1935  C   THR A 363      12.370  56.888   1.796  1.00 13.77           C  
ATOM   1936  O   THR A 363      12.471  58.075   1.458  1.00 17.55           O  
ATOM   1937  CB  THR A 363      11.528  55.753  -0.285  1.00 15.61           C  
ATOM   1938  OG1 THR A 363      10.535  54.847  -0.785  1.00 15.94           O  
ATOM   1939  CG2 THR A 363      12.911  55.149  -0.505  1.00 20.24           C  
ATOM   1940  N   ILE A 364      13.196  56.299   2.655  1.00 14.20           N  
ATOM   1941  CA  ILE A 364      14.337  56.978   3.240  1.00 11.17           C  
ATOM   1942  C   ILE A 364      15.622  56.432   2.610  1.00 13.21           C  
ATOM   1943  O   ILE A 364      15.847  55.223   2.599  1.00 16.48           O  
ATOM   1944  CB  ILE A 364      14.394  56.725   4.769  1.00 11.86           C  
ATOM   1945  CG1 ILE A 364      13.127  57.249   5.452  1.00 12.62           C  
ATOM   1946  CG2 ILE A 364      15.619  57.402   5.389  1.00 12.88           C  
ATOM   1947  CD1 ILE A 364      12.914  56.678   6.877  1.00 12.10           C  
ATOM   1948  N   THR A 365      16.460  57.327   2.101  1.00 13.42           N  
ATOM   1949  CA  THR A 365      17.750  56.936   1.526  1.00 11.51           C  
ATOM   1950  C   THR A 365      18.831  57.204   2.567  1.00 13.57           C  
ATOM   1951  O   THR A 365      19.130  58.358   2.889  1.00 14.75           O  
ATOM   1952  CB  THR A 365      18.026  57.730   0.237  1.00 17.33           C  
ATOM   1953  OG1 THR A 365      16.901  57.591  -0.643  1.00 16.02           O  
ATOM   1954  CG2 THR A 365      19.297  57.219  -0.458  1.00 20.50           C  
ATOM   1955  N   SER A 366      19.401  56.134   3.113  1.00 12.09           N  
ATOM   1956  CA  SER A 366      20.315  56.262   4.238  1.00 15.83           C  
ATOM   1957  C   SER A 366      21.249  55.077   4.318  1.00 12.72           C  
ATOM   1958  O   SER A 366      20.805  53.936   4.214  1.00 15.29           O  
ATOM   1959  CB  SER A 366      19.531  56.329   5.556  1.00 14.75           C  
ATOM   1960  OG  SER A 366      20.397  56.116   6.668  1.00 15.86           O  
ATOM   1961  N   PRO A 367      22.545  55.348   4.531  1.00 15.93           N  
ATOM   1962  CA  PRO A 367      23.542  54.295   4.758  1.00 17.95           C  
ATOM   1963  C   PRO A 367      23.198  53.483   6.000  1.00 16.58           C  
ATOM   1964  O   PRO A 367      23.693  52.372   6.159  1.00 17.05           O  
ATOM   1965  CB  PRO A 367      24.838  55.082   4.984  1.00 18.36           C  
ATOM   1966  CG  PRO A 367      24.611  56.389   4.268  1.00 23.70           C  
ATOM   1967  CD  PRO A 367      23.153  56.688   4.472  1.00 21.58           C  
ATOM   1968  N   GLN A 368      22.346  54.031   6.867  1.00 13.08           N  
ATOM   1969  CA  GLN A 368      21.905  53.304   8.056  1.00 12.60           C  
ATOM   1970  C   GLN A 368      20.525  52.665   7.901  1.00 13.94           C  
ATOM   1971  O   GLN A 368      19.856  52.404   8.906  1.00 12.48           O  
ATOM   1972  CB  GLN A 368      21.876  54.234   9.273  1.00 13.56           C  
ATOM   1973  CG  GLN A 368      23.237  54.778   9.679  1.00 13.91           C  
ATOM   1974  CD  GLN A 368      23.126  55.817  10.758  1.00 13.91           C  
ATOM   1975  OE1 GLN A 368      22.732  56.950  10.496  1.00 16.75           O  
ATOM   1976  NE2 GLN A 368      23.459  55.437  11.985  1.00 12.87           N  
ATOM   1977  N   ALA A 369      20.089  52.418   6.667  1.00 13.52           N  
ATOM   1978  CA  ALA A 369      18.780  51.799   6.445  1.00 12.90           C  
ATOM   1979  C   ALA A 369      18.582  50.509   7.241  1.00 15.01           C  
ATOM   1980  O   ALA A 369      17.496  50.244   7.765  1.00 11.23           O  
ATOM   1981  CB  ALA A 369      18.532  51.550   4.952  1.00 13.22           C  
ATOM   1982  N   ILE A 370      19.627  49.691   7.340  1.00 14.45           N  
ATOM   1983  CA  ILE A 370      19.490  48.436   8.071  1.00 11.68           C  
ATOM   1984  C   ILE A 370      19.284  48.669   9.568  1.00 11.87           C  
ATOM   1985  O   ILE A 370      18.493  47.982  10.196  1.00 14.66           O  
ATOM   1986  CB  ILE A 370      20.696  47.516   7.833  1.00 12.97           C  
ATOM   1987  CG1 ILE A 370      20.755  47.137   6.349  1.00 14.91           C  
ATOM   1988  CG2 ILE A 370      20.600  46.262   8.712  1.00 16.22           C  
ATOM   1989  CD1 ILE A 370      22.118  46.571   5.910  1.00 20.01           C  
ATOM   1990  N   MET A 371      20.012  49.625  10.136  1.00 12.02           N  
ATOM   1991  CA  MET A 371      19.816  49.970  11.538  1.00 12.73           C  
ATOM   1992  C   MET A 371      18.384  50.485  11.767  1.00 12.74           C  
ATOM   1993  O   MET A 371      17.759  50.177  12.781  1.00 11.34           O  
ATOM   1994  CB  MET A 371      20.844  51.014  11.989  1.00 12.64           C  
ATOM   1995  CG  MET A 371      20.762  51.363  13.486  1.00 14.56           C  
ATOM   1996  SD  MET A 371      21.300  49.994  14.538  1.00 18.03           S  
ATOM   1997  CE  MET A 371      20.374  50.308  16.046  1.00 21.89           C  
ATOM   1998  N   MET A 372      17.868  51.278  10.835  1.00 11.85           N  
ATOM   1999  CA  MET A 372      16.478  51.736  10.930  1.00 12.51           C  
ATOM   2000  C   MET A 372      15.515  50.555  10.926  1.00 13.89           C  
ATOM   2001  O   MET A 372      14.582  50.492  11.722  1.00 12.54           O  
ATOM   2002  CB  MET A 372      16.130  52.694   9.780  1.00 12.01           C  
ATOM   2003  CG  MET A 372      16.948  53.965   9.786  1.00 12.35           C  
ATOM   2004  SD  MET A 372      16.581  55.033   8.374  1.00 14.09           S  
ATOM   2005  CE  MET A 372      17.634  56.418   8.764  1.00 15.80           C  
ATOM   2006  N   SER A 373      15.745  49.619  10.015  1.00 11.66           N  
ATOM   2007  CA  SER A 373      14.940  48.418   9.919  1.00 10.22           C  
ATOM   2008  C   SER A 373      14.997  47.627  11.229  1.00  9.15           C  
ATOM   2009  O   SER A 373      13.981  47.126  11.707  1.00 14.35           O  
ATOM   2010  CB  SER A 373      15.468  47.541   8.771  1.00 12.70           C  
ATOM   2011  OG  SER A 373      14.786  46.313   8.741  1.00 21.09           O  
ATOM   2012  N   ILE A 374      16.190  47.522  11.805  1.00 10.59           N  
ATOM   2013  CA  ILE A 374      16.360  46.818  13.081  1.00 14.36           C  
ATOM   2014  C   ILE A 374      15.533  47.489  14.189  1.00 13.43           C  
ATOM   2015  O   ILE A 374      14.884  46.814  14.987  1.00 12.72           O  
ATOM   2016  CB  ILE A 374      17.854  46.757  13.490  1.00 15.51           C  
ATOM   2017  CG1 ILE A 374      18.609  45.797  12.560  1.00 19.26           C  
ATOM   2018  CG2 ILE A 374      18.006  46.347  14.963  1.00 19.23           C  
ATOM   2019  CD1 ILE A 374      20.108  45.887  12.679  1.00 20.06           C  
ATOM   2020  N   CYS A 375      15.540  48.819  14.213  1.00 11.39           N  
ATOM   2021  CA  CYS A 375      14.749  49.561  15.199  1.00 12.94           C  
ATOM   2022  C   CYS A 375      13.257  49.349  14.996  1.00 11.76           C  
ATOM   2023  O   CYS A 375      12.518  49.198  15.964  1.00 10.98           O  
ATOM   2024  CB  CYS A 375      15.053  51.048  15.136  1.00 11.83           C  
ATOM   2025  SG  CYS A 375      16.689  51.463  15.775  1.00 14.43           S  
ATOM   2026  N   LEU A 376      12.804  49.370  13.744  1.00 10.90           N  
ATOM   2027  CA  LEU A 376      11.386  49.105  13.484  1.00 10.90           C  
ATOM   2028  C   LEU A 376      11.001  47.712  13.988  1.00 14.80           C  
ATOM   2029  O   LEU A 376       9.972  47.540  14.635  1.00 11.44           O  
ATOM   2030  CB  LEU A 376      11.056  49.239  11.993  1.00 12.47           C  
ATOM   2031  CG  LEU A 376      11.127  50.637  11.398  1.00 11.96           C  
ATOM   2032  CD1 LEU A 376      10.864  50.588   9.881  1.00 13.88           C  
ATOM   2033  CD2 LEU A 376      10.120  51.563  12.090  1.00 10.14           C  
ATOM   2034  N   GLN A 377      11.817  46.715  13.675  1.00 10.69           N  
ATOM   2035  CA  GLN A 377      11.525  45.356  14.131  1.00 11.61           C  
ATOM   2036  C   GLN A 377      11.496  45.288  15.653  1.00 14.90           C  
ATOM   2037  O   GLN A 377      10.629  44.648  16.248  1.00 13.87           O  
ATOM   2038  CB  GLN A 377      12.559  44.353  13.623  1.00 15.37           C  
ATOM   2039  CG  GLN A 377      12.141  42.909  13.923  1.00 19.11           C  
ATOM   2040  CD  GLN A 377      10.904  42.504  13.131  1.00 30.78           C  
ATOM   2041  OE1 GLN A 377      10.926  42.487  11.897  1.00 27.55           O  
ATOM   2042  NE2 GLN A 377       9.814  42.196  13.835  1.00 26.37           N  
ATOM   2043  N   SER A 378      12.465  45.944  16.281  1.00 13.23           N  
ATOM   2044  CA  SER A 378      12.578  45.905  17.735  1.00 11.00           C  
ATOM   2045  C   SER A 378      11.355  46.575  18.371  1.00 12.36           C  
ATOM   2046  O   SER A 378      10.819  46.093  19.372  1.00 12.01           O  
ATOM   2047  CB  SER A 378      13.871  46.599  18.188  1.00 13.58           C  
ATOM   2048  OG  SER A 378      13.966  46.583  19.600  1.00 17.67           O  
ATOM   2049  N   MET A 379      10.921  47.695  17.804  1.00 10.02           N  
ATOM   2050  CA  MET A 379       9.738  48.383  18.323  1.00 11.14           C  
ATOM   2051  C   MET A 379       8.475  47.549  18.132  1.00 11.15           C  
ATOM   2052  O   MET A 379       7.627  47.479  19.031  1.00 12.92           O  
ATOM   2053  CB  MET A 379       9.576  49.778  17.698  1.00 10.38           C  
ATOM   2054  CG  MET A 379      10.639  50.782  18.207  1.00 10.48           C  
ATOM   2055  SD  MET A 379      10.322  52.488  17.696  1.00 11.67           S  
ATOM   2056  CE  MET A 379      10.585  52.346  15.924  1.00 11.97           C  
ATOM   2057  N   VAL A 380       8.351  46.902  16.972  1.00 11.71           N  
ATOM   2058  CA  VAL A 380       7.187  46.050  16.724  1.00 13.91           C  
ATOM   2059  C   VAL A 380       7.219  44.864  17.702  1.00 13.44           C  
ATOM   2060  O   VAL A 380       6.213  44.541  18.337  1.00 14.36           O  
ATOM   2061  CB  VAL A 380       7.176  45.559  15.268  1.00 11.97           C  
ATOM   2062  N   ASP A 381       8.394  44.258  17.856  1.00 14.85           N  
ATOM   2063  CA  ASP A 381       8.546  43.123  18.767  1.00 14.99           C  
ATOM   2064  C   ASP A 381       8.110  43.501  20.182  1.00 15.59           C  
ATOM   2065  O   ASP A 381       7.390  42.747  20.842  1.00 15.76           O  
ATOM   2066  CB  ASP A 381       9.998  42.630  18.812  1.00 15.40           C  
ATOM   2067  CG  ASP A 381      10.401  41.845  17.577  1.00 22.40           C  
ATOM   2068  OD1 ASP A 381       9.539  41.555  16.722  1.00 21.17           O  
ATOM   2069  OD2 ASP A 381      11.596  41.510  17.467  1.00 21.88           O  
ATOM   2070  N   GLU A 382       8.557  44.661  20.656  1.00 13.68           N  
ATOM   2071  CA  GLU A 382       8.219  45.093  22.012  1.00 12.37           C  
ATOM   2072  C   GLU A 382       6.715  45.303  22.176  1.00 19.51           C  
ATOM   2073  O   GLU A 382       6.137  44.933  23.202  1.00 15.81           O  
ATOM   2074  CB  GLU A 382       9.012  46.350  22.420  1.00 13.07           C  
ATOM   2075  CG  GLU A 382       8.885  46.687  23.903  1.00 16.97           C  
ATOM   2076  CD  GLU A 382       9.796  47.827  24.322  1.00 14.69           C  
ATOM   2077  OE1 GLU A 382      11.027  47.678  24.212  1.00 14.14           O  
ATOM   2078  OE2 GLU A 382       9.269  48.873  24.740  1.00 15.74           O  
ATOM   2079  N   LEU A 383       6.071  45.873  21.157  1.00 16.08           N  
ATOM   2080  CA  LEU A 383       4.614  46.021  21.174  1.00 17.06           C  
ATOM   2081  C   LEU A 383       3.905  44.665  21.261  1.00 21.27           C  
ATOM   2082  O   LEU A 383       2.921  44.512  21.983  1.00 22.01           O  
ATOM   2083  CB  LEU A 383       4.121  46.774  19.931  1.00 16.37           C  
ATOM   2084  CG  LEU A 383       4.441  48.264  19.824  1.00 15.99           C  
ATOM   2085  CD1 LEU A 383       4.024  48.828  18.459  1.00 14.89           C  
ATOM   2086  CD2 LEU A 383       3.784  49.043  20.959  1.00 22.45           C  
ATOM   2087  N   MET A 384       4.394  43.678  20.523  1.00 17.78           N  
ATOM   2088  CA AMET A 384       3.722  42.391  20.545  0.40 19.24           C  
ATOM   2089  CA BMET A 384       3.806  42.332  20.506  0.60 19.19           C  
ATOM   2090  C   MET A 384       3.970  41.643  21.859  1.00 25.85           C  
ATOM   2091  O   MET A 384       3.071  40.946  22.346  1.00 25.99           O  
ATOM   2092  CB AMET A 384       4.067  41.563  19.308  0.40 20.03           C  
ATOM   2093  CB BMET A 384       4.472  41.455  19.438  0.60 19.16           C  
ATOM   2094  CG AMET A 384       3.553  42.189  17.998  0.40 19.60           C  
ATOM   2095  CG BMET A 384       4.313  41.943  18.005  0.60 18.82           C  
ATOM   2096  SD AMET A 384       1.796  42.656  18.022  0.40 19.68           S  
ATOM   2097  SD BMET A 384       2.612  42.387  17.621  0.60 21.66           S  
ATOM   2098  CE AMET A 384       1.857  44.332  18.647  0.40 24.57           C  
ATOM   2099  CE BMET A 384       1.782  40.801  17.662  0.60 23.30           C  
ATOM   2100  N   VAL A 385       5.152  41.814  22.450  1.00 21.55           N  
ATOM   2101  CA  VAL A 385       5.426  41.236  23.766  1.00 24.12           C  
ATOM   2102  C   VAL A 385       4.467  41.823  24.785  1.00 30.31           C  
ATOM   2103  O   VAL A 385       3.918  41.107  25.627  1.00 32.29           O  
ATOM   2104  CB  VAL A 385       6.872  41.505  24.242  1.00 21.91           C  
ATOM   2105  CG1 VAL A 385       6.966  41.336  25.744  1.00 36.31           C  
ATOM   2106  CG2 VAL A 385       7.842  40.585  23.537  1.00 24.66           C  
ATOM   2107  N   LYS A 386       4.262  43.133  24.706  1.00 27.08           N  
ATOM   2108  CA  LYS A 386       3.317  43.799  25.587  1.00 30.22           C  
ATOM   2109  C   LYS A 386       1.910  43.273  25.359  1.00 39.84           C  
ATOM   2110  O   LYS A 386       1.190  42.975  26.311  1.00 40.64           O  
ATOM   2111  CB  LYS A 386       3.354  45.312  25.385  1.00 30.57           C  
ATOM   2112  CG  LYS A 386       4.588  45.961  25.974  1.00 32.63           C  
ATOM   2113  CD  LYS A 386       4.509  47.469  25.869  1.00 40.47           C  
ATOM   2114  CE  LYS A 386       5.350  48.122  26.946  1.00 36.21           C  
ATOM   2115  NZ  LYS A 386       4.847  47.795  28.321  1.00 38.38           N  
ATOM   2116  N   LYS A 387       1.524  43.157  24.093  1.00 31.82           N  
ATOM   2117  CA  LYS A 387       0.186  42.690  23.749  1.00 37.06           C  
ATOM   2118  C   LYS A 387      -0.064  41.294  24.323  1.00 37.76           C  
ATOM   2119  O   LYS A 387      -1.169  40.986  24.768  1.00 47.72           O  
ATOM   2120  CB  LYS A 387      -0.002  42.683  22.230  1.00 36.93           C  
ATOM   2121  CG  LYS A 387      -1.409  43.043  21.779  1.00 47.93           C  
ATOM   2122  CD  LYS A 387      -1.584  42.836  20.280  1.00 51.01           C  
ATOM   2123  CE  LYS A 387      -1.433  41.365  19.908  1.00 53.99           C  
ATOM   2124  NZ  LYS A 387      -1.882  41.076  18.514  1.00 57.20           N  
ATOM   2125  N   SER A 388       0.970  40.456  24.318  1.00 36.79           N  
ATOM   2126  CA  SER A 388       0.846  39.082  24.801  1.00 47.32           C  
ATOM   2127  C   SER A 388       0.780  39.009  26.329  1.00 52.17           C  
ATOM   2128  O   SER A 388       0.646  37.927  26.901  1.00 49.45           O  
ATOM   2129  CB  SER A 388       1.999  38.217  24.279  1.00 42.61           C  
ATOM   2130  OG  SER A 388       3.210  38.503  24.964  1.00 46.11           O  
ATOM   2131  OXT SER A 388       0.863  40.018  27.034  1.00 55.42           O  
TER    2132      SER A 388                                                      
ATOM   2133  N   GLY B 753      16.846  37.759   8.144  1.00 56.23           N  
ATOM   2134  CA  GLY B 753      17.343  38.355   6.917  1.00 55.43           C  
ATOM   2135  C   GLY B 753      17.672  39.829   7.075  1.00 40.00           C  
ATOM   2136  O   GLY B 753      17.314  40.448   8.083  1.00 42.10           O  
ATOM   2137  N   THR B 754      18.355  40.390   6.080  1.00 35.52           N  
ATOM   2138  CA  THR B 754      18.745  41.799   6.102  1.00 31.07           C  
ATOM   2139  C   THR B 754      18.036  42.609   5.021  1.00 29.21           C  
ATOM   2140  O   THR B 754      17.605  43.741   5.258  1.00 24.79           O  
ATOM   2141  CB  THR B 754      20.272  41.957   5.917  1.00 35.68           C  
ATOM   2142  OG1 THR B 754      20.947  41.430   7.065  1.00 43.19           O  
ATOM   2143  CG2 THR B 754      20.644  43.416   5.753  1.00 28.79           C  
ATOM   2144  N   TYR B 755      17.919  42.029   3.832  1.00 26.54           N  
ATOM   2145  CA  TYR B 755      17.318  42.736   2.710  1.00 25.46           C  
ATOM   2146  C   TYR B 755      15.973  42.130   2.359  1.00 26.25           C  
ATOM   2147  O   TYR B 755      15.678  40.999   2.741  1.00 28.93           O  
ATOM   2148  CB  TYR B 755      18.251  42.712   1.493  1.00 25.33           C  
ATOM   2149  CG  TYR B 755      19.582  43.350   1.774  1.00 29.56           C  
ATOM   2150  CD1 TYR B 755      19.750  44.718   1.654  1.00 23.81           C  
ATOM   2151  CD2 TYR B 755      20.669  42.587   2.180  1.00 33.94           C  
ATOM   2152  CE1 TYR B 755      20.960  45.309   1.926  1.00 25.24           C  
ATOM   2153  CE2 TYR B 755      21.889  43.173   2.455  1.00 32.50           C  
ATOM   2154  CZ  TYR B 755      22.027  44.536   2.323  1.00 24.91           C  
ATOM   2155  OH  TYR B 755      23.233  45.134   2.593  1.00 27.09           O  
ATOM   2156  N   GLY B 756      15.162  42.889   1.632  1.00 24.41           N  
ATOM   2157  CA  GLY B 756      13.850  42.423   1.231  1.00 24.24           C  
ATOM   2158  C   GLY B 756      12.751  42.965   2.131  1.00 25.26           C  
ATOM   2159  O   GLY B 756      12.930  43.977   2.816  1.00 19.97           O  
ATOM   2160  N   VAL B 757      11.622  42.268   2.151  1.00 21.78           N  
ATOM   2161  CA  VAL B 757      10.420  42.767   2.810  1.00 20.49           C  
ATOM   2162  C   VAL B 757      10.228  42.181   4.201  1.00 18.33           C  
ATOM   2163  O   VAL B 757      10.385  40.979   4.417  1.00 24.56           O  
ATOM   2164  CB  VAL B 757       9.169  42.480   1.957  1.00 25.97           C  
ATOM   2165  CG1 VAL B 757       7.925  43.066   2.614  1.00 21.05           C  
ATOM   2166  CG2 VAL B 757       9.353  43.059   0.559  1.00 32.70           C  
ATOM   2167  N   PHE B 758       9.893  43.041   5.157  1.00 17.06           N  
ATOM   2168  CA  PHE B 758       9.636  42.595   6.515  1.00 13.80           C  
ATOM   2169  C   PHE B 758       8.171  42.832   6.854  1.00 14.95           C  
ATOM   2170  O   PHE B 758       7.706  43.958   6.805  1.00 15.14           O  
ATOM   2171  CB  PHE B 758      10.525  43.353   7.501  1.00 19.17           C  
ATOM   2172  CG  PHE B 758      11.997  43.112   7.291  1.00 20.44           C  
ATOM   2173  CD1 PHE B 758      12.680  43.751   6.271  1.00 21.10           C  
ATOM   2174  CD2 PHE B 758      12.689  42.238   8.109  1.00 30.79           C  
ATOM   2175  CE1 PHE B 758      14.040  43.526   6.069  1.00 23.64           C  
ATOM   2176  CE2 PHE B 758      14.047  42.013   7.918  1.00 29.99           C  
ATOM   2177  CZ  PHE B 758      14.716  42.654   6.895  1.00 25.92           C  
ATOM   2178  N   THR B 759       7.455  41.768   7.195  1.00 15.43           N  
ATOM   2179  CA  THR B 759       6.050  41.883   7.572  1.00 13.50           C  
ATOM   2180  C   THR B 759       5.947  42.416   9.010  1.00 17.26           C  
ATOM   2181  O   THR B 759       6.592  41.897   9.916  1.00 16.63           O  
ATOM   2182  CB  THR B 759       5.344  40.523   7.459  1.00 18.81           C  
ATOM   2183  OG1 THR B 759       5.439  40.051   6.098  1.00 31.75           O  
ATOM   2184  CG2 THR B 759       3.874  40.652   7.843  1.00 17.58           C  
ATOM   2185  N   ASN B 760       5.155  43.460   9.216  1.00 12.75           N  
ATOM   2186  CA  ASN B 760       5.006  44.031  10.559  1.00 14.22           C  
ATOM   2187  C   ASN B 760       3.910  43.354  11.364  1.00 14.96           C  
ATOM   2188  O   ASN B 760       2.726  43.613  11.161  1.00 15.33           O  
ATOM   2189  CB  ASN B 760       4.738  45.536  10.473  1.00 14.92           C  
ATOM   2190  CG  ASN B 760       4.573  46.176  11.846  1.00 15.01           C  
ATOM   2191  OD1 ASN B 760       4.865  45.554  12.869  1.00 14.20           O  
ATOM   2192  ND2 ASN B 760       4.092  47.414  11.872  1.00 14.22           N  
ATOM   2193  N   ALA B 761       4.294  42.485  12.295  1.00 14.41           N  
ATOM   2194  CA  ALA B 761       3.299  41.802  13.120  1.00 14.96           C  
ATOM   2195  C   ALA B 761       2.410  42.763  13.913  1.00 14.11           C  
ATOM   2196  O   ALA B 761       1.283  42.425  14.260  1.00 15.90           O  
ATOM   2197  CB  ALA B 761       3.964  40.799  14.060  1.00 17.68           C  
ATOM   2198  N   ALA B 762       2.922  43.960  14.191  1.00 15.74           N  
ATOM   2199  CA  ALA B 762       2.204  44.935  15.008  1.00 16.10           C  
ATOM   2200  C   ALA B 762       1.262  45.860  14.215  1.00 16.45           C  
ATOM   2201  O   ALA B 762       0.650  46.774  14.785  1.00 14.39           O  
ATOM   2202  CB  ALA B 762       3.215  45.763  15.835  1.00 14.00           C  
ATOM   2203  N   TYR B 763       1.145  45.623  12.909  1.00 16.66           N  
ATOM   2204  CA  TYR B 763       0.273  46.444  12.070  1.00 13.07           C  
ATOM   2205  C   TYR B 763      -1.167  46.347  12.554  1.00 14.23           C  
ATOM   2206  O   TYR B 763      -1.689  45.255  12.739  1.00 14.88           O  
ATOM   2207  CB  TYR B 763       0.355  45.974  10.619  1.00 12.85           C  
ATOM   2208  CG  TYR B 763      -0.522  46.737   9.655  1.00 13.31           C  
ATOM   2209  CD1 TYR B 763      -0.353  48.098   9.456  1.00 11.43           C  
ATOM   2210  CD2 TYR B 763      -1.485  46.078   8.899  1.00 18.07           C  
ATOM   2211  CE1 TYR B 763      -1.145  48.793   8.539  1.00 13.43           C  
ATOM   2212  CE2 TYR B 763      -2.277  46.763   7.993  1.00 16.42           C  
ATOM   2213  CZ  TYR B 763      -2.101  48.113   7.820  1.00 15.21           C  
ATOM   2214  OH  TYR B 763      -2.890  48.783   6.919  1.00 13.56           O  
ATOM   2215  N   ASP B 764      -1.806  47.493  12.762  1.00 14.64           N  
ATOM   2216  CA  ASP B 764      -3.169  47.528  13.293  1.00 14.44           C  
ATOM   2217  C   ASP B 764      -3.957  48.627  12.600  1.00 17.64           C  
ATOM   2218  O   ASP B 764      -3.906  49.781  13.017  1.00 20.14           O  
ATOM   2219  CB  ASP B 764      -3.131  47.788  14.808  1.00 19.31           C  
ATOM   2220  CG  ASP B 764      -4.507  47.725  15.450  1.00 31.74           C  
ATOM   2221  OD1 ASP B 764      -5.484  47.387  14.753  1.00 31.19           O  
ATOM   2222  OD2 ASP B 764      -4.610  48.021  16.657  1.00 32.07           O  
ATOM   2223  N   PRO B 765      -4.673  48.278  11.517  1.00 17.96           N  
ATOM   2224  CA  PRO B 765      -5.367  49.294  10.716  1.00 18.39           C  
ATOM   2225  C   PRO B 765      -6.656  49.786  11.371  1.00 24.46           C  
ATOM   2226  O   PRO B 765      -7.297  50.684  10.833  1.00 27.70           O  
ATOM   2227  CB  PRO B 765      -5.665  48.569   9.396  1.00 19.54           C  
ATOM   2228  CG  PRO B 765      -5.697  47.116   9.760  1.00 20.29           C  
ATOM   2229  CD  PRO B 765      -4.696  46.948  10.883  1.00 18.93           C  
ATOM   2230  N   THR B 766      -7.012  49.204  12.512  1.00 30.44           N  
ATOM   2231  CA  THR B 766      -8.072  49.733  13.374  1.00 41.01           C  
ATOM   2232  C   THR B 766      -7.752  51.155  13.811  1.00 44.14           C  
ATOM   2233  O   THR B 766      -6.769  51.384  14.519  1.00 48.46           O  
ATOM   2234  CB  THR B 766      -8.238  48.878  14.630  1.00 31.85           C  
ATOM   2235  OG1 THR B 766      -8.886  47.651  14.278  1.00 37.35           O  
ATOM   2236  CG2 THR B 766      -9.075  49.614  15.670  1.00 53.72           C  
ATOM   2237  N   PRO B 767      -8.596  52.116  13.405  1.00 49.92           N  
ATOM   2238  CA  PRO B 767      -8.304  53.543  13.589  1.00 54.28           C  
ATOM   2239  C   PRO B 767      -8.247  53.940  15.063  1.00 60.14           C  
ATOM   2240  O   PRO B 767      -9.285  54.242  15.650  1.00 65.55           O  
ATOM   2241  CB  PRO B 767      -9.481  54.228  12.893  1.00 53.04           C  
ATOM   2242  CG  PRO B 767     -10.599  53.243  13.001  1.00 52.52           C  
ATOM   2243  CD  PRO B 767      -9.958  51.890  12.888  1.00 46.85           C  
TER    2244      PRO B 767                                                      
HETATM 2245  C1  GOL A 401      25.575  59.262  20.324  1.00 23.78           C  
HETATM 2246  O1  GOL A 401      26.945  59.610  20.410  1.00 25.37           O  
HETATM 2247  C2  GOL A 401      25.083  58.586  21.606  1.00 28.62           C  
HETATM 2248  O2  GOL A 401      26.063  57.727  22.143  1.00 31.88           O  
HETATM 2249  C3  GOL A 401      24.709  59.635  22.644  1.00 25.76           C  
HETATM 2250  O3  GOL A 401      24.276  59.008  23.833  1.00 26.67           O  
HETATM 2251  O   HOH A 501       2.561  44.402   3.135  1.00 34.73           O  
HETATM 2252  O   HOH A 502       9.667  62.362  26.820  1.00 17.97           O  
HETATM 2253  O   HOH A 503       9.527  60.997  34.988  1.00 14.93           O  
HETATM 2254  O   HOH A 504       7.657  49.791  20.641  1.00 15.19           O  
HETATM 2255  O   HOH A 505      23.128  56.804  14.727  1.00 16.02           O  
HETATM 2256  O   HOH A 506       7.141  49.913  23.409  1.00 17.36           O  
HETATM 2257  O   HOH A 507       8.189  55.487  26.420  1.00 22.67           O  
HETATM 2258  O   HOH A 508      11.381  55.012  23.034  1.00 13.65           O  
HETATM 2259  O   HOH A 509       2.905  52.677  16.834  1.00 11.99           O  
HETATM 2260  O   HOH A 510      22.127  55.178   1.134  1.00 22.97           O  
HETATM 2261  O   HOH A 511       1.572  43.131   7.326  1.00 16.67           O  
HETATM 2262  O   HOH A 512      12.546  55.034  26.804  1.00 15.36           O  
HETATM 2263  O   HOH A 513       8.258  56.097  -1.539  1.00 21.13           O  
HETATM 2264  O   HOH A 514       7.128  50.529  35.292  1.00 15.28           O  
HETATM 2265  O   HOH A 515      -8.099  51.172   6.420  1.00 20.92           O  
HETATM 2266  O   HOH A 516       9.514  55.029  34.086  1.00 18.77           O  
HETATM 2267  O   HOH A 517       6.960  41.685  15.920  1.00 21.58           O  
HETATM 2268  O   HOH A 518       3.526  55.277  21.963  1.00 22.28           O  
HETATM 2269  O   HOH A 519      25.359  53.353  27.160  1.00 24.08           O  
HETATM 2270  O   HOH A 520       1.639  52.247  19.281  1.00 24.13           O  
HETATM 2271  O   HOH A 521      10.008  60.535  24.632  1.00 21.61           O  
HETATM 2272  O   HOH A 522      18.858  57.713  27.361  1.00 19.35           O  
HETATM 2273  O   HOH A 523      22.019  48.245  -8.552  1.00 22.07           O  
HETATM 2274  O   HOH A 524      14.545  58.854  -0.347  1.00 19.49           O  
HETATM 2275  O   HOH A 525      34.067  40.449  32.984  1.00 26.82           O  
HETATM 2276  O   HOH A 526      11.040  52.933  -2.548  1.00 25.00           O  
HETATM 2277  O   HOH A 527      13.445  49.781   0.000  1.00 23.54           O  
HETATM 2278  O   HOH A 528      13.944  63.106  14.018  1.00 19.77           O  
HETATM 2279  O   HOH A 529      24.593  35.233  21.890  1.00 25.22           O  
HETATM 2280  O   HOH A 530      23.238  42.817  21.756  1.00 23.37           O  
HETATM 2281  O   HOH A 531      33.744  37.462  20.206  1.00 23.07           O  
HETATM 2282  O   HOH A 532       9.257  62.674  22.771  1.00 21.78           O  
HETATM 2283  O   HOH A 533       7.061  41.896  13.203  1.00 22.73           O  
HETATM 2284  O   HOH A 534      21.489  57.984   8.067  1.00 20.93           O  
HETATM 2285  O   HOH A 535       6.572  54.638  24.442  1.00 26.08           O  
HETATM 2286  O   HOH A 536      16.337  45.224  26.040  1.00 29.30           O  
HETATM 2287  O   HOH A 537      34.951  48.756  20.980  1.00 26.00           O  
HETATM 2288  O   HOH A 538      14.039  60.758  -2.303  1.00 20.37           O  
HETATM 2289  O   HOH A 539      43.759  41.287  22.810  1.00 29.22           O  
HETATM 2290  O   HOH A 540      26.453  57.440  35.754  1.00 25.76           O  
HETATM 2291  O   HOH A 541      42.192  33.860  16.832  1.00 28.26           O  
HETATM 2292  O   HOH A 542      17.371  60.269  22.616  1.00 18.17           O  
HETATM 2293  O   HOH A 543       3.810  51.571  29.452  1.00 22.59           O  
HETATM 2294  O   HOH A 544      29.137  45.187  -8.077  1.00 20.29           O  
HETATM 2295  O   HOH A 545      12.147  61.452  43.978  1.00 30.34           O  
HETATM 2296  O   HOH A 546      23.648  52.889  29.050  1.00 19.67           O  
HETATM 2297  O   HOH A 547      36.873  40.573  31.939  1.00 27.41           O  
HETATM 2298  O   HOH A 548      -9.228  58.149   7.184  1.00 24.92           O  
HETATM 2299  O   HOH A 549      34.248  29.939  22.334  1.00 32.21           O  
HETATM 2300  O   HOH A 550      27.417  38.662  34.141  1.00 25.08           O  
HETATM 2301  O   HOH A 551       3.132  60.692  17.478  1.00 29.10           O  
HETATM 2302  O   HOH A 552      24.469  46.775   0.725  1.00 29.79           O  
HETATM 2303  O   HOH A 553      10.827  58.468  40.963  1.00 25.41           O  
HETATM 2304  O   HOH A 554      45.385  36.905  22.486  1.00 28.39           O  
HETATM 2305  O   HOH A 555      21.542  48.798  44.107  1.00 28.44           O  
HETATM 2306  O   HOH A 556      22.963  38.959  39.711  1.00 33.69           O  
HETATM 2307  O   HOH A 557      -9.031  57.637   2.975  1.00 27.61           O  
HETATM 2308  O   HOH A 558      25.268  60.457  16.909  1.00 24.87           O  
HETATM 2309  O   HOH A 559      12.101  44.392  21.158  1.00 18.04           O  
HETATM 2310  O   HOH A 560      17.271  59.290  25.222  1.00 28.22           O  
HETATM 2311  O   HOH A 561      13.405  63.624  45.446  1.00 37.69           O  
HETATM 2312  O   HOH A 562      33.331  42.523   8.085  1.00 28.69           O  
HETATM 2313  O   HOH A 563       3.765  52.444  22.031  1.00 26.42           O  
HETATM 2314  O   HOH A 564      20.483  39.112  27.271  1.00 28.67           O  
HETATM 2315  O   HOH A 565      12.420  52.178  40.159  1.00 27.53           O  
HETATM 2316  O   HOH A 566      26.014  40.054  35.843  1.00 29.55           O  
HETATM 2317  O   HOH A 567      37.652  48.417  32.304  1.00 32.08           O  
HETATM 2318  O   HOH A 568      38.229  47.345  13.132  1.00 30.89           O  
HETATM 2319  O   HOH A 569       9.591  68.697  31.589  1.00 35.21           O  
HETATM 2320  O   HOH A 570       7.543  52.618  22.951  1.00 26.97           O  
HETATM 2321  O   HOH A 571       2.872  54.519  -2.659  1.00 23.89           O  
HETATM 2322  O   HOH A 572      29.180  59.191  21.790  1.00 27.38           O  
HETATM 2323  O   HOH A 573      31.620  61.404  24.106  1.00 42.99           O  
HETATM 2324  O   HOH A 574      10.198  44.032  33.138  1.00 26.05           O  
HETATM 2325  O   HOH A 575       9.401  58.753  28.576  1.00 23.88           O  
HETATM 2326  O   HOH A 576      20.075  41.451  26.144  1.00 28.79           O  
HETATM 2327  O   HOH A 577      30.793  43.661  11.170  1.00 29.17           O  
HETATM 2328  O   HOH A 578      12.577  54.753  41.025  1.00 37.54           O  
HETATM 2329  O   HOH A 579      18.380  39.612  32.163  1.00 33.82           O  
HETATM 2330  O   HOH A 580      30.268  37.528  13.792  1.00 32.84           O  
HETATM 2331  O   HOH A 581      27.456  60.803  30.113  1.00 26.47           O  
HETATM 2332  O   HOH A 582      27.850  54.951  42.227  1.00 43.71           O  
HETATM 2333  O   HOH A 583      36.266  56.457  24.465  1.00 31.45           O  
HETATM 2334  O   HOH A 584       6.456  56.820  28.322  1.00 37.88           O  
HETATM 2335  O   HOH A 585     -12.532  53.755   1.867  1.00 28.27           O  
HETATM 2336  O   HOH A 586      18.754  52.604  23.117  1.00 37.84           O  
HETATM 2337  O   HOH A 587      38.839  46.490  21.484  1.00 30.30           O  
HETATM 2338  O   HOH A 588      20.580  43.392  14.507  1.00 33.03           O  
HETATM 2339  O   HOH A 589      13.176  65.669  38.732  1.00 28.39           O  
HETATM 2340  O   HOH A 590      19.194  51.802  -3.786  1.00 35.32           O  
HETATM 2341  O   HOH A 591      24.679  45.927  41.293  1.00 30.30           O  
HETATM 2342  O   HOH A 592       5.157  54.551  28.711  1.00 32.19           O  
HETATM 2343  O   HOH A 593      -2.062  58.418   0.490  1.00 31.44           O  
HETATM 2344  O   HOH A 594      29.691  49.809  37.905  1.00 33.94           O  
HETATM 2345  O   HOH A 595      36.909  55.830  21.791  1.00 38.19           O  
HETATM 2346  O   HOH A 596      35.362  28.809  16.819  1.00 27.59           O  
HETATM 2347  O   HOH A 597      -0.505  58.306  11.527  1.00 29.41           O  
HETATM 2348  O   HOH A 598      25.844  44.764   0.000  0.50 37.78           O  
HETATM 2349  O   HOH A 599      19.440  37.840  17.779  1.00 37.45           O  
HETATM 2350  O   HOH A 600      45.454  39.569  21.512  1.00 36.50           O  
HETATM 2351  O   HOH A 601       5.491  61.022  19.704  1.00 37.82           O  
HETATM 2352  O   HOH A 602       6.300  39.223  16.583  1.00 36.63           O  
HETATM 2353  O   HOH A 603      31.020  35.531  29.609  1.00 35.16           O  
HETATM 2354  O   HOH A 604       9.302  41.157  10.435  1.00 25.18           O  
HETATM 2355  O   HOH A 605      21.080  59.880   1.755  1.00 27.28           O  
HETATM 2356  O   HOH A 606      28.973  61.182  23.668  1.00 36.52           O  
HETATM 2357  O   HOH A 607      13.317  42.676  35.680  1.00 34.38           O  
HETATM 2358  O   HOH A 608      23.485  59.797   5.770  1.00 34.26           O  
HETATM 2359  O   HOH A 609       7.708  54.603  -3.917  1.00 34.28           O  
HETATM 2360  O   HOH A 610       8.696  64.233  14.747  1.00 38.01           O  
HETATM 2361  O   HOH A 611      16.026  43.873  -1.262  1.00 36.68           O  
HETATM 2362  O   HOH A 612      27.774  61.408  32.808  1.00 31.64           O  
HETATM 2363  O   HOH A 613       6.219  43.770  29.696  1.00 35.59           O  
HETATM 2364  O   HOH A 614      28.257  59.058  34.457  1.00 34.09           O  
HETATM 2365  O   HOH A 615      28.523  62.689  28.472  1.00 30.46           O  
HETATM 2366  O   HOH A 616      26.101  62.255  11.770  1.00 36.54           O  
HETATM 2367  O   HOH A 617       4.339  53.842  25.816  1.00 41.87           O  
HETATM 2368  O   HOH A 618      32.764  59.369  22.512  1.00 35.83           O  
HETATM 2369  O   HOH A 619      -3.807  54.033  14.273  1.00 39.94           O  
HETATM 2370  O   HOH A 620      -2.310  55.973  -1.122  1.00 35.36           O  
HETATM 2371  O   HOH A 621       7.612  64.510  24.180  1.00 39.34           O  
HETATM 2372  O   HOH A 622      34.889  51.497  32.933  1.00 39.02           O  
HETATM 2373  O   HOH A 623       1.148  46.522  22.484  1.00 34.92           O  
HETATM 2374  O   HOH A 624      17.790  59.829  -2.685  1.00 40.92           O  
HETATM 2375  O   HOH A 625       4.712  54.037  -4.442  1.00 39.76           O  
HETATM 2376  O   HOH A 626      10.816  42.374  22.419  1.00 29.86           O  
HETATM 2377  O   HOH A 627      24.952  62.797   7.249  1.00 34.33           O  
HETATM 2378  O   HOH A 628      31.879  47.780  -8.186  1.00 16.45           O  
HETATM 2379  O   HOH A 629      22.535  50.092   6.522  1.00 19.64           O  
HETATM 2380  O   HOH A 630      16.686  56.538  26.945  1.00 21.16           O  
HETATM 2381  O   HOH A 631       1.455  59.677  19.245  1.00 33.77           O  
HETATM 2382  O   HOH A 632      -2.845  58.038  12.657  1.00 33.70           O  
HETATM 2383  O   HOH A 633      27.100  43.553  -9.195  1.00 31.10           O  
HETATM 2384  O   HOH A 634      13.969  44.358  25.404  1.00 37.83           O  
HETATM 2385  O   HOH A 635      20.147  52.209  -6.185  1.00 34.18           O  
HETATM 2386  O   HOH A 636      38.172  53.567  21.678  1.00 40.27           O  
HETATM 2387  O   HOH A 637       7.551  40.020  20.083  1.00 30.29           O  
HETATM 2388  O   HOH A 638      35.017  49.130  33.952  1.00 40.61           O  
HETATM 2389  O   HOH A 639      16.813  60.980  44.772  1.00 45.14           O  
HETATM 2390  O   HOH A 640       3.848  38.148  16.938  1.00 41.55           O  
HETATM 2391  O   HOH A 641       4.923  50.192  24.718  1.00 34.80           O  
HETATM 2392  O   HOH A 642      20.435  65.658   4.940  1.00 33.17           O  
HETATM 2393  O   HOH A 643      24.797  55.278  22.629  1.00 37.67           O  
HETATM 2394  O   HOH A 644       6.578  65.948  28.397  1.00 37.60           O  
HETATM 2395  O   HOH A 645      33.167  30.062  16.386  1.00 36.73           O  
HETATM 2396  O   HOH A 646     -10.320  59.223   4.822  1.00 36.88           O  
HETATM 2397  O   HOH A 647       7.001  63.250  26.457  1.00 43.76           O  
HETATM 2398  O   HOH A 648      19.080  52.699  42.396  1.00 32.90           O  
HETATM 2399  O   HOH A 649      27.289  61.869   9.101  1.00 39.60           O  
HETATM 2400  O   HOH A 650       8.264  66.607  25.403  1.00 42.89           O  
HETATM 2401  O   HOH A 651      11.214  43.182  37.142  1.00 44.39           O  
HETATM 2402  O   HOH A 652      10.206  42.405  31.038  1.00 42.16           O  
HETATM 2403  O   HOH A 653      12.832  66.115  43.409  1.00 38.97           O  
HETATM 2404  O   HOH A 654      31.303  36.503  32.319  1.00 38.41           O  
HETATM 2405  O   HOH A 655      27.748  31.683  15.703  1.00 40.17           O  
HETATM 2406  O   HOH A 656      19.275  67.875  17.642  1.00 45.69           O  
HETATM 2407  O   HOH A 657      24.156  66.515  29.147  1.00 37.05           O  
HETATM 2408  O   HOH A 658      23.174  50.083   9.370  1.00 21.21           O  
HETATM 2409  O   HOH A 659      41.236  43.323  29.309  1.00 33.70           O  
HETATM 2410  O   HOH A 660      -0.050  54.108  17.122  1.00 25.91           O  
HETATM 2411  O   HOH A 661      20.065  59.075  42.565  1.00 24.86           O  
HETATM 2412  O   HOH A 662      22.685  64.525  38.584  1.00 40.34           O  
HETATM 2413  O   HOH A 663      13.476  76.987  29.238  1.00 54.08           O  
HETATM 2414  O   HOH A 664      18.034  58.616  45.005  1.00 49.61           O  
HETATM 2415  O   HOH A 665      22.873  67.858  30.948  1.00 40.91           O  
HETATM 2416  O   HOH A 666      33.736  37.729  32.949  1.00 34.79           O  
HETATM 2417  O   HOH A 667      19.055  69.090  21.727  1.00 36.27           O  
HETATM 2418  O   HOH A 668      27.825  63.707  33.963  1.00 41.33           O  
HETATM 2419  O   HOH A 669      25.467  42.167  -6.999  1.00 34.59           O  
HETATM 2420  O   HOH A 670      33.245  40.216   6.458  1.00 38.90           O  
HETATM 2421  O   HOH A 671       5.386  63.770  29.377  1.00 41.93           O  
HETATM 2422  O   HOH A 672      -1.943  44.035  17.217  1.00 40.37           O  
HETATM 2423  O   HOH A 673      20.365  39.132  39.451  1.00 37.84           O  
HETATM 2424  O   HOH A 674      28.265  42.649  12.416  1.00 35.32           O  
HETATM 2425  O   HOH A 675      38.269  41.079   7.201  1.00 43.98           O  
HETATM 2426  O   HOH A 676      34.910  34.200  27.920  1.00 39.44           O  
HETATM 2427  O   HOH A 677      16.504  41.170  -1.375  1.00 45.57           O  
HETATM 2428  O   HOH A 678      11.264  45.053  38.854  1.00 45.42           O  
HETATM 2429  O   HOH A 679      15.346  54.353  41.739  1.00 39.05           O  
HETATM 2430  O   HOH A 680      24.913  65.962  41.511  1.00 54.08           O  
HETATM 2431  O   HOH A 681       7.785  51.020  -3.979  1.00 45.92           O  
HETATM 2432  O   HOH A 682       3.164  68.166   3.467  1.00 40.21           O  
HETATM 2433  O   HOH A 683      13.740  53.862  -4.803  1.00 44.80           O  
HETATM 2434  O   HOH A 684      27.371  64.317  36.427  1.00 43.82           O  
HETATM 2435  O   HOH A 685      12.729  49.280  -4.269  1.00 46.17           O  
HETATM 2436  O   HOH A 686      12.520  39.731  15.514  1.00 44.38           O  
HETATM 2437  O   HOH A 687      10.768  39.827  21.421  1.00 42.20           O  
HETATM 2438  O   HOH A 688      28.589  63.022  25.332  1.00 36.44           O  
HETATM 2439  O   HOH A 689      29.699  33.242  29.170  1.00 45.58           O  
HETATM 2440  O   HOH A 690      36.646  48.720   6.194  1.00 43.23           O  
HETATM 2441  O   HOH A 691      37.133  47.556  19.596  1.00 42.66           O  
HETATM 2442  O   HOH A 692       2.840  59.057  22.075  1.00 41.01           O  
HETATM 2443  O   HOH A 693      32.239  50.148  36.933  1.00 45.01           O  
HETATM 2444  O   HOH A 694      10.520  41.713  35.004  1.00 47.96           O  
HETATM 2445  O   HOH A 695       9.995  39.258  15.247  1.00 38.77           O  
HETATM 2446  O   HOH A 696      -0.088  50.120  20.624  1.00 45.55           O  
HETATM 2447  O   HOH A 697      17.608  54.899  24.460  1.00 35.56           O  
HETATM 2448  O   HOH A 698      22.833  38.865  23.951  1.00 37.58           O  
HETATM 2449  O   HOH A 699      27.268  40.415  38.392  1.00 45.45           O  
HETATM 2450  O   HOH A 700      22.006  37.752  21.937  1.00 43.48           O  
HETATM 2451  O   HOH A 701      34.186  54.752  -0.985  1.00 46.86           O  
HETATM 2452  O   HOH A 702      19.152  36.470  38.746  1.00 49.28           O  
HETATM 2453  O   HOH A 703      34.565  44.739  38.363  1.00 45.91           O  
HETATM 2454  O   HOH A 704       3.210  37.691  19.623  1.00 41.13           O  
HETATM 2455  O   HOH A 705      -5.975  55.546  14.589  1.00 50.18           O  
HETATM 2456  O   HOH A 706       1.127  39.312  21.031  1.00 38.70           O  
HETATM 2457  O   HOH A 707      24.134  64.070  11.065  1.00 27.85           O  
HETATM 2458  O   HOH A 708      18.392  44.842  -2.279  1.00 26.44           O  
HETATM 2459  O   HOH A 709      18.645  61.019   9.894  1.00 20.50           O  
HETATM 2460  O   HOH A 710      16.042  62.613  18.211  1.00 21.20           O  
HETATM 2461  O   HOH A 711       7.997  62.679  16.866  1.00 36.54           O  
HETATM 2462  O   HOH A 712      21.065  43.392  -2.091  1.00 40.33           O  
HETATM 2463  O   HOH A 713      19.956  46.126  43.690  1.00 43.56           O  
HETATM 2464  O   HOH A 714      -1.305  51.760  -2.436  1.00 37.24           O  
HETATM 2465  O   HOH A 715      34.176  48.073  36.323  1.00 43.28           O  
HETATM 2466  O   HOH A 716      11.442  50.015  42.131  1.00 41.31           O  
HETATM 2467  O   HOH A 717      39.377  49.155   2.047  1.00 44.87           O  
HETATM 2468  O   HOH A 718      18.852  42.703  21.492  1.00 45.42           O  
HETATM 2469  O   HOH A 719      16.693  43.081  22.866  1.00 42.18           O  
HETATM 2470  O   HOH A 720      13.331  44.877  28.298  1.00 42.74           O  
HETATM 2471  O   HOH A 721      16.523  46.894  20.526  1.00 29.77           O  
HETATM 2472  O   HOH A 722      -0.371  57.916  18.945  1.00 42.95           O  
HETATM 2473  O   HOH A 723      19.729  37.931  29.576  1.00 41.68           O  
HETATM 2474  O   HOH A 724       8.510  42.125  29.025  1.00 48.79           O  
HETATM 2475  O   HOH A 725      38.841  43.025  32.599  1.00 40.15           O  
HETATM 2476  O   HOH A 726      20.444  45.740  -8.128  1.00 45.94           O  
HETATM 2477  O   HOH A 727      23.025  66.159  11.879  1.00 46.52           O  
HETATM 2478  O   HOH A 728      10.194  43.302  24.989  1.00 37.90           O  
HETATM 2479  O   HOH A 729      -9.156  61.458   4.880  1.00 41.10           O  
HETATM 2480  O   HOH A 730      13.028  51.434  -1.990  1.00 36.97           O  
HETATM 2481  O   HOH A 731      16.494  50.378  45.087  1.00 42.82           O  
HETATM 2482  O   HOH A 732      28.282  61.736  37.283  1.00 42.46           O  
HETATM 2483  O   HOH A 733      19.211  40.312  17.739  1.00 44.55           O  
HETATM 2484  O   HOH A 734      41.425  36.240  32.302  1.00 55.75           O  
HETATM 2485  O   HOH A 735      25.903  69.933  23.312  1.00 43.30           O  
HETATM 2486  O   HOH A 736      20.938  54.731  43.145  1.00 48.28           O  
HETATM 2487  O   HOH A 737      36.115  39.293   6.162  1.00 49.08           O  
HETATM 2488  O   HOH A 738      23.438  43.394  -0.934  1.00 45.52           O  
HETATM 2489  O   HOH A 739      19.119  42.132  16.068  1.00 44.58           O  
HETATM 2490  O   HOH A 740      11.339  44.392  27.029  1.00 42.07           O  
HETATM 2491  O   HOH A 741      16.892  50.986  -3.616  1.00 43.74           O  
HETATM 2492  O   HOH A 742      24.217  59.203  14.081  1.00 21.96           O  
HETATM 2493  O   HOH A 743      -8.141  62.530   2.811  1.00 44.29           O  
HETATM 2494  O   HOH A 744      23.675  64.166   4.021  1.00 46.93           O  
HETATM 2495  O   HOH A 745      37.721  34.715  28.672  1.00 40.93           O  
HETATM 2496  O   HOH A 746      16.450  51.259  22.569  1.00 29.42           O  
HETATM 2497  O   HOH A 747      15.425  44.040  15.845  1.00 27.43           O  
HETATM 2498  O   HOH A 748      16.165  42.354  13.805  1.00 41.61           O  
HETATM 2499  O   HOH A 749      23.510  61.347  15.173  1.00 37.98           O  
HETATM 2500  O   HOH A 750      22.420  62.183   2.844  1.00 33.76           O  
HETATM 2501  O   HOH A 751      30.396  57.329  32.575  1.00 37.45           O  
HETATM 2502  O   HOH A 752      15.349  44.261  10.889  1.00 31.27           O  
HETATM 2503  O   HOH A 753      21.309  41.309  23.343  1.00 41.73           O  
HETATM 2504  O   HOH A 754      15.847  43.416  18.129  1.00 36.84           O  
HETATM 2505  O   HOH A 755      24.308  44.912  -2.789  1.00 39.85           O  
HETATM 2506  O   HOH A 756      37.043  50.869  21.783  1.00 38.56           O  
HETATM 2507  O   HOH A 757      11.284  67.828  44.639  1.00 42.23           O  
HETATM 2508  O   HOH A 758      38.018  48.933  17.581  1.00 43.76           O  
HETATM 2509  O   HOH A 759       3.493  45.586  29.952  1.00 42.13           O  
HETATM 2510  O   HOH A 760      18.806  66.582  -0.962  1.00 41.45           O  
HETATM 2511  O   HOH A 761      19.784  42.501  11.914  1.00 45.88           O  
HETATM 2512  O   HOH A 762      41.642  44.678  12.707  1.00 45.77           O  
HETATM 2513  O   HOH A 763       6.972  59.110  26.511  1.00 45.61           O  
HETATM 2514  O   HOH A 764       9.367  68.466  26.930  1.00 40.49           O  
HETATM 2515  O   HOH A 765      41.027  46.886  13.915  1.00 48.96           O  
HETATM 2516  O   HOH A 766      31.585  41.971  39.364  1.00 45.34           O  
HETATM 2517  O   HOH A 767      23.854  63.436  41.348  1.00 46.80           O  
HETATM 2518  O   HOH A 768      19.811  64.530  -2.108  1.00 49.12           O  
HETATM 2519  O   HOH A 769      14.251  42.276  11.811  1.00 41.65           O  
HETATM 2520  O   HOH A 770      12.628  70.821  27.705  1.00 50.04           O  
HETATM 2521  O   HOH A 771       7.925  58.950  24.155  1.00 37.07           O  
HETATM 2522  O   HOH A 772      21.282  34.391  37.485  1.00 50.83           O  
HETATM 2523  O   HOH A 773      -1.067  38.561  17.796  1.00 52.43           O  
HETATM 2524  O   HOH A 774      32.799  64.746  13.375  1.00 44.35           O  
HETATM 2525  O   HOH A 775      42.117  48.336   1.284  1.00 42.00           O  
HETATM 2526  O   HOH A 776      -4.720  54.705  -2.717  1.00 42.19           O  
HETATM 2527  O   HOH A 777      13.537  42.431  19.581  1.00 30.04           O  
HETATM 2528  O   HOH A 778       8.384  46.699  37.510  1.00 34.26           O  
HETATM 2529  O   HOH A 779      34.840  40.961  35.590  1.00 35.74           O  
HETATM 2530  O   HOH A 780      22.674  41.118  -9.110  1.00 47.36           O  
HETATM 2531  O   HOH A 781      14.179  57.525  -3.187  1.00 40.84           O  
HETATM 2532  O   HOH A 782      24.382  62.997   1.542  1.00 48.37           O  
HETATM 2533  O   HOH A 783      21.772  43.026 -10.399  1.00 46.38           O  
HETATM 2534  O   HOH A 784      34.513  66.960  14.212  1.00 50.47           O  
HETATM 2535  O   HOH A 785      26.050  62.955  40.065  1.00 47.38           O  
HETATM 2536  O   HOH A 786      17.109  41.190  25.720  1.00 41.59           O  
HETATM 2537  O   HOH A 787      12.850  59.297  -4.451  1.00 48.34           O  
HETATM 2538  O   HOH A 788      22.849  33.298  22.984  1.00 46.15           O  
HETATM 2539  O   HOH A 789      10.111  48.704  39.818  1.00 41.67           O  
HETATM 2540  O   HOH A 790      -7.062  55.089   9.163  1.00 29.42           O  
HETATM 2541  O   HOH A 791      17.570  48.771  18.212  1.00 25.06           O  
HETATM 2542  O   HOH A 792      44.544  33.286  28.087  1.00 30.35           O  
HETATM 2543  O   HOH A 793      17.673  49.956  20.984  1.00 34.78           O  
HETATM 2544  O   HOH A 794      12.145  45.398  24.017  1.00 32.03           O  
HETATM 2545  O   HOH A 795      14.047  42.238  30.105  1.00 38.48           O  
HETATM 2546  O   HOH A 796      31.479  30.556  18.319  1.00 36.12           O  
HETATM 2547  O   HOH A 797      -7.974  56.401  11.041  1.00 51.73           O  
HETATM 2548  O   HOH A 798      11.897  43.087  29.152  1.00 49.37           O  
HETATM 2549  O   HOH A 799      23.434  40.588   0.000  0.50 48.30           O  
HETATM 2550  O   HOH A 800      29.283  31.268  22.611  1.00 43.72           O  
HETATM 2551  O   HOH A 801       8.410  45.754  40.071  1.00 48.56           O  
HETATM 2552  O   HOH A 802      22.402  63.832  -0.686  1.00 53.29           O  
HETATM 2553  O   HOH A 803      23.857  65.097  43.791  1.00 51.98           O  
HETATM 2554  O   HOH A 804      -6.414  57.714  13.282  1.00 47.48           O  
HETATM 2555  O   HOH A 805       3.358  65.775   2.031  1.00 43.48           O  
HETATM 2556  O   HOH A 806      10.883  57.064  25.885  1.00 22.65           O  
HETATM 2557  O   HOH A 807      32.654  30.683  23.947  1.00 33.83           O  
HETATM 2558  O   HOH A 808      17.075  68.808   7.986  1.00 38.85           O  
HETATM 2559  O   HOH A 809      24.933  57.352   7.671  1.00 27.09           O  
HETATM 2560  O   HOH A 810      20.865  68.058   9.836  1.00 47.23           O  
HETATM 2561  O   HOH A 811       4.087  60.152  27.444  1.00 44.05           O  
HETATM 2562  O   HOH A 812       5.334  59.464  -2.558  1.00 44.73           O  
HETATM 2563  O   HOH A 813      37.092  55.784  29.861  1.00 34.05           O  
HETATM 2564  O   HOH A 814      28.993  58.576  10.134  1.00 32.55           O  
HETATM 2565  O   HOH A 815       3.236  44.878   0.725  1.00 35.57           O  
HETATM 2566  O   HOH A 816      27.933  51.801  37.393  1.00 38.01           O  
HETATM 2567  O   HOH A 817      30.614  30.309  20.665  1.00 41.04           O  
HETATM 2568  O   HOH A 818      19.371  67.496   7.262  1.00 39.28           O  
HETATM 2569  O   HOH A 819       5.582  59.081   0.088  1.00 44.01           O  
HETATM 2570  O   HOH A 820      14.608  45.515  38.858  1.00 38.27           O  
HETATM 2571  O   HOH A 821      19.854  41.234  -1.484  1.00 48.02           O  
HETATM 2572  O   HOH A 822      18.191  43.718  39.988  1.00 43.50           O  
HETATM 2573  O   HOH A 823       6.123  61.143  28.767  1.00 44.63           O  
HETATM 2574  O   HOH A 824      40.708  31.557  29.095  1.00 45.06           O  
HETATM 2575  O   HOH A 825       0.366  63.979   1.162  1.00 51.83           O  
HETATM 2576  O   HOH A 826      44.912  37.889  18.161  1.00 46.57           O  
HETATM 2577  O   HOH A 827      11.470  57.040  -4.007  1.00 44.41           O  
HETATM 2578  O   HOH A 828       5.989  48.915  -4.463  1.00 49.67           O  
HETATM 2579  O   HOH A 829       2.778  63.096   1.597  1.00 48.11           O  
HETATM 2580  O   HOH A 830      16.367  68.171  12.855  1.00 49.45           O  
HETATM 2581  O   HOH A 831      12.581  68.795  25.615  1.00 24.56           O  
HETATM 2582  O   HOH A 832      23.402  60.679  42.911  1.00 36.60           O  
HETATM 2583  O   HOH A 833      25.396  68.692  27.514  1.00 45.69           O  
HETATM 2584  O   HOH A 834      28.815  52.832  35.290  1.00 48.18           O  
HETATM 2585  O   HOH A 835      15.565  53.604  23.628  1.00 33.40           O  
HETATM 2586  O   HOH A 836       7.902  62.735  20.431  1.00 34.12           O  
HETATM 2587  O   HOH A 837      33.657  62.086  11.131  1.00 46.35           O  
HETATM 2588  O   HOH A 838      22.512  68.074  16.739  1.00 41.03           O  
HETATM 2589  O   HOH A 839      13.718  71.649  29.814  1.00 52.28           O  
HETATM 2590  O   HOH A 840       8.888  65.587  18.285  1.00 50.74           O  
HETATM 2591  O   HOH A 841      26.862  49.489  42.932  1.00 41.71           O  
HETATM 2592  O   HOH A 842       2.006  50.483  -3.962  1.00 44.96           O  
HETATM 2593  O   HOH A 843       2.414  49.532  24.212  1.00 47.42           O  
HETATM 2594  O   HOH A 844      15.366  72.383  31.620  1.00 51.16           O  
HETATM 2595  O   HOH A 845      34.706  55.584   8.219  1.00 51.02           O  
HETATM 2596  O   HOH A 846      22.151  32.228  18.592  1.00 50.97           O  
HETATM 2597  O   HOH B 801       1.003  42.165   9.706  1.00 15.85           O  
HETATM 2598  O   HOH B 802      -0.535  46.508  17.331  1.00 24.12           O  
HETATM 2599  O   HOH B 803      -2.675  51.621  14.539  1.00 21.83           O  
HETATM 2600  O   HOH B 804      17.217  44.924   7.736  1.00 24.38           O  
HETATM 2601  O   HOH B 805       8.967  39.359   7.953  1.00 29.07           O  
HETATM 2602  O   HOH B 806      -8.150  52.303   8.928  1.00 24.83           O  
HETATM 2603  O   HOH B 807      17.847  43.111   9.634  1.00 33.16           O  
HETATM 2604  O   HOH B 808       6.015  39.310  11.120  1.00 29.40           O  
HETATM 2605  O   HOH B 809       8.880  38.711   3.909  1.00 33.26           O  
HETATM 2606  O   HOH B 810       3.485  38.167  10.724  1.00 26.94           O  
HETATM 2607  O   HOH B 811      11.658  39.883   0.347  1.00 36.52           O  
HETATM 2608  O   HOH B 812      21.738  39.057   3.157  1.00 48.26           O  
HETATM 2609  O   HOH B 813      -4.116  43.651  12.550  1.00 29.84           O  
HETATM 2610  O   HOH B 814      19.159  39.211   3.156  1.00 37.33           O  
HETATM 2611  O   HOH B 815       7.670  37.459   9.276  1.00 37.33           O  
HETATM 2612  O   HOH B 816      -3.300  51.084  17.280  1.00 37.66           O  
HETATM 2613  O   HOH B 817      -0.997  43.410  14.897  1.00 34.04           O  
HETATM 2614  O   HOH B 818       5.995  36.269   7.889  1.00 36.80           O  
HETATM 2615  O   HOH B 819       0.100  47.604  19.724  1.00 33.63           O  
HETATM 2616  O   HOH B 820      20.702  42.600   9.501  1.00 43.23           O  
HETATM 2617  O   HOH B 821      24.696  43.194   4.340  1.00 40.60           O  
HETATM 2618  O   HOH B 822       7.740  39.140  13.083  1.00 38.77           O  
HETATM 2619  O   HOH B 823       1.197  39.556  10.788  1.00 20.66           O  
HETATM 2620  O   HOH B 824      19.688  39.080  -0.048  1.00 49.22           O  
HETATM 2621  O   HOH B 825       9.064  37.015   5.942  1.00 49.21           O  
CONECT 2245 2246 2247                                                           
CONECT 2246 2245                                                                
CONECT 2247 2245 2248 2249                                                      
CONECT 2248 2247                                                                
CONECT 2249 2247 2250                                                           
CONECT 2250 2249                                                                
MASTER      344    0    1    9   16    0    3    6 2603    2    6   26          
END                                                                             
