# Supplementary material for: Selective cargo and membrane recognition by SNX17 regulates its interaction with Retriever
Source: EMBO Rep. 2024 Dec 9;26(2):470–93. doi: 10.1038/s44319-024-00340-1 (PMC11772769; doi:10.1038/s44319-024-00340-1)
Supplement: Supplementary file 6 — Source data Fig. 4 [file 44319_2024_340_MOESM6_ESM.zip › Figure 4/4A/SNX17-model_v4.pdb]

HEADER                                            01-JUN-22                     
TITLE     ALPHAFOLD MONOMER V2.0 PREDICTION FOR SORTING NEXIN-17 (Q15036)       
COMPND    MOL_ID: 1;                                                            
COMPND   2 MOLECULE: SORTING NEXIN-17;                                          
COMPND   3 CHAIN: A                                                             
SOURCE    MOL_ID: 1;                                                            
SOURCE   2 ORGANISM_SCIENTIFIC: HOMO SAPIENS;                                   
SOURCE   3 ORGANISM_TAXID: 9606                                                 
REMARK   1                                                                      
REMARK   1 REFERENCE 1                                                          
REMARK   1  AUTH   JOHN JUMPER, RICHARD EVANS, ALEXANDER PRITZEL, TIM GREEN,    
REMARK   1  AUTH 2 MICHAEL FIGURNOV, OLAF RONNEBERGER, KATHRYN TUNYASUVUNAKOOL, 
REMARK   1  AUTH 3 RUSS BATES, AUGUSTIN ZIDEK, ANNA POTAPENKO, ALEX BRIDGLAND,  
REMARK   1  AUTH 4 CLEMENS MEYER, SIMON A A KOHL, ANDREW J BALLARD,             
REMARK   1  AUTH 5 ANDREW COWIE, BERNARDINO ROMERA-PAREDES, STANISLAV NIKOLOV,  
REMARK   1  AUTH 6 RISHUB JAIN, JONAS ADLER, TREVOR BACK, STIG PETERSEN,        
REMARK   1  AUTH 7 DAVID REIMAN, ELLEN CLANCY, MICHAL ZIELINSKI,                
REMARK   1  AUTH 8 MARTIN STEINEGGER, MICHALINA PACHOLSKA, TAMAS BERGHAMMER,    
REMARK   1  AUTH 9 DAVID SILVER, ORIOL VINYALS, ANDREW W SENIOR,                
REMARK   1  AUTH10 KORAY KAVUKCUOGLU, PUSHMEET KOHLI, DEMIS HASSABIS            
REMARK   1  TITL   HIGHLY ACCURATE PROTEIN STRUCTURE PREDICTION WITH ALPHAFOLD  
REMARK   1  REF    NATURE                        V. 596   583 2021              
REMARK   1  REFN                   ISSN 0028-0836                               
REMARK   1  PMID   34265844                                                     
REMARK   1  DOI    10.1038/s41586-021-03819-2                                   
REMARK   1                                                                      
REMARK   1 DISCLAIMERS                                                          
REMARK   1 ALPHAFOLD DATA, COPYRIGHT (2021) DEEPMIND TECHNOLOGIES LIMITED. THE  
REMARK   1 INFORMATION PROVIDED IS THEORETICAL MODELLING ONLY AND CAUTION SHOULD
REMARK   1 BE EXERCISED IN ITS USE. IT IS PROVIDED "AS-IS" WITHOUT ANY WARRANTY 
REMARK   1 OF ANY KIND, WHETHER EXPRESSED OR IMPLIED. NO WARRANTY IS GIVEN THAT 
REMARK   1 USE OF THE INFORMATION SHALL NOT INFRINGE THE RIGHTS OF ANY THIRD    
REMARK   1 PARTY. THE INFORMATION IS NOT INTENDED TO BE A SUBSTITUTE FOR        
REMARK   1 PROFESSIONAL MEDICAL ADVICE, DIAGNOSIS, OR TREATMENT, AND DOES NOT   
REMARK   1 CONSTITUTE MEDICAL OR OTHER PROFESSIONAL ADVICE. IT IS AVAILABLE FOR 
REMARK   1 ACADEMIC AND COMMERCIAL PURPOSES, UNDER CC-BY 4.0 LICENCE.           
DBREF  XXXX A    1   470  UNP    Q15036   SNX17_HUMAN      1    470             
SEQRES   1 A  470  MET HIS PHE SER ILE PRO GLU THR GLU SER ARG SER GLY          
SEQRES   2 A  470  ASP SER GLY GLY SER ALA TYR VAL ALA TYR ASN ILE HIS          
SEQRES   3 A  470  VAL ASN GLY VAL LEU HIS CYS ARG VAL ARG TYR SER GLN          
SEQRES   4 A  470  LEU LEU GLY LEU HIS GLU GLN LEU ARG LYS GLU TYR GLY          
SEQRES   5 A  470  ALA ASN VAL LEU PRO ALA PHE PRO PRO LYS LYS LEU PHE          
SEQRES   6 A  470  SER LEU THR PRO ALA GLU VAL GLU GLN ARG ARG GLU GLN          
SEQRES   7 A  470  LEU GLU LYS TYR MET GLN ALA VAL ARG GLN ASP PRO LEU          
SEQRES   8 A  470  LEU GLY SER SER GLU THR PHE ASN SER PHE LEU ARG ARG          
SEQRES   9 A  470  ALA GLN GLN GLU THR GLN GLN VAL PRO THR GLU GLU VAL          
SEQRES  10 A  470  SER LEU GLU VAL LEU LEU SER ASN GLY GLN LYS VAL LEU          
SEQRES  11 A  470  VAL ASN VAL LEU THR SER ASP GLN THR GLU ASP VAL LEU          
SEQRES  12 A  470  GLU ALA VAL ALA ALA LYS LEU ASP LEU PRO ASP ASP LEU          
SEQRES  13 A  470  ILE GLY TYR PHE SER LEU PHE LEU VAL ARG GLU LYS GLU          
SEQRES  14 A  470  ASP GLY ALA PHE SER PHE VAL ARG LYS LEU GLN GLU PHE          
SEQRES  15 A  470  GLU LEU PRO TYR VAL SER VAL THR SER LEU ARG SER GLN          
SEQRES  16 A  470  GLU TYR LYS ILE VAL LEU ARG LYS SER TYR TRP ASP SER          
SEQRES  17 A  470  ALA TYR ASP ASP ASP VAL MET GLU ASN ARG VAL GLY LEU          
SEQRES  18 A  470  ASN LEU LEU TYR ALA GLN THR VAL SER ASP ILE GLU ARG          
SEQRES  19 A  470  GLY TRP ILE LEU VAL THR LYS GLU GLN HIS ARG GLN LEU          
SEQRES  20 A  470  LYS SER LEU GLN GLU LYS VAL SER LYS LYS GLU PHE LEU          
SEQRES  21 A  470  ARG LEU ALA GLN THR LEU ARG HIS TYR GLY TYR LEU ARG          
SEQRES  22 A  470  PHE ASP ALA CYS VAL ALA ASP PHE PRO GLU LYS ASP CYS          
SEQRES  23 A  470  PRO VAL VAL VAL SER ALA GLY ASN SER GLU LEU SER LEU          
SEQRES  24 A  470  GLN LEU ARG LEU PRO GLY GLN GLN LEU ARG GLU GLY SER          
SEQRES  25 A  470  PHE ARG VAL THR ARG MET ARG CYS TRP ARG VAL THR SER          
SEQRES  26 A  470  SER VAL PRO LEU PRO SER GLY SER THR SER SER PRO GLY          
SEQRES  27 A  470  ARG GLY ARG GLY GLU VAL ARG LEU GLU LEU ALA PHE GLU          
SEQRES  28 A  470  TYR LEU MET SER LYS ASP ARG LEU GLN TRP VAL THR ILE          
SEQRES  29 A  470  THR SER PRO GLN ALA ILE MET MET SER ILE CYS LEU GLN          
SEQRES  30 A  470  SER MET VAL ASP GLU LEU MET VAL LYS LYS SER GLY GLY          
SEQRES  31 A  470  SER ILE ARG LYS MET LEU ARG ARG ARG VAL GLY GLY THR          
SEQRES  32 A  470  LEU ARG ARG SER ASP SER GLN GLN ALA VAL LYS SER PRO          
SEQRES  33 A  470  PRO LEU LEU GLU SER PRO ASP ALA THR ARG GLU SER MET          
SEQRES  34 A  470  VAL LYS LEU SER SER LYS LEU SER ALA VAL SER LEU ARG          
SEQRES  35 A  470  GLY ILE GLY SER PRO SER THR ASP ALA SER ALA SER ASP          
SEQRES  36 A  470  VAL HIS GLY ASN PHE ALA PHE GLU GLY ILE GLY ASP GLU          
SEQRES  37 A  470  ASP LEU                                                      
CRYST1    1.000    1.000    1.000  90.00  90.00  90.00 P 1           1          
ORIGX1      1.000000  0.000000  0.000000        0.00000                         
ORIGX2      0.000000  1.000000  0.000000        0.00000                         
ORIGX3      0.000000  0.000000  1.000000        0.00000                         
SCALE1      1.000000  0.000000  0.000000        0.00000                         
SCALE2      0.000000  1.000000  0.000000        0.00000                         
SCALE3      0.000000  0.000000  1.000000        0.00000                         
MODEL        1                                                                  
ATOM      1  N   MET A   1       0.485   6.194  -9.233  1.00 69.31           N  
ATOM      2  CA  MET A   1       1.826   5.615  -8.980  1.00 69.31           C  
ATOM      3  C   MET A   1       2.791   6.241  -9.954  1.00 69.31           C  
ATOM      4  CB  MET A   1       1.855   4.097  -9.161  1.00 69.31           C  
ATOM      5  O   MET A   1       2.465   6.306 -11.133  1.00 69.31           O  
ATOM      6  CG  MET A   1       3.237   3.522  -8.829  1.00 69.31           C  
ATOM      7  SD  MET A   1       3.405   1.803  -9.289  1.00 69.31           S  
ATOM      8  CE  MET A   1       1.986   1.097  -8.433  1.00 69.31           C  
ATOM      9  N   HIS A   2       3.930   6.704  -9.461  1.00 77.37           N  
ATOM     10  CA  HIS A   2       4.822   7.555 -10.226  1.00 77.37           C  
ATOM     11  C   HIS A   2       6.195   6.902 -10.420  1.00 77.37           C  
ATOM     12  CB  HIS A   2       4.892   8.901  -9.506  1.00 77.37           C  
ATOM     13  O   HIS A   2       6.771   6.387  -9.461  1.00 77.37           O  
ATOM     14  CG  HIS A   2       5.685   9.873 -10.311  1.00 77.37           C  
ATOM     15  CD2 HIS A   2       7.037  10.053 -10.228  1.00 77.37           C  
ATOM     16  ND1 HIS A   2       5.231  10.587 -11.395  1.00 77.37           N  
ATOM     17  CE1 HIS A   2       6.291  11.193 -11.946  1.00 77.37           C  
ATOM     18  NE2 HIS A   2       7.410  10.843 -11.302  1.00 77.37           N  
ATOM     19  N   PHE A   3       6.693   6.935 -11.655  1.00 89.12           N  
ATOM     20  CA  PHE A   3       8.041   6.510 -12.026  1.00 89.12           C  
ATOM     21  C   PHE A   3       8.884   7.749 -12.311  1.00 89.12           C  
ATOM     22  CB  PHE A   3       7.994   5.600 -13.266  1.00 89.12           C  
ATOM     23  O   PHE A   3       8.486   8.566 -13.137  1.00 89.12           O  
ATOM     24  CG  PHE A   3       7.606   4.167 -12.967  1.00 89.12           C  
ATOM     25  CD1 PHE A   3       8.604   3.183 -12.859  1.00 89.12           C  
ATOM     26  CD2 PHE A   3       6.259   3.820 -12.752  1.00 89.12           C  
ATOM     27  CE1 PHE A   3       8.265   1.861 -12.528  1.00 89.12           C  
ATOM     28  CE2 PHE A   3       5.924   2.500 -12.396  1.00 89.12           C  
ATOM     29  CZ  PHE A   3       6.924   1.524 -12.283  1.00 89.12           C  
ATOM     30  N   SER A   4      10.047   7.850 -11.677  1.00 90.59           N  
ATOM     31  CA  SER A   4      11.044   8.885 -11.954  1.00 90.59           C  
ATOM     32  C   SER A   4      12.422   8.264 -12.168  1.00 90.59           C  
ATOM     33  CB  SER A   4      11.050   9.965 -10.867  1.00 90.59           C  
ATOM     34  O   SER A   4      12.681   7.129 -11.766  1.00 90.59           O  
ATOM     35  OG  SER A   4      11.332   9.449  -9.577  1.00 90.59           O  
ATOM     36  N   ILE A   5      13.308   8.990 -12.837  1.00 94.19           N  
ATOM     37  CA  ILE A   5      14.706   8.626 -13.053  1.00 94.19           C  
ATOM     38  C   ILE A   5      15.563   9.809 -12.599  1.00 94.19           C  
ATOM     39  CB  ILE A   5      14.977   8.198 -14.516  1.00 94.19           C  
ATOM     40  O   ILE A   5      16.107  10.509 -13.447  1.00 94.19           O  
ATOM     41  CG1 ILE A   5      13.965   7.129 -14.989  1.00 94.19           C  
ATOM     42  CG2 ILE A   5      16.416   7.658 -14.643  1.00 94.19           C  
ATOM     43  CD1 ILE A   5      14.231   6.580 -16.396  1.00 94.19           C  
ATOM     44  N   PRO A   6      15.659  10.096 -11.288  1.00 88.81           N  
ATOM     45  CA  PRO A   6      16.245  11.346 -10.798  1.00 88.81           C  
ATOM     46  C   PRO A   6      17.729  11.502 -11.141  1.00 88.81           C  
ATOM     47  CB  PRO A   6      16.034  11.315  -9.280  1.00 88.81           C  
ATOM     48  O   PRO A   6      18.229  12.620 -11.209  1.00 88.81           O  
ATOM     49  CG  PRO A   6      15.943   9.825  -8.953  1.00 88.81           C  
ATOM     50  CD  PRO A   6      15.227   9.263 -10.177  1.00 88.81           C  
ATOM     51  N   GLU A   7      18.437  10.394 -11.359  1.00 89.97           N  
ATOM     52  CA  GLU A   7      19.880  10.398 -11.558  1.00 89.97           C  
ATOM     53  C   GLU A   7      20.343   9.278 -12.499  1.00 89.97           C  
ATOM     54  CB  GLU A   7      20.582  10.358 -10.186  1.00 89.97           C  
ATOM     55  O   GLU A   7      19.632   8.301 -12.775  1.00 89.97           O  
ATOM     56  CG  GLU A   7      20.333   9.050  -9.424  1.00 89.97           C  
ATOM     57  CD  GLU A   7      20.764   9.074  -7.950  1.00 89.97           C  
ATOM     58  OE1 GLU A   7      20.552   8.018  -7.307  1.00 89.97           O  
ATOM     59  OE2 GLU A   7      21.279  10.109  -7.473  1.00 89.97           O  
ATOM     60  N   THR A   8      21.566   9.442 -13.002  1.00 93.60           N  
ATOM     61  CA  THR A   8      22.286   8.422 -13.767  1.00 93.60           C  
ATOM     62  C   THR A   8      23.622   8.122 -13.101  1.00 93.60           C  
ATOM     63  CB  THR A   8      22.491   8.804 -15.242  1.00 93.60           C  
ATOM     64  O   THR A   8      24.245   9.002 -12.512  1.00 93.60           O  
ATOM     65  CG2 THR A   8      21.173   8.990 -15.984  1.00 93.60           C  
ATOM     66  OG1 THR A   8      23.226   9.994 -15.403  1.00 93.60           O  
ATOM     67  N   GLU A   9      24.070   6.874 -13.199  1.00 91.36           N  
ATOM     68  CA  GLU A   9      25.329   6.413 -12.616  1.00 91.36           C  
ATOM     69  C   GLU A   9      26.232   5.843 -13.718  1.00 91.36           C  
ATOM     70  CB  GLU A   9      25.082   5.335 -11.544  1.00 91.36           C  
ATOM     71  O   GLU A   9      25.805   4.993 -14.503  1.00 91.36           O  
ATOM     72  CG  GLU A   9      24.132   5.692 -10.381  1.00 91.36           C  
ATOM     73  CD  GLU A   9      23.944   4.502  -9.405  1.00 91.36           C  
ATOM     74  OE1 GLU A   9      23.161   4.586  -8.426  1.00 91.36           O  
ATOM     75  OE2 GLU A   9      24.556   3.429  -9.613  1.00 91.36           O  
ATOM     76  N   SER A  10      27.501   6.250 -13.761  1.00 88.96           N  
ATOM     77  CA  SER A  10      28.510   5.559 -14.573  1.00 88.96           C  
ATOM     78  C   SER A  10      28.978   4.310 -13.832  1.00 88.96           C  
ATOM     79  CB  SER A  10      29.701   6.471 -14.871  1.00 88.96           C  
ATOM     80  O   SER A  10      29.545   4.411 -12.745  1.00 88.96           O  
ATOM     81  OG  SER A  10      29.309   7.489 -15.770  1.00 88.96           O  
ATOM     82  N   ARG A  11      28.765   3.128 -14.414  1.00 83.83           N  
ATOM     83  CA  ARG A  11      29.170   1.843 -13.830  1.00 83.83           C  
ATOM     84  C   ARG A  11      30.145   1.117 -14.746  1.00 83.83           C  
ATOM     85  CB  ARG A  11      27.937   0.980 -13.508  1.00 83.83           C  
ATOM     86  O   ARG A  11      29.964   1.079 -15.960  1.00 83.83           O  
ATOM     87  CG  ARG A  11      27.049   1.626 -12.428  1.00 83.83           C  
ATOM     88  CD  ARG A  11      25.890   0.723 -11.984  1.00 83.83           C  
ATOM     89  NE  ARG A  11      26.330  -0.376 -11.097  1.00 83.83           N  
ATOM     90  NH1 ARG A  11      24.290  -1.405 -10.876  1.00 83.83           N  
ATOM     91  NH2 ARG A  11      26.048  -2.211  -9.767  1.00 83.83           N  
ATOM     92  CZ  ARG A  11      25.558  -1.318 -10.582  1.00 83.83           C  
ATOM     93  N   SER A  12      31.172   0.519 -14.158  1.00 77.75           N  
ATOM     94  CA  SER A  12      32.067  -0.415 -14.844  1.00 77.75           C  
ATOM     95  C   SER A  12      31.292  -1.683 -15.209  1.00 77.75           C  
ATOM     96  CB  SER A  12      33.250  -0.788 -13.941  1.00 77.75           C  
ATOM     97  O   SER A  12      30.467  -2.142 -14.418  1.00 77.75           O  
ATOM     98  OG  SER A  12      33.657   0.313 -13.145  1.00 77.75           O  
ATOM     99  N   GLY A  13      31.539  -2.265 -16.384  1.00 65.42           N  
ATOM    100  CA  GLY A  13      31.038  -3.608 -16.665  1.00 65.42           C  
ATOM    101  C   GLY A  13      31.729  -4.628 -15.761  1.00 65.42           C  
ATOM    102  O   GLY A  13      32.941  -4.533 -15.546  1.00 65.42           O  
ATOM    103  N   ASP A  14      30.980  -5.608 -15.252  1.00 63.39           N  
ATOM    104  CA  ASP A  14      31.582  -6.734 -14.537  1.00 63.39           C  
ATOM    105  C   ASP A  14      32.617  -7.425 -15.445  1.00 63.39           C  
ATOM    106  CB  ASP A  14      30.509  -7.713 -14.021  1.00 63.39           C  
ATOM    107  O   ASP A  14      32.430  -7.545 -16.659  1.00 63.39           O  
ATOM    108  CG  ASP A  14      29.715  -7.181 -12.816  1.00 63.39           C  
ATOM    109  OD1 ASP A  14      30.251  -6.314 -12.090  1.00 63.39           O  
ATOM    110  OD2 ASP A  14      28.566  -7.638 -12.635  1.00 63.39           O  
ATOM    111  N   SER A  15      33.749  -7.823 -14.858  1.00 58.04           N  
ATOM    112  CA  SER A  15      34.830  -8.560 -15.536  1.00 58.04           C  
ATOM    113  C   SER A  15      35.501  -7.839 -16.721  1.00 58.04           C  
ATOM    114  CB  SER A  15      34.351  -9.969 -15.918  1.00 58.04           C  
ATOM    115  O   SER A  15      35.894  -8.478 -17.694  1.00 58.04           O  
ATOM    116  OG  SER A  15      33.744 -10.614 -14.811  1.00 58.04           O  
ATOM    117  N   GLY A  16      35.681  -6.516 -16.639  1.00 59.24           N  
ATOM    118  CA  GLY A  16      36.443  -5.747 -17.638  1.00 59.24           C  
ATOM    119  C   GLY A  16      35.609  -5.228 -18.813  1.00 59.24           C  
ATOM    120  O   GLY A  16      36.165  -4.800 -19.824  1.00 59.24           O  
ATOM    121  N   GLY A  17      34.279  -5.244 -18.690  1.00 64.14           N  
ATOM    122  CA  GLY A  17      33.390  -4.615 -19.662  1.00 64.14           C  
ATOM    123  C   GLY A  17      33.518  -3.087 -19.670  1.00 64.14           C  
ATOM    124  O   GLY A  17      33.757  -2.459 -18.636  1.00 64.14           O  
ATOM    125  N   SER A  18      33.319  -2.479 -20.844  1.00 76.18           N  
ATOM    126  CA  SER A  18      33.295  -1.021 -21.006  1.00 76.18           C  
ATOM    127  C   SER A  18      32.317  -0.370 -20.026  1.00 76.18           C  
ATOM    128  CB  SER A  18      32.890  -0.647 -22.438  1.00 76.18           C  
ATOM    129  O   SER A  18      31.218  -0.893 -19.815  1.00 76.18           O  
ATOM    130  OG  SER A  18      31.618  -1.187 -22.745  1.00 76.18           O  
ATOM    131  N   ALA A  19      32.693   0.786 -19.475  1.00 84.06           N  
ATOM    132  CA  ALA A  19      31.799   1.567 -18.631  1.00 84.06           C  
ATOM    133  C   ALA A  19      30.476   1.859 -19.361  1.00 84.06           C  
ATOM    134  CB  ALA A  19      32.503   2.852 -18.181  1.00 84.06           C  
ATOM    135  O   ALA A  19      30.459   2.147 -20.560  1.00 84.06           O  
ATOM    136  N   TYR A  20      29.367   1.769 -18.636  1.00 88.10           N  
ATOM    137  CA  TYR A  20      28.030   2.039 -19.142  1.00 88.10           C  
ATOM    138  C   TYR A  20      27.283   2.983 -18.203  1.00 88.10           C  
ATOM    139  CB  TYR A  20      27.266   0.725 -19.372  1.00 88.10           C  
ATOM    140  O   TYR A  20      27.584   3.081 -17.015  1.00 88.10           O  
ATOM    141  CG  TYR A  20      26.901  -0.041 -18.112  1.00 88.10           C  
ATOM    142  CD1 TYR A  20      27.816  -0.955 -17.553  1.00 88.10           C  
ATOM    143  CD2 TYR A  20      25.655   0.174 -17.488  1.00 88.10           C  
ATOM    144  CE1 TYR A  20      27.491  -1.646 -16.369  1.00 88.10           C  
ATOM    145  CE2 TYR A  20      25.324  -0.524 -16.311  1.00 88.10           C  
ATOM    146  OH  TYR A  20      25.935  -2.077 -14.592  1.00 88.10           O  
ATOM    147  CZ  TYR A  20      26.244  -1.430 -15.745  1.00 88.10           C  
ATOM    148  N   VAL A  21      26.284   3.669 -18.753  1.00 92.96           N  
ATOM    149  CA  VAL A  21      25.380   4.519 -17.977  1.00 92.96           C  
ATOM    150  C   VAL A  21      24.202   3.678 -17.491  1.00 92.96           C  
ATOM    151  CB  VAL A  21      24.918   5.739 -18.790  1.00 92.96           C  
ATOM    152  O   VAL A  21      23.484   3.075 -18.299  1.00 92.96           O  
ATOM    153  CG1 VAL A  21      24.015   6.640 -17.947  1.00 92.96           C  
ATOM    154  CG2 VAL A  21      26.115   6.575 -19.268  1.00 92.96           C  
ATOM    155  N   ALA A  22      24.018   3.637 -16.177  1.00 95.12           N  
ATOM    156  CA  ALA A  22      22.833   3.117 -15.519  1.00 95.12           C  
ATOM    157  C   ALA A  22      21.849   4.259 -15.233  1.00 95.12           C  
ATOM    158  CB  ALA A  22      23.246   2.372 -14.245  1.00 95.12           C  
ATOM    159  O   ALA A  22      22.241   5.371 -14.883  1.00 95.12           O  
ATOM    160  N   TYR A  23      20.567   3.960 -15.385  1.00 96.49           N  
ATOM    161  CA  TYR A  23      19.447   4.838 -15.088  1.00 96.49           C  
ATOM    162  C   TYR A  23      18.779   4.326 -13.813  1.00 96.49           C  
ATOM    163  CB  TYR A  23      18.489   4.846 -16.289  1.00 96.49           C  
ATOM    164  O   TYR A  23      18.342   3.169 -13.764  1.00 96.49           O  
ATOM    165  CG  TYR A  23      19.107   5.402 -17.560  1.00 96.49           C  
ATOM    166  CD1 TYR A  23      19.053   6.784 -17.820  1.00 96.49           C  
ATOM    167  CD2 TYR A  23      19.786   4.548 -18.452  1.00 96.49           C  
ATOM    168  CE1 TYR A  23      19.688   7.319 -18.956  1.00 96.49           C  
ATOM    169  CE2 TYR A  23      20.420   5.076 -19.593  1.00 96.49           C  
ATOM    170  OH  TYR A  23      21.000   6.991 -20.926  1.00 96.49           O  
ATOM    171  CZ  TYR A  23      20.371   6.464 -19.844  1.00 96.49           C  
ATOM    172  N   ASN A  24      18.725   5.172 -12.787  1.00 95.50           N  
ATOM    173  CA  ASN A  24      18.162   4.824 -11.488  1.00 95.50           C  
ATOM    174  C   ASN A  24      16.656   5.035 -11.525  1.00 95.50           C  
ATOM    175  CB  ASN A  24      18.833   5.684 -10.406  1.00 95.50           C  
ATOM    176  O   ASN A  24      16.191   6.163 -11.426  1.00 95.50           O  
ATOM    177  CG  ASN A  24      20.242   5.236 -10.090  1.00 95.50           C  
ATOM    178  ND2 ASN A  24      20.817   5.775  -9.047  1.00 95.50           N  
ATOM    179  OD1 ASN A  24      20.813   4.369 -10.743  1.00 95.50           O  
ATOM    180  N   ILE A  25      15.886   3.962 -11.677  1.00 95.44           N  
ATOM    181  CA  ILE A  25      14.427   4.042 -11.701  1.00 95.44           C  
ATOM    182  C   ILE A  25      13.918   4.057 -10.265  1.00 95.44           C  
ATOM    183  CB  ILE A  25      13.809   2.908 -12.539  1.00 95.44           C  
ATOM    184  O   ILE A  25      14.070   3.085  -9.520  1.00 95.44           O  
ATOM    185  CG1 ILE A  25      14.314   3.010 -13.996  1.00 95.44           C  
ATOM    186  CG2 ILE A  25      12.272   2.990 -12.482  1.00 95.44           C  
ATOM    187  CD1 ILE A  25      13.784   1.928 -14.939  1.00 95.44           C  
ATOM    188  N   HIS A  26      13.284   5.161  -9.895  1.00 92.19           N  
ATOM    189  CA  HIS A  26      12.586   5.337  -8.636  1.00 92.19           C  
ATOM    190  C   HIS A  26      11.084   5.144  -8.845  1.00 92.19           C  
ATOM    191  CB  HIS A  26      12.912   6.705  -8.022  1.00 92.19           C  
ATOM    192  O   HIS A  26      10.493   5.638  -9.805  1.00 92.19           O  
ATOM    193  CG  HIS A  26      14.299   6.812  -7.438  1.00 92.19           C  
ATOM    194  CD2 HIS A  26      15.472   6.421  -8.029  1.00 92.19           C  
ATOM    195  ND1 HIS A  26      14.631   7.364  -6.217  1.00 92.19           N  
ATOM    196  CE1 HIS A  26      15.968   7.311  -6.090  1.00 92.19           C  
ATOM    197  NE2 HIS A  26      16.517   6.716  -7.157  1.00 92.19           N  
ATOM    198  N   VAL A  27      10.453   4.439  -7.912  1.00 89.15           N  
ATOM    199  CA  VAL A  27       9.003   4.273  -7.837  1.00 89.15           C  
ATOM    200  C   VAL A  27       8.525   4.981  -6.585  1.00 89.15           C  
ATOM    201  CB  VAL A  27       8.611   2.793  -7.831  1.00 89.15           C  
ATOM    202  O   VAL A  27       8.918   4.637  -5.471  1.00 89.15           O  
ATOM    203  CG1 VAL A  27       7.105   2.608  -7.606  1.00 89.15           C  
ATOM    204  CG2 VAL A  27       8.976   2.147  -9.171  1.00 89.15           C  
ATOM    205  N   ASN A  28       7.662   5.979  -6.776  1.00 80.26           N  
ATOM    206  CA  ASN A  28       7.195   6.875  -5.724  1.00 80.26           C  
ATOM    207  C   ASN A  28       8.370   7.371  -4.853  1.00 80.26           C  
ATOM    208  CB  ASN A  28       6.078   6.203  -4.903  1.00 80.26           C  
ATOM    209  O   ASN A  28       8.361   7.196  -3.642  1.00 80.26           O  
ATOM    210  CG  ASN A  28       4.946   5.580  -5.696  1.00 80.26           C  
ATOM    211  ND2 ASN A  28       4.568   4.372  -5.343  1.00 80.26           N  
ATOM    212  OD1 ASN A  28       4.363   6.148  -6.611  1.00 80.26           O  
ATOM    213  N   GLY A  29       9.426   7.900  -5.479  1.00 78.37           N  
ATOM    214  CA  GLY A  29      10.593   8.477  -4.797  1.00 78.37           C  
ATOM    215  C   GLY A  29      11.615   7.482  -4.231  1.00 78.37           C  
ATOM    216  O   GLY A  29      12.723   7.895  -3.894  1.00 78.37           O  
ATOM    217  N   VAL A  30      11.316   6.182  -4.177  1.00 82.06           N  
ATOM    218  CA  VAL A  30      12.251   5.158  -3.683  1.00 82.06           C  
ATOM    219  C   VAL A  30      12.912   4.447  -4.853  1.00 82.06           C  
ATOM    220  CB  VAL A  30      11.544   4.151  -2.757  1.00 82.06           C  
ATOM    221  O   VAL A  30      12.221   4.017  -5.773  1.00 82.06           O  
ATOM    222  CG1 VAL A  30      12.528   3.121  -2.182  1.00 82.06           C  
ATOM    223  CG2 VAL A  30      10.881   4.866  -1.572  1.00 82.06           C  
ATOM    224  N   LEU A  31      14.234   4.280  -4.803  1.00 90.51           N  
ATOM    225  CA  LEU A  31      14.963   3.492  -5.793  1.00 90.51           C  
ATOM    226  C   LEU A  31      14.393   2.068  -5.872  1.00 90.51           C  
ATOM    227  CB  LEU A  31      16.449   3.467  -5.417  1.00 90.51           C  
ATOM    228  O   LEU A  31      14.431   1.324  -4.892  1.00 90.51           O  
ATOM    229  CG  LEU A  31      17.280   2.620  -6.393  1.00 90.51           C  
ATOM    230  CD1 LEU A  31      17.425   3.258  -7.773  1.00 90.51           C  
ATOM    231  CD2 LEU A  31      18.666   2.423  -5.812  1.00 90.51           C  
ATOM    232  N   HIS A  32      13.913   1.688  -7.054  1.00 94.34           N  
ATOM    233  CA  HIS A  32      13.391   0.354  -7.342  1.00 94.34           C  
ATOM    234  C   HIS A  32      14.433  -0.501  -8.059  1.00 94.34           C  
ATOM    235  CB  HIS A  32      12.098   0.486  -8.156  1.00 94.34           C  
ATOM    236  O   HIS A  32      14.752  -1.602  -7.612  1.00 94.34           O  
ATOM    237  CG  HIS A  32      11.445  -0.844  -8.417  1.00 94.34           C  
ATOM    238  CD2 HIS A  32      11.537  -1.575  -9.565  1.00 94.34           C  
ATOM    239  ND1 HIS A  32      10.733  -1.575  -7.469  1.00 94.34           N  
ATOM    240  CE1 HIS A  32      10.416  -2.737  -8.061  1.00 94.34           C  
ATOM    241  NE2 HIS A  32      10.884  -2.763  -9.320  1.00 94.34           N  
ATOM    242  N   CYS A  33      15.008   0.013  -9.149  1.00 96.26           N  
ATOM    243  CA  CYS A  33      16.023  -0.704  -9.913  1.00 96.26           C  
ATOM    244  C   CYS A  33      17.012   0.228 -10.624  1.00 96.26           C  
ATOM    245  CB  CYS A  33      15.343  -1.684 -10.883  1.00 96.26           C  
ATOM    246  O   CYS A  33      16.756   1.414 -10.827  1.00 96.26           O  
ATOM    247  SG  CYS A  33      14.330  -0.839 -12.131  1.00 96.26           S  
ATOM    248  N   ARG A  34      18.157  -0.333 -11.015  1.00 95.85           N  
ATOM    249  CA  ARG A  34      19.178   0.293 -11.855  1.00 95.85           C  
ATOM    250  C   ARG A  34      19.257  -0.470 -13.162  1.00 95.85           C  
ATOM    251  CB  ARG A  34      20.542   0.257 -11.161  1.00 95.85           C  
ATOM    252  O   ARG A  34      19.584  -1.654 -13.157  1.00 95.85           O  
ATOM    253  CG  ARG A  34      20.567   1.058  -9.862  1.00 95.85           C  
ATOM    254  CD  ARG A  34      21.998   1.049  -9.320  1.00 95.85           C  
ATOM    255  NE  ARG A  34      22.135   1.936  -8.169  1.00 95.85           N  
ATOM    256  NH1 ARG A  34      21.329   0.559  -6.513  1.00 95.85           N  
ATOM    257  NH2 ARG A  34      21.890   2.707  -6.092  1.00 95.85           N  
ATOM    258  CZ  ARG A  34      21.782   1.719  -6.926  1.00 95.85           C  
ATOM    259  N   VAL A  35      18.990   0.202 -14.275  1.00 96.16           N  
ATOM    260  CA  VAL A  35      18.964  -0.447 -15.593  1.00 96.16           C  
ATOM    261  C   VAL A  35      19.786   0.324 -16.611  1.00 96.16           C  
ATOM    262  CB  VAL A  35      17.526  -0.681 -16.092  1.00 96.16           C  
ATOM    263  O   VAL A  35      19.855   1.549 -16.579  1.00 96.16           O  
ATOM    264  CG1 VAL A  35      16.765  -1.637 -15.167  1.00 96.16           C  
ATOM    265  CG2 VAL A  35      16.728   0.617 -16.227  1.00 96.16           C  
ATOM    266  N   ARG A  36      20.407  -0.378 -17.557  1.00 94.44           N  
ATOM    267  CA  ARG A  36      21.052   0.249 -18.721  1.00 94.44           C  
ATOM    268  C   ARG A  36      20.040   0.483 -19.840  1.00 94.44           C  
ATOM    269  CB  ARG A  36      22.289  -0.555 -19.154  1.00 94.44           C  
ATOM    270  O   ARG A  36      19.055  -0.243 -19.963  1.00 94.44           O  
ATOM    271  CG  ARG A  36      21.960  -1.973 -19.636  1.00 94.44           C  
ATOM    272  CD  ARG A  36      23.221  -2.748 -20.017  1.00 94.44           C  
ATOM    273  NE  ARG A  36      22.876  -4.071 -20.575  1.00 94.44           N  
ATOM    274  NH1 ARG A  36      25.004  -4.737 -21.102  1.00 94.44           N  
ATOM    275  NH2 ARG A  36      23.273  -6.043 -21.638  1.00 94.44           N  
ATOM    276  CZ  ARG A  36      23.716  -4.944 -21.096  1.00 94.44           C  
ATOM    277  N   TYR A  37      20.331   1.432 -20.731  1.00 95.21           N  
ATOM    278  CA  TYR A  37      19.474   1.748 -21.885  1.00 95.21           C  
ATOM    279  C   TYR A  37      19.048   0.505 -22.687  1.00 95.21           C  
ATOM    280  CB  TYR A  37      20.215   2.729 -22.806  1.00 95.21           C  
ATOM    281  O   TYR A  37      17.892   0.385 -23.078  1.00 95.21           O  
ATOM    282  CG  TYR A  37      19.538   2.935 -24.148  1.00 95.21           C  
ATOM    283  CD1 TYR A  37      19.948   2.180 -25.263  1.00 95.21           C  
ATOM    284  CD2 TYR A  37      18.454   3.825 -24.263  1.00 95.21           C  
ATOM    285  CE1 TYR A  37      19.277   2.323 -26.488  1.00 95.21           C  
ATOM    286  CE2 TYR A  37      17.801   3.992 -25.498  1.00 95.21           C  
ATOM    287  OH  TYR A  37      17.591   3.372 -27.811  1.00 95.21           O  
ATOM    288  CZ  TYR A  37      18.216   3.240 -26.615  1.00 95.21           C  
ATOM    289  N   SER A  38      19.960  -0.448 -22.910  1.00 94.40           N  
ATOM    290  CA  SER A  38      19.648  -1.658 -23.677  1.00 94.40           C  
ATOM    291  C   SER A  38      18.659  -2.598 -22.981  1.00 94.40           C  
ATOM    292  CB  SER A  38      20.924  -2.411 -24.052  1.00 94.40           C  
ATOM    293  O   SER A  38      17.948  -3.312 -23.679  1.00 94.40           O  
ATOM    294  OG  SER A  38      21.726  -2.657 -22.917  1.00 94.40           O  
ATOM    295  N   GLN A  39      18.560  -2.579 -21.646  1.00 96.57           N  
ATOM    296  CA  GLN A  39      17.518  -3.321 -20.924  1.00 96.57           C  
ATOM    297  C   GLN A  39      16.140  -2.693 -21.169  1.00 96.57           C  
ATOM    298  CB  GLN A  39      17.832  -3.371 -19.418  1.00 96.57           C  
ATOM    299  O   GLN A  39      15.197  -3.406 -21.502  1.00 96.57           O  
ATOM    300  CG  GLN A  39      18.978  -4.328 -19.059  1.00 96.57           C  
ATOM    301  CD  GLN A  39      19.373  -4.191 -17.590  1.00 96.57           C  
ATOM    302  NE2 GLN A  39      19.174  -5.192 -16.763  1.00 96.57           N  
ATOM    303  OE1 GLN A  39      19.887  -3.157 -17.192  1.00 96.57           O  
ATOM    304  N   LEU A  40      16.035  -1.360 -21.092  1.00 97.45           N  
ATOM    305  CA  LEU A  40      14.790  -0.641 -21.393  1.00 97.45           C  
ATOM    306  C   LEU A  40      14.386  -0.764 -22.866  1.00 97.45           C  
ATOM    307  CB  LEU A  40      14.932   0.837 -20.988  1.00 97.45           C  
ATOM    308  O   LEU A  40      13.201  -0.876 -23.170  1.00 97.45           O  
ATOM    309  CG  LEU A  40      14.953   1.053 -19.465  1.00 97.45           C  
ATOM    310  CD1 LEU A  40      15.299   2.503 -19.140  1.00 97.45           C  
ATOM    311  CD2 LEU A  40      13.595   0.739 -18.838  1.00 97.45           C  
ATOM    312  N   LEU A  41      15.358  -0.804 -23.780  1.00 97.10           N  
ATOM    313  CA  LEU A  41      15.082  -1.082 -25.186  1.00 97.10           C  
ATOM    314  C   LEU A  41      14.556  -2.508 -25.383  1.00 97.10           C  
ATOM    315  CB  LEU A  41      16.341  -0.830 -26.021  1.00 97.10           C  
ATOM    316  O   LEU A  41      13.599  -2.695 -26.126  1.00 97.10           O  
ATOM    317  CG  LEU A  41      16.120  -1.140 -27.513  1.00 97.10           C  
ATOM    318  CD1 LEU A  41      15.090  -0.241 -28.196  1.00 97.10           C  
ATOM    319  CD2 LEU A  41      17.435  -0.938 -28.242  1.00 97.10           C  
ATOM    320  N   GLY A  42      15.140  -3.498 -24.702  1.00 97.44           N  
ATOM    321  CA  GLY A  42      14.642  -4.873 -24.739  1.00 97.44           C  
ATOM    322  C   GLY A  42      13.194  -4.974 -24.250  1.00 97.44           C  
ATOM    323  O   GLY A  42      12.375  -5.623 -24.898  1.00 97.44           O  
ATOM    324  N   LEU A  43      12.850  -4.264 -23.168  1.00 97.51           N  
ATOM    325  CA  LEU A  43      11.463  -4.124 -22.713  1.00 97.51           C  
ATOM    326  C   LEU A  43      10.573  -3.500 -23.801  1.00 97.51           C  
ATOM    327  CB  LEU A  43      11.440  -3.294 -21.414  1.00 97.51           C  
ATOM    328  O   LEU A  43       9.503  -4.031 -24.093  1.00 97.51           O  
ATOM    329  CG  LEU A  43      10.031  -2.855 -20.969  1.00 97.51           C  
ATOM    330  CD1 LEU A  43       9.158  -4.046 -20.575  1.00 97.51           C  
ATOM    331  CD2 LEU A  43      10.141  -1.881 -19.800  1.00 97.51           C  
ATOM    332  N   HIS A  44      11.002  -2.395 -24.417  1.00 97.50           N  
ATOM    333  CA  HIS A  44      10.245  -1.743 -25.489  1.00 97.50           C  
ATOM    334  C   HIS A  44       9.982  -2.684 -26.671  1.00 97.50           C  
ATOM    335  CB  HIS A  44      10.988  -0.483 -25.955  1.00 97.50           C  
ATOM    336  O   HIS A  44       8.861  -2.758 -27.169  1.00 97.50           O  
ATOM    337  CG  HIS A  44      10.307   0.181 -27.122  1.00 97.50           C  
ATOM    338  CD2 HIS A  44      10.707   0.159 -28.431  1.00 97.50           C  
ATOM    339  ND1 HIS A  44       9.106   0.844 -27.075  1.00 97.50           N  
ATOM    340  CE1 HIS A  44       8.792   1.229 -28.324  1.00 97.50           C  
ATOM    341  NE2 HIS A  44       9.741   0.831 -29.192  1.00 97.50           N  
ATOM    342  N   GLU A  45      10.991  -3.439 -27.103  1.00 97.43           N  
ATOM    343  CA  GLU A  45      10.867  -4.398 -28.200  1.00 97.43           C  
ATOM    344  C   GLU A  45       9.914  -5.554 -27.857  1.00 97.43           C  
ATOM    345  CB  GLU A  45      12.261  -4.924 -28.578  1.00 97.43           C  
ATOM    346  O   GLU A  45       9.136  -5.967 -28.720  1.00 97.43           O  
ATOM    347  CG  GLU A  45      13.107  -3.856 -29.300  1.00 97.43           C  
ATOM    348  CD  GLU A  45      14.571  -4.270 -29.541  1.00 97.43           C  
ATOM    349  OE1 GLU A  45      15.281  -3.496 -30.231  1.00 97.43           O  
ATOM    350  OE2 GLU A  45      14.993  -5.339 -29.048  1.00 97.43           O  
ATOM    351  N   GLN A  46       9.919  -6.033 -26.607  1.00 97.29           N  
ATOM    352  CA  GLN A  46       8.978  -7.052 -26.126  1.00 97.29           C  
ATOM    353  C   GLN A  46       7.540  -6.531 -26.112  1.00 97.29           C  
ATOM    354  CB  GLN A  46       9.379  -7.540 -24.727  1.00 97.29           C  
ATOM    355  O   GLN A  46       6.665  -7.154 -26.712  1.00 97.29           O  
ATOM    356  CG  GLN A  46      10.620  -8.440 -24.772  1.00 97.29           C  
ATOM    357  CD  GLN A  46      11.121  -8.836 -23.387  1.00 97.29           C  
ATOM    358  NE2 GLN A  46      12.293  -9.425 -23.300  1.00 97.29           N  
ATOM    359  OE1 GLN A  46      10.494  -8.651 -22.360  1.00 97.29           O  
ATOM    360  N   LEU A  47       7.307  -5.353 -25.526  1.00 96.85           N  
ATOM    361  CA  LEU A  47       5.981  -4.734 -25.536  1.00 96.85           C  
ATOM    362  C   LEU A  47       5.509  -4.453 -26.970  1.00 96.85           C  
ATOM    363  CB  LEU A  47       5.998  -3.437 -24.715  1.00 96.85           C  
ATOM    364  O   LEU A  47       4.342  -4.658 -27.286  1.00 96.85           O  
ATOM    365  CG  LEU A  47       6.224  -3.588 -23.201  1.00 96.85           C  
ATOM    366  CD1 LEU A  47       6.402  -2.200 -22.579  1.00 96.85           C  
ATOM    367  CD2 LEU A  47       5.044  -4.276 -22.516  1.00 96.85           C  
ATOM    368  N   ARG A  48       6.411  -4.045 -27.874  1.00 96.19           N  
ATOM    369  CA  ARG A  48       6.093  -3.820 -29.296  1.00 96.19           C  
ATOM    370  C   ARG A  48       5.668  -5.091 -30.002  1.00 96.19           C  
ATOM    371  CB  ARG A  48       7.291  -3.162 -29.990  1.00 96.19           C  
ATOM    372  O   ARG A  48       4.760  -5.040 -30.828  1.00 96.19           O  
ATOM    373  CG  ARG A  48       6.943  -2.701 -31.413  1.00 96.19           C  
ATOM    374  CD  ARG A  48       8.160  -2.081 -32.103  1.00 96.19           C  
ATOM    375  NE  ARG A  48       9.219  -3.085 -32.332  1.00 96.19           N  
ATOM    376  NH1 ARG A  48      10.618  -1.762 -33.574  1.00 96.19           N  
ATOM    377  NH2 ARG A  48      11.214  -3.862 -33.100  1.00 96.19           N  
ATOM    378  CZ  ARG A  48      10.341  -2.900 -33.001  1.00 96.19           C  
ATOM    379  N   LYS A  49       6.323  -6.207 -29.695  1.00 96.44           N  
ATOM    380  CA  LYS A  49       5.973  -7.517 -30.242  1.00 96.44           C  
ATOM    381  C   LYS A  49       4.595  -7.980 -29.760  1.00 96.44           C  
ATOM    382  CB  LYS A  49       7.085  -8.505 -29.864  1.00 96.44           C  
ATOM    383  O   LYS A  49       3.877  -8.594 -30.537  1.00 96.44           O  
ATOM    384  CG  LYS A  49       6.861  -9.887 -30.486  1.00 96.44           C  
ATOM    385  CD  LYS A  49       7.982 -10.847 -30.080  1.00 96.44           C  
ATOM    386  CE  LYS A  49       7.680 -12.231 -30.660  1.00 96.44           C  
ATOM    387  NZ  LYS A  49       8.703 -13.227 -30.257  1.00 96.44           N  
ATOM    388  N   GLU A  50       4.245  -7.692 -28.510  1.00 95.67           N  
ATOM    389  CA  GLU A  50       3.011  -8.174 -27.878  1.00 95.67           C  
ATOM    390  C   GLU A  50       1.789  -7.286 -28.171  1.00 95.67           C  
ATOM    391  CB  GLU A  50       3.294  -8.304 -26.376  1.00 95.67           C  
ATOM    392  O   GLU A  50       0.728  -7.800 -28.512  1.00 95.67           O  
ATOM    393  CG  GLU A  50       2.204  -9.054 -25.598  1.00 95.67           C  
ATOM    394  CD  GLU A  50       2.540  -9.160 -24.100  1.00 95.67           C  
ATOM    395  OE1 GLU A  50       1.624  -9.466 -23.306  1.00 95.67           O  
ATOM    396  OE2 GLU A  50       3.699  -8.877 -23.715  1.00 95.67           O  
ATOM    397  N   TYR A  51       1.941  -5.961 -28.096  1.00 94.72           N  
ATOM    398  CA  TYR A  51       0.832  -4.997 -28.182  1.00 94.72           C  
ATOM    399  C   TYR A  51       0.811  -4.182 -29.485  1.00 94.72           C  
ATOM    400  CB  TYR A  51       0.877  -4.087 -26.945  1.00 94.72           C  
ATOM    401  O   TYR A  51      -0.164  -3.488 -29.774  1.00 94.72           O  
ATOM    402  CG  TYR A  51       0.750  -4.851 -25.639  1.00 94.72           C  
ATOM    403  CD1 TYR A  51      -0.514  -5.313 -25.231  1.00 94.72           C  
ATOM    404  CD2 TYR A  51       1.890  -5.162 -24.872  1.00 94.72           C  
ATOM    405  CE1 TYR A  51      -0.644  -6.083 -24.061  1.00 94.72           C  
ATOM    406  CE2 TYR A  51       1.770  -5.970 -23.724  1.00 94.72           C  
ATOM    407  OH  TYR A  51       0.378  -7.314 -22.294  1.00 94.72           O  
ATOM    408  CZ  TYR A  51       0.500  -6.435 -23.321  1.00 94.72           C  
ATOM    409  N   GLY A  52       1.866  -4.272 -30.299  1.00 92.80           N  
ATOM    410  CA  GLY A  52       2.001  -3.530 -31.550  1.00 92.80           C  
ATOM    411  C   GLY A  52       2.501  -2.091 -31.369  1.00 92.80           C  
ATOM    412  O   GLY A  52       2.323  -1.449 -30.337  1.00 92.80           O  
ATOM    413  N   ALA A  53       3.137  -1.552 -32.415  1.00 89.97           N  
ATOM    414  CA  ALA A  53       3.815  -0.252 -32.361  1.00 89.97           C  
ATOM    415  C   ALA A  53       2.878   0.947 -32.123  1.00 89.97           C  
ATOM    416  CB  ALA A  53       4.607  -0.075 -33.662  1.00 89.97           C  
ATOM    417  O   ALA A  53       3.312   1.948 -31.566  1.00 89.97           O  
ATOM    418  N   ASN A  54       1.606   0.847 -32.518  1.00 89.66           N  
ATOM    419  CA  ASN A  54       0.652   1.959 -32.438  1.00 89.66           C  
ATOM    420  C   ASN A  54       0.175   2.262 -31.009  1.00 89.66           C  
ATOM    421  CB  ASN A  54      -0.552   1.646 -33.342  1.00 89.66           C  
ATOM    422  O   ASN A  54      -0.397   3.324 -30.781  1.00 89.66           O  
ATOM    423  CG  ASN A  54      -0.203   1.563 -34.815  1.00 89.66           C  
ATOM    424  ND2 ASN A  54      -1.008   0.879 -35.592  1.00 89.66           N  
ATOM    425  OD1 ASN A  54       0.785   2.086 -35.297  1.00 89.66           O  
ATOM    426  N   VAL A  55       0.372   1.328 -30.074  1.00 89.74           N  
ATOM    427  CA  VAL A  55      -0.032   1.477 -28.666  1.00 89.74           C  
ATOM    428  C   VAL A  55       1.107   2.062 -27.828  1.00 89.74           C  
ATOM    429  CB  VAL A  55      -0.501   0.116 -28.104  1.00 89.74           C  
ATOM    430  O   VAL A  55       0.876   2.662 -26.784  1.00 89.74           O  
ATOM    431  CG1 VAL A  55      -1.080   0.230 -26.689  1.00 89.74           C  
ATOM    432  CG2 VAL A  55      -1.594  -0.506 -28.989  1.00 89.74           C  
ATOM    433  N   LEU A  56       2.354   1.910 -28.277  1.00 93.00           N  
ATOM    434  CA  LEU A  56       3.517   2.280 -27.482  1.00 93.00           C  
ATOM    435  C   LEU A  56       3.839   3.772 -27.561  1.00 93.00           C  
ATOM    436  CB  LEU A  56       4.723   1.439 -27.902  1.00 93.00           C  
ATOM    437  O   LEU A  56       3.836   4.350 -28.651  1.00 93.00           O  
ATOM    438  CG  LEU A  56       4.621   0.063 -27.242  1.00 93.00           C  
ATOM    439  CD1 LEU A  56       5.072  -1.001 -28.207  1.00 93.00           C  
ATOM    440  CD2 LEU A  56       5.495  -0.021 -25.992  1.00 93.00           C  
ATOM    441  N   PRO A  57       4.230   4.387 -26.431  1.00 94.34           N  
ATOM    442  CA  PRO A  57       4.834   5.706 -26.457  1.00 94.34           C  
ATOM    443  C   PRO A  57       6.176   5.674 -27.200  1.00 94.34           C  
ATOM    444  CB  PRO A  57       4.974   6.120 -24.990  1.00 94.34           C  
ATOM    445  O   PRO A  57       6.840   4.638 -27.312  1.00 94.34           O  
ATOM    446  CG  PRO A  57       5.097   4.790 -24.250  1.00 94.34           C  
ATOM    447  CD  PRO A  57       4.247   3.839 -25.080  1.00 94.34           C  
ATOM    448  N   ALA A  58       6.596   6.840 -27.691  1.00 94.12           N  
ATOM    449  CA  ALA A  58       7.866   6.989 -28.389  1.00 94.12           C  
ATOM    450  C   ALA A  58       9.044   6.574 -27.490  1.00 94.12           C  
ATOM    451  CB  ALA A  58       8.002   8.438 -28.871  1.00 94.12           C  
ATOM    452  O   ALA A  58       9.198   7.084 -26.380  1.00 94.12           O  
ATOM    453  N   PHE A  59       9.893   5.671 -27.988  1.00 96.56           N  
ATOM    454  CA  PHE A  59      11.097   5.235 -27.285  1.00 96.56           C  
ATOM    455  C   PHE A  59      12.331   6.028 -27.749  1.00 96.56           C  
ATOM    456  CB  PHE A  59      11.290   3.725 -27.446  1.00 96.56           C  
ATOM    457  O   PHE A  59      12.467   6.290 -28.950  1.00 96.56           O  
ATOM    458  CG  PHE A  59      12.356   3.166 -26.523  1.00 96.56           C  
ATOM    459  CD1 PHE A  59      13.668   2.958 -26.981  1.00 96.56           C  
ATOM    460  CD2 PHE A  59      12.045   2.911 -25.176  1.00 96.56           C  
ATOM    461  CE1 PHE A  59      14.658   2.511 -26.088  1.00 96.56           C  
ATOM    462  CE2 PHE A  59      13.032   2.458 -24.286  1.00 96.56           C  
ATOM    463  CZ  PHE A  59      14.346   2.271 -24.740  1.00 96.56           C  
ATOM    464  N   PRO A  60      13.264   6.396 -26.849  1.00 94.78           N  
ATOM    465  CA  PRO A  60      14.453   7.161 -27.219  1.00 94.78           C  
ATOM    466  C   PRO A  60      15.330   6.380 -28.209  1.00 94.78           C  
ATOM    467  CB  PRO A  60      15.205   7.435 -25.912  1.00 94.78           C  
ATOM    468  O   PRO A  60      15.718   5.245 -27.909  1.00 94.78           O  
ATOM    469  CG  PRO A  60      14.123   7.276 -24.854  1.00 94.78           C  
ATOM    470  CD  PRO A  60      13.229   6.188 -25.410  1.00 94.78           C  
ATOM    471  N   PRO A  61      15.703   6.949 -29.368  1.00 92.76           N  
ATOM    472  CA  PRO A  61      16.456   6.217 -30.378  1.00 92.76           C  
ATOM    473  C   PRO A  61      17.898   5.925 -29.939  1.00 92.76           C  
ATOM    474  CB  PRO A  61      16.386   7.075 -31.646  1.00 92.76           C  
ATOM    475  O   PRO A  61      18.531   6.681 -29.184  1.00 92.76           O  
ATOM    476  CG  PRO A  61      16.219   8.492 -31.100  1.00 92.76           C  
ATOM    477  CD  PRO A  61      15.374   8.285 -29.843  1.00 92.76           C  
ATOM    478  N   LYS A  62      18.445   4.826 -30.470  1.00 91.26           N  
ATOM    479  CA  LYS A  62      19.877   4.512 -30.385  1.00 91.26           C  
ATOM    480  C   LYS A  62      20.681   5.616 -31.081  1.00 91.26           C  
ATOM    481  CB  LYS A  62      20.169   3.130 -31.004  1.00 91.26           C  
ATOM    482  O   LYS A  62      20.281   6.131 -32.120  1.00 91.26           O  
ATOM    483  CG  LYS A  62      19.944   1.978 -30.011  1.00 91.26           C  
ATOM    484  CD  LYS A  62      20.079   0.597 -30.674  1.00 91.26           C  
ATOM    485  CE  LYS A  62      20.214  -0.525 -29.632  1.00 91.26           C  
ATOM    486  NZ  LYS A  62      19.812  -1.856 -30.170  1.00 91.26           N  
ATOM    487  N   LYS A  63      21.833   5.962 -30.506  1.00 87.73           N  
ATOM    488  CA  LYS A  63      22.823   6.870 -31.106  1.00 87.73           C  
ATOM    489  C   LYS A  63      24.036   6.038 -31.524  1.00 87.73           C  
ATOM    490  CB  LYS A  63      23.196   7.992 -30.121  1.00 87.73           C  
ATOM    491  O   LYS A  63      24.348   5.062 -30.847  1.00 87.73           O  
ATOM    492  CG  LYS A  63      22.080   9.035 -29.898  1.00 87.73           C  
ATOM    493  CD  LYS A  63      22.022  10.108 -30.995  1.00 87.73           C  
ATOM    494  CE  LYS A  63      21.077  11.249 -30.579  1.00 87.73           C  
ATOM    495  NZ  LYS A  63      21.734  12.579 -30.689  1.00 87.73           N  
ATOM    496  N   LEU A  64      24.675   6.408 -32.634  1.00 79.88           N  
ATOM    497  CA  LEU A  64      25.805   5.668 -33.216  1.00 79.88           C  
ATOM    498  C   LEU A  64      27.134   5.908 -32.481  1.00 79.88           C  
ATOM    499  CB  LEU A  64      25.941   6.047 -34.704  1.00 79.88           C  
ATOM    500  O   LEU A  64      28.046   5.097 -32.592  1.00 79.88           O  
ATOM    501  CG  LEU A  64      24.761   5.613 -35.594  1.00 79.88           C  
ATOM    502  CD1 LEU A  64      24.918   6.214 -36.990  1.00 79.88           C  
ATOM    503  CD2 LEU A  64      24.667   4.092 -35.728  1.00 79.88           C  
ATOM    504  N   PHE A  65      27.229   6.998 -31.719  1.00 84.01           N  
ATOM    505  CA  PHE A  65      28.422   7.386 -30.971  1.00 84.01           C  
ATOM    506  C   PHE A  65      28.155   7.397 -29.464  1.00 84.01           C  
ATOM    507  CB  PHE A  65      28.918   8.747 -31.482  1.00 84.01           C  
ATOM    508  O   PHE A  65      27.000   7.381 -29.021  1.00 84.01           O  
ATOM    509  CG  PHE A  65      29.216   8.760 -32.971  1.00 84.01           C  
ATOM    510  CD1 PHE A  65      30.313   8.035 -33.473  1.00 84.01           C  
ATOM    511  CD2 PHE A  65      28.383   9.468 -33.859  1.00 84.01           C  
ATOM    512  CE1 PHE A  65      30.576   8.017 -34.854  1.00 84.01           C  
ATOM    513  CE2 PHE A  65      28.645   9.448 -35.241  1.00 84.01           C  
ATOM    514  CZ  PHE A  65      29.742   8.722 -35.738  1.00 84.01           C  
ATOM    515  N   SER A  66      29.233   7.434 -28.678  1.00 84.68           N  
ATOM    516  CA  SER A  66      29.168   7.677 -27.236  1.00 84.68           C  
ATOM    517  C   SER A  66      28.428   8.982 -26.958  1.00 84.68           C  
ATOM    518  CB  SER A  66      30.577   7.760 -26.642  1.00 84.68           C  
ATOM    519  O   SER A  66      28.701   9.995 -27.601  1.00 84.68           O  
ATOM    520  OG  SER A  66      31.362   8.681 -27.375  1.00 84.68           O  
ATOM    521  N   LEU A  67      27.508   8.954 -25.996  1.00 88.50           N  
ATOM    522  CA  LEU A  67      26.740  10.137 -25.636  1.00 88.50           C  
ATOM    523  C   LEU A  67      27.608  11.171 -24.921  1.00 88.50           C  
ATOM    524  CB  LEU A  67      25.568   9.757 -24.728  1.00 88.50           C  
ATOM    525  O   LEU A  67      28.391  10.828 -24.034  1.00 88.50           O  
ATOM    526  CG  LEU A  67      24.489   8.851 -25.332  1.00 88.50           C  
ATOM    527  CD1 LEU A  67      23.336   8.794 -24.325  1.00 88.50           C  
ATOM    528  CD2 LEU A  67      23.976   9.331 -26.688  1.00 88.50           C  
ATOM    529  N   THR A  68      27.393  12.440 -25.248  1.00 91.59           N  
ATOM    530  CA  THR A  68      27.840  13.553 -24.399  1.00 91.59           C  
ATOM    531  C   THR A  68      27.038  13.595 -23.087  1.00 91.59           C  
ATOM    532  CB  THR A  68      27.703  14.895 -25.128  1.00 91.59           C  
ATOM    533  O   THR A  68      25.921  13.071 -23.045  1.00 91.59           O  
ATOM    534  CG2 THR A  68      28.470  14.942 -26.448  1.00 91.59           C  
ATOM    535  OG1 THR A  68      26.353  15.153 -25.413  1.00 91.59           O  
ATOM    536  N   PRO A  69      27.529  14.253 -22.017  1.00 91.68           N  
ATOM    537  CA  PRO A  69      26.767  14.407 -20.772  1.00 91.68           C  
ATOM    538  C   PRO A  69      25.370  15.019 -20.975  1.00 91.68           C  
ATOM    539  CB  PRO A  69      27.643  15.283 -19.870  1.00 91.68           C  
ATOM    540  O   PRO A  69      24.400  14.553 -20.387  1.00 91.68           O  
ATOM    541  CG  PRO A  69      29.060  14.969 -20.350  1.00 91.68           C  
ATOM    542  CD  PRO A  69      28.877  14.784 -21.856  1.00 91.68           C  
ATOM    543  N   ALA A  70      25.243  15.998 -21.877  1.00 93.89           N  
ATOM    544  CA  ALA A  70      23.955  16.603 -22.218  1.00 93.89           C  
ATOM    545  C   ALA A  70      23.003  15.613 -22.915  1.00 93.89           C  
ATOM    546  CB  ALA A  70      24.226  17.828 -23.099  1.00 93.89           C  
ATOM    547  O   ALA A  70      21.805  15.602 -22.643  1.00 93.89           O  
ATOM    548  N   GLU A  71      23.518  14.743 -23.789  1.00 94.20           N  
ATOM    549  CA  GLU A  71      22.702  13.700 -24.420  1.00 94.20           C  
ATOM    550  C   GLU A  71      22.327  12.571 -23.448  1.00 94.20           C  
ATOM    551  CB  GLU A  71      23.438  13.087 -25.609  1.00 94.20           C  
ATOM    552  O   GLU A  71      21.273  11.954 -23.616  1.00 94.20           O  
ATOM    553  CG  GLU A  71      23.587  14.012 -26.821  1.00 94.20           C  
ATOM    554  CD  GLU A  71      24.442  13.324 -27.889  1.00 94.20           C  
ATOM    555  OE1 GLU A  71      23.923  13.128 -29.022  1.00 94.20           O  
ATOM    556  OE2 GLU A  71      25.582  12.941 -27.530  1.00 94.20           O  
ATOM    557  N   VAL A  72      23.163  12.287 -22.440  1.00 93.95           N  
ATOM    558  CA  VAL A  72      22.812  11.365 -21.347  1.00 93.95           C  
ATOM    559  C   VAL A  72      21.621  11.910 -20.572  1.00 93.95           C  
ATOM    560  CB  VAL A  72      24.002  11.092 -20.402  1.00 93.95           C  
ATOM    561  O   VAL A  72      20.657  11.170 -20.370  1.00 93.95           O  
ATOM    562  CG1 VAL A  72      23.570  10.305 -19.159  1.00 93.95           C  
ATOM    563  CG2 VAL A  72      25.076  10.266 -21.119  1.00 93.95           C  
ATOM    564  N   GLU A  73      21.657  13.193 -20.218  1.00 94.94           N  
ATOM    565  CA  GLU A  73      20.575  13.859 -19.495  1.00 94.94           C  
ATOM    566  C   GLU A  73      19.291  13.932 -20.329  1.00 94.94           C  
ATOM    567  CB  GLU A  73      21.073  15.245 -19.051  1.00 94.94           C  
ATOM    568  O   GLU A  73      18.221  13.529 -19.874  1.00 94.94           O  
ATOM    569  CG  GLU A  73      20.086  16.002 -18.155  1.00 94.94           C  
ATOM    570  CD  GLU A  73      19.687  15.225 -16.892  1.00 94.94           C  
ATOM    571  OE1 GLU A  73      18.622  15.541 -16.326  1.00 94.94           O  
ATOM    572  OE2 GLU A  73      20.366  14.248 -16.507  1.00 94.94           O  
ATOM    573  N   GLN A  74      19.395  14.296 -21.610  1.00 95.33           N  
ATOM    574  CA  GLN A  74      18.250  14.263 -22.522  1.00 95.33           C  
ATOM    575  C   GLN A  74      17.646  12.854 -22.622  1.00 95.33           C  
ATOM    576  CB  GLN A  74      18.697  14.753 -23.907  1.00 95.33           C  
ATOM    577  O   GLN A  74      16.425  12.685 -22.602  1.00 95.33           O  
ATOM    578  CG  GLN A  74      17.496  14.911 -24.850  1.00 95.33           C  
ATOM    579  CD  GLN A  74      17.885  15.291 -26.273  1.00 95.33           C  
ATOM    580  NE2 GLN A  74      16.969  15.858 -27.028  1.00 95.33           N  
ATOM    581  OE1 GLN A  74      18.976  15.058 -26.765  1.00 95.33           O  
ATOM    582  N   ARG A  75      18.486  11.816 -22.728  1.00 95.68           N  
ATOM    583  CA  ARG A  75      18.011  10.430 -22.766  1.00 95.68           C  
ATOM    584  C   ARG A  75      17.369  10.021 -21.439  1.00 95.68           C  
ATOM    585  CB  ARG A  75      19.160   9.506 -23.187  1.00 95.68           C  
ATOM    586  O   ARG A  75      16.374   9.303 -21.483  1.00 95.68           O  
ATOM    587  CG  ARG A  75      18.714   8.039 -23.269  1.00 95.68           C  
ATOM    588  CD  ARG A  75      19.811   7.165 -23.881  1.00 95.68           C  
ATOM    589  NE  ARG A  75      19.893   7.324 -25.345  1.00 95.68           N  
ATOM    590  NH1 ARG A  75      21.924   6.293 -25.632  1.00 95.68           N  
ATOM    591  NH2 ARG A  75      20.855   7.144 -27.397  1.00 95.68           N  
ATOM    592  CZ  ARG A  75      20.886   6.921 -26.115  1.00 95.68           C  
ATOM    593  N   ARG A  76      17.890  10.473 -20.292  1.00 96.39           N  
ATOM    594  CA  ARG A  76      17.303  10.240 -18.960  1.00 96.39           C  
ATOM    595  C   ARG A  76      15.867  10.760 -18.911  1.00 96.39           C  
ATOM    596  CB  ARG A  76      18.181  10.911 -17.884  1.00 96.39           C  
ATOM    597  O   ARG A  76      14.962   9.982 -18.622  1.00 96.39           O  
ATOM    598  CG  ARG A  76      17.751  10.585 -16.444  1.00 96.39           C  
ATOM    599  CD  ARG A  76      18.327  11.596 -15.436  1.00 96.39           C  
ATOM    600  NE  ARG A  76      17.758  12.949 -15.573  1.00 96.39           N  
ATOM    601  NH1 ARG A  76      15.532  12.607 -15.023  1.00 96.39           N  
ATOM    602  NH2 ARG A  76      16.228  14.612 -15.626  1.00 96.39           N  
ATOM    603  CZ  ARG A  76      16.515  13.372 -15.399  1.00 96.39           C  
ATOM    604  N   GLU A  77      15.644  12.015 -19.299  1.00 95.84           N  
ATOM    605  CA  GLU A  77      14.303  12.617 -19.347  1.00 95.84           C  
ATOM    606  C   GLU A  77      13.350  11.877 -20.296  1.00 95.84           C  
ATOM    607  CB  GLU A  77      14.388  14.055 -19.863  1.00 95.84           C  
ATOM    608  O   GLU A  77      12.170  11.691 -19.997  1.00 95.84           O  
ATOM    609  CG  GLU A  77      15.088  15.050 -18.934  1.00 95.84           C  
ATOM    610  CD  GLU A  77      15.058  16.469 -19.530  1.00 95.84           C  
ATOM    611  OE1 GLU A  77      15.543  17.391 -18.848  1.00 95.84           O  
ATOM    612  OE2 GLU A  77      14.492  16.637 -20.645  1.00 95.84           O  
ATOM    613  N   GLN A  78      13.836  11.455 -21.467  1.00 97.22           N  
ATOM    614  CA  GLN A  78      12.998  10.738 -22.429  1.00 97.22           C  
ATOM    615  C   GLN A  78      12.640   9.326 -21.938  1.00 97.22           C  
ATOM    616  CB  GLN A  78      13.687  10.663 -23.793  1.00 97.22           C  
ATOM    617  O   GLN A  78      11.516   8.877 -22.157  1.00 97.22           O  
ATOM    618  CG  GLN A  78      13.908  11.998 -24.507  1.00 97.22           C  
ATOM    619  CD  GLN A  78      14.821  11.862 -25.728  1.00 97.22           C  
ATOM    620  NE2 GLN A  78      14.778  12.811 -26.636  1.00 97.22           N  
ATOM    621  OE1 GLN A  78      15.577  10.920 -25.916  1.00 97.22           O  
ATOM    622  N   LEU A  79      13.565   8.629 -21.267  1.00 97.43           N  
ATOM    623  CA  LEU A  79      13.294   7.329 -20.647  1.00 97.43           C  
ATOM    624  C   LEU A  79      12.322   7.459 -19.470  1.00 97.43           C  
ATOM    625  CB  LEU A  79      14.606   6.674 -20.178  1.00 97.43           C  
ATOM    626  O   LEU A  79      11.446   6.613 -19.321  1.00 97.43           O  
ATOM    627  CG  LEU A  79      15.526   6.167 -21.300  1.00 97.43           C  
ATOM    628  CD1 LEU A  79      16.863   5.751 -20.690  1.00 97.43           C  
ATOM    629  CD2 LEU A  79      14.948   4.976 -22.074  1.00 97.43           C  
ATOM    630  N   GLU A  80      12.431   8.521 -18.671  1.00 95.65           N  
ATOM    631  CA  GLU A  80      11.486   8.812 -17.590  1.00 95.65           C  
ATOM    632  C   GLU A  80      10.067   9.002 -18.139  1.00 95.65           C  
ATOM    633  CB  GLU A  80      11.980  10.046 -16.825  1.00 95.65           C  
ATOM    634  O   GLU A  80       9.144   8.293 -17.730  1.00 95.65           O  
ATOM    635  CG  GLU A  80      11.072  10.402 -15.648  1.00 95.65           C  
ATOM    636  CD  GLU A  80      11.676  11.576 -14.874  1.00 95.65           C  
ATOM    637  OE1 GLU A  80      11.322  12.729 -15.189  1.00 95.65           O  
ATOM    638  OE2 GLU A  80      12.566  11.317 -14.033  1.00 95.65           O  
ATOM    639  N   LYS A  81       9.909   9.861 -19.156  1.00 95.11           N  
ATOM    640  CA  LYS A  81       8.631  10.066 -19.860  1.00 95.11           C  
ATOM    641  C   LYS A  81       8.085   8.768 -20.452  1.00 95.11           C  
ATOM    642  CB  LYS A  81       8.813  11.116 -20.965  1.00 95.11           C  
ATOM    643  O   LYS A  81       6.887   8.511 -20.358  1.00 95.11           O  
ATOM    644  CG  LYS A  81       8.936  12.529 -20.382  1.00 95.11           C  
ATOM    645  CD  LYS A  81       9.385  13.538 -21.445  1.00 95.11           C  
ATOM    646  CE  LYS A  81       9.528  14.908 -20.772  1.00 95.11           C  
ATOM    647  NZ  LYS A  81      10.333  15.863 -21.574  1.00 95.11           N  
ATOM    648  N   TYR A  82       8.950   7.938 -21.037  1.00 96.80           N  
ATOM    649  CA  TYR A  82       8.564   6.629 -21.562  1.00 96.80           C  
ATOM    650  C   TYR A  82       8.011   5.717 -20.458  1.00 96.80           C  
ATOM    651  CB  TYR A  82       9.758   5.985 -22.280  1.00 96.80           C  
ATOM    652  O   TYR A  82       6.919   5.174 -20.607  1.00 96.80           O  
ATOM    653  CG  TYR A  82       9.476   4.576 -22.757  1.00 96.80           C  
ATOM    654  CD1 TYR A  82       9.826   3.470 -21.955  1.00 96.80           C  
ATOM    655  CD2 TYR A  82       8.809   4.380 -23.979  1.00 96.80           C  
ATOM    656  CE1 TYR A  82       9.499   2.165 -22.373  1.00 96.80           C  
ATOM    657  CE2 TYR A  82       8.473   3.080 -24.397  1.00 96.80           C  
ATOM    658  OH  TYR A  82       8.481   0.723 -24.003  1.00 96.80           O  
ATOM    659  CZ  TYR A  82       8.815   1.972 -23.594  1.00 96.80           C  
ATOM    660  N   MET A  83       8.722   5.582 -19.333  1.00 95.62           N  
ATOM    661  CA  MET A  83       8.297   4.742 -18.205  1.00 95.62           C  
ATOM    662  C   MET A  83       6.969   5.213 -17.605  1.00 95.62           C  
ATOM    663  CB  MET A  83       9.386   4.740 -17.120  1.00 95.62           C  
ATOM    664  O   MET A  83       6.093   4.392 -17.326  1.00 95.62           O  
ATOM    665  CG  MET A  83      10.623   3.925 -17.519  1.00 95.62           C  
ATOM    666  SD  MET A  83      10.347   2.154 -17.811  1.00 95.62           S  
ATOM    667  CE  MET A  83       9.794   1.633 -16.164  1.00 95.62           C  
ATOM    668  N   GLN A  84       6.794   6.527 -17.447  1.00 93.36           N  
ATOM    669  CA  GLN A  84       5.539   7.116 -16.982  1.00 93.36           C  
ATOM    670  C   GLN A  84       4.387   6.814 -17.945  1.00 93.36           C  
ATOM    671  CB  GLN A  84       5.706   8.631 -16.818  1.00 93.36           C  
ATOM    672  O   GLN A  84       3.335   6.357 -17.499  1.00 93.36           O  
ATOM    673  CG  GLN A  84       6.606   9.000 -15.630  1.00 93.36           C  
ATOM    674  CD  GLN A  84       6.904  10.496 -15.564  1.00 93.36           C  
ATOM    675  NE2 GLN A  84       7.663  10.924 -14.586  1.00 93.36           N  
ATOM    676  OE1 GLN A  84       6.449  11.288 -16.375  1.00 93.36           O  
ATOM    677  N   ALA A  85       4.594   6.997 -19.252  1.00 94.22           N  
ATOM    678  CA  ALA A  85       3.573   6.739 -20.263  1.00 94.22           C  
ATOM    679  C   ALA A  85       3.176   5.254 -20.327  1.00 94.22           C  
ATOM    680  CB  ALA A  85       4.087   7.257 -21.610  1.00 94.22           C  
ATOM    681  O   ALA A  85       1.988   4.944 -20.340  1.00 94.22           O  
ATOM    682  N   VAL A  86       4.148   4.333 -20.289  1.00 95.31           N  
ATOM    683  CA  VAL A  86       3.873   2.885 -20.238  1.00 95.31           C  
ATOM    684  C   VAL A  86       3.067   2.525 -18.991  1.00 95.31           C  
ATOM    685  CB  VAL A  86       5.177   2.064 -20.295  1.00 95.31           C  
ATOM    686  O   VAL A  86       2.114   1.760 -19.087  1.00 95.31           O  
ATOM    687  CG1 VAL A  86       4.959   0.565 -20.045  1.00 95.31           C  
ATOM    688  CG2 VAL A  86       5.829   2.176 -21.678  1.00 95.31           C  
ATOM    689  N   ARG A  87       3.408   3.081 -17.819  1.00 90.97           N  
ATOM    690  CA  ARG A  87       2.673   2.778 -16.583  1.00 90.97           C  
ATOM    691  C   ARG A  87       1.256   3.358 -16.568  1.00 90.97           C  
ATOM    692  CB  ARG A  87       3.479   3.241 -15.355  1.00 90.97           C  
ATOM    693  O   ARG A  87       0.378   2.754 -15.956  1.00 90.97           O  
ATOM    694  CG  ARG A  87       2.752   2.969 -14.021  1.00 90.97           C  
ATOM    695  CD  ARG A  87       2.496   1.467 -13.790  1.00 90.97           C  
ATOM    696  NE  ARG A  87       1.605   1.211 -12.645  1.00 90.97           N  
ATOM    697  NH1 ARG A  87       1.706  -1.097 -12.714  1.00 90.97           N  
ATOM    698  NH2 ARG A  87       0.428  -0.117 -11.203  1.00 90.97           N  
ATOM    699  CZ  ARG A  87       1.262   0.011 -12.196  1.00 90.97           C  
ATOM    700  N   GLN A  88       1.056   4.539 -17.148  1.00 88.91           N  
ATOM    701  CA  GLN A  88      -0.244   5.218 -17.179  1.00 88.91           C  
ATOM    702  C   GLN A  88      -1.218   4.584 -18.175  1.00 88.91           C  
ATOM    703  CB  GLN A  88      -0.040   6.699 -17.516  1.00 88.91           C  
ATOM    704  O   GLN A  88      -2.429   4.723 -18.002  1.00 88.91           O  
ATOM    705  CG  GLN A  88       0.534   7.491 -16.331  1.00 88.91           C  
ATOM    706  CD  GLN A  88       0.876   8.931 -16.699  1.00 88.91           C  
ATOM    707  NE2 GLN A  88       1.442   9.690 -15.786  1.00 88.91           N  
ATOM    708  OE1 GLN A  88       0.644   9.417 -17.790  1.00 88.91           O  
ATOM    709  N   ASP A  89      -0.711   3.881 -19.187  1.00 91.45           N  
ATOM    710  CA  ASP A  89      -1.553   3.135 -20.111  1.00 91.45           C  
ATOM    711  C   ASP A  89      -2.244   1.951 -19.391  1.00 91.45           C  
ATOM    712  CB  ASP A  89      -0.732   2.681 -21.316  1.00 91.45           C  
ATOM    713  O   ASP A  89      -1.559   1.119 -18.784  1.00 91.45           O  
ATOM    714  CG  ASP A  89      -1.652   2.006 -22.328  1.00 91.45           C  
ATOM    715  OD1 ASP A  89      -1.969   0.816 -22.103  1.00 91.45           O  
ATOM    716  OD2 ASP A  89      -2.106   2.698 -23.260  1.00 91.45           O  
ATOM    717  N   PRO A  90      -3.589   1.835 -19.439  1.00 87.11           N  
ATOM    718  CA  PRO A  90      -4.323   0.790 -18.723  1.00 87.11           C  
ATOM    719  C   PRO A  90      -4.000  -0.641 -19.156  1.00 87.11           C  
ATOM    720  CB  PRO A  90      -5.806   1.073 -18.983  1.00 87.11           C  
ATOM    721  O   PRO A  90      -4.244  -1.560 -18.381  1.00 87.11           O  
ATOM    722  CG  PRO A  90      -5.842   2.565 -19.292  1.00 87.11           C  
ATOM    723  CD  PRO A  90      -4.521   2.794 -20.014  1.00 87.11           C  
ATOM    724  N   LEU A  91      -3.517  -0.842 -20.385  1.00 91.26           N  
ATOM    725  CA  LEU A  91      -3.164  -2.152 -20.921  1.00 91.26           C  
ATOM    726  C   LEU A  91      -1.698  -2.469 -20.616  1.00 91.26           C  
ATOM    727  CB  LEU A  91      -3.465  -2.150 -22.432  1.00 91.26           C  
ATOM    728  O   LEU A  91      -1.395  -3.520 -20.049  1.00 91.26           O  
ATOM    729  CG  LEU A  91      -3.157  -3.468 -23.159  1.00 91.26           C  
ATOM    730  CD1 LEU A  91      -4.076  -4.600 -22.694  1.00 91.26           C  
ATOM    731  CD2 LEU A  91      -3.366  -3.260 -24.659  1.00 91.26           C  
ATOM    732  N   LEU A  92      -0.791  -1.548 -20.954  1.00 93.54           N  
ATOM    733  CA  LEU A  92       0.647  -1.758 -20.786  1.00 93.54           C  
ATOM    734  C   LEU A  92       1.053  -1.741 -19.308  1.00 93.54           C  
ATOM    735  CB  LEU A  92       1.451  -0.708 -21.568  1.00 93.54           C  
ATOM    736  O   LEU A  92       1.856  -2.573 -18.882  1.00 93.54           O  
ATOM    737  CG  LEU A  92       1.137  -0.559 -23.066  1.00 93.54           C  
ATOM    738  CD1 LEU A  92       2.012   0.553 -23.652  1.00 93.54           C  
ATOM    739  CD2 LEU A  92       1.421  -1.850 -23.834  1.00 93.54           C  
ATOM    740  N   GLY A  93       0.472  -0.849 -18.503  1.00 90.37           N  
ATOM    741  CA  GLY A  93       0.810  -0.690 -17.091  1.00 90.37           C  
ATOM    742  C   GLY A  93       0.470  -1.916 -16.241  1.00 90.37           C  
ATOM    743  O   GLY A  93       1.185  -2.204 -15.276  1.00 90.37           O  
ATOM    744  N   SER A  94      -0.572  -2.665 -16.615  1.00 87.77           N  
ATOM    745  CA  SER A  94      -0.948  -3.943 -15.991  1.00 87.77           C  
ATOM    746  C   SER A  94      -0.374  -5.172 -16.702  1.00 87.77           C  
ATOM    747  CB  SER A  94      -2.472  -4.062 -15.883  1.00 87.77           C  
ATOM    748  O   SER A  94      -0.682  -6.291 -16.306  1.00 87.77           O  
ATOM    749  OG  SER A  94      -3.087  -4.027 -17.155  1.00 87.77           O  
ATOM    750  N   SER A  95       0.426  -4.999 -17.758  1.00 93.72           N  
ATOM    751  CA  SER A  95       0.968  -6.134 -18.511  1.00 93.72           C  
ATOM    752  C   SER A  95       1.975  -6.934 -17.685  1.00 93.72           C  
ATOM    753  CB  SER A  95       1.595  -5.707 -19.844  1.00 93.72           C  
ATOM    754  O   SER A  95       2.808  -6.371 -16.966  1.00 93.72           O  
ATOM    755  OG  SER A  95       2.779  -4.957 -19.660  1.00 93.72           O  
ATOM    756  N   GLU A  96       1.943  -8.259 -17.819  1.00 94.46           N  
ATOM    757  CA  GLU A  96       2.919  -9.130 -17.160  1.00 94.46           C  
ATOM    758  C   GLU A  96       4.335  -8.872 -17.693  1.00 94.46           C  
ATOM    759  CB  GLU A  96       2.473 -10.592 -17.314  1.00 94.46           C  
ATOM    760  O   GLU A  96       5.286  -8.856 -16.921  1.00 94.46           O  
ATOM    761  CG  GLU A  96       3.462 -11.647 -16.796  1.00 94.46           C  
ATOM    762  CD  GLU A  96       3.955 -11.459 -15.351  1.00 94.46           C  
ATOM    763  OE1 GLU A  96       5.004 -12.065 -15.036  1.00 94.46           O  
ATOM    764  OE2 GLU A  96       3.395 -10.671 -14.558  1.00 94.46           O  
ATOM    765  N   THR A  97       4.489  -8.544 -18.978  1.00 95.78           N  
ATOM    766  CA  THR A  97       5.785  -8.172 -19.567  1.00 95.78           C  
ATOM    767  C   THR A  97       6.425  -6.979 -18.851  1.00 95.78           C  
ATOM    768  CB  THR A  97       5.606  -7.908 -21.069  1.00 95.78           C  
ATOM    769  O   THR A  97       7.602  -7.033 -18.484  1.00 95.78           O  
ATOM    770  CG2 THR A  97       6.889  -7.465 -21.773  1.00 95.78           C  
ATOM    771  OG1 THR A  97       5.222  -9.133 -21.643  1.00 95.78           O  
ATOM    772  N   PHE A  98       5.659  -5.916 -18.583  1.00 95.98           N  
ATOM    773  CA  PHE A  98       6.164  -4.747 -17.862  1.00 95.98           C  
ATOM    774  C   PHE A  98       6.444  -5.044 -16.382  1.00 95.98           C  
ATOM    775  CB  PHE A  98       5.168  -3.593 -18.020  1.00 95.98           C  
ATOM    776  O   PHE A  98       7.523  -4.723 -15.878  1.00 95.98           O  
ATOM    777  CG  PHE A  98       5.622  -2.301 -17.376  1.00 95.98           C  
ATOM    778  CD1 PHE A  98       4.938  -1.774 -16.267  1.00 95.98           C  
ATOM    779  CD2 PHE A  98       6.739  -1.625 -17.895  1.00 95.98           C  
ATOM    780  CE1 PHE A  98       5.370  -0.568 -15.688  1.00 95.98           C  
ATOM    781  CE2 PHE A  98       7.168  -0.417 -17.321  1.00 95.98           C  
ATOM    782  CZ  PHE A  98       6.480   0.114 -16.216  1.00 95.98           C  
ATOM    783  N   ASN A  99       5.508  -5.690 -15.682  1.00 95.34           N  
ATOM    784  CA  ASN A  99       5.655  -5.966 -14.249  1.00 95.34           C  
ATOM    785  C   ASN A  99       6.760  -7.011 -13.972  1.00 95.34           C  
ATOM    786  CB  ASN A  99       4.278  -6.327 -13.658  1.00 95.34           C  
ATOM    787  O   ASN A  99       7.548  -6.841 -13.042  1.00 95.34           O  
ATOM    788  CG  ASN A  99       3.327  -5.131 -13.637  1.00 95.34           C  
ATOM    789  ND2 ASN A  99       2.397  -5.045 -14.552  1.00 95.34           N  
ATOM    790  OD1 ASN A  99       3.439  -4.209 -12.842  1.00 95.34           O  
ATOM    791  N   SER A 100       6.917  -8.021 -14.833  1.00 95.98           N  
ATOM    792  CA  SER A 100       8.011  -9.002 -14.776  1.00 95.98           C  
ATOM    793  C   SER A 100       9.378  -8.359 -15.004  1.00 95.98           C  
ATOM    794  CB  SER A 100       7.773 -10.095 -15.822  1.00 95.98           C  
ATOM    795  O   SER A 100      10.334  -8.670 -14.289  1.00 95.98           O  
ATOM    796  OG  SER A 100       8.603 -11.221 -15.615  1.00 95.98           O  
ATOM    797  N   PHE A 101       9.484  -7.408 -15.943  1.00 97.19           N  
ATOM    798  CA  PHE A 101      10.707  -6.621 -16.121  1.00 97.19           C  
ATOM    799  C   PHE A 101      11.085  -5.877 -14.837  1.00 97.19           C  
ATOM    800  CB  PHE A 101      10.544  -5.641 -17.290  1.00 97.19           C  
ATOM    801  O   PHE A 101      12.239  -5.939 -14.415  1.00 97.19           O  
ATOM    802  CG  PHE A 101      11.674  -4.633 -17.396  1.00 97.19           C  
ATOM    803  CD1 PHE A 101      11.582  -3.387 -16.742  1.00 97.19           C  
ATOM    804  CD2 PHE A 101      12.833  -4.954 -18.122  1.00 97.19           C  
ATOM    805  CE1 PHE A 101      12.642  -2.466 -16.823  1.00 97.19           C  
ATOM    806  CE2 PHE A 101      13.888  -4.031 -18.209  1.00 97.19           C  
ATOM    807  CZ  PHE A 101      13.795  -2.788 -17.559  1.00 97.19           C  
ATOM    808  N   LEU A 102      10.122  -5.212 -14.192  1.00 96.95           N  
ATOM    809  CA  LEU A 102      10.367  -4.474 -12.952  1.00 96.95           C  
ATOM    810  C   LEU A 102      10.809  -5.387 -11.804  1.00 96.95           C  
ATOM    811  CB  LEU A 102       9.106  -3.692 -12.564  1.00 96.95           C  
ATOM    812  O   LEU A 102      11.725  -5.008 -11.073  1.00 96.95           O  
ATOM    813  CG  LEU A 102       8.777  -2.508 -13.484  1.00 96.95           C  
ATOM    814  CD1 LEU A 102       7.448  -1.910 -13.038  1.00 96.95           C  
ATOM    815  CD2 LEU A 102       9.850  -1.417 -13.433  1.00 96.95           C  
ATOM    816  N   ARG A 103      10.215  -6.580 -11.666  1.00 96.40           N  
ATOM    817  CA  ARG A 103      10.623  -7.579 -10.661  1.00 96.40           C  
ATOM    818  C   ARG A 103      12.049  -8.065 -10.897  1.00 96.40           C  
ATOM    819  CB  ARG A 103       9.638  -8.764 -10.646  1.00 96.40           C  
ATOM    820  O   ARG A 103      12.882  -7.989  -9.997  1.00 96.40           O  
ATOM    821  CG  ARG A 103       8.313  -8.378  -9.973  1.00 96.40           C  
ATOM    822  CD  ARG A 103       7.324  -9.526  -9.746  1.00 96.40           C  
ATOM    823  NE  ARG A 103       7.040 -10.298 -10.965  1.00 96.40           N  
ATOM    824  NH1 ARG A 103       5.051  -9.310 -11.651  1.00 96.40           N  
ATOM    825  NH2 ARG A 103       5.955 -10.936 -12.827  1.00 96.40           N  
ATOM    826  CZ  ARG A 103       6.021 -10.160 -11.796  1.00 96.40           C  
ATOM    827  N   ARG A 104      12.366  -8.483 -12.128  1.00 96.04           N  
ATOM    828  CA  ARG A 104      13.721  -8.935 -12.495  1.00 96.04           C  
ATOM    829  C   ARG A 104      14.753  -7.834 -12.282  1.00 96.04           C  
ATOM    830  CB  ARG A 104      13.755  -9.409 -13.951  1.00 96.04           C  
ATOM    831  O   ARG A 104      15.781  -8.073 -11.661  1.00 96.04           O  
ATOM    832  CG  ARG A 104      12.987 -10.720 -14.152  1.00 96.04           C  
ATOM    833  CD  ARG A 104      13.014 -11.085 -15.637  1.00 96.04           C  
ATOM    834  NE  ARG A 104      12.099 -12.201 -15.935  1.00 96.04           N  
ATOM    835  NH1 ARG A 104      11.759 -11.716 -18.152  1.00 96.04           N  
ATOM    836  NH2 ARG A 104      10.641 -13.399 -17.208  1.00 96.04           N  
ATOM    837  CZ  ARG A 104      11.506 -12.433 -17.091  1.00 96.04           C  
ATOM    838  N   ALA A 105      14.451  -6.612 -12.716  1.00 96.73           N  
ATOM    839  CA  ALA A 105      15.345  -5.476 -12.536  1.00 96.73           C  
ATOM    840  C   ALA A 105      15.568  -5.141 -11.049  1.00 96.73           C  
ATOM    841  CB  ALA A 105      14.776  -4.287 -13.316  1.00 96.73           C  
ATOM    842  O   ALA A 105      16.688  -4.794 -10.667  1.00 96.73           O  
ATOM    843  N   GLN A 106      14.539  -5.259 -10.198  1.00 96.83           N  
ATOM    844  CA  GLN A 106      14.674  -5.095  -8.744  1.00 96.83           C  
ATOM    845  C   GLN A 106      15.626  -6.146  -8.161  1.00 96.83           C  
ATOM    846  CB  GLN A 106      13.290  -5.198  -8.076  1.00 96.83           C  
ATOM    847  O   GLN A 106      16.561  -5.805  -7.432  1.00 96.83           O  
ATOM    848  CG  GLN A 106      13.324  -4.746  -6.608  1.00 96.83           C  
ATOM    849  CD  GLN A 106      12.003  -4.923  -5.863  1.00 96.83           C  
ATOM    850  NE2 GLN A 106      11.830  -4.220  -4.767  1.00 96.83           N  
ATOM    851  OE1 GLN A 106      11.126  -5.693  -6.219  1.00 96.83           O  
ATOM    852  N   GLN A 107      15.414  -7.411  -8.528  1.00 94.37           N  
ATOM    853  CA  GLN A 107      16.205  -8.549  -8.071  1.00 94.37           C  
ATOM    854  C   GLN A 107      17.678  -8.441  -8.504  1.00 94.37           C  
ATOM    855  CB  GLN A 107      15.530  -9.824  -8.598  1.00 94.37           C  
ATOM    856  O   GLN A 107      18.576  -8.561  -7.671  1.00 94.37           O  
ATOM    857  CG  GLN A 107      16.111 -11.070  -7.934  1.00 94.37           C  
ATOM    858  CD  GLN A 107      15.384 -12.364  -8.292  1.00 94.37           C  
ATOM    859  NE2 GLN A 107      15.489 -13.382  -7.468  1.00 94.37           N  
ATOM    860  OE1 GLN A 107      14.743 -12.485  -9.324  1.00 94.37           O  
ATOM    861  N   GLU A 108      17.930  -8.121  -9.778  1.00 94.35           N  
ATOM    862  CA  GLU A 108      19.272  -7.897 -10.336  1.00 94.35           C  
ATOM    863  C   GLU A 108      19.992  -6.733  -9.645  1.00 94.35           C  
ATOM    864  CB  GLU A 108      19.172  -7.580 -11.840  1.00 94.35           C  
ATOM    865  O   GLU A 108      21.174  -6.831  -9.318  1.00 94.35           O  
ATOM    866  CG  GLU A 108      18.872  -8.801 -12.724  1.00 94.35           C  
ATOM    867  CD  GLU A 108      18.676  -8.435 -14.212  1.00 94.35           C  
ATOM    868  OE1 GLU A 108      18.236  -9.322 -14.978  1.00 94.35           O  
ATOM    869  OE2 GLU A 108      18.966  -7.278 -14.613  1.00 94.35           O  
ATOM    870  N   THR A 109      19.277  -5.636  -9.374  1.00 94.44           N  
ATOM    871  CA  THR A 109      19.853  -4.447  -8.723  1.00 94.44           C  
ATOM    872  C   THR A 109      20.365  -4.753  -7.322  1.00 94.44           C  
ATOM    873  CB  THR A 109      18.822  -3.316  -8.636  1.00 94.44           C  
ATOM    874  O   THR A 109      21.392  -4.208  -6.915  1.00 94.44           O  
ATOM    875  CG2 THR A 109      19.359  -2.051  -7.962  1.00 94.44           C  
ATOM    876  OG1 THR A 109      18.456  -2.938  -9.937  1.00 94.44           O  
ATOM    877  N   GLN A 110      19.650  -5.605  -6.586  1.00 93.18           N  
ATOM    878  CA  GLN A 110      20.020  -6.016  -5.232  1.00 93.18           C  
ATOM    879  C   GLN A 110      20.894  -7.277  -5.211  1.00 93.18           C  
ATOM    880  CB  GLN A 110      18.750  -6.174  -4.382  1.00 93.18           C  
ATOM    881  O   GLN A 110      21.354  -7.662  -4.140  1.00 93.18           O  
ATOM    882  CG  GLN A 110      17.929  -4.877  -4.299  1.00 93.18           C  
ATOM    883  CD  GLN A 110      18.675  -3.696  -3.692  1.00 93.18           C  
ATOM    884  NE2 GLN A 110      18.340  -2.489  -4.091  1.00 93.18           N  
ATOM    885  OE1 GLN A 110      19.517  -3.809  -2.816  1.00 93.18           O  
ATOM    886  N   GLN A 111      21.147  -7.886  -6.377  1.00 93.72           N  
ATOM    887  CA  GLN A 111      21.935  -9.111  -6.542  1.00 93.72           C  
ATOM    888  C   GLN A 111      21.412 -10.277  -5.688  1.00 93.72           C  
ATOM    889  CB  GLN A 111      23.431  -8.820  -6.329  1.00 93.72           C  
ATOM    890  O   GLN A 111      22.187 -11.048  -5.125  1.00 93.72           O  
ATOM    891  CG  GLN A 111      23.971  -7.747  -7.286  1.00 93.72           C  
ATOM    892  CD  GLN A 111      25.443  -7.439  -7.041  1.00 93.72           C  
ATOM    893  NE2 GLN A 111      26.180  -7.057  -8.061  1.00 93.72           N  
ATOM    894  OE1 GLN A 111      25.966  -7.503  -5.941  1.00 93.72           O  
ATOM    895  N   VAL A 112      20.086 -10.400  -5.580  1.00 93.27           N  
ATOM    896  CA  VAL A 112      19.436 -11.440  -4.771  1.00 93.27           C  
ATOM    897  C   VAL A 112      19.085 -12.633  -5.668  1.00 93.27           C  
ATOM    898  CB  VAL A 112      18.197 -10.877  -4.047  1.00 93.27           C  
ATOM    899  O   VAL A 112      18.234 -12.480  -6.541  1.00 93.27           O  
ATOM    900  CG1 VAL A 112      17.474 -11.956  -3.237  1.00 93.27           C  
ATOM    901  CG2 VAL A 112      18.591  -9.761  -3.069  1.00 93.27           C  
ATOM    902  N   PRO A 113      19.692 -13.821  -5.507  1.00 94.79           N  
ATOM    903  CA  PRO A 113      19.297 -15.002  -6.275  1.00 94.79           C  
ATOM    904  C   PRO A 113      17.902 -15.486  -5.862  1.00 94.79           C  
ATOM    905  CB  PRO A 113      20.372 -16.049  -5.975  1.00 94.79           C  
ATOM    906  O   PRO A 113      17.438 -15.170  -4.768  1.00 94.79           O  
ATOM    907  CG  PRO A 113      20.804 -15.697  -4.552  1.00 94.79           C  
ATOM    908  CD  PRO A 113      20.699 -14.173  -4.516  1.00 94.79           C  
ATOM    909  N   THR A 114      17.238 -16.260  -6.724  1.00 96.82           N  
ATOM    910  CA  THR A 114      15.997 -16.961  -6.362  1.00 96.82           C  
ATOM    911  C   THR A 114      16.312 -18.108  -5.403  1.00 96.82           C  
ATOM    912  CB  THR A 114      15.249 -17.489  -7.593  1.00 96.82           C  
ATOM    913  O   THR A 114      16.982 -19.063  -5.787  1.00 96.82           O  
ATOM    914  CG2 THR A 114      13.954 -18.202  -7.204  1.00 96.82           C  
ATOM    915  OG1 THR A 114      14.906 -16.413  -8.439  1.00 96.82           O  
ATOM    916  N   GLU A 115      15.817 -18.026  -4.172  1.00 97.28           N  
ATOM    917  CA  GLU A 115      15.967 -19.056  -3.139  1.00 97.28           C  
ATOM    918  C   GLU A 115      14.759 -19.055  -2.193  1.00 97.28           C  
ATOM    919  CB  GLU A 115      17.298 -18.879  -2.381  1.00 97.28           C  
ATOM    920  O   GLU A 115      14.031 -18.064  -2.119  1.00 97.28           O  
ATOM    921  CG  GLU A 115      17.415 -17.552  -1.612  1.00 97.28           C  
ATOM    922  CD  GLU A 115      18.758 -17.354  -0.890  1.00 97.28           C  
ATOM    923  OE1 GLU A 115      18.898 -16.295  -0.232  1.00 97.28           O  
ATOM    924  OE2 GLU A 115      19.652 -18.222  -1.021  1.00 97.28           O  
ATOM    925  N   GLU A 116      14.527 -20.165  -1.489  1.00 98.29           N  
ATOM    926  CA  GLU A 116      13.470 -20.261  -0.477  1.00 98.29           C  
ATOM    927  C   GLU A 116      13.932 -19.627   0.839  1.00 98.29           C  
ATOM    928  CB  GLU A 116      13.027 -21.723  -0.296  1.00 98.29           C  
ATOM    929  O   GLU A 116      15.018 -19.915   1.344  1.00 98.29           O  
ATOM    930  CG  GLU A 116      11.762 -21.856   0.574  1.00 98.29           C  
ATOM    931  CD  GLU A 116      11.253 -23.304   0.722  1.00 98.29           C  
ATOM    932  OE1 GLU A 116      10.331 -23.510   1.551  1.00 98.29           O  
ATOM    933  OE2 GLU A 116      11.764 -24.203   0.014  1.00 98.29           O  
ATOM    934  N   VAL A 117      13.091 -18.765   1.404  1.00 98.29           N  
ATOM    935  CA  VAL A 117      13.361 -17.994   2.618  1.00 98.29           C  
ATOM    936  C   VAL A 117      12.141 -17.979   3.531  1.00 98.29           C  
ATOM    937  CB  VAL A 117      13.806 -16.553   2.292  1.00 98.29           C  
ATOM    938  O   VAL A 117      10.997 -18.028   3.082  1.00 98.29           O  
ATOM    939  CG1 VAL A 117      15.160 -16.545   1.581  1.00 98.29           C  
ATOM    940  CG2 VAL A 117      12.791 -15.788   1.432  1.00 98.29           C  
ATOM    941  N   SER A 118      12.385 -17.854   4.835  1.00 98.04           N  
ATOM    942  CA  SER A 118      11.330 -17.593   5.815  1.00 98.04           C  
ATOM    943  C   SER A 118      11.160 -16.084   5.993  1.00 98.04           C  
ATOM    944  CB  SER A 118      11.658 -18.291   7.134  1.00 98.04           C  
ATOM    945  O   SER A 118      12.004 -15.431   6.611  1.00 98.04           O  
ATOM    946  OG  SER A 118      10.733 -17.909   8.130  1.00 98.04           O  
ATOM    947  N   LEU A 119      10.059 -15.528   5.491  1.00 98.58           N  
ATOM    948  CA  LEU A 119       9.717 -14.113   5.619  1.00 98.58           C  
ATOM    949  C   LEU A 119       8.785 -13.882   6.820  1.00 98.58           C  
ATOM    950  CB  LEU A 119       9.135 -13.621   4.282  1.00 98.58           C  
ATOM    951  O   LEU A 119       7.757 -14.542   6.970  1.00 98.58           O  
ATOM    952  CG  LEU A 119       8.743 -12.132   4.249  1.00 98.58           C  
ATOM    953  CD1 LEU A 119       9.929 -11.191   4.482  1.00 98.58           C  
ATOM    954  CD2 LEU A 119       8.150 -11.794   2.882  1.00 98.58           C  
ATOM    955  N   GLU A 120       9.145 -12.923   7.676  1.00 98.52           N  
ATOM    956  CA  GLU A 120       8.303 -12.454   8.781  1.00 98.52           C  
ATOM    957  C   GLU A 120       7.360 -11.347   8.287  1.00 98.52           C  
ATOM    958  CB  GLU A 120       9.188 -11.985   9.958  1.00 98.52           C  
ATOM    959  O   GLU A 120       7.806 -10.285   7.848  1.00 98.52           O  
ATOM    960  CG  GLU A 120       8.390 -11.519  11.191  1.00 98.52           C  
ATOM    961  CD  GLU A 120       9.302 -11.093  12.362  1.00 98.52           C  
ATOM    962  OE1 GLU A 120       9.698  -9.906  12.448  1.00 98.52           O  
ATOM    963  OE2 GLU A 120       9.585 -11.937  13.249  1.00 98.52           O  
ATOM    964  N   VAL A 121       6.052 -11.585   8.402  1.00 98.78           N  
ATOM    965  CA  VAL A 121       5.003 -10.580   8.200  1.00 98.78           C  
ATOM    966  C   VAL A 121       4.312 -10.322   9.533  1.00 98.78           C  
ATOM    967  CB  VAL A 121       4.012 -11.011   7.102  1.00 98.78           C  
ATOM    968  O   VAL A 121       3.906 -11.251  10.228  1.00 98.78           O  
ATOM    969  CG1 VAL A 121       2.893  -9.974   6.917  1.00 98.78           C  
ATOM    970  CG2 VAL A 121       4.754 -11.176   5.767  1.00 98.78           C  
ATOM    971  N   LEU A 122       4.182  -9.055   9.913  1.00 98.54           N  
ATOM    972  CA  LEU A 122       3.517  -8.653  11.146  1.00 98.54           C  
ATOM    973  C   LEU A 122       2.042  -8.340  10.883  1.00 98.54           C  
ATOM    974  CB  LEU A 122       4.253  -7.462  11.784  1.00 98.54           C  
ATOM    975  O   LEU A 122       1.681  -7.730   9.879  1.00 98.54           O  
ATOM    976  CG  LEU A 122       5.750  -7.680  12.073  1.00 98.54           C  
ATOM    977  CD1 LEU A 122       6.310  -6.456  12.797  1.00 98.54           C  
ATOM    978  CD2 LEU A 122       6.008  -8.908  12.942  1.00 98.54           C  
ATOM    979  N   LEU A 123       1.169  -8.700  11.815  1.00 97.78           N  
ATOM    980  CA  LEU A 123      -0.166  -8.116  11.891  1.00 97.78           C  
ATOM    981  C   LEU A 123      -0.075  -6.706  12.495  1.00 97.78           C  
ATOM    982  CB  LEU A 123      -1.095  -9.044  12.690  1.00 97.78           C  
ATOM    983  O   LEU A 123       0.927  -6.334  13.106  1.00 97.78           O  
ATOM    984  CG  LEU A 123      -1.203 -10.487  12.159  1.00 97.78           C  
ATOM    985  CD1 LEU A 123      -2.309 -11.226  12.914  1.00 97.78           C  
ATOM    986  CD2 LEU A 123      -1.532 -10.545  10.668  1.00 97.78           C  
ATOM    987  N   SER A 124      -1.141  -5.911  12.376  1.00 93.69           N  
ATOM    988  CA  SER A 124      -1.150  -4.528  12.890  1.00 93.69           C  
ATOM    989  C   SER A 124      -0.904  -4.417  14.406  1.00 93.69           C  
ATOM    990  CB  SER A 124      -2.469  -3.846  12.527  1.00 93.69           C  
ATOM    991  O   SER A 124      -0.416  -3.389  14.859  1.00 93.69           O  
ATOM    992  OG  SER A 124      -2.533  -3.599  11.130  1.00 93.69           O  
ATOM    993  N   ASN A 125      -1.174  -5.479  15.175  1.00 91.08           N  
ATOM    994  CA  ASN A 125      -0.884  -5.570  16.611  1.00 91.08           C  
ATOM    995  C   ASN A 125       0.523  -6.126  16.940  1.00 91.08           C  
ATOM    996  CB  ASN A 125      -1.998  -6.393  17.289  1.00 91.08           C  
ATOM    997  O   ASN A 125       0.808  -6.390  18.103  1.00 91.08           O  
ATOM    998  CG  ASN A 125      -1.974  -7.867  16.913  1.00 91.08           C  
ATOM    999  ND2 ASN A 125      -2.758  -8.686  17.571  1.00 91.08           N  
ATOM   1000  OD1 ASN A 125      -1.277  -8.304  16.012  1.00 91.08           O  
ATOM   1001  N   GLY A 126       1.381  -6.355  15.939  1.00 94.87           N  
ATOM   1002  CA  GLY A 126       2.738  -6.891  16.108  1.00 94.87           C  
ATOM   1003  C   GLY A 126       2.839  -8.419  16.165  1.00 94.87           C  
ATOM   1004  O   GLY A 126       3.947  -8.949  16.244  1.00 94.87           O  
ATOM   1005  N   GLN A 127       1.723  -9.156  16.093  1.00 97.01           N  
ATOM   1006  CA  GLN A 127       1.769 -10.617  16.010  1.00 97.01           C  
ATOM   1007  C   GLN A 127       2.500 -11.060  14.735  1.00 97.01           C  
ATOM   1008  CB  GLN A 127       0.352 -11.202  16.078  1.00 97.01           C  
ATOM   1009  O   GLN A 127       2.209 -10.577  13.643  1.00 97.01           O  
ATOM   1010  CG  GLN A 127       0.351 -12.739  16.011  1.00 97.01           C  
ATOM   1011  CD  GLN A 127      -1.049 -13.338  16.051  1.00 97.01           C  
ATOM   1012  NE2 GLN A 127      -1.240 -14.494  15.455  1.00 97.01           N  
ATOM   1013  OE1 GLN A 127      -1.988 -12.794  16.612  1.00 97.01           O  
ATOM   1014  N   LYS A 128       3.422 -12.015  14.878  1.00 98.11           N  
ATOM   1015  CA  LYS A 128       4.261 -12.524  13.789  1.00 98.11           C  
ATOM   1016  C   LYS A 128       3.570 -13.647  13.017  1.00 98.11           C  
ATOM   1017  CB  LYS A 128       5.601 -13.007  14.361  1.00 98.11           C  
ATOM   1018  O   LYS A 128       3.030 -14.576  13.617  1.00 98.11           O  
ATOM   1019  CG  LYS A 128       6.397 -11.869  15.012  1.00 98.11           C  
ATOM   1020  CD  LYS A 128       7.627 -12.412  15.739  1.00 98.11           C  
ATOM   1021  CE  LYS A 128       8.470 -11.233  16.236  1.00 98.11           C  
ATOM   1022  NZ  LYS A 128       9.895 -11.446  15.912  1.00 98.11           N  
ATOM   1023  N   VAL A 129       3.667 -13.592  11.695  1.00 98.55           N  
ATOM   1024  CA  VAL A 129       3.269 -14.639  10.752  1.00 98.55           C  
ATOM   1025  C   VAL A 129       4.502 -14.985   9.920  1.00 98.55           C  
ATOM   1026  CB  VAL A 129       2.094 -14.175   9.861  1.00 98.55           C  
ATOM   1027  O   VAL A 129       4.940 -14.187   9.095  1.00 98.55           O  
ATOM   1028  CG1 VAL A 129       1.569 -15.345   9.023  1.00 98.55           C  
ATOM   1029  CG2 VAL A 129       0.921 -13.632  10.690  1.00 98.55           C  
ATOM   1030  N   LEU A 130       5.101 -16.153  10.174  1.00 98.61           N  
ATOM   1031  CA  LEU A 130       6.220 -16.659   9.372  1.00 98.61           C  
ATOM   1032  C   LEU A 130       5.682 -17.472   8.193  1.00 98.61           C  
ATOM   1033  CB  LEU A 130       7.207 -17.498  10.209  1.00 98.61           C  
ATOM   1034  O   LEU A 130       4.934 -18.438   8.395  1.00 98.61           O  
ATOM   1035  CG  LEU A 130       8.287 -16.678  10.940  1.00 98.61           C  
ATOM   1036  CD1 LEU A 130       7.764 -16.042  12.230  1.00 98.61           C  
ATOM   1037  CD2 LEU A 130       9.458 -17.579  11.329  1.00 98.61           C  
ATOM   1038  N   VAL A 131       6.097 -17.092   6.987  1.00 98.67           N  
ATOM   1039  CA  VAL A 131       5.762 -17.762   5.725  1.00 98.67           C  
ATOM   1040  C   VAL A 131       7.032 -18.157   4.979  1.00 98.67           C  
ATOM   1041  CB  VAL A 131       4.844 -16.898   4.837  1.00 98.67           C  
ATOM   1042  O   VAL A 131       8.000 -17.399   4.960  1.00 98.67           O  
ATOM   1043  CG1 VAL A 131       3.476 -16.732   5.499  1.00 98.67           C  
ATOM   1044  CG2 VAL A 131       5.392 -15.497   4.528  1.00 98.67           C  
ATOM   1045  N   ASN A 132       7.020 -19.338   4.363  1.00 98.47           N  
ATOM   1046  CA  ASN A 132       8.081 -19.762   3.454  1.00 98.47           C  
ATOM   1047  C   ASN A 132       7.714 -19.293   2.048  1.00 98.47           C  
ATOM   1048  CB  ASN A 132       8.264 -21.283   3.500  1.00 98.47           C  
ATOM   1049  O   ASN A 132       6.647 -19.645   1.547  1.00 98.47           O  
ATOM   1050  CG  ASN A 132       8.803 -21.816   4.812  1.00 98.47           C  
ATOM   1051  ND2 ASN A 132       8.833 -23.117   4.941  1.00 98.47           N  
ATOM   1052  OD1 ASN A 132       9.190 -21.113   5.731  1.00 98.47           O  
ATOM   1053  N   VAL A 133       8.578 -18.483   1.450  1.00 98.62           N  
ATOM   1054  CA  VAL A 133       8.385 -17.850   0.137  1.00 98.62           C  
ATOM   1055  C   VAL A 133       9.699 -17.892  -0.633  1.00 98.62           C  
ATOM   1056  CB  VAL A 133       7.870 -16.399   0.273  1.00 98.62           C  
ATOM   1057  O   VAL A 133      10.757 -18.133  -0.051  1.00 98.62           O  
ATOM   1058  CG1 VAL A 133       6.480 -16.363   0.924  1.00 98.62           C  
ATOM   1059  CG2 VAL A 133       8.813 -15.493   1.081  1.00 98.62           C  
ATOM   1060  N   LEU A 134       9.664 -17.642  -1.935  1.00 98.56           N  
ATOM   1061  CA  LEU A 134      10.874 -17.388  -2.707  1.00 98.56           C  
ATOM   1062  C   LEU A 134      11.273 -15.916  -2.595  1.00 98.56           C  
ATOM   1063  CB  LEU A 134      10.705 -17.822  -4.172  1.00 98.56           C  
ATOM   1064  O   LEU A 134      10.438 -15.016  -2.540  1.00 98.56           O  
ATOM   1065  CG  LEU A 134      10.260 -19.284  -4.363  1.00 98.56           C  
ATOM   1066  CD1 LEU A 134      10.022 -19.565  -5.847  1.00 98.56           C  
ATOM   1067  CD2 LEU A 134      11.322 -20.266  -3.857  1.00 98.56           C  
ATOM   1068  N   THR A 135      12.568 -15.631  -2.658  1.00 98.03           N  
ATOM   1069  CA  THR A 135      13.076 -14.252  -2.778  1.00 98.03           C  
ATOM   1070  C   THR A 135      12.582 -13.530  -4.041  1.00 98.03           C  
ATOM   1071  CB  THR A 135      14.603 -14.253  -2.801  1.00 98.03           C  
ATOM   1072  O   THR A 135      12.599 -12.298  -4.083  1.00 98.03           O  
ATOM   1073  CG2 THR A 135      15.209 -14.772  -1.505  1.00 98.03           C  
ATOM   1074  OG1 THR A 135      15.011 -15.107  -3.834  1.00 98.03           O  
ATOM   1075  N   SER A 136      12.138 -14.286  -5.053  1.00 97.48           N  
ATOM   1076  CA  SER A 136      11.547 -13.801  -6.305  1.00 97.48           C  
ATOM   1077  C   SER A 136      10.016 -13.760  -6.312  1.00 97.48           C  
ATOM   1078  CB  SER A 136      12.028 -14.666  -7.472  1.00 97.48           C  
ATOM   1079  O   SER A 136       9.446 -13.421  -7.350  1.00 97.48           O  
ATOM   1080  OG  SER A 136      11.526 -15.989  -7.362  1.00 97.48           O  
ATOM   1081  N   ASP A 137       9.357 -14.140  -5.216  1.00 98.30           N  
ATOM   1082  CA  ASP A 137       7.897 -14.079  -5.109  1.00 98.30           C  
ATOM   1083  C   ASP A 137       7.437 -12.618  -5.089  1.00 98.30           C  
ATOM   1084  CB  ASP A 137       7.402 -14.842  -3.868  1.00 98.30           C  
ATOM   1085  O   ASP A 137       8.028 -11.759  -4.419  1.00 98.30           O  
ATOM   1086  CG  ASP A 137       7.364 -16.368  -4.041  1.00 98.30           C  
ATOM   1087  OD1 ASP A 137       7.602 -16.875  -5.163  1.00 98.30           O  
ATOM   1088  OD2 ASP A 137       7.173 -17.056  -3.012  1.00 98.30           O  
ATOM   1089  N   GLN A 138       6.389 -12.326  -5.854  1.00 97.72           N  
ATOM   1090  CA  GLN A 138       5.812 -10.991  -5.935  1.00 97.72           C  
ATOM   1091  C   GLN A 138       4.875 -10.715  -4.753  1.00 97.72           C  
ATOM   1092  CB  GLN A 138       5.158 -10.794  -7.312  1.00 97.72           C  
ATOM   1093  O   GLN A 138       4.556 -11.597  -3.956  1.00 97.72           O  
ATOM   1094  CG  GLN A 138       3.726 -11.334  -7.404  1.00 97.72           C  
ATOM   1095  CD  GLN A 138       3.263 -11.570  -8.832  1.00 97.72           C  
ATOM   1096  NE2 GLN A 138       2.362 -12.505  -9.028  1.00 97.72           N  
ATOM   1097  OE1 GLN A 138       3.679 -10.897  -9.770  1.00 97.72           O  
ATOM   1098  N   THR A 139       4.402  -9.473  -4.631  1.00 97.84           N  
ATOM   1099  CA  THR A 139       3.511  -9.068  -3.530  1.00 97.84           C  
ATOM   1100  C   THR A 139       2.272  -9.953  -3.377  1.00 97.84           C  
ATOM   1101  CB  THR A 139       3.093  -7.602  -3.685  1.00 97.84           C  
ATOM   1102  O   THR A 139       1.907 -10.246  -2.241  1.00 97.84           O  
ATOM   1103  CG2 THR A 139       2.189  -7.091  -2.563  1.00 97.84           C  
ATOM   1104  OG1 THR A 139       4.240  -6.786  -3.635  1.00 97.84           O  
ATOM   1105  N   GLU A 140       1.646 -10.379  -4.479  1.00 96.51           N  
ATOM   1106  CA  GLU A 140       0.466 -11.255  -4.425  1.00 96.51           C  
ATOM   1107  C   GLU A 140       0.826 -12.648  -3.896  1.00 96.51           C  
ATOM   1108  CB  GLU A 140      -0.214 -11.334  -5.802  1.00 96.51           C  
ATOM   1109  O   GLU A 140       0.198 -13.104  -2.950  1.00 96.51           O  
ATOM   1110  CG  GLU A 140      -1.640 -11.916  -5.725  1.00 96.51           C  
ATOM   1111  CD  GLU A 140      -2.635 -11.030  -4.943  1.00 96.51           C  
ATOM   1112  OE1 GLU A 140      -3.675 -11.538  -4.469  1.00 96.51           O  
ATOM   1113  OE2 GLU A 140      -2.388  -9.801  -4.831  1.00 96.51           O  
ATOM   1114  N   ASP A 141       1.900 -13.263  -4.398  1.00 98.09           N  
ATOM   1115  CA  ASP A 141       2.354 -14.592  -3.962  1.00 98.09           C  
ATOM   1116  C   ASP A 141       2.619 -14.622  -2.439  1.00 98.09           C  
ATOM   1117  CB  ASP A 141       3.651 -14.970  -4.707  1.00 98.09           C  
ATOM   1118  O   ASP A 141       2.214 -15.541  -1.723  1.00 98.09           O  
ATOM   1119  CG  ASP A 141       3.660 -14.785  -6.233  1.00 98.09           C  
ATOM   1120  OD1 ASP A 141       2.598 -14.854  -6.887  1.00 98.09           O  
ATOM   1121  OD2 ASP A 141       4.741 -14.433  -6.761  1.00 98.09           O  
ATOM   1122  N   VAL A 142       3.252 -13.568  -1.905  1.00 98.72           N  
ATOM   1123  CA  VAL A 142       3.491 -13.434  -0.458  1.00 98.72           C  
ATOM   1124  C   VAL A 142       2.187 -13.182   0.304  1.00 98.72           C  
ATOM   1125  CB  VAL A 142       4.514 -12.322  -0.162  1.00 98.72           C  
ATOM   1126  O   VAL A 142       2.013 -13.704   1.407  1.00 98.72           O  
ATOM   1127  CG1 VAL A 142       4.787 -12.161   1.342  1.00 98.72           C  
ATOM   1128  CG2 VAL A 142       5.864 -12.614  -0.834  1.00 98.72           C  
ATOM   1129  N   LEU A 143       1.268 -12.384  -0.245  1.00 98.55           N  
ATOM   1130  CA  LEU A 143      -0.031 -12.122   0.377  1.00 98.55           C  
ATOM   1131  C   LEU A 143      -0.880 -13.402   0.451  1.00 98.55           C  
ATOM   1132  CB  LEU A 143      -0.733 -10.985  -0.389  1.00 98.55           C  
ATOM   1133  O   LEU A 143      -1.461 -13.671   1.503  1.00 98.55           O  
ATOM   1134  CG  LEU A 143      -2.115 -10.611   0.168  1.00 98.55           C  
ATOM   1135  CD1 LEU A 143      -2.060 -10.081   1.604  1.00 98.55           C  
ATOM   1136  CD2 LEU A 143      -2.760  -9.531  -0.703  1.00 98.55           C  
ATOM   1137  N   GLU A 144      -0.889 -14.214  -0.606  1.00 98.21           N  
ATOM   1138  CA  GLU A 144      -1.527 -15.533  -0.652  1.00 98.21           C  
ATOM   1139  C   GLU A 144      -0.893 -16.497   0.359  1.00 98.21           C  
ATOM   1140  CB  GLU A 144      -1.425 -16.122  -2.068  1.00 98.21           C  
ATOM   1141  O   GLU A 144      -1.608 -17.148   1.122  1.00 98.21           O  
ATOM   1142  CG  GLU A 144      -2.329 -15.419  -3.097  1.00 98.21           C  
ATOM   1143  CD  GLU A 144      -2.213 -16.024  -4.512  1.00 98.21           C  
ATOM   1144  OE1 GLU A 144      -2.929 -15.532  -5.415  1.00 98.21           O  
ATOM   1145  OE2 GLU A 144      -1.462 -17.015  -4.683  1.00 98.21           O  
ATOM   1146  N   ALA A 145       0.441 -16.536   0.460  1.00 98.61           N  
ATOM   1147  CA  ALA A 145       1.132 -17.355   1.458  1.00 98.61           C  
ATOM   1148  C   ALA A 145       0.760 -16.955   2.900  1.00 98.61           C  
ATOM   1149  CB  ALA A 145       2.644 -17.252   1.219  1.00 98.61           C  
ATOM   1150  O   ALA A 145       0.566 -17.816   3.764  1.00 98.61           O  
ATOM   1151  N   VAL A 146       0.621 -15.651   3.170  1.00 98.71           N  
ATOM   1152  CA  VAL A 146       0.161 -15.131   4.469  1.00 98.71           C  
ATOM   1153  C   VAL A 146      -1.303 -15.490   4.719  1.00 98.71           C  
ATOM   1154  CB  VAL A 146       0.391 -13.610   4.559  1.00 98.71           C  
ATOM   1155  O   VAL A 146      -1.634 -15.923   5.824  1.00 98.71           O  
ATOM   1156  CG1 VAL A 146      -0.253 -12.979   5.802  1.00 98.71           C  
ATOM   1157  CG2 VAL A 146       1.885 -13.279   4.639  1.00 98.71           C  
ATOM   1158  N   ALA A 147      -2.172 -15.349   3.717  1.00 98.20           N  
ATOM   1159  CA  ALA A 147      -3.584 -15.708   3.818  1.00 98.20           C  
ATOM   1160  C   ALA A 147      -3.764 -17.203   4.116  1.00 98.20           C  
ATOM   1161  CB  ALA A 147      -4.286 -15.299   2.524  1.00 98.20           C  
ATOM   1162  O   ALA A 147      -4.437 -17.551   5.088  1.00 98.20           O  
ATOM   1163  N   ALA A 148      -3.065 -18.069   3.378  1.00 98.22           N  
ATOM   1164  CA  ALA A 148      -3.049 -19.511   3.605  1.00 98.22           C  
ATOM   1165  C   ALA A 148      -2.541 -19.861   5.013  1.00 98.22           C  
ATOM   1166  CB  ALA A 148      -2.173 -20.153   2.522  1.00 98.22           C  
ATOM   1167  O   ALA A 148      -3.110 -20.714   5.693  1.00 98.22           O  
ATOM   1168  N   LYS A 149      -1.505 -19.166   5.502  1.00 98.43           N  
ATOM   1169  CA  LYS A 149      -0.978 -19.364   6.862  1.00 98.43           C  
ATOM   1170  C   LYS A 149      -1.980 -18.981   7.957  1.00 98.43           C  
ATOM   1171  CB  LYS A 149       0.329 -18.568   7.002  1.00 98.43           C  
ATOM   1172  O   LYS A 149      -1.918 -19.540   9.052  1.00 98.43           O  
ATOM   1173  CG  LYS A 149       1.115 -18.841   8.292  1.00 98.43           C  
ATOM   1174  CD  LYS A 149       1.585 -20.296   8.369  1.00 98.43           C  
ATOM   1175  CE  LYS A 149       2.538 -20.471   9.550  1.00 98.43           C  
ATOM   1176  NZ  LYS A 149       3.252 -21.764   9.452  1.00 98.43           N  
ATOM   1177  N   LEU A 150      -2.861 -18.022   7.678  1.00 98.25           N  
ATOM   1178  CA  LEU A 150      -3.884 -17.518   8.596  1.00 98.25           C  
ATOM   1179  C   LEU A 150      -5.246 -18.207   8.438  1.00 98.25           C  
ATOM   1180  CB  LEU A 150      -4.010 -15.997   8.399  1.00 98.25           C  
ATOM   1181  O   LEU A 150      -6.139 -17.910   9.230  1.00 98.25           O  
ATOM   1182  CG  LEU A 150      -2.784 -15.196   8.869  1.00 98.25           C  
ATOM   1183  CD1 LEU A 150      -2.934 -13.744   8.418  1.00 98.25           C  
ATOM   1184  CD2 LEU A 150      -2.638 -15.220  10.395  1.00 98.25           C  
ATOM   1185  N   ASP A 151      -5.400 -19.101   7.456  1.00 98.28           N  
ATOM   1186  CA  ASP A 151      -6.684 -19.698   7.057  1.00 98.28           C  
ATOM   1187  C   ASP A 151      -7.717 -18.634   6.617  1.00 98.28           C  
ATOM   1188  CB  ASP A 151      -7.156 -20.668   8.158  1.00 98.28           C  
ATOM   1189  O   ASP A 151      -8.917 -18.732   6.880  1.00 98.28           O  
ATOM   1190  CG  ASP A 151      -8.170 -21.715   7.691  1.00 98.28           C  
ATOM   1191  OD1 ASP A 151      -8.019 -22.215   6.555  1.00 98.28           O  
ATOM   1192  OD2 ASP A 151      -9.034 -22.081   8.526  1.00 98.28           O  
ATOM   1193  N   LEU A 152      -7.237 -17.552   5.987  1.00 98.04           N  
ATOM   1194  CA  LEU A 152      -8.088 -16.514   5.407  1.00 98.04           C  
ATOM   1195  C   LEU A 152      -8.586 -16.981   4.025  1.00 98.04           C  
ATOM   1196  CB  LEU A 152      -7.314 -15.186   5.310  1.00 98.04           C  
ATOM   1197  O   LEU A 152      -7.749 -17.256   3.168  1.00 98.04           O  
ATOM   1198  CG  LEU A 152      -8.174 -14.014   4.791  1.00 98.04           C  
ATOM   1199  CD1 LEU A 152      -9.205 -13.559   5.832  1.00 98.04           C  
ATOM   1200  CD2 LEU A 152      -7.289 -12.814   4.455  1.00 98.04           C  
ATOM   1201  N   PRO A 153      -9.909 -17.026   3.775  1.00 97.06           N  
ATOM   1202  CA  PRO A 153     -10.448 -17.424   2.476  1.00 97.06           C  
ATOM   1203  C   PRO A 153      -9.968 -16.555   1.309  1.00 97.06           C  
ATOM   1204  CB  PRO A 153     -11.966 -17.316   2.620  1.00 97.06           C  
ATOM   1205  O   PRO A 153      -9.881 -15.330   1.434  1.00 97.06           O  
ATOM   1206  CG  PRO A 153     -12.202 -17.538   4.104  1.00 97.06           C  
ATOM   1207  CD  PRO A 153     -10.989 -16.865   4.737  1.00 97.06           C  
ATOM   1208  N   ASP A 154      -9.759 -17.184   0.150  1.00 95.20           N  
ATOM   1209  CA  ASP A 154      -9.263 -16.541  -1.076  1.00 95.20           C  
ATOM   1210  C   ASP A 154     -10.100 -15.328  -1.510  1.00 95.20           C  
ATOM   1211  CB  ASP A 154      -9.254 -17.555  -2.233  1.00 95.20           C  
ATOM   1212  O   ASP A 154      -9.585 -14.331  -2.018  1.00 95.20           O  
ATOM   1213  CG  ASP A 154      -8.361 -18.780  -2.013  1.00 95.20           C  
ATOM   1214  OD1 ASP A 154      -7.553 -18.765  -1.061  1.00 95.20           O  
ATOM   1215  OD2 ASP A 154      -8.560 -19.751  -2.777  1.00 95.20           O  
ATOM   1216  N   ASP A 155     -11.416 -15.370  -1.291  1.00 94.16           N  
ATOM   1217  CA  ASP A 155     -12.312 -14.274  -1.646  1.00 94.16           C  
ATOM   1218  C   ASP A 155     -12.201 -13.051  -0.726  1.00 94.16           C  
ATOM   1219  CB  ASP A 155     -13.750 -14.787  -1.762  1.00 94.16           C  
ATOM   1220  O   ASP A 155     -12.658 -11.972  -1.117  1.00 94.16           O  
ATOM   1221  CG  ASP A 155     -14.398 -15.229  -0.449  1.00 94.16           C  
ATOM   1222  OD1 ASP A 155     -13.686 -15.788   0.408  1.00 94.16           O  
ATOM   1223  OD2 ASP A 155     -15.634 -15.051  -0.384  1.00 94.16           O  
ATOM   1224  N   LEU A 156     -11.550 -13.195   0.434  1.00 96.62           N  
ATOM   1225  CA  LEU A 156     -11.251 -12.112   1.368  1.00 96.62           C  
ATOM   1226  C   LEU A 156      -9.833 -11.544   1.227  1.00 96.62           C  
ATOM   1227  CB  LEU A 156     -11.513 -12.565   2.812  1.00 96.62           C  
ATOM   1228  O   LEU A 156      -9.587 -10.450   1.737  1.00 96.62           O  
ATOM   1229  CG  LEU A 156     -12.981 -12.903   3.118  1.00 96.62           C  
ATOM   1230  CD1 LEU A 156     -13.112 -13.183   4.612  1.00 96.62           C  
ATOM   1231  CD2 LEU A 156     -13.946 -11.760   2.787  1.00 96.62           C  
ATOM   1232  N   ILE A 157      -8.916 -12.216   0.519  1.00 96.80           N  
ATOM   1233  CA  ILE A 157      -7.515 -11.771   0.348  1.00 96.80           C  
ATOM   1234  C   ILE A 157      -7.446 -10.326  -0.146  1.00 96.80           C  
ATOM   1235  CB  ILE A 157      -6.764 -12.718  -0.621  1.00 96.80           C  
ATOM   1236  O   ILE A 157      -6.726  -9.493   0.407  1.00 96.80           O  
ATOM   1237  CG1 ILE A 157      -6.611 -14.092   0.061  1.00 96.80           C  
ATOM   1238  CG2 ILE A 157      -5.386 -12.148  -0.999  1.00 96.80           C  
ATOM   1239  CD1 ILE A 157      -5.858 -15.142  -0.765  1.00 96.80           C  
ATOM   1240  N   GLY A 158      -8.281 -10.004  -1.133  1.00 94.53           N  
ATOM   1241  CA  GLY A 158      -8.320  -8.687  -1.749  1.00 94.53           C  
ATOM   1242  C   GLY A 158      -8.652  -7.532  -0.790  1.00 94.53           C  
ATOM   1243  O   GLY A 158      -8.312  -6.393  -1.090  1.00 94.53           O  
ATOM   1244  N   TYR A 159      -9.262  -7.789   0.371  1.00 97.24           N  
ATOM   1245  CA  TYR A 159      -9.563  -6.764   1.383  1.00 97.24           C  
ATOM   1246  C   TYR A 159      -8.336  -6.348   2.211  1.00 97.24           C  
ATOM   1247  CB  TYR A 159     -10.688  -7.267   2.296  1.00 97.24           C  
ATOM   1248  O   TYR A 159      -8.402  -5.394   2.993  1.00 97.24           O  
ATOM   1249  CG  TYR A 159     -12.049  -7.362   1.634  1.00 97.24           C  
ATOM   1250  CD1 TYR A 159     -13.000  -6.333   1.786  1.00 97.24           C  
ATOM   1251  CD2 TYR A 159     -12.382  -8.505   0.888  1.00 97.24           C  
ATOM   1252  CE1 TYR A 159     -14.282  -6.467   1.216  1.00 97.24           C  
ATOM   1253  CE2 TYR A 159     -13.658  -8.639   0.311  1.00 97.24           C  
ATOM   1254  OH  TYR A 159     -15.854  -7.743  -0.075  1.00 97.24           O  
ATOM   1255  CZ  TYR A 159     -14.616  -7.619   0.479  1.00 97.24           C  
ATOM   1256  N   PHE A 160      -7.211  -7.045   2.049  1.00 97.98           N  
ATOM   1257  CA  PHE A 160      -5.967  -6.793   2.761  1.00 97.98           C  
ATOM   1258  C   PHE A 160      -4.846  -6.404   1.794  1.00 97.98           C  
ATOM   1259  CB  PHE A 160      -5.620  -8.006   3.635  1.00 97.98           C  
ATOM   1260  O   PHE A 160      -4.957  -6.484   0.570  1.00 97.98           O  
ATOM   1261  CG  PHE A 160      -6.666  -8.311   4.694  1.00 97.98           C  
ATOM   1262  CD1 PHE A 160      -6.570  -7.736   5.975  1.00 97.98           C  
ATOM   1263  CD2 PHE A 160      -7.762  -9.138   4.385  1.00 97.98           C  
ATOM   1264  CE1 PHE A 160      -7.572  -7.971   6.935  1.00 97.98           C  
ATOM   1265  CE2 PHE A 160      -8.762  -9.377   5.344  1.00 97.98           C  
ATOM   1266  CZ  PHE A 160      -8.670  -8.792   6.618  1.00 97.98           C  
ATOM   1267  N   SER A 161      -3.759  -5.866   2.332  1.00 98.18           N  
ATOM   1268  CA  SER A 161      -2.535  -5.602   1.576  1.00 98.18           C  
ATOM   1269  C   SER A 161      -1.320  -5.655   2.489  1.00 98.18           C  
ATOM   1270  CB  SER A 161      -2.587  -4.234   0.886  1.00 98.18           C  
ATOM   1271  O   SER A 161      -1.431  -5.494   3.708  1.00 98.18           O  
ATOM   1272  OG  SER A 161      -3.555  -4.230  -0.146  1.00 98.18           O  
ATOM   1273  N   LEU A 162      -0.157  -5.841   1.869  1.00 98.66           N  
ATOM   1274  CA  LEU A 162       1.136  -5.750   2.529  1.00 98.66           C  
ATOM   1275  C   LEU A 162       1.672  -4.317   2.460  1.00 98.66           C  
ATOM   1276  CB  LEU A 162       2.111  -6.769   1.917  1.00 98.66           C  
ATOM   1277  O   LEU A 162       1.636  -3.655   1.418  1.00 98.66           O  
ATOM   1278  CG  LEU A 162       1.644  -8.236   1.994  1.00 98.66           C  
ATOM   1279  CD1 LEU A 162       2.706  -9.140   1.379  1.00 98.66           C  
ATOM   1280  CD2 LEU A 162       1.379  -8.702   3.429  1.00 98.66           C  
ATOM   1281  N   PHE A 163       2.194  -3.840   3.583  1.00 98.40           N  
ATOM   1282  CA  PHE A 163       2.786  -2.518   3.730  1.00 98.40           C  
ATOM   1283  C   PHE A 163       4.215  -2.648   4.235  1.00 98.40           C  
ATOM   1284  CB  PHE A 163       1.943  -1.660   4.684  1.00 98.40           C  
ATOM   1285  O   PHE A 163       4.481  -3.403   5.165  1.00 98.40           O  
ATOM   1286  CG  PHE A 163       0.533  -1.388   4.195  1.00 98.40           C  
ATOM   1287  CD1 PHE A 163       0.227  -0.186   3.528  1.00 98.40           C  
ATOM   1288  CD2 PHE A 163      -0.478  -2.347   4.396  1.00 98.40           C  
ATOM   1289  CE1 PHE A 163      -1.085   0.053   3.076  1.00 98.40           C  
ATOM   1290  CE2 PHE A 163      -1.781  -2.113   3.925  1.00 98.40           C  
ATOM   1291  CZ  PHE A 163      -2.088  -0.908   3.275  1.00 98.40           C  
ATOM   1292  N   LEU A 164       5.123  -1.867   3.660  1.00 97.96           N  
ATOM   1293  CA  LEU A 164       6.432  -1.630   4.247  1.00 97.96           C  
ATOM   1294  C   LEU A 164       6.282  -0.559   5.332  1.00 97.96           C  
ATOM   1295  CB  LEU A 164       7.400  -1.214   3.134  1.00 97.96           C  
ATOM   1296  O   LEU A 164       5.774   0.537   5.066  1.00 97.96           O  
ATOM   1297  CG  LEU A 164       8.816  -0.884   3.632  1.00 97.96           C  
ATOM   1298  CD1 LEU A 164       9.558  -2.118   4.148  1.00 97.96           C  
ATOM   1299  CD2 LEU A 164       9.605  -0.262   2.482  1.00 97.96           C  
ATOM   1300  N   VAL A 165       6.742  -0.860   6.541  1.00 97.81           N  
ATOM   1301  CA  VAL A 165       6.713   0.056   7.686  1.00 97.81           C  
ATOM   1302  C   VAL A 165       8.088   0.144   8.336  1.00 97.81           C  
ATOM   1303  CB  VAL A 165       5.636  -0.334   8.720  1.00 97.81           C  
ATOM   1304  O   VAL A 165       8.906  -0.763   8.191  1.00 97.81           O  
ATOM   1305  CG1 VAL A 165       4.257  -0.549   8.078  1.00 97.81           C  
ATOM   1306  CG2 VAL A 165       5.997  -1.593   9.513  1.00 97.81           C  
ATOM   1307  N   ARG A 166       8.326   1.220   9.083  1.00 97.27           N  
ATOM   1308  CA  ARG A 166       9.398   1.307  10.074  1.00 97.27           C  
ATOM   1309  C   ARG A 166       8.792   1.129  11.463  1.00 97.27           C  
ATOM   1310  CB  ARG A 166      10.144   2.637   9.908  1.00 97.27           C  
ATOM   1311  O   ARG A 166       7.898   1.880  11.845  1.00 97.27           O  
ATOM   1312  CG  ARG A 166      11.314   2.749  10.893  1.00 97.27           C  
ATOM   1313  CD  ARG A 166      12.068   4.068  10.708  1.00 97.27           C  
ATOM   1314  NE  ARG A 166      13.157   4.171  11.695  1.00 97.27           N  
ATOM   1315  NH1 ARG A 166      12.150   5.527  13.257  1.00 97.27           N  
ATOM   1316  NH2 ARG A 166      14.154   4.619  13.671  1.00 97.27           N  
ATOM   1317  CZ  ARG A 166      13.146   4.779  12.864  1.00 97.27           C  
ATOM   1318  N   GLU A 167       9.267   0.144  12.203  1.00 96.60           N  
ATOM   1319  CA  GLU A 167       8.966  -0.053  13.615  1.00 96.60           C  
ATOM   1320  C   GLU A 167       9.797   0.924  14.456  1.00 96.60           C  
ATOM   1321  CB  GLU A 167       9.213  -1.528  13.957  1.00 96.60           C  
ATOM   1322  O   GLU A 167      11.014   1.037  14.293  1.00 96.60           O  
ATOM   1323  CG  GLU A 167       8.774  -1.906  15.377  1.00 96.60           C  
ATOM   1324  CD  GLU A 167       8.867  -3.420  15.645  1.00 96.60           C  
ATOM   1325  OE1 GLU A 167       8.344  -3.842  16.699  1.00 96.60           O  
ATOM   1326  OE2 GLU A 167       9.417  -4.162  14.792  1.00 96.60           O  
ATOM   1327  N   LYS A 168       9.118   1.695  15.306  1.00 94.82           N  
ATOM   1328  CA  LYS A 168       9.725   2.634  16.253  1.00 94.82           C  
ATOM   1329  C   LYS A 168      10.079   1.918  17.556  1.00 94.82           C  
ATOM   1330  CB  LYS A 168       8.767   3.813  16.484  1.00 94.82           C  
ATOM   1331  O   LYS A 168       9.620   0.812  17.813  1.00 94.82           O  
ATOM   1332  CG  LYS A 168       8.580   4.658  15.215  1.00 94.82           C  
ATOM   1333  CD  LYS A 168       7.780   5.941  15.469  1.00 94.82           C  
ATOM   1334  CE  LYS A 168       6.348   5.637  15.903  1.00 94.82           C  
ATOM   1335  NZ  LYS A 168       5.510   6.855  15.804  1.00 94.82           N  
ATOM   1336  N   GLU A 169      10.875   2.573  18.396  1.00 93.03           N  
ATOM   1337  CA  GLU A 169      11.332   2.022  19.684  1.00 93.03           C  
ATOM   1338  C   GLU A 169      10.177   1.655  20.632  1.00 93.03           C  
ATOM   1339  CB  GLU A 169      12.235   3.056  20.374  1.00 93.03           C  
ATOM   1340  O   GLU A 169      10.288   0.711  21.407  1.00 93.03           O  
ATOM   1341  CG  GLU A 169      13.534   3.331  19.598  1.00 93.03           C  
ATOM   1342  CD  GLU A 169      14.396   4.440  20.224  1.00 93.03           C  
ATOM   1343  OE1 GLU A 169      15.405   4.800  19.575  1.00 93.03           O  
ATOM   1344  OE2 GLU A 169      14.024   4.963  21.298  1.00 93.03           O  
ATOM   1345  N   ASP A 170       9.049   2.365  20.538  1.00 91.70           N  
ATOM   1346  CA  ASP A 170       7.815   2.092  21.285  1.00 91.70           C  
ATOM   1347  C   ASP A 170       6.951   0.972  20.663  1.00 91.70           C  
ATOM   1348  CB  ASP A 170       7.029   3.410  21.454  1.00 91.70           C  
ATOM   1349  O   ASP A 170       5.829   0.725  21.106  1.00 91.70           O  
ATOM   1350  CG  ASP A 170       6.515   4.031  20.141  1.00 91.70           C  
ATOM   1351  OD1 ASP A 170       6.793   3.480  19.050  1.00 91.70           O  
ATOM   1352  OD2 ASP A 170       5.871   5.103  20.196  1.00 91.70           O  
ATOM   1353  N   GLY A 171       7.446   0.311  19.612  1.00 91.77           N  
ATOM   1354  CA  GLY A 171       6.743  -0.708  18.834  1.00 91.77           C  
ATOM   1355  C   GLY A 171       5.727  -0.146  17.835  1.00 91.77           C  
ATOM   1356  O   GLY A 171       5.116  -0.915  17.087  1.00 91.77           O  
ATOM   1357  N   ALA A 172       5.504   1.173  17.780  1.00 93.77           N  
ATOM   1358  CA  ALA A 172       4.559   1.763  16.839  1.00 93.77           C  
ATOM   1359  C   ALA A 172       5.093   1.740  15.397  1.00 93.77           C  
ATOM   1360  CB  ALA A 172       4.131   3.156  17.305  1.00 93.77           C  
ATOM   1361  O   ALA A 172       6.291   1.848  15.148  1.00 93.77           O  
ATOM   1362  N   PHE A 173       4.189   1.630  14.422  1.00 96.26           N  
ATOM   1363  CA  PHE A 173       4.546   1.542  13.006  1.00 96.26           C  
ATOM   1364  C   PHE A 173       4.393   2.883  12.291  1.00 96.26           C  
ATOM   1365  CB  PHE A 173       3.724   0.446  12.310  1.00 96.26           C  
ATOM   1366  O   PHE A 173       3.308   3.467  12.264  1.00 96.26           O  
ATOM   1367  CG  PHE A 173       3.872  -0.956  12.877  1.00 96.26           C  
ATOM   1368  CD1 PHE A 173       5.113  -1.418  13.361  1.00 96.26           C  
ATOM   1369  CD2 PHE A 173       2.755  -1.815  12.911  1.00 96.26           C  
ATOM   1370  CE1 PHE A 173       5.229  -2.709  13.901  1.00 96.26           C  
ATOM   1371  CE2 PHE A 173       2.872  -3.106  13.454  1.00 96.26           C  
ATOM   1372  CZ  PHE A 173       4.108  -3.551  13.952  1.00 96.26           C  
ATOM   1373  N   SER A 174       5.468   3.316  11.641  1.00 97.17           N  
ATOM   1374  CA  SER A 174       5.485   4.409  10.672  1.00 97.17           C  
ATOM   1375  C   SER A 174       5.375   3.828   9.263  1.00 97.17           C  
ATOM   1376  CB  SER A 174       6.773   5.218  10.826  1.00 97.17           C  
ATOM   1377  O   SER A 174       6.305   3.195   8.761  1.00 97.17           O  
ATOM   1378  OG  SER A 174       6.839   5.790  12.114  1.00 97.17           O  
ATOM   1379  N   PHE A 175       4.223   4.001   8.615  1.00 97.14           N  
ATOM   1380  CA  PHE A 175       3.955   3.420   7.297  1.00 97.14           C  
ATOM   1381  C   PHE A 175       4.755   4.117   6.192  1.00 97.14           C  
ATOM   1382  CB  PHE A 175       2.449   3.444   7.006  1.00 97.14           C  
ATOM   1383  O   PHE A 175       4.594   5.315   5.966  1.00 97.14           O  
ATOM   1384  CG  PHE A 175       1.672   2.343   7.705  1.00 97.14           C  
ATOM   1385  CD1 PHE A 175       1.124   1.284   6.954  1.00 97.14           C  
ATOM   1386  CD2 PHE A 175       1.518   2.348   9.105  1.00 97.14           C  
ATOM   1387  CE1 PHE A 175       0.429   0.243   7.594  1.00 97.14           C  
ATOM   1388  CE2 PHE A 175       0.832   1.302   9.745  1.00 97.14           C  
ATOM   1389  CZ  PHE A 175       0.288   0.249   8.992  1.00 97.14           C  
ATOM   1390  N   VAL A 176       5.595   3.364   5.480  1.00 95.09           N  
ATOM   1391  CA  VAL A 176       6.449   3.892   4.404  1.00 95.09           C  
ATOM   1392  C   VAL A 176       5.706   3.871   3.074  1.00 95.09           C  
ATOM   1393  CB  VAL A 176       7.772   3.105   4.299  1.00 95.09           C  
ATOM   1394  O   VAL A 176       5.708   4.865   2.354  1.00 95.09           O  
ATOM   1395  CG1 VAL A 176       8.700   3.684   3.224  1.00 95.09           C  
ATOM   1396  CG2 VAL A 176       8.541   3.107   5.627  1.00 95.09           C  
ATOM   1397  N   ARG A 177       5.087   2.734   2.729  1.00 95.15           N  
ATOM   1398  CA  ARG A 177       4.324   2.546   1.484  1.00 95.15           C  
ATOM   1399  C   ARG A 177       3.552   1.227   1.485  1.00 95.15           C  
ATOM   1400  CB  ARG A 177       5.246   2.647   0.256  1.00 95.15           C  
ATOM   1401  O   ARG A 177       3.973   0.257   2.110  1.00 95.15           O  
ATOM   1402  CG  ARG A 177       6.467   1.725   0.319  1.00 95.15           C  
ATOM   1403  CD  ARG A 177       7.482   2.148  -0.750  1.00 95.15           C  
ATOM   1404  NE  ARG A 177       8.549   1.146  -0.902  1.00 95.15           N  
ATOM   1405  NH1 ARG A 177       7.212  -0.351  -1.927  1.00 95.15           N  
ATOM   1406  NH2 ARG A 177       9.359  -0.850  -1.674  1.00 95.15           N  
ATOM   1407  CZ  ARG A 177       8.382  -0.016  -1.495  1.00 95.15           C  
ATOM   1408  N   LYS A 178       2.460   1.171   0.721  1.00 96.19           N  
ATOM   1409  CA  LYS A 178       1.824  -0.091   0.311  1.00 96.19           C  
ATOM   1410  C   LYS A 178       2.691  -0.767  -0.753  1.00 96.19           C  
ATOM   1411  CB  LYS A 178       0.406   0.198  -0.207  1.00 96.19           C  
ATOM   1412  O   LYS A 178       3.092  -0.085  -1.701  1.00 96.19           O  
ATOM   1413  CG  LYS A 178      -0.422  -1.086  -0.371  1.00 96.19           C  
ATOM   1414  CD  LYS A 178      -1.893  -0.784  -0.708  1.00 96.19           C  
ATOM   1415  CE  LYS A 178      -2.110  -0.226  -2.122  1.00 96.19           C  
ATOM   1416  NZ  LYS A 178      -1.901  -1.276  -3.154  1.00 96.19           N  
ATOM   1417  N   LEU A 179       2.971  -2.061  -0.604  1.00 96.45           N  
ATOM   1418  CA  LEU A 179       3.697  -2.820  -1.621  1.00 96.45           C  
ATOM   1419  C   LEU A 179       2.834  -2.972  -2.881  1.00 96.45           C  
ATOM   1420  CB  LEU A 179       4.151  -4.185  -1.079  1.00 96.45           C  
ATOM   1421  O   LEU A 179       1.613  -3.142  -2.803  1.00 96.45           O  
ATOM   1422  CG  LEU A 179       5.154  -4.148   0.089  1.00 96.45           C  
ATOM   1423  CD1 LEU A 179       5.598  -5.575   0.390  1.00 96.45           C  
ATOM   1424  CD2 LEU A 179       6.410  -3.331  -0.223  1.00 96.45           C  
ATOM   1425  N   GLN A 180       3.470  -2.836  -4.039  1.00 92.85           N  
ATOM   1426  CA  GLN A 180       2.836  -2.914  -5.351  1.00 92.85           C  
ATOM   1427  C   GLN A 180       3.019  -4.298  -5.974  1.00 92.85           C  
ATOM   1428  CB  GLN A 180       3.395  -1.819  -6.272  1.00 92.85           C  
ATOM   1429  O   GLN A 180       3.920  -5.046  -5.611  1.00 92.85           O  
ATOM   1430  CG  GLN A 180       3.302  -0.401  -5.686  1.00 92.85           C  
ATOM   1431  CD  GLN A 180       1.882   0.137  -5.530  1.00 92.85           C  
ATOM   1432  NE2 GLN A 180       1.744   1.335  -5.004  1.00 92.85           N  
ATOM   1433  OE1 GLN A 180       0.876  -0.427  -5.933  1.00 92.85           O  
ATOM   1434  N   GLU A 181       2.177  -4.629  -6.948  1.00 91.63           N  
ATOM   1435  CA  GLU A 181       2.122  -5.954  -7.589  1.00 91.63           C  
ATOM   1436  C   GLU A 181       3.456  -6.379  -8.237  1.00 91.63           C  
ATOM   1437  CB  GLU A 181       0.992  -5.914  -8.634  1.00 91.63           C  
ATOM   1438  O   GLU A 181       3.811  -7.551  -8.207  1.00 91.63           O  
ATOM   1439  CG  GLU A 181      -0.405  -5.762  -7.988  1.00 91.63           C  
ATOM   1440  CD  GLU A 181      -1.514  -5.312  -8.956  1.00 91.63           C  
ATOM   1441  OE1 GLU A 181      -2.621  -4.991  -8.448  1.00 91.63           O  
ATOM   1442  OE2 GLU A 181      -1.226  -5.129 -10.161  1.00 91.63           O  
ATOM   1443  N   PHE A 182       4.241  -5.434  -8.765  1.00 93.27           N  
ATOM   1444  CA  PHE A 182       5.563  -5.702  -9.358  1.00 93.27           C  
ATOM   1445  C   PHE A 182       6.721  -5.686  -8.359  1.00 93.27           C  
ATOM   1446  CB  PHE A 182       5.857  -4.691 -10.464  1.00 93.27           C  
ATOM   1447  O   PHE A 182       7.884  -5.674  -8.764  1.00 93.27           O  
ATOM   1448  CG  PHE A 182       5.878  -3.262  -9.973  1.00 93.27           C  
ATOM   1449  CD1 PHE A 182       4.705  -2.511 -10.081  1.00 93.27           C  
ATOM   1450  CD2 PHE A 182       7.023  -2.702  -9.371  1.00 93.27           C  
ATOM   1451  CE1 PHE A 182       4.673  -1.208  -9.592  1.00 93.27           C  
ATOM   1452  CE2 PHE A 182       6.989  -1.392  -8.866  1.00 93.27           C  
ATOM   1453  CZ  PHE A 182       5.807  -0.642  -8.986  1.00 93.27           C  
ATOM   1454  N   GLU A 183       6.447  -5.594  -7.066  1.00 96.25           N  
ATOM   1455  CA  GLU A 183       7.502  -5.641  -6.066  1.00 96.25           C  
ATOM   1456  C   GLU A 183       7.723  -7.048  -5.549  1.00 96.25           C  
ATOM   1457  CB  GLU A 183       7.193  -4.713  -4.908  1.00 96.25           C  
ATOM   1458  O   GLU A 183       6.799  -7.857  -5.497  1.00 96.25           O  
ATOM   1459  CG  GLU A 183       7.177  -3.262  -5.374  1.00 96.25           C  
ATOM   1460  CD  GLU A 183       7.074  -2.414  -4.133  1.00 96.25           C  
ATOM   1461  OE1 GLU A 183       6.060  -1.708  -3.934  1.00 96.25           O  
ATOM   1462  OE2 GLU A 183       8.001  -2.494  -3.292  1.00 96.25           O  
ATOM   1463  N   LEU A 184       8.956  -7.292  -5.118  1.00 97.94           N  
ATOM   1464  CA  LEU A 184       9.379  -8.488  -4.409  1.00 97.94           C  
ATOM   1465  C   LEU A 184       9.478  -8.152  -2.912  1.00 97.94           C  
ATOM   1466  CB  LEU A 184      10.729  -8.930  -4.999  1.00 97.94           C  
ATOM   1467  O   LEU A 184      10.451  -7.501  -2.512  1.00 97.94           O  
ATOM   1468  CG  LEU A 184      10.734  -9.168  -6.518  1.00 97.94           C  
ATOM   1469  CD1 LEU A 184      12.131  -9.610  -6.944  1.00 97.94           C  
ATOM   1470  CD2 LEU A 184       9.719 -10.227  -6.921  1.00 97.94           C  
ATOM   1471  N   PRO A 185       8.508  -8.536  -2.055  1.00 98.15           N  
ATOM   1472  CA  PRO A 185       8.460  -8.098  -0.657  1.00 98.15           C  
ATOM   1473  C   PRO A 185       9.740  -8.389   0.128  1.00 98.15           C  
ATOM   1474  CB  PRO A 185       7.255  -8.818  -0.044  1.00 98.15           C  
ATOM   1475  O   PRO A 185      10.204  -7.528   0.879  1.00 98.15           O  
ATOM   1476  CG  PRO A 185       6.325  -8.973  -1.242  1.00 98.15           C  
ATOM   1477  CD  PRO A 185       7.292  -9.270  -2.381  1.00 98.15           C  
ATOM   1478  N   TYR A 186      10.350  -9.559  -0.098  1.00 98.15           N  
ATOM   1479  CA  TYR A 186      11.627  -9.923   0.514  1.00 98.15           C  
ATOM   1480  C   TYR A 186      12.737  -8.932   0.142  1.00 98.15           C  
ATOM   1481  CB  TYR A 186      12.016 -11.346   0.096  1.00 98.15           C  
ATOM   1482  O   TYR A 186      13.427  -8.406   1.016  1.00 98.15           O  
ATOM   1483  CG  TYR A 186      13.317 -11.796   0.731  1.00 98.15           C  
ATOM   1484  CD1 TYR A 186      14.535 -11.671   0.031  1.00 98.15           C  
ATOM   1485  CD2 TYR A 186      13.308 -12.319   2.038  1.00 98.15           C  
ATOM   1486  CE1 TYR A 186      15.736 -12.110   0.623  1.00 98.15           C  
ATOM   1487  CE2 TYR A 186      14.507 -12.747   2.636  1.00 98.15           C  
ATOM   1488  OH  TYR A 186      16.861 -13.128   2.491  1.00 98.15           O  
ATOM   1489  CZ  TYR A 186      15.719 -12.663   1.922  1.00 98.15           C  
ATOM   1490  N   VAL A 187      12.883  -8.611  -1.145  1.00 97.06           N  
ATOM   1491  CA  VAL A 187      13.894  -7.660  -1.633  1.00 97.06           C  
ATOM   1492  C   VAL A 187      13.591  -6.241  -1.142  1.00 97.06           C  
ATOM   1493  CB  VAL A 187      13.982  -7.703  -3.170  1.00 97.06           C  
ATOM   1494  O   VAL A 187      14.495  -5.525  -0.704  1.00 97.06           O  
ATOM   1495  CG1 VAL A 187      15.095  -6.793  -3.683  1.00 97.06           C  
ATOM   1496  CG2 VAL A 187      14.277  -9.118  -3.686  1.00 97.06           C  
ATOM   1497  N   SER A 188      12.319  -5.835  -1.150  1.00 96.62           N  
ATOM   1498  CA  SER A 188      11.878  -4.508  -0.707  1.00 96.62           C  
ATOM   1499  C   SER A 188      12.232  -4.225   0.756  1.00 96.62           C  
ATOM   1500  CB  SER A 188      10.367  -4.340  -0.933  1.00 96.62           C  
ATOM   1501  O   SER A 188      12.632  -3.103   1.064  1.00 96.62           O  
ATOM   1502  OG  SER A 188      10.114  -4.171  -2.319  1.00 96.62           O  
ATOM   1503  N   VAL A 189      12.136  -5.213   1.655  1.00 96.81           N  
ATOM   1504  CA  VAL A 189      12.512  -5.029   3.069  1.00 96.81           C  
ATOM   1505  C   VAL A 189      14.014  -5.224   3.312  1.00 96.81           C  
ATOM   1506  CB  VAL A 189      11.624  -5.888   3.991  1.00 96.81           C  
ATOM   1507  O   VAL A 189      14.635  -4.415   4.001  1.00 96.81           O  
ATOM   1508  CG1 VAL A 189      11.895  -7.394   3.921  1.00 96.81           C  
ATOM   1509  CG2 VAL A 189      11.739  -5.432   5.447  1.00 96.81           C  
ATOM   1510  N   THR A 190      14.638  -6.243   2.714  1.00 95.66           N  
ATOM   1511  CA  THR A 190      16.053  -6.581   2.975  1.00 95.66           C  
ATOM   1512  C   THR A 190      17.035  -5.579   2.365  1.00 95.66           C  
ATOM   1513  CB  THR A 190      16.408  -7.990   2.483  1.00 95.66           C  
ATOM   1514  O   THR A 190      18.068  -5.282   2.973  1.00 95.66           O  
ATOM   1515  CG2 THR A 190      15.691  -9.080   3.278  1.00 95.66           C  
ATOM   1516  OG1 THR A 190      16.081  -8.125   1.124  1.00 95.66           O  
ATOM   1517  N   SER A 191      16.697  -4.973   1.221  1.00 93.40           N  
ATOM   1518  CA  SER A 191      17.525  -3.942   0.570  1.00 93.40           C  
ATOM   1519  C   SER A 191      17.735  -2.688   1.426  1.00 93.40           C  
ATOM   1520  CB  SER A 191      16.922  -3.533  -0.775  1.00 93.40           C  
ATOM   1521  O   SER A 191      18.725  -1.975   1.247  1.00 93.40           O  
ATOM   1522  OG  SER A 191      15.622  -3.006  -0.612  1.00 93.40           O  
ATOM   1523  N   LEU A 192      16.865  -2.435   2.410  1.00 93.06           N  
ATOM   1524  CA  LEU A 192      17.006  -1.315   3.345  1.00 93.06           C  
ATOM   1525  C   LEU A 192      18.107  -1.535   4.385  1.00 93.06           C  
ATOM   1526  CB  LEU A 192      15.658  -1.041   4.028  1.00 93.06           C  
ATOM   1527  O   LEU A 192      18.514  -0.558   5.023  1.00 93.06           O  
ATOM   1528  CG  LEU A 192      14.579  -0.583   3.036  1.00 93.06           C  
ATOM   1529  CD1 LEU A 192      13.226  -0.568   3.722  1.00 93.06           C  
ATOM   1530  CD2 LEU A 192      14.850   0.828   2.500  1.00 93.06           C  
ATOM   1531  N   ARG A 193      18.594  -2.779   4.532  1.00 92.71           N  
ATOM   1532  CA  ARG A 193      19.689  -3.190   5.429  1.00 92.71           C  
ATOM   1533  C   ARG A 193      19.499  -2.715   6.873  1.00 92.71           C  
ATOM   1534  CB  ARG A 193      21.050  -2.780   4.841  1.00 92.71           C  
ATOM   1535  O   ARG A 193      20.453  -2.317   7.536  1.00 92.71           O  
ATOM   1536  CG  ARG A 193      21.319  -3.387   3.459  1.00 92.71           C  
ATOM   1537  CD  ARG A 193      22.704  -2.952   2.974  1.00 92.71           C  
ATOM   1538  NE  ARG A 193      23.022  -3.542   1.662  1.00 92.71           N  
ATOM   1539  NH1 ARG A 193      25.195  -2.813   1.522  1.00 92.71           N  
ATOM   1540  NH2 ARG A 193      24.341  -4.075  -0.112  1.00 92.71           N  
ATOM   1541  CZ  ARG A 193      24.180  -3.473   1.032  1.00 92.71           C  
ATOM   1542  N   SER A 194      18.259  -2.727   7.352  1.00 95.02           N  
ATOM   1543  CA  SER A 194      17.911  -2.352   8.721  1.00 95.02           C  
ATOM   1544  C   SER A 194      16.776  -3.229   9.235  1.00 95.02           C  
ATOM   1545  CB  SER A 194      17.556  -0.864   8.798  1.00 95.02           C  
ATOM   1546  O   SER A 194      15.785  -3.442   8.540  1.00 95.02           O  
ATOM   1547  OG  SER A 194      16.918  -0.587  10.033  1.00 95.02           O  
ATOM   1548  N   GLN A 195      16.929  -3.710  10.469  1.00 94.30           N  
ATOM   1549  CA  GLN A 195      15.945  -4.549  11.157  1.00 94.30           C  
ATOM   1550  C   GLN A 195      14.708  -3.770  11.623  1.00 94.30           C  
ATOM   1551  CB  GLN A 195      16.622  -5.237  12.357  1.00 94.30           C  
ATOM   1552  O   GLN A 195      13.709  -4.390  11.977  1.00 94.30           O  
ATOM   1553  CG  GLN A 195      17.719  -6.232  11.942  1.00 94.30           C  
ATOM   1554  CD  GLN A 195      17.182  -7.379  11.091  1.00 94.30           C  
ATOM   1555  NE2 GLN A 195      17.953  -7.890  10.157  1.00 94.30           N  
ATOM   1556  OE1 GLN A 195      16.062  -7.833  11.245  1.00 94.30           O  
ATOM   1557  N   GLU A 196      14.763  -2.433  11.610  1.00 96.89           N  
ATOM   1558  CA  GLU A 196      13.621  -1.571  11.937  1.00 96.89           C  
ATOM   1559  C   GLU A 196      12.520  -1.649  10.872  1.00 96.89           C  
ATOM   1560  CB  GLU A 196      14.066  -0.102  12.023  1.00 96.89           C  
ATOM   1561  O   GLU A 196      11.374  -1.311  11.149  1.00 96.89           O  
ATOM   1562  CG  GLU A 196      15.148   0.225  13.065  1.00 96.89           C  
ATOM   1563  CD  GLU A 196      15.472   1.732  13.064  1.00 96.89           C  
ATOM   1564  OE1 GLU A 196      15.907   2.291  14.090  1.00 96.89           O  
ATOM   1565  OE2 GLU A 196      15.267   2.413  12.028  1.00 96.89           O  
ATOM   1566  N   TYR A 197      12.843  -2.052   9.639  1.00 97.75           N  
ATOM   1567  CA  TYR A 197      11.853  -2.133   8.570  1.00 97.75           C  
ATOM   1568  C   TYR A 197      11.183  -3.501   8.553  1.00 97.75           C  
ATOM   1569  CB  TYR A 197      12.451  -1.758   7.218  1.00 97.75           C  
ATOM   1570  O   TYR A 197      11.850  -4.534   8.591  1.00 97.75           O  
ATOM   1571  CG  TYR A 197      12.876  -0.306   7.148  1.00 97.75           C  
ATOM   1572  CD1 TYR A 197      11.964   0.692   6.753  1.00 97.75           C  
ATOM   1573  CD2 TYR A 197      14.185   0.042   7.514  1.00 97.75           C  
ATOM   1574  CE1 TYR A 197      12.383   2.036   6.683  1.00 97.75           C  
ATOM   1575  CE2 TYR A 197      14.603   1.385   7.477  1.00 97.75           C  
ATOM   1576  OH  TYR A 197      14.095   3.682   7.025  1.00 97.75           O  
ATOM   1577  CZ  TYR A 197      13.700   2.382   7.051  1.00 97.75           C  
ATOM   1578  N   LYS A 198       9.852  -3.494   8.482  1.00 98.18           N  
ATOM   1579  CA  LYS A 198       8.996  -4.681   8.567  1.00 98.18           C  
ATOM   1580  C   LYS A 198       7.957  -4.677   7.453  1.00 98.18           C  
ATOM   1581  CB  LYS A 198       8.301  -4.734   9.943  1.00 98.18           C  
ATOM   1582  O   LYS A 198       7.598  -3.618   6.933  1.00 98.18           O  
ATOM   1583  CG  LYS A 198       9.239  -4.683  11.160  1.00 98.18           C  
ATOM   1584  CD  LYS A 198      10.149  -5.910  11.248  1.00 98.18           C  
ATOM   1585  CE  LYS A 198      11.001  -5.804  12.509  1.00 98.18           C  
ATOM   1586  NZ  LYS A 198      11.983  -6.909  12.554  1.00 98.18           N  
ATOM   1587  N   ILE A 199       7.443  -5.861   7.131  1.00 98.70           N  
ATOM   1588  CA  ILE A 199       6.238  -6.016   6.314  1.00 98.70           C  
ATOM   1589  C   ILE A 199       5.042  -6.211   7.244  1.00 98.70           C  
ATOM   1590  CB  ILE A 199       6.397  -7.162   5.292  1.00 98.70           C  
ATOM   1591  O   ILE A 199       5.095  -7.042   8.147  1.00 98.70           O  
ATOM   1592  CG1 ILE A 199       7.611  -6.960   4.354  1.00 98.70           C  
ATOM   1593  CG2 ILE A 199       5.116  -7.314   4.452  1.00 98.70           C  
ATOM   1594  CD1 ILE A 199       7.692  -5.582   3.678  1.00 98.70           C  
ATOM   1595  N   VAL A 200       3.970  -5.447   7.031  1.00 98.69           N  
ATOM   1596  CA  VAL A 200       2.731  -5.504   7.817  1.00 98.69           C  
ATOM   1597  C   VAL A 200       1.543  -5.856   6.931  1.00 98.69           C  
ATOM   1598  CB  VAL A 200       2.481  -4.187   8.581  1.00 98.69           C  
ATOM   1599  O   VAL A 200       1.346  -5.234   5.889  1.00 98.69           O  
ATOM   1600  CG1 VAL A 200       1.097  -4.115   9.247  1.00 98.69           C  
ATOM   1601  CG2 VAL A 200       3.502  -4.001   9.704  1.00 98.69           C  
ATOM   1602  N   LEU A 201       0.711  -6.797   7.380  1.00 98.79           N  
ATOM   1603  CA  LEU A 201      -0.623  -7.049   6.839  1.00 98.79           C  
ATOM   1604  C   LEU A 201      -1.639  -6.096   7.492  1.00 98.79           C  
ATOM   1605  CB  LEU A 201      -0.995  -8.523   7.082  1.00 98.79           C  
ATOM   1606  O   LEU A 201      -1.747  -6.021   8.723  1.00 98.79           O  
ATOM   1607  CG  LEU A 201      -2.336  -8.944   6.446  1.00 98.79           C  
ATOM   1608  CD1 LEU A 201      -2.212  -9.080   4.930  1.00 98.79           C  
ATOM   1609  CD2 LEU A 201      -2.797 -10.280   7.022  1.00 98.79           C  
ATOM   1610  N   ARG A 202      -2.415  -5.381   6.674  1.00 98.58           N  
ATOM   1611  CA  ARG A 202      -3.492  -4.487   7.136  1.00 98.58           C  
ATOM   1612  C   ARG A 202      -4.660  -4.492   6.149  1.00 98.58           C  
ATOM   1613  CB  ARG A 202      -2.912  -3.071   7.343  1.00 98.58           C  
ATOM   1614  O   ARG A 202      -4.444  -4.714   4.955  1.00 98.58           O  
ATOM   1615  CG  ARG A 202      -3.860  -2.130   8.099  1.00 98.58           C  
ATOM   1616  CD  ARG A 202      -3.307  -0.711   8.251  1.00 98.58           C  
ATOM   1617  NE  ARG A 202      -4.333   0.222   8.767  1.00 98.58           N  
ATOM   1618  NH1 ARG A 202      -4.189  -0.251  11.025  1.00 98.58           N  
ATOM   1619  NH2 ARG A 202      -5.617   1.279  10.338  1.00 98.58           N  
ATOM   1620  CZ  ARG A 202      -4.701   0.409  10.027  1.00 98.58           C  
ATOM   1621  N   LYS A 203      -5.881  -4.214   6.632  1.00 97.96           N  
ATOM   1622  CA  LYS A 203      -7.028  -3.935   5.750  1.00 97.96           C  
ATOM   1623  C   LYS A 203      -6.691  -2.773   4.804  1.00 97.96           C  
ATOM   1624  CB  LYS A 203      -8.325  -3.720   6.560  1.00 97.96           C  
ATOM   1625  O   LYS A 203      -6.026  -1.821   5.220  1.00 97.96           O  
ATOM   1626  CG  LYS A 203      -8.686  -2.258   6.902  1.00 97.96           C  
ATOM   1627  CD  LYS A 203      -9.953  -2.205   7.774  1.00 97.96           C  
ATOM   1628  CE  LYS A 203     -10.616  -0.820   7.831  1.00 97.96           C  
ATOM   1629  NZ  LYS A 203     -11.971  -0.884   8.462  1.00 97.96           N  
ATOM   1630  N   SER A 204      -7.114  -2.862   3.547  1.00 97.31           N  
ATOM   1631  CA  SER A 204      -6.651  -1.980   2.461  1.00 97.31           C  
ATOM   1632  C   SER A 204      -7.761  -1.192   1.755  1.00 97.31           C  
ATOM   1633  CB  SER A 204      -5.816  -2.799   1.475  1.00 97.31           C  
ATOM   1634  O   SER A 204      -7.511  -0.594   0.709  1.00 97.31           O  
ATOM   1635  OG  SER A 204      -6.626  -3.777   0.858  1.00 97.31           O  
ATOM   1636  N   TYR A 205      -8.955  -1.157   2.348  1.00 96.99           N  
ATOM   1637  CA  TYR A 205     -10.119  -0.378   1.916  1.00 96.99           C  
ATOM   1638  C   TYR A 205     -10.462   0.721   2.935  1.00 96.99           C  
ATOM   1639  CB  TYR A 205     -11.298  -1.333   1.703  1.00 96.99           C  
ATOM   1640  O   TYR A 205     -10.053   0.652   4.101  1.00 96.99           O  
ATOM   1641  CG  TYR A 205     -11.676  -2.117   2.947  1.00 96.99           C  
ATOM   1642  CD1 TYR A 205     -11.112  -3.385   3.180  1.00 96.99           C  
ATOM   1643  CD2 TYR A 205     -12.562  -1.562   3.888  1.00 96.99           C  
ATOM   1644  CE1 TYR A 205     -11.455  -4.102   4.340  1.00 96.99           C  
ATOM   1645  CE2 TYR A 205     -12.936  -2.294   5.028  1.00 96.99           C  
ATOM   1646  OH  TYR A 205     -12.712  -4.292   6.349  1.00 96.99           O  
ATOM   1647  CZ  TYR A 205     -12.392  -3.576   5.246  1.00 96.99           C  
ATOM   1648  N   TRP A 206     -11.219   1.726   2.497  1.00 96.93           N  
ATOM   1649  CA  TRP A 206     -11.514   2.932   3.274  1.00 96.93           C  
ATOM   1650  C   TRP A 206     -12.921   2.949   3.861  1.00 96.93           C  
ATOM   1651  CB  TRP A 206     -11.277   4.160   2.394  1.00 96.93           C  
ATOM   1652  O   TRP A 206     -13.085   3.353   5.011  1.00 96.93           O  
ATOM   1653  CG  TRP A 206      -9.892   4.236   1.847  1.00 96.93           C  
ATOM   1654  CD1 TRP A 206      -9.521   3.880   0.599  1.00 96.93           C  
ATOM   1655  CD2 TRP A 206      -8.668   4.606   2.542  1.00 96.93           C  
ATOM   1656  CE2 TRP A 206      -7.576   4.474   1.634  1.00 96.93           C  
ATOM   1657  CE3 TRP A 206      -8.371   5.004   3.862  1.00 96.93           C  
ATOM   1658  NE1 TRP A 206      -8.159   4.028   0.465  1.00 96.93           N  
ATOM   1659  CH2 TRP A 206      -5.997   5.165   3.332  1.00 96.93           C  
ATOM   1660  CZ2 TRP A 206      -6.255   4.747   2.015  1.00 96.93           C  
ATOM   1661  CZ3 TRP A 206      -7.051   5.289   4.251  1.00 96.93           C  
ATOM   1662  N   ASP A 207     -13.933   2.516   3.110  1.00 95.72           N  
ATOM   1663  CA  ASP A 207     -15.304   2.474   3.615  1.00 95.72           C  
ATOM   1664  C   ASP A 207     -15.548   1.293   4.557  1.00 95.72           C  
ATOM   1665  CB  ASP A 207     -16.292   2.485   2.456  1.00 95.72           C  
ATOM   1666  O   ASP A 207     -15.377   0.127   4.199  1.00 95.72           O  
ATOM   1667  CG  ASP A 207     -17.765   2.575   2.885  1.00 95.72           C  
ATOM   1668  OD1 ASP A 207     -18.058   2.625   4.093  1.00 95.72           O  
ATOM   1669  OD2 ASP A 207     -18.613   2.634   1.971  1.00 95.72           O  
ATOM   1670  N   SER A 208     -16.022   1.609   5.760  1.00 96.59           N  
ATOM   1671  CA  SER A 208     -16.438   0.640   6.772  1.00 96.59           C  
ATOM   1672  C   SER A 208     -17.590  -0.270   6.342  1.00 96.59           C  
ATOM   1673  CB  SER A 208     -16.839   1.376   8.050  1.00 96.59           C  
ATOM   1674  O   SER A 208     -17.753  -1.328   6.941  1.00 96.59           O  
ATOM   1675  OG  SER A 208     -17.755   2.424   7.780  1.00 96.59           O  
ATOM   1676  N   ALA A 209     -18.368   0.072   5.308  1.00 95.06           N  
ATOM   1677  CA  ALA A 209     -19.383  -0.831   4.759  1.00 95.06           C  
ATOM   1678  C   ALA A 209     -18.780  -2.181   4.323  1.00 95.06           C  
ATOM   1679  CB  ALA A 209     -20.076  -0.134   3.583  1.00 95.06           C  
ATOM   1680  O   ALA A 209     -19.418  -3.220   4.452  1.00 95.06           O  
ATOM   1681  N   TYR A 210     -17.520  -2.186   3.879  1.00 95.53           N  
ATOM   1682  CA  TYR A 210     -16.805  -3.408   3.508  1.00 95.53           C  
ATOM   1683  C   TYR A 210     -16.372  -4.261   4.703  1.00 95.53           C  
ATOM   1684  CB  TYR A 210     -15.585  -3.011   2.682  1.00 95.53           C  
ATOM   1685  O   TYR A 210     -16.026  -5.427   4.521  1.00 95.53           O  
ATOM   1686  CG  TYR A 210     -15.900  -2.293   1.388  1.00 95.53           C  
ATOM   1687  CD1 TYR A 210     -16.881  -2.791   0.507  1.00 95.53           C  
ATOM   1688  CD2 TYR A 210     -15.217  -1.103   1.079  1.00 95.53           C  
ATOM   1689  CE1 TYR A 210     -17.186  -2.088  -0.674  1.00 95.53           C  
ATOM   1690  CE2 TYR A 210     -15.484  -0.426  -0.121  1.00 95.53           C  
ATOM   1691  OH  TYR A 210     -16.706  -0.274  -2.171  1.00 95.53           O  
ATOM   1692  CZ  TYR A 210     -16.470  -0.918  -0.998  1.00 95.53           C  
ATOM   1693  N   ASP A 211     -16.411  -3.728   5.928  1.00 97.80           N  
ATOM   1694  CA  ASP A 211     -16.186  -4.553   7.113  1.00 97.80           C  
ATOM   1695  C   ASP A 211     -17.272  -5.631   7.245  1.00 97.80           C  
ATOM   1696  CB  ASP A 211     -16.172  -3.709   8.392  1.00 97.80           C  
ATOM   1697  O   ASP A 211     -16.989  -6.682   7.807  1.00 97.80           O  
ATOM   1698  CG  ASP A 211     -15.108  -2.607   8.486  1.00 97.80           C  
ATOM   1699  OD1 ASP A 211     -13.969  -2.765   7.981  1.00 97.80           O  
ATOM   1700  OD2 ASP A 211     -15.379  -1.580   9.142  1.00 97.80           O  
ATOM   1701  N   ASP A 212     -18.483  -5.416   6.710  1.00 96.89           N  
ATOM   1702  CA  ASP A 212     -19.566  -6.406   6.755  1.00 96.89           C  
ATOM   1703  C   ASP A 212     -19.163  -7.708   6.060  1.00 96.89           C  
ATOM   1704  CB  ASP A 212     -20.859  -5.832   6.143  1.00 96.89           C  
ATOM   1705  O   ASP A 212     -19.252  -8.768   6.680  1.00 96.89           O  
ATOM   1706  CG  ASP A 212     -21.517  -4.762   7.019  1.00 96.89           C  
ATOM   1707  OD1 ASP A 212     -21.142  -4.660   8.210  1.00 96.89           O  
ATOM   1708  OD2 ASP A 212     -22.488  -4.114   6.586  1.00 96.89           O  
ATOM   1709  N   ASP A 213     -18.624  -7.613   4.839  1.00 95.96           N  
ATOM   1710  CA  ASP A 213     -18.106  -8.760   4.082  1.00 95.96           C  
ATOM   1711  C   ASP A 213     -17.009  -9.499   4.871  1.00 95.96           C  
ATOM   1712  CB  ASP A 213     -17.469  -8.276   2.766  1.00 95.96           C  
ATOM   1713  O   ASP A 213     -16.988 -10.725   4.972  1.00 95.96           O  
ATOM   1714  CG  ASP A 213     -18.397  -7.628   1.736  1.00 95.96           C  
ATOM   1715  OD1 ASP A 213     -19.395  -8.270   1.341  1.00 95.96           O  
ATOM   1716  OD2 ASP A 213     -17.972  -6.608   1.139  1.00 95.96           O  
ATOM   1717  N   VAL A 214     -16.078  -8.743   5.459  1.00 97.61           N  
ATOM   1718  CA  VAL A 214     -14.908  -9.303   6.149  1.00 97.61           C  
ATOM   1719  C   VAL A 214     -15.298  -9.927   7.496  1.00 97.61           C  
ATOM   1720  CB  VAL A 214     -13.837  -8.211   6.314  1.00 97.61           C  
ATOM   1721  O   VAL A 214     -14.718 -10.934   7.910  1.00 97.61           O  
ATOM   1722  CG1 VAL A 214     -12.579  -8.735   7.018  1.00 97.61           C  
ATOM   1723  CG2 VAL A 214     -13.379  -7.646   4.964  1.00 97.61           C  
ATOM   1724  N   MET A 215     -16.287  -9.357   8.188  1.00 97.74           N  
ATOM   1725  CA  MET A 215     -16.771  -9.813   9.494  1.00 97.74           C  
ATOM   1726  C   MET A 215     -17.669 -11.057   9.415  1.00 97.74           C  
ATOM   1727  CB  MET A 215     -17.511  -8.673  10.215  1.00 97.74           C  
ATOM   1728  O   MET A 215     -17.932 -11.663  10.458  1.00 97.74           O  
ATOM   1729  CG  MET A 215     -16.557  -7.587  10.728  1.00 97.74           C  
ATOM   1730  SD  MET A 215     -17.341  -6.069  11.354  1.00 97.74           S  
ATOM   1731  CE  MET A 215     -18.349  -6.709  12.700  1.00 97.74           C  
ATOM   1732  N   GLU A 216     -18.143 -11.449   8.228  1.00 96.74           N  
ATOM   1733  CA  GLU A 216     -18.859 -12.719   8.020  1.00 96.74           C  
ATOM   1734  C   GLU A 216     -17.955 -13.934   8.256  1.00 96.74           C  
ATOM   1735  CB  GLU A 216     -19.443 -12.781   6.600  1.00 96.74           C  
ATOM   1736  O   GLU A 216     -18.412 -14.973   8.740  1.00 96.74           O  
ATOM   1737  CG  GLU A 216     -20.708 -11.922   6.470  1.00 96.74           C  
ATOM   1738  CD  GLU A 216     -21.330 -11.934   5.063  1.00 96.74           C  
ATOM   1739  OE1 GLU A 216     -22.387 -11.278   4.920  1.00 96.74           O  
ATOM   1740  OE2 GLU A 216     -20.821 -12.652   4.171  1.00 96.74           O  
ATOM   1741  N   ASN A 217     -16.656 -13.797   7.988  1.00 97.69           N  
ATOM   1742  CA  ASN A 217     -15.674 -14.837   8.247  1.00 97.69           C  
ATOM   1743  C   ASN A 217     -14.985 -14.644   9.608  1.00 97.69           C  
ATOM   1744  CB  ASN A 217     -14.678 -14.864   7.089  1.00 97.69           C  
ATOM   1745  O   ASN A 217     -14.600 -13.541   9.995  1.00 97.69           O  
ATOM   1746  CG  ASN A 217     -13.642 -15.942   7.293  1.00 97.69           C  
ATOM   1747  ND2 ASN A 217     -13.912 -17.162   6.897  1.00 97.69           N  
ATOM   1748  OD1 ASN A 217     -12.627 -15.719   7.925  1.00 97.69           O  
ATOM   1749  N   ARG A 218     -14.750 -15.748  10.329  1.00 97.68           N  
ATOM   1750  CA  ARG A 218     -14.104 -15.723  11.652  1.00 97.68           C  
ATOM   1751  C   ARG A 218     -12.679 -15.157  11.616  1.00 97.68           C  
ATOM   1752  CB  ARG A 218     -14.131 -17.141  12.244  1.00 97.68           C  
ATOM   1753  O   ARG A 218     -12.307 -14.423  12.531  1.00 97.68           O  
ATOM   1754  CG  ARG A 218     -13.544 -17.197  13.664  1.00 97.68           C  
ATOM   1755  CD  ARG A 218     -13.565 -18.633  14.193  1.00 97.68           C  
ATOM   1756  NE  ARG A 218     -12.936 -18.730  15.527  1.00 97.68           N  
ATOM   1757  NH1 ARG A 218     -12.855 -21.022  15.626  1.00 97.68           N  
ATOM   1758  NH2 ARG A 218     -12.019 -19.822  17.308  1.00 97.68           N  
ATOM   1759  CZ  ARG A 218     -12.607 -19.852  16.144  1.00 97.68           C  
ATOM   1760  N   VAL A 219     -11.874 -15.516  10.616  1.00 97.83           N  
ATOM   1761  CA  VAL A 219     -10.491 -15.034  10.463  1.00 97.83           C  
ATOM   1762  C   VAL A 219     -10.495 -13.561  10.070  1.00 97.83           C  
ATOM   1763  CB  VAL A 219      -9.690 -15.886   9.456  1.00 97.83           C  
ATOM   1764  O   VAL A 219      -9.833 -12.769  10.739  1.00 97.83           O  
ATOM   1765  CG1 VAL A 219      -8.252 -15.374   9.313  1.00 97.83           C  
ATOM   1766  CG2 VAL A 219      -9.646 -17.343   9.933  1.00 97.83           C  
ATOM   1767  N   GLY A 220     -11.316 -13.170   9.090  1.00 98.21           N  
ATOM   1768  CA  GLY A 220     -11.503 -11.764   8.709  1.00 98.21           C  
ATOM   1769  C   GLY A 220     -11.904 -10.883   9.900  1.00 98.21           C  
ATOM   1770  O   GLY A 220     -11.240  -9.886  10.197  1.00 98.21           O  
ATOM   1771  N   LEU A 221     -12.904 -11.315  10.673  1.00 98.14           N  
ATOM   1772  CA  LEU A 221     -13.334 -10.657  11.909  1.00 98.14           C  
ATOM   1773  C   LEU A 221     -12.203 -10.539  12.942  1.00 98.14           C  
ATOM   1774  CB  LEU A 221     -14.542 -11.439  12.452  1.00 98.14           C  
ATOM   1775  O   LEU A 221     -12.057  -9.499  13.586  1.00 98.14           O  
ATOM   1776  CG  LEU A 221     -15.150 -10.842  13.732  1.00 98.14           C  
ATOM   1777  CD1 LEU A 221     -16.665 -11.039  13.753  1.00 98.14           C  
ATOM   1778  CD2 LEU A 221     -14.591 -11.518  14.986  1.00 98.14           C  
ATOM   1779  N   ASN A 222     -11.384 -11.581  13.109  1.00 97.46           N  
ATOM   1780  CA  ASN A 222     -10.244 -11.548  14.027  1.00 97.46           C  
ATOM   1781  C   ASN A 222      -9.166 -10.551  13.580  1.00 97.46           C  
ATOM   1782  CB  ASN A 222      -9.637 -12.952  14.164  1.00 97.46           C  
ATOM   1783  O   ASN A 222      -8.611  -9.861  14.437  1.00 97.46           O  
ATOM   1784  CG  ASN A 222     -10.484 -13.925  14.954  1.00 97.46           C  
ATOM   1785  ND2 ASN A 222     -10.286 -15.202  14.736  1.00 97.46           N  
ATOM   1786  OD1 ASN A 222     -11.237 -13.584  15.858  1.00 97.46           O  
ATOM   1787  N   LEU A 223      -8.882 -10.464  12.277  1.00 98.43           N  
ATOM   1788  CA  LEU A 223      -7.902  -9.528  11.722  1.00 98.43           C  
ATOM   1789  C   LEU A 223      -8.352  -8.077  11.910  1.00 98.43           C  
ATOM   1790  CB  LEU A 223      -7.657  -9.843  10.233  1.00 98.43           C  
ATOM   1791  O   LEU A 223      -7.578  -7.261  12.418  1.00 98.43           O  
ATOM   1792  CG  LEU A 223      -6.911 -11.162   9.959  1.00 98.43           C  
ATOM   1793  CD1 LEU A 223      -6.851 -11.415   8.454  1.00 98.43           C  
ATOM   1794  CD2 LEU A 223      -5.482 -11.131  10.504  1.00 98.43           C  
ATOM   1795  N   LEU A 224      -9.615  -7.767  11.593  1.00 98.49           N  
ATOM   1796  CA  LEU A 224     -10.176  -6.435  11.835  1.00 98.49           C  
ATOM   1797  C   LEU A 224     -10.175  -6.078  13.318  1.00 98.49           C  
ATOM   1798  CB  LEU A 224     -11.609  -6.344  11.289  1.00 98.49           C  
ATOM   1799  O   LEU A 224      -9.811  -4.958  13.681  1.00 98.49           O  
ATOM   1800  CG  LEU A 224     -11.728  -6.391   9.759  1.00 98.49           C  
ATOM   1801  CD1 LEU A 224     -13.183  -6.125   9.395  1.00 98.49           C  
ATOM   1802  CD2 LEU A 224     -10.854  -5.350   9.063  1.00 98.49           C  
ATOM   1803  N   TYR A 225     -10.546  -7.023  14.182  1.00 97.75           N  
ATOM   1804  CA  TYR A 225     -10.534  -6.821  15.627  1.00 97.75           C  
ATOM   1805  C   TYR A 225      -9.122  -6.511  16.142  1.00 97.75           C  
ATOM   1806  CB  TYR A 225     -11.137  -8.052  16.310  1.00 97.75           C  
ATOM   1807  O   TYR A 225      -8.929  -5.505  16.822  1.00 97.75           O  
ATOM   1808  CG  TYR A 225     -11.089  -7.971  17.817  1.00 97.75           C  
ATOM   1809  CD1 TYR A 225     -10.002  -8.534  18.515  1.00 97.75           C  
ATOM   1810  CD2 TYR A 225     -12.096  -7.274  18.510  1.00 97.75           C  
ATOM   1811  CE1 TYR A 225      -9.916  -8.395  19.912  1.00 97.75           C  
ATOM   1812  CE2 TYR A 225     -12.018  -7.145  19.907  1.00 97.75           C  
ATOM   1813  OH  TYR A 225     -10.850  -7.541  21.946  1.00 97.75           O  
ATOM   1814  CZ  TYR A 225     -10.926  -7.694  20.605  1.00 97.75           C  
ATOM   1815  N   ALA A 226      -8.126  -7.327  15.780  1.00 97.19           N  
ATOM   1816  CA  ALA A 226      -6.738  -7.144  16.207  1.00 97.19           C  
ATOM   1817  C   ALA A 226      -6.166  -5.792  15.755  1.00 97.19           C  
ATOM   1818  CB  ALA A 226      -5.910  -8.306  15.647  1.00 97.19           C  
ATOM   1819  O   ALA A 226      -5.524  -5.094  16.541  1.00 97.19           O  
ATOM   1820  N   GLN A 227      -6.443  -5.400  14.509  1.00 98.22           N  
ATOM   1821  CA  GLN A 227      -6.069  -4.091  13.987  1.00 98.22           C  
ATOM   1822  C   GLN A 227      -6.752  -2.958  14.762  1.00 98.22           C  
ATOM   1823  CB  GLN A 227      -6.424  -4.047  12.495  1.00 98.22           C  
ATOM   1824  O   GLN A 227      -6.083  -2.023  15.185  1.00 98.22           O  
ATOM   1825  CG  GLN A 227      -6.024  -2.713  11.864  1.00 98.22           C  
ATOM   1826  CD  GLN A 227      -6.472  -2.601  10.415  1.00 98.22           C  
ATOM   1827  NE2 GLN A 227      -7.109  -1.509  10.058  1.00 98.22           N  
ATOM   1828  OE1 GLN A 227      -6.253  -3.465   9.577  1.00 98.22           O  
ATOM   1829  N   THR A 228      -8.065  -3.053  14.981  1.00 98.04           N  
ATOM   1830  CA  THR A 228      -8.852  -1.993  15.631  1.00 98.04           C  
ATOM   1831  C   THR A 228      -8.422  -1.771  17.080  1.00 98.04           C  
ATOM   1832  CB  THR A 228     -10.348  -2.325  15.578  1.00 98.04           C  
ATOM   1833  O   THR A 228      -8.304  -0.627  17.509  1.00 98.04           O  
ATOM   1834  CG2 THR A 228     -11.222  -1.213  16.143  1.00 98.04           C  
ATOM   1835  OG1 THR A 228     -10.768  -2.500  14.243  1.00 98.04           O  
ATOM   1836  N   VAL A 229      -8.141  -2.845  17.828  1.00 95.79           N  
ATOM   1837  CA  VAL A 229      -7.582  -2.745  19.188  1.00 95.79           C  
ATOM   1838  C   VAL A 229      -6.254  -1.987  19.158  1.00 95.79           C  
ATOM   1839  CB  VAL A 229      -7.415  -4.139  19.824  1.00 95.79           C  
ATOM   1840  O   VAL A 229      -6.094  -1.021  19.900  1.00 95.79           O  
ATOM   1841  CG1 VAL A 229      -6.638  -4.101  21.146  1.00 95.79           C  
ATOM   1842  CG2 VAL A 229      -8.783  -4.766  20.127  1.00 95.79           C  
ATOM   1843  N   SER A 230      -5.344  -2.355  18.251  1.00 95.91           N  
ATOM   1844  CA  SER A 230      -4.049  -1.677  18.131  1.00 95.91           C  
ATOM   1845  C   SER A 230      -4.187  -0.207  17.719  1.00 95.91           C  
ATOM   1846  CB  SER A 230      -3.162  -2.416  17.130  1.00 95.91           C  
ATOM   1847  O   SER A 230      -3.504   0.654  18.272  1.00 95.91           O  
ATOM   1848  OG  SER A 230      -1.839  -1.944  17.269  1.00 95.91           O  
ATOM   1849  N   ASP A 231      -5.103   0.107  16.800  1.00 97.53           N  
ATOM   1850  CA  ASP A 231      -5.378   1.479  16.365  1.00 97.53           C  
ATOM   1851  C   ASP A 231      -5.922   2.341  17.529  1.00 97.53           C  
ATOM   1852  CB  ASP A 231      -6.362   1.467  15.174  1.00 97.53           C  
ATOM   1853  O   ASP A 231      -5.575   3.518  17.642  1.00 97.53           O  
ATOM   1854  CG  ASP A 231      -5.812   0.957  13.825  1.00 97.53           C  
ATOM   1855  OD1 ASP A 231      -4.592   0.741  13.651  1.00 97.53           O  
ATOM   1856  OD2 ASP A 231      -6.606   0.818  12.864  1.00 97.53           O  
ATOM   1857  N   ILE A 232      -6.727   1.772  18.437  1.00 96.09           N  
ATOM   1858  CA  ILE A 232      -7.188   2.459  19.660  1.00 96.09           C  
ATOM   1859  C   ILE A 232      -6.030   2.650  20.648  1.00 96.09           C  
ATOM   1860  CB  ILE A 232      -8.370   1.694  20.307  1.00 96.09           C  
ATOM   1861  O   ILE A 232      -5.830   3.755  21.152  1.00 96.09           O  
ATOM   1862  CG1 ILE A 232      -9.627   1.759  19.411  1.00 96.09           C  
ATOM   1863  CG2 ILE A 232      -8.717   2.270  21.698  1.00 96.09           C  
ATOM   1864  CD1 ILE A 232     -10.630   0.634  19.691  1.00 96.09           C  
ATOM   1865  N   GLU A 233      -5.247   1.602  20.918  1.00 93.45           N  
ATOM   1866  CA  GLU A 233      -4.108   1.647  21.849  1.00 93.45           C  
ATOM   1867  C   GLU A 233      -3.036   2.654  21.411  1.00 93.45           C  
ATOM   1868  CB  GLU A 233      -3.484   0.249  21.967  1.00 93.45           C  
ATOM   1869  O   GLU A 233      -2.451   3.345  22.244  1.00 93.45           O  
ATOM   1870  CG  GLU A 233      -4.363  -0.718  22.777  1.00 93.45           C  
ATOM   1871  CD  GLU A 233      -3.827  -2.160  22.791  1.00 93.45           C  
ATOM   1872  OE1 GLU A 233      -4.323  -2.936  23.640  1.00 93.45           O  
ATOM   1873  OE2 GLU A 233      -2.953  -2.488  21.953  1.00 93.45           O  
ATOM   1874  N   ARG A 234      -2.821   2.789  20.097  1.00 93.33           N  
ATOM   1875  CA  ARG A 234      -1.864   3.732  19.495  1.00 93.33           C  
ATOM   1876  C   ARG A 234      -2.438   5.136  19.282  1.00 93.33           C  
ATOM   1877  CB  ARG A 234      -1.314   3.128  18.193  1.00 93.33           C  
ATOM   1878  O   ARG A 234      -1.741   6.000  18.749  1.00 93.33           O  
ATOM   1879  CG  ARG A 234      -0.476   1.871  18.473  1.00 93.33           C  
ATOM   1880  CD  ARG A 234       0.006   1.228  17.172  1.00 93.33           C  
ATOM   1881  NE  ARG A 234       0.844   0.054  17.468  1.00 93.33           N  
ATOM   1882  NH1 ARG A 234       1.917  -0.133  15.451  1.00 93.33           N  
ATOM   1883  NH2 ARG A 234       2.474  -1.482  17.124  1.00 93.33           N  
ATOM   1884  CZ  ARG A 234       1.731  -0.517  16.680  1.00 93.33           C  
ATOM   1885  N   GLY A 235      -3.695   5.376  19.660  1.00 93.47           N  
ATOM   1886  CA  GLY A 235      -4.356   6.676  19.520  1.00 93.47           C  
ATOM   1887  C   GLY A 235      -4.589   7.106  18.068  1.00 93.47           C  
ATOM   1888  O   GLY A 235      -4.610   8.303  17.780  1.00 93.47           O  
ATOM   1889  N   TRP A 236      -4.717   6.148  17.147  1.00 95.92           N  
ATOM   1890  CA  TRP A 236      -5.169   6.400  15.776  1.00 95.92           C  
ATOM   1891  C   TRP A 236      -6.680   6.607  15.747  1.00 95.92           C  
ATOM   1892  CB  TRP A 236      -4.780   5.235  14.861  1.00 95.92           C  
ATOM   1893  O   TRP A 236      -7.161   7.523  15.089  1.00 95.92           O  
ATOM   1894  CG  TRP A 236      -3.327   5.052  14.556  1.00 95.92           C  
ATOM   1895  CD1 TRP A 236      -2.269   5.366  15.341  1.00 95.92           C  
ATOM   1896  CD2 TRP A 236      -2.763   4.495  13.334  1.00 95.92           C  
ATOM   1897  CE2 TRP A 236      -1.341   4.563  13.422  1.00 95.92           C  
ATOM   1898  CE3 TRP A 236      -3.321   3.967  12.152  1.00 95.92           C  
ATOM   1899  NE1 TRP A 236      -1.094   5.076  14.677  1.00 95.92           N  
ATOM   1900  CH2 TRP A 236      -1.102   3.705  11.182  1.00 95.92           C  
ATOM   1901  CZ2 TRP A 236      -0.509   4.186  12.360  1.00 95.92           C  
ATOM   1902  CZ3 TRP A 236      -2.495   3.558  11.092  1.00 95.92           C  
ATOM   1903  N   ILE A 237      -7.408   5.795  16.517  1.00 97.34           N  
ATOM   1904  CA  ILE A 237      -8.833   5.989  16.781  1.00 97.34           C  
ATOM   1905  C   ILE A 237      -8.973   6.814  18.056  1.00 97.34           C  
ATOM   1906  CB  ILE A 237      -9.569   4.638  16.852  1.00 97.34           C  
ATOM   1907  O   ILE A 237      -8.432   6.468  19.109  1.00 97.34           O  
ATOM   1908  CG1 ILE A 237      -9.493   3.950  15.472  1.00 97.34           C  
ATOM   1909  CG2 ILE A 237     -11.038   4.845  17.267  1.00 97.34           C  
ATOM   1910  CD1 ILE A 237     -10.014   2.509  15.442  1.00 97.34           C  
ATOM   1911  N   LEU A 238      -9.715   7.915  17.966  1.00 92.58           N  
ATOM   1912  CA  LEU A 238      -9.889   8.836  19.080  1.00 92.58           C  
ATOM   1913  C   LEU A 238     -11.085   8.416  19.926  1.00 92.58           C  
ATOM   1914  CB  LEU A 238     -10.042  10.268  18.566  1.00 92.58           C  
ATOM   1915  O   LEU A 238     -12.227   8.428  19.464  1.00 92.58           O  
ATOM   1916  CG  LEU A 238      -8.890  10.764  17.683  1.00 92.58           C  
ATOM   1917  CD1 LEU A 238      -9.211  12.209  17.328  1.00 92.58           C  
ATOM   1918  CD2 LEU A 238      -7.528  10.719  18.380  1.00 92.58           C  
ATOM   1919  N   VAL A 239     -10.816   8.089  21.189  1.00 94.67           N  
ATOM   1920  CA  VAL A 239     -11.828   7.605  22.133  1.00 94.67           C  
ATOM   1921  C   VAL A 239     -11.931   8.499  23.359  1.00 94.67           C  
ATOM   1922  CB  VAL A 239     -11.598   6.131  22.516  1.00 94.67           C  
ATOM   1923  O   VAL A 239     -10.933   8.945  23.926  1.00 94.67           O  
ATOM   1924  CG1 VAL A 239     -11.623   5.263  21.260  1.00 94.67           C  
ATOM   1925  CG2 VAL A 239     -10.281   5.854  23.252  1.00 94.67           C  
ATOM   1926  N   THR A 240     -13.161   8.743  23.806  1.00 93.70           N  
ATOM   1927  CA  THR A 240     -13.421   9.342  25.120  1.00 93.70           C  
ATOM   1928  C   THR A 240     -13.168   8.327  26.237  1.00 93.70           C  
ATOM   1929  CB  THR A 240     -14.850   9.889  25.232  1.00 93.70           C  
ATOM   1930  O   THR A 240     -13.141   7.115  26.012  1.00 93.70           O  
ATOM   1931  CG2 THR A 240     -15.180  10.933  24.167  1.00 93.70           C  
ATOM   1932  OG1 THR A 240     -15.775   8.838  25.126  1.00 93.70           O  
ATOM   1933  N   LYS A 241     -13.036   8.806  27.483  1.00 92.40           N  
ATOM   1934  CA  LYS A 241     -12.874   7.927  28.657  1.00 92.40           C  
ATOM   1935  C   LYS A 241     -14.031   6.933  28.818  1.00 92.40           C  
ATOM   1936  CB  LYS A 241     -12.728   8.761  29.941  1.00 92.40           C  
ATOM   1937  O   LYS A 241     -13.801   5.800  29.230  1.00 92.40           O  
ATOM   1938  CG  LYS A 241     -11.407   9.544  30.005  1.00 92.40           C  
ATOM   1939  CD  LYS A 241     -11.255  10.243  31.365  1.00 92.40           C  
ATOM   1940  CE  LYS A 241      -9.913  10.984  31.440  1.00 92.40           C  
ATOM   1941  NZ  LYS A 241      -9.706  11.632  32.762  1.00 92.40           N  
ATOM   1942  N   GLU A 242     -15.253   7.353  28.493  1.00 94.48           N  
ATOM   1943  CA  GLU A 242     -16.446   6.508  28.579  1.00 94.48           C  
ATOM   1944  C   GLU A 242     -16.434   5.410  27.510  1.00 94.48           C  
ATOM   1945  CB  GLU A 242     -17.694   7.403  28.482  1.00 94.48           C  
ATOM   1946  O   GLU A 242     -16.525   4.229  27.841  1.00 94.48           O  
ATOM   1947  CG  GLU A 242     -19.015   6.630  28.589  1.00 94.48           C  
ATOM   1948  CD  GLU A 242     -19.086   5.744  29.839  1.00 94.48           C  
ATOM   1949  OE1 GLU A 242     -19.643   4.629  29.733  1.00 94.48           O  
ATOM   1950  OE2 GLU A 242     -18.520   6.157  30.884  1.00 94.48           O  
ATOM   1951  N   GLN A 243     -16.201   5.778  26.246  1.00 94.22           N  
ATOM   1952  CA  GLN A 243     -16.068   4.814  25.146  1.00 94.22           C  
ATOM   1953  C   GLN A 243     -14.948   3.805  25.415  1.00 94.22           C  
ATOM   1954  CB  GLN A 243     -15.768   5.565  23.846  1.00 94.22           C  
ATOM   1955  O   GLN A 243     -15.126   2.611  25.200  1.00 94.22           O  
ATOM   1956  CG  GLN A 243     -16.997   6.317  23.309  1.00 94.22           C  
ATOM   1957  CD  GLN A 243     -16.618   7.383  22.288  1.00 94.22           C  
ATOM   1958  NE2 GLN A 243     -17.485   7.714  21.361  1.00 94.22           N  
ATOM   1959  OE1 GLN A 243     -15.555   7.987  22.363  1.00 94.22           O  
ATOM   1960  N   HIS A 244     -13.815   4.257  25.959  1.00 92.43           N  
ATOM   1961  CA  HIS A 244     -12.715   3.369  26.324  1.00 92.43           C  
ATOM   1962  C   HIS A 244     -13.130   2.334  27.388  1.00 92.43           C  
ATOM   1963  CB  HIS A 244     -11.528   4.226  26.780  1.00 92.43           C  
ATOM   1964  O   HIS A 244     -12.716   1.177  27.314  1.00 92.43           O  
ATOM   1965  CG  HIS A 244     -10.230   3.465  26.839  1.00 92.43           C  
ATOM   1966  CD2 HIS A 244      -9.876   2.527  27.768  1.00 92.43           C  
ATOM   1967  ND1 HIS A 244      -9.172   3.588  25.968  1.00 92.43           N  
ATOM   1968  CE1 HIS A 244      -8.204   2.744  26.365  1.00 92.43           C  
ATOM   1969  NE2 HIS A 244      -8.578   2.092  27.483  1.00 92.43           N  
ATOM   1970  N   ARG A 245     -13.974   2.709  28.362  1.00 92.70           N  
ATOM   1971  CA  ARG A 245     -14.506   1.766  29.363  1.00 92.70           C  
ATOM   1972  C   ARG A 245     -15.449   0.741  28.726  1.00 92.70           C  
ATOM   1973  CB  ARG A 245     -15.197   2.540  30.499  1.00 92.70           C  
ATOM   1974  O   ARG A 245     -15.352  -0.443  29.036  1.00 92.70           O  
ATOM   1975  CG  ARG A 245     -15.392   1.645  31.737  1.00 92.70           C  
ATOM   1976  CD  ARG A 245     -16.240   2.305  32.831  1.00 92.70           C  
ATOM   1977  NE  ARG A 245     -15.659   3.577  33.315  1.00 92.70           N  
ATOM   1978  NH1 ARG A 245     -17.506   4.884  32.968  1.00 92.70           N  
ATOM   1979  NH2 ARG A 245     -15.633   5.833  33.679  1.00 92.70           N  
ATOM   1980  CZ  ARG A 245     -16.264   4.753  33.316  1.00 92.70           C  
ATOM   1981  N   GLN A 246     -16.316   1.181  27.816  1.00 93.41           N  
ATOM   1982  CA  GLN A 246     -17.239   0.303  27.088  1.00 93.41           C  
ATOM   1983  C   GLN A 246     -16.485  -0.708  26.215  1.00 93.41           C  
ATOM   1984  CB  GLN A 246     -18.186   1.150  26.229  1.00 93.41           C  
ATOM   1985  O   GLN A 246     -16.757  -1.904  26.285  1.00 93.41           O  
ATOM   1986  CG  GLN A 246     -19.115   2.021  27.088  1.00 93.41           C  
ATOM   1987  CD  GLN A 246     -19.926   3.014  26.268  1.00 93.41           C  
ATOM   1988  NE2 GLN A 246     -20.567   3.954  26.923  1.00 93.41           N  
ATOM   1989  OE1 GLN A 246     -19.987   2.977  25.050  1.00 93.41           O  
ATOM   1990  N   LEU A 247     -15.482  -0.245  25.464  1.00 93.52           N  
ATOM   1991  CA  LEU A 247     -14.612  -1.088  24.641  1.00 93.52           C  
ATOM   1992  C   LEU A 247     -13.876  -2.138  25.480  1.00 93.52           C  
ATOM   1993  CB  LEU A 247     -13.611  -0.188  23.903  1.00 93.52           C  
ATOM   1994  O   LEU A 247     -13.878  -3.311  25.113  1.00 93.52           O  
ATOM   1995  CG  LEU A 247     -14.236   0.629  22.760  1.00 93.52           C  
ATOM   1996  CD1 LEU A 247     -13.280   1.773  22.429  1.00 93.52           C  
ATOM   1997  CD2 LEU A 247     -14.485  -0.211  21.505  1.00 93.52           C  
ATOM   1998  N   LYS A 248     -13.320  -1.751  26.638  1.00 90.52           N  
ATOM   1999  CA  LYS A 248     -12.694  -2.702  27.572  1.00 90.52           C  
ATOM   2000  C   LYS A 248     -13.676  -3.764  28.067  1.00 90.52           C  
ATOM   2001  CB  LYS A 248     -12.046  -1.961  28.750  1.00 90.52           C  
ATOM   2002  O   LYS A 248     -13.348  -4.945  28.039  1.00 90.52           O  
ATOM   2003  CG  LYS A 248     -10.659  -1.450  28.353  1.00 90.52           C  
ATOM   2004  CD  LYS A 248      -9.942  -0.784  29.531  1.00 90.52           C  
ATOM   2005  CE  LYS A 248      -8.479  -0.594  29.124  1.00 90.52           C  
ATOM   2006  NZ  LYS A 248      -7.754   0.332  30.021  1.00 90.52           N  
ATOM   2007  N   SER A 249     -14.901  -3.376  28.426  1.00 92.70           N  
ATOM   2008  CA  SER A 249     -15.929  -4.341  28.837  1.00 92.70           C  
ATOM   2009  C   SER A 249     -16.317  -5.310  27.710  1.00 92.70           C  
ATOM   2010  CB  SER A 249     -17.169  -3.599  29.340  1.00 92.70           C  
ATOM   2011  O   SER A 249     -16.500  -6.503  27.952  1.00 92.70           O  
ATOM   2012  OG  SER A 249     -18.101  -4.526  29.868  1.00 92.70           O  
ATOM   2013  N   LEU A 250     -16.419  -4.833  26.464  1.00 91.99           N  
ATOM   2014  CA  LEU A 250     -16.701  -5.688  25.300  1.00 91.99           C  
ATOM   2015  C   LEU A 250     -15.547  -6.652  24.995  1.00 91.99           C  
ATOM   2016  CB  LEU A 250     -17.000  -4.806  24.075  1.00 91.99           C  
ATOM   2017  O   LEU A 250     -15.787  -7.806  24.631  1.00 91.99           O  
ATOM   2018  CG  LEU A 250     -18.341  -4.057  24.143  1.00 91.99           C  
ATOM   2019  CD1 LEU A 250     -18.429  -3.065  22.986  1.00 91.99           C  
ATOM   2020  CD2 LEU A 250     -19.535  -5.008  24.050  1.00 91.99           C  
ATOM   2021  N   GLN A 251     -14.307  -6.197  25.183  1.00 89.81           N  
ATOM   2022  CA  GLN A 251     -13.105  -7.018  25.059  1.00 89.81           C  
ATOM   2023  C   GLN A 251     -13.073  -8.135  26.115  1.00 89.81           C  
ATOM   2024  CB  GLN A 251     -11.890  -6.080  25.111  1.00 89.81           C  
ATOM   2025  O   GLN A 251     -12.793  -9.281  25.767  1.00 89.81           O  
ATOM   2026  CG  GLN A 251     -10.531  -6.792  25.143  1.00 89.81           C  
ATOM   2027  CD  GLN A 251      -9.373  -5.837  24.853  1.00 89.81           C  
ATOM   2028  NE2 GLN A 251      -8.180  -6.343  24.622  1.00 89.81           N  
ATOM   2029  OE1 GLN A 251      -9.504  -4.626  24.839  1.00 89.81           O  
ATOM   2030  N   GLU A 252     -13.437  -7.843  27.367  1.00 89.21           N  
ATOM   2031  CA  GLU A 252     -13.556  -8.838  28.449  1.00 89.21           C  
ATOM   2032  C   GLU A 252     -14.656  -9.877  28.180  1.00 89.21           C  
ATOM   2033  CB  GLU A 252     -13.858  -8.116  29.770  1.00 89.21           C  
ATOM   2034  O   GLU A 252     -14.485 -11.058  28.476  1.00 89.21           O  
ATOM   2035  CG  GLU A 252     -12.653  -7.332  30.317  1.00 89.21           C  
ATOM   2036  CD  GLU A 252     -13.026  -6.360  31.451  1.00 89.21           C  
ATOM   2037  OE1 GLU A 252     -12.106  -5.649  31.918  1.00 89.21           O  
ATOM   2038  OE2 GLU A 252     -14.222  -6.291  31.827  1.00 89.21           O  
ATOM   2039  N   LYS A 253     -15.768  -9.464  27.559  1.00 89.62           N  
ATOM   2040  CA  LYS A 253     -16.859 -10.362  27.139  1.00 89.62           C  
ATOM   2041  C   LYS A 253     -16.541 -11.177  25.880  1.00 89.62           C  
ATOM   2042  CB  LYS A 253     -18.147  -9.549  26.951  1.00 89.62           C  
ATOM   2043  O   LYS A 253     -17.364 -11.986  25.462  1.00 89.62           O  
ATOM   2044  CG  LYS A 253     -18.711  -9.054  28.289  1.00 89.62           C  
ATOM   2045  CD  LYS A 253     -19.929  -8.166  28.031  1.00 89.62           C  
ATOM   2046  CE  LYS A 253     -20.465  -7.619  29.354  1.00 89.62           C  
ATOM   2047  NZ  LYS A 253     -21.602  -6.699  29.117  1.00 89.62           N  
ATOM   2048  N   VAL A 254     -15.380 -10.961  25.255  1.00 83.82           N  
ATOM   2049  CA  VAL A 254     -14.942 -11.623  24.010  1.00 83.82           C  
ATOM   2050  C   VAL A 254     -15.927 -11.413  22.841  1.00 83.82           C  
ATOM   2051  CB  VAL A 254     -14.557 -13.107  24.246  1.00 83.82           C  
ATOM   2052  O   VAL A 254     -15.930 -12.157  21.858  1.00 83.82           O  
ATOM   2053  CG1 VAL A 254     -13.559 -13.615  23.189  1.00 83.82           C  
ATOM   2054  CG2 VAL A 254     -13.872 -13.338  25.605  1.00 83.82           C  
ATOM   2055  N   SER A 255     -16.740 -10.353  22.893  1.00 88.90           N  
ATOM   2056  CA  SER A 255     -17.717 -10.032  21.849  1.00 88.90           C  
ATOM   2057  C   SER A 255     -17.084  -9.168  20.758  1.00 88.90           C  
ATOM   2058  CB  SER A 255     -18.972  -9.404  22.438  1.00 88.90           C  
ATOM   2059  O   SER A 255     -17.332  -7.969  20.625  1.00 88.90           O  
ATOM   2060  OG  SER A 255     -19.941  -9.362  21.418  1.00 88.90           O  
ATOM   2061  N   LYS A 256     -16.206  -9.784  19.961  1.00 95.62           N  
ATOM   2062  CA  LYS A 256     -15.419  -9.090  18.925  1.00 95.62           C  
ATOM   2063  C   LYS A 256     -16.286  -8.369  17.886  1.00 95.62           C  
ATOM   2064  CB  LYS A 256     -14.515 -10.100  18.219  1.00 95.62           C  
ATOM   2065  O   LYS A 256     -15.915  -7.293  17.428  1.00 95.62           O  
ATOM   2066  CG  LYS A 256     -13.424 -10.688  19.115  1.00 95.62           C  
ATOM   2067  CD  LYS A 256     -12.492 -11.562  18.271  1.00 95.62           C  
ATOM   2068  CE  LYS A 256     -11.507 -12.282  19.191  1.00 95.62           C  
ATOM   2069  NZ  LYS A 256     -10.494 -13.015  18.400  1.00 95.62           N  
ATOM   2070  N   LYS A 257     -17.443  -8.943  17.527  1.00 95.97           N  
ATOM   2071  CA  LYS A 257     -18.373  -8.337  16.561  1.00 95.97           C  
ATOM   2072  C   LYS A 257     -18.981  -7.048  17.113  1.00 95.97           C  
ATOM   2073  CB  LYS A 257     -19.453  -9.351  16.134  1.00 95.97           C  
ATOM   2074  O   LYS A 257     -18.945  -6.032  16.431  1.00 95.97           O  
ATOM   2075  CG  LYS A 257     -20.255  -8.838  14.924  1.00 95.97           C  
ATOM   2076  CD  LYS A 257     -21.151  -9.915  14.293  1.00 95.97           C  
ATOM   2077  CE  LYS A 257     -21.868  -9.348  13.055  1.00 95.97           C  
ATOM   2078  NZ  LYS A 257     -22.480 -10.414  12.215  1.00 95.97           N  
ATOM   2079  N   GLU A 258     -19.491  -7.071  18.343  1.00 96.06           N  
ATOM   2080  CA  GLU A 258     -20.061  -5.882  18.995  1.00 96.06           C  
ATOM   2081  C   GLU A 258     -18.991  -4.822  19.263  1.00 96.06           C  
ATOM   2082  CB  GLU A 258     -20.729  -6.268  20.317  1.00 96.06           C  
ATOM   2083  O   GLU A 258     -19.242  -3.638  19.048  1.00 96.06           O  
ATOM   2084  CG  GLU A 258     -21.959  -7.169  20.114  1.00 96.06           C  
ATOM   2085  CD  GLU A 258     -22.532  -7.693  21.440  1.00 96.06           C  
ATOM   2086  OE1 GLU A 258     -23.718  -8.076  21.443  1.00 96.06           O  
ATOM   2087  OE2 GLU A 258     -21.755  -7.795  22.420  1.00 96.06           O  
ATOM   2088  N   PHE A 259     -17.778  -5.240  19.645  1.00 97.43           N  
ATOM   2089  CA  PHE A 259     -16.628  -4.343  19.756  1.00 97.43           C  
ATOM   2090  C   PHE A 259     -16.366  -3.608  18.439  1.00 97.43           C  
ATOM   2091  CB  PHE A 259     -15.393  -5.136  20.196  1.00 97.43           C  
ATOM   2092  O   PHE A 259     -16.248  -2.387  18.439  1.00 97.43           O  
ATOM   2093  CG  PHE A 259     -14.158  -4.278  20.394  1.00 97.43           C  
ATOM   2094  CD1 PHE A 259     -13.379  -3.875  19.290  1.00 97.43           C  
ATOM   2095  CD2 PHE A 259     -13.762  -3.911  21.693  1.00 97.43           C  
ATOM   2096  CE1 PHE A 259     -12.229  -3.092  19.484  1.00 97.43           C  
ATOM   2097  CE2 PHE A 259     -12.598  -3.151  21.886  1.00 97.43           C  
ATOM   2098  CZ  PHE A 259     -11.838  -2.728  20.783  1.00 97.43           C  
ATOM   2099  N   LEU A 260     -16.315  -4.332  17.314  1.00 97.87           N  
ATOM   2100  CA  LEU A 260     -16.109  -3.732  15.995  1.00 97.87           C  
ATOM   2101  C   LEU A 260     -17.256  -2.798  15.603  1.00 97.87           C  
ATOM   2102  CB  LEU A 260     -15.906  -4.835  14.942  1.00 97.87           C  
ATOM   2103  O   LEU A 260     -16.992  -1.701  15.122  1.00 97.87           O  
ATOM   2104  CG  LEU A 260     -14.500  -5.458  14.958  1.00 97.87           C  
ATOM   2105  CD1 LEU A 260     -14.471  -6.684  14.046  1.00 97.87           C  
ATOM   2106  CD2 LEU A 260     -13.448  -4.465  14.460  1.00 97.87           C  
ATOM   2107  N   ARG A 261     -18.513  -3.174  15.872  1.00 97.02           N  
ATOM   2108  CA  ARG A 261     -19.674  -2.303  15.621  1.00 97.02           C  
ATOM   2109  C   ARG A 261     -19.616  -1.008  16.420  1.00 97.02           C  
ATOM   2110  CB  ARG A 261     -20.992  -3.036  15.922  1.00 97.02           C  
ATOM   2111  O   ARG A 261     -19.885   0.050  15.864  1.00 97.02           O  
ATOM   2112  CG  ARG A 261     -21.344  -4.166  14.948  1.00 97.02           C  
ATOM   2113  CD  ARG A 261     -21.275  -3.693  13.499  1.00 97.02           C  
ATOM   2114  NE  ARG A 261     -21.828  -4.684  12.571  1.00 97.02           N  
ATOM   2115  NH1 ARG A 261     -21.010  -3.672  10.680  1.00 97.02           N  
ATOM   2116  NH2 ARG A 261     -22.166  -5.548  10.499  1.00 97.02           N  
ATOM   2117  CZ  ARG A 261     -21.662  -4.630  11.265  1.00 97.02           C  
ATOM   2118  N   LEU A 262     -19.229  -1.068  17.694  1.00 96.42           N  
ATOM   2119  CA  LEU A 262     -19.003   0.143  18.481  1.00 96.42           C  
ATOM   2120  C   LEU A 262     -17.833   0.945  17.901  1.00 96.42           C  
ATOM   2121  CB  LEU A 262     -18.776  -0.232  19.957  1.00 96.42           C  
ATOM   2122  O   LEU A 262     -17.941   2.161  17.752  1.00 96.42           O  
ATOM   2123  CG  LEU A 262     -18.530   0.987  20.870  1.00 96.42           C  
ATOM   2124  CD1 LEU A 262     -19.713   1.958  20.887  1.00 96.42           C  
ATOM   2125  CD2 LEU A 262     -18.281   0.522  22.304  1.00 96.42           C  
ATOM   2126  N   ALA A 263     -16.740   0.273  17.534  1.00 97.66           N  
ATOM   2127  CA  ALA A 263     -15.544   0.920  17.019  1.00 97.66           C  
ATOM   2128  C   ALA A 263     -15.778   1.675  15.705  1.00 97.66           C  
ATOM   2129  CB  ALA A 263     -14.409  -0.094  16.905  1.00 97.66           C  
ATOM   2130  O   ALA A 263     -15.234   2.762  15.542  1.00 97.66           O  
ATOM   2131  N   GLN A 264     -16.637   1.159  14.823  1.00 97.68           N  
ATOM   2132  CA  GLN A 264     -17.053   1.820  13.580  1.00 97.68           C  
ATOM   2133  C   GLN A 264     -17.688   3.201  13.809  1.00 97.68           C  
ATOM   2134  CB  GLN A 264     -18.039   0.902  12.839  1.00 97.68           C  
ATOM   2135  O   GLN A 264     -17.650   4.048  12.923  1.00 97.68           O  
ATOM   2136  CG  GLN A 264     -17.320  -0.259  12.141  1.00 97.68           C  
ATOM   2137  CD  GLN A 264     -18.272  -1.268  11.504  1.00 97.68           C  
ATOM   2138  NE2 GLN A 264     -17.849  -1.883  10.432  1.00 97.68           N  
ATOM   2139  OE1 GLN A 264     -19.381  -1.549  11.950  1.00 97.68           O  
ATOM   2140  N   THR A 265     -18.240   3.457  15.000  1.00 96.63           N  
ATOM   2141  CA  THR A 265     -18.837   4.760  15.359  1.00 96.63           C  
ATOM   2142  C   THR A 265     -17.826   5.769  15.916  1.00 96.63           C  
ATOM   2143  CB  THR A 265     -20.004   4.604  16.350  1.00 96.63           C  
ATOM   2144  O   THR A 265     -18.170   6.926  16.163  1.00 96.63           O  
ATOM   2145  CG2 THR A 265     -21.008   3.527  15.939  1.00 96.63           C  
ATOM   2146  OG1 THR A 265     -19.540   4.292  17.648  1.00 96.63           O  
ATOM   2147  N   LEU A 266     -16.581   5.345  16.153  1.00 97.32           N  
ATOM   2148  CA  LEU A 266     -15.561   6.167  16.794  1.00 97.32           C  
ATOM   2149  C   LEU A 266     -14.878   7.088  15.785  1.00 97.32           C  
ATOM   2150  CB  LEU A 266     -14.534   5.291  17.526  1.00 97.32           C  
ATOM   2151  O   LEU A 266     -14.685   6.758  14.614  1.00 97.32           O  
ATOM   2152  CG  LEU A 266     -15.146   4.347  18.572  1.00 97.32           C  
ATOM   2153  CD1 LEU A 266     -14.077   3.394  19.096  1.00 97.32           C  
ATOM   2154  CD2 LEU A 266     -15.766   5.089  19.758  1.00 97.32           C  
ATOM   2155  N   ARG A 267     -14.448   8.256  16.267  1.00 95.25           N  
ATOM   2156  CA  ARG A 267     -13.752   9.236  15.436  1.00 95.25           C  
ATOM   2157  C   ARG A 267     -12.430   8.653  14.943  1.00 95.25           C  
ATOM   2158  CB  ARG A 267     -13.584  10.543  16.214  1.00 95.25           C  
ATOM   2159  O   ARG A 267     -11.647   8.119  15.728  1.00 95.25           O  
ATOM   2160  CG  ARG A 267     -12.915  11.661  15.396  1.00 95.25           C  
ATOM   2161  CD  ARG A 267     -12.949  12.939  16.235  1.00 95.25           C  
ATOM   2162  NE  ARG A 267     -12.290  14.092  15.586  1.00 95.25           N  
ATOM   2163  NH1 ARG A 267     -11.234  14.928  17.453  1.00 95.25           N  
ATOM   2164  NH2 ARG A 267     -11.355  16.168  15.657  1.00 95.25           N  
ATOM   2165  CZ  ARG A 267     -11.628  15.044  16.218  1.00 95.25           C  
ATOM   2166  N   HIS A 268     -12.199   8.809  13.642  1.00 97.27           N  
ATOM   2167  CA  HIS A 268     -11.039   8.284  12.915  1.00 97.27           C  
ATOM   2168  C   HIS A 268     -10.979   6.748  12.805  1.00 97.27           C  
ATOM   2169  CB  HIS A 268      -9.730   8.935  13.409  1.00 97.27           C  
ATOM   2170  O   HIS A 268      -9.939   6.199  12.440  1.00 97.27           O  
ATOM   2171  CG  HIS A 268      -9.616  10.433  13.228  1.00 97.27           C  
ATOM   2172  CD2 HIS A 268     -10.487  11.262  12.571  1.00 97.27           C  
ATOM   2173  ND1 HIS A 268      -8.487  11.172  13.585  1.00 97.27           N  
ATOM   2174  CE1 HIS A 268      -8.692  12.405  13.105  1.00 97.27           C  
ATOM   2175  NE2 HIS A 268      -9.895  12.505  12.531  1.00 97.27           N  
ATOM   2176  N   TYR A 269     -12.088   6.027  13.030  1.00 98.29           N  
ATOM   2177  CA  TYR A 269     -12.166   4.618  12.631  1.00 98.29           C  
ATOM   2178  C   TYR A 269     -11.864   4.455  11.134  1.00 98.29           C  
ATOM   2179  CB  TYR A 269     -13.530   4.011  12.971  1.00 98.29           C  
ATOM   2180  O   TYR A 269     -12.407   5.173  10.297  1.00 98.29           O  
ATOM   2181  CG  TYR A 269     -13.604   2.547  12.573  1.00 98.29           C  
ATOM   2182  CD1 TYR A 269     -14.074   2.183  11.295  1.00 98.29           C  
ATOM   2183  CD2 TYR A 269     -13.131   1.556  13.453  1.00 98.29           C  
ATOM   2184  CE1 TYR A 269     -14.033   0.835  10.888  1.00 98.29           C  
ATOM   2185  CE2 TYR A 269     -13.098   0.208  13.055  1.00 98.29           C  
ATOM   2186  OH  TYR A 269     -13.395  -1.437  11.355  1.00 98.29           O  
ATOM   2187  CZ  TYR A 269     -13.532  -0.151  11.764  1.00 98.29           C  
ATOM   2188  N   GLY A 270     -10.980   3.514  10.797  1.00 97.79           N  
ATOM   2189  CA  GLY A 270     -10.561   3.270   9.414  1.00 97.79           C  
ATOM   2190  C   GLY A 270      -9.531   4.263   8.865  1.00 97.79           C  
ATOM   2191  O   GLY A 270      -9.127   4.118   7.714  1.00 97.79           O  
ATOM   2192  N   TYR A 271      -9.061   5.231   9.659  1.00 98.46           N  
ATOM   2193  CA  TYR A 271      -8.012   6.151   9.222  1.00 98.46           C  
ATOM   2194  C   TYR A 271      -6.619   5.521   9.380  1.00 98.46           C  
ATOM   2195  CB  TYR A 271      -8.106   7.518   9.925  1.00 98.46           C  
ATOM   2196  O   TYR A 271      -6.362   4.699  10.264  1.00 98.46           O  
ATOM   2197  CG  TYR A 271      -9.235   8.445   9.479  1.00 98.46           C  
ATOM   2198  CD1 TYR A 271      -8.947   9.761   9.054  1.00 98.46           C  
ATOM   2199  CD2 TYR A 271     -10.578   8.020   9.505  1.00 98.46           C  
ATOM   2200  CE1 TYR A 271      -9.985  10.647   8.693  1.00 98.46           C  
ATOM   2201  CE2 TYR A 271     -11.617   8.903   9.160  1.00 98.46           C  
ATOM   2202  OH  TYR A 271     -12.361  11.080   8.520  1.00 98.46           O  
ATOM   2203  CZ  TYR A 271     -11.329  10.227   8.767  1.00 98.46           C  
ATOM   2204  N   LEU A 272      -5.692   5.935   8.519  1.00 98.25           N  
ATOM   2205  CA  LEU A 272      -4.260   5.699   8.643  1.00 98.25           C  
ATOM   2206  C   LEU A 272      -3.598   6.982   9.149  1.00 98.25           C  
ATOM   2207  CB  LEU A 272      -3.718   5.199   7.293  1.00 98.25           C  
ATOM   2208  O   LEU A 272      -3.667   8.019   8.486  1.00 98.25           O  
ATOM   2209  CG  LEU A 272      -2.269   4.678   7.366  1.00 98.25           C  
ATOM   2210  CD1 LEU A 272      -2.062   3.580   6.323  1.00 98.25           C  
ATOM   2211  CD2 LEU A 272      -1.226   5.764   7.104  1.00 98.25           C  
ATOM   2212  N   ARG A 273      -2.970   6.913  10.325  1.00 98.00           N  
ATOM   2213  CA  ARG A 273      -2.322   8.057  10.976  1.00 98.00           C  
ATOM   2214  C   ARG A 273      -0.837   8.112  10.624  1.00 98.00           C  
ATOM   2215  CB  ARG A 273      -2.574   7.971  12.485  1.00 98.00           C  
ATOM   2216  O   ARG A 273      -0.149   7.093  10.632  1.00 98.00           O  
ATOM   2217  CG  ARG A 273      -2.078   9.194  13.264  1.00 98.00           C  
ATOM   2218  CD  ARG A 273      -2.427   9.000  14.745  1.00 98.00           C  
ATOM   2219  NE  ARG A 273      -1.977  10.112  15.597  1.00 98.00           N  
ATOM   2220  NH1 ARG A 273       0.283   9.700  15.523  1.00 98.00           N  
ATOM   2221  NH2 ARG A 273      -0.497  11.369  16.777  1.00 98.00           N  
ATOM   2222  CZ  ARG A 273      -0.737  10.382  15.960  1.00 98.00           C  
ATOM   2223  N   PHE A 274      -0.339   9.313  10.361  1.00 98.20           N  
ATOM   2224  CA  PHE A 274       1.067   9.569  10.053  1.00 98.20           C  
ATOM   2225  C   PHE A 274       1.826  10.097  11.277  1.00 98.20           C  
ATOM   2226  CB  PHE A 274       1.140  10.504   8.840  1.00 98.20           C  
ATOM   2227  O   PHE A 274       1.231  10.505  12.282  1.00 98.20           O  
ATOM   2228  CG  PHE A 274       0.484   9.915   7.604  1.00 98.20           C  
ATOM   2229  CD1 PHE A 274       1.196   9.011   6.804  1.00 98.20           C  
ATOM   2230  CD2 PHE A 274      -0.846  10.232   7.267  1.00 98.20           C  
ATOM   2231  CE1 PHE A 274       0.590   8.444   5.675  1.00 98.20           C  
ATOM   2232  CE2 PHE A 274      -1.459   9.649   6.146  1.00 98.20           C  
ATOM   2233  CZ  PHE A 274      -0.736   8.757   5.340  1.00 98.20           C  
ATOM   2234  N   ASP A 275       3.155  10.069  11.207  1.00 97.15           N  
ATOM   2235  CA  ASP A 275       4.015  10.715  12.190  1.00 97.15           C  
ATOM   2236  C   ASP A 275       3.799  12.234  12.185  1.00 97.15           C  
ATOM   2237  CB  ASP A 275       5.490  10.355  11.952  1.00 97.15           C  
ATOM   2238  O   ASP A 275       3.338  12.824  11.203  1.00 97.15           O  
ATOM   2239  CG  ASP A 275       5.821   8.898  12.298  1.00 97.15           C  
ATOM   2240  OD1 ASP A 275       5.341   8.387  13.346  1.00 97.15           O  
ATOM   2241  OD2 ASP A 275       6.630   8.290  11.565  1.00 97.15           O  
ATOM   2242  N   ALA A 276       4.118  12.870  13.315  1.00 96.34           N  
ATOM   2243  CA  ALA A 276       4.022  14.318  13.440  1.00 96.34           C  
ATOM   2244  C   ALA A 276       4.923  15.001  12.403  1.00 96.34           C  
ATOM   2245  CB  ALA A 276       4.376  14.734  14.871  1.00 96.34           C  
ATOM   2246  O   ALA A 276       6.077  14.614  12.212  1.00 96.34           O  
ATOM   2247  N   CYS A 277       4.385  16.017  11.741  1.00 97.23           N  
ATOM   2248  CA  CYS A 277       5.047  16.722  10.654  1.00 97.23           C  
ATOM   2249  C   CYS A 277       4.615  18.197  10.641  1.00 97.23           C  
ATOM   2250  CB  CYS A 277       4.755  15.933   9.366  1.00 97.23           C  
ATOM   2251  O   CYS A 277       4.049  18.679  11.625  1.00 97.23           O  
ATOM   2252  SG  CYS A 277       3.018  16.033   8.843  1.00 97.23           S  
ATOM   2253  N   VAL A 278       4.890  18.928   9.559  1.00 97.01           N  
ATOM   2254  CA  VAL A 278       4.468  20.333   9.426  1.00 97.01           C  
ATOM   2255  C   VAL A 278       3.653  20.553   8.159  1.00 97.01           C  
ATOM   2256  CB  VAL A 278       5.637  21.332   9.537  1.00 97.01           C  
ATOM   2257  O   VAL A 278       3.818  19.831   7.174  1.00 97.01           O  
ATOM   2258  CG1 VAL A 278       6.348  21.219  10.890  1.00 97.01           C  
ATOM   2259  CG2 VAL A 278       6.674  21.171   8.425  1.00 97.01           C  
ATOM   2260  N   ALA A 279       2.773  21.546   8.190  1.00 97.45           N  
ATOM   2261  CA  ALA A 279       2.017  22.011   7.036  1.00 97.45           C  
ATOM   2262  C   ALA A 279       2.061  23.541   6.935  1.00 97.45           C  
ATOM   2263  CB  ALA A 279       0.582  21.473   7.118  1.00 97.45           C  
ATOM   2264  O   ALA A 279       2.396  24.223   7.900  1.00 97.45           O  
ATOM   2265  N   ASP A 280       1.706  24.085   5.774  1.00 96.02           N  
ATOM   2266  CA  ASP A 280       1.533  25.528   5.556  1.00 96.02           C  
ATOM   2267  C   ASP A 280       0.104  26.033   5.842  1.00 96.02           C  
ATOM   2268  CB  ASP A 280       2.036  25.914   4.155  1.00 96.02           C  
ATOM   2269  O   ASP A 280      -0.248  27.163   5.498  1.00 96.02           O  
ATOM   2270  CG  ASP A 280       1.199  25.322   3.013  1.00 96.02           C  
ATOM   2271  OD1 ASP A 280       0.193  24.631   3.290  1.00 96.02           O  
ATOM   2272  OD2 ASP A 280       1.615  25.471   1.840  1.00 96.02           O  
ATOM   2273  N   PHE A 281      -0.713  25.203   6.495  1.00 94.23           N  
ATOM   2274  CA  PHE A 281      -2.082  25.510   6.887  1.00 94.23           C  
ATOM   2275  C   PHE A 281      -2.268  25.331   8.404  1.00 94.23           C  
ATOM   2276  CB  PHE A 281      -3.048  24.620   6.099  1.00 94.23           C  
ATOM   2277  O   PHE A 281      -1.896  24.281   8.935  1.00 94.23           O  
ATOM   2278  CG  PHE A 281      -4.502  24.869   6.444  1.00 94.23           C  
ATOM   2279  CD1 PHE A 281      -5.115  24.158   7.494  1.00 94.23           C  
ATOM   2280  CD2 PHE A 281      -5.232  25.843   5.739  1.00 94.23           C  
ATOM   2281  CE1 PHE A 281      -6.456  24.414   7.831  1.00 94.23           C  
ATOM   2282  CE2 PHE A 281      -6.572  26.101   6.078  1.00 94.23           C  
ATOM   2283  CZ  PHE A 281      -7.185  25.383   7.121  1.00 94.23           C  
ATOM   2284  N   PRO A 282      -2.894  26.295   9.111  1.00 91.46           N  
ATOM   2285  CA  PRO A 282      -3.439  27.565   8.611  1.00 91.46           C  
ATOM   2286  C   PRO A 282      -2.364  28.637   8.375  1.00 91.46           C  
ATOM   2287  CB  PRO A 282      -4.416  28.010   9.702  1.00 91.46           C  
ATOM   2288  O   PRO A 282      -2.649  29.670   7.777  1.00 91.46           O  
ATOM   2289  CG  PRO A 282      -3.751  27.505  10.982  1.00 91.46           C  
ATOM   2290  CD  PRO A 282      -3.127  26.183  10.539  1.00 91.46           C  
ATOM   2291  N   GLU A 283      -1.150  28.393   8.856  1.00 92.04           N  
ATOM   2292  CA  GLU A 283       0.015  29.257   8.721  1.00 92.04           C  
ATOM   2293  C   GLU A 283       1.247  28.417   8.375  1.00 92.04           C  
ATOM   2294  CB  GLU A 283       0.214  30.085  10.003  1.00 92.04           C  
ATOM   2295  O   GLU A 283       1.244  27.192   8.521  1.00 92.04           O  
ATOM   2296  CG  GLU A 283       0.533  29.243  11.254  1.00 92.04           C  
ATOM   2297  CD  GLU A 283       0.549  30.066  12.554  1.00 92.04           C  
ATOM   2298  OE1 GLU A 283       0.511  29.428  13.633  1.00 92.04           O  
ATOM   2299  OE2 GLU A 283       0.554  31.317  12.477  1.00 92.04           O  
ATOM   2300  N   LYS A 284       2.303  29.080   7.904  1.00 94.18           N  
ATOM   2301  CA  LYS A 284       3.535  28.418   7.482  1.00 94.18           C  
ATOM   2302  C   LYS A 284       4.186  27.656   8.644  1.00 94.18           C  
ATOM   2303  CB  LYS A 284       4.478  29.457   6.870  1.00 94.18           C  
ATOM   2304  O   LYS A 284       4.261  28.173   9.753  1.00 94.18           O  
ATOM   2305  CG  LYS A 284       5.595  28.763   6.089  1.00 94.18           C  
ATOM   2306  CD  LYS A 284       6.598  29.773   5.542  1.00 94.18           C  
ATOM   2307  CE  LYS A 284       7.742  28.979   4.914  1.00 94.18           C  
ATOM   2308  NZ  LYS A 284       8.803  29.876   4.407  1.00 94.18           N  
ATOM   2309  N   ASP A 285       4.701  26.460   8.351  1.00 94.19           N  
ATOM   2310  CA  ASP A 285       5.428  25.599   9.295  1.00 94.19           C  
ATOM   2311  C   ASP A 285       4.607  25.222  10.551  1.00 94.19           C  
ATOM   2312  CB  ASP A 285       6.836  26.171   9.581  1.00 94.19           C  
ATOM   2313  O   ASP A 285       5.158  24.942  11.618  1.00 94.19           O  
ATOM   2314  CG  ASP A 285       7.690  26.319   8.310  1.00 94.19           C  
ATOM   2315  OD1 ASP A 285       7.812  25.317   7.567  1.00 94.19           O  
ATOM   2316  OD2 ASP A 285       8.215  27.430   8.048  1.00 94.19           O  
ATOM   2317  N   CYS A 286       3.275  25.168  10.425  1.00 94.72           N  
ATOM   2318  CA  CYS A 286       2.373  24.756  11.493  1.00 94.72           C  
ATOM   2319  C   CYS A 286       2.587  23.269  11.835  1.00 94.72           C  
ATOM   2320  CB  CYS A 286       0.920  25.021  11.075  1.00 94.72           C  
ATOM   2321  O   CYS A 286       2.490  22.420  10.942  1.00 94.72           O  
ATOM   2322  SG  CYS A 286      -0.181  24.728  12.495  1.00 94.72           S  
ATOM   2323  N   PRO A 287       2.845  22.906  13.107  1.00 95.93           N  
ATOM   2324  CA  PRO A 287       2.960  21.511  13.512  1.00 95.93           C  
ATOM   2325  C   PRO A 287       1.611  20.795  13.433  1.00 95.93           C  
ATOM   2326  CB  PRO A 287       3.528  21.521  14.935  1.00 95.93           C  
ATOM   2327  O   PRO A 287       0.625  21.210  14.054  1.00 95.93           O  
ATOM   2328  CG  PRO A 287       4.148  22.909  15.071  1.00 95.93           C  
ATOM   2329  CD  PRO A 287       3.244  23.775  14.202  1.00 95.93           C  
ATOM   2330  N   VAL A 288       1.581  19.672  12.718  1.00 96.97           N  
ATOM   2331  CA  VAL A 288       0.360  18.903  12.473  1.00 96.97           C  
ATOM   2332  C   VAL A 288       0.558  17.404  12.678  1.00 96.97           C  
ATOM   2333  CB  VAL A 288      -0.248  19.193  11.084  1.00 96.97           C  
ATOM   2334  O   VAL A 288       1.660  16.862  12.576  1.00 96.97           O  
ATOM   2335  CG1 VAL A 288      -0.588  20.673  10.900  1.00 96.97           C  
ATOM   2336  CG2 VAL A 288       0.656  18.758   9.926  1.00 96.97           C  
ATOM   2337  N   VAL A 289      -0.549  16.714  12.938  1.00 96.89           N  
ATOM   2338  CA  VAL A 289      -0.672  15.267  12.753  1.00 96.89           C  
ATOM   2339  C   VAL A 289      -1.676  15.030  11.637  1.00 96.89           C  
ATOM   2340  CB  VAL A 289      -1.100  14.565  14.049  1.00 96.89           C  
ATOM   2341  O   VAL A 289      -2.836  15.424  11.747  1.00 96.89           O  
ATOM   2342  CG1 VAL A 289      -1.340  13.067  13.832  1.00 96.89           C  
ATOM   2343  CG2 VAL A 289      -0.035  14.726  15.143  1.00 96.89           C  
ATOM   2344  N   VAL A 290      -1.225  14.378  10.571  1.00 98.23           N  
ATOM   2345  CA  VAL A 290      -2.065  14.040   9.419  1.00 98.23           C  
ATOM   2346  C   VAL A 290      -2.646  12.644   9.614  1.00 98.23           C  
ATOM   2347  CB  VAL A 290      -1.277  14.152   8.103  1.00 98.23           C  
ATOM   2348  O   VAL A 290      -1.959  11.738  10.090  1.00 98.23           O  
ATOM   2349  CG1 VAL A 290      -2.159  13.905   6.871  1.00 98.23           C  
ATOM   2350  CG2 VAL A 290      -0.645  15.540   7.951  1.00 98.23           C  
ATOM   2351  N   SER A 291      -3.903  12.455   9.229  1.00 98.30           N  
ATOM   2352  CA  SER A 291      -4.541  11.140   9.113  1.00 98.30           C  
ATOM   2353  C   SER A 291      -5.354  11.073   7.821  1.00 98.30           C  
ATOM   2354  CB  SER A 291      -5.425  10.850  10.331  1.00 98.30           C  
ATOM   2355  O   SER A 291      -6.029  12.039   7.479  1.00 98.30           O  
ATOM   2356  OG  SER A 291      -4.669  10.991  11.517  1.00 98.30           O  
ATOM   2357  N   ALA A 292      -5.292   9.954   7.102  1.00 98.66           N  
ATOM   2358  CA  ALA A 292      -6.056   9.726   5.874  1.00 98.66           C  
ATOM   2359  C   ALA A 292      -7.153   8.692   6.120  1.00 98.66           C  
ATOM   2360  CB  ALA A 292      -5.105   9.254   4.767  1.00 98.66           C  
ATOM   2361  O   ALA A 292      -6.859   7.631   6.661  1.00 98.66           O  
ATOM   2362  N   GLY A 293      -8.384   8.967   5.711  1.00 98.10           N  
ATOM   2363  CA  GLY A 293      -9.506   8.039   5.852  1.00 98.10           C  
ATOM   2364  C   GLY A 293     -10.823   8.706   5.489  1.00 98.10           C  
ATOM   2365  O   GLY A 293     -10.858   9.917   5.307  1.00 98.10           O  
ATOM   2366  N   ASN A 294     -11.898   7.926   5.339  1.00 95.86           N  
ATOM   2367  CA  ASN A 294     -13.242   8.442   5.034  1.00 95.86           C  
ATOM   2368  C   ASN A 294     -13.289   9.455   3.862  1.00 95.86           C  
ATOM   2369  CB  ASN A 294     -13.855   8.991   6.328  1.00 95.86           C  
ATOM   2370  O   ASN A 294     -14.024  10.445   3.888  1.00 95.86           O  
ATOM   2371  CG  ASN A 294     -15.327   9.322   6.198  1.00 95.86           C  
ATOM   2372  ND2 ASN A 294     -15.784  10.338   6.891  1.00 95.86           N  
ATOM   2373  OD1 ASN A 294     -16.076   8.681   5.481  1.00 95.86           O  
ATOM   2374  N   SER A 295     -12.487   9.209   2.820  1.00 96.78           N  
ATOM   2375  CA  SER A 295     -12.352  10.105   1.662  1.00 96.78           C  
ATOM   2376  C   SER A 295     -11.896  11.530   2.013  1.00 96.78           C  
ATOM   2377  CB  SER A 295     -13.630  10.104   0.817  1.00 96.78           C  
ATOM   2378  O   SER A 295     -12.333  12.496   1.385  1.00 96.78           O  
ATOM   2379  OG  SER A 295     -13.967   8.782   0.450  1.00 96.78           O  
ATOM   2380  N   GLU A 296     -11.009  11.687   2.996  1.00 97.81           N  
ATOM   2381  CA  GLU A 296     -10.409  12.969   3.371  1.00 97.81           C  
ATOM   2382  C   GLU A 296      -8.992  12.836   3.956  1.00 97.81           C  
ATOM   2383  CB  GLU A 296     -11.342  13.730   4.331  1.00 97.81           C  
ATOM   2384  O   GLU A 296      -8.559  11.765   4.394  1.00 97.81           O  
ATOM   2385  CG  GLU A 296     -11.644  12.993   5.640  1.00 97.81           C  
ATOM   2386  CD  GLU A 296     -12.579  13.788   6.548  1.00 97.81           C  
ATOM   2387  OE1 GLU A 296     -12.339  13.745   7.779  1.00 97.81           O  
ATOM   2388  OE2 GLU A 296     -13.546  14.391   6.017  1.00 97.81           O  
ATOM   2389  N   LEU A 297      -8.269  13.959   3.976  1.00 98.39           N  
ATOM   2390  CA  LEU A 297      -7.120  14.175   4.853  1.00 98.39           C  
ATOM   2391  C   LEU A 297      -7.539  15.042   6.038  1.00 98.39           C  
ATOM   2392  CB  LEU A 297      -5.945  14.827   4.102  1.00 98.39           C  
ATOM   2393  O   LEU A 297      -8.007  16.166   5.867  1.00 98.39           O  
ATOM   2394  CG  LEU A 297      -5.222  13.914   3.102  1.00 98.39           C  
ATOM   2395  CD1 LEU A 297      -4.054  14.675   2.470  1.00 98.39           C  
ATOM   2396  CD2 LEU A 297      -4.654  12.655   3.756  1.00 98.39           C  
ATOM   2397  N   SER A 298      -7.316  14.528   7.239  1.00 97.97           N  
ATOM   2398  CA  SER A 298      -7.533  15.231   8.497  1.00 97.97           C  
ATOM   2399  C   SER A 298      -6.204  15.752   9.036  1.00 97.97           C  
ATOM   2400  CB  SER A 298      -8.200  14.272   9.477  1.00 97.97           C  
ATOM   2401  O   SER A 298      -5.289  14.967   9.293  1.00 97.97           O  
ATOM   2402  OG  SER A 298      -8.522  14.951  10.662  1.00 97.97           O  
ATOM   2403  N   LEU A 299      -6.089  17.066   9.220  1.00 97.43           N  
ATOM   2404  CA  LEU A 299      -4.923  17.749   9.785  1.00 97.43           C  
ATOM   2405  C   LEU A 299      -5.258  18.230  11.195  1.00 97.43           C  
ATOM   2406  CB  LEU A 299      -4.501  18.933   8.887  1.00 97.43           C  
ATOM   2407  O   LEU A 299      -5.950  19.232  11.368  1.00 97.43           O  
ATOM   2408  CG  LEU A 299      -3.533  18.567   7.752  1.00 97.43           C  
ATOM   2409  CD1 LEU A 299      -4.141  17.592   6.743  1.00 97.43           C  
ATOM   2410  CD2 LEU A 299      -3.087  19.828   7.011  1.00 97.43           C  
ATOM   2411  N   GLN A 300      -4.742  17.540  12.210  1.00 94.85           N  
ATOM   2412  CA  GLN A 300      -4.820  18.001  13.594  1.00 94.85           C  
ATOM   2413  C   GLN A 300      -3.700  18.993  13.872  1.00 94.85           C  
ATOM   2414  CB  GLN A 300      -4.761  16.829  14.567  1.00 94.85           C  
ATOM   2415  O   GLN A 300      -2.529  18.623  13.957  1.00 94.85           O  
ATOM   2416  CG  GLN A 300      -6.070  16.050  14.505  1.00 94.85           C  
ATOM   2417  CD  GLN A 300      -6.069  14.835  15.408  1.00 94.85           C  
ATOM   2418  NE2 GLN A 300      -7.087  14.033  15.255  1.00 94.85           N  
ATOM   2419  OE1 GLN A 300      -5.196  14.591  16.232  1.00 94.85           O  
ATOM   2420  N   LEU A 301      -4.091  20.251  14.012  1.00 93.24           N  
ATOM   2421  CA  LEU A 301      -3.235  21.408  14.204  1.00 93.24           C  
ATOM   2422  C   LEU A 301      -2.862  21.535  15.683  1.00 93.24           C  
ATOM   2423  CB  LEU A 301      -3.982  22.668  13.723  1.00 93.24           C  
ATOM   2424  O   LEU A 301      -3.739  21.510  16.556  1.00 93.24           O  
ATOM   2425  CG  LEU A 301      -4.690  22.568  12.354  1.00 93.24           C  
ATOM   2426  CD1 LEU A 301      -5.514  23.833  12.121  1.00 93.24           C  
ATOM   2427  CD2 LEU A 301      -3.706  22.355  11.210  1.00 93.24           C  
ATOM   2428  N   ARG A 302      -1.572  21.726  15.970  1.00 86.65           N  
ATOM   2429  CA  ARG A 302      -1.086  22.108  17.302  1.00 86.65           C  
ATOM   2430  C   ARG A 302      -0.738  23.590  17.306  1.00 86.65           C  
ATOM   2431  CB  ARG A 302       0.116  21.248  17.701  1.00 86.65           C  
ATOM   2432  O   ARG A 302       0.378  23.969  16.962  1.00 86.65           O  
ATOM   2433  CG  ARG A 302      -0.278  19.801  18.008  1.00 86.65           C  
ATOM   2434  CD  ARG A 302       0.970  19.048  18.473  1.00 86.65           C  
ATOM   2435  NE  ARG A 302       0.664  17.653  18.831  1.00 86.65           N  
ATOM   2436  NH1 ARG A 302       2.822  17.010  19.272  1.00 86.65           N  
ATOM   2437  NH2 ARG A 302       1.157  15.544  19.527  1.00 86.65           N  
ATOM   2438  CZ  ARG A 302       1.546  16.745  19.205  1.00 86.65           C  
ATOM   2439  N   LEU A 303      -1.702  24.416  17.705  1.00 79.64           N  
ATOM   2440  CA  LEU A 303      -1.531  25.866  17.765  1.00 79.64           C  
ATOM   2441  C   LEU A 303      -0.906  26.316  19.101  1.00 79.64           C  
ATOM   2442  CB  LEU A 303      -2.886  26.547  17.501  1.00 79.64           C  
ATOM   2443  O   LEU A 303      -1.019  25.604  20.111  1.00 79.64           O  
ATOM   2444  CG  LEU A 303      -3.460  26.271  16.098  1.00 79.64           C  
ATOM   2445  CD1 LEU A 303      -4.847  26.898  15.991  1.00 79.64           C  
ATOM   2446  CD2 LEU A 303      -2.596  26.840  14.972  1.00 79.64           C  
ATOM   2447  N   PRO A 304      -0.279  27.509  19.142  1.00 77.97           N  
ATOM   2448  CA  PRO A 304       0.170  28.125  20.387  1.00 77.97           C  
ATOM   2449  C   PRO A 304      -0.959  28.167  21.431  1.00 77.97           C  
ATOM   2450  CB  PRO A 304       0.660  29.526  20.001  1.00 77.97           C  
ATOM   2451  O   PRO A 304      -2.100  28.499  21.118  1.00 77.97           O  
ATOM   2452  CG  PRO A 304       1.049  29.381  18.529  1.00 77.97           C  
ATOM   2453  CD  PRO A 304       0.031  28.373  18.007  1.00 77.97           C  
ATOM   2454  N   GLY A 305      -0.654  27.798  22.679  1.00 76.48           N  
ATOM   2455  CA  GLY A 305      -1.650  27.709  23.760  1.00 76.48           C  
ATOM   2456  C   GLY A 305      -2.369  26.358  23.886  1.00 76.48           C  
ATOM   2457  O   GLY A 305      -3.397  26.287  24.551  1.00 76.48           O  
ATOM   2458  N   GLN A 306      -1.843  25.290  23.268  1.00 69.23           N  
ATOM   2459  CA  GLN A 306      -2.390  23.919  23.324  1.00 69.23           C  
ATOM   2460  C   GLN A 306      -3.827  23.776  22.789  1.00 69.23           C  
ATOM   2461  CB  GLN A 306      -2.241  23.289  24.725  1.00 69.23           C  
ATOM   2462  O   GLN A 306      -4.493  22.773  23.055  1.00 69.23           O  
ATOM   2463  CG  GLN A 306      -0.796  23.184  25.231  1.00 69.23           C  
ATOM   2464  CD  GLN A 306      -0.693  22.412  26.547  1.00 69.23           C  
ATOM   2465  NE2 GLN A 306       0.503  22.142  27.021  1.00 69.23           N  
ATOM   2466  OE1 GLN A 306      -1.661  22.026  27.178  1.00 69.23           O  
ATOM   2467  N   GLN A 307      -4.313  24.736  21.997  1.00 71.49           N  
ATOM   2468  CA  GLN A 307      -5.580  24.562  21.297  1.00 71.49           C  
ATOM   2469  C   GLN A 307      -5.402  23.550  20.165  1.00 71.49           C  
ATOM   2470  CB  GLN A 307      -6.140  25.892  20.780  1.00 71.49           C  
ATOM   2471  O   GLN A 307      -4.641  23.773  19.221  1.00 71.49           O  
ATOM   2472  CG  GLN A 307      -6.674  26.766  21.925  1.00 71.49           C  
ATOM   2473  CD  GLN A 307      -7.510  27.947  21.439  1.00 71.49           C  
ATOM   2474  NE2 GLN A 307      -7.949  28.801  22.337  1.00 71.49           N  
ATOM   2475  OE1 GLN A 307      -7.817  28.116  20.268  1.00 71.49           O  
ATOM   2476  N   LEU A 308      -6.126  22.435  20.265  1.00 78.85           N  
ATOM   2477  CA  LEU A 308      -6.225  21.453  19.196  1.00 78.85           C  
ATOM   2478  C   LEU A 308      -7.328  21.902  18.231  1.00 78.85           C  
ATOM   2479  CB  LEU A 308      -6.487  20.058  19.796  1.00 78.85           C  
ATOM   2480  O   LEU A 308      -8.498  21.974  18.610  1.00 78.85           O  
ATOM   2481  CG  LEU A 308      -6.023  18.928  18.858  1.00 78.85           C  
ATOM   2482  CD1 LEU A 308      -4.525  18.657  19.033  1.00 78.85           C  
ATOM   2483  CD2 LEU A 308      -6.779  17.633  19.157  1.00 78.85           C  
ATOM   2484  N   ARG A 309      -6.956  22.209  16.989  1.00 88.23           N  
ATOM   2485  CA  ARG A 309      -7.904  22.432  15.887  1.00 88.23           C  
ATOM   2486  C   ARG A 309      -7.751  21.329  14.852  1.00 88.23           C  
ATOM   2487  CB  ARG A 309      -7.730  23.834  15.284  1.00 88.23           C  
ATOM   2488  O   ARG A 309      -6.708  20.691  14.784  1.00 88.23           O  
ATOM   2489  CG  ARG A 309      -8.343  24.924  16.174  1.00 88.23           C  
ATOM   2490  CD  ARG A 309      -8.418  26.245  15.399  1.00 88.23           C  
ATOM   2491  NE  ARG A 309      -9.307  27.217  16.058  1.00 88.23           N  
ATOM   2492  NH1 ARG A 309      -9.260  28.807  14.401  1.00 88.23           N  
ATOM   2493  NH2 ARG A 309     -10.608  29.081  16.158  1.00 88.23           N  
ATOM   2494  CZ  ARG A 309      -9.718  28.359  15.538  1.00 88.23           C  
ATOM   2495  N   GLU A 310      -8.780  21.101  14.051  1.00 88.96           N  
ATOM   2496  CA  GLU A 310      -8.730  20.128  12.961  1.00 88.96           C  
ATOM   2497  C   GLU A 310      -9.169  20.796  11.659  1.00 88.96           C  
ATOM   2498  CB  GLU A 310      -9.560  18.887  13.324  1.00 88.96           C  
ATOM   2499  O   GLU A 310     -10.165  21.519  11.639  1.00 88.96           O  
ATOM   2500  CG  GLU A 310      -9.322  17.712  12.362  1.00 88.96           C  
ATOM   2501  CD  GLU A 310      -9.984  16.438  12.900  1.00 88.96           C  
ATOM   2502  OE1 GLU A 310      -9.261  15.510  13.339  1.00 88.96           O  
ATOM   2503  OE2 GLU A 310     -11.221  16.431  13.071  1.00 88.96           O  
ATOM   2504  N   GLY A 311      -8.398  20.588  10.594  1.00 92.11           N  
ATOM   2505  CA  GLY A 311      -8.814  20.866   9.224  1.00 92.11           C  
ATOM   2506  C   GLY A 311      -9.117  19.553   8.511  1.00 92.11           C  
ATOM   2507  O   GLY A 311      -8.240  18.695   8.438  1.00 92.11           O  
ATOM   2508  N   SER A 312     -10.329  19.404   7.977  1.00 95.97           N  
ATOM   2509  CA  SER A 312     -10.733  18.237   7.182  1.00 95.97           C  
ATOM   2510  C   SER A 312     -10.800  18.608   5.704  1.00 95.97           C  
ATOM   2511  CB  SER A 312     -12.077  17.674   7.653  1.00 95.97           C  
ATOM   2512  O   SER A 312     -11.586  19.466   5.301  1.00 95.97           O  
ATOM   2513  OG  SER A 312     -11.949  17.148   8.956  1.00 95.97           O  
ATOM   2514  N   PHE A 313      -9.973  17.953   4.893  1.00 97.59           N  
ATOM   2515  CA  PHE A 313      -9.844  18.200   3.462  1.00 97.59           C  
ATOM   2516  C   PHE A 313     -10.401  17.013   2.677  1.00 97.59           C  
ATOM   2517  CB  PHE A 313      -8.376  18.484   3.122  1.00 97.59           C  
ATOM   2518  O   PHE A 313      -9.750  15.974   2.558  1.00 97.59           O  
ATOM   2519  CG  PHE A 313      -7.831  19.735   3.777  1.00 97.59           C  
ATOM   2520  CD1 PHE A 313      -7.953  20.979   3.133  1.00 97.59           C  
ATOM   2521  CD2 PHE A 313      -7.215  19.662   5.040  1.00 97.59           C  
ATOM   2522  CE1 PHE A 313      -7.432  22.140   3.725  1.00 97.59           C  
ATOM   2523  CE2 PHE A 313      -6.701  20.825   5.640  1.00 97.59           C  
ATOM   2524  CZ  PHE A 313      -6.798  22.060   4.975  1.00 97.59           C  
ATOM   2525  N   ARG A 314     -11.610  17.164   2.132  1.00 97.42           N  
ATOM   2526  CA  ARG A 314     -12.309  16.129   1.355  1.00 97.42           C  
ATOM   2527  C   ARG A 314     -11.562  15.833   0.057  1.00 97.42           C  
ATOM   2528  CB  ARG A 314     -13.752  16.575   1.052  1.00 97.42           C  
ATOM   2529  O   ARG A 314     -11.250  16.746  -0.705  1.00 97.42           O  
ATOM   2530  CG  ARG A 314     -14.608  16.869   2.299  1.00 97.42           C  
ATOM   2531  CD  ARG A 314     -14.953  15.629   3.131  1.00 97.42           C  
ATOM   2532  NE  ARG A 314     -15.944  14.770   2.456  1.00 97.42           N  
ATOM   2533  NH1 ARG A 314     -15.863  13.065   3.986  1.00 97.42           N  
ATOM   2534  NH2 ARG A 314     -17.242  12.922   2.220  1.00 97.42           N  
ATOM   2535  CZ  ARG A 314     -16.345  13.591   2.891  1.00 97.42           C  
ATOM   2536  N   VAL A 315     -11.340  14.556  -0.240  1.00 96.29           N  
ATOM   2537  CA  VAL A 315     -10.681  14.103  -1.475  1.00 96.29           C  
ATOM   2538  C   VAL A 315     -11.423  14.614  -2.709  1.00 96.29           C  
ATOM   2539  CB  VAL A 315     -10.576  12.566  -1.493  1.00 96.29           C  
ATOM   2540  O   VAL A 315     -10.783  15.048  -3.657  1.00 96.29           O  
ATOM   2541  CG1 VAL A 315     -10.149  12.002  -2.851  1.00 96.29           C  
ATOM   2542  CG2 VAL A 315      -9.541  12.087  -0.470  1.00 96.29           C  
ATOM   2543  N   THR A 316     -12.758  14.647  -2.691  1.00 94.99           N  
ATOM   2544  CA  THR A 316     -13.569  15.157  -3.812  1.00 94.99           C  
ATOM   2545  C   THR A 316     -13.280  16.619  -4.147  1.00 94.99           C  
ATOM   2546  CB  THR A 316     -15.072  14.994  -3.533  1.00 94.99           C  
ATOM   2547  O   THR A 316     -13.399  16.990  -5.304  1.00 94.99           O  
ATOM   2548  CG2 THR A 316     -15.466  13.516  -3.504  1.00 94.99           C  
ATOM   2549  OG1 THR A 316     -15.407  15.543  -2.275  1.00 94.99           O  
ATOM   2550  N   ARG A 317     -12.820  17.433  -3.185  1.00 96.05           N  
ATOM   2551  CA  ARG A 317     -12.490  18.860  -3.366  1.00 96.05           C  
ATOM   2552  C   ARG A 317     -11.027  19.128  -3.729  1.00 96.05           C  
ATOM   2553  CB  ARG A 317     -12.897  19.643  -2.112  1.00 96.05           C  
ATOM   2554  O   ARG A 317     -10.647  20.284  -3.920  1.00 96.05           O  
ATOM   2555  CG  ARG A 317     -14.417  19.646  -1.897  1.00 96.05           C  
ATOM   2556  CD  ARG A 317     -14.792  20.478  -0.668  1.00 96.05           C  
ATOM   2557  NE  ARG A 317     -14.538  21.921  -0.877  1.00 96.05           N  
ATOM   2558  NH1 ARG A 317     -16.654  22.703  -0.451  1.00 96.05           N  
ATOM   2559  NH2 ARG A 317     -15.139  24.129  -0.992  1.00 96.05           N  
ATOM   2560  CZ  ARG A 317     -15.433  22.890  -0.784  1.00 96.05           C  
ATOM   2561  N   MET A 318     -10.196  18.092  -3.824  1.00 97.20           N  
ATOM   2562  CA  MET A 318      -8.810  18.213  -4.281  1.00 97.20           C  
ATOM   2563  C   MET A 318      -8.772  18.123  -5.806  1.00 97.20           C  
ATOM   2564  CB  MET A 318      -7.947  17.105  -3.658  1.00 97.20           C  
ATOM   2565  O   MET A 318      -9.127  17.085  -6.350  1.00 97.20           O  
ATOM   2566  CG  MET A 318      -7.852  17.230  -2.138  1.00 97.20           C  
ATOM   2567  SD  MET A 318      -6.965  15.866  -1.350  1.00 97.20           S  
ATOM   2568  CE  MET A 318      -7.174  16.352   0.381  1.00 97.20           C  
ATOM   2569  N   ARG A 319      -8.319  19.161  -6.513  1.00 94.25           N  
ATOM   2570  CA  ARG A 319      -8.200  19.129  -7.985  1.00 94.25           C  
ATOM   2571  C   ARG A 319      -7.072  18.210  -8.443  1.00 94.25           C  
ATOM   2572  CB  ARG A 319      -8.013  20.562  -8.509  1.00 94.25           C  
ATOM   2573  O   ARG A 319      -7.209  17.440  -9.392  1.00 94.25           O  
ATOM   2574  CG  ARG A 319      -7.988  20.588 -10.045  1.00 94.25           C  
ATOM   2575  CD  ARG A 319      -8.000  22.013 -10.607  1.00 94.25           C  
ATOM   2576  NE  ARG A 319      -6.700  22.703 -10.485  1.00 94.25           N  
ATOM   2577  NH1 ARG A 319      -7.248  24.617 -11.615  1.00 94.25           N  
ATOM   2578  NH2 ARG A 319      -5.187  24.374 -10.878  1.00 94.25           N  
ATOM   2579  CZ  ARG A 319      -6.379  23.880 -10.991  1.00 94.25           C  
ATOM   2580  N   CYS A 320      -5.941  18.316  -7.766  1.00 94.11           N  
ATOM   2581  CA  CYS A 320      -4.748  17.527  -8.010  1.00 94.11           C  
ATOM   2582  C   CYS A 320      -3.857  17.544  -6.765  1.00 94.11           C  
ATOM   2583  CB  CYS A 320      -4.025  18.080  -9.255  1.00 94.11           C  
ATOM   2584  O   CYS A 320      -4.071  18.329  -5.836  1.00 94.11           O  
ATOM   2585  SG  CYS A 320      -3.500  19.798  -9.019  1.00 94.11           S  
ATOM   2586  N   TRP A 321      -2.842  16.689  -6.747  1.00 95.92           N  
ATOM   2587  CA  TRP A 321      -1.774  16.741  -5.753  1.00 95.92           C  
ATOM   2588  C   TRP A 321      -0.425  16.424  -6.381  1.00 95.92           C  
ATOM   2589  CB  TRP A 321      -2.089  15.812  -4.576  1.00 95.92           C  
ATOM   2590  O   TRP A 321      -0.346  15.856  -7.463  1.00 95.92           O  
ATOM   2591  CG  TRP A 321      -2.203  14.363  -4.921  1.00 95.92           C  
ATOM   2592  CD1 TRP A 321      -1.188  13.470  -4.947  1.00 95.92           C  
ATOM   2593  CD2 TRP A 321      -3.403  13.622  -5.295  1.00 95.92           C  
ATOM   2594  CE2 TRP A 321      -3.025  12.275  -5.574  1.00 95.92           C  
ATOM   2595  CE3 TRP A 321      -4.772  13.949  -5.406  1.00 95.92           C  
ATOM   2596  NE1 TRP A 321      -1.672  12.231  -5.316  1.00 95.92           N  
ATOM   2597  CH2 TRP A 321      -5.299  11.668  -6.108  1.00 95.92           C  
ATOM   2598  CZ2 TRP A 321      -3.948  11.311  -5.993  1.00 95.92           C  
ATOM   2599  CZ3 TRP A 321      -5.713  12.975  -5.791  1.00 95.92           C  
ATOM   2600  N   ARG A 322       0.662  16.793  -5.718  1.00 91.57           N  
ATOM   2601  CA  ARG A 322       2.027  16.517  -6.158  1.00 91.57           C  
ATOM   2602  C   ARG A 322       2.893  16.104  -4.989  1.00 91.57           C  
ATOM   2603  CB  ARG A 322       2.612  17.717  -6.919  1.00 91.57           C  
ATOM   2604  O   ARG A 322       2.699  16.588  -3.876  1.00 91.57           O  
ATOM   2605  CG  ARG A 322       2.753  18.981  -6.066  1.00 91.57           C  
ATOM   2606  CD  ARG A 322       3.312  20.120  -6.917  1.00 91.57           C  
ATOM   2607  NE  ARG A 322       3.503  21.335  -6.109  1.00 91.57           N  
ATOM   2608  NH1 ARG A 322       4.338  22.672  -7.779  1.00 91.57           N  
ATOM   2609  NH2 ARG A 322       4.115  23.483  -5.707  1.00 91.57           N  
ATOM   2610  CZ  ARG A 322       3.979  22.488  -6.536  1.00 91.57           C  
ATOM   2611  N   VAL A 323       3.850  15.230  -5.267  1.00 90.46           N  
ATOM   2612  CA  VAL A 323       4.915  14.892  -4.323  1.00 90.46           C  
ATOM   2613  C   VAL A 323       6.197  15.513  -4.847  1.00 90.46           C  
ATOM   2614  CB  VAL A 323       5.050  13.376  -4.109  1.00 90.46           C  
ATOM   2615  O   VAL A 323       6.535  15.323  -6.012  1.00 90.46           O  
ATOM   2616  CG1 VAL A 323       6.166  13.042  -3.109  1.00 90.46           C  
ATOM   2617  CG2 VAL A 323       3.746  12.788  -3.553  1.00 90.46           C  
ATOM   2618  N   THR A 324       6.892  16.263  -4.003  1.00 87.73           N  
ATOM   2619  CA  THR A 324       8.177  16.884  -4.330  1.00 87.73           C  
ATOM   2620  C   THR A 324       9.244  16.416  -3.352  1.00 87.73           C  
ATOM   2621  CB  THR A 324       8.088  18.420  -4.398  1.00 87.73           C  
ATOM   2622  O   THR A 324       8.973  16.122  -2.187  1.00 87.73           O  
ATOM   2623  CG2 THR A 324       7.343  18.863  -5.658  1.00 87.73           C  
ATOM   2624  OG1 THR A 324       7.348  18.944  -3.326  1.00 87.73           O  
ATOM   2625  N   SER A 325      10.471  16.315  -3.855  1.00 83.42           N  
ATOM   2626  CA  SER A 325      11.649  15.895  -3.106  1.00 83.42           C  
ATOM   2627  C   SER A 325      12.748  16.925  -3.302  1.00 83.42           C  
ATOM   2628  CB  SER A 325      12.113  14.529  -3.614  1.00 83.42           C  
ATOM   2629  O   SER A 325      13.027  17.316  -4.437  1.00 83.42           O  
ATOM   2630  OG  SER A 325      13.227  14.068  -2.887  1.00 83.42           O  
ATOM   2631  N   SER A 326      13.409  17.336  -2.222  1.00 79.11           N  
ATOM   2632  CA  SER A 326      14.669  18.063  -2.344  1.00 79.11           C  
ATOM   2633  C   SER A 326      15.774  17.129  -2.835  1.00 79.11           C  
ATOM   2634  CB  SER A 326      15.058  18.749  -1.030  1.00 79.11           C  
ATOM   2635  O   SER A 326      15.713  15.911  -2.645  1.00 79.11           O  
ATOM   2636  OG  SER A 326      15.510  17.826  -0.053  1.00 79.11           O  
ATOM   2637  N   VAL A 327      16.823  17.707  -3.419  1.00 66.70           N  
ATOM   2638  CA  VAL A 327      18.106  17.008  -3.563  1.00 66.70           C  
ATOM   2639  C   VAL A 327      18.601  16.611  -2.160  1.00 66.70           C  
ATOM   2640  CB  VAL A 327      19.174  17.843  -4.313  1.00 66.70           C  
ATOM   2641  O   VAL A 327      18.389  17.389  -1.219  1.00 66.70           O  
ATOM   2642  CG1 VAL A 327      19.618  17.104  -5.580  1.00 66.70           C  
ATOM   2643  CG2 VAL A 327      18.716  19.251  -4.732  1.00 66.70           C  
ATOM   2644  N   PRO A 328      19.208  15.422  -1.976  1.00 62.80           N  
ATOM   2645  CA  PRO A 328      19.728  15.008  -0.678  1.00 62.80           C  
ATOM   2646  C   PRO A 328      20.738  16.036  -0.170  1.00 62.80           C  
ATOM   2647  CB  PRO A 328      20.368  13.629  -0.890  1.00 62.80           C  
ATOM   2648  O   PRO A 328      21.743  16.307  -0.831  1.00 62.80           O  
ATOM   2649  CG  PRO A 328      19.709  13.110  -2.167  1.00 62.80           C  
ATOM   2650  CD  PRO A 328      19.426  14.379  -2.965  1.00 62.80           C  
ATOM   2651  N   LEU A 329      20.475  16.622   0.996  1.00 57.12           N  
ATOM   2652  CA  LEU A 329      21.443  17.516   1.620  1.00 57.12           C  
ATOM   2653  C   LEU A 329      22.606  16.667   2.164  1.00 57.12           C  
ATOM   2654  CB  LEU A 329      20.756  18.364   2.704  1.00 57.12           C  
ATOM   2655  O   LEU A 329      22.357  15.598   2.737  1.00 57.12           O  
ATOM   2656  CG  LEU A 329      19.781  19.413   2.130  1.00 57.12           C  
ATOM   2657  CD1 LEU A 329      18.892  19.961   3.246  1.00 57.12           C  
ATOM   2658  CD2 LEU A 329      20.516  20.595   1.489  1.00 57.12           C  
ATOM   2659  N   PRO A 330      23.873  17.100   2.008  1.00 55.48           N  
ATOM   2660  CA  PRO A 330      24.995  16.453   2.676  1.00 55.48           C  
ATOM   2661  C   PRO A 330      24.699  16.395   4.175  1.00 55.48           C  
ATOM   2662  CB  PRO A 330      26.232  17.306   2.366  1.00 55.48           C  
ATOM   2663  O   PRO A 330      24.402  17.428   4.776  1.00 55.48           O  
ATOM   2664  CG  PRO A 330      25.832  18.095   1.120  1.00 55.48           C  
ATOM   2665  CD  PRO A 330      24.322  18.263   1.263  1.00 55.48           C  
ATOM   2666  N   SER A 331      24.732  15.192   4.761  1.00 53.84           N  
ATOM   2667  CA  SER A 331      24.445  15.000   6.185  1.00 53.84           C  
ATOM   2668  C   SER A 331      25.284  15.981   7.000  1.00 53.84           C  
ATOM   2669  CB  SER A 331      24.748  13.558   6.605  1.00 53.84           C  
ATOM   2670  O   SER A 331      26.513  15.974   6.898  1.00 53.84           O  
ATOM   2671  OG  SER A 331      24.335  13.330   7.935  1.00 53.84           O  
ATOM   2672  N   GLY A 332      24.617  16.844   7.772  1.00 49.40           N  
ATOM   2673  CA  GLY A 332      25.277  17.856   8.589  1.00 49.40           C  
ATOM   2674  C   GLY A 332      26.356  17.216   9.457  1.00 49.40           C  
ATOM   2675  O   GLY A 332      26.145  16.154  10.043  1.00 49.40           O  
ATOM   2676  N   SER A 333      27.528  17.844   9.500  1.00 33.23           N  
ATOM   2677  CA  SER A 333      28.711  17.390  10.223  1.00 33.23           C  
ATOM   2678  C   SER A 333      28.454  17.321  11.733  1.00 33.23           C  
ATOM   2679  CB  SER A 333      29.871  18.344   9.904  1.00 33.23           C  
ATOM   2680  O   SER A 333      28.780  18.247  12.473  1.00 33.23           O  
ATOM   2681  OG  SER A 333      29.506  19.671  10.234  1.00 33.23           O  
ATOM   2682  N   THR A 334      27.881  16.223  12.212  1.00 36.83           N  
ATOM   2683  CA  THR A 334      27.969  15.817  13.613  1.00 36.83           C  
ATOM   2684  C   THR A 334      28.436  14.369  13.674  1.00 36.83           C  
ATOM   2685  CB  THR A 334      26.695  16.086  14.428  1.00 36.83           C  
ATOM   2686  O   THR A 334      27.926  13.468  13.012  1.00 36.83           O  
ATOM   2687  CG2 THR A 334      26.468  17.581  14.652  1.00 36.83           C  
ATOM   2688  OG1 THR A 334      25.544  15.579  13.809  1.00 36.83           O  
ATOM   2689  N   SER A 335      29.511  14.179  14.427  1.00 31.55           N  
ATOM   2690  CA  SER A 335      30.301  12.965  14.601  1.00 31.55           C  
ATOM   2691  C   SER A 335      29.497  11.822  15.232  1.00 31.55           C  
ATOM   2692  CB  SER A 335      31.500  13.356  15.477  1.00 31.55           C  
ATOM   2693  O   SER A 335      29.627  11.544  16.421  1.00 31.55           O  
ATOM   2694  OG  SER A 335      31.044  14.084  16.605  1.00 31.55           O  
ATOM   2695  N   SER A 336      28.659  11.155  14.440  1.00 35.30           N  
ATOM   2696  CA  SER A 336      28.024   9.881  14.790  1.00 35.30           C  
ATOM   2697  C   SER A 336      28.301   8.854  13.684  1.00 35.30           C  
ATOM   2698  CB  SER A 336      26.523  10.066  15.012  1.00 35.30           C  
ATOM   2699  O   SER A 336      27.784   8.999  12.571  1.00 35.30           O  
ATOM   2700  OG  SER A 336      26.316  10.807  16.195  1.00 35.30           O  
ATOM   2701  N   PRO A 337      29.126   7.821  13.940  1.00 30.68           N  
ATOM   2702  CA  PRO A 337      29.467   6.812  12.947  1.00 30.68           C  
ATOM   2703  C   PRO A 337      28.271   5.867  12.779  1.00 30.68           C  
ATOM   2704  CB  PRO A 337      30.734   6.137  13.488  1.00 30.68           C  
ATOM   2705  O   PRO A 337      28.127   4.890  13.504  1.00 30.68           O  
ATOM   2706  CG  PRO A 337      30.580   6.239  15.006  1.00 30.68           C  
ATOM   2707  CD  PRO A 337      29.775   7.521  15.210  1.00 30.68           C  
ATOM   2708  N   GLY A 338      27.359   6.191  11.860  1.00 34.37           N  
ATOM   2709  CA  GLY A 338      26.214   5.320  11.569  1.00 34.37           C  
ATOM   2710  C   GLY A 338      25.116   5.880  10.664  1.00 34.37           C  
ATOM   2711  O   GLY A 338      24.271   5.112  10.212  1.00 34.37           O  
ATOM   2712  N   ARG A 339      25.093   7.183  10.353  1.00 36.14           N  
ATOM   2713  CA  ARG A 339      24.007   7.789   9.557  1.00 36.14           C  
ATOM   2714  C   ARG A 339      24.538   8.676   8.433  1.00 36.14           C  
ATOM   2715  CB  ARG A 339      23.018   8.523  10.484  1.00 36.14           C  
ATOM   2716  O   ARG A 339      24.404   9.885   8.465  1.00 36.14           O  
ATOM   2717  CG  ARG A 339      22.181   7.559  11.341  1.00 36.14           C  
ATOM   2718  CD  ARG A 339      21.132   8.339  12.142  1.00 36.14           C  
ATOM   2719  NE  ARG A 339      20.264   7.444  12.935  1.00 36.14           N  
ATOM   2720  NH1 ARG A 339      18.754   9.041  13.604  1.00 36.14           N  
ATOM   2721  NH2 ARG A 339      18.500   6.931  14.288  1.00 36.14           N  
ATOM   2722  CZ  ARG A 339      19.181   7.807  13.603  1.00 36.14           C  
ATOM   2723  N   GLY A 340      25.126   8.060   7.411  1.00 36.90           N  
ATOM   2724  CA  GLY A 340      25.498   8.735   6.159  1.00 36.90           C  
ATOM   2725  C   GLY A 340      24.356   8.852   5.140  1.00 36.90           C  
ATOM   2726  O   GLY A 340      24.628   8.943   3.947  1.00 36.90           O  
ATOM   2727  N   ARG A 341      23.082   8.775   5.555  1.00 53.68           N  
ATOM   2728  CA  ARG A 341      21.950   8.962   4.631  1.00 53.68           C  
ATOM   2729  C   ARG A 341      21.630  10.450   4.569  1.00 53.68           C  
ATOM   2730  CB  ARG A 341      20.719   8.127   5.035  1.00 53.68           C  
ATOM   2731  O   ARG A 341      21.197  11.003   5.571  1.00 53.68           O  
ATOM   2732  CG  ARG A 341      20.850   6.655   4.608  1.00 53.68           C  
ATOM   2733  CD  ARG A 341      19.534   5.886   4.817  1.00 53.68           C  
ATOM   2734  NE  ARG A 341      19.666   4.463   4.434  1.00 53.68           N  
ATOM   2735  NH1 ARG A 341      17.563   3.747   5.039  1.00 53.68           N  
ATOM   2736  NH2 ARG A 341      19.064   2.269   4.298  1.00 53.68           N  
ATOM   2737  CZ  ARG A 341      18.763   3.505   4.589  1.00 53.68           C  
ATOM   2738  N   GLY A 342      21.861  11.071   3.411  1.00 54.36           N  
ATOM   2739  CA  GLY A 342      21.430  12.446   3.162  1.00 54.36           C  
ATOM   2740  C   GLY A 342      19.942  12.585   3.472  1.00 54.36           C  
ATOM   2741  O   GLY A 342      19.137  11.756   3.041  1.00 54.36           O  
ATOM   2742  N   GLU A 343      19.587  13.587   4.272  1.00 65.01           N  
ATOM   2743  CA  GLU A 343      18.190  13.860   4.583  1.00 65.01           C  
ATOM   2744  C   GLU A 343      17.522  14.455   3.345  1.00 65.01           C  
ATOM   2745  CB  GLU A 343      18.035  14.757   5.820  1.00 65.01           C  
ATOM   2746  O   GLU A 343      17.983  15.442   2.764  1.00 65.01           O  
ATOM   2747  CG  GLU A 343      18.289  13.972   7.119  1.00 65.01           C  
ATOM   2748  CD  GLU A 343      18.010  14.783   8.396  1.00 65.01           C  
ATOM   2749  OE1 GLU A 343      17.978  14.144   9.475  1.00 65.01           O  
ATOM   2750  OE2 GLU A 343      17.826  16.017   8.295  1.00 65.01           O  
ATOM   2751  N   VAL A 344      16.442  13.808   2.920  1.00 75.85           N  
ATOM   2752  CA  VAL A 344      15.620  14.239   1.795  1.00 75.85           C  
ATOM   2753  C   VAL A 344      14.376  14.902   2.367  1.00 75.85           C  
ATOM   2754  CB  VAL A 344      15.276  13.048   0.888  1.00 75.85           C  
ATOM   2755  O   VAL A 344      13.617  14.271   3.107  1.00 75.85           O  
ATOM   2756  CG1 VAL A 344      14.436  13.511  -0.293  1.00 75.85           C  
ATOM   2757  CG2 VAL A 344      16.538  12.382   0.321  1.00 75.85           C  
ATOM   2758  N   ARG A 345      14.151  16.174   2.030  1.00 86.72           N  
ATOM   2759  CA  ARG A 345      12.906  16.863   2.368  1.00 86.72           C  
ATOM   2760  C   ARG A 345      11.840  16.435   1.369  1.00 86.72           C  
ATOM   2761  CB  ARG A 345      13.132  18.380   2.387  1.00 86.72           C  
ATOM   2762  O   ARG A 345      11.960  16.718   0.181  1.00 86.72           O  
ATOM   2763  CG  ARG A 345      11.854  19.151   2.743  1.00 86.72           C  
ATOM   2764  CD  ARG A 345      12.124  20.658   2.727  1.00 86.72           C  
ATOM   2765  NE  ARG A 345      10.875  21.420   2.871  1.00 86.72           N  
ATOM   2766  NH1 ARG A 345      10.971  22.041   5.093  1.00 86.72           N  
ATOM   2767  NH2 ARG A 345       9.246  22.636   3.806  1.00 86.72           N  
ATOM   2768  CZ  ARG A 345      10.380  22.027   3.929  1.00 86.72           C  
ATOM   2769  N   LEU A 346      10.808  15.765   1.869  1.00 91.42           N  
ATOM   2770  CA  LEU A 346       9.649  15.345   1.090  1.00 91.42           C  
ATOM   2771  C   LEU A 346       8.433  16.204   1.430  1.00 91.42           C  
ATOM   2772  CB  LEU A 346       9.371  13.856   1.338  1.00 91.42           C  
ATOM   2773  O   LEU A 346       8.156  16.480   2.601  1.00 91.42           O  
ATOM   2774  CG  LEU A 346      10.338  12.889   0.639  1.00 91.42           C  
ATOM   2775  CD1 LEU A 346      10.082  11.475   1.163  1.00 91.42           C  
ATOM   2776  CD2 LEU A 346      10.139  12.869  -0.878  1.00 91.42           C  
ATOM   2777  N   GLU A 347       7.691  16.588   0.400  1.00 94.71           N  
ATOM   2778  CA  GLU A 347       6.468  17.373   0.519  1.00 94.71           C  
ATOM   2779  C   GLU A 347       5.341  16.732  -0.293  1.00 94.71           C  
ATOM   2780  CB  GLU A 347       6.710  18.822   0.077  1.00 94.71           C  
ATOM   2781  O   GLU A 347       5.549  16.254  -1.407  1.00 94.71           O  
ATOM   2782  CG  GLU A 347       7.686  19.585   0.984  1.00 94.71           C  
ATOM   2783  CD  GLU A 347       8.041  20.987   0.469  1.00 94.71           C  
ATOM   2784  OE1 GLU A 347       8.619  21.751   1.282  1.00 94.71           O  
ATOM   2785  OE2 GLU A 347       7.807  21.278  -0.726  1.00 94.71           O  
ATOM   2786  N   LEU A 348       4.135  16.728   0.273  1.00 96.36           N  
ATOM   2787  CA  LEU A 348       2.884  16.487  -0.436  1.00 96.36           C  
ATOM   2788  C   LEU A 348       2.138  17.816  -0.494  1.00 96.36           C  
ATOM   2789  CB  LEU A 348       2.057  15.407   0.290  1.00 96.36           C  
ATOM   2790  O   LEU A 348       1.740  18.335   0.545  1.00 96.36           O  
ATOM   2791  CG  LEU A 348       0.623  15.257  -0.261  1.00 96.36           C  
ATOM   2792  CD1 LEU A 348       0.604  14.704  -1.687  1.00 96.36           C  
ATOM   2793  CD2 LEU A 348      -0.180  14.295   0.603  1.00 96.36           C  
ATOM   2794  N   ALA A 349       1.901  18.337  -1.692  1.00 97.50           N  
ATOM   2795  CA  ALA A 349       1.046  19.500  -1.886  1.00 97.50           C  
ATOM   2796  C   ALA A 349      -0.227  19.089  -2.622  1.00 97.50           C  
ATOM   2797  CB  ALA A 349       1.834  20.605  -2.596  1.00 97.50           C  
ATOM   2798  O   ALA A 349      -0.144  18.377  -3.620  1.00 97.50           O  
ATOM   2799  N   PHE A 350      -1.394  19.536  -2.171  1.00 97.84           N  
ATOM   2800  CA  PHE A 350      -2.666  19.320  -2.861  1.00 97.84           C  
ATOM   2801  C   PHE A 350      -3.382  20.644  -3.094  1.00 97.84           C  
ATOM   2802  CB  PHE A 350      -3.529  18.290  -2.121  1.00 97.84           C  
ATOM   2803  O   PHE A 350      -3.346  21.547  -2.260  1.00 97.84           O  
ATOM   2804  CG  PHE A 350      -3.881  18.661  -0.696  1.00 97.84           C  
ATOM   2805  CD1 PHE A 350      -3.064  18.230   0.365  1.00 97.84           C  
ATOM   2806  CD2 PHE A 350      -5.016  19.448  -0.430  1.00 97.84           C  
ATOM   2807  CE1 PHE A 350      -3.387  18.578   1.686  1.00 97.84           C  
ATOM   2808  CE2 PHE A 350      -5.341  19.790   0.894  1.00 97.84           C  
ATOM   2809  CZ  PHE A 350      -4.530  19.349   1.954  1.00 97.84           C  
ATOM   2810  N   GLU A 351      -4.024  20.767  -4.249  1.00 97.53           N  
ATOM   2811  CA  GLU A 351      -4.754  21.967  -4.629  1.00 97.53           C  
ATOM   2812  C   GLU A 351      -6.227  21.804  -4.279  1.00 97.53           C  
ATOM   2813  CB  GLU A 351      -4.542  22.231  -6.107  1.00 97.53           C  
ATOM   2814  O   GLU A 351      -6.953  21.017  -4.890  1.00 97.53           O  
ATOM   2815  CG  GLU A 351      -4.966  23.655  -6.472  1.00 97.53           C  
ATOM   2816  CD  GLU A 351      -4.617  23.916  -7.929  1.00 97.53           C  
ATOM   2817  OE1 GLU A 351      -4.293  25.063  -8.308  1.00 97.53           O  
ATOM   2818  OE2 GLU A 351      -4.692  22.957  -8.730  1.00 97.53           O  
ATOM   2819  N   TYR A 352      -6.655  22.528  -3.255  1.00 97.55           N  
ATOM   2820  CA  TYR A 352      -7.948  22.366  -2.623  1.00 97.55           C  
ATOM   2821  C   TYR A 352      -8.915  23.473  -3.026  1.00 97.55           C  
ATOM   2822  CB  TYR A 352      -7.747  22.336  -1.109  1.00 97.55           C  
ATOM   2823  O   TYR A 352      -8.585  24.659  -2.962  1.00 97.55           O  
ATOM   2824  CG  TYR A 352      -8.935  21.744  -0.392  1.00 97.55           C  
ATOM   2825  CD1 TYR A 352      -9.876  22.571   0.244  1.00 97.55           C  
ATOM   2826  CD2 TYR A 352      -9.102  20.350  -0.383  1.00 97.55           C  
ATOM   2827  CE1 TYR A 352     -10.969  22.004   0.927  1.00 97.55           C  
ATOM   2828  CE2 TYR A 352     -10.195  19.781   0.286  1.00 97.55           C  
ATOM   2829  OH  TYR A 352     -12.160  20.042   1.634  1.00 97.55           O  
ATOM   2830  CZ  TYR A 352     -11.126  20.603   0.953  1.00 97.55           C  
ATOM   2831  N   LEU A 353     -10.137  23.101  -3.397  1.00 96.44           N  
ATOM   2832  CA  LEU A 353     -11.225  24.048  -3.607  1.00 96.44           C  
ATOM   2833  C   LEU A 353     -11.735  24.514  -2.242  1.00 96.44           C  
ATOM   2834  CB  LEU A 353     -12.296  23.363  -4.471  1.00 96.44           C  
ATOM   2835  O   LEU A 353     -12.498  23.813  -1.586  1.00 96.44           O  
ATOM   2836  CG  LEU A 353     -13.445  24.282  -4.915  1.00 96.44           C  
ATOM   2837  CD1 LEU A 353     -12.959  25.387  -5.858  1.00 96.44           C  
ATOM   2838  CD2 LEU A 353     -14.482  23.444  -5.658  1.00 96.44           C  
ATOM   2839  N   MET A 354     -11.300  25.686  -1.785  1.00 93.77           N  
ATOM   2840  CA  MET A 354     -11.638  26.232  -0.462  1.00 93.77           C  
ATOM   2841  C   MET A 354     -13.065  26.782  -0.399  1.00 93.77           C  
ATOM   2842  CB  MET A 354     -10.664  27.363  -0.119  1.00 93.77           C  
ATOM   2843  O   MET A 354     -13.721  26.700   0.632  1.00 93.77           O  
ATOM   2844  CG  MET A 354      -9.227  26.892   0.099  1.00 93.77           C  
ATOM   2845  SD  MET A 354      -8.975  25.872   1.576  1.00 93.77           S  
ATOM   2846  CE  MET A 354      -9.096  27.105   2.896  1.00 93.77           C  
ATOM   2847  N   SER A 355     -13.530  27.358  -1.501  1.00 92.24           N  
ATOM   2848  CA  SER A 355     -14.893  27.846  -1.722  1.00 92.24           C  
ATOM   2849  C   SER A 355     -15.148  27.869  -3.228  1.00 92.24           C  
ATOM   2850  CB  SER A 355     -15.080  29.245  -1.109  1.00 92.24           C  
ATOM   2851  O   SER A 355     -14.207  27.665  -4.002  1.00 92.24           O  
ATOM   2852  OG  SER A 355     -14.212  30.218  -1.672  1.00 92.24           O  
ATOM   2853  N   LYS A 356     -16.383  28.159  -3.654  1.00 89.17           N  
ATOM   2854  CA  LYS A 356     -16.704  28.368  -5.073  1.00 89.17           C  
ATOM   2855  C   LYS A 356     -15.658  29.278  -5.738  1.00 89.17           C  
ATOM   2856  CB  LYS A 356     -18.130  28.925  -5.190  1.00 89.17           C  
ATOM   2857  O   LYS A 356     -15.337  30.341  -5.206  1.00 89.17           O  
ATOM   2858  CG  LYS A 356     -18.562  29.023  -6.657  1.00 89.17           C  
ATOM   2859  CD  LYS A 356     -20.034  29.416  -6.785  1.00 89.17           C  
ATOM   2860  CE  LYS A 356     -20.386  29.495  -8.272  1.00 89.17           C  
ATOM   2861  NZ  LYS A 356     -21.845  29.673  -8.469  1.00 89.17           N  
ATOM   2862  N   ASP A 357     -15.085  28.793  -6.838  1.00 88.72           N  
ATOM   2863  CA  ASP A 357     -14.052  29.449  -7.654  1.00 88.72           C  
ATOM   2864  C   ASP A 357     -12.740  29.836  -6.932  1.00 88.72           C  
ATOM   2865  CB  ASP A 357     -14.684  30.599  -8.460  1.00 88.72           C  
ATOM   2866  O   ASP A 357     -11.926  30.580  -7.481  1.00 88.72           O  
ATOM   2867  CG  ASP A 357     -15.904  30.128  -9.261  1.00 88.72           C  
ATOM   2868  OD1 ASP A 357     -15.804  29.040  -9.870  1.00 88.72           O  
ATOM   2869  OD2 ASP A 357     -16.950  30.817  -9.214  1.00 88.72           O  
ATOM   2870  N   ARG A 358     -12.476  29.312  -5.724  1.00 95.40           N  
ATOM   2871  CA  ARG A 358     -11.248  29.599  -4.960  1.00 95.40           C  
ATOM   2872  C   ARG A 358     -10.438  28.337  -4.685  1.00 95.40           C  
ATOM   2873  CB  ARG A 358     -11.598  30.361  -3.674  1.00 95.40           C  
ATOM   2874  O   ARG A 358     -10.669  27.644  -3.694  1.00 95.40           O  
ATOM   2875  CG  ARG A 358     -10.342  31.005  -3.066  1.00 95.40           C  
ATOM   2876  CD  ARG A 358     -10.664  31.778  -1.782  1.00 95.40           C  
ATOM   2877  NE  ARG A 358     -10.779  30.891  -0.608  1.00 95.40           N  
ATOM   2878  NH1 ARG A 358     -12.039  32.288   0.707  1.00 95.40           N  
ATOM   2879  NH2 ARG A 358     -11.359  30.337   1.528  1.00 95.40           N  
ATOM   2880  CZ  ARG A 358     -11.393  31.170   0.528  1.00 95.40           C  
ATOM   2881  N   LEU A 359      -9.452  28.076  -5.538  1.00 95.79           N  
ATOM   2882  CA  LEU A 359      -8.454  27.023  -5.340  1.00 95.79           C  
ATOM   2883  C   LEU A 359      -7.254  27.550  -4.544  1.00 95.79           C  
ATOM   2884  CB  LEU A 359      -8.022  26.456  -6.702  1.00 95.79           C  
ATOM   2885  O   LEU A 359      -6.800  28.672  -4.765  1.00 95.79           O  
ATOM   2886  CG  LEU A 359      -9.106  25.594  -7.374  1.00 95.79           C  
ATOM   2887  CD1 LEU A 359      -8.776  25.423  -8.851  1.00 95.79           C  
ATOM   2888  CD2 LEU A 359      -9.192  24.192  -6.769  1.00 95.79           C  
ATOM   2889  N   GLN A 360      -6.735  26.737  -3.629  1.00 96.83           N  
ATOM   2890  CA  GLN A 360      -5.561  27.047  -2.817  1.00 96.83           C  
ATOM   2891  C   GLN A 360      -4.700  25.796  -2.644  1.00 96.83           C  
ATOM   2892  CB  GLN A 360      -6.024  27.601  -1.461  1.00 96.83           C  
ATOM   2893  O   GLN A 360      -5.217  24.719  -2.363  1.00 96.83           O  
ATOM   2894  CG  GLN A 360      -4.852  27.981  -0.546  1.00 96.83           C  
ATOM   2895  CD  GLN A 360      -5.284  28.588   0.785  1.00 96.83           C  
ATOM   2896  NE2 GLN A 360      -4.385  28.640   1.743  1.00 96.83           N  
ATOM   2897  OE1 GLN A 360      -6.408  29.030   0.985  1.00 96.83           O  
ATOM   2898  N   TRP A 361      -3.383  25.941  -2.774  1.00 97.57           N  
ATOM   2899  CA  TRP A 361      -2.448  24.873  -2.433  1.00 97.57           C  
ATOM   2900  C   TRP A 361      -2.266  24.780  -0.920  1.00 97.57           C  
ATOM   2901  CB  TRP A 361      -1.118  25.078  -3.160  1.00 97.57           C  
ATOM   2902  O   TRP A 361      -2.072  25.797  -0.256  1.00 97.57           O  
ATOM   2903  CG  TRP A 361      -1.193  24.776  -4.624  1.00 97.57           C  
ATOM   2904  CD1 TRP A 361      -1.554  25.638  -5.601  1.00 97.57           C  
ATOM   2905  CD2 TRP A 361      -1.005  23.487  -5.281  1.00 97.57           C  
ATOM   2906  CE2 TRP A 361      -1.226  23.656  -6.679  1.00 97.57           C  
ATOM   2907  CE3 TRP A 361      -0.715  22.182  -4.827  1.00 97.57           C  
ATOM   2908  NE1 TRP A 361      -1.611  24.973  -6.811  1.00 97.57           N  
ATOM   2909  CH2 TRP A 361      -0.813  21.312  -7.108  1.00 97.57           C  
ATOM   2910  CZ2 TRP A 361      -1.126  22.594  -7.588  1.00 97.57           C  
ATOM   2911  CZ3 TRP A 361      -0.619  21.107  -5.732  1.00 97.57           C  
ATOM   2912  N   VAL A 362      -2.317  23.556  -0.406  1.00 98.05           N  
ATOM   2913  CA  VAL A 362      -1.915  23.201   0.956  1.00 98.05           C  
ATOM   2914  C   VAL A 362      -0.751  22.225   0.848  1.00 98.05           C  
ATOM   2915  CB  VAL A 362      -3.086  22.589   1.742  1.00 98.05           C  
ATOM   2916  O   VAL A 362      -0.849  21.219   0.142  1.00 98.05           O  
ATOM   2917  CG1 VAL A 362      -2.659  22.159   3.153  1.00 98.05           C  
ATOM   2918  CG2 VAL A 362      -4.257  23.574   1.868  1.00 98.05           C  
ATOM   2919  N   THR A 363       0.345  22.523   1.534  1.00 98.02           N  
ATOM   2920  CA  THR A 363       1.608  21.782   1.491  1.00 98.02           C  
ATOM   2921  C   THR A 363       1.899  21.161   2.845  1.00 98.02           C  
ATOM   2922  CB  THR A 363       2.785  22.680   1.082  1.00 98.02           C  
ATOM   2923  O   THR A 363       2.018  21.850   3.855  1.00 98.02           O  
ATOM   2924  CG2 THR A 363       4.031  21.861   0.737  1.00 98.02           C  
ATOM   2925  OG1 THR A 363       2.442  23.471  -0.032  1.00 98.02           O  
ATOM   2926  N   ILE A 364       2.070  19.844   2.862  1.00 98.32           N  
ATOM   2927  CA  ILE A 364       2.505  19.060   4.014  1.00 98.32           C  
ATOM   2928  C   ILE A 364       3.958  18.660   3.779  1.00 98.32           C  
ATOM   2929  CB  ILE A 364       1.604  17.820   4.195  1.00 98.32           C  
ATOM   2930  O   ILE A 364       4.258  17.949   2.824  1.00 98.32           O  
ATOM   2931  CG1 ILE A 364       0.124  18.214   4.412  1.00 98.32           C  
ATOM   2932  CG2 ILE A 364       2.111  16.978   5.382  1.00 98.32           C  
ATOM   2933  CD1 ILE A 364      -0.838  17.035   4.227  1.00 98.32           C  
ATOM   2934  N   THR A 365       4.861  19.059   4.669  1.00 97.18           N  
ATOM   2935  CA  THR A 365       6.244  18.567   4.674  1.00 97.18           C  
ATOM   2936  C   THR A 365       6.331  17.366   5.601  1.00 97.18           C  
ATOM   2937  CB  THR A 365       7.220  19.641   5.148  1.00 97.18           C  
ATOM   2938  O   THR A 365       6.185  17.509   6.814  1.00 97.18           O  
ATOM   2939  CG2 THR A 365       8.672  19.209   4.958  1.00 97.18           C  
ATOM   2940  OG1 THR A 365       7.019  20.834   4.434  1.00 97.18           O  
ATOM   2941  N   SER A 366       6.561  16.177   5.048  1.00 96.41           N  
ATOM   2942  CA  SER A 366       6.606  14.930   5.812  1.00 96.41           C  
ATOM   2943  C   SER A 366       7.488  13.887   5.123  1.00 96.41           C  
ATOM   2944  CB  SER A 366       5.192  14.356   5.959  1.00 96.41           C  
ATOM   2945  O   SER A 366       7.330  13.673   3.919  1.00 96.41           O  
ATOM   2946  OG  SER A 366       5.233  13.137   6.684  1.00 96.41           O  
ATOM   2947  N   PRO A 367       8.314  13.125   5.871  1.00 93.11           N  
ATOM   2948  CA  PRO A 367       8.991  11.940   5.336  1.00 93.11           C  
ATOM   2949  C   PRO A 367       8.022  10.899   4.748  1.00 93.11           C  
ATOM   2950  CB  PRO A 367       9.768  11.346   6.519  1.00 93.11           C  
ATOM   2951  O   PRO A 367       8.422  10.063   3.944  1.00 93.11           O  
ATOM   2952  CG  PRO A 367       9.952  12.524   7.474  1.00 93.11           C  
ATOM   2953  CD  PRO A 367       8.669  13.324   7.271  1.00 93.11           C  
ATOM   2954  N   GLN A 368       6.740  10.949   5.134  1.00 95.40           N  
ATOM   2955  CA  GLN A 368       5.686  10.050   4.664  1.00 95.40           C  
ATOM   2956  C   GLN A 368       4.816  10.654   3.543  1.00 95.40           C  
ATOM   2957  CB  GLN A 368       4.846   9.565   5.858  1.00 95.40           C  
ATOM   2958  O   GLN A 368       3.751  10.108   3.252  1.00 95.40           O  
ATOM   2959  CG  GLN A 368       5.656   8.766   6.891  1.00 95.40           C  
ATOM   2960  CD  GLN A 368       4.754   8.327   8.034  1.00 95.40           C  
ATOM   2961  NE2 GLN A 368       4.164   7.157   7.991  1.00 95.40           N  
ATOM   2962  OE1 GLN A 368       4.471   9.065   8.954  1.00 95.40           O  
ATOM   2963  N   ALA A 369       5.247  11.733   2.873  1.00 94.58           N  
ATOM   2964  CA  ALA A 369       4.499  12.366   1.773  1.00 94.58           C  
ATOM   2965  C   ALA A 369       4.092  11.374   0.664  1.00 94.58           C  
ATOM   2966  CB  ALA A 369       5.371  13.474   1.175  1.00 94.58           C  
ATOM   2967  O   ALA A 369       2.975  11.419   0.146  1.00 94.58           O  
ATOM   2968  N   ILE A 370       4.974  10.423   0.346  1.00 92.16           N  
ATOM   2969  CA  ILE A 370       4.704   9.341  -0.610  1.00 92.16           C  
ATOM   2970  C   ILE A 370       3.548   8.454  -0.137  1.00 92.16           C  
ATOM   2971  CB  ILE A 370       5.989   8.515  -0.812  1.00 92.16           C  
ATOM   2972  O   ILE A 370       2.635   8.170  -0.910  1.00 92.16           O  
ATOM   2973  CG1 ILE A 370       7.031   9.331  -1.607  1.00 92.16           C  
ATOM   2974  CG2 ILE A 370       5.676   7.176  -1.503  1.00 92.16           C  
ATOM   2975  CD1 ILE A 370       8.464   8.917  -1.252  1.00 92.16           C  
ATOM   2976  N   MET A 371       3.559   8.031   1.130  1.00 95.56           N  
ATOM   2977  CA  MET A 371       2.489   7.203   1.686  1.00 95.56           C  
ATOM   2978  C   MET A 371       1.160   7.963   1.714  1.00 95.56           C  
ATOM   2979  CB  MET A 371       2.876   6.709   3.086  1.00 95.56           C  
ATOM   2980  O   MET A 371       0.129   7.394   1.367  1.00 95.56           O  
ATOM   2981  CG  MET A 371       1.849   5.717   3.647  1.00 95.56           C  
ATOM   2982  SD  MET A 371       1.573   4.221   2.673  1.00 95.56           S  
ATOM   2983  CE  MET A 371       0.111   3.611   3.533  1.00 95.56           C  
ATOM   2984  N   MET A 372       1.179   9.256   2.050  1.00 97.24           N  
ATOM   2985  CA  MET A 372      -0.010  10.112   1.981  1.00 97.24           C  
ATOM   2986  C   MET A 372      -0.570  10.187   0.551  1.00 97.24           C  
ATOM   2987  CB  MET A 372       0.321  11.517   2.495  1.00 97.24           C  
ATOM   2988  O   MET A 372      -1.772  10.018   0.360  1.00 97.24           O  
ATOM   2989  CG  MET A 372       0.699  11.592   3.972  1.00 97.24           C  
ATOM   2990  SD  MET A 372       1.249  13.248   4.456  1.00 97.24           S  
ATOM   2991  CE  MET A 372       1.753  12.903   6.157  1.00 97.24           C  
ATOM   2992  N   SER A 373       0.290  10.352  -0.461  1.00 94.69           N  
ATOM   2993  CA  SER A 373      -0.106  10.317  -1.879  1.00 94.69           C  
ATOM   2994  C   SER A 373      -0.706   8.963  -2.286  1.00 94.69           C  
ATOM   2995  CB  SER A 373       1.110  10.646  -2.750  1.00 94.69           C  
ATOM   2996  O   SER A 373      -1.718   8.914  -2.984  1.00 94.69           O  
ATOM   2997  OG  SER A 373       0.772  10.651  -4.125  1.00 94.69           O  
ATOM   2998  N   ILE A 374      -0.143   7.850  -1.797  1.00 93.76           N  
ATOM   2999  CA  ILE A 374      -0.703   6.504  -2.006  1.00 93.76           C  
ATOM   3000  C   ILE A 374      -2.098   6.390  -1.376  1.00 93.76           C  
ATOM   3001  CB  ILE A 374       0.266   5.417  -1.478  1.00 93.76           C  
ATOM   3002  O   ILE A 374      -2.992   5.810  -1.995  1.00 93.76           O  
ATOM   3003  CG1 ILE A 374       1.530   5.348  -2.367  1.00 93.76           C  
ATOM   3004  CG2 ILE A 374      -0.405   4.028  -1.421  1.00 93.76           C  
ATOM   3005  CD1 ILE A 374       2.679   4.532  -1.757  1.00 93.76           C  
ATOM   3006  N   CYS A 375      -2.308   6.948  -0.181  1.00 96.97           N  
ATOM   3007  CA  CYS A 375      -3.624   6.967   0.456  1.00 96.97           C  
ATOM   3008  C   CYS A 375      -4.639   7.787  -0.348  1.00 96.97           C  
ATOM   3009  CB  CYS A 375      -3.521   7.491   1.894  1.00 96.97           C  
ATOM   3010  O   CYS A 375      -5.745   7.304  -0.575  1.00 96.97           O  
ATOM   3011  SG  CYS A 375      -2.559   6.348   2.926  1.00 96.97           S  
ATOM   3012  N   LEU A 376      -4.259   8.981  -0.821  1.00 96.64           N  
ATOM   3013  CA  LEU A 376      -5.109   9.816  -1.679  1.00 96.64           C  
ATOM   3014  C   LEU A 376      -5.530   9.070  -2.945  1.00 96.64           C  
ATOM   3015  CB  LEU A 376      -4.379  11.115  -2.065  1.00 96.64           C  
ATOM   3016  O   LEU A 376      -6.723   8.964  -3.217  1.00 96.64           O  
ATOM   3017  CG  LEU A 376      -4.263  12.162  -0.948  1.00 96.64           C  
ATOM   3018  CD1 LEU A 376      -3.490  13.368  -1.481  1.00 96.64           C  
ATOM   3019  CD2 LEU A 376      -5.636  12.642  -0.483  1.00 96.64           C  
ATOM   3020  N   GLN A 377      -4.566   8.491  -3.668  1.00 92.54           N  
ATOM   3021  CA  GLN A 377      -4.860   7.705  -4.865  1.00 92.54           C  
ATOM   3022  C   GLN A 377      -5.814   6.547  -4.548  1.00 92.54           C  
ATOM   3023  CB  GLN A 377      -3.550   7.180  -5.472  1.00 92.54           C  
ATOM   3024  O   GLN A 377      -6.799   6.363  -5.250  1.00 92.54           O  
ATOM   3025  CG  GLN A 377      -3.781   6.489  -6.827  1.00 92.54           C  
ATOM   3026  CD  GLN A 377      -4.241   7.471  -7.897  1.00 92.54           C  
ATOM   3027  NE2 GLN A 377      -5.417   7.321  -8.458  1.00 92.54           N  
ATOM   3028  OE1 GLN A 377      -3.505   8.383  -8.250  1.00 92.54           O  
ATOM   3029  N   SER A 378      -5.560   5.809  -3.465  1.00 94.15           N  
ATOM   3030  CA  SER A 378      -6.396   4.676  -3.056  1.00 94.15           C  
ATOM   3031  C   SER A 378      -7.837   5.097  -2.728  1.00 94.15           C  
ATOM   3032  CB  SER A 378      -5.735   3.987  -1.859  1.00 94.15           C  
ATOM   3033  O   SER A 378      -8.783   4.428  -3.140  1.00 94.15           O  
ATOM   3034  OG  SER A 378      -6.422   2.796  -1.532  1.00 94.15           O  
ATOM   3035  N   MET A 379      -8.026   6.226  -2.035  1.00 96.10           N  
ATOM   3036  CA  MET A 379      -9.362   6.769  -1.753  1.00 96.10           C  
ATOM   3037  C   MET A 379     -10.080   7.210  -3.035  1.00 96.10           C  
ATOM   3038  CB  MET A 379      -9.273   7.947  -0.770  1.00 96.10           C  
ATOM   3039  O   MET A 379     -11.268   6.935  -3.188  1.00 96.10           O  
ATOM   3040  CG  MET A 379      -8.954   7.490   0.657  1.00 96.10           C  
ATOM   3041  SD  MET A 379      -9.000   8.788   1.925  1.00 96.10           S  
ATOM   3042  CE  MET A 379      -7.520   9.734   1.487  1.00 96.10           C  
ATOM   3043  N   VAL A 380      -9.372   7.852  -3.972  1.00 93.89           N  
ATOM   3044  CA  VAL A 380      -9.931   8.218  -5.285  1.00 93.89           C  
ATOM   3045  C   VAL A 380     -10.352   6.974  -6.057  1.00 93.89           C  
ATOM   3046  CB  VAL A 380      -8.941   9.063  -6.111  1.00 93.89           C  
ATOM   3047  O   VAL A 380     -11.477   6.919  -6.548  1.00 93.89           O  
ATOM   3048  CG1 VAL A 380      -9.401   9.281  -7.562  1.00 93.89           C  
ATOM   3049  CG2 VAL A 380      -8.800  10.442  -5.468  1.00 93.89           C  
ATOM   3050  N   ASP A 381      -9.493   5.960  -6.130  1.00 91.11           N  
ATOM   3051  CA  ASP A 381      -9.788   4.732  -6.864  1.00 91.11           C  
ATOM   3052  C   ASP A 381     -11.039   4.035  -6.287  1.00 91.11           C  
ATOM   3053  CB  ASP A 381      -8.568   3.792  -6.854  1.00 91.11           C  
ATOM   3054  O   ASP A 381     -11.915   3.608  -7.042  1.00 91.11           O  
ATOM   3055  CG  ASP A 381      -7.291   4.314  -7.525  1.00 91.11           C  
ATOM   3056  OD1 ASP A 381      -7.358   5.283  -8.317  1.00 91.11           O  
ATOM   3057  OD2 ASP A 381      -6.225   3.698  -7.288  1.00 91.11           O  
ATOM   3058  N   GLU A 382     -11.173   3.973  -4.956  1.00 93.39           N  
ATOM   3059  CA  GLU A 382     -12.355   3.410  -4.287  1.00 93.39           C  
ATOM   3060  C   GLU A 382     -13.637   4.210  -4.586  1.00 93.39           C  
ATOM   3061  CB  GLU A 382     -12.095   3.308  -2.773  1.00 93.39           C  
ATOM   3062  O   GLU A 382     -14.681   3.622  -4.892  1.00 93.39           O  
ATOM   3063  CG  GLU A 382     -13.267   2.612  -2.066  1.00 93.39           C  
ATOM   3064  CD  GLU A 382     -13.030   2.378  -0.572  1.00 93.39           C  
ATOM   3065  OE1 GLU A 382     -13.946   2.731   0.207  1.00 93.39           O  
ATOM   3066  OE2 GLU A 382     -11.990   1.794  -0.201  1.00 93.39           O  
ATOM   3067  N   LEU A 383     -13.566   5.546  -4.555  1.00 92.21           N  
ATOM   3068  CA  LEU A 383     -14.688   6.420  -4.918  1.00 92.21           C  
ATOM   3069  C   LEU A 383     -15.123   6.211  -6.373  1.00 92.21           C  
ATOM   3070  CB  LEU A 383     -14.292   7.893  -4.704  1.00 92.21           C  
ATOM   3071  O   LEU A 383     -16.320   6.126  -6.659  1.00 92.21           O  
ATOM   3072  CG  LEU A 383     -14.263   8.358  -3.239  1.00 92.21           C  
ATOM   3073  CD1 LEU A 383     -13.663   9.765  -3.191  1.00 92.21           C  
ATOM   3074  CD2 LEU A 383     -15.671   8.402  -2.639  1.00 92.21           C  
ATOM   3075  N   MET A 384     -14.166   6.085  -7.293  1.00 88.96           N  
ATOM   3076  CA  MET A 384     -14.452   5.878  -8.714  1.00 88.96           C  
ATOM   3077  C   MET A 384     -15.086   4.508  -8.981  1.00 88.96           C  
ATOM   3078  CB  MET A 384     -13.171   6.071  -9.540  1.00 88.96           C  
ATOM   3079  O   MET A 384     -16.005   4.405  -9.802  1.00 88.96           O  
ATOM   3080  CG  MET A 384     -12.680   7.528  -9.537  1.00 88.96           C  
ATOM   3081  SD  MET A 384     -13.880   8.787 -10.060  1.00 88.96           S  
ATOM   3082  CE  MET A 384     -14.066   8.350 -11.806  1.00 88.96           C  
ATOM   3083  N   VAL A 385     -14.666   3.464  -8.259  1.00 87.39           N  
ATOM   3084  CA  VAL A 385     -15.303   2.137  -8.332  1.00 87.39           C  
ATOM   3085  C   VAL A 385     -16.748   2.193  -7.849  1.00 87.39           C  
ATOM   3086  CB  VAL A 385     -14.483   1.087  -7.563  1.00 87.39           C  
ATOM   3087  O   VAL A 385     -17.635   1.684  -8.533  1.00 87.39           O  
ATOM   3088  CG1 VAL A 385     -15.227  -0.240  -7.350  1.00 87.39           C  
ATOM   3089  CG2 VAL A 385     -13.235   0.770  -8.389  1.00 87.39           C  
ATOM   3090  N   LYS A 386     -17.017   2.878  -6.736  1.00 86.40           N  
ATOM   3091  CA  LYS A 386     -18.389   3.053  -6.241  1.00 86.40           C  
ATOM   3092  C   LYS A 386     -19.267   3.843  -7.199  1.00 86.40           C  
ATOM   3093  CB  LYS A 386     -18.353   3.759  -4.894  1.00 86.40           C  
ATOM   3094  O   LYS A 386     -20.382   3.419  -7.491  1.00 86.40           O  
ATOM   3095  CG  LYS A 386     -17.939   2.784  -3.799  1.00 86.40           C  
ATOM   3096  CD  LYS A 386     -17.810   3.602  -2.529  1.00 86.40           C  
ATOM   3097  CE  LYS A 386     -17.751   2.668  -1.344  1.00 86.40           C  
ATOM   3098  NZ  LYS A 386     -17.456   3.473  -0.167  1.00 86.40           N  
ATOM   3099  N   LYS A 387     -18.763   4.963  -7.728  1.00 84.97           N  
ATOM   3100  CA  LYS A 387     -19.512   5.828  -8.654  1.00 84.97           C  
ATOM   3101  C   LYS A 387     -19.901   5.101  -9.942  1.00 84.97           C  
ATOM   3102  CB  LYS A 387     -18.678   7.087  -8.939  1.00 84.97           C  
ATOM   3103  O   LYS A 387     -20.965   5.356 -10.495  1.00 84.97           O  
ATOM   3104  CG  LYS A 387     -19.451   8.118  -9.779  1.00 84.97           C  
ATOM   3105  CD  LYS A 387     -18.639   9.406  -9.962  1.00 84.97           C  
ATOM   3106  CE  LYS A 387     -19.406  10.403 -10.843  1.00 84.97           C  
ATOM   3107  NZ  LYS A 387     -18.667  11.685 -10.998  1.00 84.97           N  
ATOM   3108  N   SER A 388     -19.062   4.181 -10.410  1.00 84.21           N  
ATOM   3109  CA  SER A 388     -19.338   3.366 -11.598  1.00 84.21           C  
ATOM   3110  C   SER A 388     -20.246   2.155 -11.326  1.00 84.21           C  
ATOM   3111  CB  SER A 388     -18.025   2.987 -12.299  1.00 84.21           C  
ATOM   3112  O   SER A 388     -20.479   1.359 -12.235  1.00 84.21           O  
ATOM   3113  OG  SER A 388     -17.059   2.459 -11.411  1.00 84.21           O  
ATOM   3114  N   GLY A 389     -20.759   1.987 -10.098  1.00 76.90           N  
ATOM   3115  CA  GLY A 389     -21.513   0.795  -9.687  1.00 76.90           C  
ATOM   3116  C   GLY A 389     -20.664  -0.481  -9.714  1.00 76.90           C  
ATOM   3117  O   GLY A 389     -21.190  -1.596  -9.732  1.00 76.90           O  
ATOM   3118  N   GLY A 390     -19.339  -0.329  -9.771  1.00 69.36           N  
ATOM   3119  CA  GLY A 390     -18.398  -1.429  -9.776  1.00 69.36           C  
ATOM   3120  C   GLY A 390     -18.397  -2.140  -8.429  1.00 69.36           C  
ATOM   3121  O   GLY A 390     -18.517  -1.532  -7.369  1.00 69.36           O  
ATOM   3122  N   SER A 391     -18.221  -3.458  -8.458  1.00 67.49           N  
ATOM   3123  CA  SER A 391     -17.987  -4.208  -7.229  1.00 67.49           C  
ATOM   3124  C   SER A 391     -16.540  -4.010  -6.788  1.00 67.49           C  
ATOM   3125  CB  SER A 391     -18.307  -5.684  -7.449  1.00 67.49           C  
ATOM   3126  O   SER A 391     -15.625  -4.341  -7.552  1.00 67.49           O  
ATOM   3127  OG  SER A 391     -18.055  -6.421  -6.274  1.00 67.49           O  
ATOM   3128  N   ILE A 392     -16.323  -3.565  -5.544  1.00 68.76           N  
ATOM   3129  CA  ILE A 392     -14.985  -3.572  -4.938  1.00 68.76           C  
ATOM   3130  C   ILE A 392     -14.386  -4.977  -5.020  1.00 68.76           C  
ATOM   3131  CB  ILE A 392     -15.004  -3.053  -3.481  1.00 68.76           C  
ATOM   3132  O   ILE A 392     -13.218  -5.112  -5.352  1.00 68.76           O  
ATOM   3133  CG1 ILE A 392     -13.640  -2.461  -3.062  1.00 68.76           C  
ATOM   3134  CG2 ILE A 392     -15.407  -4.143  -2.469  1.00 68.76           C  
ATOM   3135  CD1 ILE A 392     -13.479  -0.987  -3.430  1.00 68.76           C  
ATOM   3136  N   ARG A 393     -15.195  -6.043  -4.878  1.00 61.94           N  
ATOM   3137  CA  ARG A 393     -14.715  -7.423  -5.023  1.00 61.94           C  
ATOM   3138  C   ARG A 393     -14.077  -7.653  -6.384  1.00 61.94           C  
ATOM   3139  CB  ARG A 393     -15.815  -8.473  -4.793  1.00 61.94           C  
ATOM   3140  O   ARG A 393     -13.121  -8.399  -6.447  1.00 61.94           O  
ATOM   3141  CG  ARG A 393     -16.403  -8.472  -3.374  1.00 61.94           C  
ATOM   3142  CD  ARG A 393     -17.363  -9.660  -3.209  1.00 61.94           C  
ATOM   3143  NE  ARG A 393     -18.035  -9.668  -1.895  1.00 61.94           N  
ATOM   3144  NH1 ARG A 393     -18.981 -11.761  -2.023  1.00 61.94           N  
ATOM   3145  NH2 ARG A 393     -19.376 -10.497  -0.243  1.00 61.94           N  
ATOM   3146  CZ  ARG A 393     -18.792 -10.633  -1.394  1.00 61.94           C  
ATOM   3147  N   LYS A 394     -14.538  -7.011  -7.466  1.00 59.27           N  
ATOM   3148  CA  LYS A 394     -13.875  -7.088  -8.783  1.00 59.27           C  
ATOM   3149  C   LYS A 394     -12.617  -6.231  -8.855  1.00 59.27           C  
ATOM   3150  CB  LYS A 394     -14.820  -6.698  -9.925  1.00 59.27           C  
ATOM   3151  O   LYS A 394     -11.669  -6.665  -9.489  1.00 59.27           O  
ATOM   3152  CG  LYS A 394     -15.875  -7.771 -10.215  1.00 59.27           C  
ATOM   3153  CD  LYS A 394     -16.720  -7.351 -11.425  1.00 59.27           C  
ATOM   3154  CE  LYS A 394     -17.796  -8.402 -11.722  1.00 59.27           C  
ATOM   3155  NZ  LYS A 394     -18.668  -7.992 -12.854  1.00 59.27           N  
ATOM   3156  N   MET A 395     -12.588  -5.056  -8.228  1.00 63.50           N  
ATOM   3157  CA  MET A 395     -11.375  -4.229  -8.131  1.00 63.50           C  
ATOM   3158  C   MET A 395     -10.266  -4.957  -7.357  1.00 63.50           C  
ATOM   3159  CB  MET A 395     -11.737  -2.917  -7.424  1.00 63.50           C  
ATOM   3160  O   MET A 395      -9.108  -4.940  -7.762  1.00 63.50           O  
ATOM   3161  CG  MET A 395     -10.597  -1.899  -7.422  1.00 63.50           C  
ATOM   3162  SD  MET A 395     -10.772  -0.735  -6.052  1.00 63.50           S  
ATOM   3163  CE  MET A 395      -9.991   0.718  -6.776  1.00 63.50           C  
ATOM   3164  N   LEU A 396     -10.654  -5.639  -6.282  1.00 61.77           N  
ATOM   3165  CA  LEU A 396      -9.780  -6.398  -5.402  1.00 61.77           C  
ATOM   3166  C   LEU A 396      -9.438  -7.781  -5.996  1.00 61.77           C  
ATOM   3167  CB  LEU A 396     -10.445  -6.469  -4.014  1.00 61.77           C  
ATOM   3168  O   LEU A 396      -8.283  -8.178  -5.936  1.00 61.77           O  
ATOM   3169  CG  LEU A 396     -10.715  -5.117  -3.318  1.00 61.77           C  
ATOM   3170  CD1 LEU A 396     -11.471  -5.340  -2.006  1.00 61.77           C  
ATOM   3171  CD2 LEU A 396      -9.456  -4.272  -3.118  1.00 61.77           C  
ATOM   3172  N   ARG A 397     -10.384  -8.477  -6.660  1.00 49.11           N  
ATOM   3173  CA  ARG A 397     -10.163  -9.769  -7.361  1.00 49.11           C  
ATOM   3174  C   ARG A 397      -9.540  -9.655  -8.744  1.00 49.11           C  
ATOM   3175  CB  ARG A 397     -11.444 -10.605  -7.550  1.00 49.11           C  
ATOM   3176  O   ARG A 397      -9.046 -10.667  -9.229  1.00 49.11           O  
ATOM   3177  CG  ARG A 397     -11.951 -11.341  -6.306  1.00 49.11           C  
ATOM   3178  CD  ARG A 397     -13.165 -12.178  -6.734  1.00 49.11           C  
ATOM   3179  NE  ARG A 397     -13.678 -13.028  -5.646  1.00 49.11           N  
ATOM   3180  NH1 ARG A 397     -15.220 -14.192  -6.892  1.00 49.11           N  
ATOM   3181  NH2 ARG A 397     -14.983 -14.658  -4.731  1.00 49.11           N  
ATOM   3182  CZ  ARG A 397     -14.618 -13.951  -5.758  1.00 49.11           C  
ATOM   3183  N   ARG A 398      -9.529  -8.492  -9.412  1.00 48.50           N  
ATOM   3184  CA  ARG A 398      -8.781  -8.342 -10.682  1.00 48.50           C  
ATOM   3185  C   ARG A 398      -7.296  -8.701 -10.506  1.00 48.50           C  
ATOM   3186  CB  ARG A 398      -8.953  -6.938 -11.304  1.00 48.50           C  
ATOM   3187  O   ARG A 398      -6.640  -8.964 -11.503  1.00 48.50           O  
ATOM   3188  CG  ARG A 398      -9.404  -7.019 -12.773  1.00 48.50           C  
ATOM   3189  CD  ARG A 398      -9.632  -5.617 -13.356  1.00 48.50           C  
ATOM   3190  NE  ARG A 398      -9.709  -5.641 -14.832  1.00 48.50           N  
ATOM   3191  NH1 ARG A 398     -10.039  -3.390 -15.157  1.00 48.50           N  
ATOM   3192  NH2 ARG A 398      -9.735  -4.723 -16.919  1.00 48.50           N  
ATOM   3193  CZ  ARG A 398      -9.832  -4.590 -15.626  1.00 48.50           C  
ATOM   3194  N   ARG A 399      -6.834  -8.772  -9.251  1.00 48.73           N  
ATOM   3195  CA  ARG A 399      -5.523  -9.242  -8.793  1.00 48.73           C  
ATOM   3196  C   ARG A 399      -5.353 -10.771  -8.745  1.00 48.73           C  
ATOM   3197  CB  ARG A 399      -5.247  -8.631  -7.409  1.00 48.73           C  
ATOM   3198  O   ARG A 399      -4.246 -11.239  -8.931  1.00 48.73           O  
ATOM   3199  CG  ARG A 399      -5.305  -7.095  -7.444  1.00 48.73           C  
ATOM   3200  CD  ARG A 399      -4.912  -6.500  -6.094  1.00 48.73           C  
ATOM   3201  NE  ARG A 399      -4.943  -5.025  -6.162  1.00 48.73           N  
ATOM   3202  NH1 ARG A 399      -5.425  -4.641  -3.961  1.00 48.73           N  
ATOM   3203  NH2 ARG A 399      -5.531  -2.951  -5.425  1.00 48.73           N  
ATOM   3204  CZ  ARG A 399      -5.295  -4.212  -5.187  1.00 48.73           C  
ATOM   3205  N   VAL A 400      -6.434 -11.548  -8.612  1.00 39.54           N  
ATOM   3206  CA  VAL A 400      -6.409 -13.025  -8.453  1.00 39.54           C  
ATOM   3207  C   VAL A 400      -6.552 -13.765  -9.798  1.00 39.54           C  
ATOM   3208  CB  VAL A 400      -7.500 -13.458  -7.439  1.00 39.54           C  
ATOM   3209  O   VAL A 400      -6.336 -14.966  -9.907  1.00 39.54           O  
ATOM   3210  CG1 VAL A 400      -7.463 -14.950  -7.084  1.00 39.54           C  
ATOM   3211  CG2 VAL A 400      -7.386 -12.684  -6.115  1.00 39.54           C  
ATOM   3212  N   GLY A 401      -6.918 -13.061 -10.877  1.00 30.21           N  
ATOM   3213  CA  GLY A 401      -7.281 -13.667 -12.170  1.00 30.21           C  
ATOM   3214  C   GLY A 401      -6.152 -14.347 -12.957  1.00 30.21           C  
ATOM   3215  O   GLY A 401      -6.402 -14.837 -14.057  1.00 30.21           O  
ATOM   3216  N   GLY A 402      -4.930 -14.386 -12.429  1.00 34.13           N  
ATOM   3217  CA  GLY A 402      -3.798 -15.074 -13.030  1.00 34.13           C  
ATOM   3218  C   GLY A 402      -3.455 -16.352 -12.279  1.00 34.13           C  
ATOM   3219  O   GLY A 402      -2.393 -16.417 -11.676  1.00 34.13           O  
ATOM   3220  N   THR A 403      -4.284 -17.399 -12.359  1.00 29.55           N  
ATOM   3221  CA  THR A 403      -3.830 -18.763 -12.037  1.00 29.55           C  
ATOM   3222  C   THR A 403      -2.831 -19.222 -13.104  1.00 29.55           C  
ATOM   3223  CB  THR A 403      -4.982 -19.771 -11.899  1.00 29.55           C  
ATOM   3224  O   THR A 403      -3.122 -20.086 -13.935  1.00 29.55           O  
ATOM   3225  CG2 THR A 403      -5.854 -19.518 -10.675  1.00 29.55           C  
ATOM   3226  OG1 THR A 403      -5.795 -19.738 -13.052  1.00 29.55           O  
ATOM   3227  N   LEU A 404      -1.647 -18.617 -13.127  1.00 32.75           N  
ATOM   3228  CA  LEU A 404      -0.480 -19.203 -13.751  1.00 32.75           C  
ATOM   3229  C   LEU A 404       0.031 -20.235 -12.759  1.00 32.75           C  
ATOM   3230  CB  LEU A 404       0.540 -18.114 -14.129  1.00 32.75           C  
ATOM   3231  O   LEU A 404       0.685 -19.922 -11.769  1.00 32.75           O  
ATOM   3232  CG  LEU A 404       0.389 -17.695 -15.607  1.00 32.75           C  
ATOM   3233  CD1 LEU A 404       0.492 -16.183 -15.776  1.00 32.75           C  
ATOM   3234  CD2 LEU A 404       1.463 -18.360 -16.473  1.00 32.75           C  
ATOM   3235  N   ARG A 405      -0.305 -21.497 -13.047  1.00 29.55           N  
ATOM   3236  CA  ARG A 405       0.464 -22.644 -12.565  1.00 29.55           C  
ATOM   3237  C   ARG A 405       1.938 -22.255 -12.583  1.00 29.55           C  
ATOM   3238  CB  ARG A 405       0.278 -23.832 -13.520  1.00 29.55           C  
ATOM   3239  O   ARG A 405       2.393 -21.805 -13.635  1.00 29.55           O  
ATOM   3240  CG  ARG A 405      -1.097 -24.494 -13.400  1.00 29.55           C  
ATOM   3241  CD  ARG A 405      -1.130 -25.726 -14.311  1.00 29.55           C  
ATOM   3242  NE  ARG A 405      -2.302 -26.574 -14.029  1.00 29.55           N  
ATOM   3243  NH1 ARG A 405      -1.545 -28.468 -15.085  1.00 29.55           N  
ATOM   3244  NH2 ARG A 405      -3.497 -28.509 -14.002  1.00 29.55           N  
ATOM   3245  CZ  ARG A 405      -2.442 -27.841 -14.374  1.00 29.55           C  
ATOM   3246  N   ARG A 406       2.631 -22.435 -11.449  1.00 33.03           N  
ATOM   3247  CA  ARG A 406       4.098 -22.410 -11.319  1.00 33.03           C  
ATOM   3248  C   ARG A 406       4.709 -22.849 -12.650  1.00 33.03           C  
ATOM   3249  CB  ARG A 406       4.525 -23.371 -10.182  1.00 33.03           C  
ATOM   3250  O   ARG A 406       4.666 -24.028 -12.993  1.00 33.03           O  
ATOM   3251  CG  ARG A 406       5.151 -22.662  -8.974  1.00 33.03           C  
ATOM   3252  CD  ARG A 406       5.542 -23.710  -7.920  1.00 33.03           C  
ATOM   3253  NE  ARG A 406       6.250 -23.108  -6.775  1.00 33.03           N  
ATOM   3254  NH1 ARG A 406       6.538 -25.029  -5.547  1.00 33.03           N  
ATOM   3255  NH2 ARG A 406       7.343 -23.095  -4.777  1.00 33.03           N  
ATOM   3256  CZ  ARG A 406       6.705 -23.745  -5.709  1.00 33.03           C  
ATOM   3257  N   SER A 407       5.147 -21.889 -13.459  1.00 30.11           N  
ATOM   3258  CA  SER A 407       5.772 -22.211 -14.731  1.00 30.11           C  
ATOM   3259  C   SER A 407       7.189 -22.615 -14.370  1.00 30.11           C  
ATOM   3260  CB  SER A 407       5.700 -21.034 -15.712  1.00 30.11           C  
ATOM   3261  O   SER A 407       7.955 -21.770 -13.909  1.00 30.11           O  
ATOM   3262  OG  SER A 407       5.952 -21.470 -17.038  1.00 30.11           O  
ATOM   3263  N   ASP A 408       7.522 -23.894 -14.554  1.00 28.17           N  
ATOM   3264  CA  ASP A 408       8.854 -24.500 -14.373  1.00 28.17           C  
ATOM   3265  C   ASP A 408       9.888 -23.952 -15.382  1.00 28.17           C  
ATOM   3266  CB  ASP A 408       8.740 -26.038 -14.449  1.00 28.17           C  
ATOM   3267  O   ASP A 408      10.657 -24.668 -16.017  1.00 28.17           O  
ATOM   3268  CG  ASP A 408       8.205 -26.689 -13.173  1.00 28.17           C  
ATOM   3269  OD1 ASP A 408       8.540 -26.186 -12.077  1.00 28.17           O  
ATOM   3270  OD2 ASP A 408       7.496 -27.710 -13.312  1.00 28.17           O  
ATOM   3271  N   SER A 409       9.911 -22.639 -15.580  1.00 30.09           N  
ATOM   3272  CA  SER A 409      10.767 -21.934 -16.527  1.00 30.09           C  
ATOM   3273  C   SER A 409      11.583 -20.871 -15.797  1.00 30.09           C  
ATOM   3274  CB  SER A 409       9.949 -21.384 -17.698  1.00 30.09           C  
ATOM   3275  O   SER A 409      11.620 -19.711 -16.189  1.00 30.09           O  
ATOM   3276  OG  SER A 409       9.137 -22.407 -18.246  1.00 30.09           O  
ATOM   3277  N   GLN A 410      12.256 -21.284 -14.723  1.00 33.70           N  
ATOM   3278  CA  GLN A 410      13.430 -20.592 -14.188  1.00 33.70           C  
ATOM   3279  C   GLN A 410      14.647 -21.527 -14.229  1.00 33.70           C  
ATOM   3280  CB  GLN A 410      13.178 -19.983 -12.798  1.00 33.70           C  
ATOM   3281  O   GLN A 410      15.347 -21.721 -13.241  1.00 33.70           O  
ATOM   3282  CG  GLN A 410      12.157 -18.832 -12.797  1.00 33.70           C  
ATOM   3283  CD  GLN A 410      12.195 -18.004 -11.508  1.00 33.70           C  
ATOM   3284  NE2 GLN A 410      11.169 -17.236 -11.217  1.00 33.70           N  
ATOM   3285  OE1 GLN A 410      13.152 -17.998 -10.751  1.00 33.70           O  
ATOM   3286  N   GLN A 411      14.917 -22.129 -15.392  1.00 26.40           N  
ATOM   3287  CA  GLN A 411      16.277 -22.577 -15.687  1.00 26.40           C  
ATOM   3288  C   GLN A 411      17.070 -21.395 -16.239  1.00 26.40           C  
ATOM   3289  CB  GLN A 411      16.308 -23.789 -16.626  1.00 26.40           C  
ATOM   3290  O   GLN A 411      16.614 -20.693 -17.140  1.00 26.40           O  
ATOM   3291  CG  GLN A 411      16.129 -25.092 -15.831  1.00 26.40           C  
ATOM   3292  CD  GLN A 411      16.303 -26.349 -16.676  1.00 26.40           C  
ATOM   3293  NE2 GLN A 411      16.182 -27.515 -16.083  1.00 26.40           N  
ATOM   3294  OE1 GLN A 411      16.566 -26.319 -17.866  1.00 26.40           O  
ATOM   3295  N   ALA A 412      18.255 -21.183 -15.667  1.00 25.61           N  
ATOM   3296  CA  ALA A 412      19.220 -20.171 -16.065  1.00 25.61           C  
ATOM   3297  C   ALA A 412      19.492 -20.232 -17.580  1.00 25.61           C  
ATOM   3298  CB  ALA A 412      20.493 -20.417 -15.241  1.00 25.61           C  
ATOM   3299  O   ALA A 412      20.230 -21.095 -18.060  1.00 25.61           O  
ATOM   3300  N   VAL A 413      18.902 -19.312 -18.346  1.00 27.26           N  
ATOM   3301  CA  VAL A 413      19.174 -19.205 -19.781  1.00 27.26           C  
ATOM   3302  C   VAL A 413      20.482 -18.443 -19.957  1.00 27.26           C  
ATOM   3303  CB  VAL A 413      18.009 -18.586 -20.578  1.00 27.26           C  
ATOM   3304  O   VAL A 413      20.539 -17.221 -19.838  1.00 27.26           O  
ATOM   3305  CG1 VAL A 413      18.305 -18.624 -22.085  1.00 27.26           C  
ATOM   3306  CG2 VAL A 413      16.705 -19.359 -20.348  1.00 27.26           C  
ATOM   3307  N   LYS A 414      21.547 -19.193 -20.250  1.00 24.05           N  
ATOM   3308  CA  LYS A 414      22.762 -18.658 -20.869  1.00 24.05           C  
ATOM   3309  C   LYS A 414      22.374 -17.992 -22.194  1.00 24.05           C  
ATOM   3310  CB  LYS A 414      23.784 -19.784 -21.101  1.00 24.05           C  
ATOM   3311  O   LYS A 414      21.698 -18.599 -23.021  1.00 24.05           O  
ATOM   3312  CG  LYS A 414      24.389 -20.321 -19.794  1.00 24.05           C  
ATOM   3313  CD  LYS A 414      25.395 -21.445 -20.081  1.00 24.05           C  
ATOM   3314  CE  LYS A 414      26.037 -21.929 -18.775  1.00 24.05           C  
ATOM   3315  NZ  LYS A 414      26.994 -23.041 -19.012  1.00 24.05           N  
ATOM   3316  N   SER A 415      22.795 -16.746 -22.375  1.00 24.10           N  
ATOM   3317  CA  SER A 415      22.559 -15.914 -23.557  1.00 24.10           C  
ATOM   3318  C   SER A 415      22.923 -16.640 -24.865  1.00 24.10           C  
ATOM   3319  CB  SER A 415      23.445 -14.657 -23.457  1.00 24.10           C  
ATOM   3320  O   SER A 415      24.061 -17.103 -24.973  1.00 24.10           O  
ATOM   3321  OG  SER A 415      23.664 -14.262 -22.109  1.00 24.10           O  
ATOM   3322  N   PRO A 416      22.049 -16.686 -25.888  1.00 27.69           N  
ATOM   3323  CA  PRO A 416      22.455 -17.040 -27.245  1.00 27.69           C  
ATOM   3324  C   PRO A 416      22.832 -15.784 -28.057  1.00 27.69           C  
ATOM   3325  CB  PRO A 416      21.279 -17.800 -27.865  1.00 27.69           C  
ATOM   3326  O   PRO A 416      22.297 -14.701 -27.795  1.00 27.69           O  
ATOM   3327  CG  PRO A 416      20.174 -17.769 -26.804  1.00 27.69           C  
ATOM   3328  CD  PRO A 416      20.599 -16.673 -25.827  1.00 27.69           C  
ATOM   3329  N   PRO A 417      23.752 -15.896 -29.035  1.00 27.35           N  
ATOM   3330  CA  PRO A 417      24.233 -14.764 -29.818  1.00 27.35           C  
ATOM   3331  C   PRO A 417      23.262 -14.356 -30.943  1.00 27.35           C  
ATOM   3332  CB  PRO A 417      25.604 -15.202 -30.340  1.00 27.35           C  
ATOM   3333  O   PRO A 417      22.416 -15.128 -31.387  1.00 27.35           O  
ATOM   3334  CG  PRO A 417      25.420 -16.703 -30.549  1.00 27.35           C  
ATOM   3335  CD  PRO A 417      24.441 -17.112 -29.447  1.00 27.35           C  
ATOM   3336  N   LEU A 418      23.429 -13.103 -31.374  1.00 28.21           N  
ATOM   3337  CA  LEU A 418      22.699 -12.352 -32.403  1.00 28.21           C  
ATOM   3338  C   LEU A 418      22.716 -13.014 -33.792  1.00 28.21           C  
ATOM   3339  CB  LEU A 418      23.459 -11.011 -32.561  1.00 28.21           C  
ATOM   3340  O   LEU A 418      23.809 -13.191 -34.310  1.00 28.21           O  
ATOM   3341  CG  LEU A 418      23.447 -10.066 -31.351  1.00 28.21           C  
ATOM   3342  CD1 LEU A 418      24.578  -9.040 -31.465  1.00 28.21           C  
ATOM   3343  CD2 LEU A 418      22.115  -9.323 -31.276  1.00 28.21           C  
ATOM   3344  N   LEU A 419      21.552 -13.231 -34.418  1.00 28.17           N  
ATOM   3345  CA  LEU A 419      21.300 -13.403 -35.872  1.00 28.17           C  
ATOM   3346  C   LEU A 419      19.767 -13.323 -36.075  1.00 28.17           C  
ATOM   3347  CB  LEU A 419      21.769 -14.805 -36.337  1.00 28.17           C  
ATOM   3348  O   LEU A 419      19.043 -13.771 -35.194  1.00 28.17           O  
ATOM   3349  CG  LEU A 419      23.265 -15.042 -36.641  1.00 28.17           C  
ATOM   3350  CD1 LEU A 419      23.477 -16.497 -37.037  1.00 28.17           C  
ATOM   3351  CD2 LEU A 419      23.784 -14.135 -37.755  1.00 28.17           C  
ATOM   3352  N   GLU A 420      19.122 -12.855 -37.141  1.00 24.72           N  
ATOM   3353  CA  GLU A 420      19.375 -12.074 -38.362  1.00 24.72           C  
ATOM   3354  C   GLU A 420      17.942 -11.711 -38.853  1.00 24.72           C  
ATOM   3355  CB  GLU A 420      20.102 -12.913 -39.438  1.00 24.72           C  
ATOM   3356  O   GLU A 420      16.998 -12.466 -38.599  1.00 24.72           O  
ATOM   3357  CG  GLU A 420      21.277 -12.150 -40.071  1.00 24.72           C  
ATOM   3358  CD  GLU A 420      22.158 -13.012 -40.998  1.00 24.72           C  
ATOM   3359  OE1 GLU A 420      23.115 -12.432 -41.557  1.00 24.72           O  
ATOM   3360  OE2 GLU A 420      21.900 -14.231 -41.113  1.00 24.72           O  
ATOM   3361  N   SER A 421      17.725 -10.558 -39.488  1.00 28.28           N  
ATOM   3362  CA  SER A 421      16.400 -10.143 -39.999  1.00 28.28           C  
ATOM   3363  C   SER A 421      15.906 -11.032 -41.151  1.00 28.28           C  
ATOM   3364  CB  SER A 421      16.479  -8.715 -40.537  1.00 28.28           C  
ATOM   3365  O   SER A 421      16.726 -11.568 -41.895  1.00 28.28           O  
ATOM   3366  OG  SER A 421      16.919  -7.802 -39.548  1.00 28.28           O  
ATOM   3367  N   PRO A 422      14.584 -11.078 -41.410  1.00 32.05           N  
ATOM   3368  CA  PRO A 422      14.145 -10.631 -42.736  1.00 32.05           C  
ATOM   3369  C   PRO A 422      12.807  -9.870 -42.770  1.00 32.05           C  
ATOM   3370  CB  PRO A 422      14.086 -11.896 -43.595  1.00 32.05           C  
ATOM   3371  O   PRO A 422      12.055  -9.785 -41.800  1.00 32.05           O  
ATOM   3372  CG  PRO A 422      13.614 -12.950 -42.599  1.00 32.05           C  
ATOM   3373  CD  PRO A 422      13.926 -12.366 -41.214  1.00 32.05           C  
ATOM   3374  N   ASP A 423      12.585  -9.290 -43.944  1.00 25.68           N  
ATOM   3375  CA  ASP A 423      11.649  -8.233 -44.303  1.00 25.68           C  
ATOM   3376  C   ASP A 423      10.278  -8.731 -44.825  1.00 25.68           C  
ATOM   3377  CB  ASP A 423      12.367  -7.392 -45.392  1.00 25.68           C  
ATOM   3378  O   ASP A 423      10.167  -9.804 -45.413  1.00 25.68           O  
ATOM   3379  CG  ASP A 423      12.356  -5.883 -45.152  1.00 25.68           C  
ATOM   3380  OD1 ASP A 423      11.434  -5.412 -44.445  1.00 25.68           O  
ATOM   3381  OD2 ASP A 423      13.271  -5.217 -45.684  1.00 25.68           O  
ATOM   3382  N   ALA A 424       9.298  -7.825 -44.707  1.00 29.89           N  
ATOM   3383  CA  ALA A 424       8.183  -7.520 -45.622  1.00 29.89           C  
ATOM   3384  C   ALA A 424       6.858  -8.351 -45.711  1.00 29.89           C  
ATOM   3385  CB  ALA A 424       8.782  -7.177 -46.994  1.00 29.89           C  
ATOM   3386  O   ALA A 424       6.794  -9.461 -46.229  1.00 29.89           O  
ATOM   3387  N   THR A 425       5.757  -7.618 -45.432  1.00 26.48           N  
ATOM   3388  CA  THR A 425       4.479  -7.453 -46.195  1.00 26.48           C  
ATOM   3389  C   THR A 425       3.117  -7.984 -45.666  1.00 26.48           C  
ATOM   3390  CB  THR A 425       4.577  -7.684 -47.720  1.00 26.48           C  
ATOM   3391  O   THR A 425       2.910  -9.182 -45.536  1.00 26.48           O  
ATOM   3392  CG2 THR A 425       5.544  -6.745 -48.442  1.00 26.48           C  
ATOM   3393  OG1 THR A 425       4.897  -9.001 -48.077  1.00 26.48           O  
ATOM   3394  N   ARG A 426       2.161  -7.017 -45.569  1.00 31.04           N  
ATOM   3395  CA  ARG A 426       0.666  -7.053 -45.712  1.00 31.04           C  
ATOM   3396  C   ARG A 426      -0.188  -7.696 -44.592  1.00 31.04           C  
ATOM   3397  CB  ARG A 426       0.333  -7.665 -47.088  1.00 31.04           C  
ATOM   3398  O   ARG A 426       0.206  -8.700 -44.033  1.00 31.04           O  
ATOM   3399  CG  ARG A 426       0.664  -6.710 -48.243  1.00 31.04           C  
ATOM   3400  CD  ARG A 426       0.296  -7.323 -49.600  1.00 31.04           C  
ATOM   3401  NE  ARG A 426      -0.695  -6.484 -50.284  1.00 31.04           N  
ATOM   3402  NH1 ARG A 426      -0.594  -7.353 -52.404  1.00 31.04           N  
ATOM   3403  NH2 ARG A 426      -2.026  -5.688 -51.876  1.00 31.04           N  
ATOM   3404  CZ  ARG A 426      -1.094  -6.521 -51.530  1.00 31.04           C  
ATOM   3405  N   GLU A 427      -1.402  -7.252 -44.221  1.00 25.86           N  
ATOM   3406  CA  GLU A 427      -2.282  -6.093 -44.506  1.00 25.86           C  
ATOM   3407  C   GLU A 427      -3.484  -6.099 -43.506  1.00 25.86           C  
ATOM   3408  CB  GLU A 427      -2.886  -6.177 -45.936  1.00 25.86           C  
ATOM   3409  O   GLU A 427      -4.057  -7.149 -43.244  1.00 25.86           O  
ATOM   3410  CG  GLU A 427      -2.555  -4.977 -46.844  1.00 25.86           C  
ATOM   3411  CD  GLU A 427      -2.926  -5.213 -48.327  1.00 25.86           C  
ATOM   3412  OE1 GLU A 427      -2.353  -4.526 -49.208  1.00 25.86           O  
ATOM   3413  OE2 GLU A 427      -3.684  -6.148 -48.638  1.00 25.86           O  
ATOM   3414  N   SER A 428      -3.935  -4.905 -43.083  1.00 24.33           N  
ATOM   3415  CA  SER A 428      -5.328  -4.471 -42.776  1.00 24.33           C  
ATOM   3416  C   SER A 428      -6.127  -4.872 -41.500  1.00 24.33           C  
ATOM   3417  CB  SER A 428      -6.203  -4.639 -44.026  1.00 24.33           C  
ATOM   3418  O   SER A 428      -6.241  -6.035 -41.139  1.00 24.33           O  
ATOM   3419  OG  SER A 428      -6.621  -5.973 -44.190  1.00 24.33           O  
ATOM   3420  N   MET A 429      -6.832  -3.838 -40.974  1.00 25.56           N  
ATOM   3421  CA  MET A 429      -8.070  -3.815 -40.144  1.00 25.56           C  
ATOM   3422  C   MET A 429      -7.926  -4.124 -38.627  1.00 25.56           C  
ATOM   3423  CB  MET A 429      -9.160  -4.625 -40.881  1.00 25.56           C  
ATOM   3424  O   MET A 429      -7.248  -5.061 -38.256  1.00 25.56           O  
ATOM   3425  CG  MET A 429      -9.839  -3.778 -41.962  1.00 25.56           C  
ATOM   3426  SD  MET A 429     -11.240  -4.578 -42.787  1.00 25.56           S  
ATOM   3427  CE  MET A 429     -10.367  -5.493 -44.088  1.00 25.56           C  
ATOM   3428  N   VAL A 430      -8.481  -3.388 -37.642  1.00 27.62           N  
ATOM   3429  CA  VAL A 430      -9.667  -2.507 -37.523  1.00 27.62           C  
ATOM   3430  C   VAL A 430      -9.414  -1.388 -36.482  1.00 27.62           C  
ATOM   3431  CB  VAL A 430     -10.874  -3.351 -37.028  1.00 27.62           C  
ATOM   3432  O   VAL A 430      -8.751  -1.595 -35.471  1.00 27.62           O  
ATOM   3433  CG1 VAL A 430     -12.128  -2.541 -36.675  1.00 27.62           C  
ATOM   3434  CG2 VAL A 430     -11.316  -4.377 -38.071  1.00 27.62           C  
ATOM   3435  N   LYS A 431      -9.991  -0.202 -36.728  1.00 23.50           N  
ATOM   3436  CA  LYS A 431     -10.066   0.966 -35.828  1.00 23.50           C  
ATOM   3437  C   LYS A 431     -10.869   0.673 -34.552  1.00 23.50           C  
ATOM   3438  CB  LYS A 431     -10.826   2.098 -36.554  1.00 23.50           C  
ATOM   3439  O   LYS A 431     -12.043   0.338 -34.656  1.00 23.50           O  
ATOM   3440  CG  LYS A 431     -10.064   2.822 -37.669  1.00 23.50           C  
ATOM   3441  CD  LYS A 431     -11.030   3.739 -38.441  1.00 23.50           C  
ATOM   3442  CE  LYS A 431     -10.274   4.600 -39.459  1.00 23.50           C  
ATOM   3443  NZ  LYS A 431     -11.202   5.361 -40.336  1.00 23.50           N  
ATOM   3444  N   LEU A 432     -10.317   1.002 -33.385  1.00 24.45           N  
ATOM   3445  CA  LEU A 432     -11.091   1.368 -32.193  1.00 24.45           C  
ATOM   3446  C   LEU A 432     -10.405   2.555 -31.512  1.00 24.45           C  
ATOM   3447  CB  LEU A 432     -11.297   0.145 -31.276  1.00 24.45           C  
ATOM   3448  O   LEU A 432      -9.415   2.423 -30.805  1.00 24.45           O  
ATOM   3449  CG  LEU A 432     -12.690  -0.497 -31.463  1.00 24.45           C  
ATOM   3450  CD1 LEU A 432     -12.650  -1.986 -31.138  1.00 24.45           C  
ATOM   3451  CD2 LEU A 432     -13.739   0.176 -30.574  1.00 24.45           C  
ATOM   3452  N   SER A 433     -10.921   3.747 -31.809  1.00 23.75           N  
ATOM   3453  CA  SER A 433     -10.539   4.999 -31.169  1.00 23.75           C  
ATOM   3454  C   SER A 433     -11.301   5.145 -29.851  1.00 23.75           C  
ATOM   3455  CB  SER A 433     -10.853   6.170 -32.114  1.00 23.75           C  
ATOM   3456  O   SER A 433     -12.476   5.519 -29.862  1.00 23.75           O  
ATOM   3457  OG  SER A 433     -12.227   6.179 -32.466  1.00 23.75           O  
ATOM   3458  N   SER A 434     -10.650   4.894 -28.720  1.00 28.09           N  
ATOM   3459  CA  SER A 434     -11.135   5.338 -27.411  1.00 28.09           C  
ATOM   3460  C   SER A 434     -10.372   6.594 -26.996  1.00 28.09           C  
ATOM   3461  CB  SER A 434     -11.064   4.222 -26.368  1.00 28.09           C  
ATOM   3462  O   SER A 434      -9.193   6.556 -26.658  1.00 28.09           O  
ATOM   3463  OG  SER A 434      -9.783   3.638 -26.343  1.00 28.09           O  
ATOM   3464  N   LYS A 435     -11.078   7.724 -27.077  1.00 24.22           N  
ATOM   3465  CA  LYS A 435     -10.679   9.040 -26.577  1.00 24.22           C  
ATOM   3466  C   LYS A 435     -10.557   9.004 -25.053  1.00 24.22           C  
ATOM   3467  CB  LYS A 435     -11.799  10.047 -26.914  1.00 24.22           C  
ATOM   3468  O   LYS A 435     -11.593   8.978 -24.408  1.00 24.22           O  
ATOM   3469  CG  LYS A 435     -11.997  10.404 -28.390  1.00 24.22           C  
ATOM   3470  CD  LYS A 435     -13.245  11.297 -28.495  1.00 24.22           C  
ATOM   3471  CE  LYS A 435     -13.443  11.829 -29.916  1.00 24.22           C  
ATOM   3472  NZ  LYS A 435     -14.674  12.657 -30.006  1.00 24.22           N  
ATOM   3473  N   LEU A 436      -9.347   9.092 -24.506  1.00 24.82           N  
ATOM   3474  CA  LEU A 436      -9.063   9.656 -23.178  1.00 24.82           C  
ATOM   3475  C   LEU A 436      -7.610  10.155 -23.174  1.00 24.82           C  
ATOM   3476  CB  LEU A 436      -9.316   8.643 -22.033  1.00 24.82           C  
ATOM   3477  O   LEU A 436      -6.689   9.456 -22.775  1.00 24.82           O  
ATOM   3478  CG  LEU A 436     -10.779   8.395 -21.598  1.00 24.82           C  
ATOM   3479  CD1 LEU A 436     -10.816   7.420 -20.429  1.00 24.82           C  
ATOM   3480  CD2 LEU A 436     -11.511   9.677 -21.177  1.00 24.82           C  
ATOM   3481  N   SER A 437      -7.406  11.370 -23.675  1.00 24.21           N  
ATOM   3482  CA  SER A 437      -6.150  12.110 -23.554  1.00 24.21           C  
ATOM   3483  C   SER A 437      -6.474  13.454 -22.914  1.00 24.21           C  
ATOM   3484  CB  SER A 437      -5.459  12.261 -24.917  1.00 24.21           C  
ATOM   3485  O   SER A 437      -6.938  14.373 -23.591  1.00 24.21           O  
ATOM   3486  OG  SER A 437      -6.321  12.890 -25.849  1.00 24.21           O  
ATOM   3487  N   ALA A 438      -6.271  13.550 -21.605  1.00 24.96           N  
ATOM   3488  CA  ALA A 438      -6.259  14.810 -20.881  1.00 24.96           C  
ATOM   3489  C   ALA A 438      -4.876  14.977 -20.238  1.00 24.96           C  
ATOM   3490  CB  ALA A 438      -7.417  14.850 -19.876  1.00 24.96           C  
ATOM   3491  O   ALA A 438      -4.324  14.022 -19.699  1.00 24.96           O  
ATOM   3492  N   VAL A 439      -4.377  16.215 -20.296  1.00 26.08           N  
ATOM   3493  CA  VAL A 439      -3.070  16.719 -19.834  1.00 26.08           C  
ATOM   3494  C   VAL A 439      -1.963  16.737 -20.900  1.00 26.08           C  
ATOM   3495  CB  VAL A 439      -2.637  16.201 -18.447  1.00 26.08           C  
ATOM   3496  O   VAL A 439      -1.112  15.864 -21.024  1.00 26.08           O  
ATOM   3497  CG1 VAL A 439      -1.462  17.043 -17.927  1.00 26.08           C  
ATOM   3498  CG2 VAL A 439      -3.772  16.346 -17.417  1.00 26.08           C  
ATOM   3499  N   SER A 440      -1.977  17.844 -21.647  1.00 24.07           N  
ATOM   3500  CA  SER A 440      -0.861  18.384 -22.421  1.00 24.07           C  
ATOM   3501  C   SER A 440      -0.145  19.429 -21.557  1.00 24.07           C  
ATOM   3502  CB  SER A 440      -1.434  19.023 -23.697  1.00 24.07           C  
ATOM   3503  O   SER A 440      -0.744  20.451 -21.226  1.00 24.07           O  
ATOM   3504  OG  SER A 440      -0.436  19.619 -24.500  1.00 24.07           O  
ATOM   3505  N   LEU A 441       1.130  19.222 -21.222  1.00 27.42           N  
ATOM   3506  CA  LEU A 441       1.982  20.255 -20.620  1.00 27.42           C  
ATOM   3507  C   LEU A 441       2.641  21.069 -21.742  1.00 27.42           C  
ATOM   3508  CB  LEU A 441       3.010  19.608 -19.668  1.00 27.42           C  
ATOM   3509  O   LEU A 441       3.530  20.584 -22.440  1.00 27.42           O  
ATOM   3510  CG  LEU A 441       2.416  19.177 -18.311  1.00 27.42           C  
ATOM   3511  CD1 LEU A 441       3.349  18.189 -17.614  1.00 27.42           C  
ATOM   3512  CD2 LEU A 441       2.210  20.374 -17.377  1.00 27.42           C  
ATOM   3513  N   ARG A 442       2.182  22.311 -21.943  1.00 27.53           N  
ATOM   3514  CA  ARG A 442       2.898  23.312 -22.748  1.00 27.53           C  
ATOM   3515  C   ARG A 442       3.944  23.988 -21.869  1.00 27.53           C  
ATOM   3516  CB  ARG A 442       1.943  24.360 -23.348  1.00 27.53           C  
ATOM   3517  O   ARG A 442       3.602  24.558 -20.838  1.00 27.53           O  
ATOM   3518  CG  ARG A 442       1.440  23.965 -24.743  1.00 27.53           C  
ATOM   3519  CD  ARG A 442       0.573  25.088 -25.328  1.00 27.53           C  
ATOM   3520  NE  ARG A 442       0.163  24.798 -26.717  1.00 27.53           N  
ATOM   3521  NH1 ARG A 442      -1.153  26.655 -27.027  1.00 27.53           N  
ATOM   3522  NH2 ARG A 442      -0.894  25.197 -28.696  1.00 27.53           N  
ATOM   3523  CZ  ARG A 442      -0.623  25.548 -27.470  1.00 27.53           C  
ATOM   3524  N   GLY A 443       5.196  23.944 -22.314  1.00 23.48           N  
ATOM   3525  CA  GLY A 443       6.266  24.762 -21.760  1.00 23.48           C  
ATOM   3526  C   GLY A 443       6.036  26.239 -22.074  1.00 23.48           C  
ATOM   3527  O   GLY A 443       5.688  26.594 -23.202  1.00 23.48           O  
ATOM   3528  N   ILE A 444       6.246  27.090 -21.075  1.00 29.49           N  
ATOM   3529  CA  ILE A 444       6.458  28.523 -21.264  1.00 29.49           C  
ATOM   3530  C   ILE A 444       7.816  28.846 -20.643  1.00 29.49           C  
ATOM   3531  CB  ILE A 444       5.293  29.373 -20.712  1.00 29.49           C  
ATOM   3532  O   ILE A 444       8.145  28.357 -19.564  1.00 29.49           O  
ATOM   3533  CG1 ILE A 444       3.974  28.979 -21.422  1.00 29.49           C  
ATOM   3534  CG2 ILE A 444       5.598  30.870 -20.915  1.00 29.49           C  
ATOM   3535  CD1 ILE A 444       2.735  29.748 -20.949  1.00 29.49           C  
ATOM   3536  N   GLY A 445       8.619  29.587 -21.403  1.00 24.64           N  
ATOM   3537  CA  GLY A 445      10.025  29.856 -21.138  1.00 24.64           C  
ATOM   3538  C   GLY A 445      10.323  30.617 -19.840  1.00 24.64           C  
ATOM   3539  O   GLY A 445       9.515  31.384 -19.327  1.00 24.64           O  
ATOM   3540  N   SER A 446      11.548  30.355 -19.389  1.00 24.83           N  
ATOM   3541  CA  SER A 446      12.403  30.895 -18.315  1.00 24.83           C  
ATOM   3542  C   SER A 446      12.505  32.441 -18.228  1.00 24.83           C  
ATOM   3543  CB  SER A 446      13.782  30.267 -18.640  1.00 24.83           C  
ATOM   3544  O   SER A 446      12.208  33.085 -19.235  1.00 24.83           O  
ATOM   3545  OG  SER A 446      14.054  30.263 -20.034  1.00 24.83           O  
ATOM   3546  N   PRO A 447      13.024  33.057 -17.123  1.00 30.50           N  
ATOM   3547  CA  PRO A 447      14.105  32.506 -16.284  1.00 30.50           C  
ATOM   3548  C   PRO A 447      14.078  32.727 -14.753  1.00 30.50           C  
ATOM   3549  CB  PRO A 447      15.338  33.216 -16.870  1.00 30.50           C  
ATOM   3550  O   PRO A 447      13.374  33.564 -14.204  1.00 30.50           O  
ATOM   3551  CG  PRO A 447      14.817  34.618 -17.218  1.00 30.50           C  
ATOM   3552  CD  PRO A 447      13.292  34.494 -17.154  1.00 30.50           C  
ATOM   3553  N   SER A 448      14.989  31.987 -14.107  1.00 25.11           N  
ATOM   3554  CA  SER A 448      15.492  32.089 -12.725  1.00 25.11           C  
ATOM   3555  C   SER A 448      14.616  31.554 -11.587  1.00 25.11           C  
ATOM   3556  CB  SER A 448      16.114  33.461 -12.422  1.00 25.11           C  
ATOM   3557  O   SER A 448      14.041  32.299 -10.805  1.00 25.11           O  
ATOM   3558  OG  SER A 448      15.173  34.512 -12.394  1.00 25.11           O  
ATOM   3559  N   THR A 449      14.593  30.233 -11.434  1.00 26.77           N  
ATOM   3560  CA  THR A 449      15.073  29.524 -10.229  1.00 26.77           C  
ATOM   3561  C   THR A 449      14.975  28.029 -10.511  1.00 26.77           C  
ATOM   3562  CB  THR A 449      14.335  29.847  -8.906  1.00 26.77           C  
ATOM   3563  O   THR A 449      13.943  27.555 -10.978  1.00 26.77           O  
ATOM   3564  CG2 THR A 449      15.175  30.789  -8.039  1.00 26.77           C  
ATOM   3565  OG1 THR A 449      13.094  30.480  -9.091  1.00 26.77           O  
ATOM   3566  N   ASP A 450      16.073  27.306 -10.295  1.00 24.64           N  
ATOM   3567  CA  ASP A 450      16.134  25.850 -10.405  1.00 24.64           C  
ATOM   3568  C   ASP A 450      15.052  25.213  -9.522  1.00 24.64           C  
ATOM   3569  CB  ASP A 450      17.526  25.360  -9.963  1.00 24.64           C  
ATOM   3570  O   ASP A 450      15.152  25.211  -8.295  1.00 24.64           O  
ATOM   3571  CG  ASP A 450      18.622  25.615 -10.999  1.00 24.64           C  
ATOM   3572  OD1 ASP A 450      18.341  25.400 -12.198  1.00 24.64           O  
ATOM   3573  OD2 ASP A 450      19.719  26.044 -10.581  1.00 24.64           O  
ATOM   3574  N   ALA A 451      14.007  24.677 -10.150  1.00 27.25           N  
ATOM   3575  CA  ALA A 451      13.031  23.812  -9.509  1.00 27.25           C  
ATOM   3576  C   ALA A 451      13.024  22.485 -10.267  1.00 27.25           C  
ATOM   3577  CB  ALA A 451      11.665  24.502  -9.442  1.00 27.25           C  
ATOM   3578  O   ALA A 451      12.601  22.401 -11.421  1.00 27.25           O  
ATOM   3579  N   SER A 452      13.555  21.468  -9.594  1.00 31.51           N  
ATOM   3580  CA  SER A 452      13.511  20.065  -9.979  1.00 31.51           C  
ATOM   3581  C   SER A 452      12.086  19.613 -10.324  1.00 31.51           C  
ATOM   3582  CB  SER A 452      14.082  19.223  -8.828  1.00 31.51           C  
ATOM   3583  O   SER A 452      11.103  20.155  -9.815  1.00 31.51           O  
ATOM   3584  OG  SER A 452      13.541  19.621  -7.577  1.00 31.51           O  
ATOM   3585  N   ALA A 453      11.998  18.616 -11.211  1.00 33.08           N  
ATOM   3586  CA  ALA A 453      10.770  18.010 -11.724  1.00 33.08           C  
ATOM   3587  C   ALA A 453       9.663  17.894 -10.657  1.00 33.08           C  
ATOM   3588  CB  ALA A 453      11.143  16.629 -12.279  1.00 33.08           C  
ATOM   3589  O   ALA A 453       9.832  17.226  -9.638  1.00 33.08           O  
ATOM   3590  N   SER A 454       8.535  18.576 -10.880  1.00 41.32           N  
ATOM   3591  CA  SER A 454       7.368  18.522  -9.998  1.00 41.32           C  
ATOM   3592  C   SER A 454       6.252  17.693 -10.635  1.00 41.32           C  
ATOM   3593  CB  SER A 454       6.905  19.937  -9.626  1.00 41.32           C  
ATOM   3594  O   SER A 454       5.720  18.083 -11.678  1.00 41.32           O  
ATOM   3595  OG  SER A 454       6.309  20.609 -10.722  1.00 41.32           O  
ATOM   3596  N   ASP A 455       5.863  16.596  -9.984  1.00 57.66           N  
ATOM   3597  CA  ASP A 455       4.941  15.593 -10.531  1.00 57.66           C  
ATOM   3598  C   ASP A 455       3.497  15.797 -10.058  1.00 57.66           C  
ATOM   3599  CB  ASP A 455       5.434  14.194 -10.147  1.00 57.66           C  
ATOM   3600  O   ASP A 455       3.137  15.458  -8.928  1.00 57.66           O  
ATOM   3601  CG  ASP A 455       6.820  13.922 -10.716  1.00 57.66           C  
ATOM   3602  OD1 ASP A 455       6.971  14.153 -11.939  1.00 57.66           O  
ATOM   3603  OD2 ASP A 455       7.674  13.491  -9.916  1.00 57.66           O  
ATOM   3604  N   VAL A 456       2.644  16.332 -10.933  1.00 65.01           N  
ATOM   3605  CA  VAL A 456       1.228  16.617 -10.642  1.00 65.01           C  
ATOM   3606  C   VAL A 456       0.337  15.412 -10.985  1.00 65.01           C  
ATOM   3607  CB  VAL A 456       0.767  17.897 -11.372  1.00 65.01           C  
ATOM   3608  O   VAL A 456       0.303  14.954 -12.122  1.00 65.01           O  
ATOM   3609  CG1 VAL A 456      -0.676  18.264 -11.001  1.00 65.01           C  
ATOM   3610  CG2 VAL A 456       1.655  19.103 -11.021  1.00 65.01           C  
ATOM   3611  N   HIS A 457      -0.423  14.923 -10.006  1.00 71.12           N  
ATOM   3612  CA  HIS A 457      -1.441  13.874 -10.108  1.00 71.12           C  
ATOM   3613  C   HIS A 457      -2.830  14.514 -10.213  1.00 71.12           C  
ATOM   3614  CB  HIS A 457      -1.393  12.972  -8.860  1.00 71.12           C  
ATOM   3615  O   HIS A 457      -3.281  15.148  -9.261  1.00 71.12           O  
ATOM   3616  CG  HIS A 457      -0.120  12.184  -8.686  1.00 71.12           C  
ATOM   3617  CD2 HIS A 457       0.005  10.826  -8.782  1.00 71.12           C  
ATOM   3618  ND1 HIS A 457       1.126  12.686  -8.386  1.00 71.12           N  
ATOM   3619  CE1 HIS A 457       1.984  11.655  -8.324  1.00 71.12           C  
ATOM   3620  NE2 HIS A 457       1.346  10.488  -8.551  1.00 71.12           N  
ATOM   3621  N   GLY A 458      -3.517  14.361 -11.348  1.00 68.65           N  
ATOM   3622  CA  GLY A 458      -4.906  14.816 -11.500  1.00 68.65           C  
ATOM   3623  C   GLY A 458      -5.890  13.940 -10.717  1.00 68.65           C  
ATOM   3624  O   GLY A 458      -5.736  12.720 -10.688  1.00 68.65           O  
ATOM   3625  N   ASN A 459      -6.906  14.548 -10.097  1.00 76.34           N  
ATOM   3626  CA  ASN A 459      -7.931  13.827  -9.346  1.00 76.34           C  
ATOM   3627  C   ASN A 459      -9.232  13.675 -10.150  1.00 76.34           C  
ATOM   3628  CB  ASN A 459      -8.191  14.562  -8.030  1.00 76.34           C  
ATOM   3629  O   ASN A 459      -9.992  14.629 -10.302  1.00 76.34           O  
ATOM   3630  CG  ASN A 459      -9.162  13.810  -7.140  1.00 76.34           C  
ATOM   3631  ND2 ASN A 459      -9.498  14.384  -6.022  1.00 76.34           N  
ATOM   3632  OD1 ASN A 459      -9.619  12.718  -7.436  1.00 76.34           O  
ATOM   3633  N   PHE A 460      -9.541  12.455 -10.591  1.00 72.19           N  
ATOM   3634  CA  PHE A 460     -10.780  12.161 -11.324  1.00 72.19           C  
ATOM   3635  C   PHE A 460     -12.056  12.321 -10.482  1.00 72.19           C  
ATOM   3636  CB  PHE A 460     -10.702  10.738 -11.886  1.00 72.19           C  
ATOM   3637  O   PHE A 460     -13.129  12.552 -11.037  1.00 72.19           O  
ATOM   3638  CG  PHE A 460      -9.544  10.524 -12.839  1.00 72.19           C  
ATOM   3639  CD1 PHE A 460      -9.585  11.093 -14.126  1.00 72.19           C  
ATOM   3640  CD2 PHE A 460      -8.420   9.777 -12.439  1.00 72.19           C  
ATOM   3641  CE1 PHE A 460      -8.510  10.909 -15.012  1.00 72.19           C  
ATOM   3642  CE2 PHE A 460      -7.344   9.596 -13.325  1.00 72.19           C  
ATOM   3643  CZ  PHE A 460      -7.389  10.160 -14.612  1.00 72.19           C  
ATOM   3644  N   ALA A 461     -11.966  12.237  -9.150  1.00 67.85           N  
ATOM   3645  CA  ALA A 461     -13.120  12.465  -8.280  1.00 67.85           C  
ATOM   3646  C   ALA A 461     -13.563  13.943  -8.271  1.00 67.85           C  
ATOM   3647  CB  ALA A 461     -12.801  11.946  -6.872  1.00 67.85           C  
ATOM   3648  O   ALA A 461     -14.725  14.219  -7.978  1.00 67.85           O  
ATOM   3649  N   PHE A 462     -12.676  14.877  -8.643  1.00 72.70           N  
ATOM   3650  CA  PHE A 462     -12.954  16.318  -8.679  1.00 72.70           C  
ATOM   3651  C   PHE A 462     -13.992  16.707  -9.740  1.00 72.70           C  
ATOM   3652  CB  PHE A 462     -11.637  17.061  -8.928  1.00 72.70           C  
ATOM   3653  O   PHE A 462     -14.783  17.621  -9.533  1.00 72.70           O  
ATOM   3654  CG  PHE A 462     -11.738  18.563  -8.769  1.00 72.70           C  
ATOM   3655  CD1 PHE A 462     -11.910  19.395  -9.891  1.00 72.70           C  
ATOM   3656  CD2 PHE A 462     -11.667  19.130  -7.486  1.00 72.70           C  
ATOM   3657  CE1 PHE A 462     -12.021  20.788  -9.725  1.00 72.70           C  
ATOM   3658  CE2 PHE A 462     -11.765  20.521  -7.319  1.00 72.70           C  
ATOM   3659  CZ  PHE A 462     -11.950  21.351  -8.438  1.00 72.70           C  
ATOM   3660  N   GLU A 463     -14.050  15.984 -10.862  1.00 71.02           N  
ATOM   3661  CA  GLU A 463     -15.047  16.230 -11.918  1.00 71.02           C  
ATOM   3662  C   GLU A 463     -16.484  15.901 -11.470  1.00 71.02           C  
ATOM   3663  CB  GLU A 463     -14.697  15.411 -13.172  1.00 71.02           C  
ATOM   3664  O   GLU A 463     -17.445  16.215 -12.168  1.00 71.02           O  
ATOM   3665  CG  GLU A 463     -13.355  15.809 -13.807  1.00 71.02           C  
ATOM   3666  CD  GLU A 463     -13.057  15.058 -15.119  1.00 71.02           C  
ATOM   3667  OE1 GLU A 463     -12.035  15.406 -15.756  1.00 71.02           O  
ATOM   3668  OE2 GLU A 463     -13.828  14.140 -15.484  1.00 71.02           O  
ATOM   3669  N   GLY A 464     -16.644  15.237 -10.320  1.00 61.34           N  
ATOM   3670  CA  GLY A 464     -17.934  14.859  -9.755  1.00 61.34           C  
ATOM   3671  C   GLY A 464     -18.534  15.831  -8.741  1.00 61.34           C  
ATOM   3672  O   GLY A 464     -19.589  15.488  -8.219  1.00 61.34           O  
ATOM   3673  N   ILE A 465     -17.889  16.965  -8.444  1.00 61.51           N  
ATOM   3674  CA  ILE A 465     -18.365  17.928  -7.434  1.00 61.51           C  
ATOM   3675  C   ILE A 465     -19.748  18.464  -7.827  1.00 61.51           C  
ATOM   3676  CB  ILE A 465     -17.333  19.069  -7.258  1.00 61.51           C  
ATOM   3677  O   ILE A 465     -19.908  19.061  -8.894  1.00 61.51           O  
ATOM   3678  CG1 ILE A 465     -16.060  18.531  -6.566  1.00 61.51           C  
ATOM   3679  CG2 ILE A 465     -17.867  20.282  -6.465  1.00 61.51           C  
ATOM   3680  CD1 ILE A 465     -14.949  19.586  -6.505  1.00 61.51           C  
ATOM   3681  N   GLY A 466     -20.733  18.260  -6.951  1.00 58.89           N  
ATOM   3682  CA  GLY A 466     -22.045  18.911  -7.024  1.00 58.89           C  
ATOM   3683  C   GLY A 466     -22.142  20.132  -6.104  1.00 58.89           C  
ATOM   3684  O   GLY A 466     -21.229  20.407  -5.330  1.00 58.89           O  
ATOM   3685  N   ASP A 467     -23.275  20.841  -6.139  1.00 56.22           N  
ATOM   3686  CA  ASP A 467     -23.544  21.964  -5.220  1.00 56.22           C  
ATOM   3687  C   ASP A 467     -23.522  21.535  -3.737  1.00 56.22           C  
ATOM   3688  CB  ASP A 467     -24.902  22.611  -5.557  1.00 56.22           C  
ATOM   3689  O   ASP A 467     -23.172  22.327  -2.870  1.00 56.22           O  
ATOM   3690  CG  ASP A 467     -24.913  23.459  -6.838  1.00 56.22           C  
ATOM   3691  OD1 ASP A 467     -23.844  23.977  -7.236  1.00 56.22           O  
ATOM   3692  OD2 ASP A 467     -26.014  23.616  -7.412  1.00 56.22           O  
ATOM   3693  N   GLU A 468     -23.833  20.266  -3.452  1.00 59.33           N  
ATOM   3694  CA  GLU A 468     -23.766  19.649  -2.115  1.00 59.33           C  
ATOM   3695  C   GLU A 468     -22.326  19.572  -1.562  1.00 59.33           C  
ATOM   3696  CB  GLU A 468     -24.314  18.211  -2.213  1.00 59.33           C  
ATOM   3697  O   GLU A 468     -22.120  19.500  -0.352  1.00 59.33           O  
ATOM   3698  CG  GLU A 468     -25.762  18.052  -2.728  1.00 59.33           C  
ATOM   3699  CD  GLU A 468     -26.850  18.028  -1.640  1.00 59.33           C  
ATOM   3700  OE1 GLU A 468     -27.958  18.537  -1.927  1.00 59.33           O  
ATOM   3701  OE2 GLU A 468     -26.612  17.430  -0.566  1.00 59.33           O  
ATOM   3702  N   ASP A 469     -21.322  19.571  -2.447  1.00 56.59           N  
ATOM   3703  CA  ASP A 469     -19.904  19.466  -2.102  1.00 56.59           C  
ATOM   3704  C   ASP A 469     -19.226  20.837  -1.944  1.00 56.59           C  
ATOM   3705  CB  ASP A 469     -19.156  18.654  -3.178  1.00 56.59           C  
ATOM   3706  O   ASP A 469     -18.023  20.844  -1.671  1.00 56.59           O  
ATOM   3707  CG  ASP A 469     -19.390  17.148  -3.155  1.00 56.59           C  
ATOM   3708  OD1 ASP A 469     -19.019  16.505  -2.141  1.00 56.59           O  
ATOM   3709  OD2 ASP A 469     -19.775  16.626  -4.227  1.00 56.59           O  
ATOM   3710  N   LEU A 470     -19.929  21.969  -2.144  1.00 51.35           N  
ATOM   3711  CA  LEU A 470     -19.372  23.337  -2.225  1.00 51.35           C  
ATOM   3712  C   LEU A 470     -19.432  24.164  -0.937  1.00 51.35           C  
ATOM   3713  CB  LEU A 470     -19.993  24.096  -3.417  1.00 51.35           C  
ATOM   3714  O   LEU A 470     -20.460  24.167  -0.236  1.00 51.35           O  
ATOM   3715  CG  LEU A 470     -19.284  23.861  -4.757  1.00 51.35           C  
ATOM   3716  CD1 LEU A 470     -20.047  24.585  -5.864  1.00 51.35           C  
ATOM   3717  CD2 LEU A 470     -17.858  24.428  -4.755  1.00 51.35           C  
ATOM   3718  OXT LEU A 470     -18.366  24.801  -0.703  1.00 51.35           O  
TER    3719      LEU A 470                                                      
ENDMDL                                                                          
END                                                                             
