# Supplementary material for: Selective cargo and membrane recognition by SNX17 regulates its interaction with Retriever
Source: EMBO Rep. 2024 Dec 9;26(2):470–93. doi: 10.1038/s44319-024-00340-1 (PMC11772769; doi:10.1038/s44319-024-00340-1)
Supplement: Supplementary file 6 — Source data Fig. 4 [file 44319_2024_340_MOESM6_ESM.zip › Figure 4/4F/4F L2/4F L2.xlsx]

## Sheet: Description of the data
For gel quantification, the band intensity of MBP-SNX17WT/mutants and VPS35L (used as a representative band of the Retriever complex) were measured with ImageJ software and the values are shown in the "Quantification" tab.
The condition MBP + Retriever was used as negative control to quantify unspecific Retriever binding. The band intensity of the negative control was subtracted from the VPS35L band intensity for each condition.
The "Graph data" tab shows the percentage of VPS35L binding , calculated as a ratio relative to the retention of MBP-SNX17, wild-type or mutant.
Two independent measurements, labeled as Y1 and Y2, were conducted.
N: Replicate
SD: Standard deviation

## Sheet: Quantification
		Band intensity (MBP-SNX17WT/mutant)	Band intensity (VPS35L)	Band intensity (VPS35L-negative control)	% of binding (VPS35L/SNX17WT/mutant*100)							Band intensity (MBP-SNX17WT/mutant)	Band intensity (VPS35L)	Band intensity (VPS35L-negative control)	% of binding (VPS35L/SNX17WT/mutant*100)
			1745.61			MBP + Retriever							564.142			MBP + Retriever
			1888.43			MBP + Retriever + GST-L2							594.849			MBP + Retriever + GST-L2
		8086.06				MBP-SNX17						4509.23				MBP-SNX17
		9407.6	2469.39	723.778	7.69355	MBP-SNX17 + Retriever						4975.77	748.971	184.829	3.71458	MBP-SNX17 + Retriever
		10299.9	4593.58	2847.97	27.6505	MBP-SNX17 + Retriever + GST-L2						5546.23	1928.87	1364.73	24.6064	MBP-SNX17 + Retriever + GST-L2
		10740.4	3782.34	2036.73	18.9632	MBP-SNX17(W321A) + Retriever						6331.65	1643.34	1079.19	17.0444	MBP-SNX17(W321A) + Retriever
		10478.4	4015.75	2270.14	21.6649	MBP-SNX17(W321A) + Retriever + GST-L2						6218.65	1786.75	1222.61	19.6603	MBP-SNX17(W321A) + Retriever + GST-L2
		8196.01	3123.21	1377.61	16.8082	MBP-SNX17(V380D) + Retriever						5540.6	1563.75	999.607	18.0415	MBP-SNX17(V380D) + Retriever
		8277.72	3021.92	1276.31	15.4187	MBP-SNX17(V380D) + Retriever + GST-L2						6483.6	1779.04	1214.9	18.7381	MBP-SNX17(V380D) + Retriever + GST-L2
		8873.6	3516.34	1770.73	19.955	MBP-SNX17(H457A) + Retriever						5970.65	1900.34	1336.19	22.3794	MBP-SNX17(H457A) + Retriever
		8746.89	3566.34	1820.73	20.8157	MBP-SNX17(H457A) + Retriever + GST-L2						6620.65	2353.46	1789.31	27.0263	MBP-SNX17(H457A) + Retriever + GST-L2
		9308.72	2532.51	786.899	8.45335	MBP-SNX17(N459A+F462A) + Retriever						5800.77	1022.51	458.364	7.90178	MBP-SNX17(N459A+F462A) + Retriever
		11803	2418.09	672.485	5.6976	MBP-SNX17(N459A+F462A) + Retriever + GST-L2						5964.18	790.092	225.95	3.78845	MBP-SNX17(N459A+F462A) + Retriever + GST-L2

## Sheet: Graph data
	N		Mean	SD
	Y1	Y2
MBP-SNX17 + Retriever	7.69355	3.71458	5.70406	2.81355
MBP-SNX17 + Retriever + L2	27.6505	24.6064	26.1284	2.1525
MBP-SNX17(W321A) + Retriever	18.9632	17.0444	18.0038	1.35678
MBP-SNX17(W321A) + Retriever + L2	21.6649	19.6603	20.6626	1.41745
MBP-SNX17(V380D) + Retriever	16.8082	18.0415	17.4249	0.872041
MBP-SNX17(V380D) + Retriever + L2	15.4187	18.7381	17.0784	2.34717
MBP-SNX17(H457A) + Retriever	19.955	22.3794	21.1672	1.71427
MBP-SNX17(H457A) + Retriever + L2	20.8157	27.0263	23.921	4.39152
MBP-SNX17(N459A+F462A) + Retriever	8.45335	7.90178	8.17757	0.390023
MBP-SNX17(N459A+F462A) + Retriever + L2	5.6976	3.78845	4.74302	1.34997
