# Supplementary material for: Selective cargo and membrane recognition by SNX17 regulates its interaction with Retriever
Source: EMBO Rep. 2024 Dec 9;26(2):470–93. doi: 10.1038/s44319-024-00340-1 (PMC11772769; doi:10.1038/s44319-024-00340-1)
Supplement: Supplementary file 6 — Source data Fig. 4 [file 44319_2024_340_MOESM6_ESM.zip › Figure 4/4F/4F LRP1/4F LRP1.xlsx]

## Sheet: Description of the data
For gel quantification, the band intensity of MBP-SNX17WT/mutants and VPS35L (used as a representative band of the Retriever complex) were measured with ImageJ software and the values are shown in the "Quantification" tab.
The condition MBP + Retriever was used as negative control to quantify unspecific Retriever binding. The band intensity of the negative control was subtracted from the VPS35L band intensity for each condition.
The "Graph data" tab shows the percentage of VPS35L binding , calculated as a ratio relative to the retention of MBP-SNX17, wild-type or mutant.
Two independent measurements, labeled as Y1 and Y2, were conducted.
N: Replicate
SD: Standard deviation

## Sheet: Quantification
	Band intensity (MBP-SNX17WT/mutant)	Band intensity (VPS35L)	Band intensity (VPS35L-negative control)	% of binding (VPS35L/SNX17WT/mutant*100)							Band intensity (MBP-SNX17WT/mutant)	Band intensity (VPS35L)	Band intensity (VPS35L-negative control)	% of binding (VPS35L/SNX17WT/mutant*100)
		722.678			MBP + Retriever-GST + GST-LRP1							417.971			MBP + Retriever-GST + GST-LRP1
	6321.18				MBP-SNX17						5655.58				MBP-SNX17
	5963.6	1132.87	410.192	6.87826	MBP-SNX17 + Retriever-GST						4652.63	928.142	510.171	10.9652	MBP-SNX17 + Retriever-GST
	7851.77	2919.41	2196.73	27.9775	MBP-SNX17 + Retriever-GST + GST-LRP1						6389.28	1837.68	1419.71	22.2201	MBP-SNX17 + Retriever-GST + GST-LRP1
	4161.23	1770.87	1048.19	25.1895	MBP-SNX17(W321A) + Retriever-GST						3459.51	1609.97	1192	34.4558	MBP-SNX17(W321A) + Retriever-GST
	4742.94	2267.7	1545.02	32.5751	MBP-SNX17(W321A) + Retriever-GST + GST-LRP1						4240.34	1853.97	1436	33.8652	MBP-SNX17(W321A) + Retriever-GST + GST-LRP1
	4273.77	1806.7	1084.02	25.3645	MBP-SNX17(V380D) + Retriever-GST						7311.23	2564.68	2146.71	29.3618	MBP-SNX17(V380D) + Retriever-GST
	4715.65	2317.11	1594.43	33.8116	MBP-SNX17(V380D) + Retriever-GST + GST-LRP1						8047.65	2449.09	2031.12	25.2387	MBP-SNX17(V380D) + Retriever-GST + GST-LRP1
	3890.36	1810.11	1087.43	27.9521	MBP-SNX17(H457A) + Retriever-GST						4950.92	1908.68	1490.71	30.1097	MBP-SNX17(H457A) + Retriever-GST
	5242.06	2829.23	2106.56	40.1856	MBP-SNX17(H457A) + Retriever-GST + GST-LRP1						4796.63	2121.97	1704	35.525	MBP-SNX17(H457A) + Retriever-GST + GST-LRP1
	4435.18	899.163	176.485	3.9792	MBP-SNX17(N459A+F462A) + Retriever-GST						4330.16	541.021	123.05	2.84169	MBP-SNX17(N459A+F462A) + Retriever-GST
	4951.31	1037.16	314.485	6.35156	MBP-SNX17(N459A+F462A) + Retriever-GST + GST-LRP1						4120.46	531.728	113.757	2.76079	MBP-SNX17(N459A+F462A) + Retriever-GST + GST-LRP1

## Sheet: Graph data
	N		Mean	SD
	Y1	Y2
MBP-SNX17 + Retriever	6.87826	10.9652	8.92174	2.88992
MBP-SNX17 + Retriever + LRP1	27.9775	22.2201	25.0988	4.07107
MBP-SNX17(W321A) + Retriever	25.1895	34.4558	29.8226	6.55229
MBP-SNX17(W321A) + Retriever + LRP1	32.5751	33.8652	33.2202	0.91224
MBP-SNX17(V380D) + Retriever	25.3645	29.3618	27.3631	2.8265
MBP-SNX17(V380D) + Retriever + LRP1	33.8116	25.2387	29.5251	6.06195
MBP-SNX17(H457A) + Retriever	27.9521	30.1097	29.0309	1.52567
MBP-SNX17(H457A) + Retriever + LRP1	40.1856	35.525	37.8553	3.29559
MBP-SNX17(N459A+F462A) + Retriever	3.9792	2.84169	3.41045	0.80434
MBP-SNX17(N459A+F462A) + Retriever + LRP1	6.35156	2.76079	4.55617	2.53906
