# Supplementary material for: Selective cargo and membrane recognition by SNX17 regulates its interaction with Retriever
Source: EMBO Rep. 2024 Dec 9;26(2):470–93. doi: 10.1038/s44319-024-00340-1 (PMC11772769; doi:10.1038/s44319-024-00340-1)
Supplement: Supplementary file 7 — Source data Fig. 5 [file 44319_2024_340_MOESM7_ESM.zip]

Archive with 93 entries (82 files):
- Figure 5/
- Figure 5/5A/
- Figure 5/.DS_Store
- __MACOSX/Figure 5/._.DS_Store
- Figure 5/5C/
- Figure 5/5A/GUVs + GFP-SNX17 + Retriever-mKate2 + 10His-L2/
- Figure 5/5A/GUVs + Retriever-mKate2/
- Figure 5/5A/GUVs + 10His-L2/
- Figure 5/5A/.DS_Store
- __MACOSX/Figure 5/5A/._.DS_Store
- Figure 5/5A/GUVs + Retriever-mKate2 + 10His-L2/
- Figure 5/5A/GUVs + GFP-SNX17 + 10His-L2/
- Figure 5/5A/GUVs/
- Figure 5/5A/GUVs + GFP-SNX17/
- Figure 5/5A/GUVs + GFP-SNX17 + Retriever-mKate2/
- Figure 5/5C/5C.xlsx
- __MACOSX/Figure 5/5C/._5C.xlsx
- Figure 5/5C/5C replicate1.png
- __MACOSX/Figure 5/5C/._5C replicate1.png
- Figure 5/5C/5C replicate3.png
- __MACOSX/Figure 5/5C/._5C replicate3.png
- Figure 5/5C/5C replicate2.png
- __MACOSX/Figure 5/5C/._5C replicate2.png
- Figure 5/5C/5C replicate6.png
- __MACOSX/Figure 5/5C/._5C replicate6.png
- Figure 5/5C/5C replicate5.png
- __MACOSX/Figure 5/5C/._5C replicate5.png
- Figure 5/5C/5C replicate4.png
- __MACOSX/Figure 5/5C/._5C replicate4.png
- Figure 5/5A/GUVs + GFP-SNX17 + Retriever-mKate2 + 10His-L2/GUVs+GFP-SNX17+Retriever-mKate2+10His-L2 red.png
- __MACOSX/Figure 5/5A/GUVs + GFP-SNX17 + Retriever-mKate2 + 10His-L2/._GUVs+GFP-SNX17+Retriever-mKate2+10His-L2 red.png
- Figure 5/5A/GUVs + GFP-SNX17 + Retriever-mKate2 + 10His-L2/GUVs+GFP-SNX17+Retriever-mKate2+10His-L2 green.png
- __MACOSX/Figure 5/5A/GUVs + GFP-SNX17 + Retriever-mKate2 + 10His-L2/._GUVs+GFP-SNX17+Retriever-mKate2+10His-L2 green.png
- Figure 5/5A/GUVs + GFP-SNX17 + Retriever-mKate2 + 10His-L2/GUVs+GFP-SNX17+Retriever-mKate2+10His-L2 cyan.png
- __MACOSX/Figure 5/5A/GUVs + GFP-SNX17 + Retriever-mKate2 + 10His-L2/._GUVs+GFP-SNX17+Retriever-mKate2+10His-L2 cyan.png
- Figure 5/5A/GUVs + GFP-SNX17 + Retriever-mKate2 + 10His-L2/GUVs+GFP-SNX17+Retriever-mKate2+10His-L2.nd2
- __MACOSX/Figure 5/5A/GUVs + GFP-SNX17 + Retriever-mKate2 + 10His-L2/._GUVs+GFP-SNX17+Retriever-mKate2+10His-L2.nd2
- Figure 5/5A/GUVs + Retriever-mKate2/GUVs+Retriever-mKate2 green.png
- __MACOSX/Figure 5/5A/GUVs + Retriever-mKate2/._GUVs+Retriever-mKate2 green.png
- Figure 5/5A/GUVs + Retriever-mKate2/GUVs+Retriever-mKate2 cyan.png
- __MACOSX/Figure 5/5A/GUVs + Retriever-mKate2/._GUVs+Retriever-mKate2 cyan.png
- Figure 5/5A/GUVs + Retriever-mKate2/GUVs+Retriever-mKate2 red.png
- __MACOSX/Figure 5/5A/GUVs + Retriever-mKate2/._GUVs+Retriever-mKate2 red.png
- Figure 5/5A/GUVs + Retriever-mKate2/GUVs+Retriever-mKate2.nd2
- __MACOSX/Figure 5/5A/GUVs + Retriever-mKate2/._GUVs+Retriever-mKate2.nd2
- Figure 5/5A/GUVs + 10His-L2/GUVs+10His-L2 blue.png
- __MACOSX/Figure 5/5A/GUVs + 10His-L2/._GUVs+10His-L2 blue.png
- Figure 5/5A/GUVs + 10His-L2/GUVs+10His-L2.nd2
- __MACOSX/Figure 5/5A/GUVs + 10His-L2/._GUVs+10His-L2.nd2
- Figure 5/5A/GUVs + 10His-L2/GUVs+10His-L2 green.png
- __MACOSX/Figure 5/5A/GUVs + 10His-L2/._GUVs+10His-L2 green.png
- Figure 5/5A/GUVs + 10His-L2/GUVs+10His-L2 red.png
- __MACOSX/Figure 5/5A/GUVs + 10His-L2/._GUVs+10His-L2 red.png
- Figure 5/5A/GUVs + Retriever-mKate2 + 10His-L2/GUVs+Retriever-mKate2+10His-L2 red.png
- __MACOSX/Figure 5/5A/GUVs + Retriever-mKate2 + 10His-L2/._GUVs+Retriever-mKate2+10His-L2 red.png
- Figure 5/5A/GUVs + Retriever-mKate2 + 10His-L2/GUVs+Retriever-mKate2+10His-L2.nd2
- __MACOSX/Figure 5/5A/GUVs + Retriever-mKate2 + 10His-L2/._GUVs+Retriever-mKate2+10His-L2.nd2
- Figure 5/5A/GUVs + Retriever-mKate2 + 10His-L2/GUVs+Retriever-mKate2+10His-L2 green.png
- __MACOSX/Figure 5/5A/GUVs + Retriever-mKate2 + 10His-L2/._GUVs+Retriever-mKate2+10His-L2 green.png
- Figure 5/5A/GUVs + Retriever-mKate2 + 10His-L2/GUVs+Retriever-mKate2+10His-L2 cyan.png
- __MACOSX/Figure 5/5A/GUVs + Retriever-mKate2 + 10His-L2/._GUVs+Retriever-mKate2+10His-L2 cyan.png
- Figure 5/5A/GUVs + GFP-SNX17 + 10His-L2/GUVs+GFP-SNX17+10His-L2.nd2
- __MACOSX/Figure 5/5A/GUVs + GFP-SNX17 + 10His-L2/._GUVs+GFP-SNX17+10His-L2.nd2
- Figure 5/5A/GUVs + GFP-SNX17 + 10His-L2/GUVs+GFP-SNX17+10His-L2 red.png
- __MACOSX/Figure 5/5A/GUVs + GFP-SNX17 + 10His-L2/._GUVs+GFP-SNX17+10His-L2 red.png
- Figure 5/5A/GUVs + GFP-SNX17 + 10His-L2/GUVs+GFP-SNX17+10His-L2 green.png
- __MACOSX/Figure 5/5A/GUVs + GFP-SNX17 + 10His-L2/._GUVs+GFP-SNX17+10His-L2 green.png
- Figure 5/5A/GUVs + GFP-SNX17 + 10His-L2/GUVs+GFP-SNX17+10His-L2 cyan.png
- __MACOSX/Figure 5/5A/GUVs + GFP-SNX17 + 10His-L2/._GUVs+GFP-SNX17+10His-L2 cyan.png
- Figure 5/5A/GUVs/GUVs green.png
- __MACOSX/Figure 5/5A/GUVs/._GUVs green.png
- Figure 5/5A/GUVs/GUVs cyan.png
- __MACOSX/Figure 5/5A/GUVs/._GUVs cyan.png
- Figure 5/5A/GUVs/GUVs.nd2
- __MACOSX/Figure 5/5A/GUVs/._GUVs.nd2
- Figure 5/5A/GUVs/GUVs red.png
- __MACOSX/Figure 5/5A/GUVs/._GUVs red.png
- Figure 5/5A/GUVs + GFP-SNX17/GUVs+GFP-SNX17 green.png
- __MACOSX/Figure 5/5A/GUVs + GFP-SNX17/._GUVs+GFP-SNX17 green.png
- Figure 5/5A/GUVs + GFP-SNX17/GUVs+GFP-SNX17  cyan.png
- __MACOSX/Figure 5/5A/GUVs + GFP-SNX17/._GUVs+GFP-SNX17  cyan.png
- Figure 5/5A/GUVs + GFP-SNX17/GUVs+GFP-SNX17 red.png
- __MACOSX/Figure 5/5A/GUVs + GFP-SNX17/._GUVs+GFP-SNX17 red.png
- Figure 5/5A/GUVs + GFP-SNX17/GUVs+GFP-SNX17.nd2
- __MACOSX/Figure 5/5A/GUVs + GFP-SNX17/._GUVs+GFP-SNX17.nd2
- Figure 5/5A/GUVs + GFP-SNX17 + Retriever-mKate2/GUVs+GFP-SNX17+Retriever-mKate2 red.png
- __MACOSX/Figure 5/5A/GUVs + GFP-SNX17 + Retriever-mKate2/._GUVs+GFP-SNX17+Retriever-mKate2 red.png
- Figure 5/5A/GUVs + GFP-SNX17 + Retriever-mKate2/GUVs+GFP-SNX17+Retriever-mKate2 green.png
- __MACOSX/Figure 5/5A/GUVs + GFP-SNX17 + Retriever-mKate2/._GUVs+GFP-SNX17+Retriever-mKate2 green.png
- Figure 5/5A/GUVs + GFP-SNX17 + Retriever-mKate2/GUVs+GFP-SNX17+Retriever-mKate2 cyan.png
- __MACOSX/Figure 5/5A/GUVs + GFP-SNX17 + Retriever-mKate2/._GUVs+GFP-SNX17+Retriever-mKate2 cyan.png
- Figure 5/5A/GUVs + GFP-SNX17 + Retriever-mKate2/GUVs+GFP-SNX17+Retriever-mKate2.nd2
- __MACOSX/Figure 5/5A/GUVs + GFP-SNX17 + Retriever-mKate2/._GUVs+GFP-SNX17+Retriever-mKate2.nd2
