# Supplementary material for: Selective cargo and membrane recognition by SNX17 regulates its interaction with Retriever
Source: EMBO Rep. 2024 Dec 9;26(2):470–93. doi: 10.1038/s44319-024-00340-1 (PMC11772769; doi:10.1038/s44319-024-00340-1)
Supplement: Supplementary file 7 — Source data Fig. 5 [file 44319_2024_340_MOESM7_ESM.zip › Figure 5/5C/5C.xlsx]

## Sheet: Description of the data
For gel quantification, the band intensities of HisSumo3-SNX17 and VPS35L (used as a representative band of the Retriever complex) were measured using Empiria Studio Software (LI-COR), with the values displayed in the "Graph Data" tab.
The SNX17+Retriever condition was used as negative control to quantify nonspecific Retriever binding.
The "Graph data" tab also shows the percentage of both SNX17 and VPS35L bound to the liposomes, quantified as the percentage of total protein bound to the pellet under each condition
Six independent measurements, labeled as Y1-Y6, were conducted. Commassie-stained SDS-PAGE gels for each replicate are displayed on its respective tab.
L: Liposomes
S: HisSumo3-SNX17
R: Retriever complex
C: cargo (His10LRP1ICD)
q: Tukey's q statistic
SD: standard deviation
95.00% CI of diff: 95.00% Confidence Interval of the Difference
Statistical analysis was performed using One-way ANOVA followed by Tukey's test for multiple comparisons

## Sheet: Graph Data
	%SNX17 bound								%Retriever bound
	N						Mean	SD							Mean	SD
	Y1	Y2	Y3	Y4	Y5	Y6			Y1	Y2	Y3	Y4	Y5	Y6
S+R	4.1	3.3	4.7	3.3	10.6	13.3	6.55	4.30151	2.1	1.5	3.8	3.1	10.5	14.8	5.96667	5.41098
L+S	83.6	78.2	63.2	71.6	44.9	42.8	64.05	17.0788
L+R									8	5	9.4	5	10.8	11.4	8.26667	2.79046
L+S+R	79.8	67.8	58.6	55.8	44.8	45.9	58.7833	13.3675	30.7	27.7	26.6	13.3	18.8	16.7	22.3	6.96879
L+S+C	92.3	87.6	78	70.7	56	51	72.6	16.6612
L+R+C									5.1	2.9	7.2	1.4	11.8	11.1	6.58333	4.25742
L+S+R+C	86.6	79.5	71.4	71.3	56.1	61.1	71	11.2772	44.6	31.5	33.8	24.3	27.3	32.7	32.3667	6.97586
	Tukey's multiple comparisons test for VPS35L
	Mean Difference	95.00% CI of diff.	q	Adjusted P Value
S+R vs. L+R	-2.3	-11.66 to 7.062	1.02	0.94951
S+R vs. L+S+R	-16.33	-25.70 to -6.972	7.246	0.0002423
S+R vs. L+R+C	-0.6167	-9.978 to 8.745	0.2736	0.999664
S+R vs. L+S+R+C	-26.4	-35.76 to -17.04	11.71	1e-07
L+R vs. L+S+R	-14.03	-23.40 to -4.672	6.226	0.0015092
L+R vs. L+R+C	1.683	-7.678 to 11.05	0.7468	0.983594
L+R vs. L+S+R+C	-24.1	-33.46 to -14.74	10.69	6e-07
L+S+R vs. L+R+C	15.72	6.355 to 25.08	6.973	0.0003961
L+S+R vs. L+S+R+C	-10.07	-19.43 to -0.7049	4.466	0.0306447
L+R+C vs. L+S+R+C	-25.78	-35.15 to -16.42	11.44	2e-07
	Tukey's multiple comparisons test for SNX17
	Mean Difference	95.00% CI of diff.	q	Adjusted P Value
S+R vs. L+S	-57.5	-80,17 to -34,83	10.54	7.9e-07
S+R vs. L+S+R	-52.23	-74,90 to -29,56	9.57	4.03e-06
S+R vs. L+S+C	-66.05	-88,72 to -43,38	12.1	6e-08
S+R vs. L+S+R+C	-64.45	-87,12 to -41,78	11.81	1e-07
L+S vs. L+S+R	5.267	-17,40 to 27,94	0.965	0.958474
L+S vs. L+S+C	-8.55	-31,22 to 14,12	1.567	0.800921
L+S vs. L+S+R+C	-6.95	-29,62 to 15,72	1.273	0.894015
L+S+R vs. L+S+C	-13.82	-36,49 to 8,852	2.532	0.401183
L+S+R vs. L+S+R+C	-12.22	-34,89 to 10,45	2.238	0.521471
L+S+C vs. L+S+R+C	1.6	-21,07 to 24,27	0.2932	0.999559

## Sheet: Y1
	Y1

## Sheet: Y2
	Y2

## Sheet: Y3
	Y3

## Sheet: Y4
	Y4

## Sheet: Y5
	Y5

## Sheet: Y6
	Y6
