# Supplementary material for: Selective cargo and membrane recognition by SNX17 regulates its interaction with Retriever
Source: EMBO Rep. 2024 Dec 9;26(2):470–93. doi: 10.1038/s44319-024-00340-1 (PMC11772769; doi:10.1038/s44319-024-00340-1)
Supplement: Supplementary file 8 — EV and Appendix Figures Source Data [file 44319_2024_340_MOESM8_ESM.zip]

Archive with 268 entries (220 files):
- EMBOR-2024-59048V3_SourceDataForExpandedView+Appendix/
- EMBOR-2024-59048V3_SourceDataForExpandedView+Appendix/Figure S12/
- EMBOR-2024-59048V3_SourceDataForExpandedView+Appendix/.DS_Store
- __MACOSX/EMBOR-2024-59048V3_SourceDataForExpandedView+Appendix/._.DS_Store
- EMBOR-2024-59048V3_SourceDataForExpandedView+Appendix/Figure EV4/
- EMBOR-2024-59048V3_SourceDataForExpandedView+Appendix/Figure EV3/
- EMBOR-2024-59048V3_SourceDataForExpandedView+Appendix/Figure S5/
- EMBOR-2024-59048V3_SourceDataForExpandedView+Appendix/Figure S2/
- EMBOR-2024-59048V3_SourceDataForExpandedView+Appendix/Figure EV2/
- EMBOR-2024-59048V3_SourceDataForExpandedView+Appendix/Figure S3/
- EMBOR-2024-59048V3_SourceDataForExpandedView+Appendix/Figure S4/
- EMBOR-2024-59048V3_SourceDataForExpandedView+Appendix/Figure S11/
- EMBOR-2024-59048V3_SourceDataForExpandedView+Appendix/Figure S10/
- EMBOR-2024-59048V3_SourceDataForExpandedView+Appendix/Figure S8/
- EMBOR-2024-59048V3_SourceDataForExpandedView+Appendix/Figure S6/
- EMBOR-2024-59048V3_SourceDataForExpandedView+Appendix/Figure S7/
- EMBOR-2024-59048V3_SourceDataForExpandedView+Appendix/Figure EV1/
- EMBOR-2024-59048V3_SourceDataForExpandedView+Appendix/Figure S12/S12A/
- EMBOR-2024-59048V3_SourceDataForExpandedView+Appendix/Figure S12/.DS_Store
- __MACOSX/EMBOR-2024-59048V3_SourceDataForExpandedView+Appendix/Figure S12/._.DS_Store
- EMBOR-2024-59048V3_SourceDataForExpandedView+Appendix/Figure S12/S12B/
- EMBOR-2024-59048V3_SourceDataForExpandedView+Appendix/Figure EV4/EV4A/
- EMBOR-2024-59048V3_SourceDataForExpandedView+Appendix/Figure EV4/.DS_Store
- __MACOSX/EMBOR-2024-59048V3_SourceDataForExpandedView+Appendix/Figure EV4/._.DS_Store
- EMBOR-2024-59048V3_SourceDataForExpandedView+Appendix/Figure EV4/Figure EV4.xlsx
- __MACOSX/EMBOR-2024-59048V3_SourceDataForExpandedView+Appendix/Figure EV4/._Figure EV4.xlsx
- EMBOR-2024-59048V3_SourceDataForExpandedView+Appendix/Figure EV4/EV4D/
- EMBOR-2024-59048V3_SourceDataForExpandedView+Appendix/Figure EV4/EV4C/
- EMBOR-2024-59048V3_SourceDataForExpandedView+Appendix/Figure EV4/EV4B/
- EMBOR-2024-59048V3_SourceDataForExpandedView+Appendix/Figure EV4/EV4E/
- EMBOR-2024-59048V3_SourceDataForExpandedView+Appendix/Figure EV3/.DS_Store
- __MACOSX/EMBOR-2024-59048V3_SourceDataForExpandedView+Appendix/Figure EV3/._.DS_Store
- EMBOR-2024-59048V3_SourceDataForExpandedView+Appendix/Figure EV3/EV3A/
- EMBOR-2024-59048V3_SourceDataForExpandedView+Appendix/Figure EV3/EV3B/
- EMBOR-2024-59048V3_SourceDataForExpandedView+Appendix/Figure S5/S5 Hsapiens AF-Q15036-F1-model_v4.pdb
- __MACOSX/EMBOR-2024-59048V3_SourceDataForExpandedView+Appendix/Figure S5/._S5 Hsapiens AF-Q15036-F1-model_v4.pdb
- EMBOR-2024-59048V3_SourceDataForExpandedView+Appendix/Figure S5/S5 SNX17 alignment.txt
- __MACOSX/EMBOR-2024-59048V3_SourceDataForExpandedView+Appendix/Figure S5/._S5 SNX17 alignment.txt
- EMBOR-2024-59048V3_SourceDataForExpandedView+Appendix/Figure S2/.DS_Store
- __MACOSX/EMBOR-2024-59048V3_SourceDataForExpandedView+Appendix/Figure S2/._.DS_Store
- EMBOR-2024-59048V3_SourceDataForExpandedView+Appendix/Figure S2/S2.xlsx
- __MACOSX/EMBOR-2024-59048V3_SourceDataForExpandedView+Appendix/Figure S2/._S2.xlsx
- EMBOR-2024-59048V3_SourceDataForExpandedView+Appendix/Figure EV2/EV2B/
- EMBOR-2024-59048V3_SourceDataForExpandedView+Appendix/Figure EV2/EV2C/
- EMBOR-2024-59048V3_SourceDataForExpandedView+Appendix/Figure EV2/.DS_Store
- __MACOSX/EMBOR-2024-59048V3_SourceDataForExpandedView+Appendix/Figure EV2/._.DS_Store
- EMBOR-2024-59048V3_SourceDataForExpandedView+Appendix/Figure EV2/EV2A/
- EMBOR-2024-59048V3_SourceDataForExpandedView+Appendix/Figure S3/S3B/
- EMBOR-2024-59048V3_SourceDataForExpandedView+Appendix/Figure S3/.DS_Store
- __MACOSX/EMBOR-2024-59048V3_SourceDataForExpandedView+Appendix/Figure S3/._.DS_Store
- EMBOR-2024-59048V3_SourceDataForExpandedView+Appendix/Figure S3/S3A/
- EMBOR-2024-59048V3_SourceDataForExpandedView+Appendix/Figure S4/.DS_Store
- __MACOSX/EMBOR-2024-59048V3_SourceDataForExpandedView+Appendix/Figure S4/._.DS_Store
- EMBOR-2024-59048V3_SourceDataForExpandedView+Appendix/Figure S4/S4C/
- EMBOR-2024-59048V3_SourceDataForExpandedView+Appendix/Figure S4/S4B/
- EMBOR-2024-59048V3_SourceDataForExpandedView+Appendix/Figure S4/S4A/
- EMBOR-2024-59048V3_SourceDataForExpandedView+Appendix/Figure S11/S11 SNX17.json
- __MACOSX/EMBOR-2024-59048V3_SourceDataForExpandedView+Appendix/Figure S11/._S11 SNX17.json
- EMBOR-2024-59048V3_SourceDataForExpandedView+Appendix/Figure S11/S11 SNX17-LRP1_4464-4477.pdb
- __MACOSX/EMBOR-2024-59048V3_SourceDataForExpandedView+Appendix/Figure S11/._S11 SNX17-LRP1_4464-4477.pdb
- EMBOR-2024-59048V3_SourceDataForExpandedView+Appendix/Figure S11/S11 SNX17.pdb
- __MACOSX/EMBOR-2024-59048V3_SourceDataForExpandedView+Appendix/Figure S11/._S11 SNX17.pdb
- EMBOR-2024-59048V3_SourceDataForExpandedView+Appendix/Figure S11/S11 SNX17_HPV_L2_248-261.json
- __MACOSX/EMBOR-2024-59048V3_SourceDataForExpandedView+Appendix/Figure S11/._S11 SNX17_HPV_L2_248-261.json
- EMBOR-2024-59048V3_SourceDataForExpandedView+Appendix/Figure S11/S11 SNX17_HPV_L2_248-261.pdb
- __MACOSX/EMBOR-2024-59048V3_SourceDataForExpandedView+Appendix/Figure S11/._S11 SNX17_HPV_L2_248-261.pdb
- EMBOR-2024-59048V3_SourceDataForExpandedView+Appendix/Figure S11/S11 SNX17-APP_744-770.pdb
- __MACOSX/EMBOR-2024-59048V3_SourceDataForExpandedView+Appendix/Figure S11/._S11 SNX17-APP_744-770.pdb
- EMBOR-2024-59048V3_SourceDataForExpandedView+Appendix/Figure S11/S11 SNX17-APP_744-770.json
- __MACOSX/EMBOR-2024-59048V3_SourceDataForExpandedView+Appendix/Figure S11/._S11 SNX17-APP_744-770.json
- EMBOR-2024-59048V3_SourceDataForExpandedView+Appendix/Figure S11/S11 SNX17_ITGB1_786-798.pdb
- __MACOSX/EMBOR-2024-59048V3_SourceDataForExpandedView+Appendix/Figure S11/._S11 SNX17_ITGB1_786-798.pdb
- EMBOR-2024-59048V3_SourceDataForExpandedView+Appendix/Figure S11/S11 SNX17_ITGB1_786-798.json
- __MACOSX/EMBOR-2024-59048V3_SourceDataForExpandedView+Appendix/Figure S11/._S11 SNX17_ITGB1_786-798.json
- EMBOR-2024-59048V3_SourceDataForExpandedView+Appendix/Figure S11/S11 SNX17_INTB1_765-791.json
- __MACOSX/EMBOR-2024-59048V3_SourceDataForExpandedView+Appendix/Figure S11/._S11 SNX17_INTB1_765-791.json
- EMBOR-2024-59048V3_SourceDataForExpandedView+Appendix/Figure S11/S11 SNX17-LRP1_4464-4477.json
- __MACOSX/EMBOR-2024-59048V3_SourceDataForExpandedView+Appendix/Figure S11/._S11 SNX17-LRP1_4464-4477.json
- EMBOR-2024-59048V3_SourceDataForExpandedView+Appendix/Figure S11/S11 SNX17_INTB1_765-791.pdb
- __MACOSX/EMBOR-2024-59048V3_SourceDataForExpandedView+Appendix/Figure S11/._S11 SNX17_INTB1_765-791.pdb
- EMBOR-2024-59048V3_SourceDataForExpandedView+Appendix/Figure S10/.DS_Store
- __MACOSX/EMBOR-2024-59048V3_SourceDataForExpandedView+Appendix/Figure S10/._.DS_Store
- EMBOR-2024-59048V3_SourceDataForExpandedView+Appendix/Figure S10/S10B/
- EMBOR-2024-59048V3_SourceDataForExpandedView+Appendix/Figure S10/S10A/
- EMBOR-2024-59048V3_SourceDataForExpandedView+Appendix/Figure S8/S8.xlsx
- __MACOSX/EMBOR-2024-59048V3_SourceDataForExpandedView+Appendix/Figure S8/._S8.xlsx
- EMBOR-2024-59048V3_SourceDataForExpandedView+Appendix/Figure S8/.DS_Store
- __MACOSX/EMBOR-2024-59048V3_SourceDataForExpandedView+Appendix/Figure S8/._.DS_Store
- EMBOR-2024-59048V3_SourceDataForExpandedView+Appendix/Figure S6/S6 VPS26C alignment.txt
- __MACOSX/EMBOR-2024-59048V3_SourceDataForExpandedView+Appendix/Figure S6/._S6 VPS26C alignment.txt
- EMBOR-2024-59048V3_SourceDataForExpandedView+Appendix/Figure S6/S6 Hsapiens_AF-O14972-F1-model_v4.pdb
- __MACOSX/EMBOR-2024-59048V3_SourceDataForExpandedView+Appendix/Figure S6/._S6 Hsapiens_AF-O14972-F1-model_v4.pdb
- EMBOR-2024-59048V3_SourceDataForExpandedView+Appendix/Figure S7/S7 VPS35L alignment.txt
- __MACOSX/EMBOR-2024-59048V3_SourceDataForExpandedView+Appendix/Figure S7/._S7 VPS35L alignment.txt
- EMBOR-2024-59048V3_SourceDataForExpandedView+Appendix/Figure S7/S7 Hsapiens AF-Q7Z3J2-F1-model_v4.pdb
- __MACOSX/EMBOR-2024-59048V3_SourceDataForExpandedView+Appendix/Figure S7/._S7 Hsapiens AF-Q7Z3J2-F1-model_v4.pdb
- EMBOR-2024-59048V3_SourceDataForExpandedView+Appendix/Figure EV1/EV1B/
- EMBOR-2024-59048V3_SourceDataForExpandedView+Appendix/Figure EV1/.DS_Store
- __MACOSX/EMBOR-2024-59048V3_SourceDataForExpandedView+Appendix/Figure EV1/._.DS_Store
- EMBOR-2024-59048V3_SourceDataForExpandedView+Appendix/Figure S12/S12A/S12A gel.png
- __MACOSX/EMBOR-2024-59048V3_SourceDataForExpandedView+Appendix/Figure S12/S12A/._S12A gel.png
- EMBOR-2024-59048V3_SourceDataForExpandedView+Appendix/Figure S12/S12B/S12B gel.png
- __MACOSX/EMBOR-2024-59048V3_SourceDataForExpandedView+Appendix/Figure S12/S12B/._S12B gel.png
- EMBOR-2024-59048V3_SourceDataForExpandedView+Appendix/Figure EV4/EV4A/GUVS + Retriever-mKate + MBP-SNX17_WT/
- EMBOR-2024-59048V3_SourceDataForExpandedView+Appendix/Figure EV4/EV4A/GUVs + Retriever-mKate2/
- EMBOR-2024-59048V3_SourceDataForExpandedView+Appendix/Figure EV4/EV4A/GUVS + Retriever-mKate + MBP-SNX17_L470G/
- EMBOR-2024-59048V3_SourceDataForExpandedView+Appendix/Figure EV4/EV4A/.DS_Store
- __MACOSX/EMBOR-2024-59048V3_SourceDataForExpandedView+Appendix/Figure EV4/EV4A/._.DS_Store
- EMBOR-2024-59048V3_SourceDataForExpandedView+Appendix/Figure EV4/EV4A/GUVS + Retriever-mKate + MBP-SNX17_W321A/
- EMBOR-2024-59048V3_SourceDataForExpandedView+Appendix/Figure EV4/EV4A/GUVS + Retriever-mKate + MBP-SNX17_N459A+F462A/
- EMBOR-2024-59048V3_SourceDataForExpandedView+Appendix/Figure EV4/EV4A/GUVS + Retriever-mKate + MBP-SNX17_V380D/
- EMBOR-2024-59048V3_SourceDataForExpandedView+Appendix/Figure EV4/EV4A/GUVS + Retriever-mKate + MBP-SNX17_H457A/
- EMBOR-2024-59048V3_SourceDataForExpandedView+Appendix/Figure EV4/EV4A/GUVS + Retriever-mKate + MBP-SNX17_D467X/
- EMBOR-2024-59048V3_SourceDataForExpandedView+Appendix/Figure EV4/EV4D/EV4D Replicate 1.png
- __MACOSX/EMBOR-2024-59048V3_SourceDataForExpandedView+Appendix/Figure EV4/EV4D/._EV4D Replicate 1.png
- EMBOR-2024-59048V3_SourceDataForExpandedView+Appendix/Figure EV4/EV4D/EV4D Replicate 2.png
- __MACOSX/EMBOR-2024-59048V3_SourceDataForExpandedView+Appendix/Figure EV4/EV4D/._EV4D Replicate 2.png
- EMBOR-2024-59048V3_SourceDataForExpandedView+Appendix/Figure EV4/EV4C/EV4C Replicate 2.png
- __MACOSX/EMBOR-2024-59048V3_SourceDataForExpandedView+Appendix/Figure EV4/EV4C/._EV4C Replicate 2.png
- EMBOR-2024-59048V3_SourceDataForExpandedView+Appendix/Figure EV4/EV4C/EV4C Replicate 1.png
- __MACOSX/EMBOR-2024-59048V3_SourceDataForExpandedView+Appendix/Figure EV4/EV4C/._EV4C Replicate 1.png
- EMBOR-2024-59048V3_SourceDataForExpandedView+Appendix/Figure EV4/EV4B/EV4B Replicate 2.png
- __MACOSX/EMBOR-2024-59048V3_SourceDataForExpandedView+Appendix/Figure EV4/EV4B/._EV4B Replicate 2.png
- EMBOR-2024-59048V3_SourceDataForExpandedView+Appendix/Figure EV4/EV4B/EV4B Replicate 3.png
- __MACOSX/EMBOR-2024-59048V3_SourceDataForExpandedView+Appendix/Figure EV4/EV4B/._EV4B Replicate 3.png
- EMBOR-2024-59048V3_SourceDataForExpandedView+Appendix/Figure EV4/EV4B/EV4B Replicate 1.png
- __MACOSX/EMBOR-2024-59048V3_SourceDataForExpandedView+Appendix/Figure EV4/EV4B/._EV4B Replicate 1.png
- EMBOR-2024-59048V3_SourceDataForExpandedView+Appendix/Figure EV4/EV4E/EV4E Replicate 1.png
- __MACOSX/EMBOR-2024-59048V3_SourceDataForExpandedView+Appendix/Figure EV4/EV4E/._EV4E Replicate 1.png
- EMBOR-2024-59048V3_SourceDataForExpandedView+Appendix/Figure EV4/EV4E/EV4E Replicate 2.png
- __MACOSX/EMBOR-2024-59048V3_SourceDataForExpandedView+Appendix/Figure EV4/EV4E/._EV4E Replicate 2.png
- EMBOR-2024-59048V3_SourceDataForExpandedView+Appendix/Figure EV3/EV3A/EV3A replicate 4.png
- __MACOSX/EMBOR-2024-59048V3_SourceDataForExpandedView+Appendix/Figure EV3/EV3A/._EV3A replicate 4.png
- EMBOR-2024-59048V3_SourceDataForExpandedView+Appendix/Figure EV3/EV3A/EV3A replicate 2.png
- __MACOSX/EMBOR-2024-59048V3_SourceDataForExpandedView+Appendix/Figure EV3/EV3A/._EV3A replicate 2.png
- EMBOR-2024-59048V3_SourceDataForExpandedView+Appendix/Figure EV3/EV3A/EV3A replicate 3.png
- __MACOSX/EMBOR-2024-59048V3_SourceDataForExpandedView+Appendix/Figure EV3/EV3A/._EV3A replicate 3.png
- EMBOR-2024-59048V3_SourceDataForExpandedView+Appendix/Figure EV3/EV3A/EV3A.xlsx
- __MACOSX/EMBOR-2024-59048V3_SourceDataForExpandedView+Appendix/Figure EV3/EV3A/._EV3A.xlsx
- EMBOR-2024-59048V3_SourceDataForExpandedView+Appendix/Figure EV3/EV3A/EV3A replicate 1.png
- __MACOSX/EMBOR-2024-59048V3_SourceDataForExpandedView+Appendix/Figure EV3/EV3A/._EV3A replicate 1.png
- EMBOR-2024-59048V3_SourceDataForExpandedView+Appendix/Figure EV3/EV3B/EV3B.xlsx
- __MACOSX/EMBOR-2024-59048V3_SourceDataForExpandedView+Appendix/Figure EV3/EV3B/._EV3B.xlsx
- EMBOR-2024-59048V3_SourceDataForExpandedView+Appendix/Figure EV2/EV2B/EV2B.xlsx
- __MACOSX/EMBOR-2024-59048V3_SourceDataForExpandedView+Appendix/Figure EV2/EV2B/._EV2B.xlsx
- EMBOR-2024-59048V3_SourceDataForExpandedView+Appendix/Figure EV2/EV2B/EV2B replicate 2.png
- __MACOSX/EMBOR-2024-59048V3_SourceDataForExpandedView+Appendix/Figure EV2/EV2B/._EV2B replicate 2.png
- EMBOR-2024-59048V3_SourceDataForExpandedView+Appendix/Figure EV2/EV2B/EV2B replicate 3.png
- __MACOSX/EMBOR-2024-59048V3_SourceDataForExpandedView+Appendix/Figure EV2/EV2B/._EV2B replicate 3.png
- EMBOR-2024-59048V3_SourceDataForExpandedView+Appendix/Figure EV2/EV2B/EV2B replicate 1.png
- __MACOSX/EMBOR-2024-59048V3_SourceDataForExpandedView+Appendix/Figure EV2/EV2B/._EV2B replicate 1.png
- EMBOR-2024-59048V3_SourceDataForExpandedView+Appendix/Figure EV2/EV2C/EV2C replicate 2.png
- __MACOSX/EMBOR-2024-59048V3_SourceDataForExpandedView+Appendix/Figure EV2/EV2C/._EV2C replicate 2.png
- EMBOR-2024-59048V3_SourceDataForExpandedView+Appendix/Figure EV2/EV2C/EV2C replicate 3.png
- __MACOSX/EMBOR-2024-59048V3_SourceDataForExpandedView+Appendix/Figure EV2/EV2C/._EV2C replicate 3.png
- EMBOR-2024-59048V3_SourceDataForExpandedView+Appendix/Figure EV2/EV2C/EV2C replicate 1.png
- __MACOSX/EMBOR-2024-59048V3_SourceDataForExpandedView+Appendix/Figure EV2/EV2C/._EV2C replicate 1.png
- EMBOR-2024-59048V3_SourceDataForExpandedView+Appendix/Figure EV2/EV2C/EV2C.xlsx
- __MACOSX/EMBOR-2024-59048V3_SourceDataForExpandedView+Appendix/Figure EV2/EV2C/._EV2C.xlsx
- EMBOR-2024-59048V3_SourceDataForExpandedView+Appendix/Figure EV2/EV2A/EV2A replicate 2.png
- __MACOSX/EMBOR-2024-59048V3_SourceDataForExpandedView+Appendix/Figure EV2/EV2A/._EV2A replicate 2.png
- EMBOR-2024-59048V3_SourceDataForExpandedView+Appendix/Figure EV2/EV2A/EV2A replicate 1.png
- __MACOSX/EMBOR-2024-59048V3_SourceDataForExpandedView+Appendix/Figure EV2/EV2A/._EV2A replicate 1.png
- EMBOR-2024-59048V3_SourceDataForExpandedView+Appendix/Figure EV2/EV2A/EV2A.xlsx
- __MACOSX/EMBOR-2024-59048V3_SourceDataForExpandedView+Appendix/Figure EV2/EV2A/._EV2A.xlsx
- EMBOR-2024-59048V3_SourceDataForExpandedView+Appendix/Figure S3/S3B/.DS_Store
- __MACOSX/EMBOR-2024-59048V3_SourceDataForExpandedView+Appendix/Figure S3/S3B/._.DS_Store
- EMBOR-2024-59048V3_SourceDataForExpandedView+Appendix/Figure S3/S3B/S3B.xlsx
- __MACOSX/EMBOR-2024-59048V3_SourceDataForExpandedView+Appendix/Figure S3/S3B/._S3B.xlsx
- EMBOR-2024-59048V3_SourceDataForExpandedView+Appendix/Figure S3/S3A/.DS_Store
- __MACOSX/EMBOR-2024-59048V3_SourceDataForExpandedView+Appendix/Figure S3/S3A/._.DS_Store
- EMBOR-2024-59048V3_SourceDataForExpandedView+Appendix/Figure S3/S3A/S3A.png
- __MACOSX/EMBOR-2024-59048V3_SourceDataForExpandedView+Appendix/Figure S3/S3A/._S3A.png
- EMBOR-2024-59048V3_SourceDataForExpandedView+Appendix/Figure S4/S4C/S4C SNX17+L2_17mer+VPS26C+VPS35L(110-598)_AF2.pdb
- __MACOSX/EMBOR-2024-59048V3_SourceDataForExpandedView+Appendix/Figure S4/S4C/._S4C SNX17+L2_17mer+VPS26C+VPS35L(110-598)_AF2.pdb
- EMBOR-2024-59048V3_SourceDataForExpandedView+Appendix/Figure S4/S4C/S4C SNX17+L2_17mer+VPS26C+VPS35L(110-598)_AF2.json
- __MACOSX/EMBOR-2024-59048V3_SourceDataForExpandedView+Appendix/Figure S4/S4C/._S4C SNX17+L2_17mer+VPS26C+VPS35L(110-598)_AF2.json
- EMBOR-2024-59048V3_SourceDataForExpandedView+Appendix/Figure S4/S4B/S4B SNX17_CT18+VPS26C+VPS35L(110-598)_AF2.pdb
- __MACOSX/EMBOR-2024-59048V3_SourceDataForExpandedView+Appendix/Figure S4/S4B/._S4B SNX17_CT18+VPS26C+VPS35L(110-598)_AF2.pdb
- EMBOR-2024-59048V3_SourceDataForExpandedView+Appendix/Figure S4/S4B/S4B SNX17_CT18+VPS26C+VPS35L(110-598)_AF2.json
- __MACOSX/EMBOR-2024-59048V3_SourceDataForExpandedView+Appendix/Figure S4/S4B/._S4B SNX17_CT18+VPS26C+VPS35L(110-598)_AF2.json
- EMBOR-2024-59048V3_SourceDataForExpandedView+Appendix/Figure S4/S4A/S4A SNX17+Retriever_AF2.pdb
- __MACOSX/EMBOR-2024-59048V3_SourceDataForExpandedView+Appendix/Figure S4/S4A/._S4A SNX17+Retriever_AF2.pdb
- EMBOR-2024-59048V3_SourceDataForExpandedView+Appendix/Figure S4/S4A/S4A SNX17+Retriever_AF2.json
- __MACOSX/EMBOR-2024-59048V3_SourceDataForExpandedView+Appendix/Figure S4/S4A/._S4A SNX17+Retriever_AF2.json
- EMBOR-2024-59048V3_SourceDataForExpandedView+Appendix/Figure S10/S10B/Danio rerio/
- EMBOR-2024-59048V3_SourceDataForExpandedView+Appendix/Figure S10/S10B/.DS_Store
- __MACOSX/EMBOR-2024-59048V3_SourceDataForExpandedView+Appendix/Figure S10/S10B/._.DS_Store
- EMBOR-2024-59048V3_SourceDataForExpandedView+Appendix/Figure S10/S10B/Gallus gallus/
- EMBOR-2024-59048V3_SourceDataForExpandedView+Appendix/Figure S10/S10B/Mus musculus/
- EMBOR-2024-59048V3_SourceDataForExpandedView+Appendix/Figure S10/S10B/Nematostella vectensis/
- EMBOR-2024-59048V3_SourceDataForExpandedView+Appendix/Figure S10/S10B/Dropsophila melanogaster/
- EMBOR-2024-59048V3_SourceDataForExpandedView+Appendix/Figure S10/S10A/S10A AF-Q15036-F1-predicted_aligned_error_v4.json
- __MACOSX/EMBOR-2024-59048V3_SourceDataForExpandedView+Appendix/Figure S10/S10A/._S10A AF-Q15036-F1-predicted_aligned_error_v4.json
- EMBOR-2024-59048V3_SourceDataForExpandedView+Appendix/Figure S10/S10A/S10A Homo sapiens AF-Q15036-F1-model_v4.pdb
- __MACOSX/EMBOR-2024-59048V3_SourceDataForExpandedView+Appendix/Figure S10/S10A/._S10A Homo sapiens AF-Q15036-F1-model_v4.pdb
- EMBOR-2024-59048V3_SourceDataForExpandedView+Appendix/Figure EV1/EV1B/.DS_Store
- __MACOSX/EMBOR-2024-59048V3_SourceDataForExpandedView+Appendix/Figure EV1/EV1B/._.DS_Store
- EMBOR-2024-59048V3_SourceDataForExpandedView+Appendix/Figure EV1/EV1B/EV1B_gel.png
- __MACOSX/EMBOR-2024-59048V3_SourceDataForExpandedView+Appendix/Figure EV1/EV1B/._EV1B_gel.png
- EMBOR-2024-59048V3_SourceDataForExpandedView+Appendix/Figure EV4/EV4A/GUVS + Retriever-mKate + MBP-SNX17_WT/GUVS+Retriever-mKate+MBP-SNX17_WT.nd2
- __MACOSX/EMBOR-2024-59048V3_SourceDataForExpandedView+Appendix/Figure EV4/EV4A/GUVS + Retriever-mKate + MBP-SNX17_WT/._GUVS+Retriever-mKate+MBP-SNX17_WT.nd2
- EMBOR-2024-59048V3_SourceDataForExpandedView+Appendix/Figure EV4/EV4A/GUVS + Retriever-mKate + MBP-SNX17_WT/GUVS+Retriever-mKate+MBP-SNX17_WT red.png
- __MACOSX/EMBOR-2024-59048V3_SourceDataForExpandedView+Appendix/Figure EV4/EV4A/GUVS + Retriever-mKate + MBP-SNX17_WT/._GUVS+Retriever-mKate+MBP-SNX17_WT red.png
- EMBOR-2024-59048V3_SourceDataForExpandedView+Appendix/Figure EV4/EV4A/GUVS + Retriever-mKate + MBP-SNX17_WT/GUVS+Retriever-mKate+MBP-SNX17_WT cyan.png
- __MACOSX/EMBOR-2024-59048V3_SourceDataForExpandedView+Appendix/Figure EV4/EV4A/GUVS + Retriever-mKate + MBP-SNX17_WT/._GUVS+Retriever-mKate+MBP-SNX17_WT cyan.png
- EMBOR-2024-59048V3_SourceDataForExpandedView+Appendix/Figure EV4/EV4A/GUVs + Retriever-mKate2/GUVs+Retriever-mKate2 cyan.png
- __MACOSX/EMBOR-2024-59048V3_SourceDataForExpandedView+Appendix/Figure EV4/EV4A/GUVs + Retriever-mKate2/._GUVs+Retriever-mKate2 cyan.png
- EMBOR-2024-59048V3_SourceDataForExpandedView+Appendix/Figure EV4/EV4A/GUVs + Retriever-mKate2/GUVs+Retriever-mKate2 red.png
- __MACOSX/EMBOR-2024-59048V3_SourceDataForExpandedView+Appendix/Figure EV4/EV4A/GUVs + Retriever-mKate2/._GUVs+Retriever-mKate2 red.png
- EMBOR-2024-59048V3_SourceDataForExpandedView+Appendix/Figure EV4/EV4A/GUVs + Retriever-mKate2/GUVs+Retriever-mKate2.nd2
- __MACOSX/EMBOR-2024-59048V3_SourceDataForExpandedView+Appendix/Figure EV4/EV4A/GUVs + Retriever-mKate2/._GUVs+Retriever-mKate2.nd2
- EMBOR-2024-59048V3_SourceDataForExpandedView+Appendix/Figure EV4/EV4A/GUVS + Retriever-mKate + MBP-SNX17_L470G/GUVS+Retriever-mKate+MBP-SNX17_L470G cyan.png
- __MACOSX/EMBOR-2024-59048V3_SourceDataForExpandedView+Appendix/Figure EV4/EV4A/GUVS + Retriever-mKate + MBP-SNX17_L470G/._GUVS+Retriever-mKate+MBP-SNX17_L470G cyan.png
- EMBOR-2024-59048V3_SourceDataForExpandedView+Appendix/Figure EV4/EV4A/GUVS + Retriever-mKate + MBP-SNX17_L470G/GUVS+Retriever-mKate+MBP-SNX17_L470G red.png
- __MACOSX/EMBOR-2024-59048V3_SourceDataForExpandedView+Appendix/Figure EV4/EV4A/GUVS + Retriever-mKate + MBP-SNX17_L470G/._GUVS+Retriever-mKate+MBP-SNX17_L470G red.png
- EMBOR-2024-59048V3_SourceDataForExpandedView+Appendix/Figure EV4/EV4A/GUVS + Retriever-mKate + MBP-SNX17_L470G/GUVS+Retriever-mKate+MBP-SNX17_L470G.nd2
- __MACOSX/EMBOR-2024-59048V3_SourceDataForExpandedView+Appendix/Figure EV4/EV4A/GUVS + Retriever-mKate + MBP-SNX17_L470G/._GUVS+Retriever-mKate+MBP-SNX17_L470G.nd2
- EMBOR-2024-59048V3_SourceDataForExpandedView+Appendix/Figure EV4/EV4A/GUVS + Retriever-mKate + MBP-SNX17_W321A/GUVS+Retriever-mKate+MBP-SNX17_W321A red.png
- __MACOSX/EMBOR-2024-59048V3_SourceDataForExpandedView+Appendix/Figure EV4/EV4A/GUVS + Retriever-mKate + MBP-SNX17_W321A/._GUVS+Retriever-mKate+MBP-SNX17_W321A red.png
- EMBOR-2024-59048V3_SourceDataForExpandedView+Appendix/Figure EV4/EV4A/GUVS + Retriever-mKate + MBP-SNX17_W321A/GUVS+Retriever-mKate+MBP-SNX17_W321A cyan.png
- __MACOSX/EMBOR-2024-59048V3_SourceDataForExpandedView+Appendix/Figure EV4/EV4A/GUVS + Retriever-mKate + MBP-SNX17_W321A/._GUVS+Retriever-mKate+MBP-SNX17_W321A cyan.png
- EMBOR-2024-59048V3_SourceDataForExpandedView+Appendix/Figure EV4/EV4A/GUVS + Retriever-mKate + MBP-SNX17_W321A/GUVS+Retriever-mKate+MBP-SNX17_W321A.nd2
- __MACOSX/EMBOR-2024-59048V3_SourceDataForExpandedView+Appendix/Figure EV4/EV4A/GUVS + Retriever-mKate + MBP-SNX17_W321A/._GUVS+Retriever-mKate+MBP-SNX17_W321A.nd2
- EMBOR-2024-59048V3_SourceDataForExpandedView+Appendix/Figure EV4/EV4A/GUVS + Retriever-mKate + MBP-SNX17_N459A+F462A/GUVS+Retriever-mKate+MBP-SNX17_N459A+F462A cyan.png
- __MACOSX/EMBOR-2024-59048V3_SourceDataForExpandedView+Appendix/Figure EV4/EV4A/GUVS + Retriever-mKate + MBP-SNX17_N459A+F462A/._GUVS+Retriever-mKate+MBP-SNX17_N459A+F462A cyan.png
- EMBOR-2024-59048V3_SourceDataForExpandedView+Appendix/Figure EV4/EV4A/GUVS + Retriever-mKate + MBP-SNX17_N459A+F462A/GUVS+Retriever-mKate+MBP-SNX17_N459A+F462A red.png
- __MACOSX/EMBOR-2024-59048V3_SourceDataForExpandedView+Appendix/Figure EV4/EV4A/GUVS + Retriever-mKate + MBP-SNX17_N459A+F462A/._GUVS+Retriever-mKate+MBP-SNX17_N459A+F462A red.png
- EMBOR-2024-59048V3_SourceDataForExpandedView+Appendix/Figure EV4/EV4A/GUVS + Retriever-mKate + MBP-SNX17_N459A+F462A/GUVS+Retriever-mKate+MBP-SNX17_N459A+F462A.nd2
- __MACOSX/EMBOR-2024-59048V3_SourceDataForExpandedView+Appendix/Figure EV4/EV4A/GUVS + Retriever-mKate + MBP-SNX17_N459A+F462A/._GUVS+Retriever-mKate+MBP-SNX17_N459A+F462A.nd2
- EMBOR-2024-59048V3_SourceDataForExpandedView+Appendix/Figure EV4/EV4A/GUVS + Retriever-mKate + MBP-SNX17_V380D/GUVS+Retriever-mKate+MBP-SNX17_V380D.nd2
- __MACOSX/EMBOR-2024-59048V3_SourceDataForExpandedView+Appendix/Figure EV4/EV4A/GUVS + Retriever-mKate + MBP-SNX17_V380D/._GUVS+Retriever-mKate+MBP-SNX17_V380D.nd2
- EMBOR-2024-59048V3_SourceDataForExpandedView+Appendix/Figure EV4/EV4A/GUVS + Retriever-mKate + MBP-SNX17_V380D/GUVS+Retriever-mKate+MBP-SNX17_V380D red.png
- __MACOSX/EMBOR-2024-59048V3_SourceDataForExpandedView+Appendix/Figure EV4/EV4A/GUVS + Retriever-mKate + MBP-SNX17_V380D/._GUVS+Retriever-mKate+MBP-SNX17_V380D red.png
- EMBOR-2024-59048V3_SourceDataForExpandedView+Appendix/Figure EV4/EV4A/GUVS + Retriever-mKate + MBP-SNX17_V380D/GUVS+Retriever-mKate+MBP-SNX17_V380D cyan.png
- __MACOSX/EMBOR-2024-59048V3_SourceDataForExpandedView+Appendix/Figure EV4/EV4A/GUVS + Retriever-mKate + MBP-SNX17_V380D/._GUVS+Retriever-mKate+MBP-SNX17_V380D cyan.png
- EMBOR-2024-59048V3_SourceDataForExpandedView+Appendix/Figure EV4/EV4A/GUVS + Retriever-mKate + MBP-SNX17_H457A/GUVS+Retriever-mKate+MBP-SNX17_H457A red.png
- __MACOSX/EMBOR-2024-59048V3_SourceDataForExpandedView+Appendix/Figure EV4/EV4A/GUVS + Retriever-mKate + MBP-SNX17_H457A/._GUVS+Retriever-mKate+MBP-SNX17_H457A red.png
- EMBOR-2024-59048V3_SourceDataForExpandedView+Appendix/Figure EV4/EV4A/GUVS + Retriever-mKate + MBP-SNX17_H457A/GUVS+Retriever-mKate+MBP-SNX17_H457A cyan.png
- __MACOSX/EMBOR-2024-59048V3_SourceDataForExpandedView+Appendix/Figure EV4/EV4A/GUVS + Retriever-mKate + MBP-SNX17_H457A/._GUVS+Retriever-mKate+MBP-SNX17_H457A cyan.png
- EMBOR-2024-59048V3_SourceDataForExpandedView+Appendix/Figure EV4/EV4A/GUVS + Retriever-mKate + MBP-SNX17_H457A/GUVS+Retriever-mKate+MBP-SNX17_H457A.nd2
- __MACOSX/EMBOR-2024-59048V3_SourceDataForExpandedView+Appendix/Figure EV4/EV4A/GUVS + Retriever-mKate + MBP-SNX17_H457A/._GUVS+Retriever-mKate+MBP-SNX17_H457A.nd2
- EMBOR-2024-59048V3_SourceDataForExpandedView+Appendix/Figure EV4/EV4A/GUVS + Retriever-mKate + MBP-SNX17_D467X/GUVS+Retriever-mKate+MBP-SNX17_D467X.nd2
- __MACOSX/EMBOR-2024-59048V3_SourceDataForExpandedView+Appendix/Figure EV4/EV4A/GUVS + Retriever-mKate + MBP-SNX17_D467X/._GUVS+Retriever-mKate+MBP-SNX17_D467X.nd2
- EMBOR-2024-59048V3_SourceDataForExpandedView+Appendix/Figure EV4/EV4A/GUVS + Retriever-mKate + MBP-SNX17_D467X/GUVS+Retriever-mKate+MBP-SNX17_D467X red.png
- __MACOSX/EMBOR-2024-59048V3_SourceDataForExpandedView+Appendix/Figure EV4/EV4A/GUVS + Retriever-mKate + MBP-SNX17_D467X/._GUVS+Retriever-mKate+MBP-SNX17_D467X red.png
- EMBOR-2024-59048V3_SourceDataForExpandedView+Appendix/Figure EV4/EV4A/GUVS + Retriever-mKate + MBP-SNX17_D467X/GUVS+Retriever-mKate+MBP-SNX17_D467X cyan.png
- __MACOSX/EMBOR-2024-59048V3_SourceDataForExpandedView+Appendix/Figure EV4/EV4A/GUVS + Retriever-mKate + MBP-SNX17_D467X/._GUVS+Retriever-mKate+MBP-SNX17_D467X cyan.png
- EMBOR-2024-59048V3_SourceDataForExpandedView+Appendix/Figure S10/S10B/Danio rerio/S10B AF-Q5RID7-F1-predicted_aligned_error_v4.json
- __MACOSX/EMBOR-2024-59048V3_SourceDataForExpandedView+Appendix/Figure S10/S10B/Danio rerio/._S10B AF-Q5RID7-F1-predicted_aligned_error_v4.json
- EMBOR-2024-59048V3_SourceDataForExpandedView+Appendix/Figure S10/S10B/Danio rerio/S10B Danio rerio AF-Q5RID7-F1-model_v4.pdb
- __MACOSX/EMBOR-2024-59048V3_SourceDataForExpandedView+Appendix/Figure S10/S10B/Danio rerio/._S10B Danio rerio AF-Q5RID7-F1-model_v4.pdb
- EMBOR-2024-59048V3_SourceDataForExpandedView+Appendix/Figure S10/S10B/Gallus gallus/S10B Gallus gallus AF-A0A1D5NVF3-F1-model_v4.pdb
- __MACOSX/EMBOR-2024-59048V3_SourceDataForExpandedView+Appendix/Figure S10/S10B/Gallus gallus/._S10B Gallus gallus AF-A0A1D5NVF3-F1-model_v4.pdb
- EMBOR-2024-59048V3_SourceDataForExpandedView+Appendix/Figure S10/S10B/Gallus gallus/S10B AF-A0A1D5NVF3-F1-predicted_aligned_error_v4.json
- __MACOSX/EMBOR-2024-59048V3_SourceDataForExpandedView+Appendix/Figure S10/S10B/Gallus gallus/._S10B AF-A0A1D5NVF3-F1-predicted_aligned_error_v4.json
- EMBOR-2024-59048V3_SourceDataForExpandedView+Appendix/Figure S10/S10B/Mus musculus/S10B AF-Q8BVL3-F1-predicted_aligned_error_v4.json
- __MACOSX/EMBOR-2024-59048V3_SourceDataForExpandedView+Appendix/Figure S10/S10B/Mus musculus/._S10B AF-Q8BVL3-F1-predicted_aligned_error_v4.json
- EMBOR-2024-59048V3_SourceDataForExpandedView+Appendix/Figure S10/S10B/Mus musculus/S10B Mus musculus AF-Q8BVL3-F1-model_v4.pdb
- __MACOSX/EMBOR-2024-59048V3_SourceDataForExpandedView+Appendix/Figure S10/S10B/Mus musculus/._S10B Mus musculus AF-Q8BVL3-F1-model_v4.pdb
- EMBOR-2024-59048V3_SourceDataForExpandedView+Appendix/Figure S10/S10B/Nematostella vectensis/S10B AF-A7SGL2-F1-predicted_aligned_error_v4.json
- __MACOSX/EMBOR-2024-59048V3_SourceDataForExpandedView+Appendix/Figure S10/S10B/Nematostella vectensis/._S10B AF-A7SGL2-F1-predicted_aligned_error_v4.json
- EMBOR-2024-59048V3_SourceDataForExpandedView+Appendix/Figure S10/S10B/Nematostella vectensis/S10B AF-A7SGL2-F1-model_v4.pdb
- __MACOSX/EMBOR-2024-59048V3_SourceDataForExpandedView+Appendix/Figure S10/S10B/Nematostella vectensis/._S10B AF-A7SGL2-F1-model_v4.pdb
- EMBOR-2024-59048V3_SourceDataForExpandedView+Appendix/Figure S10/S10B/Dropsophila melanogaster/S10B AF-Q9VL28-F1-predicted_aligned_error_v4.json
- __MACOSX/EMBOR-2024-59048V3_SourceDataForExpandedView+Appendix/Figure S10/S10B/Dropsophila melanogaster/._S10B AF-Q9VL28-F1-predicted_aligned_error_v4.json
- EMBOR-2024-59048V3_SourceDataForExpandedView+Appendix/Figure S10/S10B/Dropsophila melanogaster/S10B Drosophila melanogaster AF-Q9VL28-F1-model_v4.pdb
- __MACOSX/EMBOR-2024-59048V3_SourceDataForExpandedView+Appendix/Figure S10/S10B/Dropsophila melanogaster/._S10B Drosophila melanogaster AF-Q9VL28-F1-model_v4.pdb
