# Supplementary material for: Selective cargo and membrane recognition by SNX17 regulates its interaction with Retriever
Source: EMBO Rep. 2024 Dec 9;26(2):470–93. doi: 10.1038/s44319-024-00340-1 (PMC11772769; doi:10.1038/s44319-024-00340-1)
Supplement: Supplementary file 8 — EV and Appendix Figures Source Data [file 44319_2024_340_MOESM8_ESM.zip › EMBOR-2024-59048V3_SourceDataForExpandedView+Appendix/Figure EV4/Figure EV4.xlsx]

## Sheet: Description of the Data
For gel quantification, the band intensities of HisSumo3-SNX17 and VPS35L (used as a representative band of the Retriever complex) were measured using Empiria Studio Software (LI-COR), with the values displayed in the "Graph Data" tab.
The SNX17+Retriever condition was used as negative control to quantify nonspecific Retriever binding.
The "Graph data" tab also shows the percentage of both SNX17 and VPS35L bound to the liposomes, quantified as the percentage of total protein bound to the pellet under each condition
Three (for EV4B) or two (for EV4C-E) independent measurements, labeled as Y1-Y3, were conducted. Commassie-stained SDS-PAGE gels for each replicate are displayed on its respective tab.
L: Liposomes
S: HisSumo3-SNX17
R: Retriever complex
C: cargo. His10LRP1ICD for EV4D and His10L2FBR for EV4B-C,E
t: Dunnett's T3 statistic
q: Tukey's q statistic
SD: standard deviation
95.00% CI of diff: 95.00% Confidence Interval of the Difference
Statistical analysis was performed using One-way ANOVA followed by Tukey's or Dunnett's T3 tests for multiple comparisons.

## Sheet: Graph Data EV4B
	%SNX17 bound					%Retriever bound
	N			Mean	SD	N			Mean	SD
	Y1	Y2	Y3			Y1	Y2	Y3
S+R	6.9	4.9	7.4	6.4	1.32288	1.5	1.3	5.1	2.63333	2.13854
L+S	86.6	74.4	64.3	75.1	11.1665
L+R						6.8	3.9	9.2	6.63333	2.65393
L+S+R	75.7	71.6	61.3	69.5333	7.41912	26.3	25	25.7	25.6667	0.650641
L+S+C	92.2	85.9	76.7	84.9333	7.79508
L+R+C						7	4.4	12	7.8	3.86264
L+S+R+C	83.7	73.6	62.7	73.3333	10.5025	40.7	34.8	23	32.8333	9.0124
	Tukey's multiple comparisons test for VPS35L
	Mean Difference	95.00% CI of diff.	q	Adjusted P Value
S+R vs. L+R	-4	-16.50 to 8.499	1.489	0.825457
S+R vs. L+S+R	-23.03	-35.53 to -10.53	8.577	0.0008891
S+R vs. L+R+C	-5.167	-17.67 to 7.333	1.924	0.663499
S+R vs. L+S+R+C	-30.2	-42.70 to -17.70	11.25	9.43e-05
L+R vs. L+S+R	-19.03	-31.53 to -6.534	7.087	0.0037342
L+R vs. L+R+C	-1.167	-13.67 to 11.33	0.4344	0.997723
L+R vs. L+S+R+C	-26.2	-38.70 to -13.70	9.756	0.000314
L+S+R vs. L+R+C	17.87	5.367 to 30.37	6.653	0.0058197
L+S+R vs. L+S+R+C	-7.167	-19.67 to 5.333	2.669	0.38198
L+R+C vs. L+S+R+C	-25.03	-37.53 to -12.53	9.321	0.0004564
	Tukey's multiple comparisons test for SNX17
	Mean Difference	95.00% CI of diff.	q	Adjusted P Value
S+R vs. L+S	-68.7	-91.26 to -46.14	14.17	1.21e-05
S+R vs. L+S+R	-63.13	-85.70 to -40.57	13.02	2.59e-05
S+R vs. L+S+C	-78.53	-101.1 to -55.97	16.2	3.5e-06
S+R vs. L+S+R+C	-66.93	-89.50 to -44.37	13.81	1.53e-05
L+S vs. L+S+R	5.567	-17.00 to 28.13	1.148	0.921049
L+S vs. L+S+C	-9.833	-32.40 to 12.73	2.028	0.621744
L+S vs. L+S+R+C	1.767	-20.80 to 24.33	0.3644	0.998852
L+S+R vs. L+S+C	-15.4	-37.96 to 7.164	3.177	0.238826
L+S+R vs. L+S+R+C	-3.8	-26.36 to 18.76	0.7838	0.978878
L+S+C vs. L+S+R+C	11.6	-10.96 to 34.16	2.393	0.479301

## Sheet: Replicates EV4B
	Y1						Y2						Y3

## Sheet: Graph Data EV4C
	%SNX17 bound				%Retriever bound
	N		Mean	SD	N		Mean	SD
	Y1	Y2			Y1	Y2
S+R	7.1	4.5	5.8	1.83848	0.9	1.4	1.15	0.353553
L+S	7.8	6.8	7.3	0.707107
L+R					2.8	4.2	3.5	0.989949
L+S+R	5	5.6	5.3	0.424264	1.9	2.5	2.2	0.424264
L+S+C	8.2	7.6	7.9	0.424264
L+R+C					2.8	3.5	3.15	0.494975
L+S+R+C	7	8.3	7.65	0.919239	3	3.6	3.3	0.424264
	Dunnett's T3 multiple comparisons test for VPS35L
	Mean Difference	95.00% CI of diff.	t	Adjusted P Value
S+R vs. L+R	-2.35	-24.64 to 19.94	3.162	0.442778
S+R vs. L+S+R	-1.05	-4.398 to 2.298	2.689	0.386148
S+R vs. L+R+C	-2	-5.687 to 1.687	4.65	0.15732
S+R vs. L+S+R+C	-2.15	-5.498 to 1.198	5.506	0.115736
L+R vs. L+S+R	1.3	-21.54 to 24.14	1.707	0.708934
L+R vs. L+R+C	0.35	-23.12 to 23.82	0.4472	0.997593
L+R vs. L+S+R+C	0.2	-22.64 to 23.04	0.2626	0.999948
L+S+R vs. L+R+C	-0.95	-4.902 to 3.002	2.061	0.547938
L+S+R vs. L+S+R+C	-1.1	-4.737 to 2.537	2.593	0.406762
L+R+C vs. L+S+R+C	-0.15	-4.102 to 3.802	0.3254	0.999935
	Dunnett's T3 multiple comparisons test for SNX17
	Mean Difference	95.00% CI of diff.	t	Adjusted P Value
S+R vs. L+S	-1.5	-43.27 to 40.27	1.077	0.887904
S+R vs. L+S+R	0.5	-39.51 to 40.51	0.3748	0.999244
S+R vs. L+S+C	-2.1	-42.11 to 37.91	1.574	0.744602
S+R vs. L+S+R+C	-1.85	-45.44 to 41.74	1.273	0.831061
L+S vs. L+S+R	2	-2.999 to 6.999	3.43	0.265158
L+S vs. L+S+C	-0.6	-5.599 to 4.399	1.029	0.918146
L+S vs. L+S+R+C	-0.35	-7.380 to 6.680	0.4268	0.999439
L+S+R vs. L+S+C	-2.6	-6.237 to 1.037	6.128	0.0948286
L+S+R vs. L+S+R+C	-2.35	-23.82 to 19.12	3.283	0.428509
L+S+C vs. L+S+R+C	0.25	-21.22 to 21.72	0.3492	0.99954

## Sheet: Replicates EV4C
	Y1								Y2

## Sheet: Graph Data EV4D
	%SNX17 bound				%Retriever bound
	N		Mean	SD	N		Mean	SD
	Y1	Y2			Y1	Y2
S+R	10.3	13.3	11.8	2.12132	8.1	7	7.55	0.777817
L+S	8.9	12.7	10.8	2.68701
L+R					4.8	6.4	5.6	1.13137
L+S+R	8.9	10.3	9.6	0.989949	7.8	8	7.9	0.141421
L+S+C	11	8.9	9.95	1.48492
L+R+C					6.5	5.8	6.15	0.494975
L+S+R+C	10.5	13.1	11.8	1.83848	6.4	8	7.2	1.13137
	Tukey's multiple comparisons test for VPS35L
	Mean Difference	95.00% CI of diff.	q	Adjusted P Value
S+R vs. L+R	1.95	-1.373 to 5.273	3.33	0.264932
S+R vs. L+S+R	-0.35	-3.673 to 2.973	0.5976	0.991255
S+R vs. L+R+C	1.4	-1.923 to 4.723	2.39	0.510669
S+R vs. L+S+R+C	0.35	-2.973 to 3.673	0.5976	0.991255
L+R vs. L+S+R	-2.3	-5.623 to 1.023	3.927	0.170626
L+R vs. L+R+C	-0.55	-3.873 to 2.773	0.9391	0.956304
L+R vs. L+S+R+C	-1.6	-4.923 to 1.723	2.732	0.406425
L+S+R vs. L+R+C	1.75	-1.573 to 5.073	2.988	0.339354
L+S+R vs. L+S+R+C	0.7	-2.623 to 4.023	1.195	0.905318
L+R+C vs. L+S+R+C	-1.05	-4.373 to 2.273	1.793	0.719779
	Tukey's multiple comparisons test for SNX17
	Mean Difference	95.00% CI of diff.	q	Adjusted P Value
S+R vs. L+S	1	-6.671 to 8.671	0.7395	0.980956
S+R vs. L+S+R	2.2	-5.471 to 9.871	1.627	0.777448
S+R vs. L+S+C	1.85	-5.821 to 9.521	1.368	0.859366
S+R vs. L+S+R+C	0	-7.671 to 7.671	0	>0.9999999
L+S vs. L+S+R	1.2	-6.471 to 8.871	0.8874	0.96393
L+S vs. L+S+C	0.85	-6.821 to 8.521	0.6286	0.989455
L+S vs. L+S+R+C	-1	-8.671 to 6.671	0.7395	0.980956
L+S+R vs. L+S+C	-0.35	-8.021 to 7.321	0.2588	0.999654
L+S+R vs. L+S+R+C	-2.2	-9.871 to 5.471	1.627	0.777448
L+S+C vs. L+S+R+C	-1.85	-9.521 to 5.821	1.368	0.859366

## Sheet: Replicates EV4D
	Y1							Y2

## Sheet: Graph Data EV4E
	%SNX17 bound				%Retriever bound
	N		Mean	SD	N		Mean	SD
	Y1	Y2			Y1	Y2
S+R	8.1	5.2	6.65	2.05061	2.6	1.5	2.05	0.777817
L+S	13.2	8.6	10.9	3.25269
L+R					4.8	3.2	4	1.13137
L+S+R	11.8	11.4	11.6	0.282843	4.3	3.8	4.05	0.353553
L+S+C	18.3	11.2	14.75	5.02046
L+R+C					5.2	4.4	4.8	0.565685
L+S+R+C	13.3	13.5	13.4	0.141421	5.5	6.6	6.05	0.777817
	Dunnett's T3 multiple comparisons test for VPS35L
	Mean Difference	95.00% CI of diff.	t	Adjusted P Value
S+R vs. L+R	-1.95	-10.27 to 6.373	2.009	0.564482
S+R vs. L+S+R	-2	-20.12 to 16.12	3.31	0.425351
S+R vs. L+R+C	-2.75	-8.580 to 3.080	4.044	0.201088
S+R vs. L+S+R+C	-4	-10.67 to 2.668	5.143	0.131161
L+R vs. L+S+R	-0.05	-25.18 to 25.08	0.05965	>0.9999999
L+R vs. L+R+C	-0.8	-27.62 to 26.02	0.8944	0.93597
L+R vs. L+S+R+C	-2.05	-10.37 to 6.273	2.112	0.532331
L+S+R vs. L+R+C	-0.75	-4.794 to 3.294	1.59	0.713145
L+S+R vs. L+S+R+C	-2	-20.12 to 16.12	3.31	0.425351
L+R+C vs. L+S+R+C	-1.25	-7.080 to 4.580	1.838	0.621839
	Dunnett's T3 multiple comparisons test for SNX17
	Mean Difference	95.00% CI of diff.	t	Adjusted P Value
S+R vs. L+S	-4.25	-27.56 to 19.06	1.563	0.723445
S+R vs. L+S+R	-4.95	-48.84 to 38.94	3.382	0.41744
S+R vs. L+S+C	-8.1	-123.1 to 106.9	2.112	0.613008
S+R vs. L+S+R+C	-6.75	-50.34 to 36.84	4.644	0.312626
L+S vs. L+S+R	-0.7	-69.93 to 68.53	0.3032	0.999839
L+S vs. L+S+C	-3.85	-40.11 to 32.41	0.9102	0.949851
L+S vs. L+S+R+C	-2.5	-71.54 to 66.54	1.086	0.885364
L+S+R vs. L+S+C	-3.15	-109.8 to 103.5	0.8859	0.937992
L+S+R vs. L+S+R+C	-1.8	-8.505 to 4.905	8.05	0.184346
L+S+C vs. L+S+R+C	1.35	-105.1 to 107.8	0.3801	0.999166

## Sheet: Replicates EV4E
	Y1							Y2
