# Supplementary material for: Selective cargo and membrane recognition by SNX17 regulates its interaction with Retriever
Source: EMBO Rep. 2024 Dec 9;26(2):470–93. doi: 10.1038/s44319-024-00340-1 (PMC11772769; doi:10.1038/s44319-024-00340-1)
Supplement: Supplementary file 8 — EV and Appendix Figures Source Data [file 44319_2024_340_MOESM8_ESM.zip › EMBOR-2024-59048V3_SourceDataForExpandedView+Appendix/Figure S5/S5 SNX17 alignment.txt]

CLUSTAL format multiple sequence alignment by PROMALS3D

N.vectensis      -----MHFSIPDTVEVKDR-SGSTFLAYNIHINGALHSAVRFSDLYQFNEQLKKEYGNRITARFPPRKIL
D.rerio          -----MHFSIPETEVRS-DENGSSYVAYNIHVNGVLHCRVRYSQLLGLHEQIKKEYGNNVVPAFPPKKIF
G.gallus         -----MHFSIPETETRAGD-GGAAYVAYNIHVNGVLHCRVRYSQLLGLHEQLRKEYGTNVVPAFPPKKIF
H.sapiens        -----MHFSIPETESRSGDSGGSAYVAYNIHVNGVLHCRVRYSQLLGLHEQLRKEYGANVLPAFPPKKLF
M.musculus       -----MHFSIPETESRSGDSGGSAYVAYNIHVNGVLHCRVRYSQLLGLHEQLRKEYGANVVPAFPPKKLF
D.melanogaster   MHSSRMHFSIPDTQELGSS---PTYTAYNIHINGIHHCVLRYKQLHSLNDQLRRHCVGVPLPPFPPKRLL


N.vectensis      SLTAVQVEERRDQLEKYLQGICQDPDVANSSTFTDFLRNCQKETLQALSE---------TVTLDVYLMNG
D.rerio          TLTPAEVDQRREQLEKYMQAVRQDPILGSSEMFNSFLRKAQQETQQIPTE---------EVQLEIYLSNG
G.gallus         TLTPAEVEQRREQLEKYMQAVRQDPTLGGSETFNSFLRKAQQETQQIPTE---------EVVLEVLLSNG
H.sapiens        SLTPAEVEQRREQLEKYMQAVRQDPLLGSSETFNSFLRRAQQETQQVPTE---------EVSLEVLLSNG
M.musculus       SLTPAEVEQRREQLEKYMQAVRQDPLLGSSETFNSFLRRAQQETQQVPTE---------EVSLEVLLSNG
D.melanogaster   PLTNGQLEARRSSLEQYLQAVGQDNRLARSAHLQQFLQRAQLDTALAEGQVATDCEEQQLEVQVYTNPAG


N.vectensis      SKVSLKVLSTDSTDDVLEAAMREIKLSEELFHYFALFLIKREE-DGEATIQRKLQEFECPYLSVKNLK-G
D.rerio          QKVKVNILTSDQTEDVLEAVASKLDLPDELVGYFSLFLVQERA-DGSCTYVRKLQEFELPYVSITSLHSS
G.gallus         QKVKVTILTSDQTEDVLEAVASKLDLPDDLVGYFSLFLVRETK-DGAFSFVRKLQEFELPYVSVTSLHNP
H.sapiens        QKVLVNVLTSDQTEDVLEAVAAKLDLPDDLIGYFSLFLVREKE-DGAFSFVRKLQEFELPYVSVTSLRSQ
M.musculus       QKVLVTVLTSDQTEDVLEAVAAKLDLPDDLIGYFSLFLVREKE-DGAFSFVRKLQEFELPYVSVTSLRSQ
D.melanogaster   ERILVNCSVQQNASALLKSVCRELQLPDELVRFFCLFLVRRQRKSGELHLVRRLMDFESPYITRLHVQ--


N.vectensis      THRIAVRKNFWDSKLEDRIIEDKIGMNLLYVQAISDIERGWVVG-PKEAYSRLEELKETGSKKEYLRLAR
D.rerio          DYRIILRKSYWDTAYDSDVMDDRVGLNLLYAQTVSDIDRGWILV-NKEQHRQLKSLQEKGSKKEFIRLAQ
G.gallus         EFRIILRKSYWDSSYDDDVMEHHVGLNLLYAQTVSDIEHGWILV-NKEQHRQLKSLQEKVSKKEFIRLAQ
H.sapiens        EYKIVLRKSYWDSAYDDDVMENRVGLNLLYAQTVSDIERGWILV-TKEQHRQLKSLQEKVSKKEFLRLAQ
M.musculus       EYKIVLRKSYWDSAYDDDVMENRVGLNLLYAQTVSDIEHGWILV-TKEQHRQLKSLQEKVSKKEFLRLAQ
D.melanogaster   PCELLLRTCYWDSSRDAKLTGSKVALNLLYNQTVADVNREWVVICTPGEGRQLNSLQMQGRAREYMDLVR


N.vectensis      MMKYYGFIQFKPCFTNYPTDNTRVLISCGDRELNFRLQTEDNKIQEGSFKVTRMRCWRITSS----QTTT
D.rerio          TLKYYGYIKFDPCITDFPEKGCHVIVGAGNNELNFHVKLPNEQMKEGSFKVTRMRCWRVTSS----QVPV
G.gallus         TLKYYGYLKFDPCVTDFPEKGCHVVVSAGNNELNFQVRLPSEQIKEGSFKVTRMRCWRVTSSLVSVQVPM
H.sapiens        TLRHYGYLRFDACVADFPEKDCPVVVSAGNSELSLQLRLPGQQLREGSFRVTRMRCWRVTSS-----VPL
M.musculus       TLRHYGYLRFDACVADFPEKDCPVVVSAGNSELSLQLRLPGQQLREGSFRVTRMRCWRVTSS-----VPL
D.melanogaster   QLPSYGCLQFDEAQVDYPEPDTMALISIGNKELALRTAR-GVKIYETKFRVTRMRSWRVSVT----HITL


N.vectensis      D--------EGKKEESLELAFEYLLTRDCLQWITVYSGQAILMSLCLQSIVDEIIRLKQNKSLKAPRHKE
s006             D--------EGKKEESLELAFEYLLTRDCLQWITVYSGQAILMSLCLQSIVDEIIRLKQNKSLKAPRHKE
D.rerio          ANGTANPSSSSKCDVKLELAFEYLMSKDRLQWVTITSQQAIMMSICLQSMVDELMVKKSGGSIKKMQ-KK
s004             ANGTANPSSSSKCDVKLELAFEYLMSKDRLQWVTITSQQAIMMSICLQSMVDELMVKKSGGSIKKMQ-KK
G.gallus         SNGPSG-SSPGKSEVKLELAFEYLMSKDRLQWVTITSPQAIMLSICLQSMVDELMVKKSGGSIRKMF-RR
s003             SNGPSG-SSPGKSEVKLELAFEYLMSKDRLQWVTITSPQAIMLSICLQSMVDELMVKKSGGSIRKMF-RR
H.sapiens        PSGSTSSPGRGRGEVRLELAFEYLMSKDRLQWVTITSPQAIMMSICLQSMVDELMVKKSGGSIRKML-RR
M.musculus       PSGGTSSPSRGRGEVRLELAFEYLMSKDRLQWVTITSPQAIMMSICLQSMVDELMVKKSGGSIRKML-RR
s001             PSGSTSSPGRGRGEVRLELAFEYLMSKDRLQWVTITSPQAIMMSICLQSMVDELMVKKSGGSIRKML-RR
s002             PSGGTSSPSRGRGEVRLELAFEYLMSKDRLQWVTITSPQAIMMSICLQSMVDELMVKKSGGSIRKML-RR
D.melanogaster   E--------SRLEPTHLQLAFEYLIGKQTLRWITINSDQAMLMSVCLQAMVDELLQRGAGSGKDQNSDEE
s005             E--------SRLEPTHLQLAFEYLIGKQTLRWITINSDQAMLMSVCLQAMVDELLQRGAGSGKDQNSDEE


N.vectensis      RTNGNFQRCNSVSSTASNEADEEAPPSSSKPAAPTLS---APTFESGAKKKILKPQNKVQGGYAQVPQRQ
D.rerio          RLNGSLQRSDSQQAVK-------------------------SPPILDSPDPNREQVVKLSTKLSSVSLRG
G.gallus         RANGALRRSDSQQAVK-------------------------SPPLLDSPDASREPMAKLSSKLTSVSLRG
H.sapiens        RVGGTLRRSDSQQAVK-------------------------SPPLLESPDATRESMVKLSSKLSAVSLRG
M.musculus       RVGGTLRRSDSQQAVK-------------------------SPPLLESPDASRESMVKLSSKLSAVSLRG
D.melanogaster   QEQNAVTSSSSTPSST---------CSTSTWASSTCSTSTAPTTP---------PVRFLSEDSAPRSKPR


N.vectensis      APPS--------------DDNTKTNEVFEGIGNDDL
D.rerio          LSSSNSAGD-------ISGNDFHGNYAFEGIGDDDL
G.gallus         ISHSSSAND-------VGANDFHGNYAFEGIGDEDL
H.sapiens        IGSPSTD---------ASASDVHGNFAFEGIGDEDL
M.musculus       IGSPSTD---------ASASAVHGNFAFEGIGDEDL
D.melanogaster   LTTSRTFGAVFFRNDVVDNGARVANGAFEGIGDDDL
