# Supplementary material for: Selective cargo and membrane recognition by SNX17 regulates its interaction with Retriever
Source: EMBO Rep. 2024 Dec 9;26(2):470–93. doi: 10.1038/s44319-024-00340-1 (PMC11772769; doi:10.1038/s44319-024-00340-1)
Supplement: Supplementary file 8 — EV and Appendix Figures Source Data [file 44319_2024_340_MOESM8_ESM.zip › EMBOR-2024-59048V3_SourceDataForExpandedView+Appendix/Figure S2/S2.xlsx]

## Sheet: Description of the data
Supplementary Data from SEC-SAXS elution profiles for VPS26C and Retriever (Appendix Figure S2A-B) are displayed
Rg: radius of gyration (Å)
Additionally, graphs corresponding to the various transformations of the Porod-Debye plots for both VPS26C and the entire Retriever complex, as presented in Appendix Figure S2C-E, are included

## Sheet: SEC-SAXS VPS26C
#Frames	Mean Intensity (a.u.)	Rg (Å)	Sample Range (a.u.)
	0.0283	-1
0	0.0282	-1
1	0.0282	-1
2	0.0282	-1
3	0.0283	-1
4	0.0282	-1
5	0.0282	-1
6	0.0282	-1
7	0.0282	-1
8	0.0283	-1
9	0.0283	-1
10	0.0283	-1
11	0.0282	-1
12	0.0283	-1
13	0.0283	-1
14	0.0283	-1
15	0.0282	-1
16	0.0282	-1
17	0.0282	-1
18	0.0283	-1
19	0.0283	-1
20	0.0282	-1
21	0.0283	-1
22	0.0283	-1
23	0.0283	-1
24	0.0282	-1
25	0.0282	-1
26	0.0282	-1
27	0.0282	-1
28	0.0283	-1
29	0.0282	-1
30	0.0283	-1
31	0.0282	-1
32	0.0283	-1
33	0.0282	-1
34	0.0282	-1
35	0.0282	-1
36	0.0282	-1
37	0.0282	-1
38	0.0282	-1
39	0.0282	-1
40	0.0283	-1
41	0.0282	-1
42	0.0282	-1
43	0.0282	-1
44	0.0283	-1
45	0.0282	-1
46	0.0282	-1
47	0.0283	-1
48	0.0282	-1
49	0.0282	-1
50	0.0283	-1
51	0.0282	-1
52	0.0283	-1
53	0.0282	-1
54	0.0283	-1
55	0.0282	-1
56	0.0282	-1
57	0.0283	-1
58	0.0282	-1
59	0.0282	-1
60	0.0283	-1
61	0.0283	-1
62	0.0282	-1
63	0.0282	-1
64	0.0282	-1
65	0.0283	-1
66	0.0283	-1
67	0.0282	-1
68	0.0282	-1
69	0.0283	-1
70	0.0282	-1
71	0.0282	-1
72	0.0283	-1
73	0.0283	-1
74	0.0283	-1
75	0.0282	-1
76	0.0282	-1
77	0.0282	-1
78	0.0282	-1
79	0.0282	-1
80	0.0283	-1
81	0.0282	-1
82	0.0282	-1
83	0.0282	-1
84	0.0282	-1
85	0.0282	-1
86	0.0282	-1
87	0.0282	-1
88	0.0283	-1
89	0.0282	-1
90	0.0282	-1
91	0.0283	-1
92	0.0282	-1
93	0.0283	-1
94	0.0283	-1
95	0.0283	-1
96	0.0282	-1
97	0.0282	-1
98	0.0282	-1
99	0.0282	-1
100	0.0282	-1
101	0.0282	-1
102	0.0282	-1
103	0.0282	-1
104	0.0282	-1
105	0.0282	-1
106	0.0282	-1
107	0.0282	-1
108	0.0282	-1
109	0.0282	-1
110	0.0282	-1
111	0.0282	-1
112	0.0282	-1
113	0.0282	-1
114	0.0282	-1
115	0.0283	-1
116	0.0282	-1
117	0.0282	-1
118	0.0282	-1
119	0.0282	-1
120	0.0282	-1
121	0.0282	-1
122	0.0282	-1
123	0.0283	-1
124	0.0282	-1
125	0.0282	-1
126	0.0282	-1
127	0.0282	-1
128	0.0282	-1
129	0.0282	-1
130	0.0282	-1
131	0.0282	-1
132	0.0282	-1
133	0.0282	-1
134	0.0282	-1
135	0.0282	-1
136	0.0283	-1
137	0.0282	-1
138	0.0283	-1
139	0.0282	-1
140	0.0282	-1
141	0.0282	-1
142	0.0282	-1
143	0.0282	-1
144	0.0282	-1
145	0.0282	-1
146	0.0282	-1
147	0.0282	-1
148	0.0283	-1
149	0.0282	-1
150	0.0283	-1
151	0.0283	-1
152	0.0283	-1
153	0.0282	-1
154	0.0282	-1
155	0.0282	-1
156	0.0282	-1
157	0.0282	-1
158	0.0282	-1
159	0.0282	-1
160	0.0282	-1
161	0.0282	-1
162	0.0282	-1
163	0.0282	-1
164	0.0282	-1
165	0.0282	-1
166	0.0282	-1
167	0.0283	-1
168	0.0282	-1
169	0.0282	-1
170	0.0282	-1
171	0.0282	-1
172	0.0282	-1
173	0.0282	-1
174	0.0282	-1
175	0.0282	-1
176	0.0283	-1
177	0.0282	-1
178	0.0283	-1
179	0.0283	-1
180	0.0283	-1
181	0.0283	-1
182	0.0283	-1
183	0.0283	-1
184	0.0283	-1
185	0.0283	-1
186	0.0283	-1
187	0.0283	-1
188	0.0283	-1
189	0.0283	-1
190	0.0283	-1
191	0.0283	-1
192	0.0283	-1
193	0.0283	-1
194	0.0284	-1
195	0.0284	-1
196	0.0284	-1
197	0.0284	-1
198	0.0285	-1
199	0.0285	-1
200	0.0285	-1
201	0.0285	-1
202	0.0286	-1
203	0.0286	-1
204	0.0286	-1
205	0.0287	-1
206	0.0287	-1
207	0.0287	-1
208	0.0288	-1
209	0.0288	-1
210	0.0289	-1
211	0.0289	116
212	0.0289	133
213	0.0289	143
214	0.029	207
215	0.029	203
216	0.029	138
217	0.029	183
218	0.0291	163
219	0.0291	232
220	0.029	-1
221	0.0291	150
222	0.0291	124
223	0.029	91.6
224	0.0291	-1
225	0.029	130
226	0.029	-1
227	0.029	190
228	0.0289	111
229	0.0289	180
230	0.0289	161
231	0.0289	206
232	0.0288	191
233	0.0288	-1
234	0.0288	-1
235	0.0288	-1
236	0.0287	-1
237	0.0287	-1
238	0.0287	-1
239	0.0287	-1
240	0.0287	-1
241	0.0286	-1
242	0.0286	-1
243	0.0286	-1
244	0.0286	-1
245	0.0285	-1
246	0.0285	-1
247	0.0285	-1
248	0.0285	-1
249	0.0285	-1
250	0.0285	-1
251	0.0284	-1
252	0.0285	-1
253	0.0284	-1
254	0.0284	-1
255	0.0284	-1
256	0.0284	-1
257	0.0284	-1
258	0.0284	-1
259	0.0284	-1
260	0.0284	-1
261	0.0284	-1
262	0.0284	-1
263	0.0284	-1
264	0.0284	-1
265	0.0284	-1
266	0.0284	-1
267	0.0284	-1
268	0.0284	-1
269	0.0283	-1
270	0.0284	-1
271	0.0283	-1
272	0.0284	-1
273	0.0283	-1
274	0.0283	-1
275	0.0283	-1
276	0.0283	-1
277	0.0284	-1
278	0.0283	-1
279	0.0283	-1
280	0.0283	-1
281	0.0284	-1
282	0.0283	-1
283	0.0283	-1
284	0.0283	-1
285	0.0283	-1
286	0.0283	-1
287	0.0283	-1
288	0.0283	-1
289	0.0283	-1
290	0.0283	-1
291	0.0283	-1
292	0.0283	-1
293	0.0283	-1
294	0.0283	-1
295	0.0283	-1
296	0.0283	-1
297	0.0283	-1
298	0.0283	-1
299	0.0283	-1
300	0.0283	-1
301	0.0283	-1
302	0.0283	-1
303	0.0283	-1
304	0.0283	-1
305	0.0283	-1
306	0.0283	-1
307	0.0283	-1
308	0.0283	-1
309	0.0283	-1
310	0.0283	-1
311	0.0283	-1
312	0.0283	-1
313	0.0283	-1
314	0.0283	-1
315	0.0283	-1
316	0.0283	-1
317	0.0283	-1
318	0.0283	-1
319	0.0283	-1
320	0.0283	-1
321	0.0283	-1
322	0.0283	-1
323	0.0283	-1
324	0.0283	-1
325	0.0283	-1
326	0.0283	-1
327	0.0283	-1
328	0.0283	-1
329	0.0283	-1
330	0.0283	-1
331	0.0283	-1
332	0.0283	-1
333	0.0283	-1
334	0.0283	-1
335	0.0283	-1
336	0.0283	-1
337	0.0283	-1
338	0.0283	-1
339	0.0283	-1
340	0.0283	-1
341	0.0283	-1
342	0.0283	-1
343	0.0283	-1
344	0.0283	-1
345	0.0283	-1
346	0.0283	-1
347	0.0283	-1
348	0.0283	-1
349	0.0283	-1
350	0.0283	-1
351	0.0283	-1
352	0.0283	-1
353	0.0283	-1
354	0.0283	-1
355	0.0283	-1
356	0.0283	-1
357	0.0283	-1
358	0.0283	-1
359	0.0284	-1
360	0.0284	-1
361	0.0284	-1
362	0.0285	-1
363	0.0286	-1
364	0.0288	-1
365	0.029	27.4
366	0.0293	27.1
367	0.0297	27
368	0.0302	26.8
369	0.0306	26.8
370	0.0311	26.7
371	0.0315	26.8
372	0.0319	26.7	0.035
373	0.0322	26.7	0.035
374	0.0323	26.7	0.035
375	0.0324	26.7	0.035
376	0.0323	26.7	0.035
377	0.0322	26.7	0.035
378	0.032	26.7	0.035
379	0.0318	26.7	0.035
380	0.0317	26.7	0.035
381	0.0314	26.6	0.035
382	0.0313	26.6	0.035
383	0.031	26.6	0.035
384	0.0308	26.7
385	0.0306	26.7
386	0.0305	26.8
387	0.0303	26.7
388	0.0301	26.7
389	0.03	26.7
390	0.0298	26.5
391	0.0297	26.5
392	0.0296	26.6
393	0.0295	26.6
394	0.0294	26.6
395	0.0293	26.8
396	0.0292	26.8
397	0.0292	26.7
398	0.0291	26.7
399	0.0291	26.7
400	0.029	26.7
401	0.029	26.8
402	0.0289	26.8
403	0.0289	26.8
404	0.0289	26.6
405	0.0288	26.8
406	0.0288	26.9
407	0.0288	27
408	0.0287	26.9
409	0.0287	27.3
410	0.0287	26.9
411	0.0287	26.9
412	0.0286	27
413	0.0286	27.1
414	0.0286	27
415	0.0286	27.2
416	0.0286	27.7
417	0.0286	28.3
418	0.0286	28
419	0.0285	27.8
420	0.0285	-1
421	0.0285	-1
422	0.0285	-1
423	0.0285	-1
424	0.0285	-1
425	0.0285	-1
426	0.0285	-1
427	0.0284	-1
428	0.0284	-1
429	0.0284	-1
430	0.0284	-1
431	0.0284	-1
432	0.0284	-1
433	0.0284	-1
434	0.0284	-1
435	0.0284	-1
436	0.0284	-1
437	0.0284	-1
438	0.0284	-1
439	0.0284	-1
440	0.0284	-1
441	0.0284	-1
442	0.0284	-1
443	0.0284	-1
444	0.0284	-1
445	0.0284	-1
446	0.0283	-1
447	0.0284	-1
448	0.0284	-1
449	0.0284	-1
450	0.0284	-1
451	0.0284	-1
452	0.0284	-1
453	0.0284	-1
454	0.0284	-1
455	0.0284	-1
456	0.0284	-1
457	0.0284	-1
458	0.0284	-1
459	0.0284	-1
460	0.0284	-1
461	0.0284	-1
462	0.0284	-1
463	0.0284	-1
464	0.0284	-1
465	0.0284	-1
466	0.0283	-1
467	0.0284	-1
468	0.0284	-1
469	0.0284	-1
470	0.0284	-1
471	0.0284	-1
472	0.0283	-1
473	0.0283	-1
474	0.0284	-1
475	0.0284	-1
476	0.0284	-1
477	0.0283	-1
478	0.0284	-1
479	0.0283	-1
480	0.0283	-1
481	0.0283	-1
482	0.0283	-1
483	0.0283	-1
484	0.0283	-1
485	0.0283	-1
486	0.0283	-1
487	0.0283	-1
488	0.0283	-1
489	0.0283	-1
490	0.0283	-1
491	0.0283	-1
492	0.0283	-1
493	0.0283	-1
494	0.0283	-1
495	0.0283	-1
496	0.0283	-1
497	0.0283	-1
498	0.0283	-1
499	0.0284	-1
500	0.0283	-1
501	0.0283	-1
502	0.0283	-1
503	0.0283	-1
504	0.0283	-1
505	0.0283	-1
506	0.0283	-1
507	0.0283	-1
508	0.0283	-1
509	0.0283	-1
510	0.0283	-1
511	0.0283	-1
512	0.0283	-1
513	0.0283	-1
514	0.0283	-1
515	0.0283	-1
516	0.0283	-1
517	0.0283	-1
518	0.0283	-1
519	0.0283	-1
520	0.0283	-1
521	0.0283	-1
522	0.0283	-1
523	0.0283	-1
524	0.0283	-1
525	0.0283	-1
526	0.0283	-1
527	0.0283	-1
528	0.0283	-1
529	0.0283	-1
530	0.0283	-1
531	0.0283	-1
532	0.0283	-1
533	0.0283	-1
534	0.0283	-1
535	0.0283	-1
536	0.0283	-1
537	0.0283	-1
538	0.0283	-1
539	0.0283	-1
540	0.0283	-1
541	0.0283	-1
542	0.0283	-1
543	0.0283	-1
544	0.0283	-1
545	0.0283	-1
546	0.0283	-1
547	0.0283	-1
548	0.0283	-1
549	0.0283	-1
550	0.0283	-1
551	0.0283	-1
552	0.0283	-1
553	0.0283	-1
554	0.0283	-1
555	0.0283	-1
556	0.0283	-1
557	0.0283	-1
558	0.0283	-1
559	0.0283	-1
560	0.0283	-1
561	0.0283	-1
562	0.0283	-1
563	0.0283	-1
564	0.0283	-1
565	0.0283	-1
566	0.0283	-1
567	0.0283	-1
568	0.0283	-1
569	0.0283	-1
570	0.0283	-1
571	0.0283	-1
572	0.0283	-1
573	0.0283	-1
574	0.0283	-1
575	0.0283	-1
576	0.0283	-1
577	0.0283	-1
578	0.0283	-1
579	0.0283	-1
580	0.0283	-1
581	0.0283	-1
582	0.0283	-1
583	0.0283	-1
584	0.0283	-1
585	0.0283	-1
586	0.0283	-1
587	0.0283	-1
588	0.0283	-1
589	0.0283	-1
590	0.0283	-1
591	0.0283	-1
592	0.0283	-1
593	0.0283	-1
594	0.0283	-1
595	0.0283	-1
596	0.0283	-1
597	0.0283	-1
598	0.0283	-1
599	0.0283	-1
600	0.0283	-1
601	0.0283	-1
602	0.0283	-1
603	0.0283	-1
604	0.0283	-1
605	0.0283	-1
606	0.0283	-1
607	0.0283	-1
608	0.0283	-1
609	0.0283	-1
610	0.0283	-1
611	0.0283	-1
612	0.0283	-1
613	0.0283	-1
614	0.0283	-1
615	0.0283	-1
616	0.0283	-1
617	0.0283	-1
618	0.0283	-1
619

## Sheet: SEC-SAXS Retriever
#Frames	Mean Intensity (a.u.)	Rg (Å)	Sample Range (a.u.)
0	2.88	-1
1	2.88	-1
2	2.88	-1
3	2.88	-1
4	2.89	-1
5	2.88	-1
6	2.88	-1
7	2.88	-1
8	2.89	-1
9	2.88	-1
10	2.88	-1
11	2.88	-1
12	2.88	-1
13	2.88	-1
14	2.89	-1
15	2.88	-1
16	2.88	-1
17	2.88	-1
18	2.88	-1
19	2.88	-1
20	2.89	-1
21	2.88	-1
22	2.88	-1
23	2.88	-1
24	2.88	-1
25	2.88	-1
26	2.89	-1
27	2.88	-1
28	2.88	-1
29	2.88	-1
30	2.89	-1
31	2.89	-1
32	2.88	-1
33	2.88	-1
34	2.88	-1
35	2.88	-1
36	2.88	-1
37	2.88	-1
38	2.88	-1
39	2.88	-1
40	2.88	-1
41	2.88	-1
42	2.88	-1
43	2.88	-1
44	2.88	-1
45	2.88	-1
46	2.88	-1
47	2.89	-1
48	2.88	-1
49	2.89	-1
50	2.88	-1
51	2.88	-1
52	2.88	-1
53	2.88	-1
54	2.88	-1
55	2.88	-1
56	2.88	-1
57	2.88	-1
58	2.88	-1
59	2.88	-1
60	2.88	-1
61	2.88	-1
62	2.88	-1
63	2.88	-1
64	2.88	-1
65	2.88	-1
66	2.89	-1
67	2.88	-1
68	2.88	-1
69	2.88	-1
70	2.88	-1
71	2.89	-1
72	2.89	-1
73	2.88	-1
74	2.88	-1
75	2.88	-1
76	2.89	-1
77	2.88	-1
78	2.88	-1
79	2.88	-1
80	2.88	-1
81	2.88	-1
82	2.88	-1
83	2.89	-1
84	2.88	-1
85	2.89	-1
86	2.88	-1
87	2.88	-1
88	2.88	-1
89	2.88	-1
90	2.89	-1
91	2.89	-1
92	2.88	-1
93	2.89	-1
94	2.88	-1
95	2.88	-1
96	2.88	-1
97	2.88	-1
98	2.89	-1
99	2.88	-1
100	2.88	-1
101	2.88	-1
102	2.88	-1
103	2.89	-1
104	2.88	-1
105	2.88	-1
106	2.89	-1
107	2.88	-1
108	2.89	-1
109	2.88	-1
110	2.88	-1
111	2.88	-1
112	2.88	-1
113	2.89	-1
114	2.88	-1
115	2.89	-1
116	2.89	-1
117	2.88	-1
118	2.88	-1
119	2.89	-1
120	2.88	-1
121	2.89	-1
122	2.88	-1
123	2.88	-1
124	2.88	-1
125	2.89	-1
126	2.88	-1
127	2.88	-1
128	2.89	-1
129	2.89	-1
130	2.88	-1
131	2.88	-1
132	2.89	-1
133	2.89	-1
134	2.89	-1
135	2.89	-1
136	2.89	-1
137	2.89	-1
138	2.88	-1
139	2.89	-1
140	2.89	-1
141	2.88	-1
142	2.88	-1
143	2.88	-1
144	2.88	-1
145	2.88	-1
146	2.88	-1
147	2.89	-1
148	2.89	-1
149	2.89	-1
150	2.88	-1
151	2.88	-1
152	2.89	-1
153	2.89	-1
154	2.89	-1
155	2.89	-1
156	2.88	-1
157	2.89	-1
158	2.88	-1
159	2.88	-1
160	2.89	-1
161	2.88	-1
162	2.88	-1
163	2.88	-1
164	2.88	-1
165	2.89	-1
166	2.89	-1
167	2.88	-1
168	2.88	-1
169	2.88	-1
170	2.89	-1
171	2.89	-1
172	2.88	-1
173	2.89	-1
174	2.88	-1
175	2.88	-1
176	2.89	-1
177	2.88	-1
178	2.88	-1
179	2.88	-1
180	2.88	-1
181	2.88	-1
182	2.88	-1
183	2.88	-1
184	2.89	-1
185	2.88	-1
186	2.89	-1
187	2.89	-1
188	2.88	-1
189	2.88	-1
190	2.89	-1
191	2.88	-1
192	2.89	-1
193	2.88	-1
194	2.88	-1
195	2.89	-1
196	2.88	-1
197	2.89	-1
198	2.88	-1
199	2.89	-1
200	2.89	-1
201	2.89	-1
202	2.88	-1
203	2.88	-1
204	2.88	-1
205	2.88	-1
206	2.88	-1
207	2.88	-1
208	2.88	-1
209	2.88	-1
210	2.89	-1
211	2.88	-1
212	2.89	-1
213	2.89	-1
214	2.89	-1
215	2.89	-1
216	2.89	-1
217	2.89	-1
218	2.88	-1
219	2.88	-1
220	2.89	-1
221	2.89	-1
222	2.89	-1
223	2.89	-1
224	2.89	-1
225	2.89	-1
226	2.89	-1
227	2.88	-1
228	2.88	-1
229	2.88	-1
230	2.88	-1
231	2.89	-1
232	2.89	-1
233	2.89	-1
234	2.88	-1
235	2.89	-1
236	2.88	-1
237	2.88	-1
238	2.88	-1
239	2.89	-1
240	2.88	-1
241	2.89	-1
242	2.88	-1
243	2.89	-1
244	2.88	-1
245	2.89	-1
246	2.89	-1
247	2.88	-1
248	2.88	-1
249	2.88	-1
250	2.88	-1
251	2.89	-1
252	2.89	-1
253	2.89	-1
254	2.89	-1
255	2.89	-1
256	2.89	-1
257	2.89	-1
258	2.89	-1
259	2.89	-1
260	2.89	-1
261	2.89	-1
262	2.89	-1
263	2.89	-1
264	2.89	-1
265	2.89	-1
266	2.89	-1
267	2.89	-1
268	2.89	-1
269	2.89	-1
270	2.9	-1
271	2.9	-1
272	2.9	-1
273	2.91	-1
274	2.91	-1
275	2.92	-1
276	2.92	-1
277	2.92	-1
278	2.92	-1
279	2.92	-1
280	2.93	-1
281	2.92	-1
282	2.92	-1
283	2.92	-1
284	2.91	-1
285	2.92	-1
286	2.91	-1
287	2.91	-1
288	2.91	-1
289	2.91	-1
290	2.9	-1
291	2.9	-1
292	2.9	-1
293	2.9	-1
294	2.91	-1
295	2.91	-1
296	2.93	-1
297	2.98	-1
298	3.07	-1
299	3.17	52
300	3.25	51.7
301	3.35	51.6
302	3.49	51.6
303	3.69	51.7
304	3.9	51.9	10
305	4.07	52	10
306	4.14	52.1	10
307	4.11	52	10
308	4.04	51.9	10
309	3.95	51.8
310	3.87	51.8
311	3.78	51.7
312	3.7	51.8
313	3.63	51.5
314	3.55	51.3
315	3.48	51.1
316	3.42	51.1
317	3.36	51
318	3.32	51.1
319	3.27	51.1
320	3.23	51.4
321	3.2	51.2
322	3.16	51.1
323	3.14	50.7
324	3.11	51
325	3.09	50.6
326	3.08	50.6
327	3.06	50.4
328	3.05	51.3
329	3.03	51
330	3.02	51.7
331	3.01	51.9
332	3.01	52
333	3	51.6
334	2.99	51
335	2.99	51.1
336	2.98	50.4
337	2.98	50.7
338	2.98	51.2
339	2.97	50.9
340	2.97	51.4
341	2.97	51.5
342	2.96	52.2
343	2.96	51
344	2.96	53.1
345	2.96	52.4
346	2.96	50
347	2.95	52.2
348	2.95	51.7
349	2.95	51.8
350	2.95	51.2
351	2.95	-1
352	2.94	-1
353	2.94	-1
354	2.94	-1
355	2.94	-1
356	2.94	-1
357	2.93	-1
358	2.93	-1
359	2.93	-1
360	2.93	-1
361	2.93	-1
362	2.93	-1
363	2.93	-1
364	2.93	-1
365	2.92	-1
366	2.92	-1
367	2.92	-1
368	2.92	-1
369	2.91	-1
370	2.92	-1
371	2.92	-1
372	2.91	-1
373	2.91	-1
374	2.91	-1
375	2.91	-1
376	2.91	-1
377	2.91	-1
378	2.91	-1
379	2.91	-1
380	2.91	-1
381	2.91	-1
382	2.91	-1
383	2.91	-1
384	2.9	-1
385	2.9	-1
386	2.9	-1
387	2.9	-1
388	2.9	-1
389	2.9	-1
390	2.9	-1
391	2.9	-1
392	2.9	-1
393	2.89	-1
394	2.9	-1
395	2.89	-1
396	2.9	-1
397	2.89	-1
398	2.89	-1
399	2.89	-1
400	2.9	-1
401	2.89	-1
402	2.89	-1
403	2.89	-1
404	2.89	-1
405	2.89	-1
406	2.89	-1
407	2.89	-1
408	2.89	-1
409	2.89	-1
410	2.89	-1
411	2.89	-1
412	2.89	-1
413	2.89	-1
414	2.89	-1
415	2.89	-1
416	2.89	-1
417	2.89	-1
418	2.89	-1
419	2.89	-1
420	2.89	-1
421	2.89	-1
422	2.89	-1
423	2.89	-1
424	2.89	-1
425	2.89	-1
426	2.89	-1
427	2.89	-1
428	2.89	-1
429	2.89	-1
430	2.89	-1
431	2.89	-1
432	2.89	-1
433	2.89	-1
434	2.89	-1
435	2.89	-1
436	2.89	-1
437	2.89	-1
438	2.89	-1
439	2.89	-1
440	2.89	-1
441	2.89	-1
442	2.89	-1
443	2.89	-1
444	2.89	-1
445	2.89	-1
446	2.89	-1
447	2.89	-1
448	2.88	-1
449	2.89	-1
450	2.89	-1
451	2.89	-1
452	2.89	-1
453	2.89	-1
454	2.89	-1
455	2.89	-1
456	2.89	-1
457	2.89	-1
458	2.89	-1
459	2.89	-1
460	2.89	-1
461	2.89	-1
462	2.89	-1
463	2.89	-1
464	2.89	-1
465	2.89	-1
466	2.89	-1
467	2.89	-1
468	2.89	-1
469	2.89	-1
470	2.88	-1
471	2.89	-1
472	2.89	-1
473	2.89	-1
474	2.88	-1
475	2.89	-1
476	2.89	-1
477	2.89	-1
478	2.89	-1
479	2.89	-1
480	2.89	-1
481	2.89	-1
482	2.89	-1
483	2.89	-1
484	2.89	-1
485	2.89	-1
486	2.89	-1
487	2.89	-1
488	2.89	-1
489	2.89	-1
490	2.89	-1
491	2.88	-1
492	2.89	-1
493	2.89	-1
494	2.89	-1
495	2.88	-1
496	2.89	-1
497	2.89	-1
498	2.89	-1
499	2.89	-1
500	2.89	-1
501	2.89	-1
502	2.89	-1
503	2.89	-1
504	2.88	-1
505	2.89	-1
506	2.89	-1
507	2.89	-1
508	2.89	-1
509	2.89	-1
510	2.89	-1
511	2.89	-1
512	2.89	-1
513	2.89	-1
514	2.89	-1
515	2.89	-1
516	2.89	-1
517	2.89	-1
518	2.89	-1
519	2.89	-1
520	2.89	-1
521	2.89	-1
522	2.89	-1
523	2.89	-1
524	2.89	-1
525	2.89	-1
526	2.89	-1
527	2.89	-1
528	2.89	-1
529	2.89	-1
530	2.89	-1
531	2.89	-1
532	2.89	-1
533	2.88	-1
534	2.89	-1
535	2.89	-1
536	2.89	-1
537	2.89	-1
538	2.89	-1
539	2.89	-1
540	2.88	-1
541	2.89	-1
542	2.89	-1
543	2.89	-1
544	2.88	-1
545	2.88	-1
546	2.89	-1
547	2.89	-1
548	2.89	-1
549	2.88	-1
550	2.89	-1
551	2.89	-1
552	2.89	-1
553	2.88	-1
554	2.89	-1
555	2.89	-1
556	2.89	-1
557	2.89	-1
558	2.89	-1
559	2.89	-1
560	2.89	-1
561	2.89	-1
562	2.89	-1
563	2.89	-1
564	2.89	-1
565	2.88	-1
566	2.89	-1
567	2.89	-1
568	2.89	-1
569	2.89	-1
570	2.88	-1
571	2.88	-1
572	2.89	-1
573	2.89	-1
574	2.88	-1
575	2.89	-1
576	2.88	-1
577	2.88	-1
578	2.89	-1
579	2.89	-1
580	2.89	-1
581	2.89	-1
582	2.89	-1
583	2.89	-1
584	2.89	-1
585	2.89	-1
586	2.89	-1
587	2.89	-1
588	2.89	-1
589	2.89	-1
590	2.89	-1
591	2.89	-1
592	2.89	-1
593	2.89	-1
594	2.89	-1
595	2.89	-1
596	2.89	-1
597	2.89	-1
598	2.89	-1
599	2.89	-1

## Sheet: Porod-Debye q^2 I(q) vs q^2
VPS26C		Retriever
q2	q2 I(q) vs q2	q2	q2 I(q) vs q2
4.89e-05	9.57e-07	2.03e-05	2.66e-06
5.08e-05	9.92e-07	2.14e-05	2.9e-06
5.27e-05	1.04e-06	2.27e-05	2.88e-06
5.46e-05	1.01e-06	2.39e-05	3.07e-06
5.66e-05	1.06e-06	2.52e-05	3.18e-06
5.86e-05	1.11e-06	2.66e-05	3.4e-06
6.06e-05	1.2e-06	2.79e-05	3.62e-06
6.27e-05	1.25e-06	2.93e-05	3.75e-06
6.48e-05	1.25e-06	3.08e-05	3.94e-06
6.69e-05	1.37e-06	3.22e-05	4e-06
6.9e-05	1.32e-06	3.37e-05	4.19e-06
7.12e-05	1.34e-06	3.53e-05	4.36e-06
7.35e-05	1.42e-06	3.68e-05	4.64e-06
7.58e-05	1.46e-06	3.84e-05	4.86e-06
7.81e-05	1.52e-06	4.01e-05	5.02e-06
8.04e-05	1.59e-06	4.17e-05	5.14e-06
8.28e-05	1.68e-06	4.35e-05	5.43e-06
8.52e-05	1.67e-06	4.52e-05	5.68e-06
8.76e-05	1.77e-06	4.7e-05	5.98e-06
9.01e-05	1.7e-06	4.88e-05	6.17e-06
9.26e-05	1.82e-06	5.06e-05	6.29e-06
9.52e-05	1.78e-06	5.25e-05	6.44e-06
9.77e-05	1.87e-06	5.44e-05	6.67e-06
0.0001	1.94e-06	5.64e-05	6.94e-06
0.000103	1.94e-06	5.83e-05	7.13e-06
0.000106	2.05e-06	6.04e-05	7.53e-06
0.000108	2.07e-06	6.24e-05	7.66e-06
0.000111	2.13e-06	6.45e-05	7.68e-06
0.000114	2.17e-06	6.66e-05	8.28e-06
0.000117	2.26e-06	6.88e-05	8.36e-06
0.00012	2.27e-06	7.09e-05	8.7e-06
0.000123	2.35e-06	7.32e-05	8.74e-06
0.000125	2.41e-06	7.54e-05	9.22e-06
0.000128	2.41e-06	7.77e-05	9.41e-06
0.000131	2.52e-06	8e-05	9.59e-06
0.000134	2.53e-06	8.24e-05	1e-05
0.000137	2.63e-06	8.48e-05	1.01e-05
0.000141	2.61e-06	8.72e-05	1.02e-05
0.000144	2.75e-06	8.97e-05	1.06e-05
0.000147	2.77e-06	9.21e-05	1.07e-05
0.00015	2.8e-06	9.47e-05	1.11e-05
0.000153	2.94e-06	9.72e-05	1.14e-05
0.000157	2.97e-06	9.98e-05	1.16e-05
0.00016	3.06e-06	0.000102	1.19e-05
0.000163	3.14e-06	0.000105	1.24e-05
0.000167	3.16e-06	0.000108	1.25e-05
0.00017	3.3e-06	0.000111	1.3e-05
0.000173	3.27e-06	0.000113	1.31e-05
0.000177	3.38e-06	0.000116	1.34e-05
0.00018	3.4e-06	0.000119	1.37e-05
0.000184	3.5e-06	0.000122	1.41e-05
0.000188	3.52e-06	0.000125	1.43e-05
0.000191	3.57e-06	0.000128	1.48e-05
0.000195	3.61e-06	0.000131	1.49e-05
0.000199	3.69e-06	0.000134	1.51e-05
0.000202	3.73e-06	0.000137	1.56e-05
0.000206	3.84e-06	0.00014	1.58e-05
0.00021	3.89e-06	0.000143	1.59e-05
0.000214	3.94e-06	0.000146	1.63e-05
0.000217	3.99e-06	0.000149	1.69e-05
0.000221	4.06e-06	0.000152	1.69e-05
0.000225	4.22e-06	0.000156	1.74e-05
0.000229	4.18e-06	0.000159	1.77e-05
0.000233	4.21e-06	0.000162	1.79e-05
0.000237	4.37e-06	0.000166	1.82e-05
0.000241	4.49e-06	0.000169	1.86e-05
0.000245	4.45e-06	0.000172	1.88e-05
0.00025	4.67e-06	0.000176	1.93e-05
0.000254	4.63e-06	0.000179	1.96e-05
0.000258	4.66e-06	0.000183	1.99e-05
0.000262	4.84e-06	0.000186	2.01e-05
0.000266	4.9e-06	0.00019	2.06e-05
0.000271	5e-06	0.000194	2.09e-05
0.000275	5.03e-06	0.000197	2.11e-05
0.000279	5.13e-06	0.000201	2.16e-05
0.000284	5.13e-06	0.000205	2.22e-05
0.000288	5.3e-06	0.000208	2.2e-05
0.000293	5.31e-06	0.000212	2.24e-05
0.000297	5.38e-06	0.000216	2.27e-05
0.000302	5.48e-06	0.00022	2.32e-05
0.000306	5.52e-06	0.000224	2.33e-05
0.000311	5.68e-06	0.000228	2.37e-05
0.000316	5.87e-06	0.000232	2.43e-05
0.00032	5.88e-06	0.000236	2.44e-05
0.000325	5.78e-06	0.00024	2.45e-05
0.00033	6.02e-06	0.000244	2.5e-05
0.000335	6.07e-06	0.000248	2.54e-05
0.000339	6.17e-06	0.000252	2.58e-05
0.000344	6.37e-06	0.000256	2.6e-05
0.000349	6.23e-06	0.00026	2.66e-05
0.000354	6.28e-06	0.000265	2.67e-05
0.000359	6.36e-06	0.000269	2.7e-05
0.000364	6.43e-06	0.000273	2.72e-05
0.000369	6.7e-06	0.000278	2.73e-05
0.000374	6.59e-06	0.000282	2.79e-05
0.000379	6.68e-06	0.000286	2.83e-05
0.000384	6.99e-06	0.000291	2.86e-05
0.00039	6.89e-06	0.000295	2.9e-05
0.000395	7.04e-06	0.0003	2.93e-05
0.0004	7.06e-06	0.000304	2.97e-05
0.000405	7.23e-06	0.000309	3.04e-05
0.000411	7.12e-06	0.000313	3.01e-05
0.000416	7.25e-06	0.000318	3.07e-05
0.000421	7.38e-06	0.000323	3.09e-05
0.000427	7.39e-06	0.000328	3.08e-05
0.000432	7.61e-06	0.000332	3.15e-05
0.000438	7.78e-06	0.000337	3.17e-05
0.000443	7.74e-06	0.000342	3.18e-05
0.000449	7.9e-06	0.000347	3.25e-05
0.000454	7.84e-06	0.000352	3.3e-05
0.00046	7.96e-06	0.000357	3.3e-05
0.000466	8.21e-06	0.000361	3.36e-05
0.000471	8.32e-06	0.000366	3.37e-05
0.000477	8.51e-06	0.000372	3.38e-05
0.000483	8.4e-06	0.000377	3.43e-05
0.000489	8.29e-06	0.000382	3.46e-05
0.000494	8.56e-06	0.000387	3.5e-05
0.0005	8.73e-06	0.000392	3.55e-05
0.000506	8.87e-06	0.000397	3.59e-05
0.000512	8.76e-06	0.000402	3.6e-05
0.000518	8.91e-06	0.000408	3.59e-05
0.000524	9.01e-06	0.000413	3.63e-05
0.00053	9.07e-06	0.000418	3.67e-05
0.000536	9.27e-06	0.000424	3.71e-05
0.000542	9.28e-06	0.000429	3.74e-05
0.000548	9.4e-06	0.000434	3.76e-05
0.000554	9.42e-06	0.00044	3.83e-05
0.000561	9.69e-06	0.000445	3.87e-05
0.000567	9.75e-06	0.000451	3.88e-05
0.000573	9.85e-06	0.000457	3.88e-05
0.00058	9.83e-06	0.000462	3.92e-05
0.000586	9.84e-06	0.000468	3.92e-05
0.000592	1.03e-05	0.000473	3.99e-05
0.000599	1.01e-05	0.000479	3.99e-05
0.000605	1.03e-05	0.000485	4.01e-05
0.000612	1.06e-05	0.000491	4.04e-05
0.000618	1.04e-05	0.000496	4.1e-05
0.000625	1.05e-05	0.000502	4.09e-05
0.000631	1.05e-05	0.000508	4.12e-05
0.000638	1.07e-05	0.000514	4.11e-05
0.000644	1.08e-05	0.00052	4.18e-05
0.000651	1.08e-05	0.000526	4.2e-05
0.000658	1.09e-05	0.000532	4.26e-05
0.000665	1.1e-05	0.000538	4.29e-05
0.000671	1.12e-05	0.000544	4.28e-05
0.000678	1.13e-05	0.00055	4.29e-05
0.000685	1.13e-05	0.000556	4.33e-05
0.000692	1.15e-05	0.000563	4.39e-05
0.000699	1.17e-05	0.000569	4.37e-05
0.000706	1.16e-05	0.000575	4.4e-05
0.000713	1.18e-05	0.000581	4.45e-05
0.00072	1.19e-05	0.000588	4.44e-05
0.000727	1.18e-05	0.000594	4.42e-05
0.000734	1.22e-05	0.0006	4.51e-05
0.000741	1.21e-05	0.000607	4.53e-05
0.000748	1.22e-05	0.000613	4.53e-05
0.000756	1.22e-05	0.00062	4.55e-05
0.000763	1.22e-05	0.000626	4.63e-05
0.00077	1.24e-05	0.000633	4.64e-05
0.000777	1.27e-05	0.00064	4.65e-05
0.000785	1.26e-05	0.000646	4.64e-05
0.000792	1.29e-05	0.000653	4.71e-05
0.0008	1.31e-05	0.00066	4.74e-05
0.000807	1.28e-05	0.000666	4.78e-05
0.000814	1.32e-05	0.000673	4.77e-05
0.000822	1.3e-05	0.00068	4.79e-05
0.00083	1.33e-05	0.000687	4.82e-05
0.000837	1.36e-05	0.000694	4.84e-05
0.000845	1.38e-05	0.0007	4.84e-05
0.000852	1.36e-05	0.000707	4.9e-05
0.00086	1.35e-05	0.000714	4.84e-05
0.000868	1.39e-05	0.000721	4.88e-05
0.000876	1.4e-05	0.000728	4.91e-05
0.000883	1.42e-05	0.000735	4.94e-05
0.000891	1.41e-05	0.000743	4.97e-05
0.000899	1.38e-05	0.00075	4.98e-05
0.000907	1.43e-05	0.000757	5.02e-05
0.000915	1.43e-05	0.000764	4.99e-05
0.000923	1.44e-05	0.000771	5.07e-05
0.000931	1.46e-05	0.000779	5.08e-05
0.000939	1.47e-05	0.000786	5.09e-05
0.000947	1.48e-05	0.000793	5.13e-05
0.000955	1.48e-05	0.000801	5.08e-05
0.000963	1.49e-05	0.000808	5.11e-05
0.000971	1.49e-05	0.000816	5.17e-05
0.00098	1.5e-05	0.000823	5.12e-05
0.000988	1.52e-05	0.000831	5.2e-05
0.000996	1.52e-05	0.000838	5.24e-05
0.001	1.55e-05	0.000846	5.21e-05
0.00101	1.56e-05	0.000853	5.18e-05
0.00102	1.58e-05	0.000861	5.26e-05
0.00103	1.57e-05	0.000869	5.25e-05
0.00104	1.57e-05	0.000876	5.24e-05
0.00105	1.57e-05	0.000884	5.29e-05
0.00105	1.61e-05	0.000892	5.3e-05
0.00106	1.59e-05	0.0009	5.32e-05
0.00107	1.64e-05	0.000908	5.37e-05
0.00108	1.62e-05	0.000916	5.37e-05
0.00109	1.67e-05	0.000923	5.38e-05
0.0011	1.66e-05	0.000931	5.39e-05
0.00111	1.69e-05	0.000939	5.4e-05
0.00112	1.67e-05	0.000947	5.38e-05
0.00112	1.67e-05	0.000955	5.38e-05
0.00113	1.72e-05	0.000964	5.39e-05
0.00114	1.71e-05	0.000972	5.41e-05
0.00115	1.69e-05	0.00098	5.43e-05
0.00116	1.71e-05	0.000988	5.49e-05
0.00117	1.75e-05	0.000996	5.5e-05
0.00118	1.73e-05	0.001	5.51e-05
0.00119	1.76e-05	0.00101	5.53e-05
0.0012	1.75e-05	0.00102	5.53e-05
0.00121	1.76e-05	0.00103	5.52e-05
0.00121	1.82e-05	0.00104	5.55e-05
0.00122	1.83e-05	0.00105	5.57e-05
0.00123	1.78e-05	0.00105	5.53e-05
0.00124	1.79e-05	0.00106	5.59e-05
0.00125	1.82e-05	0.00107	5.56e-05
0.00126	1.84e-05	0.00108	5.52e-05
0.00127	1.83e-05	0.00109	5.58e-05
0.00128	1.83e-05	0.0011	5.61e-05
0.00129	1.86e-05	0.00111	5.57e-05
0.0013	1.84e-05	0.00112	5.64e-05
0.00131	1.88e-05	0.00112	5.6e-05
0.00132	1.91e-05	0.00113	5.6e-05
0.00133	1.91e-05	0.00114	5.61e-05
0.00134	1.9e-05	0.00115	5.68e-05
0.00135	1.88e-05	0.00116	5.72e-05
0.00136	1.92e-05	0.00117	5.64e-05
0.00137	1.89e-05	0.00118	5.65e-05
0.00137	1.93e-05	0.00119	5.65e-05
0.00138	1.95e-05	0.0012	5.66e-05
0.00139	1.95e-05	0.0012	5.8e-05
0.0014	1.96e-05	0.00121	5.69e-05
0.00141	1.96e-05	0.00122	5.68e-05
0.00142	1.94e-05	0.00123	5.64e-05
0.00143	1.98e-05	0.00124	5.61e-05
0.00144	2e-05	0.00125	5.62e-05
0.00145	2e-05	0.00126	5.73e-05
0.00146	2.05e-05	0.00127	5.64e-05
0.00147	2.02e-05	0.00128	5.7e-05
0.00148	2.08e-05	0.00129	5.67e-05
0.00149	2.08e-05	0.0013	5.61e-05
0.0015	2.03e-05	0.00131	5.74e-05
0.00151	2.08e-05	0.00132	5.76e-05
0.00152	2.08e-05	0.00133	5.67e-05
0.00154	2.09e-05	0.00133	5.77e-05
0.00155	2.11e-05	0.00134	5.8e-05
0.00156	2.09e-05	0.00135	5.77e-05
0.00157	2.11e-05	0.00136	5.71e-05
0.00158	2.13e-05	0.00137	5.78e-05
0.00159	2.16e-05	0.00138	5.8e-05
0.0016	2.14e-05	0.00139	5.74e-05
0.00161	2.13e-05	0.0014	5.76e-05
0.00162	2.17e-05	0.00141	5.74e-05
0.00163	2.14e-05	0.00142	5.68e-05
0.00164	2.17e-05	0.00143	5.81e-05
0.00165	2.19e-05	0.00144	5.8e-05
0.00166	2.22e-05	0.00145	5.66e-05
0.00167	2.24e-05	0.00146	5.8e-05
0.00168	2.21e-05	0.00147	5.76e-05
0.00169	2.21e-05	0.00148	5.75e-05
0.0017	2.24e-05	0.00149	5.81e-05
0.00172	2.21e-05	0.0015	5.72e-05
0.00173	2.24e-05	0.00151	5.78e-05
0.00174	2.22e-05	0.00152	5.73e-05
0.00175	2.25e-05	0.00153	5.68e-05
0.00176	2.25e-05	0.00154	5.81e-05
0.00177	2.25e-05	0.00155	5.8e-05
0.00178	2.3e-05	0.00156	5.78e-05
0.00179	2.28e-05	0.00157	5.74e-05
0.0018	2.3e-05	0.00158	5.72e-05
0.00181	2.3e-05	0.00159	5.8e-05
0.00183	2.28e-05	0.00161	5.71e-05
0.00184	2.32e-05	0.00162	5.8e-05
0.00185	2.33e-05	0.00163	5.8e-05
0.00186	2.33e-05	0.00164	5.8e-05
0.00187	2.36e-05	0.00165	5.82e-05
0.00188	2.32e-05	0.00166	5.77e-05
0.00189	2.39e-05	0.00167	5.75e-05
0.0019	2.36e-05	0.00168	5.8e-05
0.00192	2.41e-05	0.00169	5.75e-05
0.00193	2.38e-05	0.0017	5.78e-05
0.00194	2.47e-05	0.00171	5.72e-05
0.00195	2.38e-05	0.00172	5.84e-05
0.00196	2.42e-05	0.00173	5.81e-05
0.00197	2.43e-05	0.00174	5.76e-05
0.00199	2.45e-05	0.00176	5.81e-05
0.002	2.46e-05	0.00177	5.78e-05
0.00201	2.44e-05	0.00178	5.73e-05
0.00202	2.46e-05	0.00179	5.81e-05
0.00203	2.42e-05	0.0018	5.82e-05
0.00205	2.49e-05	0.00181	5.81e-05
0.00206	2.42e-05	0.00182	5.8e-05
0.00207	2.49e-05	0.00183	5.76e-05
0.00208	2.5e-05	0.00184	5.73e-05
0.00209	2.46e-05	0.00186	5.79e-05
0.0021	2.49e-05	0.00187	5.85e-05
0.00212	2.52e-05	0.00188	5.78e-05
0.00213	2.51e-05	0.00189	5.75e-05
0.00214	2.49e-05	0.0019	5.77e-05
0.00215	2.55e-05	0.00191	5.8e-05
0.00217	2.52e-05	0.00192	5.82e-05
0.00218	2.49e-05	0.00193	5.83e-05
0.00219	2.57e-05	0.00195	5.77e-05
0.0022	2.58e-05	0.00196	5.79e-05
0.00221	2.5e-05	0.00197	5.8e-05
0.00223	2.59e-05	0.00198	5.78e-05
0.00224	2.54e-05	0.00199	5.81e-05
0.00225	2.55e-05	0.002	5.77e-05
0.00226	2.55e-05	0.00202	5.78e-05
0.00228	2.57e-05	0.00203	5.86e-05
0.00229	2.6e-05	0.00204	5.85e-05
0.0023	2.69e-05	0.00205	5.76e-05
0.00231	2.65e-05	0.00206	5.75e-05
0.00233	2.61e-05	0.00208	5.72e-05
0.00234	2.64e-05	0.00209	5.81e-05
0.00235	2.62e-05	0.0021	5.75e-05
0.00237	2.65e-05	0.00211	5.66e-05
0.00238	2.68e-05	0.00212	5.82e-05
0.00239	2.69e-05	0.00214	5.71e-05
0.0024	2.67e-05	0.00215	5.67e-05
0.00242	2.7e-05	0.00216	5.75e-05
0.00243	2.71e-05	0.00217	5.69e-05
0.00244	2.76e-05	0.00218	5.81e-05
0.00246	2.69e-05	0.0022	5.84e-05
0.00247	2.7e-05	0.00221	5.73e-05
0.00248	2.7e-05	0.00222	5.85e-05
0.0025	2.72e-05	0.00223	5.84e-05
0.00251	2.72e-05	0.00225	5.83e-05
0.00252	2.73e-05	0.00226	5.74e-05
0.00253	2.73e-05	0.00227	5.71e-05
0.00255	2.78e-05	0.00228	5.8e-05
0.00256	2.85e-05	0.0023	5.79e-05
0.00257	2.8e-05	0.00231	5.81e-05
0.00259	2.76e-05	0.00232	5.77e-05
0.0026	2.85e-05	0.00233	5.7e-05
0.00261	2.74e-05	0.00235	5.8e-05
0.00263	2.72e-05	0.00236	5.78e-05
0.00264	2.82e-05	0.00237	5.68e-05
0.00266	2.8e-05	0.00238	5.82e-05
0.00267	2.8e-05	0.0024	5.69e-05
0.00268	2.86e-05	0.00241	5.72e-05
0.0027	2.81e-05	0.00242	5.72e-05
0.00271	2.83e-05	0.00244	5.74e-05
0.00272	2.79e-05	0.00245	5.8e-05
0.00274	2.82e-05	0.00246	5.66e-05
0.00275	2.88e-05	0.00247	5.79e-05
0.00276	2.9e-05	0.00249	5.68e-05
0.00278	2.87e-05	0.0025	5.66e-05
0.00279	2.86e-05	0.00251	5.67e-05
0.00281	2.88e-05	0.00253	5.79e-05
0.00282	2.89e-05	0.00254	5.7e-05
0.00283	2.81e-05	0.00255	5.79e-05
0.00285	2.85e-05	0.00257	5.7e-05
0.00286	2.87e-05	0.00258	5.76e-05
0.00288	2.85e-05	0.00259	5.68e-05
0.00289	2.88e-05	0.00261	5.87e-05
0.0029	2.84e-05	0.00262	5.72e-05
0.00292	2.97e-05	0.00263	5.89e-05
0.00293	2.94e-05	0.00265	5.76e-05
0.00295	2.94e-05	0.00266	5.82e-05
0.00296	2.95e-05	0.00267	5.79e-05
0.00298	2.9e-05	0.00269	5.82e-05
0.00299	2.97e-05	0.0027	5.78e-05
0.003	2.96e-05	0.00271	5.75e-05
0.00302	2.91e-05	0.00273	5.76e-05
0.00303	2.97e-05	0.00274	5.86e-05
0.00305	2.93e-05	0.00275	5.77e-05
0.00306	2.91e-05	0.00277	5.74e-05
0.00308	2.96e-05	0.00278	5.6e-05
0.00309	2.93e-05	0.0028	5.7e-05
0.00311	2.97e-05	0.00281	5.84e-05
0.00312	2.99e-05	0.00282	5.93e-05
0.00314	2.98e-05	0.00284	5.76e-05
0.00315	2.99e-05	0.00285	5.77e-05
0.00316	3.04e-05	0.00287	5.82e-05
0.00318	2.98e-05	0.00288	5.85e-05
0.00319	2.96e-05	0.00289	5.7e-05
0.00321	2.98e-05	0.00291	5.74e-05
0.00322	2.98e-05	0.00292	5.84e-05
0.00324	3.06e-05	0.00294	5.75e-05
0.00325	3e-05	0.00295	5.81e-05
0.00327	3.04e-05	0.00296	5.87e-05
0.00328	3.04e-05	0.00298	5.85e-05
0.0033	2.99e-05	0.00299	5.88e-05
0.00331	3.05e-05	0.00301	5.8e-05
0.00333	3.04e-05	0.00302	5.78e-05
0.00334	3.09e-05	0.00304	5.77e-05
0.00336	2.99e-05	0.00305	5.75e-05
0.00338	3.02e-05	0.00306	5.64e-05
0.00339	3.06e-05	0.00308	5.75e-05
0.00341	3.13e-05	0.00309	5.77e-05
0.00342	3.05e-05	0.00311	5.88e-05
0.00344	3.08e-05	0.00312	5.81e-05
0.00345	3.08e-05	0.00314	5.62e-05
0.00347	2.99e-05	0.00315	5.69e-05
0.00348	3.02e-05	0.00317	5.87e-05
0.0035	3.14e-05	0.00318	5.86e-05
0.00351	3.07e-05	0.0032	5.75e-05
0.00353	3.17e-05	0.00321	5.91e-05
0.00355	3.12e-05	0.00323	5.68e-05
0.00356	3.17e-05	0.00324	5.88e-05
0.00358	3.06e-05	0.00326	5.69e-05
0.00359	3.06e-05	0.00327	5.76e-05
0.00361	3.03e-05	0.00329	5.71e-05
0.00362	3.12e-05	0.0033	5.75e-05
0.00364	3.17e-05	0.00332	5.94e-05
0.00366	3.24e-05	0.00333	5.75e-05
0.00367	3.11e-05	0.00335	5.89e-05
0.00369	3.11e-05	0.00336	5.82e-05
0.0037	3.13e-05	0.00338	5.77e-05
0.00372	3.1e-05	0.00339	5.89e-05
0.00374	3.05e-05	0.00341	5.97e-05
0.00375	3.15e-05	0.00342	5.83e-05
0.00377	3.08e-05	0.00344	5.82e-05
0.00378	3.12e-05	0.00345	5.74e-05
0.0038	3.14e-05	0.00347	5.83e-05
0.00382	3.2e-05	0.00348	6.01e-05
0.00383	3.25e-05	0.0035	5.7e-05
0.00385	3.24e-05	0.00351	6e-05
0.00386	3.24e-05	0.00353	5.95e-05
0.00388	3.23e-05	0.00355	5.78e-05
0.0039	3.17e-05	0.00356	5.84e-05
0.00391	3.15e-05	0.00358	5.88e-05
0.00393	3.13e-05	0.00359	6.02e-05
0.00395	3.31e-05	0.00361	5.88e-05
0.00396	3.18e-05	0.00362	5.99e-05
0.00398	3.19e-05	0.00364	5.93e-05
0.004	3.15e-05	0.00366	5.81e-05
0.00401	3.27e-05	0.00367	5.77e-05
0.00403	3.19e-05	0.00369	5.78e-05
0.00405	3.18e-05	0.0037	5.79e-05
0.00406	3.2e-05	0.00372	5.96e-05
0.00408	3.18e-05	0.00373	5.79e-05
0.0041	3.21e-05	0.00375	5.93e-05
0.00411	3.35e-05	0.00377	5.85e-05
0.00413	3.29e-05	0.00378	5.89e-05
0.00415	3.2e-05	0.0038	5.78e-05
0.00416	3.26e-05	0.00382	6.04e-05
0.00418	3.33e-05	0.00383	5.89e-05
0.0042	3.26e-05	0.00385	5.77e-05
0.00422	3.15e-05	0.00386	5.93e-05
0.00423	3.21e-05	0.00388	5.85e-05
0.00425	3.16e-05	0.0039	6.04e-05
0.00427	3.21e-05	0.00391	5.96e-05
0.00428	3.2e-05	0.00393	5.72e-05
0.0043	3.32e-05	0.00395	5.95e-05
0.00432	3.18e-05	0.00396	5.76e-05
0.00434	3.21e-05	0.00398	5.89e-05
0.00435	3.27e-05	0.00399	5.88e-05
0.00437	3.26e-05	0.00401	5.8e-05
0.00439	3.28e-05	0.00403	5.86e-05
0.00441	3.24e-05	0.00404	5.97e-05
0.00442	3.14e-05	0.00406	5.94e-05
0.00444	3.23e-05	0.00408	5.91e-05
0.00446	3.29e-05	0.00409	6.01e-05
0.00448	3.25e-05	0.00411	6.04e-05
0.00449	3.34e-05	0.00413	5.84e-05
0.00451	3.38e-05	0.00415	5.85e-05
0.00453	3.25e-05	0.00416	5.95e-05
0.00455	3.38e-05	0.00418	5.98e-05
0.00456	3.21e-05	0.0042	6.03e-05
0.00458	3.29e-05	0.00421	5.89e-05
0.0046	3.25e-05	0.00423	6.01e-05
0.00462	3.24e-05	0.00425	5.83e-05
0.00463	3.41e-05	0.00426	6.15e-05
0.00465	3.44e-05	0.00428	5.93e-05
0.00467	3.21e-05	0.0043	5.87e-05
0.00469	3.25e-05	0.00432	5.85e-05
0.00471	3.28e-05	0.00433	5.74e-05
0.00472	3.36e-05	0.00435	6.05e-05
0.00474	3.32e-05	0.00437	6e-05
0.00476	3.28e-05	0.00438	5.89e-05
0.00478	3.28e-05	0.0044	6.03e-05
0.0048	3.33e-05	0.00442	6.23e-05
0.00482	3.22e-05	0.00444	5.97e-05
0.00483	3.18e-05	0.00445	6.02e-05
0.00485	3.29e-05	0.00447	5.96e-05
0.00487	3.19e-05	0.00449	5.99e-05
0.00489	3.32e-05	0.00451	6.06e-05
0.00491	3.24e-05	0.00452	6.11e-05
0.00493	3.22e-05	0.00454	5.95e-05
0.00494	3.39e-05	0.00456	5.97e-05
0.00496	3.37e-05	0.00458	5.86e-05
0.00498	3.31e-05	0.00459	6.09e-05
0.005	3.25e-05	0.00461	6.05e-05
0.00502	3.36e-05	0.00463	6.02e-05
0.00504	3.45e-05	0.00465	6.12e-05
0.00506	3.37e-05	0.00467	6.05e-05
0.00507	3.28e-05	0.00468	5.91e-05
0.00509	3.37e-05	0.0047	5.93e-05
0.00511	3.38e-05	0.00472	6.1e-05
0.00513	3.26e-05	0.00474	5.95e-05
0.00515	3.47e-05	0.00476	6.04e-05
0.00517	3.29e-05	0.00477	6.05e-05
0.00519	3.27e-05	0.00479	5.99e-05
0.00521	3.37e-05	0.00481	6.12e-05
0.00522	3.23e-05	0.00483	6.07e-05
0.00524	3.21e-05	0.00485	6.13e-05
0.00526	3.21e-05	0.00486	6.23e-05
0.00528	3.43e-05	0.00488	6.06e-05
0.0053	3.46e-05	0.0049	6.24e-05
0.00532	3.4e-05	0.00492	5.97e-05
0.00534	3.35e-05	0.00494	6.14e-05
0.00536	3.34e-05	0.00496	6.05e-05
0.00538	3.35e-05	0.00497	6.1e-05
0.0054	3.37e-05	0.00499	6.1e-05
0.00542	3.32e-05	0.00501	6.05e-05
0.00544	3.23e-05	0.00503	6.06e-05
0.00546	3.24e-05	0.00505	6.16e-05
0.00547	3.28e-05	0.00507	5.88e-05
0.00549	3.25e-05	0.00509	5.92e-05
0.00551	3.26e-05	0.0051	5.8e-05
0.00553	3.34e-05	0.00512	6.04e-05
0.00555	3.32e-05	0.00514	6.03e-05
0.00557	3.32e-05	0.00516	5.99e-05
0.00559	3.28e-05	0.00518	5.87e-05
0.00561	3.27e-05	0.0052	5.96e-05
0.00563	3.24e-05	0.00522	6.09e-05
0.00565	3.3e-05	0.00524	6.04e-05
0.00567	3.33e-05	0.00525	6.12e-05
0.00569	3.36e-05	0.00527	5.87e-05
0.00571	3.39e-05	0.00529	5.9e-05
0.00573	3.37e-05	0.00531	6.09e-05
0.00575	3.27e-05	0.00533	5.98e-05
0.00577	3.28e-05	0.00535	6.08e-05
0.00579	3.35e-05	0.00537	5.92e-05
0.00581	3.28e-05	0.00539	5.89e-05
0.00583	3.32e-05	0.00541	6.05e-05
0.00585	3.11e-05	0.00543	5.9e-05
0.00587	3.32e-05	0.00545	5.86e-05
0.00589	3.31e-05	0.00547	5.89e-05
0.00591	3.36e-05	0.00548	5.93e-05
0.00593	3.37e-05	0.0055	5.97e-05
0.00595	3.36e-05	0.00552	6.23e-05
0.00597	3.35e-05	0.00554	6.15e-05
0.00599	3.34e-05	0.00556	5.95e-05
0.00601	3.41e-05	0.00558	5.94e-05
0.00603	3.42e-05	0.0056	5.83e-05
0.00605	3.35e-05	0.00562	5.96e-05
0.00607	3.39e-05	0.00564	5.84e-05
0.00609	3.36e-05	0.00566	5.8e-05
0.00611	3.29e-05	0.00568	5.82e-05
0.00613	3.21e-05	0.0057	5.83e-05
0.00616	3.3e-05	0.00572	5.87e-05
0.00618	3.4e-05	0.00574	5.74e-05
0.0062	3.15e-05	0.00576	5.82e-05
0.00622	3.35e-05	0.00578	5.74e-05
0.00624	3.14e-05	0.0058	5.9e-05
0.00626	3.33e-05	0.00582	5.85e-05
0.00628	3.35e-05	0.00584	5.81e-05
0.0063	3.19e-05	0.00586	5.8e-05
0.00632	3.31e-05	0.00588	6.08e-05
0.00634	3.29e-05	0.0059	5.94e-05
0.00636	3.39e-05	0.00592	5.89e-05
0.00638	3.23e-05	0.00594	5.8e-05
0.00641	3.24e-05	0.00596	6.03e-05
0.00643	3.46e-05	0.00598	5.77e-05
0.00645	3.26e-05	0.006	5.95e-05
0.00647	3.24e-05	0.00602	6.13e-05
0.00649	3.31e-05	0.00604	5.81e-05
0.00651	3.37e-05	0.00606	5.78e-05
0.00653	3.26e-05	0.00608	5.87e-05
0.00655	3.27e-05	0.0061	5.7e-05
0.00657	3.29e-05	0.00612	5.8e-05
0.0066	3.36e-05	0.00614	5.72e-05
0.00662	3.2e-05	0.00616	5.75e-05
0.00664	3.19e-05	0.00618	6e-05
0.00666	3.3e-05	0.0062	5.79e-05
0.00668	3.4e-05	0.00622	5.87e-05
0.0067	3.42e-05	0.00625	5.68e-05
0.00672	3.28e-05	0.00627	5.96e-05
0.00675	3.19e-05	0.00629	5.95e-05
0.00677	3.29e-05	0.00631	5.82e-05
0.00679	3.34e-05	0.00633	5.65e-05
0.00681	3.25e-05	0.00635	5.79e-05
0.00683	3.31e-05	0.00637	5.81e-05
0.00685	3.31e-05	0.00639	5.76e-05
0.00688	3.42e-05	0.00641	5.79e-05
0.0069	3.31e-05	0.00643	5.73e-05
0.00692	3.23e-05	0.00645	5.6e-05
0.00694	3.39e-05	0.00647	5.73e-05
0.00696	3.38e-05	0.0065	5.63e-05
0.00699	3.24e-05	0.00652	5.69e-05
0.00701	3.33e-05	0.00654	5.46e-05
0.00703	3.18e-05	0.00656	5.52e-05
0.00705	3.23e-05	0.00658	5.83e-05
0.00707	3.34e-05	0.0066	5.78e-05
0.0071	3.25e-05	0.00662	5.89e-05
0.00712	3.21e-05	0.00664	5.69e-05
0.00714	3.24e-05	0.00667	5.83e-05
0.00716	3.19e-05	0.00669	5.68e-05
0.00718	3.29e-05	0.00671	5.73e-05
0.00721	3.25e-05	0.00673	5.67e-05
0.00723	3.44e-05	0.00675	5.58e-05
0.00725	3.19e-05	0.00677	5.72e-05
0.00727	3.15e-05	0.00679	5.82e-05
0.0073	3.21e-05	0.00682	5.73e-05
0.00732	3.19e-05	0.00684	5.56e-05
0.00734	3.16e-05	0.00686	5.42e-05
0.00736	3.16e-05	0.00688	5.08e-05
0.00739	3.31e-05	0.0069	5.33e-05
0.00741	3.45e-05	0.00692	5.33e-05
0.00743	3.21e-05	0.00695	5.46e-05
0.00745	3.18e-05	0.00697	5.45e-05
0.00748	3.38e-05	0.00699	5.58e-05
0.0075	3.17e-05	0.00701	5.41e-05
0.00752	3.18e-05	0.00703	5.63e-05
0.00755	3.3e-05	0.00706	5.33e-05
0.00757	3.11e-05	0.00708	5.63e-05
0.00759	3.23e-05	0.0071	5.62e-05
0.00761	3.24e-05	0.00712	5.38e-05
0.00764	3.25e-05	0.00714	5.18e-05
0.00766	3.22e-05	0.00717	5.19e-05
0.00768	3.38e-05	0.00719	5.57e-05
0.00771	3.32e-05	0.00721	5.35e-05
0.00773	3.31e-05	0.00723	5.29e-05
0.00775	3.29e-05	0.00725	5.49e-05
0.00778	3.15e-05	0.00728	5.49e-05
0.0078	3.26e-05	0.0073	5.43e-05
0.00782	3.31e-05	0.00732	5.4e-05
0.00785	3.45e-05	0.00734	5.37e-05
0.00787	3.18e-05	0.00737	5.18e-05
0.00789	3.22e-05	0.00739	5.3e-05
0.00791	3.27e-05	0.00741	5.34e-05
0.00794	3.29e-05	0.00743	5.43e-05
0.00796	3.28e-05	0.00746	5.11e-05
0.00799	3.22e-05	0.00748	5.33e-05
0.00801	3.26e-05	0.0075	5.39e-05
0.00803	3.33e-05	0.00752	5.33e-05
0.00806	3.36e-05	0.00755	5.31e-05
0.00808	3.25e-05	0.00757	5.17e-05
0.0081	3.23e-05	0.00759	4.72e-05
0.00813	3.17e-05	0.00761	4.97e-05
0.00815	3.25e-05	0.00764	5.14e-05
0.00817	3.35e-05	0.00766	4.91e-05
0.0082	3.22e-05	0.00768	5.33e-05
0.00822	3.12e-05	0.00771	5e-05
0.00825	3.12e-05	0.00773	5.1e-05
0.00827	3.08e-05	0.00775	5.28e-05
0.00829	3.35e-05	0.00778	5.16e-05
0.00832	3.08e-05	0.0078	5.23e-05
0.00834	3.18e-05	0.00782	4.96e-05
0.00837	3.33e-05	0.00784	4.83e-05
0.00839	3.23e-05	0.00787	4.81e-05
0.00841	3.13e-05	0.00789	5.16e-05
0.00844	3.18e-05	0.00791	5e-05
0.00846	3.17e-05	0.00794	4.97e-05
0.00849	3.15e-05	0.00796	4.89e-05
0.00851	3.11e-05	0.00798	4.95e-05
0.00853	3.2e-05	0.00801	5.12e-05
0.00856	3.23e-05	0.00803	4.81e-05
0.00858	3.28e-05	0.00805	4.88e-05
0.00861	3.07e-05	0.00808	5.02e-05
0.00863	3.28e-05	0.0081	4.63e-05
0.00866	3.28e-05	0.00813	4.87e-05
0.00868	2.99e-05	0.00815	4.61e-05
0.00871	3.25e-05	0.00817	4.89e-05
0.00873	3.23e-05	0.0082	4.99e-05
0.00875	3.31e-05	0.00822	5.18e-05
0.00878	3.13e-05	0.00824	5e-05
0.0088	3.03e-05	0.00827	4.88e-05
0.00883	3.26e-05	0.00829	4.87e-05
0.00885	3.14e-05	0.00831	4.81e-05
0.00888	3.32e-05	0.00834	4.58e-05
0.0089	3.08e-05	0.00836	4.78e-05
0.00893	3.19e-05	0.00839	4.72e-05
0.00895	3.19e-05	0.00841	4.75e-05
0.00898	3.01e-05	0.00843	4.76e-05
0.009	3.09e-05	0.00846	4.96e-05
0.00903	3.27e-05	0.00848	4.78e-05
0.00905	3.23e-05	0.00851	4.58e-05
0.00908	3.13e-05	0.00853	4.68e-05
0.0091	3.27e-05	0.00856	4.47e-05
0.00913	3.22e-05	0.00858	4.57e-05
0.00915	3.04e-05	0.0086	4.69e-05
0.00918	3.09e-05	0.00863	4.57e-05
0.0092	3.22e-05	0.00865	4.16e-05
0.00923	3.28e-05	0.00868	4.52e-05
0.00925	3.38e-05	0.0087	4.5e-05
0.00928	3.21e-05	0.00873	4.54e-05
0.0093	3.08e-05	0.00875	4.46e-05
0.00933	2.95e-05	0.00877	4.46e-05
0.00935	3.08e-05	0.0088	4.43e-05
0.00938	3.16e-05	0.00882	4.79e-05
0.0094	3.01e-05	0.00885	4.55e-05
0.00943	3.13e-05	0.00887	4.16e-05
0.00946	3.16e-05	0.0089	4.22e-05
0.00948	3.18e-05	0.00892	4.49e-05
0.00951	3.13e-05	0.00895	4.35e-05
0.00953	3.26e-05	0.00897	4.2e-05
0.00956	2.95e-05	0.009	4.24e-05
0.00958	3.46e-05	0.00902	4.31e-05
0.00961	2.94e-05	0.00905	4.16e-05
0.00964	3.16e-05	0.00907	4.2e-05
0.00966	3.18e-05	0.0091	4.41e-05
0.00969	2.93e-05	0.00912	4.34e-05
0.00971	3.15e-05	0.00915	4.73e-05
0.00974	3.43e-05	0.00917	4.26e-05
0.00977	3.2e-05	0.0092	4.65e-05
0.00979	3.11e-05	0.00922	4.38e-05
0.00982	3.01e-05	0.00925	4.57e-05
0.00984	3.23e-05	0.00927	4.45e-05
0.00987	3.13e-05	0.0093	4.11e-05
0.0099	3.09e-05	0.00932	3.8e-05
0.00992	3.11e-05	0.00935	4.08e-05
0.00995	3.16e-05	0.00937	4.35e-05
0.00997	3.03e-05	0.0094	4.25e-05
0.01	3.44e-05	0.00942	4.55e-05
0.01	3.15e-05	0.00945	4.23e-05
0.0101	3.14e-05	0.00947	4.19e-05
0.0101	3.29e-05	0.0095	4.39e-05
0.0101	3.08e-05	0.00952	4.12e-05
0.0101	3.12e-05	0.00955	4.09e-05
0.0102	3.18e-05	0.00958	4.03e-05
0.0102	3.2e-05	0.0096	4.15e-05
0.0102	3e-05	0.00963	4.15e-05
0.0102	2.95e-05	0.00965	4.14e-05
0.0103	3e-05	0.00968	3.99e-05
0.0103	3.12e-05	0.0097	4.17e-05
0.0103	3.11e-05	0.00973	4.2e-05
0.0103	3.21e-05	0.00976	3.89e-05
0.0104	3.06e-05	0.00978	3.73e-05
0.0104	2.99e-05	0.00981	3.8e-05
0.0104	2.99e-05	0.00983	4.21e-05
0.0105	3.04e-05	0.00986	4.24e-05
0.0105	3.08e-05	0.00988	3.93e-05
0.0105	2.99e-05	0.00991	3.94e-05
0.0105	2.94e-05	0.00994	4.16e-05
0.0106	3.07e-05	0.00996	3.95e-05
0.0106	3.16e-05	0.00999	3.93e-05
0.0106	2.86e-05	0.01	3.82e-05
0.0106	3.07e-05	0.01	3.81e-05
0.0107	3.17e-05	0.0101	3.77e-05
0.0107	3.15e-05	0.0101	3.96e-05
0.0107	3.01e-05	0.0101	3.93e-05
0.0107	2.93e-05	0.0101	3.62e-05
0.0108	3.29e-05	0.0102	4.13e-05
0.0108	3.19e-05	0.0102	3.59e-05
0.0108	3.15e-05	0.0102	3.82e-05
0.0109	3.1e-05	0.0103	4.22e-05
0.0109	3.08e-05	0.0103	4.11e-05
0.0109	3.07e-05	0.0103	3.29e-05
0.0109	2.96e-05	0.0103	3.95e-05
0.011	3e-05	0.0104	3.79e-05
0.011	3.15e-05	0.0104	3.69e-05
0.011	3.08e-05	0.0104	3.51e-05
0.0111	3e-05	0.0104	3.55e-05
0.0111	3.2e-05	0.0105	3.61e-05
0.0111	3.23e-05	0.0105	3.78e-05
0.0111	3.01e-05	0.0105	3.7e-05
0.0112	2.93e-05	0.0105	3.47e-05
		0.0106	3.77e-05
		0.0106	3.27e-05
		0.0106	3.41e-05
		0.0107	3.55e-05
		0.0107	3.32e-05
		0.0107	3.79e-05
		0.0107	3.76e-05
		0.0108	3.74e-05
		0.0108	3.58e-05
		0.0108	3.81e-05
		0.0108	3.55e-05
		0.0109	3.72e-05
		0.0109	3.72e-05
		0.0109	3.75e-05
		0.011	3.6e-05
		0.011	3.9e-05
		0.011	3.3e-05
		0.011	3.6e-05
		0.0111	3.03e-05

## Sheet: Porod-Debye q^3 I(q) vs q^3
VPS26C		Retriever
q3	q3 I(q) vs q3	q3	q3 I(q) vs q3
3.42e-07	6.7e-09	9.11e-08	1.2e-08
3.62e-07	7.07e-09	9.93e-08	1.34e-08
3.82e-07	7.52e-09	1.08e-07	1.37e-08
4.04e-07	7.43e-09	1.17e-07	1.5e-08
4.25e-07	7.98e-09	1.27e-07	1.6e-08
4.48e-07	8.46e-09	1.37e-07	1.75e-08
4.72e-07	9.34e-09	1.48e-07	1.91e-08
4.96e-07	9.93e-09	1.59e-07	2.03e-08
5.21e-07	1.01e-08	1.71e-07	2.18e-08
5.47e-07	1.12e-08	1.83e-07	2.27e-08
5.74e-07	1.1e-08	1.96e-07	2.44e-08
6.01e-07	1.13e-08	2.09e-07	2.59e-08
6.3e-07	1.22e-08	2.24e-07	2.82e-08
6.59e-07	1.27e-08	2.38e-07	3.01e-08
6.9e-07	1.34e-08	2.54e-07	3.18e-08
7.21e-07	1.42e-08	2.7e-07	3.32e-08
7.53e-07	1.53e-08	2.86e-07	3.58e-08
7.86e-07	1.54e-08	3.04e-07	3.82e-08
8.2e-07	1.66e-08	3.22e-07	4.1e-08
8.55e-07	1.62e-08	3.41e-07	4.31e-08
8.91e-07	1.75e-08	3.6e-07	4.48e-08
9.28e-07	1.74e-08	3.8e-07	4.67e-08
9.66e-07	1.85e-08	4.01e-07	4.92e-08
1.01e-06	1.94e-08	4.23e-07	5.21e-08
1.05e-06	1.97e-08	4.46e-07	5.45e-08
1.09e-06	2.11e-08	4.69e-07	5.85e-08
1.13e-06	2.16e-08	4.93e-07	6.05e-08
1.17e-06	2.24e-08	5.18e-07	6.17e-08
1.22e-06	2.31e-08	5.44e-07	6.76e-08
1.26e-06	2.44e-08	5.7e-07	6.93e-08
1.31e-06	2.48e-08	5.97e-07	7.32e-08
1.36e-06	2.6e-08	6.26e-07	7.48e-08
1.4e-06	2.7e-08	6.55e-07	8e-08
1.45e-06	2.73e-08	6.85e-07	8.29e-08
1.51e-06	2.89e-08	7.16e-07	8.57e-08
1.56e-06	2.93e-08	7.48e-07	9.11e-08
1.61e-06	3.08e-08	7.8e-07	9.34e-08
1.67e-06	3.1e-08	8.14e-07	9.57e-08
1.72e-06	3.3e-08	8.49e-07	1e-07
1.78e-06	3.36e-08	8.85e-07	1.02e-07
1.84e-06	3.43e-08	9.21e-07	1.08e-07
1.9e-06	3.64e-08	9.59e-07	1.13e-07
1.96e-06	3.72e-08	9.97e-07	1.16e-07
2.02e-06	3.87e-08	1.04e-06	1.21e-07
2.09e-06	4.02e-08	1.08e-06	1.27e-07
2.15e-06	4.08e-08	1.12e-06	1.3e-07
2.22e-06	4.3e-08	1.16e-06	1.37e-07
2.28e-06	4.31e-08	1.21e-06	1.4e-07
2.35e-06	4.49e-08	1.25e-06	1.45e-07
2.42e-06	4.57e-08	1.3e-06	1.5e-07
2.5e-06	4.75e-08	1.34e-06	1.56e-07
2.57e-06	4.82e-08	1.39e-06	1.59e-07
2.64e-06	4.94e-08	1.44e-06	1.68e-07
2.72e-06	5.04e-08	1.49e-06	1.7e-07
2.8e-06	5.2e-08	1.54e-06	1.75e-07
2.88e-06	5.3e-08	1.6e-06	1.83e-07
2.96e-06	5.51e-08	1.65e-06	1.87e-07
3.04e-06	5.64e-08	1.71e-06	1.9e-07
3.12e-06	5.76e-08	1.76e-06	1.97e-07
3.21e-06	5.89e-08	1.82e-06	2.06e-07
3.29e-06	6.05e-08	1.88e-06	2.08e-07
3.38e-06	6.33e-08	1.94e-06	2.17e-07
3.47e-06	6.33e-08	2e-06	2.23e-07
3.56e-06	6.43e-08	2.07e-06	2.29e-07
3.65e-06	6.72e-08	2.13e-06	2.34e-07
3.75e-06	6.98e-08	2.2e-06	2.41e-07
3.84e-06	6.97e-08	2.26e-06	2.47e-07
3.94e-06	7.38e-08	2.33e-06	2.55e-07
4.04e-06	7.38e-08	2.4e-06	2.62e-07
4.14e-06	7.48e-08	2.47e-06	2.69e-07
4.24e-06	7.84e-08	2.54e-06	2.74e-07
4.35e-06	8e-08	2.62e-06	2.84e-07
4.45e-06	8.23e-08	2.69e-06	2.91e-07
4.56e-06	8.34e-08	2.77e-06	2.97e-07
4.67e-06	8.58e-08	2.85e-06	3.06e-07
4.78e-06	8.64e-08	2.93e-06	3.17e-07
4.9e-06	9e-08	3.01e-06	3.18e-07
5.01e-06	9.09e-08	3.09e-06	3.26e-07
5.13e-06	9.28e-08	3.18e-06	3.34e-07
5.24e-06	9.52e-08	3.26e-06	3.44e-07
5.36e-06	9.67e-08	3.35e-06	3.49e-07
5.49e-06	1e-07	3.44e-06	3.57e-07
5.61e-06	1.04e-07	3.53e-06	3.7e-07
5.73e-06	1.05e-07	3.62e-06	3.74e-07
5.86e-06	1.04e-07	3.71e-06	3.8e-07
5.99e-06	1.09e-07	3.81e-06	3.91e-07
6.12e-06	1.11e-07	3.9e-06	4e-07
6.25e-06	1.14e-07	4e-06	4.09e-07
6.39e-06	1.18e-07	4.1e-06	4.17e-07
6.53e-06	1.16e-07	4.2e-06	4.3e-07
6.66e-06	1.18e-07	4.3e-06	4.35e-07
6.8e-06	1.2e-07	4.41e-06	4.42e-07
6.95e-06	1.23e-07	4.52e-06	4.5e-07
7.09e-06	1.29e-07	4.62e-06	4.54e-07
7.24e-06	1.28e-07	4.73e-06	4.68e-07
7.39e-06	1.3e-07	4.84e-06	4.79e-07
7.54e-06	1.37e-07	4.96e-06	4.88e-07
7.69e-06	1.36e-07	5.07e-06	4.98e-07
7.84e-06	1.4e-07	5.19e-06	5.07e-07
8e-06	1.41e-07	5.31e-06	5.18e-07
8.16e-06	1.46e-07	5.43e-06	5.34e-07
8.32e-06	1.44e-07	5.55e-06	5.33e-07
8.48e-06	1.48e-07	5.67e-06	5.48e-07
8.65e-06	1.51e-07	5.8e-06	5.56e-07
8.82e-06	1.53e-07	5.93e-06	5.58e-07
8.98e-06	1.58e-07	6.06e-06	5.73e-07
9.16e-06	1.63e-07	6.19e-06	5.83e-07
9.33e-06	1.63e-07	6.32e-06	5.87e-07
9.51e-06	1.67e-07	6.46e-06	6.05e-07
9.68e-06	1.67e-07	6.59e-06	6.2e-07
9.86e-06	1.71e-07	6.73e-06	6.23e-07
1e-05	1.77e-07	6.87e-06	6.4e-07
1.02e-05	1.81e-07	7.02e-06	6.44e-07
1.04e-05	1.86e-07	7.16e-06	6.51e-07
1.06e-05	1.85e-07	7.31e-06	6.66e-07
1.08e-05	1.83e-07	7.46e-06	6.77e-07
1.1e-05	1.9e-07	7.61e-06	6.88e-07
1.12e-05	1.95e-07	7.76e-06	7.03e-07
1.14e-05	2e-07	7.91e-06	7.16e-07
1.16e-05	1.98e-07	8.07e-06	7.22e-07
1.18e-05	2.03e-07	8.23e-06	7.25e-07
1.2e-05	2.06e-07	8.39e-06	7.38e-07
1.22e-05	2.09e-07	8.55e-06	7.5e-07
1.24e-05	2.15e-07	8.72e-06	7.63e-07
1.26e-05	2.16e-07	8.89e-06	7.75e-07
1.28e-05	2.2e-07	9.06e-06	7.84e-07
1.31e-05	2.22e-07	9.23e-06	8.02e-07
1.33e-05	2.3e-07	9.4e-06	8.17e-07
1.35e-05	2.32e-07	9.58e-06	8.23e-07
1.37e-05	2.36e-07	9.75e-06	8.3e-07
1.4e-05	2.37e-07	9.93e-06	8.42e-07
1.42e-05	2.38e-07	1.01e-05	8.47e-07
1.44e-05	2.5e-07	1.03e-05	8.67e-07
1.46e-05	2.48e-07	1.05e-05	8.74e-07
1.49e-05	2.53e-07	1.07e-05	8.83e-07
1.51e-05	2.61e-07	1.09e-05	8.95e-07
1.54e-05	2.58e-07	1.11e-05	9.13e-07
1.56e-05	2.63e-07	1.13e-05	9.18e-07
1.59e-05	2.64e-07	1.15e-05	9.28e-07
1.61e-05	2.7e-07	1.17e-05	9.32e-07
1.64e-05	2.75e-07	1.19e-05	9.54e-07
1.66e-05	2.76e-07	1.21e-05	9.64e-07
1.69e-05	2.78e-07	1.23e-05	9.83e-07
1.71e-05	2.83e-07	1.25e-05	9.95e-07
1.74e-05	2.9e-07	1.27e-05	9.99e-07
1.77e-05	2.95e-07	1.29e-05	1.01e-06
1.79e-05	2.97e-07	1.31e-05	1.02e-06
1.82e-05	3.02e-07	1.33e-05	1.04e-06
1.85e-05	3.11e-07	1.36e-05	1.04e-06
1.88e-05	3.08e-07	1.38e-05	1.05e-06
1.9e-05	3.14e-07	1.4e-05	1.07e-06
1.93e-05	3.18e-07	1.42e-05	1.08e-06
1.96e-05	3.19e-07	1.45e-05	1.08e-06
1.99e-05	3.31e-07	1.47e-05	1.1e-06
2.02e-05	3.3e-07	1.5e-05	1.12e-06
2.05e-05	3.35e-07	1.52e-05	1.12e-06
2.08e-05	3.34e-07	1.54e-05	1.13e-06
2.11e-05	3.38e-07	1.57e-05	1.16e-06
2.14e-05	3.44e-07	1.59e-05	1.17e-06
2.17e-05	3.55e-07	1.62e-05	1.18e-06
2.2e-05	3.54e-07	1.64e-05	1.18e-06
2.23e-05	3.63e-07	1.67e-05	1.2e-06
2.26e-05	3.71e-07	1.69e-05	1.22e-06
2.29e-05	3.63e-07	1.72e-05	1.23e-06
2.32e-05	3.75e-07	1.75e-05	1.24e-06
2.36e-05	3.73e-07	1.77e-05	1.25e-06
2.39e-05	3.84e-07	1.8e-05	1.26e-06
2.42e-05	3.92e-07	1.83e-05	1.27e-06
2.46e-05	4.02e-07	1.85e-05	1.28e-06
2.49e-05	3.96e-07	1.88e-05	1.3e-06
2.52e-05	3.96e-07	1.91e-05	1.29e-06
2.56e-05	4.09e-07	1.94e-05	1.31e-06
2.59e-05	4.13e-07	1.97e-05	1.33e-06
2.63e-05	4.22e-07	1.99e-05	1.34e-06
2.66e-05	4.21e-07	2.02e-05	1.35e-06
2.7e-05	4.15e-07	2.05e-05	1.36e-06
2.73e-05	4.31e-07	2.08e-05	1.38e-06
2.77e-05	4.32e-07	2.11e-05	1.38e-06
2.8e-05	4.38e-07	2.14e-05	1.41e-06
2.84e-05	4.46e-07	2.17e-05	1.42e-06
2.88e-05	4.52e-07	2.2e-05	1.43e-06
2.91e-05	4.56e-07	2.23e-05	1.45e-06
2.95e-05	4.57e-07	2.27e-05	1.44e-06
2.99e-05	4.62e-07	2.3e-05	1.45e-06
3.03e-05	4.64e-07	2.33e-05	1.48e-06
3.07e-05	4.7e-07	2.36e-05	1.47e-06
3.1e-05	4.78e-07	2.39e-05	1.5e-06
3.14e-05	4.81e-07	2.43e-05	1.52e-06
3.18e-05	4.91e-07	2.46e-05	1.52e-06
3.22e-05	4.96e-07	2.49e-05	1.51e-06
3.26e-05	5.05e-07	2.53e-05	1.54e-06
3.3e-05	5.03e-07	2.56e-05	1.55e-06
3.34e-05	5.05e-07	2.59e-05	1.55e-06
3.39e-05	5.09e-07	2.63e-05	1.57e-06
3.43e-05	5.22e-07	2.66e-05	1.58e-06
3.47e-05	5.2e-07	2.7e-05	1.6e-06
3.51e-05	5.37e-07	2.73e-05	1.62e-06
3.55e-05	5.33e-07	2.77e-05	1.62e-06
3.6e-05	5.5e-07	2.81e-05	1.63e-06
3.64e-05	5.49e-07	2.84e-05	1.64e-06
3.68e-05	5.62e-07	2.88e-05	1.65e-06
3.73e-05	5.56e-07	2.92e-05	1.65e-06
3.77e-05	5.6e-07	2.95e-05	1.66e-06
3.81e-05	5.78e-07	2.99e-05	1.67e-06
3.86e-05	5.79e-07	3.03e-05	1.69e-06
3.9e-05	5.73e-07	3.07e-05	1.7e-06
3.95e-05	5.82e-07	3.11e-05	1.73e-06
4e-05	5.98e-07	3.14e-05	1.74e-06
4.04e-05	5.94e-07	3.18e-05	1.75e-06
4.09e-05	6.05e-07	3.22e-05	1.76e-06
4.14e-05	6.06e-07	3.26e-05	1.77e-06
4.18e-05	6.12e-07	3.3e-05	1.77e-06
4.23e-05	6.34e-07	3.34e-05	1.79e-06
4.28e-05	6.41e-07	3.39e-05	1.8e-06
4.33e-05	6.25e-07	3.43e-05	1.8e-06
4.38e-05	6.3e-07	3.47e-05	1.82e-06
4.42e-05	6.45e-07	3.51e-05	1.82e-06
4.47e-05	6.52e-07	3.55e-05	1.82e-06
4.52e-05	6.52e-07	3.59e-05	1.84e-06
4.57e-05	6.55e-07	3.64e-05	1.86e-06
4.63e-05	6.69e-07	3.68e-05	1.85e-06
4.68e-05	6.64e-07	3.72e-05	1.88e-06
4.73e-05	6.8e-07	3.77e-05	1.88e-06
4.78e-05	6.93e-07	3.81e-05	1.88e-06
4.83e-05	6.96e-07	3.86e-05	1.9e-06
4.88e-05	6.94e-07	3.9e-05	1.92e-06
4.94e-05	6.89e-07	3.95e-05	1.95e-06
4.99e-05	7.08e-07	3.99e-05	1.93e-06
5.04e-05	6.97e-07	4.04e-05	1.94e-06
5.1e-05	7.17e-07	4.09e-05	1.94e-06
5.15e-05	7.25e-07	4.13e-05	1.96e-06
5.21e-05	7.27e-07	4.18e-05	2.01e-06
5.26e-05	7.34e-07	4.23e-05	1.98e-06
5.32e-05	7.38e-07	4.27e-05	1.99e-06
5.37e-05	7.34e-07	4.32e-05	1.98e-06
5.43e-05	7.49e-07	4.37e-05	1.98e-06
5.49e-05	7.59e-07	4.42e-05	1.99e-06
5.54e-05	7.63e-07	4.47e-05	2.03e-06
5.6e-05	7.83e-07	4.52e-05	2.01e-06
5.66e-05	7.76e-07	4.57e-05	2.04e-06
5.72e-05	8e-07	4.62e-05	2.03e-06
5.78e-05	8.04e-07	4.67e-05	2.02e-06
5.83e-05	7.89e-07	4.72e-05	2.07e-06
5.89e-05	8.1e-07	4.77e-05	2.09e-06
5.95e-05	8.13e-07	4.82e-05	2.07e-06
6.01e-05	8.18e-07	4.88e-05	2.11e-06
6.07e-05	8.29e-07	4.93e-05	2.13e-06
6.14e-05	8.24e-07	4.98e-05	2.12e-06
6.2e-05	8.35e-07	5.03e-05	2.11e-06
6.26e-05	8.47e-07	5.09e-05	2.14e-06
6.32e-05	8.59e-07	5.14e-05	2.16e-06
6.38e-05	8.55e-07	5.2e-05	2.14e-06
6.45e-05	8.56e-07	5.25e-05	2.16e-06
6.51e-05	8.75e-07	5.31e-05	2.16e-06
6.58e-05	8.64e-07	5.36e-05	2.14e-06
6.64e-05	8.78e-07	5.42e-05	2.2e-06
6.7e-05	8.9e-07	5.47e-05	2.2e-06
6.77e-05	9.04e-07	5.53e-05	2.15e-06
6.84e-05	9.14e-07	5.59e-05	2.22e-06
6.9e-05	9.06e-07	5.65e-05	2.21e-06
6.97e-05	9.09e-07	5.7e-05	2.21e-06
7.04e-05	9.25e-07	5.76e-05	2.24e-06
7.1e-05	9.14e-07	5.82e-05	2.22e-06
7.17e-05	9.32e-07	5.88e-05	2.25e-06
7.24e-05	9.24e-07	5.94e-05	2.23e-06
7.31e-05	9.41e-07	6e-05	2.22e-06
7.38e-05	9.44e-07	6.06e-05	2.28e-06
7.45e-05	9.49e-07	6.12e-05	2.29e-06
7.52e-05	9.72e-07	6.18e-05	2.29e-06
7.59e-05	9.65e-07	6.24e-05	2.28e-06
7.66e-05	9.75e-07	6.31e-05	2.28e-06
7.73e-05	9.81e-07	6.37e-05	2.32e-06
7.8e-05	9.73e-07	6.43e-05	2.29e-06
7.87e-05	9.93e-07	6.49e-05	2.33e-06
7.94e-05	1e-06	6.56e-05	2.34e-06
8.02e-05	1e-06	6.62e-05	2.35e-06
8.09e-05	1.02e-06	6.69e-05	2.36e-06
8.17e-05	1.01e-06	6.75e-05	2.35e-06
8.24e-05	1.04e-06	6.82e-05	2.35e-06
8.31e-05	1.03e-06	6.88e-05	2.38e-06
8.39e-05	1.06e-06	6.95e-05	2.37e-06
8.47e-05	1.04e-06	7.01e-05	2.38e-06
8.54e-05	1.09e-06	7.08e-05	2.37e-06
8.62e-05	1.05e-06	7.15e-05	2.42e-06
8.7e-05	1.07e-06	7.22e-05	2.42e-06
8.77e-05	1.08e-06	7.28e-05	2.4e-06
8.85e-05	1.09e-06	7.35e-05	2.43e-06
8.93e-05	1.1e-06	7.42e-05	2.43e-06
9.01e-05	1.09e-06	7.49e-05	2.42e-06
9.09e-05	1.11e-06	7.56e-05	2.46e-06
9.17e-05	1.09e-06	7.63e-05	2.47e-06
9.25e-05	1.13e-06	7.7e-05	2.47e-06
9.33e-05	1.1e-06	7.77e-05	2.48e-06
9.41e-05	1.13e-06	7.85e-05	2.47e-06
9.49e-05	1.14e-06	7.92e-05	2.46e-06
9.57e-05	1.12e-06	7.99e-05	2.5e-06
9.66e-05	1.14e-06	8.06e-05	2.53e-06
9.74e-05	1.16e-06	8.14e-05	2.5e-06
9.82e-05	1.16e-06	8.21e-05	2.5e-06
9.91e-05	1.15e-06	8.28e-05	2.52e-06
9.99e-05	1.18e-06	8.36e-05	2.54e-06
0.000101	1.17e-06	8.43e-05	2.55e-06
0.000102	1.16e-06	8.51e-05	2.57e-06
0.000102	1.2e-06	8.59e-05	2.54e-06
0.000103	1.21e-06	8.66e-05	2.56e-06
0.000104	1.17e-06	8.74e-05	2.58e-06
0.000105	1.22e-06	8.82e-05	2.57e-06
0.000106	1.2e-06	8.9e-05	2.6e-06
0.000107	1.21e-06	8.97e-05	2.58e-06
0.000108	1.21e-06	9.05e-05	2.59e-06
0.000109	1.23e-06	9.13e-05	2.64e-06
0.00011	1.24e-06	9.21e-05	2.64e-06
0.00011	1.29e-06	9.29e-05	2.61e-06
0.000111	1.27e-06	9.37e-05	2.61e-06
0.000112	1.26e-06	9.45e-05	2.6e-06
0.000113	1.28e-06	9.54e-05	2.65e-06
0.000114	1.27e-06	9.62e-05	2.63e-06
0.000115	1.29e-06	9.7e-05	2.6e-06
0.000116	1.31e-06	9.78e-05	2.68e-06
0.000117	1.32e-06	9.87e-05	2.64e-06
0.000118	1.31e-06	9.95e-05	2.63e-06
0.000119	1.33e-06	0.0001	2.67e-06
0.00012	1.34e-06	0.000101	2.65e-06
0.000121	1.37e-06	0.000102	2.72e-06
0.000122	1.33e-06	0.000103	2.73e-06
0.000123	1.34e-06	0.000104	2.69e-06
0.000124	1.35e-06	0.000105	2.76e-06
0.000125	1.36e-06	0.000106	2.76e-06
0.000126	1.36e-06	0.000106	2.76e-06
0.000127	1.37e-06	0.000107	2.73e-06
0.000128	1.37e-06	0.000108	2.72e-06
0.000129	1.41e-06	0.000109	2.77e-06
0.00013	1.44e-06	0.00011	2.77e-06
0.000131	1.42e-06	0.000111	2.79e-06
0.000132	1.41e-06	0.000112	2.78e-06
0.000133	1.45e-06	0.000113	2.75e-06
0.000134	1.4e-06	0.000114	2.81e-06
0.000135	1.4e-06	0.000115	2.81e-06
0.000136	1.45e-06	0.000115	2.76e-06
0.000137	1.44e-06	0.000116	2.84e-06
0.000138	1.45e-06	0.000117	2.79e-06
0.000139	1.48e-06	0.000118	2.81e-06
0.00014	1.46e-06	0.000119	2.82e-06
0.000141	1.47e-06	0.00012	2.83e-06
0.000142	1.45e-06	0.000121	2.87e-06
0.000143	1.48e-06	0.000122	2.81e-06
0.000144	1.51e-06	0.000123	2.88e-06
0.000145	1.52e-06	0.000124	2.83e-06
0.000146	1.51e-06	0.000125	2.83e-06
0.000148	1.51e-06	0.000126	2.84e-06
0.000149	1.52e-06	0.000127	2.91e-06
0.00015	1.54e-06	0.000128	2.87e-06
0.000151	1.5e-06	0.000129	2.92e-06
0.000152	1.52e-06	0.00013	2.89e-06
0.000153	1.54e-06	0.000131	2.93e-06
0.000154	1.53e-06	0.000132	2.89e-06
0.000155	1.55e-06	0.000133	2.99e-06
0.000157	1.53e-06	0.000134	2.93e-06
0.000158	1.6e-06	0.000135	3.02e-06
0.000159	1.59e-06	0.000136	2.96e-06
0.00016	1.59e-06	0.000137	3e-06
0.000161	1.61e-06	0.000138	2.99e-06
0.000162	1.58e-06	0.000139	3.02e-06
0.000163	1.62e-06	0.00014	3e-06
0.000165	1.62e-06	0.000141	3e-06
0.000166	1.6e-06	0.000142	3.01e-06
0.000167	1.64e-06	0.000143	3.07e-06
0.000168	1.61e-06	0.000145	3.03e-06
0.000169	1.61e-06	0.000146	3.02e-06
0.000171	1.64e-06	0.000147	2.95e-06
0.000172	1.63e-06	0.000148	3.01e-06
0.000173	1.66e-06	0.000149	3.1e-06
0.000174	1.67e-06	0.00015	3.15e-06
0.000176	1.67e-06	0.000151	3.07e-06
0.000177	1.68e-06	0.000152	3.08e-06
0.000178	1.71e-06	0.000153	3.12e-06
0.000179	1.68e-06	0.000155	3.14e-06
0.000181	1.67e-06	0.000156	3.07e-06
0.000182	1.69e-06	0.000157	3.09e-06
0.000183	1.69e-06	0.000158	3.16e-06
0.000184	1.74e-06	0.000159	3.11e-06
0.000186	1.71e-06	0.00016	3.16e-06
0.000187	1.74e-06	0.000161	3.2e-06
0.000188	1.74e-06	0.000163	3.19e-06
0.00019	1.72e-06	0.000164	3.22e-06
0.000191	1.75e-06	0.000165	3.18e-06
0.000192	1.76e-06	0.000166	3.18e-06
0.000193	1.79e-06	0.000167	3.18e-06
0.000195	1.73e-06	0.000168	3.17e-06
0.000196	1.75e-06	0.00017	3.12e-06
0.000197	1.78e-06	0.000171	3.19e-06
0.000199	1.83e-06	0.000172	3.21e-06
0.0002	1.78e-06	0.000173	3.28e-06
0.000201	1.81e-06	0.000175	3.25e-06
0.000203	1.81e-06	0.000176	3.15e-06
0.000204	1.76e-06	0.000177	3.2e-06
0.000206	1.78e-06	0.000178	3.3e-06
0.000207	1.86e-06	0.000179	3.3e-06
0.000208	1.82e-06	0.000181	3.25e-06
0.00021	1.88e-06	0.000182	3.35e-06
0.000211	1.86e-06	0.000183	3.23e-06
0.000212	1.89e-06	0.000185	3.35e-06
0.000214	1.83e-06	0.000186	3.25e-06
0.000215	1.84e-06	0.000187	3.29e-06
0.000217	1.82e-06	0.000188	3.27e-06
0.000218	1.88e-06	0.00019	3.3e-06
0.00022	1.91e-06	0.000191	3.42e-06
0.000221	1.96e-06	0.000192	3.32e-06
0.000222	1.89e-06	0.000194	3.41e-06
0.000224	1.89e-06	0.000195	3.37e-06
0.000225	1.91e-06	0.000196	3.35e-06
0.000227	1.89e-06	0.000198	3.43e-06
0.000228	1.86e-06	0.000199	3.48e-06
0.00023	1.93e-06	0.0002	3.41e-06
0.000231	1.89e-06	0.000202	3.41e-06
0.000233	1.92e-06	0.000203	3.37e-06
0.000234	1.93e-06	0.000204	3.43e-06
0.000236	1.98e-06	0.000206	3.55e-06
0.000237	2.01e-06	0.000207	3.37e-06
0.000239	2.01e-06	0.000208	3.56e-06
0.00024	2.02e-06	0.00021	3.54e-06
0.000242	2.01e-06	0.000211	3.44e-06
0.000243	1.98e-06	0.000213	3.49e-06
0.000245	1.97e-06	0.000214	3.51e-06
0.000246	1.96e-06	0.000215	3.61e-06
0.000248	2.08e-06	0.000217	3.53e-06
0.00025	2e-06	0.000218	3.61e-06
0.000251	2.01e-06	0.00022	3.58e-06
0.000253	1.99e-06	0.000221	3.51e-06
0.000254	2.07e-06	0.000222	3.49e-06
0.000256	2.03e-06	0.000224	3.51e-06
0.000257	2.02e-06	0.000225	3.52e-06
0.000259	2.04e-06	0.000227	3.63e-06
0.000261	2.03e-06	0.000228	3.54e-06
0.000262	2.05e-06	0.00023	3.63e-06
0.000264	2.15e-06	0.000231	3.59e-06
0.000265	2.12e-06	0.000233	3.62e-06
0.000267	2.06e-06	0.000234	3.56e-06
0.000269	2.1e-06	0.000236	3.73e-06
0.00027	2.15e-06	0.000237	3.64e-06
0.000272	2.11e-06	0.000239	3.58e-06
0.000274	2.05e-06	0.00024	3.69e-06
0.000275	2.09e-06	0.000242	3.65e-06
0.000277	2.06e-06	0.000243	3.77e-06
0.000279	2.1e-06	0.000245	3.73e-06
0.00028	2.1e-06	0.000246	3.58e-06
0.000282	2.18e-06	0.000248	3.74e-06
0.000284	2.09e-06	0.000249	3.63e-06
0.000285	2.11e-06	0.000251	3.72e-06
0.000287	2.16e-06	0.000253	3.72e-06
0.000289	2.15e-06	0.000254	3.67e-06
0.000291	2.18e-06	0.000256	3.72e-06
0.000292	2.15e-06	0.000257	3.8e-06
0.000294	2.09e-06	0.000259	3.79e-06
0.000296	2.15e-06	0.00026	3.77e-06
0.000298	2.2e-06	0.000262	3.85e-06
0.000299	2.17e-06	0.000264	3.87e-06
0.000301	2.24e-06	0.000265	3.76e-06
0.000303	2.27e-06	0.000267	3.77e-06
0.000305	2.19e-06	0.000269	3.84e-06
0.000306	2.28e-06	0.00027	3.86e-06
0.000308	2.17e-06	0.000272	3.91e-06
0.00031	2.23e-06	0.000273	3.82e-06
0.000312	2.2e-06	0.000275	3.91e-06
0.000314	2.2e-06	0.000277	3.8e-06
0.000316	2.32e-06	0.000278	4.02e-06
0.000317	2.34e-06	0.00028	3.88e-06
0.000319	2.19e-06	0.000282	3.85e-06
0.000321	2.23e-06	0.000283	3.84e-06
0.000323	2.25e-06	0.000285	3.78e-06
0.000325	2.31e-06	0.000287	3.99e-06
0.000327	2.29e-06	0.000289	3.96e-06
0.000328	2.27e-06	0.00029	3.9e-06
0.00033	2.27e-06	0.000292	4e-06
0.000332	2.31e-06	0.000294	4.14e-06
0.000334	2.24e-06	0.000295	3.98e-06
0.000336	2.21e-06	0.000297	4.01e-06
0.000338	2.29e-06	0.000299	3.98e-06
0.00034	2.23e-06	0.000301	4.02e-06
0.000342	2.32e-06	0.000302	4.07e-06
0.000344	2.27e-06	0.000304	4.11e-06
0.000346	2.26e-06	0.000306	4.01e-06
0.000348	2.38e-06	0.000308	4.03e-06
0.00035	2.37e-06	0.00031	3.96e-06
0.000352	2.33e-06	0.000311	4.13e-06
0.000353	2.29e-06	0.000313	4.11e-06
0.000355	2.38e-06	0.000315	4.1e-06
0.000357	2.45e-06	0.000317	4.17e-06
0.000359	2.4e-06	0.000319	4.13e-06
0.000361	2.34e-06	0.000321	4.05e-06
0.000363	2.4e-06	0.000322	4.07e-06
0.000365	2.42e-06	0.000324	4.19e-06
0.000367	2.34e-06	0.000326	4.1e-06
0.000369	2.49e-06	0.000328	4.17e-06
0.000372	2.37e-06	0.00033	4.18e-06
0.000374	2.36e-06	0.000332	4.15e-06
0.000376	2.43e-06	0.000334	4.25e-06
0.000378	2.34e-06	0.000335	4.22e-06
0.00038	2.32e-06	0.000337	4.26e-06
0.000382	2.33e-06	0.000339	4.35e-06
0.000384	2.49e-06	0.000341	4.23e-06
0.000386	2.52e-06	0.000343	4.37e-06
0.000388	2.48e-06	0.000345	4.19e-06
0.00039	2.45e-06	0.000347	4.32e-06
0.000392	2.45e-06	0.000349	4.26e-06
0.000394	2.46e-06	0.000351	4.3e-06
0.000397	2.48e-06	0.000353	4.31e-06
0.000399	2.45e-06	0.000355	4.28e-06
0.000401	2.38e-06	0.000357	4.3e-06
0.000403	2.39e-06	0.000359	4.38e-06
0.000405	2.43e-06	0.000361	4.18e-06
0.000407	2.41e-06	0.000363	4.22e-06
0.000409	2.42e-06	0.000365	4.14e-06
0.000412	2.49e-06	0.000367	4.32e-06
0.000414	2.47e-06	0.000369	4.32e-06
0.000416	2.48e-06	0.000371	4.3e-06
0.000418	2.45e-06	0.000373	4.22e-06
0.00042	2.45e-06	0.000375	4.3e-06
0.000423	2.43e-06	0.000377	4.4e-06
0.000425	2.48e-06	0.000379	4.37e-06
0.000427	2.51e-06	0.000381	4.44e-06
0.000429	2.53e-06	0.000383	4.26e-06
0.000432	2.56e-06	0.000385	4.29e-06
0.000434	2.55e-06	0.000387	4.44e-06
0.000436	2.48e-06	0.000389	4.37e-06
0.000438	2.49e-06	0.000391	4.45e-06
0.000441	2.55e-06	0.000393	4.34e-06
0.000443	2.5e-06	0.000396	4.33e-06
0.000445	2.53e-06	0.000398	4.45e-06
0.000447	2.38e-06	0.0004	4.35e-06
0.00045	2.54e-06	0.000402	4.32e-06
0.000452	2.54e-06	0.000404	4.36e-06
0.000454	2.59e-06	0.000406	4.39e-06
0.000457	2.59e-06	0.000408	4.43e-06
0.000459	2.59e-06	0.00041	4.63e-06
0.000461	2.59e-06	0.000413	4.58e-06
0.000464	2.58e-06	0.000415	4.44e-06
0.000466	2.65e-06	0.000417	4.44e-06
0.000469	2.66e-06	0.000419	4.36e-06
0.000471	2.61e-06	0.000421	4.47e-06
0.000473	2.64e-06	0.000424	4.38e-06
0.000476	2.62e-06	0.000426	4.36e-06
0.000478	2.57e-06	0.000428	4.38e-06
0.000481	2.51e-06	0.00043	4.4e-06
0.000483	2.59e-06	0.000433	4.44e-06
0.000485	2.67e-06	0.000435	4.35e-06
0.000488	2.48e-06	0.000437	4.41e-06
0.00049	2.64e-06	0.000439	4.36e-06
0.000493	2.48e-06	0.000442	4.49e-06
0.000495	2.63e-06	0.000444	4.46e-06
0.000498	2.65e-06	0.000446	4.44e-06
0.0005	2.53e-06	0.000448	4.44e-06
0.000503	2.63e-06	0.000451	4.66e-06
0.000505	2.62e-06	0.000453	4.56e-06
0.000508	2.71e-06	0.000455	4.53e-06
0.00051	2.58e-06	0.000458	4.47e-06
0.000513	2.59e-06	0.00046	4.65e-06
0.000515	2.78e-06	0.000462	4.46e-06
0.000518	2.61e-06	0.000465	4.61e-06
0.00052	2.6e-06	0.000467	4.75e-06
0.000523	2.67e-06	0.000469	4.51e-06
0.000525	2.72e-06	0.000472	4.5e-06
0.000528	2.63e-06	0.000474	4.58e-06
0.000531	2.65e-06	0.000477	4.45e-06
0.000533	2.67e-06	0.000479	4.54e-06
0.000536	2.72e-06	0.000481	4.48e-06
0.000538	2.61e-06	0.000484	4.51e-06
0.000541	2.6e-06	0.000486	4.72e-06
0.000544	2.69e-06	0.000489	4.56e-06
0.000546	2.78e-06	0.000491	4.63e-06
0.000549	2.8e-06	0.000494	4.49e-06
0.000551	2.69e-06	0.000496	4.72e-06
0.000554	2.62e-06	0.000498	4.72e-06
0.000557	2.7e-06	0.000501	4.63e-06
0.000559	2.75e-06	0.000503	4.5e-06
0.000562	2.68e-06	0.000506	4.61e-06
0.000565	2.74e-06	0.000508	4.64e-06
0.000568	2.74e-06	0.000511	4.61e-06
0.00057	2.83e-06	0.000513	4.63e-06
0.000573	2.75e-06	0.000516	4.59e-06
0.000576	2.69e-06	0.000518	4.5e-06
0.000578	2.83e-06	0.000521	4.61e-06
0.000581	2.82e-06	0.000524	4.54e-06
0.000584	2.71e-06	0.000526	4.6e-06
0.000587	2.78e-06	0.000529	4.42e-06
0.000589	2.67e-06	0.000531	4.47e-06
0.000592	2.71e-06	0.000534	4.73e-06
0.000595	2.81e-06	0.000536	4.7e-06
0.000598	2.74e-06	0.000539	4.8e-06
0.000601	2.71e-06	0.000542	4.64e-06
0.000603	2.74e-06	0.000544	4.76e-06
0.000606	2.7e-06	0.000547	4.65e-06
0.000609	2.79e-06	0.000549	4.69e-06
0.000612	2.76e-06	0.000552	4.65e-06
0.000615	2.93e-06	0.000555	4.59e-06
0.000618	2.72e-06	0.000557	4.71e-06
0.00062	2.68e-06	0.00056	4.8e-06
0.000623	2.75e-06	0.000563	4.73e-06
0.000626	2.73e-06	0.000565	4.6e-06
0.000629	2.71e-06	0.000568	4.49e-06
0.000632	2.71e-06	0.000571	4.21e-06
0.000635	2.84e-06	0.000573	4.42e-06
0.000638	2.97e-06	0.000576	4.44e-06
0.000641	2.77e-06	0.000579	4.55e-06
0.000644	2.74e-06	0.000582	4.55e-06
0.000647	2.92e-06	0.000584	4.66e-06
0.000649	2.74e-06	0.000587	4.53e-06
0.000652	2.76e-06	0.00059	4.72e-06
0.000655	2.86e-06	0.000593	4.48e-06
0.000658	2.71e-06	0.000595	4.74e-06
0.000661	2.81e-06	0.000598	4.74e-06
0.000664	2.83e-06	0.000601	4.54e-06
0.000667	2.84e-06	0.000604	4.38e-06
0.00067	2.82e-06	0.000607	4.39e-06
0.000673	2.96e-06	0.000609	4.72e-06
0.000676	2.92e-06	0.000612	4.55e-06
0.00068	2.91e-06	0.000615	4.5e-06
0.000683	2.9e-06	0.000618	4.68e-06
0.000686	2.78e-06	0.000621	4.69e-06
0.000689	2.88e-06	0.000624	4.64e-06
0.000692	2.93e-06	0.000626	4.62e-06
0.000695	3.06e-06	0.000629	4.6e-06
0.000698	2.82e-06	0.000632	4.45e-06
0.000701	2.86e-06	0.000635	4.56e-06
0.000704	2.91e-06	0.000638	4.6e-06
0.000707	2.93e-06	0.000641	4.68e-06
0.00071	2.93e-06	0.000644	4.41e-06
0.000714	2.88e-06	0.000647	4.61e-06
0.000717	2.91e-06	0.00065	4.67e-06
0.00072	2.98e-06	0.000653	4.62e-06
0.000723	3.02e-06	0.000656	4.61e-06
0.000726	2.92e-06	0.000659	4.5e-06
0.000729	2.91e-06	0.000662	4.11e-06
0.000733	2.86e-06	0.000665	4.34e-06
0.000736	2.93e-06	0.000667	4.49e-06
0.000739	3.03e-06	0.00067	4.29e-06
0.000742	2.92e-06	0.000674	4.67e-06
0.000745	2.83e-06	0.000677	4.39e-06
0.000749	2.84e-06	0.00068	4.49e-06
0.000752	2.8e-06	0.000683	4.65e-06
0.000755	3.05e-06	0.000686	4.55e-06
0.000759	2.81e-06	0.000689	4.62e-06
0.000762	2.9e-06	0.000692	4.39e-06
0.000765	3.04e-06	0.000695	4.28e-06
0.000768	2.96e-06	0.000698	4.27e-06
0.000772	2.87e-06	0.000701	4.59e-06
0.000775	2.92e-06	0.000704	4.45e-06
0.000778	2.91e-06	0.000707	4.43e-06
0.000782	2.9e-06	0.00071	4.36e-06
0.000785	2.87e-06	0.000713	4.42e-06
0.000788	2.96e-06	0.000717	4.58e-06
0.000792	2.99e-06	0.00072	4.31e-06
0.000795	3.04e-06	0.000723	4.38e-06
0.000799	2.85e-06	0.000726	4.52e-06
0.000802	3.04e-06	0.000729	4.17e-06
0.000805	3.05e-06	0.000732	4.39e-06
0.000809	2.78e-06	0.000736	4.16e-06
0.000812	3.03e-06	0.000739	4.42e-06
0.000816	3.01e-06	0.000742	4.52e-06
0.000819	3.09e-06	0.000745	4.7e-06
0.000823	2.93e-06	0.000748	4.54e-06
0.000826	2.85e-06	0.000752	4.44e-06
0.000829	3.07e-06	0.000755	4.44e-06
0.000833	2.96e-06	0.000758	4.39e-06
0.000836	3.12e-06	0.000761	4.18e-06
0.00084	2.9e-06	0.000765	4.37e-06
0.000843	3.02e-06	0.000768	4.32e-06
0.000847	3.01e-06	0.000771	4.35e-06
0.000851	2.86e-06	0.000775	4.37e-06
0.000854	2.93e-06	0.000778	4.57e-06
0.000858	3.11e-06	0.000781	4.41e-06
0.000861	3.08e-06	0.000785	4.23e-06
0.000865	2.99e-06	0.000788	4.32e-06
0.000868	3.12e-06	0.000791	4.13e-06
0.000872	3.08e-06	0.000795	4.24e-06
0.000876	2.91e-06	0.000798	4.35e-06
0.000879	2.96e-06	0.000801	4.24e-06
0.000883	3.09e-06	0.000805	3.87e-06
0.000886	3.15e-06	0.000808	4.21e-06
0.00089	3.26e-06	0.000812	4.2e-06
0.000894	3.09e-06	0.000815	4.24e-06
0.000897	2.97e-06	0.000818	4.17e-06
0.000901	2.85e-06	0.000822	4.18e-06
0.000905	2.98e-06	0.000825	4.16e-06
0.000908	3.06e-06	0.000829	4.5e-06
0.000912	2.92e-06	0.000832	4.28e-06
0.000916	3.04e-06	0.000836	3.92e-06
0.00092	3.07e-06	0.000839	3.98e-06
0.000923	3.1e-06	0.000843	4.24e-06
0.000927	3.06e-06	0.000846	4.12e-06
0.000931	3.18e-06	0.00085	3.98e-06
0.000935	2.89e-06	0.000853	4.02e-06
0.000938	3.39e-06	0.000857	4.09e-06
0.000942	2.88e-06	0.00086	3.96e-06
0.000946	3.1e-06	0.000864	4e-06
0.00095	3.13e-06	0.000867	4.21e-06
0.000953	2.89e-06	0.000871	4.14e-06
0.000957	3.1e-06	0.000875	4.53e-06
0.000961	3.39e-06	0.000878	4.08e-06
0.000965	3.16e-06	0.000882	4.46e-06
0.000969	3.08e-06	0.000885	4.2e-06
0.000973	2.98e-06	0.000889	4.39e-06
0.000977	3.2e-06	0.000893	4.29e-06
0.00098	3.11e-06	0.000896	3.96e-06
0.000984	3.08e-06	0.0009	3.67e-06
0.000988	3.1e-06	0.000904	3.94e-06
0.000992	3.15e-06	0.000907	4.21e-06
0.000996	3.03e-06	0.000911	4.12e-06
0.001	3.44e-06	0.000915	4.42e-06
0.001	3.15e-06	0.000918	4.11e-06
0.00101	3.15e-06	0.000922	4.08e-06
0.00101	3.31e-06	0.000926	4.28e-06
0.00102	3.09e-06	0.00093	4.02e-06
0.00102	3.14e-06	0.000933	4e-06
0.00102	3.21e-06	0.000937	3.94e-06
0.00103	3.23e-06	0.000941	4.07e-06
0.00103	3.03e-06	0.000945	4.07e-06
0.00104	2.98e-06	0.000948	4.07e-06
0.00104	3.04e-06	0.000952	3.92e-06
0.00104	3.17e-06	0.000956	4.11e-06
0.00105	3.15e-06	0.00096	4.15e-06
0.00105	3.26e-06	0.000964	3.84e-06
0.00106	3.11e-06	0.000967	3.69e-06
0.00106	3.05e-06	0.000971	3.76e-06
0.00106	3.06e-06	0.000975	4.17e-06
0.00107	3.1e-06	0.000979	4.21e-06
0.00107	3.16e-06	0.000983	3.91e-06
0.00108	3.07e-06	0.000987	3.92e-06
0.00108	3.02e-06	0.000991	4.15e-06
0.00109	3.15e-06	0.000994	3.94e-06
0.00109	3.25e-06	0.000998	3.93e-06
0.00109	2.94e-06	0.001	3.82e-06
0.0011	3.17e-06	0.00101	3.81e-06
0.0011	3.28e-06	0.00101	3.78e-06
0.00111	3.26e-06	0.00101	3.98e-06
0.00111	3.11e-06	0.00102	3.95e-06
0.00111	3.04e-06	0.00102	3.65e-06
0.00112	3.42e-06	0.00103	4.17e-06
0.00112	3.32e-06	0.00103	3.63e-06
0.00113	3.28e-06	0.00103	3.87e-06
0.00113	3.23e-06	0.00104	4.28e-06
0.00114	3.21e-06	0.00104	4.16e-06
0.00114	3.2e-06	0.00105	3.34e-06
0.00114	3.1e-06	0.00105	4.01e-06
0.00115	3.15e-06	0.00105	3.86e-06
0.00115	3.3e-06	0.00106	3.76e-06
0.00116	3.24e-06	0.00106	3.58e-06
0.00116	3.15e-06	0.00107	3.63e-06
0.00117	3.37e-06	0.00107	3.7e-06
0.00117	3.4e-06	0.00107	3.87e-06
0.00117	3.18e-06	0.00108	3.79e-06
0.00118	3.1e-06	0.00108	3.56e-06
		0.00109	3.88e-06
		0.00109	3.37e-06
		0.0011	3.52e-06
		0.0011	3.66e-06
		0.0011	3.43e-06
		0.00111	3.92e-06
		0.00111	3.9e-06
		0.00112	3.88e-06
		0.00112	3.72e-06
		0.00112	3.96e-06
		0.00113	3.7e-06
		0.00113	3.88e-06
		0.00114	3.89e-06
		0.00114	3.92e-06
		0.00115	3.77e-06
		0.00115	4.09e-06
		0.00115	3.46e-06
		0.00116	3.78e-06
		0.00116	3.19e-06

## Sheet: Porod-Debye q^4 I(q) vs q^4
VPS26C		Retriever
q4	q4 I(q) vs q4	q4	q4 I(q) vs q4
2.4e-09	4.68e-11	4.1e-10	5.39e-11
2.58e-09	5.04e-11	4.6e-10	6.21e-11
2.78e-09	5.46e-11	5.14e-10	6.52e-11
2.98e-09	5.49e-11	5.73e-10	7.35e-11
3.2e-09	6e-11	6.37e-10	8.03e-11
3.43e-09	6.48e-11	7.05e-10	9.03e-11
3.67e-09	7.27e-11	7.8e-10	1.01e-10
3.93e-09	7.86e-11	8.6e-10	1.1e-10
4.19e-09	8.1e-11	9.46e-10	1.21e-10
4.47e-09	9.16e-11	1.04e-09	1.29e-10
4.77e-09	9.14e-11	1.14e-09	1.41e-10
5.08e-09	9.56e-11	1.24e-09	1.54e-10
5.4e-09	1.04e-10	1.36e-09	1.71e-10
5.74e-09	1.11e-10	1.48e-09	1.87e-10
6.09e-09	1.19e-10	1.61e-09	2.01e-10
6.46e-09	1.28e-10	1.74e-09	2.14e-10
6.85e-09	1.39e-10	1.89e-09	2.36e-10
7.25e-09	1.43e-10	2.04e-09	2.57e-10
7.68e-09	1.55e-10	2.21e-09	2.81e-10
8.12e-09	1.53e-10	2.38e-09	3.01e-10
8.58e-09	1.69e-10	2.56e-09	3.19e-10
9.05e-09	1.7e-10	2.76e-09	3.38e-10
9.55e-09	1.83e-10	2.96e-09	3.63e-10
1.01e-08	1.95e-10	3.18e-09	3.91e-10
1.06e-08	2e-10	3.4e-09	4.16e-10
1.12e-08	2.17e-10	3.64e-09	4.54e-10
1.17e-08	2.24e-10	3.89e-09	4.78e-10
1.24e-08	2.36e-10	4.16e-09	4.95e-10
1.3e-08	2.47e-10	4.44e-09	5.52e-10
1.36e-08	2.63e-10	4.73e-09	5.75e-10
1.43e-08	2.71e-10	5.03e-09	6.17e-10
1.5e-08	2.87e-10	5.35e-09	6.4e-10
1.57e-08	3.02e-10	5.69e-09	6.95e-10
1.65e-08	3.09e-10	6.04e-09	7.31e-10
1.73e-08	3.32e-10	6.4e-09	7.67e-10
1.81e-08	3.4e-10	6.79e-09	8.27e-10
1.89e-08	3.61e-10	7.19e-09	8.6e-10
1.98e-08	3.67e-10	7.6e-09	8.94e-10
2.07e-08	3.95e-10	8.04e-09	9.46e-10
2.16e-08	4.07e-10	8.49e-09	9.83e-10
2.25e-08	4.21e-10	8.96e-09	1.05e-09
2.35e-08	4.51e-10	9.45e-09	1.11e-09
2.45e-08	4.65e-10	9.97e-09	1.16e-09
2.56e-08	4.89e-10	1.05e-08	1.22e-09
2.66e-08	5.13e-10	1.11e-08	1.3e-09
2.78e-08	5.27e-10	1.16e-08	1.35e-09
2.89e-08	5.61e-10	1.22e-08	1.44e-09
3.01e-08	5.68e-10	1.28e-08	1.49e-09
3.13e-08	5.97e-10	1.35e-08	1.56e-09
3.26e-08	6.13e-10	1.42e-08	1.63e-09
3.38e-08	6.44e-10	1.48e-08	1.72e-09
3.52e-08	6.6e-10	1.56e-08	1.78e-09
3.65e-08	6.83e-10	1.63e-08	1.89e-09
3.8e-08	7.04e-10	1.71e-08	1.94e-09
3.94e-08	7.32e-10	1.79e-08	2.02e-09
4.09e-08	7.54e-10	1.87e-08	2.14e-09
4.24e-08	7.91e-10	1.95e-08	2.21e-09
4.4e-08	8.17e-10	2.04e-08	2.27e-09
4.56e-08	8.42e-10	2.13e-08	2.38e-09
4.73e-08	8.69e-10	2.23e-08	2.51e-09
4.9e-08	9e-10	2.32e-08	2.57e-09
5.07e-08	9.5e-10	2.42e-08	2.71e-09
5.25e-08	9.58e-10	2.53e-08	2.81e-09
5.44e-08	9.83e-10	2.63e-08	2.91e-09
5.63e-08	1.04e-09	2.74e-08	3.02e-09
5.82e-08	1.08e-09	2.85e-08	3.14e-09
6.02e-08	1.09e-09	2.97e-08	3.24e-09
6.23e-08	1.17e-09	3.09e-08	3.39e-09
6.44e-08	1.18e-09	3.22e-08	3.51e-09
6.65e-08	1.2e-09	3.34e-08	3.64e-09
6.87e-08	1.27e-09	3.47e-08	3.75e-09
7.1e-08	1.31e-09	3.61e-08	3.92e-09
7.33e-08	1.35e-09	3.75e-08	4.04e-09
7.57e-08	1.38e-09	3.89e-08	4.16e-09
7.81e-08	1.43e-09	4.04e-08	4.34e-09
8.06e-08	1.46e-09	4.19e-08	4.54e-09
8.31e-08	1.53e-09	4.34e-08	4.59e-09
8.57e-08	1.56e-09	4.5e-08	4.75e-09
8.84e-08	1.6e-09	4.67e-08	4.9e-09
9.11e-08	1.65e-09	4.84e-08	5.1e-09
9.39e-08	1.69e-09	5.01e-08	5.22e-09
9.67e-08	1.77e-09	5.19e-08	5.39e-09
9.97e-08	1.85e-09	5.37e-08	5.64e-09
1.03e-07	1.88e-09	5.55e-08	5.75e-09
1.06e-07	1.88e-09	5.75e-08	5.88e-09
1.09e-07	1.99e-09	5.94e-08	6.11e-09
1.12e-07	2.03e-09	6.14e-08	6.3e-09
1.15e-07	2.09e-09	6.35e-08	6.49e-09
1.19e-07	2.19e-09	6.56e-08	6.67e-09
1.22e-07	2.18e-09	6.78e-08	6.93e-09
1.25e-07	2.23e-09	7e-08	7.07e-09
1.29e-07	2.28e-09	7.23e-08	7.25e-09
1.33e-07	2.34e-09	7.46e-08	7.44e-09
1.36e-07	2.47e-09	7.7e-08	7.57e-09
1.4e-07	2.47e-09	7.95e-08	7.86e-09
1.44e-07	2.54e-09	8.2e-08	8.1e-09
1.48e-07	2.69e-09	8.45e-08	8.32e-09
1.52e-07	2.68e-09	8.72e-08	8.56e-09
1.56e-07	2.78e-09	8.99e-08	8.78e-09
1.6e-07	2.83e-09	9.26e-08	9.04e-09
1.64e-07	2.93e-09	9.54e-08	9.38e-09
1.69e-07	2.92e-09	9.83e-08	9.44e-09
1.73e-07	3.02e-09	1.01e-07	9.77e-09
1.78e-07	3.11e-09	1.04e-07	9.99e-09
1.82e-07	3.15e-09	1.07e-07	1.01e-08
1.87e-07	3.29e-09	1.1e-07	1.05e-08
1.92e-07	3.4e-09	1.14e-07	1.07e-08
1.96e-07	3.43e-09	1.17e-07	1.09e-08
2.01e-07	3.55e-09	1.2e-07	1.13e-08
2.06e-07	3.56e-09	1.24e-07	1.16e-08
2.12e-07	3.66e-09	1.27e-07	1.18e-08
2.17e-07	3.82e-09	1.31e-07	1.22e-08
2.22e-07	3.92e-09	1.34e-07	1.23e-08
2.28e-07	4.06e-09	1.38e-07	1.25e-08
2.33e-07	4.06e-09	1.42e-07	1.29e-08
2.39e-07	4.05e-09	1.46e-07	1.32e-08
2.44e-07	4.23e-09	1.5e-07	1.35e-08
2.5e-07	4.37e-09	1.54e-07	1.39e-08
2.56e-07	4.49e-09	1.58e-07	1.43e-08
2.62e-07	4.49e-09	1.62e-07	1.45e-08
2.68e-07	4.61e-09	1.66e-07	1.46e-08
2.75e-07	4.72e-09	1.71e-07	1.5e-08
2.81e-07	4.81e-09	1.75e-07	1.53e-08
2.87e-07	4.97e-09	1.79e-07	1.57e-08
2.94e-07	5.03e-09	1.84e-07	1.61e-08
3.01e-07	5.16e-09	1.89e-07	1.63e-08
3.07e-07	5.22e-09	1.94e-07	1.68e-08
3.14e-07	5.44e-09	1.98e-07	1.72e-08
3.21e-07	5.53e-09	2.03e-07	1.75e-08
3.29e-07	5.65e-09	2.08e-07	1.77e-08
3.36e-07	5.7e-09	2.14e-07	1.81e-08
3.43e-07	5.77e-09	2.19e-07	1.83e-08
3.51e-07	6.09e-09	2.24e-07	1.89e-08
3.58e-07	6.07e-09	2.3e-07	1.91e-08
3.66e-07	6.22e-09	2.35e-07	1.94e-08
3.74e-07	6.45e-09	2.41e-07	1.98e-08
3.82e-07	6.42e-09	2.46e-07	2.03e-08
3.9e-07	6.57e-09	2.52e-07	2.06e-08
3.98e-07	6.64e-09	2.58e-07	2.09e-08
4.07e-07	6.81e-09	2.64e-07	2.11e-08
4.15e-07	6.97e-09	2.7e-07	2.18e-08
4.24e-07	7.04e-09	2.77e-07	2.21e-08
4.33e-07	7.14e-09	2.83e-07	2.27e-08
4.42e-07	7.29e-09	2.9e-07	2.31e-08
4.51e-07	7.51e-09	2.96e-07	2.33e-08
4.6e-07	7.69e-09	3.03e-07	2.36e-08
4.69e-07	7.76e-09	3.1e-07	2.41e-08
4.79e-07	7.95e-09	3.17e-07	2.47e-08
4.89e-07	8.21e-09	3.24e-07	2.48e-08
4.98e-07	8.19e-09	3.31e-07	2.53e-08
5.08e-07	8.39e-09	3.38e-07	2.58e-08
5.18e-07	8.53e-09	3.45e-07	2.61e-08
5.29e-07	8.6e-09	3.53e-07	2.63e-08
5.39e-07	8.98e-09	3.61e-07	2.71e-08
5.49e-07	8.99e-09	3.68e-07	2.75e-08
5.6e-07	9.15e-09	3.76e-07	2.78e-08
5.71e-07	9.18e-09	3.84e-07	2.82e-08
5.82e-07	9.34e-09	3.92e-07	2.9e-08
5.93e-07	9.55e-09	4.01e-07	2.93e-08
6.04e-07	9.9e-09	4.09e-07	2.97e-08
6.16e-07	9.91e-09	4.18e-07	3e-08
6.28e-07	1.02e-08	4.26e-07	3.07e-08
6.39e-07	1.05e-08	4.35e-07	3.13e-08
6.51e-07	1.03e-08	4.44e-07	3.18e-08
6.63e-07	1.07e-08	4.53e-07	3.21e-08
6.76e-07	1.07e-08	4.62e-07	3.25e-08
6.88e-07	1.11e-08	4.72e-07	3.31e-08
7.01e-07	1.13e-08	4.81e-07	3.36e-08
7.14e-07	1.17e-08	4.91e-07	3.39e-08
7.27e-07	1.16e-08	5e-07	3.47e-08
7.4e-07	1.16e-08	5.1e-07	3.46e-08
7.53e-07	1.21e-08	5.2e-07	3.52e-08
7.67e-07	1.22e-08	5.31e-07	3.58e-08
7.8e-07	1.26e-08	5.41e-07	3.63e-08
7.94e-07	1.26e-08	5.51e-07	3.69e-08
8.08e-07	1.24e-08	5.62e-07	3.73e-08
8.23e-07	1.3e-08	5.73e-07	3.8e-08
8.37e-07	1.31e-08	5.84e-07	3.81e-08
8.52e-07	1.33e-08	5.95e-07	3.91e-08
8.66e-07	1.36e-08	6.06e-07	3.95e-08
8.81e-07	1.38e-08	6.18e-07	4e-08
8.97e-07	1.4e-08	6.29e-07	4.07e-08
9.12e-07	1.41e-08	6.41e-07	4.07e-08
9.28e-07	1.43e-08	6.53e-07	4.13e-08
9.44e-07	1.45e-08	6.65e-07	4.21e-08
9.6e-07	1.47e-08	6.77e-07	4.21e-08
9.76e-07	1.5e-08	6.9e-07	4.32e-08
9.92e-07	1.52e-08	7.02e-07	4.39e-08
1.01e-06	1.56e-08	7.15e-07	4.41e-08
1.03e-06	1.58e-08	7.28e-07	4.42e-08
1.04e-06	1.61e-08	7.41e-07	4.53e-08
1.06e-06	1.61e-08	7.55e-07	4.56e-08
1.08e-06	1.63e-08	7.68e-07	4.59e-08
1.1e-06	1.65e-08	7.82e-07	4.67e-08
1.11e-06	1.69e-08	7.96e-07	4.73e-08
1.13e-06	1.7e-08	8.1e-07	4.79e-08
1.15e-06	1.76e-08	8.24e-07	4.88e-08
1.17e-06	1.75e-08	8.38e-07	4.91e-08
1.19e-06	1.81e-08	8.53e-07	4.97e-08
1.21e-06	1.82e-08	8.68e-07	5.02e-08
1.22e-06	1.87e-08	8.82e-07	5.07e-08
1.24e-06	1.86e-08	8.98e-07	5.09e-08
1.26e-06	1.88e-08	9.13e-07	5.14e-08
1.28e-06	1.95e-08	9.29e-07	5.19e-08
1.3e-06	1.96e-08	9.44e-07	5.26e-08
1.32e-06	1.94e-08	9.6e-07	5.32e-08
1.35e-06	1.98e-08	9.76e-07	5.43e-08
1.37e-06	2.04e-08	9.93e-07	5.48e-08
1.39e-06	2.04e-08	1.01e-06	5.54e-08
1.41e-06	2.08e-08	1.03e-06	5.61e-08
1.43e-06	2.09e-08	1.04e-06	5.64e-08
1.45e-06	2.12e-08	1.06e-06	5.69e-08
1.47e-06	2.21e-08	1.08e-06	5.76e-08
1.5e-06	2.24e-08	1.1e-06	5.83e-08
1.52e-06	2.19e-08	1.11e-06	5.83e-08
1.54e-06	2.22e-08	1.13e-06	5.95e-08
1.57e-06	2.28e-08	1.15e-06	5.96e-08
1.59e-06	2.31e-08	1.17e-06	5.97e-08
1.61e-06	2.32e-08	1.19e-06	6.08e-08
1.64e-06	2.34e-08	1.21e-06	6.16e-08
1.66e-06	2.4e-08	1.22e-06	6.17e-08
1.68e-06	2.39e-08	1.24e-06	6.28e-08
1.71e-06	2.46e-08	1.26e-06	6.29e-08
1.73e-06	2.52e-08	1.28e-06	6.34e-08
1.76e-06	2.53e-08	1.3e-06	6.41e-08
1.79e-06	2.53e-08	1.32e-06	6.53e-08
1.81e-06	2.53e-08	1.34e-06	6.64e-08
1.84e-06	2.61e-08	1.36e-06	6.59e-08
1.86e-06	2.58e-08	1.39e-06	6.65e-08
1.89e-06	2.66e-08	1.41e-06	6.7e-08
1.92e-06	2.7e-08	1.43e-06	6.76e-08
1.94e-06	2.72e-08	1.45e-06	6.99e-08
1.97e-06	2.75e-08	1.47e-06	6.9e-08
2e-06	2.77e-08	1.49e-06	6.95e-08
2.03e-06	2.77e-08	1.52e-06	6.94e-08
2.06e-06	2.84e-08	1.54e-06	6.96e-08
2.08e-06	2.89e-08	1.56e-06	7.03e-08
2.11e-06	2.91e-08	1.59e-06	7.22e-08
2.14e-06	3e-08	1.61e-06	7.15e-08
2.17e-06	2.98e-08	1.63e-06	7.28e-08
2.2e-06	3.08e-08	1.66e-06	7.3e-08
2.23e-06	3.11e-08	1.68e-06	7.28e-08
2.26e-06	3.06e-08	1.71e-06	7.5e-08
2.29e-06	3.15e-08	1.73e-06	7.58e-08
2.32e-06	3.17e-08	1.76e-06	7.52e-08
2.36e-06	3.2e-08	1.78e-06	7.71e-08
2.39e-06	3.26e-08	1.81e-06	7.8e-08
2.42e-06	3.25e-08	1.83e-06	7.81e-08
2.45e-06	3.31e-08	1.86e-06	7.79e-08
2.49e-06	3.36e-08	1.89e-06	7.94e-08
2.52e-06	3.42e-08	1.91e-06	8.02e-08
2.55e-06	3.42e-08	1.94e-06	8e-08
2.59e-06	3.43e-08	1.97e-06	8.08e-08
2.62e-06	3.52e-08	1.99e-06	8.1e-08
2.65e-06	3.49e-08	2.02e-06	8.08e-08
2.69e-06	3.56e-08	2.05e-06	8.33e-08
2.72e-06	3.61e-08	2.08e-06	8.36e-08
2.76e-06	3.68e-08	2.11e-06	8.21e-08
2.79e-06	3.74e-08	2.14e-06	8.48e-08
2.83e-06	3.72e-08	2.17e-06	8.48e-08
2.87e-06	3.74e-08	2.2e-06	8.51e-08
2.9e-06	3.82e-08	2.23e-06	8.66e-08
2.94e-06	3.79e-08	2.26e-06	8.6e-08
2.98e-06	3.87e-08	2.29e-06	8.73e-08
3.02e-06	3.85e-08	2.32e-06	8.72e-08
3.05e-06	3.93e-08	2.35e-06	8.7e-08
3.09e-06	3.96e-08	2.38e-06	8.97e-08
3.13e-06	3.99e-08	2.41e-06	9.01e-08
3.17e-06	4.1e-08	2.44e-06	9.04e-08
3.21e-06	4.09e-08	2.48e-06	9.04e-08
3.25e-06	4.14e-08	2.51e-06	9.07e-08
3.29e-06	4.18e-08	2.54e-06	9.25e-08
3.33e-06	4.16e-08	2.58e-06	9.17e-08
3.37e-06	4.26e-08	2.61e-06	9.37e-08
3.42e-06	4.3e-08	2.64e-06	9.43e-08
3.46e-06	4.33e-08	2.68e-06	9.49e-08
3.5e-06	4.42e-08	2.71e-06	9.58e-08
3.54e-06	4.36e-08	2.75e-06	9.57e-08
3.59e-06	4.53e-08	2.78e-06	9.6e-08
3.63e-06	4.49e-08	2.82e-06	9.74e-08
3.67e-06	4.62e-08	2.86e-06	9.72e-08
3.72e-06	4.58e-08	2.89e-06	9.83e-08
3.76e-06	4.78e-08	2.93e-06	9.79e-08
3.81e-06	4.64e-08	2.97e-06	1.01e-07
3.85e-06	4.76e-08	3e-06	1.01e-07
3.9e-06	4.8e-08	3.04e-06	1e-07
3.94e-06	4.86e-08	3.08e-06	1.02e-07
3.99e-06	4.91e-08	3.12e-06	1.02e-07
4.04e-06	4.9e-08	3.16e-06	1.02e-07
4.09e-06	4.98e-08	3.2e-06	1.04e-07
4.13e-06	4.93e-08	3.24e-06	1.05e-07
4.18e-06	5.09e-08	3.28e-06	1.05e-07
4.23e-06	4.99e-08	3.32e-06	1.06e-07
4.28e-06	5.16e-08	3.36e-06	1.06e-07
4.33e-06	5.2e-08	3.4e-06	1.06e-07
4.38e-06	5.14e-08	3.44e-06	1.07e-07
4.43e-06	5.24e-08	3.48e-06	1.09e-07
4.48e-06	5.34e-08	3.53e-06	1.09e-07
4.53e-06	5.35e-08	3.57e-06	1.09e-07
4.58e-06	5.33e-08	3.61e-06	1.1e-07
4.64e-06	5.48e-08	3.66e-06	1.11e-07
4.69e-06	5.46e-08	3.7e-06	1.12e-07
4.74e-06	5.43e-08	3.74e-06	1.13e-07
4.8e-06	5.64e-08	3.79e-06	1.12e-07
4.85e-06	5.68e-08	3.83e-06	1.13e-07
4.91e-06	5.53e-08	3.88e-06	1.14e-07
4.96e-06	5.77e-08	3.92e-06	1.15e-07
5.02e-06	5.68e-08	3.97e-06	1.16e-07
5.07e-06	5.73e-08	4.02e-06	1.16e-07
5.13e-06	5.77e-08	4.06e-06	1.17e-07
5.18e-06	5.86e-08	4.11e-06	1.19e-07
5.24e-06	5.95e-08	4.16e-06	1.19e-07
5.3e-06	6.2e-08	4.21e-06	1.18e-07
5.36e-06	6.13e-08	4.26e-06	1.19e-07
5.42e-06	6.08e-08	4.31e-06	1.19e-07
5.48e-06	6.19e-08	4.36e-06	1.21e-07
5.54e-06	6.17e-08	4.41e-06	1.21e-07
5.6e-06	6.27e-08	4.46e-06	1.19e-07
5.66e-06	6.37e-08	4.51e-06	1.24e-07
5.72e-06	6.44e-08	4.56e-06	1.22e-07
5.78e-06	6.42e-08	4.61e-06	1.22e-07
5.84e-06	6.54e-08	4.66e-06	1.24e-07
5.9e-06	6.58e-08	4.72e-06	1.24e-07
5.97e-06	6.75e-08	4.77e-06	1.27e-07
6.03e-06	6.6e-08	4.82e-06	1.28e-07
6.1e-06	6.66e-08	4.88e-06	1.27e-07
6.16e-06	6.7e-08	4.93e-06	1.3e-07
6.23e-06	6.78e-08	4.99e-06	1.3e-07
6.29e-06	6.82e-08	5.04e-06	1.31e-07
6.36e-06	6.9e-08	5.1e-06	1.3e-07
6.42e-06	6.92e-08	5.15e-06	1.3e-07
6.49e-06	7.09e-08	5.21e-06	1.32e-07
6.56e-06	7.29e-08	5.27e-06	1.33e-07
6.63e-06	7.2e-08	5.33e-06	1.34e-07
6.7e-06	7.15e-08	5.38e-06	1.34e-07
6.77e-06	7.42e-08	5.44e-06	1.33e-07
6.84e-06	7.16e-08	5.5e-06	1.36e-07
6.91e-06	7.16e-08	5.56e-06	1.36e-07
6.98e-06	7.45e-08	5.62e-06	1.35e-07
7.05e-06	7.43e-08	5.68e-06	1.39e-07
7.12e-06	7.47e-08	5.74e-06	1.36e-07
7.19e-06	7.68e-08	5.8e-06	1.38e-07
7.27e-06	7.58e-08	5.87e-06	1.39e-07
7.34e-06	7.67e-08	5.93e-06	1.4e-07
7.42e-06	7.59e-08	5.99e-06	1.42e-07
7.49e-06	7.73e-08	6.06e-06	1.39e-07
7.57e-06	7.93e-08	6.12e-06	1.43e-07
7.64e-06	8.01e-08	6.19e-06	1.41e-07
7.72e-06	7.96e-08	6.25e-06	1.41e-07
7.8e-06	8e-08	6.32e-06	1.43e-07
7.87e-06	8.08e-08	6.38e-06	1.46e-07
7.95e-06	8.15e-08	6.45e-06	1.45e-07
8.03e-06	7.98e-08	6.52e-06	1.48e-07
8.11e-06	8.12e-08	6.58e-06	1.46e-07
8.19e-06	8.23e-08	6.65e-06	1.49e-07
8.27e-06	8.18e-08	6.72e-06	1.47e-07
8.35e-06	8.33e-08	6.79e-06	1.53e-07
8.44e-06	8.25e-08	6.86e-06	1.5e-07
8.52e-06	8.67e-08	6.93e-06	1.55e-07
8.6e-06	8.63e-08	7e-06	1.52e-07
8.68e-06	8.66e-08	7.07e-06	1.55e-07
8.77e-06	8.74e-08	7.14e-06	1.55e-07
8.85e-06	8.64e-08	7.22e-06	1.56e-07
8.94e-06	8.87e-08	7.29e-06	1.56e-07
9.03e-06	8.88e-08	7.36e-06	1.56e-07
9.11e-06	8.79e-08	7.44e-06	1.57e-07
9.2e-06	9.01e-08	7.51e-06	1.61e-07
9.29e-06	8.92e-08	7.59e-06	1.59e-07
9.38e-06	8.9e-08	7.66e-06	1.59e-07
9.47e-06	9.12e-08	7.74e-06	1.56e-07
9.56e-06	9.07e-08	7.82e-06	1.59e-07
9.65e-06	9.23e-08	7.9e-06	1.64e-07
9.74e-06	9.33e-08	7.97e-06	1.68e-07
9.83e-06	9.34e-08	8.05e-06	1.63e-07
9.92e-06	9.42e-08	8.13e-06	1.65e-07
1e-05	9.62e-08	8.21e-06	1.67e-07
1.01e-05	9.46e-08	8.29e-06	1.68e-07
1.02e-05	9.46e-08	8.37e-06	1.65e-07
1.03e-05	9.56e-08	8.45e-06	1.67e-07
1.04e-05	9.61e-08	8.54e-06	1.71e-07
1.05e-05	9.92e-08	8.62e-06	1.69e-07
1.06e-05	9.76e-08	8.7e-06	1.71e-07
1.07e-05	9.93e-08	8.79e-06	1.74e-07
1.08e-05	9.98e-08	8.87e-06	1.74e-07
1.09e-05	9.88e-08	8.96e-06	1.76e-07
1.1e-05	1.01e-07	9.04e-06	1.74e-07
1.11e-05	1.01e-07	9.13e-06	1.75e-07
1.12e-05	1.03e-07	9.22e-06	1.75e-07
1.13e-05	1e-07	9.3e-06	1.75e-07
1.14e-05	1.02e-07	9.39e-06	1.73e-07
1.15e-05	1.04e-07	9.48e-06	1.77e-07
1.16e-05	1.07e-07	9.57e-06	1.79e-07
1.17e-05	1.04e-07	9.66e-06	1.83e-07
1.18e-05	1.06e-07	9.75e-06	1.81e-07
1.19e-05	1.06e-07	9.84e-06	1.76e-07
1.2e-05	1.04e-07	9.94e-06	1.8e-07
1.21e-05	1.05e-07	1e-05	1.86e-07
1.22e-05	1.1e-07	1.01e-05	1.86e-07
1.23e-05	1.08e-07	1.02e-05	1.84e-07
1.25e-05	1.12e-07	1.03e-05	1.9e-07
1.26e-05	1.11e-07	1.04e-05	1.83e-07
1.27e-05	1.13e-07	1.05e-05	1.9e-07
1.28e-05	1.1e-07	1.06e-05	1.85e-07
1.29e-05	1.1e-07	1.07e-05	1.88e-07
1.3e-05	1.09e-07	1.08e-05	1.88e-07
1.31e-05	1.13e-07	1.09e-05	1.9e-07
1.32e-05	1.15e-07	1.1e-05	1.97e-07
1.34e-05	1.19e-07	1.11e-05	1.92e-07
1.35e-05	1.14e-07	1.12e-05	1.97e-07
1.36e-05	1.15e-07	1.13e-05	1.96e-07
1.37e-05	1.16e-07	1.14e-05	1.95e-07
1.38e-05	1.15e-07	1.15e-05	2e-07
1.4e-05	1.14e-07	1.16e-05	2.03e-07
1.41e-05	1.18e-07	1.17e-05	2e-07
1.42e-05	1.16e-07	1.18e-05	2e-07
1.43e-05	1.18e-07	1.19e-05	1.98e-07
1.44e-05	1.19e-07	1.2e-05	2.02e-07
1.46e-05	1.22e-07	1.21e-05	2.1e-07
1.47e-05	1.25e-07	1.22e-05	1.99e-07
1.48e-05	1.25e-07	1.24e-05	2.11e-07
1.49e-05	1.25e-07	1.25e-05	2.1e-07
1.51e-05	1.25e-07	1.26e-05	2.05e-07
1.52e-05	1.23e-07	1.27e-05	2.08e-07
1.53e-05	1.23e-07	1.28e-05	2.1e-07
1.54e-05	1.23e-07	1.29e-05	2.16e-07
1.56e-05	1.31e-07	1.3e-05	2.12e-07
1.57e-05	1.26e-07	1.31e-05	2.17e-07
1.58e-05	1.27e-07	1.32e-05	2.16e-07
1.6e-05	1.26e-07	1.34e-05	2.12e-07
1.61e-05	1.31e-07	1.35e-05	2.12e-07
1.62e-05	1.29e-07	1.36e-05	2.13e-07
1.64e-05	1.29e-07	1.37e-05	2.14e-07
1.65e-05	1.3e-07	1.38e-05	2.22e-07
1.66e-05	1.3e-07	1.39e-05	2.16e-07
1.68e-05	1.31e-07	1.41e-05	2.22e-07
1.69e-05	1.38e-07	1.42e-05	2.2e-07
1.71e-05	1.36e-07	1.43e-05	2.23e-07
1.72e-05	1.33e-07	1.44e-05	2.2e-07
1.73e-05	1.36e-07	1.46e-05	2.31e-07
1.75e-05	1.39e-07	1.47e-05	2.26e-07
1.76e-05	1.37e-07	1.48e-05	2.22e-07
1.78e-05	1.33e-07	1.49e-05	2.29e-07
1.79e-05	1.36e-07	1.51e-05	2.27e-07
1.81e-05	1.34e-07	1.52e-05	2.35e-07
1.82e-05	1.37e-07	1.53e-05	2.33e-07
1.84e-05	1.37e-07	1.54e-05	2.25e-07
1.85e-05	1.43e-07	1.56e-05	2.35e-07
1.86e-05	1.38e-07	1.57e-05	2.28e-07
1.88e-05	1.39e-07	1.58e-05	2.34e-07
1.89e-05	1.42e-07	1.6e-05	2.35e-07
1.91e-05	1.42e-07	1.61e-05	2.33e-07
1.93e-05	1.44e-07	1.62e-05	2.36e-07
1.94e-05	1.43e-07	1.64e-05	2.41e-07
1.96e-05	1.39e-07	1.65e-05	2.41e-07
1.97e-05	1.44e-07	1.66e-05	2.41e-07
1.99e-05	1.47e-07	1.68e-05	2.46e-07
2e-05	1.45e-07	1.69e-05	2.48e-07
2.02e-05	1.5e-07	1.7e-05	2.41e-07
2.03e-05	1.52e-07	1.72e-05	2.43e-07
2.05e-05	1.47e-07	1.73e-05	2.47e-07
2.07e-05	1.54e-07	1.75e-05	2.5e-07
2.08e-05	1.47e-07	1.76e-05	2.53e-07
2.1e-05	1.51e-07	1.77e-05	2.48e-07
2.12e-05	1.49e-07	1.79e-05	2.54e-07
2.13e-05	1.5e-07	1.8e-05	2.48e-07
2.15e-05	1.58e-07	1.82e-05	2.62e-07
2.16e-05	1.6e-07	1.83e-05	2.54e-07
2.18e-05	1.5e-07	1.85e-05	2.52e-07
2.2e-05	1.52e-07	1.86e-05	2.53e-07
2.22e-05	1.54e-07	1.88e-05	2.49e-07
2.23e-05	1.59e-07	1.89e-05	2.63e-07
2.25e-05	1.58e-07	1.91e-05	2.62e-07
2.27e-05	1.56e-07	1.92e-05	2.58e-07
2.28e-05	1.57e-07	1.94e-05	2.65e-07
2.3e-05	1.6e-07	1.95e-05	2.75e-07
2.32e-05	1.55e-07	1.97e-05	2.65e-07
2.34e-05	1.54e-07	1.98e-05	2.68e-07
2.35e-05	1.6e-07	2e-05	2.66e-07
2.37e-05	1.56e-07	2.01e-05	2.69e-07
2.39e-05	1.63e-07	2.03e-05	2.73e-07
2.41e-05	1.59e-07	2.05e-05	2.76e-07
2.43e-05	1.59e-07	2.06e-05	2.7e-07
2.44e-05	1.68e-07	2.08e-05	2.72e-07
2.46e-05	1.67e-07	2.09e-05	2.68e-07
2.48e-05	1.65e-07	2.11e-05	2.8e-07
2.5e-05	1.62e-07	2.13e-05	2.79e-07
2.52e-05	1.68e-07	2.14e-05	2.79e-07
2.54e-05	1.74e-07	2.16e-05	2.84e-07
2.56e-05	1.71e-07	2.18e-05	2.82e-07
2.57e-05	1.67e-07	2.19e-05	2.77e-07
2.59e-05	1.72e-07	2.21e-05	2.79e-07
2.61e-05	1.73e-07	2.23e-05	2.88e-07
2.63e-05	1.67e-07	2.24e-05	2.82e-07
2.65e-05	1.79e-07	2.26e-05	2.87e-07
2.67e-05	1.7e-07	2.28e-05	2.89e-07
2.69e-05	1.7e-07	2.3e-05	2.87e-07
2.71e-05	1.75e-07	2.31e-05	2.94e-07
2.73e-05	1.69e-07	2.33e-05	2.93e-07
2.75e-05	1.68e-07	2.35e-05	2.97e-07
2.77e-05	1.69e-07	2.37e-05	3.03e-07
2.79e-05	1.81e-07	2.38e-05	2.96e-07
2.81e-05	1.83e-07	2.4e-05	3.06e-07
2.83e-05	1.81e-07	2.42e-05	2.94e-07
2.85e-05	1.79e-07	2.44e-05	3.03e-07
2.87e-05	1.79e-07	2.46e-05	3e-07
2.89e-05	1.8e-07	2.47e-05	3.04e-07
2.91e-05	1.82e-07	2.49e-05	3.05e-07
2.93e-05	1.8e-07	2.51e-05	3.03e-07
2.95e-05	1.75e-07	2.53e-05	3.05e-07
2.98e-05	1.77e-07	2.55e-05	3.11e-07
3e-05	1.8e-07	2.57e-05	2.98e-07
3.02e-05	1.78e-07	2.59e-05	3.01e-07
3.04e-05	1.8e-07	2.61e-05	2.96e-07
3.06e-05	1.85e-07	2.62e-05	3.09e-07
3.08e-05	1.84e-07	2.64e-05	3.1e-07
3.11e-05	1.85e-07	2.66e-05	3.09e-07
3.13e-05	1.83e-07	2.68e-05	3.04e-07
3.15e-05	1.84e-07	2.7e-05	3.1e-07
3.17e-05	1.82e-07	2.72e-05	3.18e-07
3.19e-05	1.86e-07	2.74e-05	3.16e-07
3.22e-05	1.89e-07	2.76e-05	3.22e-07
3.24e-05	1.91e-07	2.78e-05	3.09e-07
3.26e-05	1.93e-07	2.8e-05	3.12e-07
3.28e-05	1.93e-07	2.82e-05	3.23e-07
3.31e-05	1.88e-07	2.84e-05	3.19e-07
3.33e-05	1.89e-07	2.86e-05	3.25e-07
3.35e-05	1.94e-07	2.88e-05	3.18e-07
3.38e-05	1.91e-07	2.9e-05	3.18e-07
3.4e-05	1.93e-07	2.92e-05	3.27e-07
3.42e-05	1.82e-07	2.94e-05	3.2e-07
3.45e-05	1.95e-07	2.97e-05	3.19e-07
3.47e-05	1.95e-07	2.99e-05	3.22e-07
3.49e-05	1.99e-07	3.01e-05	3.25e-07
3.52e-05	2e-07	3.03e-05	3.29e-07
3.54e-05	2e-07	3.05e-05	3.44e-07
3.57e-05	2e-07	3.07e-05	3.41e-07
3.59e-05	2e-07	3.09e-05	3.31e-07
3.61e-05	2.05e-07	3.12e-05	3.32e-07
3.64e-05	2.06e-07	3.14e-05	3.27e-07
3.66e-05	2.03e-07	3.16e-05	3.35e-07
3.69e-05	2.06e-07	3.18e-05	3.29e-07
3.71e-05	2.05e-07	3.2e-05	3.28e-07
3.74e-05	2.01e-07	3.23e-05	3.3e-07
3.76e-05	1.97e-07	3.25e-05	3.33e-07
3.79e-05	2.03e-07	3.27e-05	3.36e-07
3.81e-05	2.1e-07	3.29e-05	3.3e-07
3.84e-05	1.95e-07	3.32e-05	3.35e-07
3.87e-05	2.08e-07	3.34e-05	3.32e-07
3.89e-05	1.96e-07	3.36e-05	3.42e-07
3.92e-05	2.08e-07	3.39e-05	3.4e-07
3.94e-05	2.1e-07	3.41e-05	3.39e-07
3.97e-05	2.01e-07	3.43e-05	3.4e-07
4e-05	2.09e-07	3.46e-05	3.57e-07
4.02e-05	2.09e-07	3.48e-05	3.5e-07
4.05e-05	2.16e-07	3.5e-05	3.49e-07
4.08e-05	2.06e-07	3.53e-05	3.44e-07
4.1e-05	2.08e-07	3.55e-05	3.59e-07
4.13e-05	2.23e-07	3.58e-05	3.45e-07
4.16e-05	2.1e-07	3.6e-05	3.57e-07
4.18e-05	2.09e-07	3.62e-05	3.69e-07
4.21e-05	2.15e-07	3.65e-05	3.51e-07
4.24e-05	2.19e-07	3.67e-05	3.5e-07
4.27e-05	2.13e-07	3.7e-05	3.57e-07
4.29e-05	2.14e-07	3.72e-05	3.48e-07
4.32e-05	2.17e-07	3.75e-05	3.55e-07
4.35e-05	2.21e-07	3.77e-05	3.51e-07
4.38e-05	2.12e-07	3.8e-05	3.54e-07
4.41e-05	2.12e-07	3.82e-05	3.71e-07
4.44e-05	2.2e-07	3.85e-05	3.59e-07
4.46e-05	2.27e-07	3.87e-05	3.65e-07
4.49e-05	2.29e-07	3.9e-05	3.54e-07
4.52e-05	2.21e-07	3.93e-05	3.74e-07
4.55e-05	2.15e-07	3.95e-05	3.74e-07
4.58e-05	2.23e-07	3.98e-05	3.67e-07
4.61e-05	2.27e-07	4e-05	3.58e-07
4.64e-05	2.21e-07	4.03e-05	3.67e-07
4.67e-05	2.26e-07	4.06e-05	3.7e-07
4.7e-05	2.27e-07	4.08e-05	3.68e-07
4.73e-05	2.35e-07	4.11e-05	3.71e-07
4.76e-05	2.29e-07	4.14e-05	3.68e-07
4.79e-05	2.24e-07	4.16e-05	3.62e-07
4.82e-05	2.36e-07	4.19e-05	3.71e-07
4.85e-05	2.35e-07	4.22e-05	3.66e-07
4.88e-05	2.26e-07	4.25e-05	3.71e-07
4.91e-05	2.33e-07	4.27e-05	3.57e-07
4.94e-05	2.24e-07	4.3e-05	3.62e-07
4.97e-05	2.28e-07	4.33e-05	3.83e-07
5e-05	2.36e-07	4.36e-05	3.82e-07
5.04e-05	2.31e-07	4.39e-05	3.9e-07
5.07e-05	2.29e-07	4.41e-05	3.78e-07
5.1e-05	2.31e-07	4.44e-05	3.88e-07
5.13e-05	2.29e-07	4.47e-05	3.8e-07
5.16e-05	2.37e-07	4.5e-05	3.84e-07
5.19e-05	2.34e-07	4.53e-05	3.82e-07
5.23e-05	2.49e-07	4.56e-05	3.77e-07
5.26e-05	2.31e-07	4.59e-05	3.88e-07
5.29e-05	2.29e-07	4.62e-05	3.95e-07
5.32e-05	2.35e-07	4.65e-05	3.91e-07
5.36e-05	2.33e-07	4.67e-05	3.8e-07
5.39e-05	2.32e-07	4.7e-05	3.72e-07
5.42e-05	2.33e-07	4.73e-05	3.5e-07
5.46e-05	2.44e-07	4.76e-05	3.68e-07
5.49e-05	2.55e-07	4.79e-05	3.69e-07
5.52e-05	2.38e-07	4.82e-05	3.79e-07
5.56e-05	2.37e-07	4.85e-05	3.79e-07
5.59e-05	2.53e-07	4.89e-05	3.9e-07
5.62e-05	2.38e-07	4.92e-05	3.79e-07
5.66e-05	2.39e-07	4.95e-05	3.96e-07
5.69e-05	2.49e-07	4.98e-05	3.76e-07
5.73e-05	2.36e-07	5.01e-05	3.99e-07
5.76e-05	2.45e-07	5.04e-05	3.99e-07
5.8e-05	2.47e-07	5.07e-05	3.83e-07
5.83e-05	2.48e-07	5.1e-05	3.7e-07
5.87e-05	2.47e-07	5.13e-05	3.72e-07
5.9e-05	2.59e-07	5.17e-05	4.01e-07
5.94e-05	2.56e-07	5.2e-05	3.86e-07
5.97e-05	2.56e-07	5.23e-05	3.83e-07
6.01e-05	2.55e-07	5.26e-05	3.98e-07
6.05e-05	2.45e-07	5.29e-05	4e-07
6.08e-05	2.54e-07	5.33e-05	3.97e-07
6.12e-05	2.59e-07	5.36e-05	3.95e-07
6.15e-05	2.71e-07	5.39e-05	3.94e-07
6.19e-05	2.5e-07	5.43e-05	3.82e-07
6.23e-05	2.54e-07	5.46e-05	3.92e-07
6.26e-05	2.59e-07	5.49e-05	3.96e-07
6.3e-05	2.61e-07	5.53e-05	4.04e-07
6.34e-05	2.61e-07	5.56e-05	3.81e-07
6.38e-05	2.57e-07	5.59e-05	3.98e-07
6.41e-05	2.61e-07	5.63e-05	4.04e-07
6.45e-05	2.67e-07	5.66e-05	4.01e-07
6.49e-05	2.71e-07	5.7e-05	4e-07
6.53e-05	2.63e-07	5.73e-05	3.92e-07
6.57e-05	2.62e-07	5.76e-05	3.59e-07
6.6e-05	2.58e-07	5.8e-05	3.79e-07
6.64e-05	2.65e-07	5.83e-05	3.93e-07
6.68e-05	2.74e-07	5.87e-05	3.76e-07
6.72e-05	2.64e-07	5.9e-05	4.09e-07
6.76e-05	2.56e-07	5.94e-05	3.85e-07
6.8e-05	2.58e-07	5.97e-05	3.94e-07
6.84e-05	2.55e-07	6.01e-05	4.09e-07
6.88e-05	2.77e-07	6.05e-05	4.02e-07
6.92e-05	2.56e-07	6.08e-05	4.08e-07
6.96e-05	2.65e-07	6.12e-05	3.88e-07
7e-05	2.78e-07	6.15e-05	3.79e-07
7.04e-05	2.71e-07	6.19e-05	3.79e-07
7.08e-05	2.63e-07	6.23e-05	4.08e-07
7.12e-05	2.69e-07	6.26e-05	3.96e-07
7.16e-05	2.68e-07	6.3e-05	3.95e-07
7.2e-05	2.67e-07	6.34e-05	3.89e-07
7.24e-05	2.64e-07	6.38e-05	3.95e-07
7.28e-05	2.73e-07	6.41e-05	4.1e-07
7.33e-05	2.77e-07	6.45e-05	3.87e-07
7.37e-05	2.82e-07	6.49e-05	3.93e-07
7.41e-05	2.64e-07	6.53e-05	4.06e-07
7.45e-05	2.83e-07	6.56e-05	3.75e-07
7.49e-05	2.84e-07	6.6e-05	3.96e-07
7.54e-05	2.59e-07	6.64e-05	3.75e-07
7.58e-05	2.83e-07	6.68e-05	4e-07
7.62e-05	2.82e-07	6.72e-05	4.09e-07
7.66e-05	2.89e-07	6.76e-05	4.26e-07
7.71e-05	2.74e-07	6.8e-05	4.12e-07
7.75e-05	2.67e-07	6.83e-05	4.03e-07
7.79e-05	2.88e-07	6.87e-05	4.04e-07
7.84e-05	2.78e-07	6.91e-05	4e-07
7.88e-05	2.94e-07	6.95e-05	3.82e-07
7.93e-05	2.74e-07	6.99e-05	4e-07
7.97e-05	2.85e-07	7.03e-05	3.95e-07
8.01e-05	2.85e-07	7.07e-05	3.99e-07
8.06e-05	2.71e-07	7.11e-05	4.01e-07
8.1e-05	2.78e-07	7.15e-05	4.2e-07
8.15e-05	2.95e-07	7.2e-05	4.06e-07
8.19e-05	2.93e-07	7.24e-05	3.9e-07
8.24e-05	2.84e-07	7.28e-05	3.99e-07
8.28e-05	2.98e-07	7.32e-05	3.82e-07
8.33e-05	2.94e-07	7.36e-05	3.92e-07
8.38e-05	2.79e-07	7.4e-05	4.04e-07
8.42e-05	2.84e-07	7.44e-05	3.94e-07
8.47e-05	2.97e-07	7.49e-05	3.6e-07
8.51e-05	3.02e-07	7.53e-05	3.92e-07
8.56e-05	3.13e-07	7.57e-05	3.91e-07
8.61e-05	2.97e-07	7.61e-05	3.96e-07
8.66e-05	2.86e-07	7.66e-05	3.9e-07
8.7e-05	2.75e-07	7.7e-05	3.91e-07
8.75e-05	2.89e-07	7.74e-05	3.9e-07
8.8e-05	2.96e-07	7.78e-05	4.23e-07
8.85e-05	2.83e-07	7.83e-05	4.02e-07
8.89e-05	2.95e-07	7.87e-05	3.7e-07
8.94e-05	2.99e-07	7.92e-05	3.75e-07
8.99e-05	3.02e-07	7.96e-05	4e-07
9.04e-05	2.98e-07	8e-05	3.89e-07
9.09e-05	3.11e-07	8.05e-05	3.77e-07
9.14e-05	2.82e-07	8.09e-05	3.82e-07
9.19e-05	3.32e-07	8.14e-05	3.89e-07
9.24e-05	2.83e-07	8.18e-05	3.76e-07
9.28e-05	3.04e-07	8.23e-05	3.81e-07
9.33e-05	3.07e-07	8.27e-05	4.01e-07
9.38e-05	2.84e-07	8.32e-05	3.96e-07
9.43e-05	3.06e-07	8.36e-05	4.33e-07
9.49e-05	3.34e-07	8.41e-05	3.91e-07
9.54e-05	3.12e-07	8.46e-05	4.28e-07
9.59e-05	3.05e-07	8.5e-05	4.04e-07
9.64e-05	2.95e-07	8.55e-05	4.23e-07
9.69e-05	3.18e-07	8.59e-05	4.13e-07
9.74e-05	3.09e-07	8.64e-05	3.82e-07
9.79e-05	3.06e-07	8.69e-05	3.54e-07
9.84e-05	3.09e-07	8.74e-05	3.81e-07
9.9e-05	3.14e-07	8.78e-05	4.07e-07
9.95e-05	3.02e-07	8.83e-05	3.99e-07
0.0001	3.44e-07	8.88e-05	4.29e-07
0.000101	3.15e-07	8.93e-05	4e-07
0.000101	3.16e-07	8.97e-05	3.97e-07
0.000102	3.32e-07	9.02e-05	4.17e-07
0.000102	3.11e-07	9.07e-05	3.93e-07
0.000103	3.16e-07	9.12e-05	3.91e-07
0.000103	3.23e-07	9.17e-05	3.86e-07
0.000104	3.26e-07	9.22e-05	3.99e-07
0.000104	3.06e-07	9.27e-05	3.99e-07
0.000105	3.02e-07	9.32e-05	3.99e-07
0.000105	3.08e-07	9.37e-05	3.86e-07
0.000106	3.21e-07	9.42e-05	4.05e-07
0.000106	3.2e-07	9.47e-05	4.09e-07
0.000107	3.32e-07	9.52e-05	3.8e-07
0.000108	3.17e-07	9.57e-05	3.65e-07
0.000108	3.11e-07	9.62e-05	3.73e-07
0.000109	3.12e-07	9.67e-05	4.14e-07
0.000109	3.17e-07	9.72e-05	4.18e-07
0.00011	3.23e-07	9.77e-05	3.89e-07
0.00011	3.14e-07	9.82e-05	3.9e-07
0.000111	3.1e-07	9.87e-05	4.13e-07
0.000112	3.24e-07	9.93e-05	3.94e-07
0.000112	3.34e-07	9.98e-05	3.93e-07
0.000113	3.03e-07	0.0001	3.83e-07
0.000113	3.27e-07	0.000101	3.82e-07
0.000114	3.39e-07	0.000101	3.8e-07
0.000114	3.37e-07	0.000102	4e-07
0.000115	3.22e-07	0.000102	3.97e-07
0.000116	3.15e-07	0.000103	3.68e-07
0.000116	3.55e-07	0.000103	4.2e-07
0.000117	3.45e-07	0.000104	3.66e-07
0.000117	3.41e-07	0.000105	3.91e-07
0.000118	3.37e-07	0.000105	4.33e-07
0.000119	3.35e-07	0.000106	4.22e-07
0.000119	3.35e-07	0.000106	3.39e-07
0.00012	3.24e-07	0.000107	4.08e-07
0.00012	3.29e-07	0.000107	3.92e-07
0.000121	3.46e-07	0.000108	3.83e-07
0.000122	3.4e-07	0.000108	3.66e-07
0.000122	3.32e-07	0.000109	3.71e-07
0.000123	3.55e-07	0.00011	3.78e-07
0.000123	3.59e-07	0.00011	3.97e-07
0.000124	3.35e-07	0.000111	3.89e-07
0.000125	3.27e-07	0.000111	3.66e-07
		0.000112	3.99e-07
		0.000112	3.47e-07
		0.000113	3.62e-07
		0.000113	3.78e-07
		0.000114	3.55e-07
		0.000115	4.06e-07
		0.000115	4.04e-07
		0.000116	4.02e-07
		0.000116	3.86e-07
		0.000117	4.12e-07
		0.000118	3.85e-07
		0.000118	4.04e-07
		0.000119	4.06e-07
		0.000119	4.1e-07
		0.00012	3.95e-07
		0.000121	4.28e-07
		0.000121	3.63e-07
		0.000122	3.97e-07
		0.000122	3.35e-07
