# Supplementary material for: Selective cargo and membrane recognition by SNX17 regulates its interaction with Retriever
Source: EMBO Rep. 2024 Dec 9;26(2):470–93. doi: 10.1038/s44319-024-00340-1 (PMC11772769; doi:10.1038/s44319-024-00340-1)
Supplement: Supplementary file 8 — EV and Appendix Figures Source Data [file 44319_2024_340_MOESM8_ESM.zip › EMBOR-2024-59048V3_SourceDataForExpandedView+Appendix/Figure S11/S11 SNX17-LRP1_4464-4477.pdb]

ATOM      1  N   MET A   1      -3.196  -3.525  -7.525  1.00 67.88           N  
ATOM      2  H   MET A   1      -2.713  -3.082  -8.293  1.00 67.88           H  
ATOM      3  H2  MET A   1      -4.030  -3.957  -7.898  1.00 67.88           H  
ATOM      4  H3  MET A   1      -3.460  -2.818  -6.854  1.00 67.88           H  
ATOM      5  CA  MET A   1      -2.338  -4.564  -6.904  1.00 67.88           C  
ATOM      6  HA  MET A   1      -1.395  -4.120  -6.586  1.00 67.88           H  
ATOM      7  C   MET A   1      -2.043  -5.639  -7.930  1.00 67.88           C  
ATOM      8  CB  MET A   1      -3.037  -5.173  -5.695  1.00 67.88           C  
ATOM      9  HB2 MET A   1      -3.306  -4.352  -5.032  1.00 67.88           H  
ATOM     10  HB3 MET A   1      -3.949  -5.674  -6.018  1.00 67.88           H  
ATOM     11  O   MET A   1      -2.963  -6.047  -8.624  1.00 67.88           O  
ATOM     12  CG  MET A   1      -2.160  -6.167  -4.935  1.00 67.88           C  
ATOM     13  HG2 MET A   1      -1.305  -5.651  -4.498  1.00 67.88           H  
ATOM     14  HG3 MET A   1      -1.798  -6.942  -5.611  1.00 67.88           H  
ATOM     15  SD  MET A   1      -3.107  -6.961  -3.645  1.00 67.88           S  
ATOM     16  CE  MET A   1      -3.532  -5.517  -2.633  1.00 67.88           C  
ATOM     17  HE1 MET A   1      -4.225  -4.868  -3.168  1.00 67.88           H  
ATOM     18  HE2 MET A   1      -2.630  -4.954  -2.392  1.00 67.88           H  
ATOM     19  HE3 MET A   1      -4.044  -5.826  -1.721  1.00 67.88           H  
ATOM     20  N   HIS A   2      -0.786  -6.055  -8.054  1.00 71.38           N  
ATOM     21  H   HIS A   2      -0.082  -5.711  -7.417  1.00 71.38           H  
ATOM     22  CA  HIS A   2      -0.303  -6.869  -9.166  1.00 71.38           C  
ATOM     23  HA  HIS A   2      -1.082  -6.981  -9.921  1.00 71.38           H  
ATOM     24  C   HIS A   2       0.123  -8.260  -8.695  1.00 71.38           C  
ATOM     25  CB  HIS A   2       0.869  -6.115  -9.808  1.00 71.38           C  
ATOM     26  HB2 HIS A   2       1.679  -6.014  -9.087  1.00 71.38           H  
ATOM     27  HB3 HIS A   2       0.535  -5.112 -10.073  1.00 71.38           H  
ATOM     28  O   HIS A   2       1.085  -8.381  -7.945  1.00 71.38           O  
ATOM     29  CG  HIS A   2       1.415  -6.767 -11.048  1.00 71.38           C  
ATOM     30  CD2 HIS A   2       1.554  -6.161 -12.261  1.00 71.38           C  
ATOM     31  HD2 HIS A   2       1.304  -5.135 -12.489  1.00 71.38           H  
ATOM     32  ND1 HIS A   2       1.926  -8.040 -11.182  1.00 71.38           N  
ATOM     33  HD1 HIS A   2       2.014  -8.742 -10.461  1.00 71.38           H  
ATOM     34  CE1 HIS A   2       2.287  -8.213 -12.463  1.00 71.38           C  
ATOM     35  HE1 HIS A   2       2.690  -9.119 -12.888  1.00 71.38           H  
ATOM     36  NE2 HIS A   2       2.079  -7.091 -13.156  1.00 71.38           N  
ATOM     37  N   PHE A   3      -0.533  -9.311  -9.182  1.00 85.62           N  
ATOM     38  H   PHE A   3      -1.284  -9.157  -9.841  1.00 85.62           H  
ATOM     39  CA  PHE A   3      -0.084 -10.692  -8.989  1.00 85.62           C  
ATOM     40  HA  PHE A   3       0.548 -10.751  -8.103  1.00 85.62           H  
ATOM     41  C   PHE A   3       0.759 -11.139 -10.184  1.00 85.62           C  
ATOM     42  CB  PHE A   3      -1.282 -11.619  -8.745  1.00 85.62           C  
ATOM     43  HB2 PHE A   3      -2.084 -11.384  -9.445  1.00 85.62           H  
ATOM     44  HB3 PHE A   3      -0.974 -12.646  -8.943  1.00 85.62           H  
ATOM     45  O   PHE A   3       0.449 -10.817 -11.328  1.00 85.62           O  
ATOM     46  CG  PHE A   3      -1.808 -11.544  -7.324  1.00 85.62           C  
ATOM     47  CD1 PHE A   3      -1.511 -12.573  -6.410  1.00 85.62           C  
ATOM     48  HD1 PHE A   3      -0.931 -13.428  -6.724  1.00 85.62           H  
ATOM     49  CD2 PHE A   3      -2.554 -10.429  -6.896  1.00 85.62           C  
ATOM     50  HD2 PHE A   3      -2.787  -9.635  -7.591  1.00 85.62           H  
ATOM     51  CE1 PHE A   3      -1.957 -12.488  -5.080  1.00 85.62           C  
ATOM     52  HE1 PHE A   3      -1.714 -13.268  -4.374  1.00 85.62           H  
ATOM     53  CE2 PHE A   3      -2.978 -10.335  -5.558  1.00 85.62           C  
ATOM     54  HE2 PHE A   3      -3.517  -9.468  -5.207  1.00 85.62           H  
ATOM     55  CZ  PHE A   3      -2.684 -11.364  -4.652  1.00 85.62           C  
ATOM     56  HZ  PHE A   3      -2.999 -11.280  -3.622  1.00 85.62           H  
ATOM     57  N   SER A   4       1.834 -11.868  -9.924  1.00 85.81           N  
ATOM     58  H   SER A   4       2.062 -12.064  -8.960  1.00 85.81           H  
ATOM     59  CA  SER A   4       2.680 -12.482 -10.952  1.00 85.81           C  
ATOM     60  HA  SER A   4       2.081 -12.670 -11.842  1.00 85.81           H  
ATOM     61  C   SER A   4       3.215 -13.819 -10.468  1.00 85.81           C  
ATOM     62  CB  SER A   4       3.845 -11.571 -11.360  1.00 85.81           C  
ATOM     63  HB2 SER A   4       4.575 -12.142 -11.933  1.00 85.81           H  
ATOM     64  HB3 SER A   4       3.463 -10.776 -12.000  1.00 85.81           H  
ATOM     65  O   SER A   4       3.310 -14.040  -9.265  1.00 85.81           O  
ATOM     66  OG  SER A   4       4.474 -10.993 -10.233  1.00 85.81           O  
ATOM     67  HG  SER A   4       4.324 -11.577  -9.486  1.00 85.81           H  
ATOM     68  N   ILE A   5       3.598 -14.688 -11.393  1.00 92.31           N  
ATOM     69  H   ILE A   5       3.531 -14.394 -12.357  1.00 92.31           H  
ATOM     70  CA  ILE A   5       4.315 -15.931 -11.113  1.00 92.31           C  
ATOM     71  HA  ILE A   5       4.624 -15.927 -10.067  1.00 92.31           H  
ATOM     72  C   ILE A   5       5.577 -15.934 -11.974  1.00 92.31           C  
ATOM     73  CB  ILE A   5       3.424 -17.177 -11.326  1.00 92.31           C  
ATOM     74  HB  ILE A   5       3.200 -17.279 -12.387  1.00 92.31           H  
ATOM     75  O   ILE A   5       5.611 -16.647 -12.969  1.00 92.31           O  
ATOM     76  CG1 ILE A   5       2.086 -17.043 -10.562  1.00 92.31           C  
ATOM     77 HG12 ILE A   5       2.292 -16.842  -9.511  1.00 92.31           H  
ATOM     78 HG13 ILE A   5       1.529 -16.198 -10.965  1.00 92.31           H  
ATOM     79  CG2 ILE A   5       4.172 -18.443 -10.865  1.00 92.31           C  
ATOM     80 HG21 ILE A   5       4.252 -18.451  -9.778  1.00 92.31           H  
ATOM     81 HG22 ILE A   5       5.178 -18.487 -11.282  1.00 92.31           H  
ATOM     82 HG23 ILE A   5       3.633 -19.327 -11.207  1.00 92.31           H  
ATOM     83  CD1 ILE A   5       1.177 -18.272 -10.664  1.00 92.31           C  
ATOM     84 HD11 ILE A   5       0.183 -18.019 -10.294  1.00 92.31           H  
ATOM     85 HD12 ILE A   5       1.105 -18.586 -11.705  1.00 92.31           H  
ATOM     86 HD13 ILE A   5       1.573 -19.090 -10.062  1.00 92.31           H  
ATOM     87  N   PRO A   6       6.589 -15.099 -11.677  1.00 86.81           N  
ATOM     88  CA  PRO A   6       7.714 -14.878 -12.588  1.00 86.81           C  
ATOM     89  HA  PRO A   6       7.345 -14.561 -13.564  1.00 86.81           H  
ATOM     90  C   PRO A   6       8.585 -16.121 -12.799  1.00 86.81           C  
ATOM     91  CB  PRO A   6       8.520 -13.741 -11.953  1.00 86.81           C  
ATOM     92  HB2 PRO A   6       9.589 -13.828 -12.150  1.00 86.81           H  
ATOM     93  HB3 PRO A   6       8.147 -12.785 -12.320  1.00 86.81           H  
ATOM     94  O   PRO A   6       9.264 -16.218 -13.815  1.00 86.81           O  
ATOM     95  CG  PRO A   6       8.210 -13.867 -10.462  1.00 86.81           C  
ATOM     96  HG2 PRO A   6       8.834 -14.641 -10.016  1.00 86.81           H  
ATOM     97  HG3 PRO A   6       8.341 -12.919  -9.941  1.00 86.81           H  
ATOM     98  CD  PRO A   6       6.751 -14.315 -10.461  1.00 86.81           C  
ATOM     99  HD2 PRO A   6       6.100 -13.442 -10.497  1.00 86.81           H  
ATOM    100  HD3 PRO A   6       6.548 -14.904  -9.567  1.00 86.81           H  
ATOM    101  N   GLU A   7       8.571 -17.064 -11.857  1.00 90.50           N  
ATOM    102  H   GLU A   7       7.977 -16.945 -11.049  1.00 90.50           H  
ATOM    103  CA  GLU A   7       9.432 -18.240 -11.884  1.00 90.50           C  
ATOM    104  HA  GLU A   7       9.641 -18.494 -12.923  1.00 90.50           H  
ATOM    105  C   GLU A   7       8.761 -19.466 -11.249  1.00 90.50           C  
ATOM    106  CB  GLU A   7      10.783 -17.909 -11.217  1.00 90.50           C  
ATOM    107  HB2 GLU A   7      11.458 -18.753 -11.356  1.00 90.50           H  
ATOM    108  HB3 GLU A   7      11.216 -17.042 -11.717  1.00 90.50           H  
ATOM    109  O   GLU A   7       7.757 -19.379 -10.530  1.00 90.50           O  
ATOM    110  CG  GLU A   7      10.652 -17.613  -9.716  1.00 90.50           C  
ATOM    111  HG2 GLU A   7      10.275 -18.514  -9.232  1.00 90.50           H  
ATOM    112  HG3 GLU A   7       9.917 -16.821  -9.567  1.00 90.50           H  
ATOM    113  CD  GLU A   7      11.962 -17.202  -9.029  1.00 90.50           C  
ATOM    114  OE1 GLU A   7      11.865 -16.868  -7.824  1.00 90.50           O  
ATOM    115  OE2 GLU A   7      13.032 -17.234  -9.676  1.00 90.50           O  
ATOM    116  N   THR A   8       9.352 -20.626 -11.521  1.00 94.44           N  
ATOM    117  H   THR A   8      10.192 -20.610 -12.082  1.00 94.44           H  
ATOM    118  CA  THR A   8       9.010 -21.896 -10.883  1.00 94.44           C  
ATOM    119  HA  THR A   8       8.320 -21.707 -10.061  1.00 94.44           H  
ATOM    120  C   THR A   8      10.258 -22.538 -10.306  1.00 94.44           C  
ATOM    121  CB  THR A   8       8.348 -22.887 -11.850  1.00 94.44           C  
ATOM    122  HB  THR A   8       8.122 -23.797 -11.294  1.00 94.44           H  
ATOM    123  O   THR A   8      11.319 -22.489 -10.924  1.00 94.44           O  
ATOM    124  CG2 THR A   8       7.049 -22.352 -12.443  1.00 94.44           C  
ATOM    125 HG21 THR A   8       6.396 -22.022 -11.636  1.00 94.44           H  
ATOM    126 HG22 THR A   8       6.561 -23.141 -13.015  1.00 94.44           H  
ATOM    127 HG23 THR A   8       7.266 -21.512 -13.103  1.00 94.44           H  
ATOM    128  OG1 THR A   8       9.207 -23.213 -12.919  1.00 94.44           O  
ATOM    129  HG1 THR A   8      10.106 -23.021 -12.643  1.00 94.44           H  
ATOM    130  N   GLU A   9      10.120 -23.215  -9.175  1.00 92.00           N  
ATOM    131  H   GLU A   9       9.204 -23.251  -8.750  1.00 92.00           H  
ATOM    132  CA  GLU A   9      11.208 -23.941  -8.527  1.00 92.00           C  
ATOM    133  HA  GLU A   9      12.140 -23.786  -9.070  1.00 92.00           H  
ATOM    134  C   GLU A   9      10.894 -25.442  -8.523  1.00 92.00           C  
ATOM    135  CB  GLU A   9      11.419 -23.419  -7.097  1.00 92.00           C  
ATOM    136  HB2 GLU A   9      12.143 -24.069  -6.605  1.00 92.00           H  
ATOM    137  HB3 GLU A   9      10.474 -23.501  -6.560  1.00 92.00           H  
ATOM    138  O   GLU A   9       9.804 -25.859  -8.128  1.00 92.00           O  
ATOM    139  CG  GLU A   9      11.926 -21.965  -6.995  1.00 92.00           C  
ATOM    140  HG2 GLU A   9      12.920 -21.907  -7.437  1.00 92.00           H  
ATOM    141  HG3 GLU A   9      11.259 -21.313  -7.559  1.00 92.00           H  
ATOM    142  CD  GLU A   9      11.981 -21.477  -5.528  1.00 92.00           C  
ATOM    143  OE1 GLU A   9      12.109 -20.257  -5.261  1.00 92.00           O  
ATOM    144  OE2 GLU A   9      11.825 -22.301  -4.598  1.00 92.00           O  
ATOM    145  N   SER A  10      11.851 -26.278  -8.927  1.00 90.50           N  
ATOM    146  H   SER A  10      12.748 -25.895  -9.187  1.00 90.50           H  
ATOM    147  CA  SER A  10      11.756 -27.722  -8.684  1.00 90.50           C  
ATOM    148  HA  SER A  10      10.724 -28.051  -8.804  1.00 90.50           H  
ATOM    149  C   SER A  10      12.195 -28.005  -7.254  1.00 90.50           C  
ATOM    150  CB  SER A  10      12.611 -28.517  -9.669  1.00 90.50           C  
ATOM    151  HB2 SER A  10      12.600 -29.570  -9.389  1.00 90.50           H  
ATOM    152  HB3 SER A  10      13.639 -28.155  -9.651  1.00 90.50           H  
ATOM    153  O   SER A  10      13.323 -27.695  -6.879  1.00 90.50           O  
ATOM    154  OG  SER A  10      12.072 -28.381 -10.967  1.00 90.50           O  
ATOM    155  HG  SER A  10      12.090 -27.453 -11.211  1.00 90.50           H  
ATOM    156  N   ARG A  11      11.312 -28.589  -6.447  1.00 87.44           N  
ATOM    157  H   ARG A  11      10.406 -28.830  -6.823  1.00 87.44           H  
ATOM    158  CA  ARG A  11      11.587 -28.918  -5.047  1.00 87.44           C  
ATOM    159  HA  ARG A  11      12.617 -28.651  -4.811  1.00 87.44           H  
ATOM    160  C   ARG A  11      11.466 -30.421  -4.845  1.00 87.44           C  
ATOM    161  CB  ARG A  11      10.668 -28.109  -4.116  1.00 87.44           C  
ATOM    162  HB2 ARG A  11       9.633 -28.379  -4.320  1.00 87.44           H  
ATOM    163  HB3 ARG A  11      10.902 -28.370  -3.084  1.00 87.44           H  
ATOM    164  O   ARG A  11      10.525 -31.045  -5.334  1.00 87.44           O  
ATOM    165  CG  ARG A  11      10.834 -26.589  -4.316  1.00 87.44           C  
ATOM    166  HG2 ARG A  11      11.892 -26.334  -4.363  1.00 87.44           H  
ATOM    167  HG3 ARG A  11      10.381 -26.312  -5.268  1.00 87.44           H  
ATOM    168  CD  ARG A  11      10.171 -25.749  -3.215  1.00 87.44           C  
ATOM    169  HD2 ARG A  11       9.166 -26.128  -3.029  1.00 87.44           H  
ATOM    170  HD3 ARG A  11      10.097 -24.726  -3.584  1.00 87.44           H  
ATOM    171  NE  ARG A  11      10.964 -25.743  -1.968  1.00 87.44           N  
ATOM    172  HE  ARG A  11      11.830 -26.263  -1.982  1.00 87.44           H  
ATOM    173  NH1 ARG A  11       9.633 -24.312  -0.760  1.00 87.44           N  
ATOM    174 HH11 ARG A  11       9.409 -23.867   0.119  1.00 87.44           H  
ATOM    175 HH12 ARG A  11       8.984 -24.299  -1.534  1.00 87.44           H  
ATOM    176  NH2 ARG A  11      11.516 -25.087   0.147  1.00 87.44           N  
ATOM    177 HH21 ARG A  11      12.330 -25.685   0.123  1.00 87.44           H  
ATOM    178 HH22 ARG A  11      11.288 -24.597   1.000  1.00 87.44           H  
ATOM    179  CZ  ARG A  11      10.706 -25.046  -0.874  1.00 87.44           C  
ATOM    180  N   SER A  12      12.414 -31.011  -4.125  1.00 80.31           N  
ATOM    181  H   SER A  12      13.164 -30.460  -3.733  1.00 80.31           H  
ATOM    182  CA  SER A  12      12.262 -32.371  -3.608  1.00 80.31           C  
ATOM    183  HA  SER A  12      11.992 -33.037  -4.427  1.00 80.31           H  
ATOM    184  C   SER A  12      11.129 -32.392  -2.582  1.00 80.31           C  
ATOM    185  CB  SER A  12      13.582 -32.874  -3.011  1.00 80.31           C  
ATOM    186  HB2 SER A  12      13.406 -33.781  -2.433  1.00 80.31           H  
ATOM    187  HB3 SER A  12      14.264 -33.111  -3.828  1.00 80.31           H  
ATOM    188  O   SER A  12      10.940 -31.423  -1.843  1.00 80.31           O  
ATOM    189  OG  SER A  12      14.187 -31.890  -2.193  1.00 80.31           O  
ATOM    190  HG  SER A  12      13.869 -32.000  -1.294  1.00 80.31           H  
ATOM    191  N   GLY A  13      10.344 -33.468  -2.554  1.00 66.50           N  
ATOM    192  H   GLY A  13      10.558 -34.272  -3.127  1.00 66.50           H  
ATOM    193  CA  GLY A  13       9.381 -33.656  -1.478  1.00 66.50           C  
ATOM    194  HA2 GLY A  13       8.720 -32.791  -1.415  1.00 66.50           H  
ATOM    195  HA3 GLY A  13       8.780 -34.546  -1.667  1.00 66.50           H  
ATOM    196  C   GLY A  13      10.111 -33.833  -0.150  1.00 66.50           C  
ATOM    197  O   GLY A  13      11.160 -34.480  -0.102  1.00 66.50           O  
ATOM    198  N   ASP A  14       9.549 -33.277   0.922  1.00 59.97           N  
ATOM    199  H   ASP A  14       8.740 -32.679   0.835  1.00 59.97           H  
ATOM    200  CA  ASP A  14      10.011 -33.600   2.271  1.00 59.97           C  
ATOM    201  HA  ASP A  14      11.058 -33.310   2.353  1.00 59.97           H  
ATOM    202  C   ASP A  14       9.918 -35.118   2.502  1.00 59.97           C  
ATOM    203  CB  ASP A  14       9.219 -32.815   3.328  1.00 59.97           C  
ATOM    204  HB2 ASP A  14       8.160 -33.052   3.229  1.00 59.97           H  
ATOM    205  HB3 ASP A  14       9.547 -33.131   4.319  1.00 59.97           H  
ATOM    206  O   ASP A  14       9.080 -35.807   1.908  1.00 59.97           O  
ATOM    207  CG  ASP A  14       9.428 -31.301   3.210  1.00 59.97           C  
ATOM    208  OD1 ASP A  14      10.579 -30.884   2.954  1.00 59.97           O  
ATOM    209  OD2 ASP A  14       8.413 -30.576   3.292  1.00 59.97           O  
ATOM    210  N   SER A  15      10.819 -35.642   3.335  1.00 62.25           N  
ATOM    211  H   SER A  15      11.413 -34.997   3.835  1.00 62.25           H  
ATOM    212  CA  SER A  15      10.878 -37.053   3.748  1.00 62.25           C  
ATOM    213  HA  SER A  15      11.861 -37.204   4.196  1.00 62.25           H  
ATOM    214  C   SER A  15      10.795 -38.078   2.605  1.00 62.25           C  
ATOM    215  CB  SER A  15       9.858 -37.326   4.858  1.00 62.25           C  
ATOM    216  HB2 SER A  15       8.849 -37.154   4.484  1.00 62.25           H  
ATOM    217  HB3 SER A  15       9.949 -38.361   5.189  1.00 62.25           H  
ATOM    218  O   SER A  15      10.120 -39.098   2.720  1.00 62.25           O  
ATOM    219  OG  SER A  15      10.120 -36.464   5.949  1.00 62.25           O  
ATOM    220  HG  SER A  15       9.640 -36.782   6.718  1.00 62.25           H  
ATOM    221  N   GLY A  16      11.492 -37.822   1.493  1.00 63.16           N  
ATOM    222  H   GLY A  16      11.957 -36.928   1.417  1.00 63.16           H  
ATOM    223  CA  GLY A  16      11.570 -38.758   0.364  1.00 63.16           C  
ATOM    224  HA2 GLY A  16      11.653 -39.778   0.740  1.00 63.16           H  
ATOM    225  HA3 GLY A  16      12.466 -38.533  -0.216  1.00 63.16           H  
ATOM    226  C   GLY A  16      10.374 -38.702  -0.589  1.00 63.16           C  
ATOM    227  O   GLY A  16      10.230 -39.571  -1.447  1.00 63.16           O  
ATOM    228  N   GLY A  17       9.517 -37.686  -0.466  1.00 64.62           N  
ATOM    229  H   GLY A  17       9.641 -37.034   0.296  1.00 64.62           H  
ATOM    230  CA  GLY A  17       8.438 -37.456  -1.417  1.00 64.62           C  
ATOM    231  HA2 GLY A  17       7.811 -38.347  -1.453  1.00 64.62           H  
ATOM    232  HA3 GLY A  17       7.827 -36.620  -1.075  1.00 64.62           H  
ATOM    233  C   GLY A  17       8.946 -37.151  -2.833  1.00 64.62           C  
ATOM    234  O   GLY A  17      10.043 -36.624  -3.036  1.00 64.62           O  
ATOM    235  N   SER A  18       8.109 -37.441  -3.831  1.00 75.00           N  
ATOM    236  H   SER A  18       7.215 -37.858  -3.611  1.00 75.00           H  
ATOM    237  CA  SER A  18       8.396 -37.141  -5.236  1.00 75.00           C  
ATOM    238  HA  SER A  18       9.263 -37.727  -5.542  1.00 75.00           H  
ATOM    239  C   SER A  18       8.707 -35.658  -5.445  1.00 75.00           C  
ATOM    240  CB  SER A  18       7.206 -37.531  -6.120  1.00 75.00           C  
ATOM    241  HB2 SER A  18       7.032 -38.604  -6.047  1.00 75.00           H  
ATOM    242  HB3 SER A  18       7.428 -37.281  -7.158  1.00 75.00           H  
ATOM    243  O   SER A  18       8.030 -34.795  -4.877  1.00 75.00           O  
ATOM    244  OG  SER A  18       6.045 -36.835  -5.704  1.00 75.00           O  
ATOM    245  HG  SER A  18       6.302 -35.926  -5.536  1.00 75.00           H  
ATOM    246  N   ALA A  19       9.676 -35.365  -6.313  1.00 84.31           N  
ATOM    247  H   ALA A  19      10.199 -36.114  -6.743  1.00 84.31           H  
ATOM    248  CA  ALA A  19       9.943 -34.001  -6.748  1.00 84.31           C  
ATOM    249  HA  ALA A  19      10.243 -33.425  -5.873  1.00 84.31           H  
ATOM    250  C   ALA A  19       8.677 -33.358  -7.335  1.00 84.31           C  
ATOM    251  CB  ALA A  19      11.102 -34.002  -7.751  1.00 84.31           C  
ATOM    252  HB1 ALA A  19      10.827 -34.571  -8.639  1.00 84.31           H  
ATOM    253  HB2 ALA A  19      11.332 -32.977  -8.042  1.00 84.31           H  
ATOM    254  HB3 ALA A  19      11.988 -34.445  -7.296  1.00 84.31           H  
ATOM    255  O   ALA A  19       7.898 -34.002  -8.041  1.00 84.31           O  
ATOM    256  N   TYR A  20       8.470 -32.081  -7.033  1.00 88.12           N  
ATOM    257  H   TYR A  20       9.149 -31.603  -6.458  1.00 88.12           H  
ATOM    258  CA  TYR A  20       7.332 -31.310  -7.508  1.00 88.12           C  
ATOM    259  HA  TYR A  20       6.899 -31.816  -8.371  1.00 88.12           H  
ATOM    260  C   TYR A  20       7.773 -29.925  -7.970  1.00 88.12           C  
ATOM    261  CB  TYR A  20       6.252 -31.233  -6.417  1.00 88.12           C  
ATOM    262  HB2 TYR A  20       6.005 -32.245  -6.097  1.00 88.12           H  
ATOM    263  HB3 TYR A  20       5.349 -30.806  -6.853  1.00 88.12           H  
ATOM    264  O   TYR A  20       8.815 -29.409  -7.569  1.00 88.12           O  
ATOM    265  CG  TYR A  20       6.637 -30.410  -5.201  1.00 88.12           C  
ATOM    266  CD1 TYR A  20       7.325 -31.012  -4.131  1.00 88.12           C  
ATOM    267  HD1 TYR A  20       7.601 -32.055  -4.185  1.00 88.12           H  
ATOM    268  CD2 TYR A  20       6.336 -29.035  -5.156  1.00 88.12           C  
ATOM    269  HD2 TYR A  20       5.843 -28.561  -5.992  1.00 88.12           H  
ATOM    270  CE1 TYR A  20       7.708 -30.244  -3.015  1.00 88.12           C  
ATOM    271  HE1 TYR A  20       8.278 -30.697  -2.217  1.00 88.12           H  
ATOM    272  CE2 TYR A  20       6.686 -28.271  -4.026  1.00 88.12           C  
ATOM    273  HE2 TYR A  20       6.451 -27.218  -3.978  1.00 88.12           H  
ATOM    274  OH  TYR A  20       7.687 -28.143  -1.856  1.00 88.12           O  
ATOM    275  HH  TYR A  20       8.253 -28.622  -1.246  1.00 88.12           H  
ATOM    276  CZ  TYR A  20       7.373 -28.876  -2.954  1.00 88.12           C  
ATOM    277  N   VAL A  21       6.942 -29.310  -8.806  1.00 93.56           N  
ATOM    278  H   VAL A  21       6.101 -29.789  -9.094  1.00 93.56           H  
ATOM    279  CA  VAL A  21       7.125 -27.926  -9.240  1.00 93.56           C  
ATOM    280  HA  VAL A  21       8.180 -27.662  -9.170  1.00 93.56           H  
ATOM    281  C   VAL A  21       6.343 -27.005  -8.308  1.00 93.56           C  
ATOM    282  CB  VAL A  21       6.711 -27.745 -10.709  1.00 93.56           C  
ATOM    283  HB  VAL A  21       5.657 -27.996 -10.823  1.00 93.56           H  
ATOM    284  O   VAL A  21       5.130 -27.168  -8.132  1.00 93.56           O  
ATOM    285  CG1 VAL A  21       6.923 -26.299 -11.155  1.00 93.56           C  
ATOM    286 HG11 VAL A  21       6.301 -25.615 -10.577  1.00 93.56           H  
ATOM    287 HG12 VAL A  21       6.646 -26.194 -12.204  1.00 93.56           H  
ATOM    288 HG13 VAL A  21       7.971 -26.023 -11.035  1.00 93.56           H  
ATOM    289  CG2 VAL A  21       7.535 -28.657 -11.630  1.00 93.56           C  
ATOM    290 HG21 VAL A  21       8.598 -28.451 -11.506  1.00 93.56           H  
ATOM    291 HG22 VAL A  21       7.348 -29.707 -11.403  1.00 93.56           H  
ATOM    292 HG23 VAL A  21       7.262 -28.476 -12.670  1.00 93.56           H  
ATOM    293  N   ALA A  22       7.047 -26.051  -7.710  1.00 96.00           N  
ATOM    294  H   ALA A  22       8.037 -26.002  -7.905  1.00 96.00           H  
ATOM    295  CA  ALA A  22       6.485 -24.927  -6.982  1.00 96.00           C  
ATOM    296  HA  ALA A  22       5.486 -25.186  -6.632  1.00 96.00           H  
ATOM    297  C   ALA A  22       6.375 -23.708  -7.908  1.00 96.00           C  
ATOM    298  CB  ALA A  22       7.358 -24.635  -5.758  1.00 96.00           C  
ATOM    299  HB1 ALA A  22       7.457 -25.530  -5.143  1.00 96.00           H  
ATOM    300  HB2 ALA A  22       8.349 -24.316  -6.080  1.00 96.00           H  
ATOM    301  HB3 ALA A  22       6.904 -23.837  -5.171  1.00 96.00           H  
ATOM    302  O   ALA A  22       7.273 -23.430  -8.700  1.00 96.00           O  
ATOM    303  N   TYR A  23       5.272 -22.983  -7.789  1.00 96.50           N  
ATOM    304  H   TYR A  23       4.581 -23.277  -7.113  1.00 96.50           H  
ATOM    305  CA  TYR A  23       4.992 -21.736  -8.487  1.00 96.50           C  
ATOM    306  HA  TYR A  23       5.691 -21.600  -9.313  1.00 96.50           H  
ATOM    307  C   TYR A  23       5.173 -20.586  -7.499  1.00 96.50           C  
ATOM    308  CB  TYR A  23       3.566 -21.794  -9.056  1.00 96.50           C  
ATOM    309  HB2 TYR A  23       3.317 -20.822  -9.483  1.00 96.50           H  
ATOM    310  HB3 TYR A  23       2.861 -21.975  -8.245  1.00 96.50           H  
ATOM    311  O   TYR A  23       4.488 -20.543  -6.472  1.00 96.50           O  
ATOM    312  CG  TYR A  23       3.385 -22.860 -10.120  1.00 96.50           C  
ATOM    313  CD1 TYR A  23       3.671 -22.562 -11.465  1.00 96.50           C  
ATOM    314  HD1 TYR A  23       3.982 -21.564 -11.740  1.00 96.50           H  
ATOM    315  CD2 TYR A  23       3.005 -24.167  -9.754  1.00 96.50           C  
ATOM    316  HD2 TYR A  23       2.817 -24.393  -8.715  1.00 96.50           H  
ATOM    317  CE1 TYR A  23       3.614 -23.570 -12.443  1.00 96.50           C  
ATOM    318  HE1 TYR A  23       3.881 -23.344 -13.465  1.00 96.50           H  
ATOM    319  CE2 TYR A  23       2.944 -25.181 -10.729  1.00 96.50           C  
ATOM    320  HE2 TYR A  23       2.730 -26.201 -10.447  1.00 96.50           H  
ATOM    321  OH  TYR A  23       3.279 -25.861 -13.006  1.00 96.50           O  
ATOM    322  HH  TYR A  23       3.676 -25.519 -13.810  1.00 96.50           H  
ATOM    323  CZ  TYR A  23       3.262 -24.881 -12.070  1.00 96.50           C  
ATOM    324  N   ASN A  24       6.098 -19.676  -7.797  1.00 94.31           N  
ATOM    325  H   ASN A  24       6.624 -19.759  -8.655  1.00 94.31           H  
ATOM    326  CA  ASN A  24       6.432 -18.558  -6.921  1.00 94.31           C  
ATOM    327  HA  ASN A  24       6.324 -18.853  -5.877  1.00 94.31           H  
ATOM    328  C   ASN A  24       5.467 -17.404  -7.187  1.00 94.31           C  
ATOM    329  CB  ASN A  24       7.900 -18.160  -7.160  1.00 94.31           C  
ATOM    330  HB2 ASN A  24       8.087 -18.055  -8.228  1.00 94.31           H  
ATOM    331  HB3 ASN A  24       8.087 -17.185  -6.709  1.00 94.31           H  
ATOM    332  O   ASN A  24       5.621 -16.682  -8.166  1.00 94.31           O  
ATOM    333  CG  ASN A  24       8.903 -19.141  -6.579  1.00 94.31           C  
ATOM    334  ND2 ASN A  24      10.165 -18.789  -6.586  1.00 94.31           N  
ATOM    335 HD21 ASN A  24      10.858 -19.408  -6.190  1.00 94.31           H  
ATOM    336 HD22 ASN A  24      10.505 -17.946  -7.026  1.00 94.31           H  
ATOM    337  OD1 ASN A  24       8.562 -20.208  -6.085  1.00 94.31           O  
ATOM    338  N   ILE A  25       4.463 -17.220  -6.332  1.00 94.06           N  
ATOM    339  H   ILE A  25       4.437 -17.783  -5.494  1.00 94.06           H  
ATOM    340  CA  ILE A  25       3.518 -16.110  -6.445  1.00 94.06           C  
ATOM    341  HA  ILE A  25       3.326 -15.923  -7.502  1.00 94.06           H  
ATOM    342  C   ILE A  25       4.159 -14.865  -5.850  1.00 94.06           C  
ATOM    343  CB  ILE A  25       2.165 -16.429  -5.783  1.00 94.06           C  
ATOM    344  HB  ILE A  25       2.348 -16.703  -4.744  1.00 94.06           H  
ATOM    345  O   ILE A  25       4.469 -14.801  -4.660  1.00 94.06           O  
ATOM    346  CG1 ILE A  25       1.496 -17.614  -6.511  1.00 94.06           C  
ATOM    347 HG12 ILE A  25       2.201 -18.441  -6.600  1.00 94.06           H  
ATOM    348 HG13 ILE A  25       1.214 -17.304  -7.517  1.00 94.06           H  
ATOM    349  CG2 ILE A  25       1.244 -15.189  -5.817  1.00 94.06           C  
ATOM    350 HG21 ILE A  25       1.077 -14.876  -6.848  1.00 94.06           H  
ATOM    351 HG22 ILE A  25       1.687 -14.364  -5.259  1.00 94.06           H  
ATOM    352 HG23 ILE A  25       0.289 -15.407  -5.340  1.00 94.06           H  
ATOM    353  CD1 ILE A  25       0.251 -18.159  -5.809  1.00 94.06           C  
ATOM    354 HD11 ILE A  25      -0.149 -18.972  -6.415  1.00 94.06           H  
ATOM    355 HD12 ILE A  25      -0.520 -17.395  -5.714  1.00 94.06           H  
ATOM    356 HD13 ILE A  25       0.514 -18.538  -4.821  1.00 94.06           H  
ATOM    357  N   HIS A  26       4.320 -13.855  -6.690  1.00 87.56           N  
ATOM    358  H   HIS A  26       4.031 -13.997  -7.647  1.00 87.56           H  
ATOM    359  CA  HIS A  26       4.772 -12.531  -6.314  1.00 87.56           C  
ATOM    360  HA  HIS A  26       5.193 -12.580  -5.310  1.00 87.56           H  
ATOM    361  C   HIS A  26       3.588 -11.571  -6.290  1.00 87.56           C  
ATOM    362  CB  HIS A  26       5.869 -12.045  -7.268  1.00 87.56           C  
ATOM    363  HB2 HIS A  26       6.002 -10.972  -7.127  1.00 87.56           H  
ATOM    364  HB3 HIS A  26       5.552 -12.221  -8.296  1.00 87.56           H  
ATOM    365  O   HIS A  26       2.781 -11.539  -7.224  1.00 87.56           O  
ATOM    366  CG  HIS A  26       7.206 -12.709  -7.079  1.00 87.56           C  
ATOM    367  CD2 HIS A  26       7.447 -14.046  -6.899  1.00 87.56           C  
ATOM    368  HD2 HIS A  26       6.712 -14.835  -6.850  1.00 87.56           H  
ATOM    369  ND1 HIS A  26       8.433 -12.082  -7.112  1.00 87.56           N  
ATOM    370  HD1 HIS A  26       8.610 -11.090  -7.179  1.00 87.56           H  
ATOM    371  CE1 HIS A  26       9.381 -13.021  -6.965  1.00 87.56           C  
ATOM    372  HE1 HIS A  26      10.446 -12.837  -6.955  1.00 87.56           H  
ATOM    373  NE2 HIS A  26       8.824 -14.227  -6.808  1.00 87.56           N  
ATOM    374  N   VAL A  27       3.527 -10.746  -5.252  1.00 84.81           N  
ATOM    375  H   VAL A  27       4.263 -10.799  -4.562  1.00 84.81           H  
ATOM    376  CA  VAL A  27       2.584  -9.638  -5.139  1.00 84.81           C  
ATOM    377  HA  VAL A  27       1.900  -9.666  -5.988  1.00 84.81           H  
ATOM    378  C   VAL A  27       3.369  -8.342  -5.199  1.00 84.81           C  
ATOM    379  CB  VAL A  27       1.722  -9.733  -3.875  1.00 84.81           C  
ATOM    380  HB  VAL A  27       2.350  -9.705  -2.984  1.00 84.81           H  
ATOM    381  O   VAL A  27       4.263  -8.094  -4.394  1.00 84.81           O  
ATOM    382  CG1 VAL A  27       0.734  -8.562  -3.846  1.00 84.81           C  
ATOM    383 HG11 VAL A  27       1.264  -7.627  -3.665  1.00 84.81           H  
ATOM    384 HG12 VAL A  27       0.027  -8.724  -3.033  1.00 84.81           H  
ATOM    385 HG13 VAL A  27       0.179  -8.507  -4.783  1.00 84.81           H  
ATOM    386  CG2 VAL A  27       0.909 -11.031  -3.877  1.00 84.81           C  
ATOM    387 HG21 VAL A  27       0.290 -11.086  -2.981  1.00 84.81           H  
ATOM    388 HG22 VAL A  27       1.566 -11.900  -3.892  1.00 84.81           H  
ATOM    389 HG23 VAL A  27       0.272 -11.054  -4.761  1.00 84.81           H  
ATOM    390  N   ASN A  28       3.045  -7.519  -6.191  1.00 73.12           N  
ATOM    391  H   ASN A  28       2.296  -7.809  -6.804  1.00 73.12           H  
ATOM    392  CA  ASN A  28       3.763  -6.300  -6.527  1.00 73.12           C  
ATOM    393  HA  ASN A  28       3.432  -5.984  -7.517  1.00 73.12           H  
ATOM    394  C   ASN A  28       5.283  -6.548  -6.637  1.00 73.12           C  
ATOM    395  CB  ASN A  28       3.383  -5.190  -5.534  1.00 73.12           C  
ATOM    396  HB2 ASN A  28       3.868  -5.397  -4.580  1.00 73.12           H  
ATOM    397  HB3 ASN A  28       3.781  -4.255  -5.927  1.00 73.12           H  
ATOM    398  O   ASN A  28       6.075  -5.835  -6.044  1.00 73.12           O  
ATOM    399  CG  ASN A  28       1.896  -4.985  -5.308  1.00 73.12           C  
ATOM    400  ND2 ASN A  28       1.495  -4.815  -4.069  1.00 73.12           N  
ATOM    401 HD21 ASN A  28       2.172  -4.878  -3.322  1.00 73.12           H  
ATOM    402 HD22 ASN A  28       0.509  -4.688  -3.889  1.00 73.12           H  
ATOM    403  OD1 ASN A  28       1.075  -4.950  -6.217  1.00 73.12           O  
ATOM    404  N   GLY A  29       5.704  -7.608  -7.332  1.00 71.31           N  
ATOM    405  H   GLY A  29       5.012  -8.199  -7.771  1.00 71.31           H  
ATOM    406  CA  GLY A  29       7.123  -7.934  -7.540  1.00 71.31           C  
ATOM    407  HA2 GLY A  29       7.668  -7.014  -7.753  1.00 71.31           H  
ATOM    408  HA3 GLY A  29       7.211  -8.581  -8.413  1.00 71.31           H  
ATOM    409  C   GLY A  29       7.836  -8.627  -6.369  1.00 71.31           C  
ATOM    410  O   GLY A  29       8.888  -9.225  -6.588  1.00 71.31           O  
ATOM    411  N   VAL A  30       7.264  -8.641  -5.163  1.00 75.75           N  
ATOM    412  H   VAL A  30       6.385  -8.160  -5.035  1.00 75.75           H  
ATOM    413  CA  VAL A  30       7.844  -9.321  -3.992  1.00 75.75           C  
ATOM    414  HA  VAL A  30       8.920  -9.417  -4.134  1.00 75.75           H  
ATOM    415  C   VAL A  30       7.257 -10.721  -3.856  1.00 75.75           C  
ATOM    416  CB  VAL A  30       7.621  -8.505  -2.705  1.00 75.75           C  
ATOM    417  HB  VAL A  30       6.552  -8.412  -2.514  1.00 75.75           H  
ATOM    418  O   VAL A  30       6.045 -10.890  -3.973  1.00 75.75           O  
ATOM    419  CG1 VAL A  30       8.280  -9.169  -1.488  1.00 75.75           C  
ATOM    420 HG11 VAL A  30       8.162  -8.534  -0.610  1.00 75.75           H  
ATOM    421 HG12 VAL A  30       7.801 -10.124  -1.269  1.00 75.75           H  
ATOM    422 HG13 VAL A  30       9.343  -9.326  -1.670  1.00 75.75           H  
ATOM    423  CG2 VAL A  30       8.213  -7.095  -2.841  1.00 75.75           C  
ATOM    424 HG21 VAL A  30       7.701  -6.544  -3.630  1.00 75.75           H  
ATOM    425 HG22 VAL A  30       9.275  -7.154  -3.080  1.00 75.75           H  
ATOM    426 HG23 VAL A  30       8.086  -6.545  -1.909  1.00 75.75           H  
ATOM    427  N   LEU A  31       8.098 -11.722  -3.586  1.00 87.31           N  
ATOM    428  H   LEU A  31       9.084 -11.520  -3.499  1.00 87.31           H  
ATOM    429  CA  LEU A  31       7.646 -13.085  -3.314  1.00 87.31           C  
ATOM    430  HA  LEU A  31       7.106 -13.451  -4.188  1.00 87.31           H  
ATOM    431  C   LEU A  31       6.701 -13.102  -2.106  1.00 87.31           C  
ATOM    432  CB  LEU A  31       8.865 -13.990  -3.072  1.00 87.31           C  
ATOM    433  HB2 LEU A  31       9.495 -13.991  -3.962  1.00 87.31           H  
ATOM    434  HB3 LEU A  31       9.440 -13.574  -2.245  1.00 87.31           H  
ATOM    435  O   LEU A  31       7.109 -12.784  -0.991  1.00 87.31           O  
ATOM    436  CG  LEU A  31       8.480 -15.441  -2.724  1.00 87.31           C  
ATOM    437  HG  LEU A  31       7.767 -15.459  -1.900  1.00 87.31           H  
ATOM    438  CD1 LEU A  31       7.878 -16.189  -3.911  1.00 87.31           C  
ATOM    439 HD11 LEU A  31       8.580 -16.171  -4.745  1.00 87.31           H  
ATOM    440 HD12 LEU A  31       6.943 -15.721  -4.220  1.00 87.31           H  
ATOM    441 HD13 LEU A  31       7.666 -17.223  -3.639  1.00 87.31           H  
ATOM    442  CD2 LEU A  31       9.718 -16.201  -2.266  1.00 87.31           C  
ATOM    443 HD21 LEU A  31      10.435 -16.261  -3.085  1.00 87.31           H  
ATOM    444 HD22 LEU A  31      10.162 -15.695  -1.408  1.00 87.31           H  
ATOM    445 HD23 LEU A  31       9.398 -17.201  -1.974  1.00 87.31           H  
ATOM    446  N   HIS A  32       5.461 -13.525  -2.334  1.00 93.25           N  
ATOM    447  H   HIS A  32       5.210 -13.790  -3.276  1.00 93.25           H  
ATOM    448  CA  HIS A  32       4.452 -13.698  -1.292  1.00 93.25           C  
ATOM    449  HA  HIS A  32       4.687 -13.069  -0.434  1.00 93.25           H  
ATOM    450  C   HIS A  32       4.432 -15.142  -0.795  1.00 93.25           C  
ATOM    451  CB  HIS A  32       3.089 -13.257  -1.840  1.00 93.25           C  
ATOM    452  HB2 HIS A  32       2.800 -13.887  -2.681  1.00 93.25           H  
ATOM    453  HB3 HIS A  32       3.175 -12.229  -2.191  1.00 93.25           H  
ATOM    454  O   HIS A  32       4.561 -15.400   0.399  1.00 93.25           O  
ATOM    455  CG  HIS A  32       2.011 -13.303  -0.793  1.00 93.25           C  
ATOM    456  CD2 HIS A  32       1.083 -14.289  -0.630  1.00 93.25           C  
ATOM    457  HD2 HIS A  32       0.967 -15.169  -1.245  1.00 93.25           H  
ATOM    458  ND1 HIS A  32       1.887 -12.386   0.246  1.00 93.25           N  
ATOM    459  CE1 HIS A  32       0.899 -12.847   1.027  1.00 93.25           C  
ATOM    460  HE1 HIS A  32       0.583 -12.396   1.957  1.00 93.25           H  
ATOM    461  NE2 HIS A  32       0.391 -13.983   0.521  1.00 93.25           N  
ATOM    462  HE2 HIS A  32      -0.269 -14.574   1.005  1.00 93.25           H  
ATOM    463  N   CYS A  33       4.325 -16.101  -1.716  1.00 96.12           N  
ATOM    464  H   CYS A  33       4.264 -15.845  -2.691  1.00 96.12           H  
ATOM    465  CA  CYS A  33       4.285 -17.518  -1.376  1.00 96.12           C  
ATOM    466  HA  CYS A  33       4.953 -17.682  -0.531  1.00 96.12           H  
ATOM    467  C   CYS A  33       4.775 -18.415  -2.519  1.00 96.12           C  
ATOM    468  CB  CYS A  33       2.868 -17.890  -0.911  1.00 96.12           C  
ATOM    469  HB2 CYS A  33       2.600 -17.263  -0.060  1.00 96.12           H  
ATOM    470  HB3 CYS A  33       2.861 -18.930  -0.584  1.00 96.12           H  
ATOM    471  O   CYS A  33       4.884 -17.999  -3.671  1.00 96.12           O  
ATOM    472  SG  CYS A  33       1.632 -17.670  -2.221  1.00 96.12           S  
ATOM    473  HG  CYS A  33       0.569 -18.017  -1.490  1.00 96.12           H  
ATOM    474  N   ARG A  34       5.064 -19.673  -2.190  1.00 96.25           N  
ATOM    475  H   ARG A  34       4.949 -19.935  -1.221  1.00 96.25           H  
ATOM    476  CA  ARG A  34       5.378 -20.753  -3.123  1.00 96.25           C  
ATOM    477  HA  ARG A  34       5.379 -20.380  -4.148  1.00 96.25           H  
ATOM    478  C   ARG A  34       4.314 -21.824  -2.988  1.00 96.25           C  
ATOM    479  CB  ARG A  34       6.749 -21.356  -2.812  1.00 96.25           C  
ATOM    480  HB2 ARG A  34       6.731 -21.804  -1.819  1.00 96.25           H  
ATOM    481  HB3 ARG A  34       6.941 -22.144  -3.541  1.00 96.25           H  
ATOM    482  O   ARG A  34       4.151 -22.390  -1.913  1.00 96.25           O  
ATOM    483  CG  ARG A  34       7.892 -20.342  -2.869  1.00 96.25           C  
ATOM    484  HG2 ARG A  34       7.800 -19.622  -2.056  1.00 96.25           H  
ATOM    485  HG3 ARG A  34       7.860 -19.796  -3.812  1.00 96.25           H  
ATOM    486  CD  ARG A  34       9.205 -21.118  -2.738  1.00 96.25           C  
ATOM    487  HD2 ARG A  34       9.228 -21.648  -1.785  1.00 96.25           H  
ATOM    488  HD3 ARG A  34       9.256 -21.853  -3.541  1.00 96.25           H  
ATOM    489  NE  ARG A  34      10.376 -20.255  -2.859  1.00 96.25           N  
ATOM    490  HE  ARG A  34      10.901 -20.358  -3.716  1.00 96.25           H  
ATOM    491  NH1 ARG A  34      10.389 -19.318  -0.753  1.00 96.25           N  
ATOM    492 HH11 ARG A  34      10.802 -18.686  -0.082  1.00 96.25           H  
ATOM    493 HH12 ARG A  34       9.563 -19.848  -0.515  1.00 96.25           H  
ATOM    494  NH2 ARG A  34      11.910 -18.733  -2.310  1.00 96.25           N  
ATOM    495 HH21 ARG A  34      12.231 -18.878  -3.257  1.00 96.25           H  
ATOM    496 HH22 ARG A  34      12.280 -18.007  -1.714  1.00 96.25           H  
ATOM    497  CZ  ARG A  34      10.881 -19.442  -1.962  1.00 96.25           C  
ATOM    498  N   VAL A  35       3.615 -22.126  -4.072  1.00 96.94           N  
ATOM    499  H   VAL A  35       3.804 -21.619  -4.925  1.00 96.94           H  
ATOM    500  CA  VAL A  35       2.490 -23.070  -4.043  1.00 96.94           C  
ATOM    501  HA  VAL A  35       2.489 -23.598  -3.089  1.00 96.94           H  
ATOM    502  C   VAL A  35       2.625 -24.134  -5.117  1.00 96.94           C  
ATOM    503  CB  VAL A  35       1.135 -22.351  -4.143  1.00 96.94           C  
ATOM    504  HB  VAL A  35       0.347 -23.104  -4.164  1.00 96.94           H  
ATOM    505  O   VAL A  35       3.192 -23.913  -6.184  1.00 96.94           O  
ATOM    506  CG1 VAL A  35       0.890 -21.459  -2.924  1.00 96.94           C  
ATOM    507 HG11 VAL A  35       1.623 -20.654  -2.886  1.00 96.94           H  
ATOM    508 HG12 VAL A  35      -0.107 -21.022  -2.973  1.00 96.94           H  
ATOM    509 HG13 VAL A  35       0.967 -22.053  -2.013  1.00 96.94           H  
ATOM    510  CG2 VAL A  35       1.018 -21.507  -5.413  1.00 96.94           C  
ATOM    511 HG21 VAL A  35       0.025 -21.058  -5.444  1.00 96.94           H  
ATOM    512 HG22 VAL A  35       1.150 -22.132  -6.296  1.00 96.94           H  
ATOM    513 HG23 VAL A  35       1.767 -20.716  -5.419  1.00 96.94           H  
ATOM    514  N   ARG A  36       2.080 -25.316  -4.855  1.00 95.56           N  
ATOM    515  H   ARG A  36       1.666 -25.438  -3.942  1.00 95.56           H  
ATOM    516  CA  ARG A  36       1.957 -26.387  -5.846  1.00 95.56           C  
ATOM    517  HA  ARG A  36       2.836 -26.367  -6.490  1.00 95.56           H  
ATOM    518  C   ARG A  36       0.731 -26.154  -6.718  1.00 95.56           C  
ATOM    519  CB  ARG A  36       1.892 -27.752  -5.145  1.00 95.56           C  
ATOM    520  HB2 ARG A  36       0.974 -27.816  -4.561  1.00 95.56           H  
ATOM    521  HB3 ARG A  36       1.878 -28.536  -5.903  1.00 95.56           H  
ATOM    522  O   ARG A  36      -0.268 -25.588  -6.276  1.00 95.56           O  
ATOM    523  CG  ARG A  36       3.091 -27.977  -4.215  1.00 95.56           C  
ATOM    524  HG2 ARG A  36       4.009 -27.773  -4.766  1.00 95.56           H  
ATOM    525  HG3 ARG A  36       3.033 -27.291  -3.370  1.00 95.56           H  
ATOM    526  CD  ARG A  36       3.112 -29.412  -3.680  1.00 95.56           C  
ATOM    527  HD2 ARG A  36       3.287 -30.098  -4.508  1.00 95.56           H  
ATOM    528  HD3 ARG A  36       2.143 -29.629  -3.230  1.00 95.56           H  
ATOM    529  NE  ARG A  36       4.165 -29.583  -2.664  1.00 95.56           N  
ATOM    530  HE  ARG A  36       4.772 -28.793  -2.499  1.00 95.56           H  
ATOM    531  NH1 ARG A  36       3.730 -31.764  -2.090  1.00 95.56           N  
ATOM    532 HH11 ARG A  36       3.929 -32.559  -1.500  1.00 95.56           H  
ATOM    533 HH12 ARG A  36       3.016 -31.806  -2.803  1.00 95.56           H  
ATOM    534  NH2 ARG A  36       5.312 -30.631  -1.000  1.00 95.56           N  
ATOM    535 HH21 ARG A  36       5.809 -29.773  -0.806  1.00 95.56           H  
ATOM    536 HH22 ARG A  36       5.445 -31.414  -0.377  1.00 95.56           H  
ATOM    537  CZ  ARG A  36       4.402 -30.657  -1.931  1.00 95.56           C  
ATOM    538  N   TYR A  37       0.747 -26.725  -7.921  1.00 96.06           N  
ATOM    539  H   TYR A  37       1.613 -27.130  -8.245  1.00 96.06           H  
ATOM    540  CA  TYR A  37      -0.441 -26.770  -8.782  1.00 96.06           C  
ATOM    541  HA  TYR A  37      -0.686 -25.758  -9.104  1.00 96.06           H  
ATOM    542  C   TYR A  37      -1.677 -27.329  -8.052  1.00 96.06           C  
ATOM    543  CB  TYR A  37      -0.133 -27.622 -10.020  1.00 96.06           C  
ATOM    544  HB2 TYR A  37       0.608 -27.107 -10.632  1.00 96.06           H  
ATOM    545  HB3 TYR A  37       0.296 -28.573  -9.706  1.00 96.06           H  
ATOM    546  O   TYR A  37      -2.771 -26.797  -8.200  1.00 96.06           O  
ATOM    547  CG  TYR A  37      -1.358 -27.894 -10.867  1.00 96.06           C  
ATOM    548  CD1 TYR A  37      -2.069 -29.101 -10.715  1.00 96.06           C  
ATOM    549  HD1 TYR A  37      -1.726 -29.850 -10.017  1.00 96.06           H  
ATOM    550  CD2 TYR A  37      -1.842 -26.894 -11.731  1.00 96.06           C  
ATOM    551  HD2 TYR A  37      -1.339 -25.941 -11.798  1.00 96.06           H  
ATOM    552  CE1 TYR A  37      -3.268 -29.301 -11.425  1.00 96.06           C  
ATOM    553  HE1 TYR A  37      -3.859 -30.193 -11.279  1.00 96.06           H  
ATOM    554  CE2 TYR A  37      -3.024 -27.105 -12.461  1.00 96.06           C  
ATOM    555  HE2 TYR A  37      -3.421 -26.330 -13.099  1.00 96.06           H  
ATOM    556  OH  TYR A  37      -4.915 -28.488 -12.948  1.00 96.06           O  
ATOM    557  HH  TYR A  37      -5.149 -27.729 -13.487  1.00 96.06           H  
ATOM    558  CZ  TYR A  37      -3.745 -28.302 -12.295  1.00 96.06           C  
ATOM    559  N   SER A  38      -1.510 -28.373  -7.231  1.00 95.00           N  
ATOM    560  H   SER A  38      -0.581 -28.739  -7.077  1.00 95.00           H  
ATOM    561  CA  SER A  38      -2.613 -28.979  -6.474  1.00 95.00           C  
ATOM    562  HA  SER A  38      -3.407 -29.250  -7.169  1.00 95.00           H  
ATOM    563  C   SER A  38      -3.229 -28.038  -5.437  1.00 95.00           C  
ATOM    564  CB  SER A  38      -2.131 -30.256  -5.780  1.00 95.00           C  
ATOM    565  HB2 SER A  38      -2.933 -30.667  -5.166  1.00 95.00           H  
ATOM    566  HB3 SER A  38      -1.864 -30.991  -6.540  1.00 95.00           H  
ATOM    567  O   SER A  38      -4.428 -28.117  -5.200  1.00 95.00           O  
ATOM    568  OG  SER A  38      -0.993 -29.994  -4.977  1.00 95.00           O  
ATOM    569  HG  SER A  38      -1.277 -29.964  -4.060  1.00 95.00           H  
ATOM    570  N   GLN A  39      -2.441 -27.135  -4.843  1.00 96.25           N  
ATOM    571  H   GLN A  39      -1.480 -27.052  -5.141  1.00 96.25           H  
ATOM    572  CA  GLN A  39      -2.951 -26.134  -3.900  1.00 96.25           C  
ATOM    573  HA  GLN A  39      -3.603 -26.619  -3.173  1.00 96.25           H  
ATOM    574  C   GLN A  39      -3.802 -25.088  -4.634  1.00 96.25           C  
ATOM    575  CB  GLN A  39      -1.780 -25.481  -3.145  1.00 96.25           C  
ATOM    576  HB2 GLN A  39      -1.049 -25.107  -3.862  1.00 96.25           H  
ATOM    577  HB3 GLN A  39      -2.152 -24.629  -2.576  1.00 96.25           H  
ATOM    578  O   GLN A  39      -4.894 -24.758  -4.182  1.00 96.25           O  
ATOM    579  CG  GLN A  39      -1.093 -26.440  -2.161  1.00 96.25           C  
ATOM    580  HG2 GLN A  39      -1.795 -26.709  -1.371  1.00 96.25           H  
ATOM    581  HG3 GLN A  39      -0.793 -27.352  -2.677  1.00 96.25           H  
ATOM    582  CD  GLN A  39       0.154 -25.813  -1.546  1.00 96.25           C  
ATOM    583  NE2 GLN A  39       0.123 -25.430  -0.290  1.00 96.25           N  
ATOM    584 HE21 GLN A  39      -0.680 -25.531   0.314  1.00 96.25           H  
ATOM    585 HE22 GLN A  39       0.929 -25.034   0.173  1.00 96.25           H  
ATOM    586  OE1 GLN A  39       1.162 -25.682  -2.228  1.00 96.25           O  
ATOM    587  N   LEU A  40      -3.350 -24.632  -5.808  1.00 97.56           N  
ATOM    588  H   LEU A  40      -2.439 -24.934  -6.123  1.00 97.56           H  
ATOM    589  CA  LEU A  40      -4.119 -23.711  -6.655  1.00 97.56           C  
ATOM    590  HA  LEU A  40      -4.470 -22.883  -6.039  1.00 97.56           H  
ATOM    591  C   LEU A  40      -5.383 -24.357  -7.235  1.00 97.56           C  
ATOM    592  CB  LEU A  40      -3.211 -23.171  -7.773  1.00 97.56           C  
ATOM    593  HB2 LEU A  40      -3.826 -22.655  -8.511  1.00 97.56           H  
ATOM    594  HB3 LEU A  40      -2.725 -24.011  -8.271  1.00 97.56           H  
ATOM    595  O   LEU A  40      -6.410 -23.693  -7.348  1.00 97.56           O  
ATOM    596  CG  LEU A  40      -2.146 -22.188  -7.262  1.00 97.56           C  
ATOM    597  HG  LEU A  40      -1.604 -22.638  -6.430  1.00 97.56           H  
ATOM    598  CD1 LEU A  40      -1.143 -21.866  -8.367  1.00 97.56           C  
ATOM    599 HD11 LEU A  40      -1.630 -21.296  -9.159  1.00 97.56           H  
ATOM    600 HD12 LEU A  40      -0.716 -22.790  -8.756  1.00 97.56           H  
ATOM    601 HD13 LEU A  40      -0.339 -21.250  -7.964  1.00 97.56           H  
ATOM    602  CD2 LEU A  40      -2.778 -20.872  -6.805  1.00 97.56           C  
ATOM    603 HD21 LEU A  40      -3.353 -20.426  -7.616  1.00 97.56           H  
ATOM    604 HD22 LEU A  40      -2.003 -20.169  -6.499  1.00 97.56           H  
ATOM    605 HD23 LEU A  40      -3.436 -21.030  -5.951  1.00 97.56           H  
ATOM    606  N   LEU A  41      -5.333 -25.653  -7.555  1.00 97.00           N  
ATOM    607  H   LEU A  41      -4.442 -26.126  -7.511  1.00 97.00           H  
ATOM    608  CA  LEU A  41      -6.517 -26.411  -7.953  1.00 97.00           C  
ATOM    609  HA  LEU A  41      -6.999 -25.882  -8.774  1.00 97.00           H  
ATOM    610  C   LEU A  41      -7.534 -26.485  -6.804  1.00 97.00           C  
ATOM    611  CB  LEU A  41      -6.087 -27.805  -8.441  1.00 97.00           C  
ATOM    612  HB2 LEU A  41      -5.542 -28.298  -7.636  1.00 97.00           H  
ATOM    613  HB3 LEU A  41      -5.413 -27.687  -9.290  1.00 97.00           H  
ATOM    614  O   LEU A  41      -8.715 -26.258  -7.036  1.00 97.00           O  
ATOM    615  CG  LEU A  41      -7.263 -28.714  -8.852  1.00 97.00           C  
ATOM    616  HG  LEU A  41      -7.933 -28.851  -8.004  1.00 97.00           H  
ATOM    617  CD1 LEU A  41      -8.057 -28.158 -10.036  1.00 97.00           C  
ATOM    618 HD11 LEU A  41      -8.494 -27.195  -9.774  1.00 97.00           H  
ATOM    619 HD12 LEU A  41      -7.419 -28.050 -10.914  1.00 97.00           H  
ATOM    620 HD13 LEU A  41      -8.879 -28.838 -10.259  1.00 97.00           H  
ATOM    621  CD2 LEU A  41      -6.716 -30.087  -9.253  1.00 97.00           C  
ATOM    622 HD21 LEU A  41      -6.073 -29.990 -10.127  1.00 97.00           H  
ATOM    623 HD22 LEU A  41      -7.560 -30.738  -9.481  1.00 97.00           H  
ATOM    624 HD23 LEU A  41      -6.166 -30.512  -8.413  1.00 97.00           H  
ATOM    625  N   GLY A  42      -7.078 -26.726  -5.571  1.00 97.12           N  
ATOM    626  H   GLY A  42      -6.099 -26.936  -5.443  1.00 97.12           H  
ATOM    627  CA  GLY A  42      -7.945 -26.708  -4.389  1.00 97.12           C  
ATOM    628  HA2 GLY A  42      -8.719 -27.468  -4.496  1.00 97.12           H  
ATOM    629  HA3 GLY A  42      -7.348 -26.936  -3.505  1.00 97.12           H  
ATOM    630  C   GLY A  42      -8.623 -25.350  -4.173  1.00 97.12           C  
ATOM    631  O   GLY A  42      -9.833 -25.301  -3.961  1.00 97.12           O  
ATOM    632  N   LEU A  43      -7.880 -24.244  -4.316  1.00 97.62           N  
ATOM    633  H   LEU A  43      -6.884 -24.348  -4.451  1.00 97.62           H  
ATOM    634  CA  LEU A  43      -8.452 -22.890  -4.302  1.00 97.62           C  
ATOM    635  HA  LEU A  43      -8.936 -22.726  -3.339  1.00 97.62           H  
ATOM    636  C   LEU A  43      -9.525 -22.724  -5.388  1.00 97.62           C  
ATOM    637  CB  LEU A  43      -7.322 -21.855  -4.477  1.00 97.62           C  
ATOM    638  HB2 LEU A  43      -6.714 -22.146  -5.333  1.00 97.62           H  
ATOM    639  HB3 LEU A  43      -6.683 -21.877  -3.594  1.00 97.62           H  
ATOM    640  O   LEU A  43     -10.615 -22.228  -5.109  1.00 97.62           O  
ATOM    641  CG  LEU A  43      -7.814 -20.411  -4.713  1.00 97.62           C  
ATOM    642  HG  LEU A  43      -8.483 -20.386  -5.573  1.00 97.62           H  
ATOM    643  CD1 LEU A  43      -8.553 -19.846  -3.501  1.00 97.62           C  
ATOM    644 HD11 LEU A  43      -8.884 -18.830  -3.713  1.00 97.62           H  
ATOM    645 HD12 LEU A  43      -7.899 -19.836  -2.629  1.00 97.62           H  
ATOM    646 HD13 LEU A  43      -9.432 -20.451  -3.279  1.00 97.62           H  
ATOM    647  CD2 LEU A  43      -6.633 -19.507  -5.057  1.00 97.62           C  
ATOM    648 HD21 LEU A  43      -5.967 -19.428  -4.198  1.00 97.62           H  
ATOM    649 HD22 LEU A  43      -6.994 -18.514  -5.324  1.00 97.62           H  
ATOM    650 HD23 LEU A  43      -6.081 -19.916  -5.903  1.00 97.62           H  
ATOM    651  N   HIS A  44      -9.227 -23.139  -6.621  1.00 97.44           N  
ATOM    652  H   HIS A  44      -8.313 -23.534  -6.791  1.00 97.44           H  
ATOM    653  CA  HIS A  44     -10.167 -23.055  -7.735  1.00 97.44           C  
ATOM    654  HA  HIS A  44     -10.465 -22.015  -7.868  1.00 97.44           H  
ATOM    655  C   HIS A  44     -11.455 -23.841  -7.466  1.00 97.44           C  
ATOM    656  CB  HIS A  44      -9.475 -23.542  -9.015  1.00 97.44           C  
ATOM    657  HB2 HIS A  44      -8.627 -22.892  -9.231  1.00 97.44           H  
ATOM    658  HB3 HIS A  44      -9.094 -24.552  -8.870  1.00 97.44           H  
ATOM    659  O   HIS A  44     -12.552 -23.325  -7.670  1.00 97.44           O  
ATOM    660  CG  HIS A  44     -10.400 -23.545 -10.200  1.00 97.44           C  
ATOM    661  CD2 HIS A  44     -10.963 -24.638 -10.801  1.00 97.44           C  
ATOM    662  HD2 HIS A  44     -10.802 -25.667 -10.515  1.00 97.44           H  
ATOM    663  ND1 HIS A  44     -10.884 -22.433 -10.840  1.00 97.44           N  
ATOM    664  HD1 HIS A  44     -10.671 -21.477 -10.593  1.00 97.44           H  
ATOM    665  CE1 HIS A  44     -11.702 -22.842 -11.825  1.00 97.44           C  
ATOM    666  HE1 HIS A  44     -12.220 -22.185 -12.508  1.00 97.44           H  
ATOM    667  NE2 HIS A  44     -11.792 -24.185 -11.835  1.00 97.44           N  
ATOM    668  N   GLU A  45     -11.342 -25.069  -6.964  1.00 96.75           N  
ATOM    669  H   GLU A  45     -10.417 -25.446  -6.816  1.00 96.75           H  
ATOM    670  CA  GLU A  45     -12.491 -25.906  -6.618  1.00 96.75           C  
ATOM    671  HA  GLU A  45     -13.145 -25.985  -7.486  1.00 96.75           H  
ATOM    672  C   GLU A  45     -13.329 -25.306  -5.482  1.00 96.75           C  
ATOM    673  CB  GLU A  45     -12.005 -27.312  -6.241  1.00 96.75           C  
ATOM    674  HB2 GLU A  45     -11.197 -27.228  -5.513  1.00 96.75           H  
ATOM    675  HB3 GLU A  45     -12.829 -27.860  -5.785  1.00 96.75           H  
ATOM    676  O   GLU A  45     -14.561 -25.353  -5.544  1.00 96.75           O  
ATOM    677  CG  GLU A  45     -11.527 -28.096  -7.474  1.00 96.75           C  
ATOM    678  HG2 GLU A  45     -12.379 -28.226  -8.141  1.00 96.75           H  
ATOM    679  HG3 GLU A  45     -10.778 -27.517  -8.015  1.00 96.75           H  
ATOM    680  CD  GLU A  45     -10.940 -29.477  -7.137  1.00 96.75           C  
ATOM    681  OE1 GLU A  45     -10.689 -30.231  -8.107  1.00 96.75           O  
ATOM    682  OE2 GLU A  45     -10.772 -29.793  -5.938  1.00 96.75           O  
ATOM    683  N   GLN A  46     -12.686 -24.697  -4.482  1.00 96.88           N  
ATOM    684  H   GLN A  46     -11.676 -24.721  -4.471  1.00 96.88           H  
ATOM    685  CA  GLN A  46     -13.371 -24.028  -3.378  1.00 96.88           C  
ATOM    686  HA  GLN A  46     -14.109 -24.719  -2.974  1.00 96.88           H  
ATOM    687  C   GLN A  46     -14.126 -22.782  -3.856  1.00 96.88           C  
ATOM    688  CB  GLN A  46     -12.358 -23.710  -2.270  1.00 96.88           C  
ATOM    689  HB2 GLN A  46     -11.673 -22.929  -2.602  1.00 96.88           H  
ATOM    690  HB3 GLN A  46     -11.782 -24.610  -2.058  1.00 96.88           H  
ATOM    691  O   GLN A  46     -15.322 -22.661  -3.589  1.00 96.88           O  
ATOM    692  CG  GLN A  46     -13.061 -23.265  -0.978  1.00 96.88           C  
ATOM    693  HG2 GLN A  46     -13.621 -22.348  -1.160  1.00 96.88           H  
ATOM    694  HG3 GLN A  46     -13.771 -24.033  -0.672  1.00 96.88           H  
ATOM    695  CD  GLN A  46     -12.093 -23.034   0.180  1.00 96.88           C  
ATOM    696  NE2 GLN A  46     -12.497 -22.297   1.188  1.00 96.88           N  
ATOM    697 HE21 GLN A  46     -13.296 -21.690   1.071  1.00 96.88           H  
ATOM    698 HE22 GLN A  46     -11.803 -22.092   1.893  1.00 96.88           H  
ATOM    699  OE1 GLN A  46     -10.971 -23.513   0.216  1.00 96.88           O  
ATOM    700  N   LEU A  47     -13.480 -21.911  -4.640  1.00 96.56           N  
ATOM    701  H   LEU A  47     -12.500 -22.065  -4.830  1.00 96.56           H  
ATOM    702  CA  LEU A  47     -14.143 -20.750  -5.242  1.00 96.56           C  
ATOM    703  HA  LEU A  47     -14.582 -20.142  -4.451  1.00 96.56           H  
ATOM    704  C   LEU A  47     -15.291 -21.177  -6.165  1.00 96.56           C  
ATOM    705  CB  LEU A  47     -13.128 -19.908  -6.032  1.00 96.56           C  
ATOM    706  HB2 LEU A  47     -13.694 -19.160  -6.587  1.00 96.56           H  
ATOM    707  HB3 LEU A  47     -12.620 -20.557  -6.745  1.00 96.56           H  
ATOM    708  O   LEU A  47     -16.345 -20.546  -6.175  1.00 96.56           O  
ATOM    709  CG  LEU A  47     -12.077 -19.154  -5.200  1.00 96.56           C  
ATOM    710  HG  LEU A  47     -11.559 -19.847  -4.537  1.00 96.56           H  
ATOM    711  CD1 LEU A  47     -11.053 -18.516  -6.142  1.00 96.56           C  
ATOM    712 HD11 LEU A  47     -11.551 -17.829  -6.826  1.00 96.56           H  
ATOM    713 HD12 LEU A  47     -10.551 -19.299  -6.710  1.00 96.56           H  
ATOM    714 HD13 LEU A  47     -10.314 -17.964  -5.561  1.00 96.56           H  
ATOM    715  CD2 LEU A  47     -12.709 -18.047  -4.357  1.00 96.56           C  
ATOM    716 HD21 LEU A  47     -13.254 -17.346  -4.990  1.00 96.56           H  
ATOM    717 HD22 LEU A  47     -13.394 -18.471  -3.623  1.00 96.56           H  
ATOM    718 HD23 LEU A  47     -11.934 -17.499  -3.819  1.00 96.56           H  
ATOM    719  N   ARG A  48     -15.134 -22.289  -6.897  1.00 95.81           N  
ATOM    720  H   ARG A  48     -14.225 -22.727  -6.894  1.00 95.81           H  
ATOM    721  CA  ARG A  48     -16.174 -22.811  -7.796  1.00 95.81           C  
ATOM    722  HA  ARG A  48     -16.510 -22.003  -8.447  1.00 95.81           H  
ATOM    723  C   ARG A  48     -17.401 -23.266  -7.026  1.00 95.81           C  
ATOM    724  CB  ARG A  48     -15.596 -23.958  -8.638  1.00 95.81           C  
ATOM    725  HB2 ARG A  48     -15.370 -24.802  -7.987  1.00 95.81           H  
ATOM    726  HB3 ARG A  48     -14.666 -23.636  -9.108  1.00 95.81           H  
ATOM    727  O   ARG A  48     -18.519 -23.080  -7.499  1.00 95.81           O  
ATOM    728  CG  ARG A  48     -16.565 -24.399  -9.744  1.00 95.81           C  
ATOM    729  HG2 ARG A  48     -16.748 -23.550 -10.403  1.00 95.81           H  
ATOM    730  HG3 ARG A  48     -17.515 -24.720  -9.318  1.00 95.81           H  
ATOM    731  CD  ARG A  48     -15.983 -25.545 -10.572  1.00 95.81           C  
ATOM    732  HD2 ARG A  48     -16.626 -25.699 -11.438  1.00 95.81           H  
ATOM    733  HD3 ARG A  48     -14.990 -25.261 -10.921  1.00 95.81           H  
ATOM    734  NE  ARG A  48     -15.909 -26.793  -9.788  1.00 95.81           N  
ATOM    735  HE  ARG A  48     -16.116 -26.720  -8.802  1.00 95.81           H  
ATOM    736  NH1 ARG A  48     -15.212 -28.161 -11.489  1.00 95.81           N  
ATOM    737 HH11 ARG A  48     -14.896 -29.065 -11.810  1.00 95.81           H  
ATOM    738 HH12 ARG A  48     -15.179 -27.356 -12.097  1.00 95.81           H  
ATOM    739  NH2 ARG A  48     -15.488 -29.002  -9.438  1.00 95.81           N  
ATOM    740 HH21 ARG A  48     -15.116 -29.883  -9.763  1.00 95.81           H  
ATOM    741 HH22 ARG A  48     -15.656 -28.878  -8.450  1.00 95.81           H  
ATOM    742  CZ  ARG A  48     -15.542 -27.977 -10.241  1.00 95.81           C  
ATOM    743  N   LYS A  49     -17.193 -23.879  -5.860  1.00 95.88           N  
ATOM    744  H   LYS A  49     -16.236 -23.998  -5.562  1.00 95.88           H  
ATOM    745  CA  LYS A  49     -18.267 -24.321  -4.969  1.00 95.88           C  
ATOM    746  HA  LYS A  49     -19.010 -24.870  -5.548  1.00 95.88           H  
ATOM    747  C   LYS A  49     -19.007 -23.138  -4.338  1.00 95.88           C  
ATOM    748  CB  LYS A  49     -17.657 -25.250  -3.910  1.00 95.88           C  
ATOM    749  HB2 LYS A  49     -16.956 -24.685  -3.296  1.00 95.88           H  
ATOM    750  HB3 LYS A  49     -17.108 -26.047  -4.412  1.00 95.88           H  
ATOM    751  O   LYS A  49     -20.217 -23.221  -4.170  1.00 95.88           O  
ATOM    752  CG  LYS A  49     -18.723 -25.880  -3.005  1.00 95.88           C  
ATOM    753  HG2 LYS A  49     -19.409 -26.474  -3.610  1.00 95.88           H  
ATOM    754  HG3 LYS A  49     -19.285 -25.096  -2.498  1.00 95.88           H  
ATOM    755  CD  LYS A  49     -18.071 -26.770  -1.943  1.00 95.88           C  
ATOM    756  HD2 LYS A  49     -17.363 -26.172  -1.368  1.00 95.88           H  
ATOM    757  HD3 LYS A  49     -17.538 -27.587  -2.430  1.00 95.88           H  
ATOM    758  CE  LYS A  49     -19.153 -27.326  -1.012  1.00 95.88           C  
ATOM    759  HE2 LYS A  49     -19.726 -26.488  -0.615  1.00 95.88           H  
ATOM    760  HE3 LYS A  49     -19.834 -27.944  -1.597  1.00 95.88           H  
ATOM    761  NZ  LYS A  49     -18.564 -28.110   0.102  1.00 95.88           N  
ATOM    762  HZ1 LYS A  49     -17.948 -27.527   0.651  1.00 95.88           H  
ATOM    763  HZ2 LYS A  49     -19.290 -28.460   0.710  1.00 95.88           H  
ATOM    764  HZ3 LYS A  49     -18.033 -28.893  -0.253  1.00 95.88           H  
ATOM    765  N   GLU A  50     -18.291 -22.073  -3.988  1.00 94.81           N  
ATOM    766  H   GLU A  50     -17.288 -22.110  -4.105  1.00 94.81           H  
ATOM    767  CA  GLU A  50     -18.844 -20.918  -3.270  1.00 94.81           C  
ATOM    768  HA  GLU A  50     -19.612 -21.264  -2.578  1.00 94.81           H  
ATOM    769  C   GLU A  50     -19.522 -19.894  -4.198  1.00 94.81           C  
ATOM    770  CB  GLU A  50     -17.707 -20.303  -2.439  1.00 94.81           C  
ATOM    771  HB2 GLU A  50     -17.211 -21.109  -1.899  1.00 94.81           H  
ATOM    772  HB3 GLU A  50     -16.980 -19.852  -3.115  1.00 94.81           H  
ATOM    773  O   GLU A  50     -20.605 -19.412  -3.880  1.00 94.81           O  
ATOM    774  CG  GLU A  50     -18.176 -19.263  -1.407  1.00 94.81           C  
ATOM    775  HG2 GLU A  50     -18.707 -18.464  -1.924  1.00 94.81           H  
ATOM    776  HG3 GLU A  50     -18.869 -19.744  -0.717  1.00 94.81           H  
ATOM    777  CD  GLU A  50     -17.009 -18.652  -0.610  1.00 94.81           C  
ATOM    778  OE1 GLU A  50     -17.226 -17.639   0.094  1.00 94.81           O  
ATOM    779  OE2 GLU A  50     -15.866 -19.157  -0.714  1.00 94.81           O  
ATOM    780  N   TYR A  51     -18.927 -19.603  -5.361  1.00 93.88           N  
ATOM    781  H   TYR A  51     -18.019 -20.008  -5.537  1.00 93.88           H  
ATOM    782  CA  TYR A  51     -19.368 -18.534  -6.274  1.00 93.88           C  
ATOM    783  HA  TYR A  51     -20.173 -17.972  -5.801  1.00 93.88           H  
ATOM    784  C   TYR A  51     -19.932 -19.043  -7.611  1.00 93.88           C  
ATOM    785  CB  TYR A  51     -18.201 -17.560  -6.498  1.00 93.88           C  
ATOM    786  HB2 TYR A  51     -17.372 -18.090  -6.968  1.00 93.88           H  
ATOM    787  HB3 TYR A  51     -18.519 -16.779  -7.188  1.00 93.88           H  
ATOM    788  O   TYR A  51     -20.509 -18.275  -8.380  1.00 93.88           O  
ATOM    789  CG  TYR A  51     -17.720 -16.901  -5.219  1.00 93.88           C  
ATOM    790  CD1 TYR A  51     -18.424 -15.799  -4.700  1.00 93.88           C  
ATOM    791  HD1 TYR A  51     -19.278 -15.413  -5.236  1.00 93.88           H  
ATOM    792  CD2 TYR A  51     -16.621 -17.424  -4.512  1.00 93.88           C  
ATOM    793  HD2 TYR A  51     -16.079 -18.270  -4.909  1.00 93.88           H  
ATOM    794  CE1 TYR A  51     -18.048 -15.235  -3.466  1.00 93.88           C  
ATOM    795  HE1 TYR A  51     -18.604 -14.413  -3.041  1.00 93.88           H  
ATOM    796  CE2 TYR A  51     -16.267 -16.889  -3.259  1.00 93.88           C  
ATOM    797  HE2 TYR A  51     -15.465 -17.325  -2.682  1.00 93.88           H  
ATOM    798  OH  TYR A  51     -16.769 -15.381  -1.455  1.00 93.88           O  
ATOM    799  HH  TYR A  51     -16.650 -16.140  -0.879  1.00 93.88           H  
ATOM    800  CZ  TYR A  51     -16.994 -15.803  -2.726  1.00 93.88           C  
ATOM    801  N   GLY A  52     -19.800 -20.341  -7.895  1.00 91.25           N  
ATOM    802  H   GLY A  52     -19.324 -20.924  -7.221  1.00 91.25           H  
ATOM    803  CA  GLY A  52     -20.249 -20.956  -9.141  1.00 91.25           C  
ATOM    804  HA2 GLY A  52     -21.156 -20.462  -9.490  1.00 91.25           H  
ATOM    805  HA3 GLY A  52     -20.495 -21.998  -8.935  1.00 91.25           H  
ATOM    806  C   GLY A  52     -19.209 -20.910 -10.265  1.00 91.25           C  
ATOM    807  O   GLY A  52     -18.307 -20.077 -10.306  1.00 91.25           O  
ATOM    808  N   ALA A  53     -19.339 -21.837 -11.219  1.00 86.62           N  
ATOM    809  H   ALA A  53     -20.095 -22.502 -11.142  1.00 86.62           H  
ATOM    810  CA  ALA A  53     -18.374 -22.001 -12.309  1.00 86.62           C  
ATOM    811  HA  ALA A  53     -17.370 -22.031 -11.884  1.00 86.62           H  
ATOM    812  C   ALA A  53     -18.372 -20.845 -13.323  1.00 86.62           C  
ATOM    813  CB  ALA A  53     -18.654 -23.343 -12.996  1.00 86.62           C  
ATOM    814  HB1 ALA A  53     -17.904 -23.515 -13.768  1.00 86.62           H  
ATOM    815  HB2 ALA A  53     -19.638 -23.323 -13.464  1.00 86.62           H  
ATOM    816  HB3 ALA A  53     -18.611 -24.154 -12.270  1.00 86.62           H  
ATOM    817  O   ALA A  53     -17.348 -20.594 -13.946  1.00 86.62           O  
ATOM    818  N   ASN A  54     -19.492 -20.134 -13.474  1.00 88.19           N  
ATOM    819  H   ASN A  54     -20.299 -20.394 -12.925  1.00 88.19           H  
ATOM    820  CA  ASN A  54     -19.655 -19.104 -14.505  1.00 88.19           C  
ATOM    821  HA  ASN A  54     -19.244 -19.474 -15.445  1.00 88.19           H  
ATOM    822  C   ASN A  54     -18.914 -17.796 -14.192  1.00 88.19           C  
ATOM    823  CB  ASN A  54     -21.155 -18.828 -14.695  1.00 88.19           C  
ATOM    824  HB2 ASN A  54     -21.586 -18.499 -13.750  1.00 88.19           H  
ATOM    825  HB3 ASN A  54     -21.273 -18.019 -15.417  1.00 88.19           H  
ATOM    826  O   ASN A  54     -18.682 -17.004 -15.098  1.00 88.19           O  
ATOM    827  CG  ASN A  54     -21.939 -20.017 -15.218  1.00 88.19           C  
ATOM    828  ND2 ASN A  54     -23.247 -19.963 -15.132  1.00 88.19           N  
ATOM    829 HD21 ASN A  54     -23.703 -19.133 -14.784  1.00 88.19           H  
ATOM    830 HD22 ASN A  54     -23.749 -20.751 -15.517  1.00 88.19           H  
ATOM    831  OD1 ASN A  54     -21.413 -21.013 -15.681  1.00 88.19           O  
ATOM    832  N   VAL A  55     -18.577 -17.559 -12.922  1.00 88.81           N  
ATOM    833  H   VAL A  55     -18.803 -18.253 -12.224  1.00 88.81           H  
ATOM    834  CA  VAL A  55     -17.866 -16.349 -12.473  1.00 88.81           C  
ATOM    835  HA  VAL A  55     -18.100 -15.522 -13.143  1.00 88.81           H  
ATOM    836  C   VAL A  55     -16.349 -16.555 -12.529  1.00 88.81           C  
ATOM    837  CB  VAL A  55     -18.326 -15.955 -11.050  1.00 88.81           C  
ATOM    838  HB  VAL A  55     -17.955 -16.695 -10.340  1.00 88.81           H  
ATOM    839  O   VAL A  55     -15.575 -15.604 -12.524  1.00 88.81           O  
ATOM    840  CG1 VAL A  55     -17.817 -14.572 -10.627  1.00 88.81           C  
ATOM    841 HG11 VAL A  55     -16.729 -14.560 -10.561  1.00 88.81           H  
ATOM    842 HG12 VAL A  55     -18.203 -14.311  -9.641  1.00 88.81           H  
ATOM    843 HG13 VAL A  55     -18.128 -13.813 -11.344  1.00 88.81           H  
ATOM    844  CG2 VAL A  55     -19.860 -15.918 -10.944  1.00 88.81           C  
ATOM    845 HG21 VAL A  55     -20.151 -15.565  -9.955  1.00 88.81           H  
ATOM    846 HG22 VAL A  55     -20.278 -16.917 -11.066  1.00 88.81           H  
ATOM    847 HG23 VAL A  55     -20.270 -15.247 -11.700  1.00 88.81           H  
ATOM    848  N   LEU A  56     -15.899 -17.809 -12.587  1.00 93.31           N  
ATOM    849  H   LEU A  56     -16.558 -18.561 -12.732  1.00 93.31           H  
ATOM    850  CA  LEU A  56     -14.487 -18.128 -12.490  1.00 93.31           C  
ATOM    851  HA  LEU A  56     -14.064 -17.420 -11.777  1.00 93.31           H  
ATOM    852  C   LEU A  56     -13.749 -17.968 -13.822  1.00 93.31           C  
ATOM    853  CB  LEU A  56     -14.313 -19.544 -11.943  1.00 93.31           C  
ATOM    854  HB2 LEU A  56     -13.332 -19.920 -12.233  1.00 93.31           H  
ATOM    855  HB3 LEU A  56     -15.062 -20.193 -12.396  1.00 93.31           H  
ATOM    856  O   LEU A  56     -14.219 -18.455 -14.853  1.00 93.31           O  
ATOM    857  CG  LEU A  56     -14.424 -19.591 -10.418  1.00 93.31           C  
ATOM    858  HG  LEU A  56     -15.344 -19.117 -10.078  1.00 93.31           H  
ATOM    859  CD1 LEU A  56     -14.447 -21.053 -10.021  1.00 93.31           C  
ATOM    860 HD11 LEU A  56     -14.395 -21.105  -8.934  1.00 93.31           H  
ATOM    861 HD12 LEU A  56     -13.580 -21.576 -10.426  1.00 93.31           H  
ATOM    862 HD13 LEU A  56     -15.366 -21.511 -10.387  1.00 93.31           H  
ATOM    863  CD2 LEU A  56     -13.216 -18.935  -9.743  1.00 93.31           C  
ATOM    864 HD21 LEU A  56     -13.292 -17.851  -9.826  1.00 93.31           H  
ATOM    865 HD22 LEU A  56     -12.286 -19.275 -10.198  1.00 93.31           H  
ATOM    866 HD23 LEU A  56     -13.199 -19.181  -8.681  1.00 93.31           H  
ATOM    867  N   PRO A  57     -12.533 -17.393 -13.800  1.00 93.81           N  
ATOM    868  CA  PRO A  57     -11.645 -17.445 -14.948  1.00 93.81           C  
ATOM    869  HA  PRO A  57     -12.162 -17.051 -15.823  1.00 93.81           H  
ATOM    870  C   PRO A  57     -11.207 -18.885 -15.244  1.00 93.81           C  
ATOM    871  CB  PRO A  57     -10.472 -16.525 -14.602  1.00 93.81           C  
ATOM    872  HB2 PRO A  57     -10.701 -15.515 -14.942  1.00 93.81           H  
ATOM    873  HB3 PRO A  57      -9.531 -16.866 -15.034  1.00 93.81           H  
ATOM    874  O   PRO A  57     -11.224 -19.770 -14.381  1.00 93.81           O  
ATOM    875  CG  PRO A  57     -10.431 -16.543 -13.076  1.00 93.81           C  
ATOM    876  HG2 PRO A  57     -10.029 -15.616 -12.669  1.00 93.81           H  
ATOM    877  HG3 PRO A  57      -9.844 -17.397 -12.736  1.00 93.81           H  
ATOM    878  CD  PRO A  57     -11.885 -16.740 -12.670  1.00 93.81           C  
ATOM    879  HD2 PRO A  57     -11.927 -17.350 -11.768  1.00 93.81           H  
ATOM    880  HD3 PRO A  57     -12.355 -15.772 -12.495  1.00 93.81           H  
ATOM    881  N   ALA A  58     -10.768 -19.111 -16.482  1.00 94.25           N  
ATOM    882  H   ALA A  58     -10.773 -18.346 -17.142  1.00 94.25           H  
ATOM    883  CA  ALA A  58     -10.276 -20.409 -16.922  1.00 94.25           C  
ATOM    884  HA  ALA A  58     -11.081 -21.133 -16.796  1.00 94.25           H  
ATOM    885  C   ALA A  58      -9.074 -20.866 -16.079  1.00 94.25           C  
ATOM    886  CB  ALA A  58      -9.926 -20.332 -18.413  1.00 94.25           C  
ATOM    887  HB1 ALA A  58     -10.806 -20.037 -18.985  1.00 94.25           H  
ATOM    888  HB2 ALA A  58      -9.589 -21.309 -18.760  1.00 94.25           H  
ATOM    889  HB3 ALA A  58      -9.130 -19.604 -18.570  1.00 94.25           H  
ATOM    890  O   ALA A  58      -8.104 -20.127 -15.904  1.00 94.25           O  
ATOM    891  N   PHE A  59      -9.126 -22.108 -15.597  1.00 96.75           N  
ATOM    892  H   PHE A  59      -9.957 -22.659 -15.763  1.00 96.75           H  
ATOM    893  CA  PHE A  59      -8.053 -22.722 -14.821  1.00 96.75           C  
ATOM    894  HA  PHE A  59      -7.347 -21.940 -14.544  1.00 96.75           H  
ATOM    895  C   PHE A  59      -7.327 -23.792 -15.651  1.00 96.75           C  
ATOM    896  CB  PHE A  59      -8.619 -23.289 -13.517  1.00 96.75           C  
ATOM    897  HB2 PHE A  59      -9.206 -22.506 -13.036  1.00 96.75           H  
ATOM    898  HB3 PHE A  59      -9.287 -24.122 -13.736  1.00 96.75           H  
ATOM    899  O   PHE A  59      -7.984 -24.597 -16.320  1.00 96.75           O  
ATOM    900  CG  PHE A  59      -7.547 -23.737 -12.544  1.00 96.75           C  
ATOM    901  CD1 PHE A  59      -7.131 -25.079 -12.498  1.00 96.75           C  
ATOM    902  HD1 PHE A  59      -7.603 -25.813 -13.136  1.00 96.75           H  
ATOM    903  CD2 PHE A  59      -6.936 -22.792 -11.701  1.00 96.75           C  
ATOM    904  HD2 PHE A  59      -7.258 -21.762 -11.725  1.00 96.75           H  
ATOM    905  CE1 PHE A  59      -6.101 -25.464 -11.622  1.00 96.75           C  
ATOM    906  HE1 PHE A  59      -5.795 -26.499 -11.568  1.00 96.75           H  
ATOM    907  CE2 PHE A  59      -5.905 -23.176 -10.830  1.00 96.75           C  
ATOM    908  HE2 PHE A  59      -5.454 -22.440 -10.181  1.00 96.75           H  
ATOM    909  CZ  PHE A  59      -5.479 -24.514 -10.798  1.00 96.75           C  
ATOM    910  HZ  PHE A  59      -4.688 -24.815 -10.127  1.00 96.75           H  
ATOM    911  N   PRO A  60      -5.983 -23.842 -15.628  1.00 95.50           N  
ATOM    912  CA  PRO A  60      -5.233 -24.830 -16.390  1.00 95.50           C  
ATOM    913  HA  PRO A  60      -5.473 -24.700 -17.445  1.00 95.50           H  
ATOM    914  C   PRO A  60      -5.551 -26.263 -15.936  1.00 95.50           C  
ATOM    915  CB  PRO A  60      -3.763 -24.480 -16.178  1.00 95.50           C  
ATOM    916  HB2 PRO A  60      -3.457 -23.806 -16.979  1.00 95.50           H  
ATOM    917  HB3 PRO A  60      -3.116 -25.356 -16.137  1.00 95.50           H  
ATOM    918  O   PRO A  60      -5.467 -26.566 -14.741  1.00 95.50           O  
ATOM    919  CG  PRO A  60      -3.740 -23.679 -14.885  1.00 95.50           C  
ATOM    920  HG2 PRO A  60      -3.696 -24.350 -14.027  1.00 95.50           H  
ATOM    921  HG3 PRO A  60      -2.913 -22.969 -14.879  1.00 95.50           H  
ATOM    922  CD  PRO A  60      -5.081 -22.961 -14.901  1.00 95.50           C  
ATOM    923  HD2 PRO A  60      -5.411 -22.784 -13.877  1.00 95.50           H  
ATOM    924  HD3 PRO A  60      -4.991 -22.013 -15.432  1.00 95.50           H  
ATOM    925  N   PRO A  61      -5.861 -27.185 -16.863  1.00 92.12           N  
ATOM    926  CA  PRO A  61      -6.281 -28.532 -16.511  1.00 92.12           C  
ATOM    927  HA  PRO A  61      -7.090 -28.473 -15.783  1.00 92.12           H  
ATOM    928  C   PRO A  61      -5.144 -29.363 -15.910  1.00 92.12           C  
ATOM    929  CB  PRO A  61      -6.827 -29.146 -17.803  1.00 92.12           C  
ATOM    930  HB2 PRO A  61      -6.675 -30.224 -17.851  1.00 92.12           H  
ATOM    931  HB3 PRO A  61      -7.886 -28.907 -17.898  1.00 92.12           H  
ATOM    932  O   PRO A  61      -3.944 -29.156 -16.162  1.00 92.12           O  
ATOM    933  CG  PRO A  61      -6.042 -28.413 -18.888  1.00 92.12           C  
ATOM    934  HG2 PRO A  61      -5.061 -28.873 -19.005  1.00 92.12           H  
ATOM    935  HG3 PRO A  61      -6.578 -28.401 -19.837  1.00 92.12           H  
ATOM    936  CD  PRO A  61      -5.888 -27.009 -18.307  1.00 92.12           C  
ATOM    937  HD2 PRO A  61      -6.749 -26.399 -18.579  1.00 92.12           H  
ATOM    938  HD3 PRO A  61      -4.968 -26.550 -18.671  1.00 92.12           H  
ATOM    939  N   LYS A  62      -5.543 -30.363 -15.122  1.00 89.88           N  
ATOM    940  H   LYS A  62      -6.533 -30.478 -14.957  1.00 89.88           H  
ATOM    941  CA  LYS A  62      -4.615 -31.340 -14.562  1.00 89.88           C  
ATOM    942  HA  LYS A  62      -3.770 -30.787 -14.153  1.00 89.88           H  
ATOM    943  C   LYS A  62      -4.119 -32.231 -15.697  1.00 89.88           C  
ATOM    944  CB  LYS A  62      -5.289 -32.109 -13.418  1.00 89.88           C  
ATOM    945  HB2 LYS A  62      -6.071 -32.752 -13.821  1.00 89.88           H  
ATOM    946  HB3 LYS A  62      -5.752 -31.387 -12.745  1.00 89.88           H  
ATOM    947  O   LYS A  62      -4.899 -32.695 -16.522  1.00 89.88           O  
ATOM    948  CG  LYS A  62      -4.287 -32.954 -12.614  1.00 89.88           C  
ATOM    949  HG2 LYS A  62      -3.886 -33.745 -13.247  1.00 89.88           H  
ATOM    950  HG3 LYS A  62      -3.466 -32.322 -12.276  1.00 89.88           H  
ATOM    951  CD  LYS A  62      -4.977 -33.583 -11.395  1.00 89.88           C  
ATOM    952  HD2 LYS A  62      -5.410 -32.793 -10.782  1.00 89.88           H  
ATOM    953  HD3 LYS A  62      -5.779 -34.233 -11.742  1.00 89.88           H  
ATOM    954  CE  LYS A  62      -3.985 -34.395 -10.553  1.00 89.88           C  
ATOM    955  HE2 LYS A  62      -3.530 -35.155 -11.188  1.00 89.88           H  
ATOM    956  HE3 LYS A  62      -3.192 -33.732 -10.206  1.00 89.88           H  
ATOM    957  NZ  LYS A  62      -4.659 -35.037  -9.394  1.00 89.88           N  
ATOM    958  HZ1 LYS A  62      -4.004 -35.568  -8.839  1.00 89.88           H  
ATOM    959  HZ2 LYS A  62      -5.099 -34.348  -8.800  1.00 89.88           H  
ATOM    960  HZ3 LYS A  62      -5.380 -35.671  -9.708  1.00 89.88           H  
ATOM    961  N   LYS A  63      -2.810 -32.469 -15.726  1.00 85.12           N  
ATOM    962  H   LYS A  63      -2.281 -32.189 -14.912  1.00 85.12           H  
ATOM    963  CA  LYS A  63      -2.172 -33.404 -16.659  1.00 85.12           C  
ATOM    964  HA  LYS A  63      -2.891 -33.687 -17.429  1.00 85.12           H  
ATOM    965  C   LYS A  63      -1.828 -34.684 -15.902  1.00 85.12           C  
ATOM    966  CB  LYS A  63      -0.966 -32.760 -17.370  1.00 85.12           C  
ATOM    967  HB2 LYS A  63      -0.421 -33.540 -17.901  1.00 85.12           H  
ATOM    968  HB3 LYS A  63      -0.291 -32.320 -16.636  1.00 85.12           H  
ATOM    969  O   LYS A  63      -1.481 -34.612 -14.724  1.00 85.12           O  
ATOM    970  CG  LYS A  63      -1.412 -31.695 -18.394  1.00 85.12           C  
ATOM    971  HG2 LYS A  63      -2.143 -32.147 -19.064  1.00 85.12           H  
ATOM    972  HG3 LYS A  63      -1.889 -30.863 -17.876  1.00 85.12           H  
ATOM    973  CD  LYS A  63      -0.244 -31.162 -19.240  1.00 85.12           C  
ATOM    974  HD2 LYS A  63       0.406 -30.561 -18.605  1.00 85.12           H  
ATOM    975  HD3 LYS A  63       0.325 -31.998 -19.649  1.00 85.12           H  
ATOM    976  CE  LYS A  63      -0.725 -30.272 -20.392  1.00 85.12           C  
ATOM    977  HE2 LYS A  63      -1.275 -29.422 -19.987  1.00 85.12           H  
ATOM    978  HE3 LYS A  63      -1.406 -30.854 -21.013  1.00 85.12           H  
ATOM    979  NZ  LYS A  63       0.407 -29.796 -21.224  1.00 85.12           N  
ATOM    980  HZ1 LYS A  63       0.109 -29.293 -22.047  1.00 85.12           H  
ATOM    981  HZ2 LYS A  63       0.970 -30.570 -21.548  1.00 85.12           H  
ATOM    982  HZ3 LYS A  63       1.046 -29.207 -20.709  1.00 85.12           H  
ATOM    983  N   LEU A  64      -1.991 -35.827 -16.568  1.00 80.44           N  
ATOM    984  H   LEU A  64      -2.318 -35.779 -17.523  1.00 80.44           H  
ATOM    985  CA  LEU A  64      -1.782 -37.159 -15.987  1.00 80.44           C  
ATOM    986  HA  LEU A  64      -2.160 -37.177 -14.965  1.00 80.44           H  
ATOM    987  C   LEU A  64      -0.297 -37.536 -15.902  1.00 80.44           C  
ATOM    988  CB  LEU A  64      -2.545 -38.197 -16.833  1.00 80.44           C  
ATOM    989  HB2 LEU A  64      -2.256 -38.073 -17.876  1.00 80.44           H  
ATOM    990  HB3 LEU A  64      -2.232 -39.196 -16.530  1.00 80.44           H  
ATOM    991  O   LEU A  64       0.101 -38.230 -14.973  1.00 80.44           O  
ATOM    992  CG  LEU A  64      -4.079 -38.115 -16.717  1.00 80.44           C  
ATOM    993  HG  LEU A  64      -4.401 -37.082 -16.845  1.00 80.44           H  
ATOM    994  CD1 LEU A  64      -4.728 -38.953 -17.817  1.00 80.44           C  
ATOM    995 HD11 LEU A  64      -5.814 -38.890 -17.740  1.00 80.44           H  
ATOM    996 HD12 LEU A  64      -4.425 -39.996 -17.722  1.00 80.44           H  
ATOM    997 HD13 LEU A  64      -4.427 -38.582 -18.796  1.00 80.44           H  
ATOM    998  CD2 LEU A  64      -4.574 -38.627 -15.363  1.00 80.44           C  
ATOM    999 HD21 LEU A  64      -4.177 -38.012 -14.555  1.00 80.44           H  
ATOM   1000 HD22 LEU A  64      -5.663 -38.585 -15.331  1.00 80.44           H  
ATOM   1001 HD23 LEU A  64      -4.258 -39.660 -15.216  1.00 80.44           H  
ATOM   1002  N   PHE A  65       0.508 -37.068 -16.856  1.00 82.19           N  
ATOM   1003  H   PHE A  65       0.113 -36.481 -17.577  1.00 82.19           H  
ATOM   1004  CA  PHE A  65       1.937 -37.361 -16.945  1.00 82.19           C  
ATOM   1005  HA  PHE A  65       2.150 -38.259 -16.365  1.00 82.19           H  
ATOM   1006  C   PHE A  65       2.791 -36.236 -16.354  1.00 82.19           C  
ATOM   1007  CB  PHE A  65       2.301 -37.656 -18.406  1.00 82.19           C  
ATOM   1008  HB2 PHE A  65       2.151 -36.755 -19.001  1.00 82.19           H  
ATOM   1009  HB3 PHE A  65       3.358 -37.914 -18.468  1.00 82.19           H  
ATOM   1010  O   PHE A  65       2.307 -35.125 -16.109  1.00 82.19           O  
ATOM   1011  CG  PHE A  65       1.499 -38.799 -18.999  1.00 82.19           C  
ATOM   1012  CD1 PHE A  65       1.731 -40.117 -18.563  1.00 82.19           C  
ATOM   1013  HD1 PHE A  65       2.498 -40.320 -17.830  1.00 82.19           H  
ATOM   1014  CD2 PHE A  65       0.498 -38.546 -19.956  1.00 82.19           C  
ATOM   1015  HD2 PHE A  65       0.325 -37.539 -20.308  1.00 82.19           H  
ATOM   1016  CE1 PHE A  65       0.965 -41.177 -19.080  1.00 82.19           C  
ATOM   1017  HE1 PHE A  65       1.149 -42.188 -18.749  1.00 82.19           H  
ATOM   1018  CE2 PHE A  65      -0.269 -39.606 -20.472  1.00 82.19           C  
ATOM   1019  HE2 PHE A  65      -1.027 -39.415 -21.217  1.00 82.19           H  
ATOM   1020  CZ  PHE A  65      -0.035 -40.921 -20.034  1.00 82.19           C  
ATOM   1021  HZ  PHE A  65      -0.616 -41.737 -20.437  1.00 82.19           H  
ATOM   1022  N   SER A  66       4.077 -36.533 -16.146  1.00 84.50           N  
ATOM   1023  H   SER A  66       4.429 -37.432 -16.443  1.00 84.50           H  
ATOM   1024  CA  SER A  66       5.082 -35.523 -15.830  1.00 84.50           C  
ATOM   1025  HA  SER A  66       4.810 -35.051 -14.886  1.00 84.50           H  
ATOM   1026  C   SER A  66       5.110 -34.450 -16.914  1.00 84.50           C  
ATOM   1027  CB  SER A  66       6.471 -36.153 -15.665  1.00 84.50           C  
ATOM   1028  HB2 SER A  66       7.227 -35.370 -15.603  1.00 84.50           H  
ATOM   1029  HB3 SER A  66       6.488 -36.724 -14.737  1.00 84.50           H  
ATOM   1030  O   SER A  66       4.989 -34.737 -18.103  1.00 84.50           O  
ATOM   1031  OG  SER A  66       6.774 -37.028 -16.733  1.00 84.50           O  
ATOM   1032  HG  SER A  66       7.445 -36.629 -17.292  1.00 84.50           H  
ATOM   1033  N   LEU A  67       5.259 -33.201 -16.485  1.00 88.88           N  
ATOM   1034  H   LEU A  67       5.437 -33.033 -15.506  1.00 88.88           H  
ATOM   1035  CA  LEU A  67       5.320 -32.073 -17.400  1.00 88.88           C  
ATOM   1036  HA  LEU A  67       4.616 -32.225 -18.219  1.00 88.88           H  
ATOM   1037  C   LEU A  67       6.713 -31.956 -18.000  1.00 88.88           C  
ATOM   1038  CB  LEU A  67       4.971 -30.781 -16.661  1.00 88.88           C  
ATOM   1039  HB2 LEU A  67       5.697 -30.642 -15.860  1.00 88.88           H  
ATOM   1040  HB3 LEU A  67       5.085 -29.953 -17.361  1.00 88.88           H  
ATOM   1041  O   LEU A  67       7.715 -32.029 -17.286  1.00 88.88           O  
ATOM   1042  CG  LEU A  67       3.566 -30.725 -16.061  1.00 88.88           C  
ATOM   1043  HG  LEU A  67       3.424 -31.528 -15.338  1.00 88.88           H  
ATOM   1044  CD1 LEU A  67       3.438 -29.387 -15.340  1.00 88.88           C  
ATOM   1045 HD11 LEU A  67       2.406 -29.224 -15.026  1.00 88.88           H  
ATOM   1046 HD12 LEU A  67       4.097 -29.371 -14.472  1.00 88.88           H  
ATOM   1047 HD13 LEU A  67       3.716 -28.577 -16.013  1.00 88.88           H  
ATOM   1048  CD2 LEU A  67       2.468 -30.799 -17.113  1.00 88.88           C  
ATOM   1049 HD21 LEU A  67       1.499 -30.714 -16.622  1.00 88.88           H  
ATOM   1050 HD22 LEU A  67       2.599 -29.986 -17.827  1.00 88.88           H  
ATOM   1051 HD23 LEU A  67       2.522 -31.754 -17.635  1.00 88.88           H  
ATOM   1052  N   THR A  68       6.766 -31.682 -19.294  1.00 91.81           N  
ATOM   1053  H   THR A  68       5.903 -31.683 -19.820  1.00 91.81           H  
ATOM   1054  CA  THR A  68       7.970 -31.140 -19.923  1.00 91.81           C  
ATOM   1055  HA  THR A  68       8.813 -31.768 -19.634  1.00 91.81           H  
ATOM   1056  C   THR A  68       8.225 -29.703 -19.442  1.00 91.81           C  
ATOM   1057  CB  THR A  68       7.856 -31.163 -21.450  1.00 91.81           C  
ATOM   1058  HB  THR A  68       8.773 -30.763 -21.881  1.00 91.81           H  
ATOM   1059  O   THR A  68       7.285 -29.023 -19.016  1.00 91.81           O  
ATOM   1060  CG2 THR A  68       7.629 -32.566 -22.007  1.00 91.81           C  
ATOM   1061 HG21 THR A  68       7.619 -32.524 -23.096  1.00 91.81           H  
ATOM   1062 HG22 THR A  68       6.679 -32.972 -21.661  1.00 91.81           H  
ATOM   1063 HG23 THR A  68       8.437 -33.224 -21.687  1.00 91.81           H  
ATOM   1064  OG1 THR A  68       6.781 -30.360 -21.853  1.00 91.81           O  
ATOM   1065  HG1 THR A  68       5.986 -30.844 -21.621  1.00 91.81           H  
ATOM   1066  N   PRO A  69       9.462 -29.183 -19.547  1.00 90.94           N  
ATOM   1067  CA  PRO A  69       9.763 -27.796 -19.181  1.00 90.94           C  
ATOM   1068  HA  PRO A  69       9.638 -27.685 -18.103  1.00 90.94           H  
ATOM   1069  C   PRO A  69       8.866 -26.764 -19.886  1.00 90.94           C  
ATOM   1070  CB  PRO A  69      11.241 -27.603 -19.536  1.00 90.94           C  
ATOM   1071  HB2 PRO A  69      11.726 -26.896 -18.862  1.00 90.94           H  
ATOM   1072  HB3 PRO A  69      11.344 -27.272 -20.569  1.00 90.94           H  
ATOM   1073  O   PRO A  69       8.398 -25.819 -19.256  1.00 90.94           O  
ATOM   1074  CG  PRO A  69      11.823 -29.009 -19.395  1.00 90.94           C  
ATOM   1075  HG2 PRO A  69      12.025 -29.218 -18.345  1.00 90.94           H  
ATOM   1076  HG3 PRO A  69      12.725 -29.137 -19.994  1.00 90.94           H  
ATOM   1077  CD  PRO A  69      10.685 -29.899 -19.886  1.00 90.94           C  
ATOM   1078  HD2 PRO A  69      10.753 -30.020 -20.967  1.00 90.94           H  
ATOM   1079  HD3 PRO A  69      10.740 -30.868 -19.389  1.00 90.94           H  
ATOM   1080  N   ALA A  70       8.547 -26.983 -21.166  1.00 93.56           N  
ATOM   1081  H   ALA A  70       8.934 -27.790 -21.634  1.00 93.56           H  
ATOM   1082  CA  ALA A  70       7.649 -26.111 -21.925  1.00 93.56           C  
ATOM   1083  HA  ALA A  70       8.013 -25.086 -21.862  1.00 93.56           H  
ATOM   1084  C   ALA A  70       6.210 -26.122 -21.376  1.00 93.56           C  
ATOM   1085  CB  ALA A  70       7.687 -26.557 -23.392  1.00 93.56           C  
ATOM   1086  HB1 ALA A  70       7.328 -27.581 -23.485  1.00 93.56           H  
ATOM   1087  HB2 ALA A  70       7.049 -25.901 -23.985  1.00 93.56           H  
ATOM   1088  HB3 ALA A  70       8.706 -26.491 -23.773  1.00 93.56           H  
ATOM   1089  O   ALA A  70       5.543 -25.092 -21.330  1.00 93.56           O  
ATOM   1090  N   GLU A  71       5.723 -27.275 -20.913  1.00 93.94           N  
ATOM   1091  H   GLU A  71       6.303 -28.101 -20.948  1.00 93.94           H  
ATOM   1092  CA  GLU A  71       4.394 -27.373 -20.307  1.00 93.94           C  
ATOM   1093  HA  GLU A  71       3.681 -26.808 -20.908  1.00 93.94           H  
ATOM   1094  C   GLU A  71       4.346 -26.805 -18.885  1.00 93.94           C  
ATOM   1095  CB  GLU A  71       3.952 -28.831 -20.259  1.00 93.94           C  
ATOM   1096  HB2 GLU A  71       3.006 -28.889 -19.721  1.00 93.94           H  
ATOM   1097  HB3 GLU A  71       4.699 -29.399 -19.705  1.00 93.94           H  
ATOM   1098  O   GLU A  71       3.294 -26.321 -18.461  1.00 93.94           O  
ATOM   1099  CG  GLU A  71       3.728 -29.448 -21.642  1.00 93.94           C  
ATOM   1100  HG2 GLU A  71       4.572 -29.249 -22.303  1.00 93.94           H  
ATOM   1101  HG3 GLU A  71       2.848 -28.986 -22.090  1.00 93.94           H  
ATOM   1102  CD  GLU A  71       3.525 -30.954 -21.488  1.00 93.94           C  
ATOM   1103  OE1 GLU A  71       2.418 -31.414 -21.849  1.00 93.94           O  
ATOM   1104  OE2 GLU A  71       4.421 -31.594 -20.898  1.00 93.94           O  
ATOM   1105  N   VAL A  72       5.460 -26.860 -18.145  1.00 94.69           N  
ATOM   1106  H   VAL A  72       6.275 -27.305 -18.542  1.00 94.69           H  
ATOM   1107  CA  VAL A  72       5.597 -26.162 -16.859  1.00 94.69           C  
ATOM   1108  HA  VAL A  72       4.785 -26.473 -16.201  1.00 94.69           H  
ATOM   1109  C   VAL A  72       5.448 -24.660 -17.067  1.00 94.69           C  
ATOM   1110  CB  VAL A  72       6.934 -26.483 -16.160  1.00 94.69           C  
ATOM   1111  HB  VAL A  72       7.766 -26.313 -16.845  1.00 94.69           H  
ATOM   1112  O   VAL A  72       4.661 -24.037 -16.354  1.00 94.69           O  
ATOM   1113  CG1 VAL A  72       7.143 -25.607 -14.920  1.00 94.69           C  
ATOM   1114 HG11 VAL A  72       6.249 -25.618 -14.298  1.00 94.69           H  
ATOM   1115 HG12 VAL A  72       8.002 -25.956 -14.348  1.00 94.69           H  
ATOM   1116 HG13 VAL A  72       7.354 -24.580 -15.219  1.00 94.69           H  
ATOM   1117  CG2 VAL A  72       6.974 -27.945 -15.703  1.00 94.69           C  
ATOM   1118 HG21 VAL A  72       6.876 -28.606 -16.564  1.00 94.69           H  
ATOM   1119 HG22 VAL A  72       6.170 -28.140 -14.993  1.00 94.69           H  
ATOM   1120 HG23 VAL A  72       7.933 -28.153 -15.230  1.00 94.69           H  
ATOM   1121  N   GLU A  73       6.130 -24.113 -18.072  1.00 95.12           N  
ATOM   1122  H   GLU A  73       6.790 -24.684 -18.580  1.00 95.12           H  
ATOM   1123  CA  GLU A  73       6.087 -22.688 -18.401  1.00 95.12           C  
ATOM   1124  HA  GLU A  73       6.291 -22.131 -17.486  1.00 95.12           H  
ATOM   1125  C   GLU A  73       4.702 -22.249 -18.890  1.00 95.12           C  
ATOM   1126  CB  GLU A  73       7.192 -22.397 -19.431  1.00 95.12           C  
ATOM   1127  HB2 GLU A  73       7.002 -22.981 -20.332  1.00 95.12           H  
ATOM   1128  HB3 GLU A  73       8.148 -22.723 -19.023  1.00 95.12           H  
ATOM   1129  O   GLU A  73       4.126 -21.294 -18.373  1.00 95.12           O  
ATOM   1130  CG  GLU A  73       7.307 -20.920 -19.828  1.00 95.12           C  
ATOM   1131  HG2 GLU A  73       8.128 -20.823 -20.539  1.00 95.12           H  
ATOM   1132  HG3 GLU A  73       6.392 -20.624 -20.342  1.00 95.12           H  
ATOM   1133  CD  GLU A  73       7.557 -19.979 -18.642  1.00 95.12           C  
ATOM   1134  OE1 GLU A  73       7.376 -18.759 -18.814  1.00 95.12           O  
ATOM   1135  OE2 GLU A  73       7.863 -20.435 -17.518  1.00 95.12           O  
ATOM   1136  N   GLN A  74       4.083 -23.017 -19.789  1.00 94.94           N  
ATOM   1137  H   GLN A  74       4.608 -23.759 -20.230  1.00 94.94           H  
ATOM   1138  CA  GLN A  74       2.711 -22.752 -20.227  1.00 94.94           C  
ATOM   1139  HA  GLN A  74       2.683 -21.771 -20.703  1.00 94.94           H  
ATOM   1140  C   GLN A  74       1.726 -22.740 -19.046  1.00 94.94           C  
ATOM   1141  CB  GLN A  74       2.314 -23.826 -21.247  1.00 94.94           C  
ATOM   1142  HB2 GLN A  74       3.064 -23.867 -22.037  1.00 94.94           H  
ATOM   1143  HB3 GLN A  74       2.279 -24.795 -20.751  1.00 94.94           H  
ATOM   1144  O   GLN A  74       0.845 -21.881 -18.957  1.00 94.94           O  
ATOM   1145  CG  GLN A  74       0.950 -23.523 -21.881  1.00 94.94           C  
ATOM   1146  HG2 GLN A  74       0.191 -23.410 -21.107  1.00 94.94           H  
ATOM   1147  HG3 GLN A  74       1.020 -22.583 -22.429  1.00 94.94           H  
ATOM   1148  CD  GLN A  74       0.475 -24.619 -22.827  1.00 94.94           C  
ATOM   1149  NE2 GLN A  74      -0.475 -24.317 -23.684  1.00 94.94           N  
ATOM   1150 HE21 GLN A  74      -0.755 -23.353 -23.794  1.00 94.94           H  
ATOM   1151 HE22 GLN A  74      -0.698 -25.031 -24.363  1.00 94.94           H  
ATOM   1152  OE1 GLN A  74       0.891 -25.768 -22.795  1.00 94.94           O  
ATOM   1153  N   ARG A  75       1.869 -23.687 -18.110  1.00 96.06           N  
ATOM   1154  H   ARG A  75       2.605 -24.368 -18.232  1.00 96.06           H  
ATOM   1155  CA  ARG A  75       1.043 -23.724 -16.900  1.00 96.06           C  
ATOM   1156  HA  ARG A  75      -0.001 -23.625 -17.197  1.00 96.06           H  
ATOM   1157  C   ARG A  75       1.338 -22.537 -15.985  1.00 96.06           C  
ATOM   1158  CB  ARG A  75       1.230 -25.071 -16.195  1.00 96.06           C  
ATOM   1159  HB2 ARG A  75       0.901 -25.863 -16.868  1.00 96.06           H  
ATOM   1160  HB3 ARG A  75       2.288 -25.221 -15.978  1.00 96.06           H  
ATOM   1161  O   ARG A  75       0.393 -22.003 -15.413  1.00 96.06           O  
ATOM   1162  CG  ARG A  75       0.436 -25.149 -14.884  1.00 96.06           C  
ATOM   1163  HG2 ARG A  75      -0.616 -24.919 -15.056  1.00 96.06           H  
ATOM   1164  HG3 ARG A  75       0.844 -24.421 -14.182  1.00 96.06           H  
ATOM   1165  CD  ARG A  75       0.579 -26.531 -14.249  1.00 96.06           C  
ATOM   1166  HD2 ARG A  75       1.608 -26.866 -14.374  1.00 96.06           H  
ATOM   1167  HD3 ARG A  75       0.366 -26.447 -13.183  1.00 96.06           H  
ATOM   1168  NE  ARG A  75      -0.304 -27.533 -14.862  1.00 96.06           N  
ATOM   1169  HE  ARG A  75      -0.915 -27.220 -15.602  1.00 96.06           H  
ATOM   1170  NH1 ARG A  75       0.445 -29.302 -13.609  1.00 96.06           N  
ATOM   1171 HH11 ARG A  75       0.471 -30.291 -13.407  1.00 96.06           H  
ATOM   1172 HH12 ARG A  75       1.023 -28.651 -13.097  1.00 96.06           H  
ATOM   1173  NH2 ARG A  75      -1.023 -29.652 -15.257  1.00 96.06           N  
ATOM   1174 HH21 ARG A  75      -0.888 -30.647 -15.141  1.00 96.06           H  
ATOM   1175 HH22 ARG A  75      -1.773 -29.298 -15.832  1.00 96.06           H  
ATOM   1176  CZ  ARG A  75      -0.293 -28.819 -14.573  1.00 96.06           C  
ATOM   1177  N   ARG A  76       2.600 -22.116 -15.844  1.00 96.25           N  
ATOM   1178  H   ARG A  76       3.319 -22.594 -16.368  1.00 96.25           H  
ATOM   1179  CA  ARG A  76       2.993 -20.928 -15.069  1.00 96.25           C  
ATOM   1180  HA  ARG A  76       2.711 -21.060 -14.025  1.00 96.25           H  
ATOM   1181  C   ARG A  76       2.248 -19.691 -15.574  1.00 96.25           C  
ATOM   1182  CB  ARG A  76       4.520 -20.738 -15.161  1.00 96.25           C  
ATOM   1183  HB2 ARG A  76       4.784 -20.501 -16.192  1.00 96.25           H  
ATOM   1184  HB3 ARG A  76       5.027 -21.666 -14.897  1.00 96.25           H  
ATOM   1185  O   ARG A  76       1.589 -19.027 -14.780  1.00 96.25           O  
ATOM   1186  CG  ARG A  76       5.055 -19.616 -14.257  1.00 96.25           C  
ATOM   1187  HG2 ARG A  76       4.362 -18.776 -14.241  1.00 96.25           H  
ATOM   1188  HG3 ARG A  76       5.139 -19.999 -13.239  1.00 96.25           H  
ATOM   1189  CD  ARG A  76       6.441 -19.120 -14.713  1.00 96.25           C  
ATOM   1190  HD2 ARG A  76       7.111 -19.976 -14.793  1.00 96.25           H  
ATOM   1191  HD3 ARG A  76       6.862 -18.454 -13.961  1.00 96.25           H  
ATOM   1192  NE  ARG A  76       6.425 -18.435 -16.022  1.00 96.25           N  
ATOM   1193  HE  ARG A  76       6.972 -18.878 -16.747  1.00 96.25           H  
ATOM   1194  NH1 ARG A  76       5.076 -16.598 -15.604  1.00 96.25           N  
ATOM   1195 HH11 ARG A  76       5.156 -16.781 -14.613  1.00 96.25           H  
ATOM   1196 HH12 ARG A  76       4.539 -15.800 -15.911  1.00 96.25           H  
ATOM   1197  NH2 ARG A  76       5.879 -16.925 -17.625  1.00 96.25           N  
ATOM   1198 HH21 ARG A  76       6.423 -17.496 -18.256  1.00 96.25           H  
ATOM   1199 HH22 ARG A  76       5.315 -16.166 -17.979  1.00 96.25           H  
ATOM   1200  CZ  ARG A  76       5.803 -17.328 -16.399  1.00 96.25           C  
ATOM   1201  N   GLU A  77       2.257 -19.448 -16.884  1.00 93.94           N  
ATOM   1202  H   GLU A  77       2.857 -20.014 -17.468  1.00 93.94           H  
ATOM   1203  CA  GLU A  77       1.532 -18.331 -17.506  1.00 93.94           C  
ATOM   1204  HA  GLU A  77       1.877 -17.387 -17.084  1.00 93.94           H  
ATOM   1205  C   GLU A  77       0.013 -18.413 -17.300  1.00 93.94           C  
ATOM   1206  CB  GLU A  77       1.780 -18.323 -19.017  1.00 93.94           C  
ATOM   1207  HB2 GLU A  77       1.508 -19.298 -19.423  1.00 93.94           H  
ATOM   1208  HB3 GLU A  77       1.123 -17.574 -19.458  1.00 93.94           H  
ATOM   1209  O   GLU A  77      -0.649 -17.406 -17.047  1.00 93.94           O  
ATOM   1210  CG  GLU A  77       3.219 -17.988 -19.418  1.00 93.94           C  
ATOM   1211  HG2 GLU A  77       3.474 -17.023 -18.978  1.00 93.94           H  
ATOM   1212  HG3 GLU A  77       3.899 -18.741 -19.020  1.00 93.94           H  
ATOM   1213  CD  GLU A  77       3.371 -17.902 -20.944  1.00 93.94           C  
ATOM   1214  OE1 GLU A  77       4.411 -17.367 -21.380  1.00 93.94           O  
ATOM   1215  OE2 GLU A  77       2.411 -18.279 -21.663  1.00 93.94           O  
ATOM   1216  N   GLN A  78      -0.567 -19.612 -17.406  1.00 96.06           N  
ATOM   1217  H   GLN A  78       0.011 -20.397 -17.672  1.00 96.06           H  
ATOM   1218  CA  GLN A  78      -2.003 -19.818 -17.196  1.00 96.06           C  
ATOM   1219  HA  GLN A  78      -2.556 -19.093 -17.793  1.00 96.06           H  
ATOM   1220  C   GLN A  78      -2.408 -19.584 -15.735  1.00 96.06           C  
ATOM   1221  CB  GLN A  78      -2.393 -21.230 -17.652  1.00 96.06           C  
ATOM   1222  HB2 GLN A  78      -3.399 -21.452 -17.296  1.00 96.06           H  
ATOM   1223  HB3 GLN A  78      -1.702 -21.951 -17.213  1.00 96.06           H  
ATOM   1224  O   GLN A  78      -3.442 -18.970 -15.478  1.00 96.06           O  
ATOM   1225  CG  GLN A  78      -2.387 -21.357 -19.183  1.00 96.06           C  
ATOM   1226  HG2 GLN A  78      -1.453 -20.971 -19.590  1.00 96.06           H  
ATOM   1227  HG3 GLN A  78      -3.196 -20.744 -19.580  1.00 96.06           H  
ATOM   1228  CD  GLN A  78      -2.563 -22.789 -19.689  1.00 96.06           C  
ATOM   1229  NE2 GLN A  78      -2.992 -22.960 -20.920  1.00 96.06           N  
ATOM   1230 HE21 GLN A  78      -3.199 -22.163 -21.505  1.00 96.06           H  
ATOM   1231 HE22 GLN A  78      -3.073 -23.916 -21.235  1.00 96.06           H  
ATOM   1232  OE1 GLN A  78      -2.323 -23.785 -19.025  1.00 96.06           O  
ATOM   1233  N   LEU A  79      -1.592 -20.035 -14.779  1.00 96.88           N  
ATOM   1234  H   LEU A  79      -0.751 -20.520 -15.059  1.00 96.88           H  
ATOM   1235  CA  LEU A  79      -1.807 -19.786 -13.354  1.00 96.88           C  
ATOM   1236  HA  LEU A  79      -2.836 -20.038 -13.099  1.00 96.88           H  
ATOM   1237  C   LEU A  79      -1.620 -18.304 -13.005  1.00 96.88           C  
ATOM   1238  CB  LEU A  79      -0.851 -20.660 -12.526  1.00 96.88           C  
ATOM   1239  HB2 LEU A  79       0.165 -20.485 -12.880  1.00 96.88           H  
ATOM   1240  HB3 LEU A  79      -0.900 -20.333 -11.487  1.00 96.88           H  
ATOM   1241  O   LEU A  79      -2.375 -17.773 -12.197  1.00 96.88           O  
ATOM   1242  CG  LEU A  79      -1.137 -22.171 -12.566  1.00 96.88           C  
ATOM   1243  HG  LEU A  79      -1.163 -22.522 -13.597  1.00 96.88           H  
ATOM   1244  CD1 LEU A  79       0.001 -22.904 -11.858  1.00 96.88           C  
ATOM   1245 HD11 LEU A  79       0.928 -22.719 -12.401  1.00 96.88           H  
ATOM   1246 HD12 LEU A  79      -0.189 -23.977 -11.835  1.00 96.88           H  
ATOM   1247 HD13 LEU A  79       0.120 -22.527 -10.842  1.00 96.88           H  
ATOM   1248  CD2 LEU A  79      -2.471 -22.553 -11.919  1.00 96.88           C  
ATOM   1249 HD21 LEU A  79      -2.597 -23.635 -11.929  1.00 96.88           H  
ATOM   1250 HD22 LEU A  79      -2.515 -22.199 -10.889  1.00 96.88           H  
ATOM   1251 HD23 LEU A  79      -3.297 -22.103 -12.470  1.00 96.88           H  
ATOM   1252  N   GLU A  80      -0.664 -17.620 -13.631  1.00 93.56           N  
ATOM   1253  H   GLU A  80      -0.027 -18.120 -14.235  1.00 93.56           H  
ATOM   1254  CA  GLU A  80      -0.456 -16.178 -13.468  1.00 93.56           C  
ATOM   1255  HA  GLU A  80      -0.305 -15.957 -12.412  1.00 93.56           H  
ATOM   1256  C   GLU A  80      -1.688 -15.384 -13.918  1.00 93.56           C  
ATOM   1257  CB  GLU A  80       0.817 -15.783 -14.232  1.00 93.56           C  
ATOM   1258  HB2 GLU A  80       0.741 -16.111 -15.269  1.00 93.56           H  
ATOM   1259  HB3 GLU A  80       1.657 -16.306 -13.775  1.00 93.56           H  
ATOM   1260  O   GLU A  80      -2.227 -14.593 -13.141  1.00 93.56           O  
ATOM   1261  CG  GLU A  80       1.113 -14.282 -14.218  1.00 93.56           C  
ATOM   1262  HG2 GLU A  80       0.424 -13.771 -14.890  1.00 93.56           H  
ATOM   1263  HG3 GLU A  80       0.948 -13.906 -13.208  1.00 93.56           H  
ATOM   1264  CD  GLU A  80       2.563 -14.013 -14.651  1.00 93.56           C  
ATOM   1265  OE1 GLU A  80       2.966 -14.428 -15.758  1.00 93.56           O  
ATOM   1266  OE2 GLU A  80       3.322 -13.447 -13.836  1.00 93.56           O  
ATOM   1267  N   LYS A  81      -2.198 -15.667 -15.124  1.00 91.88           N  
ATOM   1268  H   LYS A  81      -1.692 -16.319 -15.705  1.00 91.88           H  
ATOM   1269  CA  LYS A  81      -3.436 -15.062 -15.643  1.00 91.88           C  
ATOM   1270  HA  LYS A  81      -3.327 -13.977 -15.654  1.00 91.88           H  
ATOM   1271  C   LYS A  81      -4.640 -15.362 -14.752  1.00 91.88           C  
ATOM   1272  CB  LYS A  81      -3.704 -15.561 -17.069  1.00 91.88           C  
ATOM   1273  HB2 LYS A  81      -4.714 -15.275 -17.363  1.00 91.88           H  
ATOM   1274  HB3 LYS A  81      -3.636 -16.649 -17.088  1.00 91.88           H  
ATOM   1275  O   LYS A  81      -5.439 -14.468 -14.488  1.00 91.88           O  
ATOM   1276  CG  LYS A  81      -2.719 -14.958 -18.077  1.00 91.88           C  
ATOM   1277  HG2 LYS A  81      -1.696 -15.134 -17.745  1.00 91.88           H  
ATOM   1278  HG3 LYS A  81      -2.879 -13.881 -18.136  1.00 91.88           H  
ATOM   1279  CD  LYS A  81      -2.908 -15.580 -19.466  1.00 91.88           C  
ATOM   1280  HD2 LYS A  81      -3.900 -15.335 -19.845  1.00 91.88           H  
ATOM   1281  HD3 LYS A  81      -2.801 -16.661 -19.385  1.00 91.88           H  
ATOM   1282  CE  LYS A  81      -1.829 -15.025 -20.402  1.00 91.88           C  
ATOM   1283  HE2 LYS A  81      -0.860 -15.183 -19.929  1.00 91.88           H  
ATOM   1284  HE3 LYS A  81      -1.973 -13.949 -20.502  1.00 91.88           H  
ATOM   1285  NZ  LYS A  81      -1.843 -15.681 -21.733  1.00 91.88           N  
ATOM   1286  HZ1 LYS A  81      -1.097 -15.310 -22.304  1.00 91.88           H  
ATOM   1287  HZ2 LYS A  81      -2.724 -15.532 -22.204  1.00 91.88           H  
ATOM   1288  HZ3 LYS A  81      -1.665 -16.670 -21.634  1.00 91.88           H  
ATOM   1289  N   TYR A  82      -4.755 -16.597 -14.262  1.00 95.44           N  
ATOM   1290  H   TYR A  82      -4.084 -17.294 -14.552  1.00 95.44           H  
ATOM   1291  CA  TYR A  82      -5.813 -16.990 -13.333  1.00 95.44           C  
ATOM   1292  HA  TYR A  82      -6.781 -16.813 -13.803  1.00 95.44           H  
ATOM   1293  C   TYR A  82      -5.774 -16.151 -12.048  1.00 95.44           C  
ATOM   1294  CB  TYR A  82      -5.693 -18.489 -13.029  1.00 95.44           C  
ATOM   1295  HB2 TYR A  82      -4.685 -18.712 -12.682  1.00 95.44           H  
ATOM   1296  HB3 TYR A  82      -5.857 -19.049 -13.950  1.00 95.44           H  
ATOM   1297  O   TYR A  82      -6.778 -15.546 -11.682  1.00 95.44           O  
ATOM   1298  CG  TYR A  82      -6.677 -18.965 -11.984  1.00 95.44           C  
ATOM   1299  CD1 TYR A  82      -6.289 -19.071 -10.633  1.00 95.44           C  
ATOM   1300  HD1 TYR A  82      -5.278 -18.830 -10.338  1.00 95.44           H  
ATOM   1301  CD2 TYR A  82      -7.998 -19.253 -12.366  1.00 95.44           C  
ATOM   1302  HD2 TYR A  82      -8.296 -19.164 -13.400  1.00 95.44           H  
ATOM   1303  CE1 TYR A  82      -7.229 -19.459  -9.659  1.00 95.44           C  
ATOM   1304  HE1 TYR A  82      -6.937 -19.526  -8.622  1.00 95.44           H  
ATOM   1305  CE2 TYR A  82      -8.944 -19.628 -11.397  1.00 95.44           C  
ATOM   1306  HE2 TYR A  82      -9.967 -19.811 -11.689  1.00 95.44           H  
ATOM   1307  OH  TYR A  82      -9.484 -20.092  -9.119  1.00 95.44           O  
ATOM   1308  HH  TYR A  82      -9.125 -20.049  -8.230  1.00 95.44           H  
ATOM   1309  CZ  TYR A  82      -8.561 -19.732 -10.044  1.00 95.44           C  
ATOM   1310  N   MET A  83      -4.611 -16.054 -11.395  1.00 93.75           N  
ATOM   1311  H   MET A  83      -3.811 -16.548 -11.763  1.00 93.75           H  
ATOM   1312  CA  MET A  83      -4.451 -15.285 -10.155  1.00 93.75           C  
ATOM   1313  HA  MET A  83      -5.168 -15.648  -9.419  1.00 93.75           H  
ATOM   1314  C   MET A  83      -4.740 -13.792 -10.353  1.00 93.75           C  
ATOM   1315  CB  MET A  83      -3.027 -15.475  -9.607  1.00 93.75           C  
ATOM   1316  HB2 MET A  83      -2.853 -14.752  -8.809  1.00 93.75           H  
ATOM   1317  HB3 MET A  83      -2.305 -15.273 -10.398  1.00 93.75           H  
ATOM   1318  O   MET A  83      -5.373 -13.170  -9.500  1.00 93.75           O  
ATOM   1319  CG  MET A  83      -2.776 -16.884  -9.053  1.00 93.75           C  
ATOM   1320  HG2 MET A  83      -2.922 -17.610  -9.853  1.00 93.75           H  
ATOM   1321  HG3 MET A  83      -1.734 -16.947  -8.739  1.00 93.75           H  
ATOM   1322  SD  MET A  83      -3.822 -17.398  -7.661  1.00 93.75           S  
ATOM   1323  CE  MET A  83      -3.327 -16.186  -6.407  1.00 93.75           C  
ATOM   1324  HE1 MET A  83      -2.241 -16.159  -6.321  1.00 93.75           H  
ATOM   1325  HE2 MET A  83      -3.760 -16.465  -5.446  1.00 93.75           H  
ATOM   1326  HE3 MET A  83      -3.690 -15.196  -6.685  1.00 93.75           H  
ATOM   1327  N   GLN A  84      -4.314 -13.216 -11.482  1.00 88.44           N  
ATOM   1328  H   GLN A  84      -3.783 -13.773 -12.136  1.00 88.44           H  
ATOM   1329  CA  GLN A  84      -4.613 -11.826 -11.837  1.00 88.44           C  
ATOM   1330  HA  GLN A  84      -4.293 -11.172 -11.026  1.00 88.44           H  
ATOM   1331  C   GLN A  84      -6.117 -11.600 -12.031  1.00 88.44           C  
ATOM   1332  CB  GLN A  84      -3.851 -11.443 -13.113  1.00 88.44           C  
ATOM   1333  HB2 GLN A  84      -4.021 -12.209 -13.870  1.00 88.44           H  
ATOM   1334  HB3 GLN A  84      -4.239 -10.498 -13.491  1.00 88.44           H  
ATOM   1335  O   GLN A  84      -6.662 -10.664 -11.450  1.00 88.44           O  
ATOM   1336  CG  GLN A  84      -2.343 -11.283 -12.871  1.00 88.44           C  
ATOM   1337  HG2 GLN A  84      -1.957 -12.144 -12.326  1.00 88.44           H  
ATOM   1338  HG3 GLN A  84      -2.172 -10.396 -12.260  1.00 88.44           H  
ATOM   1339  CD  GLN A  84      -1.544 -11.147 -14.165  1.00 88.44           C  
ATOM   1340  NE2 GLN A  84      -0.239 -11.048 -14.072  1.00 88.44           N  
ATOM   1341 HE21 GLN A  84       0.194 -11.050 -13.159  1.00 88.44           H  
ATOM   1342 HE22 GLN A  84       0.278 -11.059 -14.940  1.00 88.44           H  
ATOM   1343  OE1 GLN A  84      -2.060 -11.125 -15.270  1.00 88.44           O  
ATOM   1344  N   ALA A  85      -6.792 -12.469 -12.788  1.00 90.62           N  
ATOM   1345  H   ALA A  85      -6.286 -13.214 -13.246  1.00 90.62           H  
ATOM   1346  CA  ALA A  85      -8.225 -12.359 -13.050  1.00 90.62           C  
ATOM   1347  HA  ALA A  85      -8.436 -11.365 -13.444  1.00 90.62           H  
ATOM   1348  C   ALA A  85      -9.063 -12.530 -11.772  1.00 90.62           C  
ATOM   1349  CB  ALA A  85      -8.597 -13.390 -14.119  1.00 90.62           C  
ATOM   1350  HB1 ALA A  85      -8.059 -13.170 -15.041  1.00 90.62           H  
ATOM   1351  HB2 ALA A  85      -8.331 -14.393 -13.783  1.00 90.62           H  
ATOM   1352  HB3 ALA A  85      -9.668 -13.339 -14.314  1.00 90.62           H  
ATOM   1353  O   ALA A  85      -9.965 -11.735 -11.524  1.00 90.62           O  
ATOM   1354  N   VAL A  86      -8.721 -13.505 -10.921  1.00 92.75           N  
ATOM   1355  H   VAL A  86      -7.979 -14.137 -11.185  1.00 92.75           H  
ATOM   1356  CA  VAL A  86      -9.380 -13.692  -9.617  1.00 92.75           C  
ATOM   1357  HA  VAL A  86     -10.448 -13.834  -9.779  1.00 92.75           H  
ATOM   1358  C   VAL A  86      -9.235 -12.446  -8.747  1.00 92.75           C  
ATOM   1359  CB  VAL A  86      -8.828 -14.933  -8.887  1.00 92.75           C  
ATOM   1360  HB  VAL A  86      -7.738 -14.896  -8.884  1.00 92.75           H  
ATOM   1361  O   VAL A  86     -10.214 -12.015  -8.149  1.00 92.75           O  
ATOM   1362  CG1 VAL A  86      -9.308 -15.045  -7.436  1.00 92.75           C  
ATOM   1363 HG11 VAL A  86     -10.398 -15.033  -7.405  1.00 92.75           H  
ATOM   1364 HG12 VAL A  86      -8.925 -14.220  -6.836  1.00 92.75           H  
ATOM   1365 HG13 VAL A  86      -8.951 -15.976  -6.995  1.00 92.75           H  
ATOM   1366  CG2 VAL A  86      -9.278 -16.221  -9.589  1.00 92.75           C  
ATOM   1367 HG21 VAL A  86      -8.866 -17.085  -9.068  1.00 92.75           H  
ATOM   1368 HG22 VAL A  86     -10.366 -16.286  -9.590  1.00 92.75           H  
ATOM   1369 HG23 VAL A  86      -8.920 -16.239 -10.618  1.00 92.75           H  
ATOM   1370  N   ARG A  87      -8.045 -11.829  -8.685  1.00 88.75           N  
ATOM   1371  H   ARG A  87      -7.262 -12.224  -9.186  1.00 88.75           H  
ATOM   1372  CA  ARG A  87      -7.852 -10.616  -7.873  1.00 88.75           C  
ATOM   1373  HA  ARG A  87      -8.314 -10.810  -6.905  1.00 88.75           H  
ATOM   1374  C   ARG A  87      -8.579  -9.392  -8.438  1.00 88.75           C  
ATOM   1375  CB  ARG A  87      -6.352 -10.334  -7.673  1.00 88.75           C  
ATOM   1376  HB2 ARG A  87      -5.886 -11.199  -7.200  1.00 88.75           H  
ATOM   1377  HB3 ARG A  87      -5.885 -10.192  -8.648  1.00 88.75           H  
ATOM   1378  O   ARG A  87      -8.960  -8.521  -7.660  1.00 88.75           O  
ATOM   1379  CG  ARG A  87      -6.078  -9.082  -6.809  1.00 88.75           C  
ATOM   1380  HG2 ARG A  87      -6.498  -8.200  -7.291  1.00 88.75           H  
ATOM   1381  HG3 ARG A  87      -5.002  -8.917  -6.761  1.00 88.75           H  
ATOM   1382  CD  ARG A  87      -6.636  -9.204  -5.374  1.00 88.75           C  
ATOM   1383  HD2 ARG A  87      -7.685  -9.498  -5.412  1.00 88.75           H  
ATOM   1384  HD3 ARG A  87      -6.077  -9.977  -4.848  1.00 88.75           H  
ATOM   1385  NE  ARG A  87      -6.553  -7.939  -4.616  1.00 88.75           N  
ATOM   1386  HE  ARG A  87      -6.291  -7.114  -5.137  1.00 88.75           H  
ATOM   1387  NH1 ARG A  87      -7.403  -8.674  -2.567  1.00 88.75           N  
ATOM   1388 HH11 ARG A  87      -7.744  -9.551  -2.934  1.00 88.75           H  
ATOM   1389 HH12 ARG A  87      -7.783  -8.458  -1.657  1.00 88.75           H  
ATOM   1390  NH2 ARG A  87      -6.849  -6.568  -2.813  1.00 88.75           N  
ATOM   1391 HH21 ARG A  87      -7.231  -6.487  -1.881  1.00 88.75           H  
ATOM   1392 HH22 ARG A  87      -6.654  -5.743  -3.361  1.00 88.75           H  
ATOM   1393  CZ  ARG A  87      -6.924  -7.750  -3.352  1.00 88.75           C  
ATOM   1394  N   GLN A  88      -8.697  -9.283  -9.759  1.00 82.25           N  
ATOM   1395  H   GLN A  88      -8.334 -10.027 -10.337  1.00 82.25           H  
ATOM   1396  CA  GLN A  88      -9.368  -8.158 -10.419  1.00 82.25           C  
ATOM   1397  HA  GLN A  88      -9.051  -7.224  -9.955  1.00 82.25           H  
ATOM   1398  C   GLN A  88     -10.890  -8.214 -10.276  1.00 82.25           C  
ATOM   1399  CB  GLN A  88      -8.989  -8.128 -11.903  1.00 82.25           C  
ATOM   1400  HB2 GLN A  88      -9.689  -7.487 -12.438  1.00 82.25           H  
ATOM   1401  HB3 GLN A  88      -9.066  -9.135 -12.315  1.00 82.25           H  
ATOM   1402  O   GLN A  88     -11.533  -7.165 -10.296  1.00 82.25           O  
ATOM   1403  CG  GLN A  88      -7.575  -7.577 -12.127  1.00 82.25           C  
ATOM   1404  HG2 GLN A  88      -7.545  -6.535 -11.809  1.00 82.25           H  
ATOM   1405  HG3 GLN A  88      -6.856  -8.134 -11.524  1.00 82.25           H  
ATOM   1406  CD  GLN A  88      -7.140  -7.651 -13.588  1.00 82.25           C  
ATOM   1407  NE2 GLN A  88      -5.957  -7.177 -13.913  1.00 82.25           N  
ATOM   1408 HE21 GLN A  88      -5.742  -7.205 -14.900  1.00 82.25           H  
ATOM   1409 HE22 GLN A  88      -5.367  -6.730 -13.227  1.00 82.25           H  
ATOM   1410  OE1 GLN A  88      -7.834  -8.121 -14.473  1.00 82.25           O  
ATOM   1411  N   ASP A  89     -11.462  -9.407 -10.119  1.00 86.25           N  
ATOM   1412  H   ASP A  89     -10.897 -10.244 -10.157  1.00 86.25           H  
ATOM   1413  CA  ASP A  89     -12.881  -9.556  -9.834  1.00 86.25           C  
ATOM   1414  HA  ASP A  89     -13.431  -8.990 -10.585  1.00 86.25           H  
ATOM   1415  C   ASP A  89     -13.201  -9.028  -8.416  1.00 86.25           C  
ATOM   1416  CB  ASP A  89     -13.302 -11.013 -10.022  1.00 86.25           C  
ATOM   1417  HB2 ASP A  89     -13.031 -11.342 -11.026  1.00 86.25           H  
ATOM   1418  HB3 ASP A  89     -12.774 -11.640  -9.303  1.00 86.25           H  
ATOM   1419  O   ASP A  89     -12.620  -9.506  -7.436  1.00 86.25           O  
ATOM   1420  CG  ASP A  89     -14.810 -11.143  -9.831  1.00 86.25           C  
ATOM   1421  OD1 ASP A  89     -15.243 -11.098  -8.659  1.00 86.25           O  
ATOM   1422  OD2 ASP A  89     -15.530 -11.209 -10.846  1.00 86.25           O  
ATOM   1423  N   PRO A  90     -14.117  -8.051  -8.264  1.00 83.38           N  
ATOM   1424  CA  PRO A  90     -14.420  -7.457  -6.962  1.00 83.38           C  
ATOM   1425  HA  PRO A  90     -13.511  -7.003  -6.568  1.00 83.38           H  
ATOM   1426  C   PRO A  90     -14.965  -8.451  -5.931  1.00 83.38           C  
ATOM   1427  CB  PRO A  90     -15.457  -6.364  -7.246  1.00 83.38           C  
ATOM   1428  HB2 PRO A  90     -16.465  -6.768  -7.155  1.00 83.38           H  
ATOM   1429  HB3 PRO A  90     -15.329  -5.509  -6.582  1.00 83.38           H  
ATOM   1430  O   PRO A  90     -14.752  -8.263  -4.733  1.00 83.38           O  
ATOM   1431  CG  PRO A  90     -15.201  -5.991  -8.703  1.00 83.38           C  
ATOM   1432  HG2 PRO A  90     -14.369  -5.290  -8.761  1.00 83.38           H  
ATOM   1433  HG3 PRO A  90     -16.090  -5.577  -9.180  1.00 83.38           H  
ATOM   1434  CD  PRO A  90     -14.791  -7.319  -9.325  1.00 83.38           C  
ATOM   1435  HD2 PRO A  90     -15.672  -7.875  -9.646  1.00 83.38           H  
ATOM   1436  HD3 PRO A  90     -14.136  -7.122 -10.174  1.00 83.38           H  
ATOM   1437  N   LEU A  91     -15.675  -9.489  -6.377  1.00 88.69           N  
ATOM   1438  H   LEU A  91     -15.672  -9.686  -7.368  1.00 88.69           H  
ATOM   1439  CA  LEU A  91     -16.286 -10.497  -5.518  1.00 88.69           C  
ATOM   1440  HA  LEU A  91     -16.629 -10.019  -4.600  1.00 88.69           H  
ATOM   1441  C   LEU A  91     -15.264 -11.568  -5.127  1.00 88.69           C  
ATOM   1442  CB  LEU A  91     -17.499 -11.086  -6.265  1.00 88.69           C  
ATOM   1443  HB2 LEU A  91     -18.167 -10.272  -6.543  1.00 88.69           H  
ATOM   1444  HB3 LEU A  91     -17.153 -11.556  -7.185  1.00 88.69           H  
ATOM   1445  O   LEU A  91     -15.121 -11.884  -3.949  1.00 88.69           O  
ATOM   1446  CG  LEU A  91     -18.296 -12.138  -5.480  1.00 88.69           C  
ATOM   1447  HG  LEU A  91     -17.638 -12.951  -5.172  1.00 88.69           H  
ATOM   1448  CD1 LEU A  91     -18.963 -11.533  -4.243  1.00 88.69           C  
ATOM   1449 HD11 LEU A  91     -19.595 -12.281  -3.762  1.00 88.69           H  
ATOM   1450 HD12 LEU A  91     -19.569 -10.672  -4.526  1.00 88.69           H  
ATOM   1451 HD13 LEU A  91     -18.198 -11.226  -3.530  1.00 88.69           H  
ATOM   1452  CD2 LEU A  91     -19.387 -12.713  -6.386  1.00 88.69           C  
ATOM   1453 HD21 LEU A  91     -20.001 -11.907  -6.789  1.00 88.69           H  
ATOM   1454 HD22 LEU A  91     -18.921 -13.252  -7.211  1.00 88.69           H  
ATOM   1455 HD23 LEU A  91     -20.023 -13.397  -5.825  1.00 88.69           H  
ATOM   1456  N   LEU A  92     -14.525 -12.103  -6.100  1.00 92.44           N  
ATOM   1457  H   LEU A  92     -14.690 -11.785  -7.044  1.00 92.44           H  
ATOM   1458  CA  LEU A  92     -13.546 -13.162  -5.856  1.00 92.44           C  
ATOM   1459  HA  LEU A  92     -13.992 -13.906  -5.197  1.00 92.44           H  
ATOM   1460  C   LEU A  92     -12.295 -12.622  -5.154  1.00 92.44           C  
ATOM   1461  CB  LEU A  92     -13.152 -13.845  -7.173  1.00 92.44           C  
ATOM   1462  HB2 LEU A  92     -12.476 -14.662  -6.922  1.00 92.44           H  
ATOM   1463  HB3 LEU A  92     -12.594 -13.129  -7.777  1.00 92.44           H  
ATOM   1464  O   LEU A  92     -11.805 -13.239  -4.207  1.00 92.44           O  
ATOM   1465  CG  LEU A  92     -14.294 -14.426  -8.023  1.00 92.44           C  
ATOM   1466  HG  LEU A  92     -15.043 -13.664  -8.238  1.00 92.44           H  
ATOM   1467  CD1 LEU A  92     -13.711 -14.929  -9.346  1.00 92.44           C  
ATOM   1468 HD11 LEU A  92     -12.913 -15.647  -9.160  1.00 92.44           H  
ATOM   1469 HD12 LEU A  92     -13.316 -14.082  -9.908  1.00 92.44           H  
ATOM   1470 HD13 LEU A  92     -14.498 -15.388  -9.944  1.00 92.44           H  
ATOM   1471  CD2 LEU A  92     -14.975 -15.598  -7.313  1.00 92.44           C  
ATOM   1472 HD21 LEU A  92     -15.436 -15.249  -6.389  1.00 92.44           H  
ATOM   1473 HD22 LEU A  92     -14.250 -16.381  -7.089  1.00 92.44           H  
ATOM   1474 HD23 LEU A  92     -15.760 -16.000  -7.954  1.00 92.44           H  
ATOM   1475  N   GLY A  93     -11.795 -11.463  -5.580  1.00 90.88           N  
ATOM   1476  H   GLY A  93     -12.235 -11.011  -6.369  1.00 90.88           H  
ATOM   1477  CA  GLY A  93     -10.555 -10.875  -5.084  1.00 90.88           C  
ATOM   1478  HA2 GLY A  93     -10.311 -10.020  -5.715  1.00 90.88           H  
ATOM   1479  HA3 GLY A  93      -9.756 -11.613  -5.162  1.00 90.88           H  
ATOM   1480  C   GLY A  93     -10.633 -10.394  -3.638  1.00 90.88           C  
ATOM   1481  O   GLY A  93      -9.601 -10.362  -2.971  1.00 90.88           O  
ATOM   1482  N   SER A  94     -11.834 -10.055  -3.157  1.00 88.88           N  
ATOM   1483  H   SER A  94     -12.625 -10.114  -3.783  1.00 88.88           H  
ATOM   1484  CA  SER A  94     -12.111  -9.699  -1.756  1.00 88.88           C  
ATOM   1485  HA  SER A  94     -11.183  -9.370  -1.288  1.00 88.88           H  
ATOM   1486  C   SER A  94     -12.629 -10.876  -0.918  1.00 88.88           C  
ATOM   1487  CB  SER A  94     -13.088  -8.519  -1.691  1.00 88.88           C  
ATOM   1488  HB2 SER A  94     -12.696  -7.687  -2.276  1.00 88.88           H  
ATOM   1489  HB3 SER A  94     -13.177  -8.198  -0.654  1.00 88.88           H  
ATOM   1490  O   SER A  94     -12.848 -10.729   0.285  1.00 88.88           O  
ATOM   1491  OG  SER A  94     -14.373  -8.874  -2.170  1.00 88.88           O  
ATOM   1492  HG  SER A  94     -14.446  -8.662  -3.104  1.00 88.88           H  
ATOM   1493  N   SER A  95     -12.824 -12.052  -1.527  1.00 93.56           N  
ATOM   1494  H   SER A  95     -12.619 -12.130  -2.512  1.00 93.56           H  
ATOM   1495  CA  SER A  95     -13.371 -13.214  -0.830  1.00 93.56           C  
ATOM   1496  HA  SER A  95     -14.301 -12.895  -0.360  1.00 93.56           H  
ATOM   1497  C   SER A  95     -12.436 -13.720   0.267  1.00 93.56           C  
ATOM   1498  CB  SER A  95     -13.725 -14.359  -1.787  1.00 93.56           C  
ATOM   1499  HB2 SER A  95     -14.360 -13.989  -2.592  1.00 93.56           H  
ATOM   1500  HB3 SER A  95     -14.276 -15.113  -1.226  1.00 93.56           H  
ATOM   1501  O   SER A  95     -11.213 -13.790   0.112  1.00 93.56           O  
ATOM   1502  OG  SER A  95     -12.574 -14.980  -2.325  1.00 93.56           O  
ATOM   1503  HG  SER A  95     -12.210 -14.372  -2.973  1.00 93.56           H  
ATOM   1504  N   GLU A  96     -13.032 -14.163   1.371  1.00 94.19           N  
ATOM   1505  H   GLU A  96     -14.028 -14.027   1.475  1.00 94.19           H  
ATOM   1506  CA  GLU A  96     -12.277 -14.770   2.466  1.00 94.19           C  
ATOM   1507  HA  GLU A  96     -11.485 -14.080   2.755  1.00 94.19           H  
ATOM   1508  C   GLU A  96     -11.595 -16.072   2.022  1.00 94.19           C  
ATOM   1509  CB  GLU A  96     -13.219 -14.970   3.663  1.00 94.19           C  
ATOM   1510  HB2 GLU A  96     -14.078 -15.559   3.342  1.00 94.19           H  
ATOM   1511  HB3 GLU A  96     -13.590 -13.994   3.978  1.00 94.19           H  
ATOM   1512  O   GLU A  96     -10.464 -16.334   2.413  1.00 94.19           O  
ATOM   1513  CG  GLU A  96     -12.591 -15.670   4.876  1.00 94.19           C  
ATOM   1514  HG2 GLU A  96     -12.425 -16.715   4.618  1.00 94.19           H  
ATOM   1515  HG3 GLU A  96     -13.318 -15.651   5.688  1.00 94.19           H  
ATOM   1516  CD  GLU A  96     -11.273 -15.053   5.366  1.00 94.19           C  
ATOM   1517  OE1 GLU A  96     -10.504 -15.803   6.007  1.00 94.19           O  
ATOM   1518  OE2 GLU A  96     -10.988 -13.868   5.071  1.00 94.19           O  
ATOM   1519  N   THR A  97     -12.216 -16.853   1.134  1.00 96.06           N  
ATOM   1520  H   THR A  97     -13.151 -16.609   0.841  1.00 96.06           H  
ATOM   1521  CA  THR A  97     -11.593 -18.053   0.553  1.00 96.06           C  
ATOM   1522  HA  THR A  97     -11.352 -18.746   1.359  1.00 96.06           H  
ATOM   1523  C   THR A  97     -10.276 -17.727  -0.162  1.00 96.06           C  
ATOM   1524  CB  THR A  97     -12.591 -18.748  -0.388  1.00 96.06           C  
ATOM   1525  HB  THR A  97     -13.068 -18.006  -1.027  1.00 96.06           H  
ATOM   1526  O   THR A  97      -9.274 -18.413   0.053  1.00 96.06           O  
ATOM   1527  CG2 THR A  97     -11.957 -19.825  -1.268  1.00 96.06           C  
ATOM   1528 HG21 THR A  97     -11.372 -20.515  -0.661  1.00 96.06           H  
ATOM   1529 HG22 THR A  97     -12.741 -20.356  -1.808  1.00 96.06           H  
ATOM   1530 HG23 THR A  97     -11.302 -19.360  -2.005  1.00 96.06           H  
ATOM   1531  OG1 THR A  97     -13.567 -19.388   0.402  1.00 96.06           O  
ATOM   1532  HG1 THR A  97     -14.418 -19.266  -0.024  1.00 96.06           H  
ATOM   1533  N   PHE A  98     -10.241 -16.669  -0.978  1.00 96.44           N  
ATOM   1534  H   PHE A  98     -11.068 -16.099  -1.087  1.00 96.44           H  
ATOM   1535  CA  PHE A  98      -9.029 -16.256  -1.686  1.00 96.44           C  
ATOM   1536  HA  PHE A  98      -8.582 -17.127  -2.164  1.00 96.44           H  
ATOM   1537  C   PHE A  98      -7.972 -15.675  -0.738  1.00 96.44           C  
ATOM   1538  CB  PHE A  98      -9.414 -15.246  -2.773  1.00 96.44           C  
ATOM   1539  HB2 PHE A  98     -10.125 -15.713  -3.455  1.00 96.44           H  
ATOM   1540  HB3 PHE A  98      -9.908 -14.393  -2.309  1.00 96.44           H  
ATOM   1541  O   PHE A  98      -6.809 -16.086  -0.769  1.00 96.44           O  
ATOM   1542  CG  PHE A  98      -8.240 -14.748  -3.584  1.00 96.44           C  
ATOM   1543  CD1 PHE A  98      -7.779 -13.428  -3.435  1.00 96.44           C  
ATOM   1544  HD1 PHE A  98      -8.254 -12.763  -2.728  1.00 96.44           H  
ATOM   1545  CD2 PHE A  98      -7.600 -15.615  -4.485  1.00 96.44           C  
ATOM   1546  HD2 PHE A  98      -7.964 -16.626  -4.598  1.00 96.44           H  
ATOM   1547  CE1 PHE A  98      -6.691 -12.978  -4.201  1.00 96.44           C  
ATOM   1548  HE1 PHE A  98      -6.325 -11.971  -4.062  1.00 96.44           H  
ATOM   1549  CE2 PHE A  98      -6.519 -15.162  -5.259  1.00 96.44           C  
ATOM   1550  HE2 PHE A  98      -6.056 -15.826  -5.975  1.00 96.44           H  
ATOM   1551  CZ  PHE A  98      -6.066 -13.838  -5.122  1.00 96.44           C  
ATOM   1552  HZ  PHE A  98      -5.238 -13.482  -5.716  1.00 96.44           H  
ATOM   1553  N   ASN A  99      -8.376 -14.757   0.141  1.00 95.81           N  
ATOM   1554  H   ASN A  99      -9.342 -14.463   0.124  1.00 95.81           H  
ATOM   1555  CA  ASN A  99      -7.460 -14.087   1.060  1.00 95.81           C  
ATOM   1556  HA  ASN A  99      -6.604 -13.721   0.492  1.00 95.81           H  
ATOM   1557  C   ASN A  99      -6.888 -15.054   2.119  1.00 95.81           C  
ATOM   1558  CB  ASN A  99      -8.189 -12.871   1.658  1.00 95.81           C  
ATOM   1559  HB2 ASN A  99      -7.590 -12.461   2.471  1.00 95.81           H  
ATOM   1560  HB3 ASN A  99      -9.151 -13.178   2.069  1.00 95.81           H  
ATOM   1561  O   ASN A  99      -5.687 -15.031   2.386  1.00 95.81           O  
ATOM   1562  CG  ASN A  99      -8.387 -11.745   0.648  1.00 95.81           C  
ATOM   1563  ND2 ASN A  99      -9.514 -11.077   0.651  1.00 95.81           N  
ATOM   1564 HD21 ASN A  99     -10.287 -11.337   1.246  1.00 95.81           H  
ATOM   1565 HD22 ASN A  99      -9.536 -10.230   0.102  1.00 95.81           H  
ATOM   1566  OD1 ASN A  99      -7.506 -11.420  -0.133  1.00 95.81           O  
ATOM   1567  N   SER A 100      -7.697 -15.980   2.647  1.00 96.62           N  
ATOM   1568  H   SER A 100      -8.680 -15.939   2.418  1.00 96.62           H  
ATOM   1569  CA  SER A 100      -7.261 -17.032   3.580  1.00 96.62           C  
ATOM   1570  HA  SER A 100      -6.779 -16.565   4.439  1.00 96.62           H  
ATOM   1571  C   SER A 100      -6.266 -18.001   2.943  1.00 96.62           C  
ATOM   1572  CB  SER A 100      -8.477 -17.823   4.073  1.00 96.62           C  
ATOM   1573  HB2 SER A 100      -9.222 -17.125   4.454  1.00 96.62           H  
ATOM   1574  HB3 SER A 100      -8.916 -18.374   3.241  1.00 96.62           H  
ATOM   1575  O   SER A 100      -5.275 -18.380   3.572  1.00 96.62           O  
ATOM   1576  OG  SER A 100      -8.132 -18.726   5.109  1.00 96.62           O  
ATOM   1577  HG  SER A 100      -8.563 -18.382   5.895  1.00 96.62           H  
ATOM   1578  N   PHE A 101      -6.480 -18.371   1.675  1.00 97.56           N  
ATOM   1579  H   PHE A 101      -7.311 -18.045   1.203  1.00 97.56           H  
ATOM   1580  CA  PHE A 101      -5.519 -19.180   0.926  1.00 97.56           C  
ATOM   1581  HA  PHE A 101      -5.366 -20.125   1.446  1.00 97.56           H  
ATOM   1582  C   PHE A 101      -4.157 -18.487   0.839  1.00 97.56           C  
ATOM   1583  CB  PHE A 101      -6.070 -19.473  -0.474  1.00 97.56           C  
ATOM   1584  HB2 PHE A 101      -6.920 -20.149  -0.382  1.00 97.56           H  
ATOM   1585  HB3 PHE A 101      -6.437 -18.551  -0.926  1.00 97.56           H  
ATOM   1586  O   PHE A 101      -3.131 -19.105   1.119  1.00 97.56           O  
ATOM   1587  CG  PHE A 101      -5.042 -20.081  -1.407  1.00 97.56           C  
ATOM   1588  CD1 PHE A 101      -4.249 -19.256  -2.231  1.00 97.56           C  
ATOM   1589  HD1 PHE A 101      -4.395 -18.186  -2.221  1.00 97.56           H  
ATOM   1590  CD2 PHE A 101      -4.848 -21.471  -1.419  1.00 97.56           C  
ATOM   1591  HD2 PHE A 101      -5.450 -22.106  -0.785  1.00 97.56           H  
ATOM   1592  CE1 PHE A 101      -3.272 -19.824  -3.069  1.00 97.56           C  
ATOM   1593  HE1 PHE A 101      -2.668 -19.189  -3.699  1.00 97.56           H  
ATOM   1594  CE2 PHE A 101      -3.879 -22.039  -2.262  1.00 97.56           C  
ATOM   1595  HE2 PHE A 101      -3.753 -23.111  -2.273  1.00 97.56           H  
ATOM   1596  CZ  PHE A 101      -3.089 -21.218  -3.085  1.00 97.56           C  
ATOM   1597  HZ  PHE A 101      -2.343 -21.659  -3.730  1.00 97.56           H  
ATOM   1598  N   LEU A 102      -4.142 -17.201   0.480  1.00 97.00           N  
ATOM   1599  H   LEU A 102      -5.023 -16.749   0.279  1.00 97.00           H  
ATOM   1600  CA  LEU A 102      -2.910 -16.426   0.355  1.00 97.00           C  
ATOM   1601  HA  LEU A 102      -2.222 -16.957  -0.303  1.00 97.00           H  
ATOM   1602  C   LEU A 102      -2.181 -16.263   1.693  1.00 97.00           C  
ATOM   1603  CB  LEU A 102      -3.248 -15.058  -0.243  1.00 97.00           C  
ATOM   1604  HB2 LEU A 102      -4.121 -14.678   0.287  1.00 97.00           H  
ATOM   1605  HB3 LEU A 102      -2.414 -14.380  -0.062  1.00 97.00           H  
ATOM   1606  O   LEU A 102      -0.956 -16.393   1.713  1.00 97.00           O  
ATOM   1607  CG  LEU A 102      -3.564 -15.047  -1.744  1.00 97.00           C  
ATOM   1608  HG  LEU A 102      -4.409 -15.702  -1.955  1.00 97.00           H  
ATOM   1609  CD1 LEU A 102      -3.930 -13.620  -2.143  1.00 97.00           C  
ATOM   1610 HD11 LEU A 102      -3.122 -12.936  -1.884  1.00 97.00           H  
ATOM   1611 HD12 LEU A 102      -4.838 -13.319  -1.620  1.00 97.00           H  
ATOM   1612 HD13 LEU A 102      -4.121 -13.576  -3.215  1.00 97.00           H  
ATOM   1613  CD2 LEU A 102      -2.371 -15.493  -2.595  1.00 97.00           C  
ATOM   1614 HD21 LEU A 102      -2.616 -15.373  -3.650  1.00 97.00           H  
ATOM   1615 HD22 LEU A 102      -2.152 -16.546  -2.415  1.00 97.00           H  
ATOM   1616 HD23 LEU A 102      -1.496 -14.890  -2.353  1.00 97.00           H  
ATOM   1617  N   ARG A 103      -2.908 -16.039   2.794  1.00 97.00           N  
ATOM   1618  H   ARG A 103      -3.897 -15.866   2.681  1.00 97.00           H  
ATOM   1619  CA  ARG A 103      -2.336 -15.993   4.150  1.00 97.00           C  
ATOM   1620  HA  ARG A 103      -1.542 -15.247   4.186  1.00 97.00           H  
ATOM   1621  C   ARG A 103      -1.693 -17.321   4.535  1.00 97.00           C  
ATOM   1622  CB  ARG A 103      -3.420 -15.613   5.171  1.00 97.00           C  
ATOM   1623  HB2 ARG A 103      -4.315 -16.212   5.006  1.00 97.00           H  
ATOM   1624  HB3 ARG A 103      -3.046 -15.827   6.173  1.00 97.00           H  
ATOM   1625  O   ARG A 103      -0.525 -17.359   4.914  1.00 97.00           O  
ATOM   1626  CG  ARG A 103      -3.766 -14.123   5.094  1.00 97.00           C  
ATOM   1627  HG2 ARG A 103      -2.847 -13.550   5.211  1.00 97.00           H  
ATOM   1628  HG3 ARG A 103      -4.205 -13.897   4.122  1.00 97.00           H  
ATOM   1629  CD  ARG A 103      -4.728 -13.676   6.194  1.00 97.00           C  
ATOM   1630  HD2 ARG A 103      -4.806 -12.589   6.151  1.00 97.00           H  
ATOM   1631  HD3 ARG A 103      -4.299 -13.930   7.163  1.00 97.00           H  
ATOM   1632  NE  ARG A 103      -6.063 -14.297   6.087  1.00 97.00           N  
ATOM   1633  HE  ARG A 103      -6.185 -15.192   6.539  1.00 97.00           H  
ATOM   1634  NH1 ARG A 103      -7.228 -12.521   5.173  1.00 97.00           N  
ATOM   1635 HH11 ARG A 103      -8.109 -12.054   5.334  1.00 97.00           H  
ATOM   1636 HH12 ARG A 103      -6.413 -11.927   5.226  1.00 97.00           H  
ATOM   1637  NH2 ARG A 103      -8.305 -14.332   5.706  1.00 97.00           N  
ATOM   1638 HH21 ARG A 103      -8.487 -15.196   6.197  1.00 97.00           H  
ATOM   1639 HH22 ARG A 103      -9.168 -13.887   5.427  1.00 97.00           H  
ATOM   1640  CZ  ARG A 103      -7.171 -13.719   5.658  1.00 97.00           C  
ATOM   1641  N   ARG A 104      -2.415 -18.430   4.357  1.00 97.00           N  
ATOM   1642  H   ARG A 104      -3.366 -18.324   4.033  1.00 97.00           H  
ATOM   1643  CA  ARG A 104      -1.908 -19.775   4.671  1.00 97.00           C  
ATOM   1644  HA  ARG A 104      -1.584 -19.792   5.712  1.00 97.00           H  
ATOM   1645  C   ARG A 104      -0.690 -20.136   3.830  1.00 97.00           C  
ATOM   1646  CB  ARG A 104      -3.037 -20.785   4.475  1.00 97.00           C  
ATOM   1647  HB2 ARG A 104      -3.922 -20.389   4.973  1.00 97.00           H  
ATOM   1648  HB3 ARG A 104      -3.256 -20.895   3.413  1.00 97.00           H  
ATOM   1649  O   ARG A 104       0.308 -20.608   4.359  1.00 97.00           O  
ATOM   1650  CG  ARG A 104      -2.682 -22.154   5.080  1.00 97.00           C  
ATOM   1651  HG2 ARG A 104      -1.761 -22.530   4.635  1.00 97.00           H  
ATOM   1652  HG3 ARG A 104      -2.524 -22.040   6.153  1.00 97.00           H  
ATOM   1653  CD  ARG A 104      -3.796 -23.178   4.842  1.00 97.00           C  
ATOM   1654  HD2 ARG A 104      -3.807 -23.422   3.780  1.00 97.00           H  
ATOM   1655  HD3 ARG A 104      -3.563 -24.081   5.404  1.00 97.00           H  
ATOM   1656  NE  ARG A 104      -5.109 -22.637   5.253  1.00 97.00           N  
ATOM   1657  HE  ARG A 104      -5.084 -21.791   5.803  1.00 97.00           H  
ATOM   1658  NH1 ARG A 104      -6.446 -24.200   4.258  1.00 97.00           N  
ATOM   1659 HH11 ARG A 104      -7.362 -24.519   3.976  1.00 97.00           H  
ATOM   1660 HH12 ARG A 104      -5.617 -24.754   4.100  1.00 97.00           H  
ATOM   1661  NH2 ARG A 104      -7.361 -22.357   5.150  1.00 97.00           N  
ATOM   1662 HH21 ARG A 104      -7.262 -21.434   5.547  1.00 97.00           H  
ATOM   1663 HH22 ARG A 104      -8.278 -22.668   4.861  1.00 97.00           H  
ATOM   1664  CZ  ARG A 104      -6.299 -23.069   4.891  1.00 97.00           C  
ATOM   1665  N   ALA A 105      -0.735 -19.850   2.531  1.00 97.12           N  
ATOM   1666  H   ALA A 105      -1.592 -19.478   2.147  1.00 97.12           H  
ATOM   1667  CA  ALA A 105       0.388 -20.091   1.637  1.00 97.12           C  
ATOM   1668  HA  ALA A 105       0.672 -21.141   1.710  1.00 97.12           H  
ATOM   1669  C   ALA A 105       1.620 -19.249   2.016  1.00 97.12           C  
ATOM   1670  CB  ALA A 105      -0.073 -19.809   0.204  1.00 97.12           C  
ATOM   1671  HB1 ALA A 105      -0.919 -20.450  -0.043  1.00 97.12           H  
ATOM   1672  HB2 ALA A 105      -0.374 -18.766   0.107  1.00 97.12           H  
ATOM   1673  HB3 ALA A 105       0.744 -20.024  -0.484  1.00 97.12           H  
ATOM   1674  O   ALA A 105       2.746 -19.739   1.908  1.00 97.12           O  
ATOM   1675  N   GLN A 106       1.435 -18.003   2.472  1.00 96.56           N  
ATOM   1676  H   GLN A 106       0.496 -17.634   2.517  1.00 96.56           H  
ATOM   1677  CA  GLN A 106       2.519 -17.164   2.994  1.00 96.56           C  
ATOM   1678  HA  GLN A 106       3.288 -17.061   2.228  1.00 96.56           H  
ATOM   1679  C   GLN A 106       3.160 -17.811   4.228  1.00 96.56           C  
ATOM   1680  CB  GLN A 106       1.973 -15.765   3.329  1.00 96.56           C  
ATOM   1681  HB2 GLN A 106       1.308 -15.825   4.191  1.00 96.56           H  
ATOM   1682  HB3 GLN A 106       1.402 -15.394   2.479  1.00 96.56           H  
ATOM   1683  O   GLN A 106       4.382 -17.972   4.276  1.00 96.56           O  
ATOM   1684  CG  GLN A 106       3.091 -14.761   3.634  1.00 96.56           C  
ATOM   1685  HG2 GLN A 106       3.694 -14.624   2.736  1.00 96.56           H  
ATOM   1686  HG3 GLN A 106       3.738 -15.159   4.416  1.00 96.56           H  
ATOM   1687  CD  GLN A 106       2.590 -13.395   4.097  1.00 96.56           C  
ATOM   1688  NE2 GLN A 106       3.456 -12.408   4.085  1.00 96.56           N  
ATOM   1689 HE21 GLN A 106       4.394 -12.550   3.739  1.00 96.56           H  
ATOM   1690 HE22 GLN A 106       3.168 -11.517   4.464  1.00 96.56           H  
ATOM   1691  OE1 GLN A 106       1.451 -13.190   4.489  1.00 96.56           O  
ATOM   1692  N   GLN A 107       2.332 -18.239   5.183  1.00 96.38           N  
ATOM   1693  H   GLN A 107       1.344 -18.057   5.078  1.00 96.38           H  
ATOM   1694  CA  GLN A 107       2.766 -18.892   6.416  1.00 96.38           C  
ATOM   1695  HA  GLN A 107       3.438 -18.215   6.944  1.00 96.38           H  
ATOM   1696  C   GLN A 107       3.530 -20.197   6.144  1.00 96.38           C  
ATOM   1697  CB  GLN A 107       1.532 -19.139   7.293  1.00 96.38           C  
ATOM   1698  HB2 GLN A 107       0.932 -19.949   6.878  1.00 96.38           H  
ATOM   1699  HB3 GLN A 107       0.919 -18.238   7.316  1.00 96.38           H  
ATOM   1700  O   GLN A 107       4.643 -20.373   6.638  1.00 96.38           O  
ATOM   1701  CG  GLN A 107       1.941 -19.485   8.727  1.00 96.38           C  
ATOM   1702  HG2 GLN A 107       2.516 -20.411   8.718  1.00 96.38           H  
ATOM   1703  HG3 GLN A 107       2.570 -18.688   9.121  1.00 96.38           H  
ATOM   1704  CD  GLN A 107       0.762 -19.675   9.674  1.00 96.38           C  
ATOM   1705  NE2 GLN A 107       1.048 -19.803  10.949  1.00 96.38           N  
ATOM   1706 HE21 GLN A 107       2.016 -19.812  11.237  1.00 96.38           H  
ATOM   1707 HE22 GLN A 107       0.302 -19.996  11.602  1.00 96.38           H  
ATOM   1708  OE1 GLN A 107      -0.394 -19.737   9.283  1.00 96.38           O  
ATOM   1709  N   GLU A 108       2.983 -21.073   5.294  1.00 95.56           N  
ATOM   1710  H   GLU A 108       2.045 -20.887   4.968  1.00 95.56           H  
ATOM   1711  CA  GLU A 108       3.620 -22.328   4.871  1.00 95.56           C  
ATOM   1712  HA  GLU A 108       3.813 -22.956   5.741  1.00 95.56           H  
ATOM   1713  C   GLU A 108       4.962 -22.078   4.170  1.00 95.56           C  
ATOM   1714  CB  GLU A 108       2.696 -23.084   3.896  1.00 95.56           C  
ATOM   1715  HB2 GLU A 108       3.283 -23.860   3.404  1.00 95.56           H  
ATOM   1716  HB3 GLU A 108       2.351 -22.389   3.131  1.00 95.56           H  
ATOM   1717  O   GLU A 108       5.947 -22.772   4.419  1.00 95.56           O  
ATOM   1718  CG  GLU A 108       1.482 -23.764   4.554  1.00 95.56           C  
ATOM   1719  HG2 GLU A 108       0.934 -23.029   5.144  1.00 95.56           H  
ATOM   1720  HG3 GLU A 108       1.844 -24.533   5.236  1.00 95.56           H  
ATOM   1721  CD  GLU A 108       0.527 -24.407   3.524  1.00 95.56           C  
ATOM   1722  OE1 GLU A 108      -0.620 -24.739   3.907  1.00 95.56           O  
ATOM   1723  OE2 GLU A 108       0.916 -24.572   2.340  1.00 95.56           O  
ATOM   1724  N   THR A 109       5.029 -21.059   3.307  1.00 95.00           N  
ATOM   1725  H   THR A 109       4.192 -20.511   3.165  1.00 95.00           H  
ATOM   1726  CA  THR A 109       6.247 -20.730   2.552  1.00 95.00           C  
ATOM   1727  HA  THR A 109       6.585 -21.623   2.026  1.00 95.00           H  
ATOM   1728  C   THR A 109       7.381 -20.270   3.457  1.00 95.00           C  
ATOM   1729  CB  THR A 109       5.976 -19.626   1.525  1.00 95.00           C  
ATOM   1730  HB  THR A 109       5.586 -18.737   2.022  1.00 95.00           H  
ATOM   1731  O   THR A 109       8.538 -20.607   3.201  1.00 95.00           O  
ATOM   1732  CG2 THR A 109       7.218 -19.242   0.715  1.00 95.00           C  
ATOM   1733 HG21 THR A 109       7.937 -18.732   1.354  1.00 95.00           H  
ATOM   1734 HG22 THR A 109       7.666 -20.144   0.297  1.00 95.00           H  
ATOM   1735 HG23 THR A 109       6.940 -18.558  -0.087  1.00 95.00           H  
ATOM   1736  OG1 THR A 109       5.031 -20.091   0.601  1.00 95.00           O  
ATOM   1737  HG1 THR A 109       4.202 -20.154   1.081  1.00 95.00           H  
ATOM   1738  N   GLN A 110       7.053 -19.476   4.475  1.00 94.06           N  
ATOM   1739  H   GLN A 110       6.080 -19.241   4.614  1.00 94.06           H  
ATOM   1740  CA  GLN A 110       8.021 -18.944   5.433  1.00 94.06           C  
ATOM   1741  HA  GLN A 110       8.991 -18.856   4.943  1.00 94.06           H  
ATOM   1742  C   GLN A 110       8.250 -19.881   6.624  1.00 94.06           C  
ATOM   1743  CB  GLN A 110       7.587 -17.539   5.876  1.00 94.06           C  
ATOM   1744  HB2 GLN A 110       6.607 -17.606   6.349  1.00 94.06           H  
ATOM   1745  HB3 GLN A 110       8.295 -17.155   6.610  1.00 94.06           H  
ATOM   1746  O   GLN A 110       9.142 -19.616   7.422  1.00 94.06           O  
ATOM   1747  CG  GLN A 110       7.506 -16.542   4.707  1.00 94.06           C  
ATOM   1748  HG2 GLN A 110       7.154 -15.583   5.086  1.00 94.06           H  
ATOM   1749  HG3 GLN A 110       6.774 -16.888   3.978  1.00 94.06           H  
ATOM   1750  CD  GLN A 110       8.828 -16.281   3.994  1.00 94.06           C  
ATOM   1751  NE2 GLN A 110       8.776 -15.753   2.790  1.00 94.06           N  
ATOM   1752 HE21 GLN A 110       7.884 -15.473   2.408  1.00 94.06           H  
ATOM   1753 HE22 GLN A 110       9.655 -15.429   2.414  1.00 94.06           H  
ATOM   1754  OE1 GLN A 110       9.927 -16.489   4.486  1.00 94.06           O  
ATOM   1755  N   GLN A 111       7.491 -20.980   6.715  1.00 94.12           N  
ATOM   1756  H   GLN A 111       6.746 -21.097   6.043  1.00 94.12           H  
ATOM   1757  CA  GLN A 111       7.585 -21.987   7.776  1.00 94.12           C  
ATOM   1758  HA  GLN A 111       6.731 -22.654   7.657  1.00 94.12           H  
ATOM   1759  C   GLN A 111       7.440 -21.382   9.180  1.00 94.12           C  
ATOM   1760  CB  GLN A 111       8.856 -22.837   7.604  1.00 94.12           C  
ATOM   1761  HB2 GLN A 111       9.735 -22.203   7.722  1.00 94.12           H  
ATOM   1762  HB3 GLN A 111       8.880 -23.598   8.384  1.00 94.12           H  
ATOM   1763  O   GLN A 111       8.147 -21.766  10.109  1.00 94.12           O  
ATOM   1764  CG  GLN A 111       8.915 -23.545   6.244  1.00 94.12           C  
ATOM   1765  HG2 GLN A 111       8.890 -22.813   5.437  1.00 94.12           H  
ATOM   1766  HG3 GLN A 111       8.042 -24.191   6.146  1.00 94.12           H  
ATOM   1767  CD  GLN A 111      10.174 -24.386   6.070  1.00 94.12           C  
ATOM   1768  NE2 GLN A 111      10.189 -25.285   5.110  1.00 94.12           N  
ATOM   1769 HE21 GLN A 111      10.972 -25.921   5.151  1.00 94.12           H  
ATOM   1770 HE22 GLN A 111       9.321 -25.520   4.651  1.00 94.12           H  
ATOM   1771  OE1 GLN A 111      11.174 -24.265   6.756  1.00 94.12           O  
ATOM   1772  N   VAL A 112       6.524 -20.422   9.331  1.00 94.69           N  
ATOM   1773  H   VAL A 112       5.936 -20.194   8.542  1.00 94.69           H  
ATOM   1774  CA  VAL A 112       6.264 -19.756  10.613  1.00 94.69           C  
ATOM   1775  HA  VAL A 112       7.168 -19.813  11.219  1.00 94.69           H  
ATOM   1776  C   VAL A 112       5.119 -20.482  11.327  1.00 94.69           C  
ATOM   1777  CB  VAL A 112       5.964 -18.258  10.423  1.00 94.69           C  
ATOM   1778  HB  VAL A 112       5.076 -18.138   9.802  1.00 94.69           H  
ATOM   1779  O   VAL A 112       3.995 -20.467  10.814  1.00 94.69           O  
ATOM   1780  CG1 VAL A 112       5.726 -17.562  11.767  1.00 94.69           C  
ATOM   1781 HG11 VAL A 112       5.564 -16.495  11.613  1.00 94.69           H  
ATOM   1782 HG12 VAL A 112       6.582 -17.703  12.427  1.00 94.69           H  
ATOM   1783 HG13 VAL A 112       4.838 -17.969  12.250  1.00 94.69           H  
ATOM   1784  CG2 VAL A 112       7.137 -17.543   9.737  1.00 94.69           C  
ATOM   1785 HG21 VAL A 112       6.918 -16.480   9.633  1.00 94.69           H  
ATOM   1786 HG22 VAL A 112       7.304 -17.963   8.745  1.00 94.69           H  
ATOM   1787 HG23 VAL A 112       8.043 -17.664  10.329  1.00 94.69           H  
ATOM   1788  N   PRO A 113       5.353 -21.130  12.481  1.00 95.62           N  
ATOM   1789  CA  PRO A 113       4.277 -21.755  13.244  1.00 95.62           C  
ATOM   1790  HA  PRO A 113       3.731 -22.461  12.619  1.00 95.62           H  
ATOM   1791  C   PRO A 113       3.307 -20.694  13.776  1.00 95.62           C  
ATOM   1792  CB  PRO A 113       4.975 -22.510  14.376  1.00 95.62           C  
ATOM   1793  HB2 PRO A 113       4.356 -22.588  15.270  1.00 95.62           H  
ATOM   1794  HB3 PRO A 113       5.260 -23.501  14.023  1.00 95.62           H  
ATOM   1795  O   PRO A 113       3.687 -19.537  13.941  1.00 95.62           O  
ATOM   1796  CG  PRO A 113       6.230 -21.675  14.631  1.00 95.62           C  
ATOM   1797  HG2 PRO A 113       7.030 -22.264  15.080  1.00 95.62           H  
ATOM   1798  HG3 PRO A 113       5.984 -20.827  15.270  1.00 95.62           H  
ATOM   1799  CD  PRO A 113       6.602 -21.177  13.234  1.00 95.62           C  
ATOM   1800  HD2 PRO A 113       7.288 -21.877  12.757  1.00 95.62           H  
ATOM   1801  HD3 PRO A 113       7.059 -20.191  13.313  1.00 95.62           H  
ATOM   1802  N   THR A 114       2.057 -21.080  14.045  1.00 97.00           N  
ATOM   1803  H   THR A 114       1.797 -22.044  13.896  1.00 97.00           H  
ATOM   1804  CA  THR A 114       1.112 -20.222  14.776  1.00 97.00           C  
ATOM   1805  HA  THR A 114       1.170 -19.204  14.389  1.00 97.00           H  
ATOM   1806  C   THR A 114       1.488 -20.203  16.253  1.00 97.00           C  
ATOM   1807  CB  THR A 114      -0.346 -20.654  14.589  1.00 97.00           C  
ATOM   1808  HB  THR A 114      -0.456 -21.713  14.823  1.00 97.00           H  
ATOM   1809  O   THR A 114       1.373 -21.223  16.928  1.00 97.00           O  
ATOM   1810  CG2 THR A 114      -1.313 -19.836  15.445  1.00 97.00           C  
ATOM   1811 HG21 THR A 114      -2.341 -20.022  15.135  1.00 97.00           H  
ATOM   1812 HG22 THR A 114      -1.091 -18.772  15.357  1.00 97.00           H  
ATOM   1813 HG23 THR A 114      -1.218 -20.126  16.491  1.00 97.00           H  
ATOM   1814  OG1 THR A 114      -0.733 -20.422  13.254  1.00 97.00           O  
ATOM   1815  HG1 THR A 114      -1.327 -19.669  13.296  1.00 97.00           H  
ATOM   1816  N   GLU A 115       1.919 -19.048  16.745  1.00 97.56           N  
ATOM   1817  H   GLU A 115       2.016 -18.253  16.129  1.00 97.56           H  
ATOM   1818  CA  GLU A 115       2.288 -18.830  18.145  1.00 97.56           C  
ATOM   1819  HA  GLU A 115       1.669 -19.471  18.773  1.00 97.56           H  
ATOM   1820  C   GLU A 115       1.999 -17.384  18.560  1.00 97.56           C  
ATOM   1821  CB  GLU A 115       3.757 -19.232  18.386  1.00 97.56           C  
ATOM   1822  HB2 GLU A 115       3.979 -19.120  19.447  1.00 97.56           H  
ATOM   1823  HB3 GLU A 115       3.856 -20.288  18.133  1.00 97.56           H  
ATOM   1824  O   GLU A 115       1.880 -16.500  17.707  1.00 97.56           O  
ATOM   1825  CG  GLU A 115       4.788 -18.428  17.573  1.00 97.56           C  
ATOM   1826  HG2 GLU A 115       4.508 -18.451  16.520  1.00 97.56           H  
ATOM   1827  HG3 GLU A 115       4.760 -17.392  17.909  1.00 97.56           H  
ATOM   1828  CD  GLU A 115       6.228 -18.958  17.701  1.00 97.56           C  
ATOM   1829  OE1 GLU A 115       7.121 -18.343  17.072  1.00 97.56           O  
ATOM   1830  OE2 GLU A 115       6.442 -19.993  18.374  1.00 97.56           O  
ATOM   1831  N   GLU A 116       1.857 -17.148  19.864  1.00 98.06           N  
ATOM   1832  H   GLU A 116       2.001 -17.900  20.522  1.00 98.06           H  
ATOM   1833  CA  GLU A 116       1.731 -15.797  20.411  1.00 98.06           C  
ATOM   1834  HA  GLU A 116       1.034 -15.225  19.799  1.00 98.06           H  
ATOM   1835  C   GLU A 116       3.081 -15.080  20.382  1.00 98.06           C  
ATOM   1836  CB  GLU A 116       1.199 -15.817  21.850  1.00 98.06           C  
ATOM   1837  HB2 GLU A 116       1.783 -16.523  22.439  1.00 98.06           H  
ATOM   1838  HB3 GLU A 116       1.331 -14.820  22.271  1.00 98.06           H  
ATOM   1839  O   GLU A 116       4.105 -15.607  20.820  1.00 98.06           O  
ATOM   1840  CG  GLU A 116      -0.290 -16.178  21.935  1.00 98.06           C  
ATOM   1841  HG2 GLU A 116      -0.434 -17.179  21.528  1.00 98.06           H  
ATOM   1842  HG3 GLU A 116      -0.852 -15.473  21.321  1.00 98.06           H  
ATOM   1843  CD  GLU A 116      -0.840 -16.130  23.372  1.00 98.06           C  
ATOM   1844  OE1 GLU A 116      -2.032 -16.470  23.537  1.00 98.06           O  
ATOM   1845  OE2 GLU A 116      -0.083 -15.760  24.301  1.00 98.06           O  
ATOM   1846  N   VAL A 117       3.073 -13.844  19.896  1.00 97.88           N  
ATOM   1847  H   VAL A 117       2.201 -13.477  19.542  1.00 97.88           H  
ATOM   1848  CA  VAL A 117       4.257 -12.998  19.765  1.00 97.88           C  
ATOM   1849  HA  VAL A 117       5.027 -13.369  20.442  1.00 97.88           H  
ATOM   1850  C   VAL A 117       3.937 -11.569  20.175  1.00 97.88           C  
ATOM   1851  CB  VAL A 117       4.829 -13.040  18.333  1.00 97.88           C  
ATOM   1852  HB  VAL A 117       5.658 -12.334  18.276  1.00 97.88           H  
ATOM   1853  O   VAL A 117       2.815 -11.086  20.021  1.00 97.88           O  
ATOM   1854  CG1 VAL A 117       5.388 -14.425  18.000  1.00 97.88           C  
ATOM   1855 HG11 VAL A 117       4.575 -15.151  17.980  1.00 97.88           H  
ATOM   1856 HG12 VAL A 117       5.876 -14.417  17.026  1.00 97.88           H  
ATOM   1857 HG13 VAL A 117       6.108 -14.736  18.756  1.00 97.88           H  
ATOM   1858  CG2 VAL A 117       3.799 -12.649  17.266  1.00 97.88           C  
ATOM   1859 HG21 VAL A 117       4.243 -12.722  16.274  1.00 97.88           H  
ATOM   1860 HG22 VAL A 117       2.946 -13.327  17.300  1.00 97.88           H  
ATOM   1861 HG23 VAL A 117       3.451 -11.629  17.431  1.00 97.88           H  
ATOM   1862  N   SER A 118       4.954 -10.860  20.664  1.00 98.00           N  
ATOM   1863  H   SER A 118       5.856 -11.307  20.746  1.00 98.00           H  
ATOM   1864  CA  SER A 118       4.879  -9.411  20.831  1.00 98.00           C  
ATOM   1865  HA  SER A 118       3.839  -9.131  20.997  1.00 98.00           H  
ATOM   1866  C   SER A 118       5.380  -8.735  19.557  1.00 98.00           C  
ATOM   1867  CB  SER A 118       5.666  -8.959  22.059  1.00 98.00           C  
ATOM   1868  HB2 SER A 118       5.445  -9.624  22.894  1.00 98.00           H  
ATOM   1869  HB3 SER A 118       6.736  -8.988  21.853  1.00 98.00           H  
ATOM   1870  O   SER A 118       6.545  -8.887  19.186  1.00 98.00           O  
ATOM   1871  OG  SER A 118       5.269  -7.648  22.407  1.00 98.00           O  
ATOM   1872  HG  SER A 118       4.342  -7.700  22.651  1.00 98.00           H  
ATOM   1873  N   LEU A 119       4.500  -8.010  18.869  1.00 98.19           N  
ATOM   1874  H   LEU A 119       3.569  -7.916  19.249  1.00 98.19           H  
ATOM   1875  CA  LEU A 119       4.810  -7.290  17.640  1.00 98.19           C  
ATOM   1876  HA  LEU A 119       5.755  -7.668  17.250  1.00 98.19           H  
ATOM   1877  C   LEU A 119       4.981  -5.797  17.936  1.00 98.19           C  
ATOM   1878  CB  LEU A 119       3.719  -7.585  16.596  1.00 98.19           C  
ATOM   1879  HB2 LEU A 119       2.767  -7.226  16.988  1.00 98.19           H  
ATOM   1880  HB3 LEU A 119       3.640  -8.665  16.471  1.00 98.19           H  
ATOM   1881  O   LEU A 119       4.126  -5.165  18.556  1.00 98.19           O  
ATOM   1882  CG  LEU A 119       3.951  -6.942  15.216  1.00 98.19           C  
ATOM   1883  HG  LEU A 119       4.023  -5.860  15.321  1.00 98.19           H  
ATOM   1884  CD1 LEU A 119       5.220  -7.462  14.531  1.00 98.19           C  
ATOM   1885 HD11 LEU A 119       5.298  -7.042  13.529  1.00 98.19           H  
ATOM   1886 HD12 LEU A 119       6.103  -7.159  15.095  1.00 98.19           H  
ATOM   1887 HD13 LEU A 119       5.185  -8.549  14.461  1.00 98.19           H  
ATOM   1888  CD2 LEU A 119       2.760  -7.261  14.313  1.00 98.19           C  
ATOM   1889 HD21 LEU A 119       1.849  -6.898  14.789  1.00 98.19           H  
ATOM   1890 HD22 LEU A 119       2.674  -8.337  14.166  1.00 98.19           H  
ATOM   1891 HD23 LEU A 119       2.872  -6.766  13.349  1.00 98.19           H  
ATOM   1892  N   GLU A 120       6.093  -5.229  17.470  1.00 98.06           N  
ATOM   1893  H   GLU A 120       6.754  -5.808  16.971  1.00 98.06           H  
ATOM   1894  CA  GLU A 120       6.359  -3.793  17.535  1.00 98.06           C  
ATOM   1895  HA  GLU A 120       5.883  -3.383  18.426  1.00 98.06           H  
ATOM   1896  C   GLU A 120       5.750  -3.091  16.318  1.00 98.06           C  
ATOM   1897  CB  GLU A 120       7.876  -3.545  17.660  1.00 98.06           C  
ATOM   1898  HB2 GLU A 120       8.382  -3.958  16.787  1.00 98.06           H  
ATOM   1899  HB3 GLU A 120       8.239  -4.073  18.541  1.00 98.06           H  
ATOM   1900  O   GLU A 120       6.132  -3.350  15.174  1.00 98.06           O  
ATOM   1901  CG  GLU A 120       8.251  -2.059  17.795  1.00 98.06           C  
ATOM   1902  HG2 GLU A 120       7.712  -1.633  18.641  1.00 98.06           H  
ATOM   1903  HG3 GLU A 120       7.938  -1.523  16.899  1.00 98.06           H  
ATOM   1904  CD  GLU A 120       9.765  -1.865  18.006  1.00 98.06           C  
ATOM   1905  OE1 GLU A 120      10.498  -1.460  17.071  1.00 98.06           O  
ATOM   1906  OE2 GLU A 120      10.251  -2.048  19.146  1.00 98.06           O  
ATOM   1907  N   VAL A 121       4.829  -2.167  16.578  1.00 98.50           N  
ATOM   1908  H   VAL A 121       4.512  -2.059  17.532  1.00 98.50           H  
ATOM   1909  CA  VAL A 121       4.279  -1.242  15.587  1.00 98.50           C  
ATOM   1910  HA  VAL A 121       4.723  -1.454  14.614  1.00 98.50           H  
ATOM   1911  C   VAL A 121       4.673   0.174  15.977  1.00 98.50           C  
ATOM   1912  CB  VAL A 121       2.755  -1.410  15.444  1.00 98.50           C  
ATOM   1913  HB  VAL A 121       2.275  -1.238  16.408  1.00 98.50           H  
ATOM   1914  O   VAL A 121       4.525   0.585  17.126  1.00 98.50           O  
ATOM   1915  CG1 VAL A 121       2.178  -0.416  14.426  1.00 98.50           C  
ATOM   1916 HG11 VAL A 121       2.283   0.604  14.796  1.00 98.50           H  
ATOM   1917 HG12 VAL A 121       1.116  -0.614  14.279  1.00 98.50           H  
ATOM   1918 HG13 VAL A 121       2.698  -0.510  13.473  1.00 98.50           H  
ATOM   1919  CG2 VAL A 121       2.429  -2.837  14.976  1.00 98.50           C  
ATOM   1920 HG21 VAL A 121       2.987  -3.073  14.069  1.00 98.50           H  
ATOM   1921 HG22 VAL A 121       2.695  -3.553  15.753  1.00 98.50           H  
ATOM   1922 HG23 VAL A 121       1.363  -2.942  14.773  1.00 98.50           H  
ATOM   1923  N   LEU A 122       5.199   0.933  15.026  1.00 98.06           N  
ATOM   1924  H   LEU A 122       5.293   0.543  14.099  1.00 98.06           H  
ATOM   1925  CA  LEU A 122       5.619   2.310  15.235  1.00 98.06           C  
ATOM   1926  HA  LEU A 122       5.853   2.454  16.290  1.00 98.06           H  
ATOM   1927  C   LEU A 122       4.492   3.280  14.881  1.00 98.06           C  
ATOM   1928  CB  LEU A 122       6.893   2.600  14.427  1.00 98.06           C  
ATOM   1929  HB2 LEU A 122       7.189   3.633  14.605  1.00 98.06           H  
ATOM   1930  HB3 LEU A 122       6.648   2.490  13.370  1.00 98.06           H  
ATOM   1931  O   LEU A 122       3.738   3.079  13.931  1.00 98.06           O  
ATOM   1932  CG  LEU A 122       8.089   1.679  14.722  1.00 98.06           C  
ATOM   1933  HG  LEU A 122       7.845   0.658  14.427  1.00 98.06           H  
ATOM   1934  CD1 LEU A 122       9.299   2.132  13.908  1.00 98.06           C  
ATOM   1935 HD11 LEU A 122       9.052   2.151  12.846  1.00 98.06           H  
ATOM   1936 HD12 LEU A 122       9.613   3.127  14.224  1.00 98.06           H  
ATOM   1937 HD13 LEU A 122      10.129   1.444  14.067  1.00 98.06           H  
ATOM   1938  CD2 LEU A 122       8.480   1.685  16.195  1.00 98.06           C  
ATOM   1939 HD21 LEU A 122       8.658   2.705  16.536  1.00 98.06           H  
ATOM   1940 HD22 LEU A 122       9.385   1.092  16.327  1.00 98.06           H  
ATOM   1941 HD23 LEU A 122       7.683   1.227  16.780  1.00 98.06           H  
ATOM   1942  N   LEU A 123       4.412   4.385  15.609  1.00 97.56           N  
ATOM   1943  H   LEU A 123       5.018   4.459  16.414  1.00 97.56           H  
ATOM   1944  CA  LEU A 123       3.677   5.565  15.174  1.00 97.56           C  
ATOM   1945  HA  LEU A 123       2.795   5.253  14.614  1.00 97.56           H  
ATOM   1946  C   LEU A 123       4.545   6.395  14.219  1.00 97.56           C  
ATOM   1947  CB  LEU A 123       3.213   6.361  16.404  1.00 97.56           C  
ATOM   1948  HB2 LEU A 123       4.100   6.717  16.928  1.00 97.56           H  
ATOM   1949  HB3 LEU A 123       2.644   7.228  16.066  1.00 97.56           H  
ATOM   1950  O   LEU A 123       5.752   6.193  14.094  1.00 97.56           O  
ATOM   1951  CG  LEU A 123       2.357   5.570  17.411  1.00 97.56           C  
ATOM   1952  HG  LEU A 123       2.970   4.808  17.892  1.00 97.56           H  
ATOM   1953  CD1 LEU A 123       1.835   6.516  18.493  1.00 97.56           C  
ATOM   1954 HD11 LEU A 123       1.301   5.943  19.251  1.00 97.56           H  
ATOM   1955 HD12 LEU A 123       2.667   7.035  18.968  1.00 97.56           H  
ATOM   1956 HD13 LEU A 123       1.159   7.251  18.055  1.00 97.56           H  
ATOM   1957  CD2 LEU A 123       1.154   4.894  16.752  1.00 97.56           C  
ATOM   1958 HD21 LEU A 123       0.511   4.466  17.520  1.00 97.56           H  
ATOM   1959 HD22 LEU A 123       1.492   4.081  16.109  1.00 97.56           H  
ATOM   1960 HD23 LEU A 123       0.586   5.617  16.167  1.00 97.56           H  
ATOM   1961  N   SER A 124       3.941   7.379  13.553  1.00 94.12           N  
ATOM   1962  H   SER A 124       2.947   7.502  13.687  1.00 94.12           H  
ATOM   1963  CA  SER A 124       4.645   8.209  12.562  1.00 94.12           C  
ATOM   1964  HA  SER A 124       5.033   7.558  11.778  1.00 94.12           H  
ATOM   1965  C   SER A 124       5.851   8.980  13.130  1.00 94.12           C  
ATOM   1966  CB  SER A 124       3.654   9.179  11.924  1.00 94.12           C  
ATOM   1967  HB2 SER A 124       4.192   9.902  11.311  1.00 94.12           H  
ATOM   1968  HB3 SER A 124       3.113   9.711  12.708  1.00 94.12           H  
ATOM   1969  O   SER A 124       6.807   9.216  12.392  1.00 94.12           O  
ATOM   1970  OG  SER A 124       2.740   8.470  11.103  1.00 94.12           O  
ATOM   1971  HG  SER A 124       2.428   7.684  11.557  1.00 94.12           H  
ATOM   1972  N   ASN A 125       5.830   9.302  14.430  1.00 92.31           N  
ATOM   1973  H   ASN A 125       5.046   8.980  14.979  1.00 92.31           H  
ATOM   1974  CA  ASN A 125       6.916   9.946  15.182  1.00 92.31           C  
ATOM   1975  HA  ASN A 125       7.464  10.599  14.504  1.00 92.31           H  
ATOM   1976  C   ASN A 125       7.954   8.956  15.762  1.00 92.31           C  
ATOM   1977  CB  ASN A 125       6.296  10.819  16.296  1.00 92.31           C  
ATOM   1978  HB2 ASN A 125       5.564  11.502  15.865  1.00 92.31           H  
ATOM   1979  HB3 ASN A 125       7.088  11.420  16.743  1.00 92.31           H  
ATOM   1980  O   ASN A 125       8.781   9.355  16.575  1.00 92.31           O  
ATOM   1981  CG  ASN A 125       5.631  10.009  17.402  1.00 92.31           C  
ATOM   1982  ND2 ASN A 125       5.288  10.625  18.508  1.00 92.31           N  
ATOM   1983 HD21 ASN A 125       4.898  10.046  19.238  1.00 92.31           H  
ATOM   1984 HD22 ASN A 125       5.575  11.581  18.659  1.00 92.31           H  
ATOM   1985  OD1 ASN A 125       5.377   8.822  17.279  1.00 92.31           O  
ATOM   1986  N   GLY A 126       7.879   7.666  15.416  1.00 93.50           N  
ATOM   1987  H   GLY A 126       7.150   7.373  14.781  1.00 93.50           H  
ATOM   1988  CA  GLY A 126       8.791   6.627  15.908  1.00 93.50           C  
ATOM   1989  HA2 GLY A 126       8.798   5.804  15.193  1.00 93.50           H  
ATOM   1990  HA3 GLY A 126       9.801   7.032  15.966  1.00 93.50           H  
ATOM   1991  C   GLY A 126       8.440   6.041  17.279  1.00 93.50           C  
ATOM   1992  O   GLY A 126       9.127   5.134  17.744  1.00 93.50           O  
ATOM   1993  N   GLN A 127       7.367   6.499  17.937  1.00 95.94           N  
ATOM   1994  H   GLN A 127       6.823   7.247  17.532  1.00 95.94           H  
ATOM   1995  CA  GLN A 127       6.921   5.892  19.192  1.00 95.94           C  
ATOM   1996  HA  GLN A 127       7.756   5.921  19.892  1.00 95.94           H  
ATOM   1997  C   GLN A 127       6.524   4.428  18.971  1.00 95.94           C  
ATOM   1998  CB  GLN A 127       5.763   6.696  19.797  1.00 95.94           C  
ATOM   1999  HB2 GLN A 127       6.105   7.712  19.992  1.00 95.94           H  
ATOM   2000  HB3 GLN A 127       4.946   6.736  19.077  1.00 95.94           H  
ATOM   2001  O   GLN A 127       5.742   4.116  18.076  1.00 95.94           O  
ATOM   2002  CG  GLN A 127       5.242   6.075  21.104  1.00 95.94           C  
ATOM   2003  HG2 GLN A 127       4.896   5.058  20.915  1.00 95.94           H  
ATOM   2004  HG3 GLN A 127       6.046   6.034  21.838  1.00 95.94           H  
ATOM   2005  CD  GLN A 127       4.074   6.844  21.708  1.00 95.94           C  
ATOM   2006  NE2 GLN A 127       3.291   6.205  22.549  1.00 95.94           N  
ATOM   2007 HE21 GLN A 127       3.446   5.226  22.745  1.00 95.94           H  
ATOM   2008 HE22 GLN A 127       2.502   6.720  22.913  1.00 95.94           H  
ATOM   2009  OE1 GLN A 127       3.842   8.015  21.447  1.00 95.94           O  
ATOM   2010  N   LYS A 128       7.023   3.543  19.833  1.00 97.38           N  
ATOM   2011  H   LYS A 128       7.663   3.882  20.537  1.00 97.38           H  
ATOM   2012  CA  LYS A 128       6.748   2.105  19.799  1.00 97.38           C  
ATOM   2013  HA  LYS A 128       6.647   1.786  18.761  1.00 97.38           H  
ATOM   2014  C   LYS A 128       5.438   1.766  20.506  1.00 97.38           C  
ATOM   2015  CB  LYS A 128       7.927   1.351  20.430  1.00 97.38           C  
ATOM   2016  HB2 LYS A 128       8.104   1.737  21.434  1.00 97.38           H  
ATOM   2017  HB3 LYS A 128       7.679   0.292  20.507  1.00 97.38           H  
ATOM   2018  O   LYS A 128       5.192   2.221  21.623  1.00 97.38           O  
ATOM   2019  CG  LYS A 128       9.200   1.496  19.587  1.00 97.38           C  
ATOM   2020  HG2 LYS A 128       9.056   0.925  18.670  1.00 97.38           H  
ATOM   2021  HG3 LYS A 128       9.384   2.540  19.335  1.00 97.38           H  
ATOM   2022  CD  LYS A 128      10.426   0.944  20.309  1.00 97.38           C  
ATOM   2023  HD2 LYS A 128      10.201  -0.064  20.658  1.00 97.38           H  
ATOM   2024  HD3 LYS A 128      10.663   1.566  21.172  1.00 97.38           H  
ATOM   2025  CE  LYS A 128      11.606   0.938  19.331  1.00 97.38           C  
ATOM   2026  HE2 LYS A 128      12.247   1.800  19.517  1.00 97.38           H  
ATOM   2027  HE3 LYS A 128      11.212   1.025  18.318  1.00 97.38           H  
ATOM   2028  NZ  LYS A 128      12.355  -0.330  19.425  1.00 97.38           N  
ATOM   2029  HZ1 LYS A 128      13.070  -0.382  18.714  1.00 97.38           H  
ATOM   2030  HZ2 LYS A 128      12.728  -0.489  20.350  1.00 97.38           H  
ATOM   2031  HZ3 LYS A 128      11.699  -1.073  19.228  1.00 97.38           H  
ATOM   2032  N   VAL A 129       4.641   0.915  19.875  1.00 98.31           N  
ATOM   2033  H   VAL A 129       4.874   0.667  18.925  1.00 98.31           H  
ATOM   2034  CA  VAL A 129       3.437   0.286  20.419  1.00 98.31           C  
ATOM   2035  HA  VAL A 129       3.312   0.571  21.464  1.00 98.31           H  
ATOM   2036  C   VAL A 129       3.645  -1.222  20.333  1.00 98.31           C  
ATOM   2037  CB  VAL A 129       2.175   0.721  19.644  1.00 98.31           C  
ATOM   2038  HB  VAL A 129       2.224   0.350  18.620  1.00 98.31           H  
ATOM   2039  O   VAL A 129       3.774  -1.772  19.243  1.00 98.31           O  
ATOM   2040  CG1 VAL A 129       0.913   0.157  20.308  1.00 98.31           C  
ATOM   2041 HG11 VAL A 129       0.031   0.470  19.750  1.00 98.31           H  
ATOM   2042 HG12 VAL A 129       0.832   0.519  21.332  1.00 98.31           H  
ATOM   2043 HG13 VAL A 129       0.942  -0.933  20.306  1.00 98.31           H  
ATOM   2044  CG2 VAL A 129       2.035   2.248  19.594  1.00 98.31           C  
ATOM   2045 HG21 VAL A 129       2.876   2.681  19.052  1.00 98.31           H  
ATOM   2046 HG22 VAL A 129       1.124   2.506  19.054  1.00 98.31           H  
ATOM   2047 HG23 VAL A 129       1.997   2.660  20.602  1.00 98.31           H  
ATOM   2048  N   LEU A 130       3.721  -1.883  21.487  1.00 98.38           N  
ATOM   2049  H   LEU A 130       3.601  -1.370  22.348  1.00 98.38           H  
ATOM   2050  CA  LEU A 130       3.828  -3.339  21.570  1.00 98.38           C  
ATOM   2051  HA  LEU A 130       4.248  -3.730  20.644  1.00 98.38           H  
ATOM   2052  C   LEU A 130       2.434  -3.942  21.728  1.00 98.38           C  
ATOM   2053  CB  LEU A 130       4.753  -3.745  22.731  1.00 98.38           C  
ATOM   2054  HB2 LEU A 130       4.664  -4.819  22.889  1.00 98.38           H  
ATOM   2055  HB3 LEU A 130       4.406  -3.248  23.637  1.00 98.38           H  
ATOM   2056  O   LEU A 130       1.700  -3.574  22.654  1.00 98.38           O  
ATOM   2057  CG  LEU A 130       6.238  -3.411  22.505  1.00 98.38           C  
ATOM   2058  HG  LEU A 130       6.338  -2.370  22.197  1.00 98.38           H  
ATOM   2059  CD1 LEU A 130       7.008  -3.596  23.813  1.00 98.38           C  
ATOM   2060 HD11 LEU A 130       6.598  -2.942  24.582  1.00 98.38           H  
ATOM   2061 HD12 LEU A 130       6.933  -4.633  24.140  1.00 98.38           H  
ATOM   2062 HD13 LEU A 130       8.057  -3.347  23.658  1.00 98.38           H  
ATOM   2063  CD2 LEU A 130       6.880  -4.309  21.446  1.00 98.38           C  
ATOM   2064 HD21 LEU A 130       7.929  -4.042  21.317  1.00 98.38           H  
ATOM   2065 HD22 LEU A 130       6.374  -4.187  20.489  1.00 98.38           H  
ATOM   2066 HD23 LEU A 130       6.809  -5.355  21.745  1.00 98.38           H  
ATOM   2067  N   VAL A 131       2.099  -4.874  20.841  1.00 98.44           N  
ATOM   2068  H   VAL A 131       2.760  -5.102  20.112  1.00 98.44           H  
ATOM   2069  CA  VAL A 131       0.841  -5.629  20.854  1.00 98.44           C  
ATOM   2070  HA  VAL A 131       0.285  -5.381  21.757  1.00 98.44           H  
ATOM   2071  C   VAL A 131       1.125  -7.123  20.906  1.00 98.44           C  
ATOM   2072  CB  VAL A 131      -0.060  -5.281  19.654  1.00 98.44           C  
ATOM   2073  HB  VAL A 131      -0.947  -5.912  19.705  1.00 98.44           H  
ATOM   2074  O   VAL A 131       2.098  -7.586  20.316  1.00 98.44           O  
ATOM   2075  CG1 VAL A 131      -0.520  -3.826  19.745  1.00 98.44           C  
ATOM   2076 HG11 VAL A 131       0.326  -3.148  19.631  1.00 98.44           H  
ATOM   2077 HG12 VAL A 131      -1.236  -3.644  18.944  1.00 98.44           H  
ATOM   2078 HG13 VAL A 131      -1.014  -3.651  20.701  1.00 98.44           H  
ATOM   2079  CG2 VAL A 131       0.601  -5.491  18.286  1.00 98.44           C  
ATOM   2080 HG21 VAL A 131       1.469  -4.843  18.171  1.00 98.44           H  
ATOM   2081 HG22 VAL A 131      -0.118  -5.269  17.496  1.00 98.44           H  
ATOM   2082 HG23 VAL A 131       0.906  -6.532  18.180  1.00 98.44           H  
ATOM   2083  N   ASN A 132       0.282  -7.869  21.615  1.00 98.25           N  
ATOM   2084  H   ASN A 132      -0.555  -7.444  21.987  1.00 98.25           H  
ATOM   2085  CA  ASN A 132       0.341  -9.327  21.633  1.00 98.25           C  
ATOM   2086  HA  ASN A 132       1.340  -9.666  21.360  1.00 98.25           H  
ATOM   2087  C   ASN A 132      -0.646  -9.848  20.594  1.00 98.25           C  
ATOM   2088  CB  ASN A 132       0.029  -9.856  23.037  1.00 98.25           C  
ATOM   2089  HB2 ASN A 132      -0.944  -9.483  23.357  1.00 98.25           H  
ATOM   2090  HB3 ASN A 132      -0.025 -10.943  22.995  1.00 98.25           H  
ATOM   2091  O   ASN A 132      -1.827  -9.516  20.658  1.00 98.25           O  
ATOM   2092  CG  ASN A 132       1.072  -9.488  24.075  1.00 98.25           C  
ATOM   2093  ND2 ASN A 132       0.756  -9.705  25.329  1.00 98.25           N  
ATOM   2094 HD21 ASN A 132      -0.088 -10.221  25.534  1.00 98.25           H  
ATOM   2095 HD22 ASN A 132       1.499  -9.579  26.001  1.00 98.25           H  
ATOM   2096  OD1 ASN A 132       2.162  -9.000  23.807  1.00 98.25           O  
ATOM   2097  N   VAL A 133      -0.135 -10.610  19.638  1.00 98.19           N  
ATOM   2098  H   VAL A 133       0.838 -10.873  19.697  1.00 98.19           H  
ATOM   2099  CA  VAL A 133      -0.873 -11.124  18.479  1.00 98.19           C  
ATOM   2100  HA  VAL A 133      -1.938 -11.179  18.703  1.00 98.19           H  
ATOM   2101  C   VAL A 133      -0.399 -12.540  18.181  1.00 98.19           C  
ATOM   2102  CB  VAL A 133      -0.692 -10.211  17.242  1.00 98.19           C  
ATOM   2103  HB  VAL A 133      -1.180 -10.672  16.383  1.00 98.19           H  
ATOM   2104  O   VAL A 133       0.656 -12.958  18.664  1.00 98.19           O  
ATOM   2105  CG1 VAL A 133      -1.348  -8.839  17.459  1.00 98.19           C  
ATOM   2106 HG11 VAL A 133      -0.854  -8.299  18.267  1.00 98.19           H  
ATOM   2107 HG12 VAL A 133      -1.293  -8.252  16.543  1.00 98.19           H  
ATOM   2108 HG13 VAL A 133      -2.398  -8.985  17.712  1.00 98.19           H  
ATOM   2109  CG2 VAL A 133       0.778  -9.992  16.855  1.00 98.19           C  
ATOM   2110 HG21 VAL A 133       1.239 -10.954  16.629  1.00 98.19           H  
ATOM   2111 HG22 VAL A 133       1.321  -9.510  17.667  1.00 98.19           H  
ATOM   2112 HG23 VAL A 133       0.828  -9.368  15.962  1.00 98.19           H  
ATOM   2113  N   LEU A 134      -1.141 -13.280  17.369  1.00 98.31           N  
ATOM   2114  H   LEU A 134      -1.989 -12.881  16.992  1.00 98.31           H  
ATOM   2115  CA  LEU A 134      -0.642 -14.516  16.784  1.00 98.31           C  
ATOM   2116  HA  LEU A 134       0.025 -14.996  17.501  1.00 98.31           H  
ATOM   2117  C   LEU A 134       0.174 -14.206  15.528  1.00 98.31           C  
ATOM   2118  CB  LEU A 134      -1.791 -15.491  16.484  1.00 98.31           C  
ATOM   2119  HB2 LEU A 134      -1.373 -16.405  16.063  1.00 98.31           H  
ATOM   2120  HB3 LEU A 134      -2.424 -15.045  15.717  1.00 98.31           H  
ATOM   2121  O   LEU A 134      -0.127 -13.293  14.760  1.00 98.31           O  
ATOM   2122  CG  LEU A 134      -2.656 -15.858  17.703  1.00 98.31           C  
ATOM   2123  HG  LEU A 134      -2.990 -14.959  18.221  1.00 98.31           H  
ATOM   2124  CD1 LEU A 134      -3.891 -16.634  17.246  1.00 98.31           C  
ATOM   2125 HD11 LEU A 134      -4.506 -16.882  18.111  1.00 98.31           H  
ATOM   2126 HD12 LEU A 134      -3.597 -17.543  16.722  1.00 98.31           H  
ATOM   2127 HD13 LEU A 134      -4.474 -15.999  16.578  1.00 98.31           H  
ATOM   2128  CD2 LEU A 134      -1.877 -16.743  18.679  1.00 98.31           C  
ATOM   2129 HD21 LEU A 134      -1.007 -16.201  19.049  1.00 98.31           H  
ATOM   2130 HD22 LEU A 134      -1.550 -17.660  18.189  1.00 98.31           H  
ATOM   2131 HD23 LEU A 134      -2.509 -16.989  19.533  1.00 98.31           H  
ATOM   2132  N   THR A 135       1.176 -15.028  15.241  1.00 98.06           N  
ATOM   2133  H   THR A 135       1.442 -15.722  15.925  1.00 98.06           H  
ATOM   2134  CA  THR A 135       1.918 -14.963  13.967  1.00 98.06           C  
ATOM   2135  HA  THR A 135       2.372 -13.976  13.878  1.00 98.06           H  
ATOM   2136  C   THR A 135       1.031 -15.180  12.731  1.00 98.06           C  
ATOM   2137  CB  THR A 135       3.024 -16.020  13.941  1.00 98.06           C  
ATOM   2138  HB  THR A 135       3.506 -16.011  12.963  1.00 98.06           H  
ATOM   2139  O   THR A 135       1.413 -14.781  11.628  1.00 98.06           O  
ATOM   2140  CG2 THR A 135       4.078 -15.811  15.019  1.00 98.06           C  
ATOM   2141 HG21 THR A 135       4.911 -16.496  14.860  1.00 98.06           H  
ATOM   2142 HG22 THR A 135       3.654 -15.999  16.006  1.00 98.06           H  
ATOM   2143 HG23 THR A 135       4.445 -14.786  14.988  1.00 98.06           H  
ATOM   2144  OG1 THR A 135       2.425 -17.265  14.167  1.00 98.06           O  
ATOM   2145  HG1 THR A 135       3.103 -17.945  14.134  1.00 98.06           H  
ATOM   2146  N   SER A 136      -0.142 -15.803  12.908  1.00 97.44           N  
ATOM   2147  H   SER A 136      -0.358 -16.108  13.846  1.00 97.44           H  
ATOM   2148  CA  SER A 136      -1.156 -16.050  11.876  1.00 97.44           C  
ATOM   2149  HA  SER A 136      -0.667 -16.016  10.903  1.00 97.44           H  
ATOM   2150  C   SER A 136      -2.278 -15.010  11.817  1.00 97.44           C  
ATOM   2151  CB  SER A 136      -1.746 -17.452  12.033  1.00 97.44           C  
ATOM   2152  HB2 SER A 136      -2.498 -17.626  11.264  1.00 97.44           H  
ATOM   2153  HB3 SER A 136      -0.945 -18.179  11.891  1.00 97.44           H  
ATOM   2154  O   SER A 136      -3.200 -15.186  11.020  1.00 97.44           O  
ATOM   2155  OG  SER A 136      -2.321 -17.640  13.315  1.00 97.44           O  
ATOM   2156  HG  SER A 136      -2.986 -16.961  13.455  1.00 97.44           H  
ATOM   2157  N   ASP A 137      -2.216 -13.954  12.626  1.00 97.56           N  
ATOM   2158  H   ASP A 137      -1.450 -13.848  13.276  1.00 97.56           H  
ATOM   2159  CA  ASP A 137      -3.191 -12.865  12.571  1.00 97.56           C  
ATOM   2160  HA  ASP A 137      -4.196 -13.285  12.594  1.00 97.56           H  
ATOM   2161  C   ASP A 137      -3.048 -12.089  11.256  1.00 97.56           C  
ATOM   2162  CB  ASP A 137      -3.045 -11.945  13.793  1.00 97.56           C  
ATOM   2163  HB2 ASP A 137      -3.577 -11.013  13.600  1.00 97.56           H  
ATOM   2164  HB3 ASP A 137      -1.996 -11.684  13.927  1.00 97.56           H  
ATOM   2165  O   ASP A 137      -1.942 -11.785  10.790  1.00 97.56           O  
ATOM   2166  CG  ASP A 137      -3.602 -12.555  15.086  1.00 97.56           C  
ATOM   2167  OD1 ASP A 137      -4.250 -13.625  15.024  1.00 97.56           O  
ATOM   2168  OD2 ASP A 137      -3.309 -11.980  16.159  1.00 97.56           O  
ATOM   2169  N   GLN A 138      -4.184 -11.781  10.632  1.00 97.12           N  
ATOM   2170  H   GLN A 138      -5.047 -11.970  11.120  1.00 97.12           H  
ATOM   2171  CA  GLN A 138      -4.215 -10.981   9.406  1.00 97.12           C  
ATOM   2172  HA  GLN A 138      -3.383 -11.296   8.776  1.00 97.12           H  
ATOM   2173  C   GLN A 138      -4.000  -9.494   9.711  1.00 97.12           C  
ATOM   2174  CB  GLN A 138      -5.512 -11.230   8.612  1.00 97.12           C  
ATOM   2175  HB2 GLN A 138      -5.535 -12.275   8.303  1.00 97.12           H  
ATOM   2176  HB3 GLN A 138      -5.532 -10.597   7.725  1.00 97.12           H  
ATOM   2177  O   GLN A 138      -4.057  -9.041  10.852  1.00 97.12           O  
ATOM   2178  CG  GLN A 138      -6.752 -10.979   9.465  1.00 97.12           C  
ATOM   2179  HG2 GLN A 138      -6.693 -10.010   9.960  1.00 97.12           H  
ATOM   2180  HG3 GLN A 138      -6.765 -11.776  10.208  1.00 97.12           H  
ATOM   2181  CD  GLN A 138      -8.093 -11.088   8.771  1.00 97.12           C  
ATOM   2182  NE2 GLN A 138      -9.140 -11.065   9.560  1.00 97.12           N  
ATOM   2183 HE21 GLN A 138     -10.069 -11.106   9.166  1.00 97.12           H  
ATOM   2184 HE22 GLN A 138      -8.987 -10.910  10.546  1.00 97.12           H  
ATOM   2185  OE1 GLN A 138      -8.216 -11.192   7.554  1.00 97.12           O  
ATOM   2186  N   THR A 139      -3.791  -8.699   8.662  1.00 97.31           N  
ATOM   2187  H   THR A 139      -3.610  -9.135   7.769  1.00 97.31           H  
ATOM   2188  CA  THR A 139      -3.583  -7.248   8.794  1.00 97.31           C  
ATOM   2189  HA  THR A 139      -2.662  -7.083   9.353  1.00 97.31           H  
ATOM   2190  C   THR A 139      -4.679  -6.522   9.581  1.00 97.31           C  
ATOM   2191  CB  THR A 139      -3.411  -6.614   7.409  1.00 97.31           C  
ATOM   2192  HB  THR A 139      -4.293  -6.821   6.803  1.00 97.31           H  
ATOM   2193  O   THR A 139      -4.350  -5.596  10.319  1.00 97.31           O  
ATOM   2194  CG2 THR A 139      -3.163  -5.106   7.440  1.00 97.31           C  
ATOM   2195 HG21 THR A 139      -2.976  -4.749   6.427  1.00 97.31           H  
ATOM   2196 HG22 THR A 139      -4.036  -4.585   7.831  1.00 97.31           H  
ATOM   2197 HG23 THR A 139      -2.299  -4.888   8.068  1.00 97.31           H  
ATOM   2198  OG1 THR A 139      -2.277  -7.172   6.784  1.00 97.31           O  
ATOM   2199  HG1 THR A 139      -2.562  -7.541   5.945  1.00 97.31           H  
ATOM   2200  N   GLU A 140      -5.951  -6.914   9.440  1.00 95.94           N  
ATOM   2201  H   GLU A 140      -6.157  -7.736   8.890  1.00 95.94           H  
ATOM   2202  CA  GLU A 140      -7.056  -6.276  10.175  1.00 95.94           C  
ATOM   2203  HA  GLU A 140      -6.971  -5.195  10.061  1.00 95.94           H  
ATOM   2204  C   GLU A 140      -6.974  -6.575  11.680  1.00 95.94           C  
ATOM   2205  CB  GLU A 140      -8.412  -6.704   9.589  1.00 95.94           C  
ATOM   2206  HB2 GLU A 140      -8.341  -6.773   8.503  1.00 95.94           H  
ATOM   2207  HB3 GLU A 140      -8.647  -7.704   9.954  1.00 95.94           H  
ATOM   2208  O   GLU A 140      -7.019  -5.645  12.475  1.00 95.94           O  
ATOM   2209  CG  GLU A 140      -9.567  -5.750   9.967  1.00 95.94           C  
ATOM   2210  HG2 GLU A 140     -10.498  -6.298   9.830  1.00 95.94           H  
ATOM   2211  HG3 GLU A 140      -9.489  -5.485  11.021  1.00 95.94           H  
ATOM   2212  CD  GLU A 140      -9.660  -4.465   9.113  1.00 95.94           C  
ATOM   2213  OE1 GLU A 140     -10.440  -3.548   9.454  1.00 95.94           O  
ATOM   2214  OE2 GLU A 140      -9.112  -4.415   7.979  1.00 95.94           O  
ATOM   2215  N   ASP A 141      -6.732  -7.829  12.069  1.00 97.38           N  
ATOM   2216  H   ASP A 141      -6.805  -8.576  11.393  1.00 97.38           H  
ATOM   2217  CA  ASP A 141      -6.620  -8.236  13.476  1.00 97.38           C  
ATOM   2218  HA  ASP A 141      -7.551  -8.003  13.993  1.00 97.38           H  
ATOM   2219  C   ASP A 141      -5.463  -7.499  14.180  1.00 97.38           C  
ATOM   2220  CB  ASP A 141      -6.369  -9.753  13.568  1.00 97.38           C  
ATOM   2221  HB2 ASP A 141      -5.357  -9.929  13.202  1.00 97.38           H  
ATOM   2222  HB3 ASP A 141      -6.402 -10.050  14.616  1.00 97.38           H  
ATOM   2223  O   ASP A 141      -5.601  -6.994  15.295  1.00 97.38           O  
ATOM   2224  CG  ASP A 141      -7.296 -10.675  12.764  1.00 97.38           C  
ATOM   2225  OD1 ASP A 141      -8.359 -10.247  12.256  1.00 97.38           O  
ATOM   2226  OD2 ASP A 141      -6.857 -11.815  12.502  1.00 97.38           O  
ATOM   2227  N   VAL A 142      -4.317  -7.355  13.501  1.00 98.50           N  
ATOM   2228  H   VAL A 142      -4.245  -7.820  12.607  1.00 98.50           H  
ATOM   2229  CA  VAL A 142      -3.177  -6.588  14.032  1.00 98.50           C  
ATOM   2230  HA  VAL A 142      -2.980  -6.937  15.046  1.00 98.50           H  
ATOM   2231  C   VAL A 142      -3.511  -5.095  14.128  1.00 98.50           C  
ATOM   2232  CB  VAL A 142      -1.909  -6.815  13.190  1.00 98.50           C  
ATOM   2233  HB  VAL A 142      -2.098  -6.488  12.168  1.00 98.50           H  
ATOM   2234  O   VAL A 142      -3.094  -4.431  15.078  1.00 98.50           O  
ATOM   2235  CG1 VAL A 142      -0.701  -6.036  13.733  1.00 98.50           C  
ATOM   2236 HG11 VAL A 142       0.175  -6.236  13.116  1.00 98.50           H  
ATOM   2237 HG12 VAL A 142      -0.504  -6.341  14.761  1.00 98.50           H  
ATOM   2238 HG13 VAL A 142      -0.891  -4.962  13.719  1.00 98.50           H  
ATOM   2239  CG2 VAL A 142      -1.506  -8.297  13.173  1.00 98.50           C  
ATOM   2240 HG21 VAL A 142      -2.272  -8.893  12.676  1.00 98.50           H  
ATOM   2241 HG22 VAL A 142      -1.401  -8.670  14.192  1.00 98.50           H  
ATOM   2242 HG23 VAL A 142      -0.564  -8.441  12.644  1.00 98.50           H  
ATOM   2243  N   LEU A 143      -4.258  -4.545  13.166  1.00 98.38           N  
ATOM   2244  H   LEU A 143      -4.643  -5.148  12.454  1.00 98.38           H  
ATOM   2245  CA  LEU A 143      -4.701  -3.150  13.206  1.00 98.38           C  
ATOM   2246  HA  LEU A 143      -3.826  -2.522  13.373  1.00 98.38           H  
ATOM   2247  C   LEU A 143      -5.662  -2.906  14.380  1.00 98.38           C  
ATOM   2248  CB  LEU A 143      -5.324  -2.783  11.845  1.00 98.38           C  
ATOM   2249  HB2 LEU A 143      -6.147  -3.468  11.642  1.00 98.38           H  
ATOM   2250  HB3 LEU A 143      -4.575  -2.923  11.066  1.00 98.38           H  
ATOM   2251  O   LEU A 143      -5.504  -1.909  15.086  1.00 98.38           O  
ATOM   2252  CG  LEU A 143      -5.880  -1.352  11.762  1.00 98.38           C  
ATOM   2253  HG  LEU A 143      -6.628  -1.210  12.543  1.00 98.38           H  
ATOM   2254  CD1 LEU A 143      -4.791  -0.288  11.925  1.00 98.38           C  
ATOM   2255 HD11 LEU A 143      -5.236   0.700  11.811  1.00 98.38           H  
ATOM   2256 HD12 LEU A 143      -4.008  -0.432  11.180  1.00 98.38           H  
ATOM   2257 HD13 LEU A 143      -4.366  -0.356  12.927  1.00 98.38           H  
ATOM   2258  CD2 LEU A 143      -6.556  -1.132  10.408  1.00 98.38           C  
ATOM   2259 HD21 LEU A 143      -5.845  -1.286   9.596  1.00 98.38           H  
ATOM   2260 HD22 LEU A 143      -6.967  -0.124  10.357  1.00 98.38           H  
ATOM   2261 HD23 LEU A 143      -7.379  -1.840  10.301  1.00 98.38           H  
ATOM   2262  N   GLU A 144      -6.600  -3.821  14.623  1.00 97.75           N  
ATOM   2263  H   GLU A 144      -6.693  -4.597  13.983  1.00 97.75           H  
ATOM   2264  CA  GLU A 144      -7.516  -3.792  15.766  1.00 97.75           C  
ATOM   2265  HA  GLU A 144      -8.045  -2.840  15.782  1.00 97.75           H  
ATOM   2266  C   GLU A 144      -6.758  -3.908  17.096  1.00 97.75           C  
ATOM   2267  CB  GLU A 144      -8.560  -4.914  15.639  1.00 97.75           C  
ATOM   2268  HB2 GLU A 144      -9.088  -4.997  16.589  1.00 97.75           H  
ATOM   2269  HB3 GLU A 144      -8.053  -5.859  15.442  1.00 97.75           H  
ATOM   2270  O   GLU A 144      -7.001  -3.119  18.010  1.00 97.75           O  
ATOM   2271  CG  GLU A 144      -9.595  -4.639  14.533  1.00 97.75           C  
ATOM   2272  HG2 GLU A 144     -10.103  -3.704  14.766  1.00 97.75           H  
ATOM   2273  HG3 GLU A 144      -9.081  -4.500  13.581  1.00 97.75           H  
ATOM   2274  CD  GLU A 144     -10.648  -5.755  14.382  1.00 97.75           C  
ATOM   2275  OE1 GLU A 144     -11.496  -5.626  13.466  1.00 97.75           O  
ATOM   2276  OE2 GLU A 144     -10.640  -6.708  15.195  1.00 97.75           O  
ATOM   2277  N   ALA A 145      -5.767  -4.799  17.197  1.00 98.44           N  
ATOM   2278  H   ALA A 145      -5.653  -5.472  16.452  1.00 98.44           H  
ATOM   2279  CA  ALA A 145      -4.927  -4.924  18.389  1.00 98.44           C  
ATOM   2280  HA  ALA A 145      -5.573  -5.136  19.241  1.00 98.44           H  
ATOM   2281  C   ALA A 145      -4.153  -3.629  18.698  1.00 98.44           C  
ATOM   2282  CB  ALA A 145      -3.976  -6.112  18.195  1.00 98.44           C  
ATOM   2283  HB1 ALA A 145      -3.389  -6.268  19.100  1.00 98.44           H  
ATOM   2284  HB2 ALA A 145      -3.305  -5.926  17.356  1.00 98.44           H  
ATOM   2285  HB3 ALA A 145      -4.552  -7.015  17.991  1.00 98.44           H  
ATOM   2286  O   ALA A 145      -4.055  -3.211  19.856  1.00 98.44           O  
ATOM   2287  N   VAL A 146      -3.623  -2.956  17.669  1.00 98.75           N  
ATOM   2288  H   VAL A 146      -3.722  -3.360  16.749  1.00 98.75           H  
ATOM   2289  CA  VAL A 146      -2.949  -1.654  17.814  1.00 98.75           C  
ATOM   2290  HA  VAL A 146      -2.219  -1.716  18.621  1.00 98.75           H  
ATOM   2291  C   VAL A 146      -3.938  -0.563  18.216  1.00 98.75           C  
ATOM   2292  CB  VAL A 146      -2.200  -1.276  16.522  1.00 98.75           C  
ATOM   2293  HB  VAL A 146      -2.884  -1.342  15.676  1.00 98.75           H  
ATOM   2294  O   VAL A 146      -3.626   0.240  19.096  1.00 98.75           O  
ATOM   2295  CG1 VAL A 146      -1.619   0.144  16.565  1.00 98.75           C  
ATOM   2296 HG11 VAL A 146      -2.430   0.872  16.586  1.00 98.75           H  
ATOM   2297 HG12 VAL A 146      -0.998   0.269  17.452  1.00 98.75           H  
ATOM   2298 HG13 VAL A 146      -1.019   0.326  15.673  1.00 98.75           H  
ATOM   2299  CG2 VAL A 146      -1.016  -2.216  16.271  1.00 98.75           C  
ATOM   2300 HG21 VAL A 146      -1.327  -3.258  16.344  1.00 98.75           H  
ATOM   2301 HG22 VAL A 146      -0.227  -2.041  17.003  1.00 98.75           H  
ATOM   2302 HG23 VAL A 146      -0.637  -2.043  15.264  1.00 98.75           H  
ATOM   2303  N   ALA A 147      -5.126  -0.533  17.610  1.00 98.12           N  
ATOM   2304  H   ALA A 147      -5.332  -1.225  16.903  1.00 98.12           H  
ATOM   2305  CA  ALA A 147      -6.172   0.425  17.949  1.00 98.12           C  
ATOM   2306  HA  ALA A 147      -5.780   1.435  17.828  1.00 98.12           H  
ATOM   2307  C   ALA A 147      -6.626   0.277  19.407  1.00 98.12           C  
ATOM   2308  CB  ALA A 147      -7.338   0.238  16.980  1.00 98.12           C  
ATOM   2309  HB1 ALA A 147      -7.022   0.466  15.962  1.00 98.12           H  
ATOM   2310  HB2 ALA A 147      -7.703  -0.788  17.019  1.00 98.12           H  
ATOM   2311  HB3 ALA A 147      -8.154   0.899  17.274  1.00 98.12           H  
ATOM   2312  O   ALA A 147      -6.622   1.262  20.146  1.00 98.12           O  
ATOM   2313  N   ALA A 148      -6.903  -0.953  19.844  1.00 98.12           N  
ATOM   2314  H   ALA A 148      -6.918  -1.708  19.174  1.00 98.12           H  
ATOM   2315  CA  ALA A 148      -7.260  -1.266  21.223  1.00 98.12           C  
ATOM   2316  HA  ALA A 148      -8.159  -0.711  21.490  1.00 98.12           H  
ATOM   2317  C   ALA A 148      -6.148  -0.859  22.200  1.00 98.12           C  
ATOM   2318  CB  ALA A 148      -7.562  -2.766  21.311  1.00 98.12           C  
ATOM   2319  HB1 ALA A 148      -7.856  -3.021  22.329  1.00 98.12           H  
ATOM   2320  HB2 ALA A 148      -6.684  -3.348  21.031  1.00 98.12           H  
ATOM   2321  HB3 ALA A 148      -8.381  -3.014  20.637  1.00 98.12           H  
ATOM   2322  O   ALA A 148      -6.417  -0.267  23.240  1.00 98.12           O  
ATOM   2323  N   LYS A 149      -4.876  -1.096  21.849  1.00 98.31           N  
ATOM   2324  H   LYS A 149      -4.710  -1.612  20.997  1.00 98.31           H  
ATOM   2325  CA  LYS A 149      -3.729  -0.697  22.681  1.00 98.31           C  
ATOM   2326  HA  LYS A 149      -3.911  -1.096  23.678  1.00 98.31           H  
ATOM   2327  C   LYS A 149      -3.588   0.822  22.847  1.00 98.31           C  
ATOM   2328  CB  LYS A 149      -2.456  -1.316  22.077  1.00 98.31           C  
ATOM   2329  HB2 LYS A 149      -2.276  -0.879  21.095  1.00 98.31           H  
ATOM   2330  HB3 LYS A 149      -2.626  -2.383  21.938  1.00 98.31           H  
ATOM   2331  O   LYS A 149      -2.964   1.268  23.810  1.00 98.31           O  
ATOM   2332  CG  LYS A 149      -1.186  -1.145  22.924  1.00 98.31           C  
ATOM   2333  HG2 LYS A 149      -0.369  -1.653  22.412  1.00 98.31           H  
ATOM   2334  HG3 LYS A 149      -0.926  -0.090  23.010  1.00 98.31           H  
ATOM   2335  CD  LYS A 149      -1.353  -1.758  24.317  1.00 98.31           C  
ATOM   2336  HD2 LYS A 149      -1.681  -2.791  24.206  1.00 98.31           H  
ATOM   2337  HD3 LYS A 149      -2.102  -1.199  24.878  1.00 98.31           H  
ATOM   2338  CE  LYS A 149      -0.032  -1.716  25.077  1.00 98.31           C  
ATOM   2339  HE2 LYS A 149       0.251  -0.673  25.222  1.00 98.31           H  
ATOM   2340  HE3 LYS A 149       0.730  -2.201  24.467  1.00 98.31           H  
ATOM   2341  NZ  LYS A 149      -0.173  -2.412  26.376  1.00 98.31           N  
ATOM   2342  HZ1 LYS A 149       0.692  -2.378  26.897  1.00 98.31           H  
ATOM   2343  HZ2 LYS A 149      -0.415  -3.378  26.210  1.00 98.31           H  
ATOM   2344  HZ3 LYS A 149      -0.914  -1.987  26.914  1.00 98.31           H  
ATOM   2345  N   LEU A 150      -4.119   1.597  21.905  1.00 98.25           N  
ATOM   2346  H   LEU A 150      -4.614   1.135  21.155  1.00 98.25           H  
ATOM   2347  CA  LEU A 150      -4.085   3.059  21.887  1.00 98.25           C  
ATOM   2348  HA  LEU A 150      -3.291   3.410  22.547  1.00 98.25           H  
ATOM   2349  C   LEU A 150      -5.375   3.706  22.413  1.00 98.25           C  
ATOM   2350  CB  LEU A 150      -3.790   3.516  20.445  1.00 98.25           C  
ATOM   2351  HB2 LEU A 150      -4.513   3.038  19.785  1.00 98.25           H  
ATOM   2352  HB3 LEU A 150      -3.944   4.593  20.367  1.00 98.25           H  
ATOM   2353  O   LEU A 150      -5.439   4.935  22.436  1.00 98.25           O  
ATOM   2354  CG  LEU A 150      -2.368   3.197  19.952  1.00 98.25           C  
ATOM   2355  HG  LEU A 150      -2.126   2.150  20.137  1.00 98.25           H  
ATOM   2356  CD1 LEU A 150      -2.290   3.457  18.448  1.00 98.25           C  
ATOM   2357 HD11 LEU A 150      -2.501   4.504  18.234  1.00 98.25           H  
ATOM   2358 HD12 LEU A 150      -3.029   2.834  17.944  1.00 98.25           H  
ATOM   2359 HD13 LEU A 150      -1.303   3.179  18.078  1.00 98.25           H  
ATOM   2360  CD2 LEU A 150      -1.319   4.071  20.649  1.00 98.25           C  
ATOM   2361 HD21 LEU A 150      -1.284   3.822  21.710  1.00 98.25           H  
ATOM   2362 HD22 LEU A 150      -0.337   3.883  20.216  1.00 98.25           H  
ATOM   2363 HD23 LEU A 150      -1.574   5.124  20.530  1.00 98.25           H  
ATOM   2364  N   ASP A 151      -6.385   2.917  22.797  1.00 98.06           N  
ATOM   2365  H   ASP A 151      -6.233   1.919  22.831  1.00 98.06           H  
ATOM   2366  CA  ASP A 151      -7.751   3.374  23.088  1.00 98.06           C  
ATOM   2367  HA  ASP A 151      -8.352   2.476  23.230  1.00 98.06           H  
ATOM   2368  C   ASP A 151      -8.404   4.132  21.908  1.00 98.06           C  
ATOM   2369  CB  ASP A 151      -7.811   4.153  24.416  1.00 98.06           C  
ATOM   2370  HB2 ASP A 151      -7.244   5.080  24.324  1.00 98.06           H  
ATOM   2371  HB3 ASP A 151      -8.848   4.427  24.613  1.00 98.06           H  
ATOM   2372  O   ASP A 151      -9.181   5.076  22.092  1.00 98.06           O  
ATOM   2373  CG  ASP A 151      -7.308   3.363  25.627  1.00 98.06           C  
ATOM   2374  OD1 ASP A 151      -7.778   2.221  25.815  1.00 98.06           O  
ATOM   2375  OD2 ASP A 151      -6.512   3.945  26.404  1.00 98.06           O  
ATOM   2376  N   LEU A 152      -8.067   3.755  20.668  1.00 97.50           N  
ATOM   2377  H   LEU A 152      -7.495   2.929  20.569  1.00 97.50           H  
ATOM   2378  CA  LEU A 152      -8.689   4.316  19.470  1.00 97.50           C  
ATOM   2379  HA  LEU A 152      -8.776   5.392  19.625  1.00 97.50           H  
ATOM   2380  C   LEU A 152     -10.083   3.687  19.268  1.00 97.50           C  
ATOM   2381  CB  LEU A 152      -7.783   4.089  18.246  1.00 97.50           C  
ATOM   2382  HB2 LEU A 152      -7.709   3.014  18.082  1.00 97.50           H  
ATOM   2383  HB3 LEU A 152      -6.783   4.464  18.461  1.00 97.50           H  
ATOM   2384  O   LEU A 152     -10.170   2.465  19.187  1.00 97.50           O  
ATOM   2385  CG  LEU A 152      -8.313   4.753  16.959  1.00 97.50           C  
ATOM   2386  HG  LEU A 152      -9.362   4.496  16.809  1.00 97.50           H  
ATOM   2387  CD1 LEU A 152      -8.177   6.281  17.007  1.00 97.50           C  
ATOM   2388 HD11 LEU A 152      -7.129   6.552  17.134  1.00 97.50           H  
ATOM   2389 HD12 LEU A 152      -8.757   6.688  17.835  1.00 97.50           H  
ATOM   2390 HD13 LEU A 152      -8.554   6.705  16.076  1.00 97.50           H  
ATOM   2391  CD2 LEU A 152      -7.528   4.256  15.746  1.00 97.50           C  
ATOM   2392 HD21 LEU A 152      -7.624   3.173  15.675  1.00 97.50           H  
ATOM   2393 HD22 LEU A 152      -6.475   4.520  15.839  1.00 97.50           H  
ATOM   2394 HD23 LEU A 152      -7.941   4.696  14.838  1.00 97.50           H  
ATOM   2395  N   PRO A 153     -11.161   4.483  19.136  1.00 95.81           N  
ATOM   2396  CA  PRO A 153     -12.502   3.951  18.904  1.00 95.81           C  
ATOM   2397  HA  PRO A 153     -12.776   3.322  19.751  1.00 95.81           H  
ATOM   2398  C   PRO A 153     -12.640   3.148  17.610  1.00 95.81           C  
ATOM   2399  CB  PRO A 153     -13.432   5.163  18.844  1.00 95.81           C  
ATOM   2400  HB2 PRO A 153     -13.546   5.496  17.812  1.00 95.81           H  
ATOM   2401  HB3 PRO A 153     -14.406   4.950  19.283  1.00 95.81           H  
ATOM   2402  O   PRO A 153     -12.070   3.518  16.579  1.00 95.81           O  
ATOM   2403  CG  PRO A 153     -12.682   6.235  19.615  1.00 95.81           C  
ATOM   2404  HG2 PRO A 153     -12.885   6.131  20.681  1.00 95.81           H  
ATOM   2405  HG3 PRO A 153     -12.962   7.222  19.248  1.00 95.81           H  
ATOM   2406  CD  PRO A 153     -11.216   5.920  19.336  1.00 95.81           C  
ATOM   2407  HD2 PRO A 153     -10.899   6.418  18.419  1.00 95.81           H  
ATOM   2408  HD3 PRO A 153     -10.607   6.240  20.181  1.00 95.81           H  
ATOM   2409  N   ASP A 154     -13.506   2.134  17.645  1.00 93.06           N  
ATOM   2410  H   ASP A 154     -13.780   1.787  18.553  1.00 93.06           H  
ATOM   2411  CA  ASP A 154     -13.798   1.237  16.520  1.00 93.06           C  
ATOM   2412  HA  ASP A 154     -12.916   0.632  16.309  1.00 93.06           H  
ATOM   2413  C   ASP A 154     -14.200   1.981  15.239  1.00 93.06           C  
ATOM   2414  CB  ASP A 154     -14.935   0.277  16.907  1.00 93.06           C  
ATOM   2415  HB2 ASP A 154     -15.151  -0.365  16.052  1.00 93.06           H  
ATOM   2416  HB3 ASP A 154     -15.831   0.861  17.119  1.00 93.06           H  
ATOM   2417  O   ASP A 154     -13.781   1.624  14.137  1.00 93.06           O  
ATOM   2418  CG  ASP A 154     -14.631  -0.619  18.111  1.00 93.06           C  
ATOM   2419  OD1 ASP A 154     -13.451  -0.692  18.512  1.00 93.06           O  
ATOM   2420  OD2 ASP A 154     -15.616  -1.167  18.653  1.00 93.06           O  
ATOM   2421  N   ASP A 155     -14.982   3.059  15.361  1.00 92.75           N  
ATOM   2422  H   ASP A 155     -15.202   3.398  16.287  1.00 92.75           H  
ATOM   2423  CA  ASP A 155     -15.443   3.836  14.208  1.00 92.75           C  
ATOM   2424  HA  ASP A 155     -15.734   3.113  13.446  1.00 92.75           H  
ATOM   2425  C   ASP A 155     -14.342   4.690  13.557  1.00 92.75           C  
ATOM   2426  CB  ASP A 155     -16.712   4.636  14.554  1.00 92.75           C  
ATOM   2427  HB2 ASP A 155     -17.171   4.948  13.616  1.00 92.75           H  
ATOM   2428  HB3 ASP A 155     -17.422   3.974  15.050  1.00 92.75           H  
ATOM   2429  O   ASP A 155     -14.547   5.198  12.450  1.00 92.75           O  
ATOM   2430  CG  ASP A 155     -16.503   5.878  15.429  1.00 92.75           C  
ATOM   2431  OD1 ASP A 155     -15.699   5.797  16.383  1.00 92.75           O  
ATOM   2432  OD2 ASP A 155     -17.223   6.878  15.151  1.00 92.75           O  
ATOM   2433  N   LEU A 156     -13.167   4.789  14.190  1.00 95.62           N  
ATOM   2434  H   LEU A 156     -13.087   4.336  15.090  1.00 95.62           H  
ATOM   2435  CA  LEU A 156     -11.986   5.476  13.671  1.00 95.62           C  
ATOM   2436  HA  LEU A 156     -12.292   6.080  12.817  1.00 95.62           H  
ATOM   2437  C   LEU A 156     -10.890   4.539  13.147  1.00 95.62           C  
ATOM   2438  CB  LEU A 156     -11.421   6.429  14.733  1.00 95.62           C  
ATOM   2439  HB2 LEU A 156     -10.500   6.862  14.343  1.00 95.62           H  
ATOM   2440  HB3 LEU A 156     -11.172   5.859  15.628  1.00 95.62           H  
ATOM   2441  O   LEU A 156     -10.030   5.007  12.400  1.00 95.62           O  
ATOM   2442  CG  LEU A 156     -12.367   7.578  15.119  1.00 95.62           C  
ATOM   2443  HG  LEU A 156     -13.238   7.183  15.643  1.00 95.62           H  
ATOM   2444  CD1 LEU A 156     -11.621   8.524  16.055  1.00 95.62           C  
ATOM   2445 HD11 LEU A 156     -11.326   7.987  16.956  1.00 95.62           H  
ATOM   2446 HD12 LEU A 156     -12.295   9.340  16.314  1.00 95.62           H  
ATOM   2447 HD13 LEU A 156     -10.742   8.933  15.557  1.00 95.62           H  
ATOM   2448  CD2 LEU A 156     -12.833   8.405  13.918  1.00 95.62           C  
ATOM   2449 HD21 LEU A 156     -11.983   8.722  13.314  1.00 95.62           H  
ATOM   2450 HD22 LEU A 156     -13.381   9.283  14.260  1.00 95.62           H  
ATOM   2451 HD23 LEU A 156     -13.517   7.816  13.306  1.00 95.62           H  
ATOM   2452  N   ILE A 157     -10.916   3.240  13.470  1.00 95.88           N  
ATOM   2453  H   ILE A 157     -11.641   2.922  14.097  1.00 95.88           H  
ATOM   2454  CA  ILE A 157      -9.873   2.273  13.065  1.00 95.88           C  
ATOM   2455  HA  ILE A 157      -8.934   2.552  13.542  1.00 95.88           H  
ATOM   2456  C   ILE A 157      -9.639   2.315  11.553  1.00 95.88           C  
ATOM   2457  CB  ILE A 157     -10.244   0.840  13.524  1.00 95.88           C  
ATOM   2458  HB  ILE A 157     -11.217   0.571  13.113  1.00 95.88           H  
ATOM   2459  O   ILE A 157      -8.507   2.418  11.082  1.00 95.88           O  
ATOM   2460  CG1 ILE A 157     -10.331   0.809  15.063  1.00 95.88           C  
ATOM   2461 HG12 ILE A 157     -11.133   1.475  15.380  1.00 95.88           H  
ATOM   2462 HG13 ILE A 157      -9.403   1.205  15.476  1.00 95.88           H  
ATOM   2463  CG2 ILE A 157      -9.208  -0.184  13.025  1.00 95.88           C  
ATOM   2464 HG21 ILE A 157      -8.237   0.032  13.471  1.00 95.88           H  
ATOM   2465 HG22 ILE A 157      -9.128  -0.178  11.938  1.00 95.88           H  
ATOM   2466 HG23 ILE A 157      -9.510  -1.195  13.303  1.00 95.88           H  
ATOM   2467  CD1 ILE A 157     -10.608  -0.568  15.681  1.00 95.88           C  
ATOM   2468 HD11 ILE A 157     -11.487  -1.016  15.217  1.00 95.88           H  
ATOM   2469 HD12 ILE A 157      -9.750  -1.228  15.551  1.00 95.88           H  
ATOM   2470 HD13 ILE A 157     -10.791  -0.453  16.749  1.00 95.88           H  
ATOM   2471  N   GLY A 158     -10.724   2.340  10.782  1.00 93.88           N  
ATOM   2472  H   GLY A 158     -11.619   2.262  11.244  1.00 93.88           H  
ATOM   2473  CA  GLY A 158     -10.669   2.311   9.326  1.00 93.88           C  
ATOM   2474  HA2 GLY A 158     -10.062   1.462   9.009  1.00 93.88           H  
ATOM   2475  HA3 GLY A 158     -11.692   2.161   8.982  1.00 93.88           H  
ATOM   2476  C   GLY A 158     -10.130   3.566   8.635  1.00 93.88           C  
ATOM   2477  O   GLY A 158      -9.956   3.554   7.418  1.00 93.88           O  
ATOM   2478  N   TYR A 159      -9.850   4.643   9.374  1.00 96.50           N  
ATOM   2479  H   TYR A 159     -10.003   4.597  10.371  1.00 96.50           H  
ATOM   2480  CA  TYR A 159      -9.110   5.793   8.845  1.00 96.50           C  
ATOM   2481  HA  TYR A 159      -9.427   5.977   7.818  1.00 96.50           H  
ATOM   2482  C   TYR A 159      -7.597   5.526   8.805  1.00 96.50           C  
ATOM   2483  CB  TYR A 159      -9.439   7.047   9.663  1.00 96.50           C  
ATOM   2484  HB2 TYR A 159      -8.739   7.835   9.385  1.00 96.50           H  
ATOM   2485  HB3 TYR A 159      -9.278   6.847  10.722  1.00 96.50           H  
ATOM   2486  O   TYR A 159      -6.856   6.247   8.131  1.00 96.50           O  
ATOM   2487  CG  TYR A 159     -10.847   7.575   9.458  1.00 96.50           C  
ATOM   2488  CD1 TYR A 159     -11.105   8.646   8.576  1.00 96.50           C  
ATOM   2489  HD1 TYR A 159     -10.297   9.119   8.037  1.00 96.50           H  
ATOM   2490  CD2 TYR A 159     -11.912   6.988  10.160  1.00 96.50           C  
ATOM   2491  HD2 TYR A 159     -11.722   6.153  10.819  1.00 96.50           H  
ATOM   2492  CE1 TYR A 159     -12.421   9.131   8.419  1.00 96.50           C  
ATOM   2493  HE1 TYR A 159     -12.631   9.967   7.768  1.00 96.50           H  
ATOM   2494  CE2 TYR A 159     -13.226   7.460   9.996  1.00 96.50           C  
ATOM   2495  HE2 TYR A 159     -14.036   7.008  10.550  1.00 96.50           H  
ATOM   2496  OH  TYR A 159     -14.764   8.967   8.962  1.00 96.50           O  
ATOM   2497  HH  TYR A 159     -14.823   9.888   8.697  1.00 96.50           H  
ATOM   2498  CZ  TYR A 159     -13.484   8.537   9.127  1.00 96.50           C  
ATOM   2499  N   PHE A 160      -7.120   4.473   9.469  1.00 97.50           N  
ATOM   2500  H   PHE A 160      -7.771   3.870   9.952  1.00 97.50           H  
ATOM   2501  CA  PHE A 160      -5.710   4.115   9.575  1.00 97.50           C  
ATOM   2502  HA  PHE A 160      -5.105   4.889   9.103  1.00 97.50           H  
ATOM   2503  C   PHE A 160      -5.395   2.810   8.842  1.00 97.50           C  
ATOM   2504  CB  PHE A 160      -5.304   4.073  11.054  1.00 97.50           C  
ATOM   2505  HB2 PHE A 160      -5.901   3.323  11.572  1.00 97.50           H  
ATOM   2506  HB3 PHE A 160      -4.259   3.768  11.121  1.00 97.50           H  
ATOM   2507  O   PHE A 160      -6.264   2.051   8.419  1.00 97.50           O  
ATOM   2508  CG  PHE A 160      -5.455   5.410  11.756  1.00 97.50           C  
ATOM   2509  CD1 PHE A 160      -4.384   6.322  11.782  1.00 97.50           C  
ATOM   2510  HD1 PHE A 160      -3.437   6.050  11.341  1.00 97.50           H  
ATOM   2511  CD2 PHE A 160      -6.678   5.757  12.356  1.00 97.50           C  
ATOM   2512  HD2 PHE A 160      -7.500   5.057  12.346  1.00 97.50           H  
ATOM   2513  CE1 PHE A 160      -4.541   7.583  12.387  1.00 97.50           C  
ATOM   2514  HE1 PHE A 160      -3.719   8.283  12.402  1.00 97.50           H  
ATOM   2515  CE2 PHE A 160      -6.837   7.014  12.966  1.00 97.50           C  
ATOM   2516  HE2 PHE A 160      -7.782   7.270  13.420  1.00 97.50           H  
ATOM   2517  CZ  PHE A 160      -5.768   7.928  12.980  1.00 97.50           C  
ATOM   2518  HZ  PHE A 160      -5.891   8.892  13.452  1.00 97.50           H  
ATOM   2519  N   SER A 161      -4.110   2.566   8.615  1.00 97.25           N  
ATOM   2520  H   SER A 161      -3.428   3.245   8.923  1.00 97.25           H  
ATOM   2521  CA  SER A 161      -3.613   1.306   8.072  1.00 97.25           C  
ATOM   2522  HA  SER A 161      -4.239   0.486   8.424  1.00 97.25           H  
ATOM   2523  C   SER A 161      -2.192   1.046   8.550  1.00 97.25           C  
ATOM   2524  CB  SER A 161      -3.638   1.328   6.542  1.00 97.25           C  
ATOM   2525  HB2 SER A 161      -3.107   2.210   6.183  1.00 97.25           H  
ATOM   2526  HB3 SER A 161      -3.130   0.443   6.159  1.00 97.25           H  
ATOM   2527  O   SER A 161      -1.484   1.961   8.980  1.00 97.25           O  
ATOM   2528  OG  SER A 161      -4.968   1.336   6.053  1.00 97.25           O  
ATOM   2529  HG  SER A 161      -5.546   1.561   6.785  1.00 97.25           H  
ATOM   2530  N   LEU A 162      -1.777  -0.211   8.425  1.00 98.31           N  
ATOM   2531  H   LEU A 162      -2.429  -0.907   8.092  1.00 98.31           H  
ATOM   2532  CA  LEU A 162      -0.412  -0.644   8.671  1.00 98.31           C  
ATOM   2533  HA  LEU A 162       0.054   0.031   9.390  1.00 98.31           H  
ATOM   2534  C   LEU A 162       0.404  -0.583   7.376  1.00 98.31           C  
ATOM   2535  CB  LEU A 162      -0.426  -2.054   9.281  1.00 98.31           C  
ATOM   2536  HB2 LEU A 162       0.604  -2.352   9.477  1.00 98.31           H  
ATOM   2537  HB3 LEU A 162      -0.846  -2.743   8.549  1.00 98.31           H  
ATOM   2538  O   LEU A 162      -0.039  -1.023   6.311  1.00 98.31           O  
ATOM   2539  CG  LEU A 162      -1.229  -2.189  10.589  1.00 98.31           C  
ATOM   2540  HG  LEU A 162      -2.270  -1.923  10.404  1.00 98.31           H  
ATOM   2541  CD1 LEU A 162      -1.190  -3.641  11.053  1.00 98.31           C  
ATOM   2542 HD11 LEU A 162      -0.170  -3.949  11.280  1.00 98.31           H  
ATOM   2543 HD12 LEU A 162      -1.614  -4.293  10.290  1.00 98.31           H  
ATOM   2544 HD13 LEU A 162      -1.805  -3.743  11.948  1.00 98.31           H  
ATOM   2545  CD2 LEU A 162      -0.684  -1.300  11.710  1.00 98.31           C  
ATOM   2546 HD21 LEU A 162      -0.784  -0.248  11.445  1.00 98.31           H  
ATOM   2547 HD22 LEU A 162      -1.261  -1.476  12.618  1.00 98.31           H  
ATOM   2548 HD23 LEU A 162       0.362  -1.536  11.905  1.00 98.31           H  
ATOM   2549  N   PHE A 163       1.616  -0.052   7.471  1.00 97.81           N  
ATOM   2550  H   PHE A 163       1.891   0.346   8.358  1.00 97.81           H  
ATOM   2551  CA  PHE A 163       2.551   0.066   6.359  1.00 97.81           C  
ATOM   2552  HA  PHE A 163       2.142  -0.422   5.474  1.00 97.81           H  
ATOM   2553  C   PHE A 163       3.855  -0.627   6.710  1.00 97.81           C  
ATOM   2554  CB  PHE A 163       2.791   1.542   6.017  1.00 97.81           C  
ATOM   2555  HB2 PHE A 163       3.556   1.596   5.242  1.00 97.81           H  
ATOM   2556  HB3 PHE A 163       3.183   2.051   6.898  1.00 97.81           H  
ATOM   2557  O   PHE A 163       4.388  -0.431   7.798  1.00 97.81           O  
ATOM   2558  CG  PHE A 163       1.552   2.272   5.538  1.00 97.81           C  
ATOM   2559  CD1 PHE A 163       1.315   2.454   4.162  1.00 97.81           C  
ATOM   2560  HD1 PHE A 163       2.022   2.078   3.437  1.00 97.81           H  
ATOM   2561  CD2 PHE A 163       0.621   2.763   6.474  1.00 97.81           C  
ATOM   2562  HD2 PHE A 163       0.792   2.627   7.531  1.00 97.81           H  
ATOM   2563  CE1 PHE A 163       0.154   3.125   3.734  1.00 97.81           C  
ATOM   2564  HE1 PHE A 163      -0.046   3.275   2.684  1.00 97.81           H  
ATOM   2565  CE2 PHE A 163      -0.541   3.422   6.041  1.00 97.81           C  
ATOM   2566  HE2 PHE A 163      -1.249   3.795   6.767  1.00 97.81           H  
ATOM   2567  CZ  PHE A 163      -0.771   3.612   4.671  1.00 97.81           C  
ATOM   2568  HZ  PHE A 163      -1.654   4.141   4.343  1.00 97.81           H  
ATOM   2569  N   LEU A 164       4.392  -1.392   5.766  1.00 96.31           N  
ATOM   2570  H   LEU A 164       3.925  -1.446   4.872  1.00 96.31           H  
ATOM   2571  CA  LEU A 164       5.770  -1.848   5.829  1.00 96.31           C  
ATOM   2572  HA  LEU A 164       6.007  -2.129   6.855  1.00 96.31           H  
ATOM   2573  C   LEU A 164       6.671  -0.688   5.403  1.00 96.31           C  
ATOM   2574  CB  LEU A 164       5.931  -3.073   4.923  1.00 96.31           C  
ATOM   2575  HB2 LEU A 164       5.218  -3.841   5.226  1.00 96.31           H  
ATOM   2576  HB3 LEU A 164       5.690  -2.771   3.904  1.00 96.31           H  
ATOM   2577  O   LEU A 164       6.517  -0.138   4.305  1.00 96.31           O  
ATOM   2578  CG  LEU A 164       7.348  -3.669   4.951  1.00 96.31           C  
ATOM   2579  HG  LEU A 164       8.082  -2.881   4.782  1.00 96.31           H  
ATOM   2580  CD1 LEU A 164       7.654  -4.367   6.277  1.00 96.31           C  
ATOM   2581 HD11 LEU A 164       8.621  -4.866   6.211  1.00 96.31           H  
ATOM   2582 HD12 LEU A 164       6.889  -5.109   6.506  1.00 96.31           H  
ATOM   2583 HD13 LEU A 164       7.703  -3.637   7.085  1.00 96.31           H  
ATOM   2584  CD2 LEU A 164       7.480  -4.676   3.811  1.00 96.31           C  
ATOM   2585 HD21 LEU A 164       7.115  -4.241   2.881  1.00 96.31           H  
ATOM   2586 HD22 LEU A 164       8.536  -4.905   3.674  1.00 96.31           H  
ATOM   2587 HD23 LEU A 164       6.923  -5.584   4.043  1.00 96.31           H  
ATOM   2588  N   VAL A 165       7.619  -0.335   6.258  1.00 96.81           N  
ATOM   2589  H   VAL A 165       7.685  -0.828   7.137  1.00 96.81           H  
ATOM   2590  CA  VAL A 165       8.610   0.708   5.997  1.00 96.81           C  
ATOM   2591  HA  VAL A 165       8.538   1.014   4.954  1.00 96.81           H  
ATOM   2592  C   VAL A 165      10.014   0.162   6.202  1.00 96.81           C  
ATOM   2593  CB  VAL A 165       8.374   1.966   6.852  1.00 96.81           C  
ATOM   2594  HB  VAL A 165       9.043   2.737   6.471  1.00 96.81           H  
ATOM   2595  O   VAL A 165      10.199  -0.834   6.900  1.00 96.81           O  
ATOM   2596  CG1 VAL A 165       6.935   2.490   6.734  1.00 96.81           C  
ATOM   2597 HG11 VAL A 165       6.861   3.468   7.209  1.00 96.81           H  
ATOM   2598 HG12 VAL A 165       6.651   2.587   5.686  1.00 96.81           H  
ATOM   2599 HG13 VAL A 165       6.242   1.807   7.227  1.00 96.81           H  
ATOM   2600  CG2 VAL A 165       8.693   1.752   8.334  1.00 96.81           C  
ATOM   2601 HG21 VAL A 165       8.571   2.692   8.874  1.00 96.81           H  
ATOM   2602 HG22 VAL A 165       9.729   1.441   8.465  1.00 96.81           H  
ATOM   2603 HG23 VAL A 165       8.030   0.996   8.755  1.00 96.81           H  
ATOM   2604  N   ARG A 166      11.000   0.835   5.615  1.00 95.50           N  
ATOM   2605  H   ARG A 166      10.749   1.616   5.026  1.00 95.50           H  
ATOM   2606  CA  ARG A 166      12.412   0.686   5.955  1.00 95.50           C  
ATOM   2607  HA  ARG A 166      12.546  -0.175   6.610  1.00 95.50           H  
ATOM   2608  C   ARG A 166      12.858   1.928   6.718  1.00 95.50           C  
ATOM   2609  CB  ARG A 166      13.214   0.439   4.674  1.00 95.50           C  
ATOM   2610  HB2 ARG A 166      13.175   1.328   4.045  1.00 95.50           H  
ATOM   2611  HB3 ARG A 166      12.761  -0.389   4.129  1.00 95.50           H  
ATOM   2612  O   ARG A 166      12.683   3.043   6.232  1.00 95.50           O  
ATOM   2613  CG  ARG A 166      14.678   0.092   4.958  1.00 95.50           C  
ATOM   2614  HG2 ARG A 166      14.725  -0.836   5.528  1.00 95.50           H  
ATOM   2615  HG3 ARG A 166      15.151   0.890   5.531  1.00 95.50           H  
ATOM   2616  CD  ARG A 166      15.421  -0.081   3.632  1.00 95.50           C  
ATOM   2617  HD2 ARG A 166      15.395   0.865   3.092  1.00 95.50           H  
ATOM   2618  HD3 ARG A 166      14.921  -0.848   3.040  1.00 95.50           H  
ATOM   2619  NE  ARG A 166      16.812  -0.483   3.862  1.00 95.50           N  
ATOM   2620  HE  ARG A 166      17.056  -0.840   4.775  1.00 95.50           H  
ATOM   2621  NH1 ARG A 166      17.705  -0.076   1.786  1.00 95.50           N  
ATOM   2622 HH11 ARG A 166      18.517  -0.057   1.186  1.00 95.50           H  
ATOM   2623 HH12 ARG A 166      16.803   0.254   1.472  1.00 95.50           H  
ATOM   2624  NH2 ARG A 166      18.993  -0.831   3.462  1.00 95.50           N  
ATOM   2625 HH21 ARG A 166      19.844  -0.747   2.925  1.00 95.50           H  
ATOM   2626 HH22 ARG A 166      19.029  -1.145   4.421  1.00 95.50           H  
ATOM   2627  CZ  ARG A 166      17.828  -0.457   3.029  1.00 95.50           C  
ATOM   2628  N   GLU A 167      13.375   1.734   7.916  1.00 93.19           N  
ATOM   2629  H   GLU A 167      13.486   0.785   8.244  1.00 93.19           H  
ATOM   2630  CA  GLU A 167      13.973   2.777   8.740  1.00 93.19           C  
ATOM   2631  HA  GLU A 167      13.342   3.665   8.711  1.00 93.19           H  
ATOM   2632  C   GLU A 167      15.346   3.158   8.180  1.00 93.19           C  
ATOM   2633  CB  GLU A 167      14.020   2.272  10.189  1.00 93.19           C  
ATOM   2634  HB2 GLU A 167      13.015   1.946  10.456  1.00 93.19           H  
ATOM   2635  HB3 GLU A 167      14.687   1.412  10.250  1.00 93.19           H  
ATOM   2636  O   GLU A 167      16.140   2.296   7.800  1.00 93.19           O  
ATOM   2637  CG  GLU A 167      14.461   3.334  11.204  1.00 93.19           C  
ATOM   2638  HG2 GLU A 167      13.902   4.249  11.009  1.00 93.19           H  
ATOM   2639  HG3 GLU A 167      15.522   3.543  11.064  1.00 93.19           H  
ATOM   2640  CD  GLU A 167      14.209   2.882  12.656  1.00 93.19           C  
ATOM   2641  OE1 GLU A 167      14.012   3.775  13.509  1.00 93.19           O  
ATOM   2642  OE2 GLU A 167      14.141   1.653  12.916  1.00 93.19           O  
ATOM   2643  N   LYS A 168      15.593   4.462   8.081  1.00 88.88           N  
ATOM   2644  H   LYS A 168      14.885   5.107   8.403  1.00 88.88           H  
ATOM   2645  CA  LYS A 168      16.862   5.039   7.639  1.00 88.88           C  
ATOM   2646  HA  LYS A 168      17.441   4.292   7.095  1.00 88.88           H  
ATOM   2647  C   LYS A 168      17.700   5.496   8.828  1.00 88.88           C  
ATOM   2648  CB  LYS A 168      16.577   6.233   6.733  1.00 88.88           C  
ATOM   2649  HB2 LYS A 168      17.517   6.733   6.501  1.00 88.88           H  
ATOM   2650  HB3 LYS A 168      15.945   6.924   7.290  1.00 88.88           H  
ATOM   2651  O   LYS A 168      17.207   5.626   9.944  1.00 88.88           O  
ATOM   2652  CG  LYS A 168      15.867   5.888   5.426  1.00 88.88           C  
ATOM   2653  HG2 LYS A 168      16.408   5.109   4.889  1.00 88.88           H  
ATOM   2654  HG3 LYS A 168      14.848   5.561   5.631  1.00 88.88           H  
ATOM   2655  CD  LYS A 168      15.857   7.179   4.609  1.00 88.88           C  
ATOM   2656  HD2 LYS A 168      15.491   7.995   5.232  1.00 88.88           H  
ATOM   2657  HD3 LYS A 168      16.872   7.413   4.289  1.00 88.88           H  
ATOM   2658  CE  LYS A 168      14.953   7.031   3.406  1.00 88.88           C  
ATOM   2659  HE2 LYS A 168      15.318   6.235   2.757  1.00 88.88           H  
ATOM   2660  HE3 LYS A 168      13.962   6.745   3.757  1.00 88.88           H  
ATOM   2661  NZ  LYS A 168      14.866   8.304   2.679  1.00 88.88           N  
ATOM   2662  HZ1 LYS A 168      15.741   8.515   2.221  1.00 88.88           H  
ATOM   2663  HZ2 LYS A 168      14.136   8.213   1.986  1.00 88.88           H  
ATOM   2664  HZ3 LYS A 168      14.607   9.047   3.312  1.00 88.88           H  
ATOM   2665  N   GLU A 169      18.959   5.824   8.556  1.00 82.62           N  
ATOM   2666  H   GLU A 169      19.305   5.672   7.619  1.00 82.62           H  
ATOM   2667  CA  GLU A 169      19.914   6.328   9.553  1.00 82.62           C  
ATOM   2668  HA  GLU A 169      20.034   5.590  10.345  1.00 82.62           H  
ATOM   2669  C   GLU A 169      19.475   7.642  10.224  1.00 82.62           C  
ATOM   2670  CB  GLU A 169      21.273   6.547   8.872  1.00 82.62           C  
ATOM   2671  HB2 GLU A 169      21.147   7.267   8.064  1.00 82.62           H  
ATOM   2672  HB3 GLU A 169      21.963   6.964   9.605  1.00 82.62           H  
ATOM   2673  O   GLU A 169      19.804   7.881  11.381  1.00 82.62           O  
ATOM   2674  CG  GLU A 169      21.882   5.250   8.310  1.00 82.62           C  
ATOM   2675  HG2 GLU A 169      21.977   4.531   9.124  1.00 82.62           H  
ATOM   2676  HG3 GLU A 169      21.206   4.831   7.565  1.00 82.62           H  
ATOM   2677  CD  GLU A 169      23.258   5.464   7.656  1.00 82.62           C  
ATOM   2678  OE1 GLU A 169      23.886   4.440   7.305  1.00 82.62           O  
ATOM   2679  OE2 GLU A 169      23.666   6.634   7.476  1.00 82.62           O  
ATOM   2680  N   ASP A 170      18.702   8.482   9.532  1.00 78.88           N  
ATOM   2681  H   ASP A 170      18.382   8.203   8.616  1.00 78.88           H  
ATOM   2682  CA  ASP A 170      18.152   9.740  10.055  1.00 78.88           C  
ATOM   2683  HA  ASP A 170      18.870  10.154  10.763  1.00 78.88           H  
ATOM   2684  C   ASP A 170      16.835   9.555  10.840  1.00 78.88           C  
ATOM   2685  CB  ASP A 170      18.010  10.754   8.899  1.00 78.88           C  
ATOM   2686  HB2 ASP A 170      18.986  10.888   8.434  1.00 78.88           H  
ATOM   2687  HB3 ASP A 170      17.710  11.718   9.312  1.00 78.88           H  
ATOM   2688  O   ASP A 170      16.204  10.537  11.236  1.00 78.88           O  
ATOM   2689  CG  ASP A 170      17.002  10.349   7.810  1.00 78.88           C  
ATOM   2690  OD1 ASP A 170      16.487   9.209   7.859  1.00 78.88           O  
ATOM   2691  OD2 ASP A 170      16.762  11.159   6.886  1.00 78.88           O  
ATOM   2692  N   GLY A 171      16.385   8.311  11.048  1.00 79.69           N  
ATOM   2693  H   GLY A 171      16.948   7.541  10.716  1.00 79.69           H  
ATOM   2694  CA  GLY A 171      15.095   7.995  11.667  1.00 79.69           C  
ATOM   2695  HA2 GLY A 171      14.991   8.564  12.591  1.00 79.69           H  
ATOM   2696  HA3 GLY A 171      15.078   6.932  11.909  1.00 79.69           H  
ATOM   2697  C   GLY A 171      13.887   8.297  10.771  1.00 79.69           C  
ATOM   2698  O   GLY A 171      12.736   8.248  11.223  1.00 79.69           O  
ATOM   2699  N   ALA A 172      14.104   8.636   9.497  1.00 88.12           N  
ATOM   2700  H   ALA A 172      15.054   8.709   9.161  1.00 88.12           H  
ATOM   2701  CA  ALA A 172      13.031   8.710   8.520  1.00 88.12           C  
ATOM   2702  HA  ALA A 172      12.160   9.149   9.007  1.00 88.12           H  
ATOM   2703  C   ALA A 172      12.626   7.308   8.042  1.00 88.12           C  
ATOM   2704  CB  ALA A 172      13.418   9.647   7.372  1.00 88.12           C  
ATOM   2705  HB1 ALA A 172      13.781  10.594   7.773  1.00 88.12           H  
ATOM   2706  HB2 ALA A 172      12.555   9.834   6.733  1.00 88.12           H  
ATOM   2707  HB3 ALA A 172      14.210   9.194   6.777  1.00 88.12           H  
ATOM   2708  O   ALA A 172      13.371   6.332   8.142  1.00 88.12           O  
ATOM   2709  N   PHE A 173      11.417   7.215   7.492  1.00 93.62           N  
ATOM   2710  H   PHE A 173      10.860   8.052   7.397  1.00 93.62           H  
ATOM   2711  CA  PHE A 173      10.862   5.967   6.983  1.00 93.62           C  
ATOM   2712  HA  PHE A 173      11.526   5.137   7.224  1.00 93.62           H  
ATOM   2713  C   PHE A 173      10.730   6.017   5.461  1.00 93.62           C  
ATOM   2714  CB  PHE A 173       9.508   5.704   7.658  1.00 93.62           C  
ATOM   2715  HB2 PHE A 173       9.080   4.793   7.238  1.00 93.62           H  
ATOM   2716  HB3 PHE A 173       8.833   6.521   7.402  1.00 93.62           H  
ATOM   2717  O   PHE A 173      10.017   6.866   4.923  1.00 93.62           O  
ATOM   2718  CG  PHE A 173       9.544   5.551   9.171  1.00 93.62           C  
ATOM   2719  CD1 PHE A 173      10.503   4.724   9.788  1.00 93.62           C  
ATOM   2720  HD1 PHE A 173      11.231   4.188   9.196  1.00 93.62           H  
ATOM   2721  CD2 PHE A 173       8.597   6.228   9.966  1.00 93.62           C  
ATOM   2722  HD2 PHE A 173       7.843   6.844   9.499  1.00 93.62           H  
ATOM   2723  CE1 PHE A 173      10.537   4.601  11.187  1.00 93.62           C  
ATOM   2724  HE1 PHE A 173      11.295   3.995  11.661  1.00 93.62           H  
ATOM   2725  CE2 PHE A 173       8.621   6.094  11.366  1.00 93.62           C  
ATOM   2726  HE2 PHE A 173       7.886   6.595  11.980  1.00 93.62           H  
ATOM   2727  CZ  PHE A 173       9.600   5.289  11.974  1.00 93.62           C  
ATOM   2728  HZ  PHE A 173       9.640   5.197  13.050  1.00 93.62           H  
ATOM   2729  N   SER A 174      11.346   5.061   4.769  1.00 95.31           N  
ATOM   2730  H   SER A 174      11.967   4.435   5.261  1.00 95.31           H  
ATOM   2731  CA  SER A 174      11.031   4.744   3.375  1.00 95.31           C  
ATOM   2732  HA  SER A 174      10.810   5.660   2.825  1.00 95.31           H  
ATOM   2733  C   SER A 174       9.826   3.813   3.335  1.00 95.31           C  
ATOM   2734  CB  SER A 174      12.198   4.046   2.678  1.00 95.31           C  
ATOM   2735  HB2 SER A 174      11.907   3.772   1.664  1.00 95.31           H  
ATOM   2736  HB3 SER A 174      12.455   3.142   3.230  1.00 95.31           H  
ATOM   2737  O   SER A 174       9.920   2.640   3.695  1.00 95.31           O  
ATOM   2738  OG  SER A 174      13.323   4.875   2.621  1.00 95.31           O  
ATOM   2739  HG  SER A 174      13.418   5.188   1.718  1.00 95.31           H  
ATOM   2740  N   PHE A 175       8.675   4.305   2.886  1.00 95.69           N  
ATOM   2741  H   PHE A 175       8.628   5.287   2.654  1.00 95.69           H  
ATOM   2742  CA  PHE A 175       7.474   3.482   2.748  1.00 95.69           C  
ATOM   2743  HA  PHE A 175       7.332   2.918   3.670  1.00 95.69           H  
ATOM   2744  C   PHE A 175       7.633   2.465   1.614  1.00 95.69           C  
ATOM   2745  CB  PHE A 175       6.244   4.376   2.554  1.00 95.69           C  
ATOM   2746  HB2 PHE A 175       5.434   3.765   2.157  1.00 95.69           H  
ATOM   2747  HB3 PHE A 175       6.460   5.153   1.821  1.00 95.69           H  
ATOM   2748  O   PHE A 175       7.825   2.846   0.460  1.00 95.69           O  
ATOM   2749  CG  PHE A 175       5.767   5.011   3.845  1.00 95.69           C  
ATOM   2750  CD1 PHE A 175       4.607   4.522   4.475  1.00 95.69           C  
ATOM   2751  HD1 PHE A 175       4.038   3.723   4.021  1.00 95.69           H  
ATOM   2752  CD2 PHE A 175       6.503   6.047   4.452  1.00 95.69           C  
ATOM   2753  HD2 PHE A 175       7.400   6.430   3.988  1.00 95.69           H  
ATOM   2754  CE1 PHE A 175       4.190   5.054   5.707  1.00 95.69           C  
ATOM   2755  HE1 PHE A 175       3.311   4.660   6.196  1.00 95.69           H  
ATOM   2756  CE2 PHE A 175       6.093   6.565   5.693  1.00 95.69           C  
ATOM   2757  HE2 PHE A 175       6.684   7.320   6.190  1.00 95.69           H  
ATOM   2758  CZ  PHE A 175       4.943   6.068   6.320  1.00 95.69           C  
ATOM   2759  HZ  PHE A 175       4.662   6.442   7.294  1.00 95.69           H  
ATOM   2760  N   VAL A 176       7.540   1.174   1.942  1.00 92.94           N  
ATOM   2761  H   VAL A 176       7.386   0.934   2.911  1.00 92.94           H  
ATOM   2762  CA  VAL A 176       7.694   0.068   0.984  1.00 92.94           C  
ATOM   2763  HA  VAL A 176       8.354   0.379   0.174  1.00 92.94           H  
ATOM   2764  C   VAL A 176       6.347  -0.294   0.373  1.00 92.94           C  
ATOM   2765  CB  VAL A 176       8.318  -1.170   1.663  1.00 92.94           C  
ATOM   2766  HB  VAL A 176       7.646  -1.526   2.444  1.00 92.94           H  
ATOM   2767  O   VAL A 176       6.236  -0.446  -0.842  1.00 92.94           O  
ATOM   2768  CG1 VAL A 176       8.533  -2.324   0.675  1.00 92.94           C  
ATOM   2769 HG11 VAL A 176       9.188  -2.001  -0.134  1.00 92.94           H  
ATOM   2770 HG12 VAL A 176       8.995  -3.167   1.189  1.00 92.94           H  
ATOM   2771 HG13 VAL A 176       7.585  -2.655   0.252  1.00 92.94           H  
ATOM   2772  CG2 VAL A 176       9.670  -0.847   2.308  1.00 92.94           C  
ATOM   2773 HG21 VAL A 176       9.567  -0.046   3.040  1.00 92.94           H  
ATOM   2774 HG22 VAL A 176      10.391  -0.544   1.549  1.00 92.94           H  
ATOM   2775 HG23 VAL A 176      10.035  -1.729   2.834  1.00 92.94           H  
ATOM   2776  N   ARG A 177       5.321  -0.461   1.219  1.00 92.50           N  
ATOM   2777  H   ARG A 177       5.506  -0.337   2.204  1.00 92.50           H  
ATOM   2778  CA  ARG A 177       3.947  -0.798   0.812  1.00 92.50           C  
ATOM   2779  HA  ARG A 177       3.629  -0.079   0.058  1.00 92.50           H  
ATOM   2780  C   ARG A 177       2.975  -0.727   1.990  1.00 92.50           C  
ATOM   2781  CB  ARG A 177       3.900  -2.191   0.157  1.00 92.50           C  
ATOM   2782  HB2 ARG A 177       2.865  -2.451  -0.064  1.00 92.50           H  
ATOM   2783  HB3 ARG A 177       4.429  -2.154  -0.795  1.00 92.50           H  
ATOM   2784  O   ARG A 177       3.350  -0.996   3.129  1.00 92.50           O  
ATOM   2785  CG  ARG A 177       4.516  -3.294   1.023  1.00 92.50           C  
ATOM   2786  HG2 ARG A 177       3.859  -3.480   1.873  1.00 92.50           H  
ATOM   2787  HG3 ARG A 177       5.491  -2.994   1.406  1.00 92.50           H  
ATOM   2788  CD  ARG A 177       4.714  -4.561   0.185  1.00 92.50           C  
ATOM   2789  HD2 ARG A 177       3.797  -4.790  -0.358  1.00 92.50           H  
ATOM   2790  HD3 ARG A 177       5.503  -4.381  -0.546  1.00 92.50           H  
ATOM   2791  NE  ARG A 177       5.085  -5.706   1.032  1.00 92.50           N  
ATOM   2792  HE  ARG A 177       6.035  -6.047   0.996  1.00 92.50           H  
ATOM   2793  NH1 ARG A 177       3.019  -5.954   1.928  1.00 92.50           N  
ATOM   2794 HH11 ARG A 177       2.640  -5.179   1.402  1.00 92.50           H  
ATOM   2795 HH12 ARG A 177       2.360  -6.556   2.402  1.00 92.50           H  
ATOM   2796  NH2 ARG A 177       4.602  -7.404   2.480  1.00 92.50           N  
ATOM   2797 HH21 ARG A 177       5.524  -7.812   2.428  1.00 92.50           H  
ATOM   2798 HH22 ARG A 177       3.840  -7.892   2.929  1.00 92.50           H  
ATOM   2799  CZ  ARG A 177       4.245  -6.351   1.813  1.00 92.50           C  
ATOM   2800  N   LYS A 178       1.700  -0.460   1.700  1.00 94.88           N  
ATOM   2801  H   LYS A 178       1.484  -0.221   0.743  1.00 94.88           H  
ATOM   2802  CA  LYS A 178       0.583  -0.728   2.621  1.00 94.88           C  
ATOM   2803  HA  LYS A 178       0.810  -0.318   3.605  1.00 94.88           H  
ATOM   2804  C   LYS A 178       0.395  -2.242   2.771  1.00 94.88           C  
ATOM   2805  CB  LYS A 178      -0.683  -0.038   2.084  1.00 94.88           C  
ATOM   2806  HB2 LYS A 178      -0.918  -0.445   1.100  1.00 94.88           H  
ATOM   2807  HB3 LYS A 178      -0.490   1.029   1.977  1.00 94.88           H  
ATOM   2808  O   LYS A 178       0.348  -2.934   1.749  1.00 94.88           O  
ATOM   2809  CG  LYS A 178      -1.903  -0.238   2.995  1.00 94.88           C  
ATOM   2810  HG2 LYS A 178      -2.156  -1.298   3.004  1.00 94.88           H  
ATOM   2811  HG3 LYS A 178      -1.655   0.075   4.009  1.00 94.88           H  
ATOM   2812  CD  LYS A 178      -3.132   0.546   2.511  1.00 94.88           C  
ATOM   2813  HD2 LYS A 178      -3.293   0.371   1.447  1.00 94.88           H  
ATOM   2814  HD3 LYS A 178      -2.964   1.609   2.682  1.00 94.88           H  
ATOM   2815  CE  LYS A 178      -4.363   0.069   3.296  1.00 94.88           C  
ATOM   2816  HE2 LYS A 178      -4.608  -0.949   2.994  1.00 94.88           H  
ATOM   2817  HE3 LYS A 178      -4.094   0.023   4.351  1.00 94.88           H  
ATOM   2818  NZ  LYS A 178      -5.544   0.957   3.139  1.00 94.88           N  
ATOM   2819  HZ1 LYS A 178      -5.327   1.897   3.438  1.00 94.88           H  
ATOM   2820  HZ2 LYS A 178      -6.273   0.657   3.770  1.00 94.88           H  
ATOM   2821  HZ3 LYS A 178      -5.905   0.971   2.195  1.00 94.88           H  
ATOM   2822  N   LEU A 179       0.272  -2.734   4.003  1.00 95.19           N  
ATOM   2823  H   LEU A 179       0.233  -2.093   4.782  1.00 95.19           H  
ATOM   2824  CA  LEU A 179      -0.062  -4.134   4.275  1.00 95.19           C  
ATOM   2825  HA  LEU A 179       0.560  -4.777   3.653  1.00 95.19           H  
ATOM   2826  C   LEU A 179      -1.517  -4.413   3.892  1.00 95.19           C  
ATOM   2827  CB  LEU A 179       0.190  -4.486   5.751  1.00 95.19           C  
ATOM   2828  HB2 LEU A 179      -0.403  -3.820   6.377  1.00 95.19           H  
ATOM   2829  HB3 LEU A 179      -0.171  -5.500   5.923  1.00 95.19           H  
ATOM   2830  O   LEU A 179      -2.396  -3.570   4.077  1.00 95.19           O  
ATOM   2831  CG  LEU A 179       1.659  -4.418   6.202  1.00 95.19           C  
ATOM   2832  HG  LEU A 179       2.020  -3.393   6.124  1.00 95.19           H  
ATOM   2833  CD1 LEU A 179       1.768  -4.865   7.656  1.00 95.19           C  
ATOM   2834 HD11 LEU A 179       1.104  -4.271   8.283  1.00 95.19           H  
ATOM   2835 HD12 LEU A 179       2.792  -4.748   8.011  1.00 95.19           H  
ATOM   2836 HD13 LEU A 179       1.476  -5.912   7.733  1.00 95.19           H  
ATOM   2837  CD2 LEU A 179       2.567  -5.332   5.374  1.00 95.19           C  
ATOM   2838 HD21 LEU A 179       3.548  -5.404   5.843  1.00 95.19           H  
ATOM   2839 HD22 LEU A 179       2.688  -4.914   4.375  1.00 95.19           H  
ATOM   2840 HD23 LEU A 179       2.131  -6.328   5.307  1.00 95.19           H  
ATOM   2841  N   GLN A 180      -1.752  -5.578   3.306  1.00 92.62           N  
ATOM   2842  H   GLN A 180      -0.976  -6.206   3.154  1.00 92.62           H  
ATOM   2843  CA  GLN A 180      -3.038  -5.948   2.723  1.00 92.62           C  
ATOM   2844  HA  GLN A 180      -3.695  -5.079   2.699  1.00 92.62           H  
ATOM   2845  C   GLN A 180      -3.745  -7.031   3.537  1.00 92.62           C  
ATOM   2846  CB  GLN A 180      -2.813  -6.414   1.284  1.00 92.62           C  
ATOM   2847  HB2 GLN A 180      -3.780  -6.630   0.830  1.00 92.62           H  
ATOM   2848  HB3 GLN A 180      -2.229  -7.334   1.316  1.00 92.62           H  
ATOM   2849  O   GLN A 180      -3.134  -7.744   4.325  1.00 92.62           O  
ATOM   2850  CG  GLN A 180      -2.062  -5.394   0.419  1.00 92.62           C  
ATOM   2851  HG2 GLN A 180      -1.848  -5.846  -0.549  1.00 92.62           H  
ATOM   2852  HG3 GLN A 180      -1.093  -5.170   0.865  1.00 92.62           H  
ATOM   2853  CD  GLN A 180      -2.838  -4.098   0.205  1.00 92.62           C  
ATOM   2854  NE2 GLN A 180      -2.175  -2.966   0.246  1.00 92.62           N  
ATOM   2855 HE21 GLN A 180      -2.737  -2.130   0.170  1.00 92.62           H  
ATOM   2856 HE22 GLN A 180      -1.237  -2.975   0.621  1.00 92.62           H  
ATOM   2857  OE1 GLN A 180      -4.030  -4.067  -0.053  1.00 92.62           O  
ATOM   2858  N   GLU A 181      -5.045  -7.195   3.307  1.00 90.88           N  
ATOM   2859  H   GLU A 181      -5.505  -6.572   2.658  1.00 90.88           H  
ATOM   2860  CA  GLU A 181      -5.888  -8.183   3.997  1.00 90.88           C  
ATOM   2861  HA  GLU A 181      -5.895  -7.956   5.063  1.00 90.88           H  
ATOM   2862  C   GLU A 181      -5.390  -9.636   3.859  1.00 90.88           C  
ATOM   2863  CB  GLU A 181      -7.329  -8.027   3.477  1.00 90.88           C  
ATOM   2864  HB2 GLU A 181      -7.993  -8.668   4.056  1.00 90.88           H  
ATOM   2865  HB3 GLU A 181      -7.631  -6.991   3.630  1.00 90.88           H  
ATOM   2866  O   GLU A 181      -5.515 -10.420   4.793  1.00 90.88           O  
ATOM   2867  CG  GLU A 181      -7.460  -8.383   1.983  1.00 90.88           C  
ATOM   2868  HG2 GLU A 181      -7.357  -9.463   1.878  1.00 90.88           H  
ATOM   2869  HG3 GLU A 181      -6.642  -7.924   1.428  1.00 90.88           H  
ATOM   2870  CD  GLU A 181      -8.769  -7.939   1.317  1.00 90.88           C  
ATOM   2871  OE1 GLU A 181      -8.818  -8.083   0.064  1.00 90.88           O  
ATOM   2872  OE2 GLU A 181      -9.660  -7.402   2.013  1.00 90.88           O  
ATOM   2873  N   PHE A 182      -4.772 -10.004   2.731  1.00 93.38           N  
ATOM   2874  H   PHE A 182      -4.664  -9.316   1.999  1.00 93.38           H  
ATOM   2875  CA  PHE A 182      -4.235 -11.353   2.493  1.00 93.38           C  
ATOM   2876  HA  PHE A 182      -4.907 -12.076   2.956  1.00 93.38           H  
ATOM   2877  C   PHE A 182      -2.846 -11.591   3.100  1.00 93.38           C  
ATOM   2878  CB  PHE A 182      -4.201 -11.655   0.995  1.00 93.38           C  
ATOM   2879  HB2 PHE A 182      -5.217 -11.630   0.602  1.00 93.38           H  
ATOM   2880  HB3 PHE A 182      -3.825 -12.668   0.853  1.00 93.38           H  
ATOM   2881  O   PHE A 182      -2.210 -12.607   2.809  1.00 93.38           O  
ATOM   2882  CG  PHE A 182      -3.332 -10.710   0.209  1.00 93.38           C  
ATOM   2883  CD1 PHE A 182      -3.935  -9.592  -0.365  1.00 93.38           C  
ATOM   2884  HD1 PHE A 182      -5.004  -9.455  -0.301  1.00 93.38           H  
ATOM   2885  CD2 PHE A 182      -1.937 -10.886   0.125  1.00 93.38           C  
ATOM   2886  HD2 PHE A 182      -1.478 -11.758   0.567  1.00 93.38           H  
ATOM   2887  CE1 PHE A 182      -3.132  -8.621  -0.952  1.00 93.38           C  
ATOM   2888  HE1 PHE A 182      -3.631  -7.722  -1.281  1.00 93.38           H  
ATOM   2889  CE2 PHE A 182      -1.131  -9.912  -0.487  1.00 93.38           C  
ATOM   2890  HE2 PHE A 182      -0.058 -10.033  -0.505  1.00 93.38           H  
ATOM   2891  CZ  PHE A 182      -1.734  -8.758  -1.010  1.00 93.38           C  
ATOM   2892  HZ  PHE A 182      -1.128  -7.957  -1.408  1.00 93.38           H  
ATOM   2893  N   GLU A 183      -2.345 -10.654   3.895  1.00 94.81           N  
ATOM   2894  H   GLU A 183      -2.918  -9.862   4.148  1.00 94.81           H  
ATOM   2895  CA  GLU A 183      -1.038 -10.756   4.523  1.00 94.81           C  
ATOM   2896  HA  GLU A 183      -0.483 -11.588   4.090  1.00 94.81           H  
ATOM   2897  C   GLU A 183      -1.136 -11.010   6.015  1.00 94.81           C  
ATOM   2898  CB  GLU A 183      -0.225  -9.492   4.290  1.00 94.81           C  
ATOM   2899  HB2 GLU A 183      -0.740  -8.629   4.713  1.00 94.81           H  
ATOM   2900  HB3 GLU A 183       0.726  -9.603   4.811  1.00 94.81           H  
ATOM   2901  O   GLU A 183      -2.089 -10.603   6.680  1.00 94.81           O  
ATOM   2902  CG  GLU A 183       0.045  -9.255   2.810  1.00 94.81           C  
ATOM   2903  HG2 GLU A 183      -0.888  -9.050   2.285  1.00 94.81           H  
ATOM   2904  HG3 GLU A 183       0.522 -10.131   2.371  1.00 94.81           H  
ATOM   2905  CD  GLU A 183       0.973  -8.067   2.714  1.00 94.81           C  
ATOM   2906  OE1 GLU A 183       0.561  -6.990   2.227  1.00 94.81           O  
ATOM   2907  OE2 GLU A 183       2.132  -8.177   3.183  1.00 94.81           O  
ATOM   2908  N   LEU A 184      -0.081 -11.637   6.519  1.00 97.69           N  
ATOM   2909  H   LEU A 184       0.604 -12.001   5.872  1.00 97.69           H  
ATOM   2910  CA  LEU A 184       0.206 -11.806   7.931  1.00 97.69           C  
ATOM   2911  HA  LEU A 184      -0.683 -11.619   8.533  1.00 97.69           H  
ATOM   2912  C   LEU A 184       1.313 -10.811   8.304  1.00 97.69           C  
ATOM   2913  CB  LEU A 184       0.641 -13.263   8.147  1.00 97.69           C  
ATOM   2914  HB2 LEU A 184       1.567 -13.435   7.599  1.00 97.69           H  
ATOM   2915  HB3 LEU A 184       0.833 -13.411   9.210  1.00 97.69           H  
ATOM   2916  O   LEU A 184       2.467 -11.043   7.927  1.00 97.69           O  
ATOM   2917  CG  LEU A 184      -0.369 -14.314   7.662  1.00 97.69           C  
ATOM   2918  HG  LEU A 184      -0.526 -14.227   6.587  1.00 97.69           H  
ATOM   2919  CD1 LEU A 184       0.201 -15.702   7.929  1.00 97.69           C  
ATOM   2920 HD11 LEU A 184      -0.538 -16.458   7.663  1.00 97.69           H  
ATOM   2921 HD12 LEU A 184       1.095 -15.848   7.322  1.00 97.69           H  
ATOM   2922 HD13 LEU A 184       0.456 -15.806   8.983  1.00 97.69           H  
ATOM   2923  CD2 LEU A 184      -1.708 -14.154   8.364  1.00 97.69           C  
ATOM   2924 HD21 LEU A 184      -2.341 -15.029   8.215  1.00 97.69           H  
ATOM   2925 HD22 LEU A 184      -2.220 -13.263   7.998  1.00 97.69           H  
ATOM   2926 HD23 LEU A 184      -1.534 -14.028   9.432  1.00 97.69           H  
ATOM   2927  N   PRO A 185       1.022  -9.694   8.997  1.00 97.62           N  
ATOM   2928  CA  PRO A 185       2.003  -8.636   9.245  1.00 97.62           C  
ATOM   2929  HA  PRO A 185       2.235  -8.154   8.295  1.00 97.62           H  
ATOM   2930  C   PRO A 185       3.308  -9.131   9.873  1.00 97.62           C  
ATOM   2931  CB  PRO A 185       1.286  -7.633  10.149  1.00 97.62           C  
ATOM   2932  HB2 PRO A 185       1.650  -6.617  10.000  1.00 97.62           H  
ATOM   2933  HB3 PRO A 185       1.374  -7.925  11.196  1.00 97.62           H  
ATOM   2934  O   PRO A 185       4.387  -8.743   9.420  1.00 97.62           O  
ATOM   2935  CG  PRO A 185      -0.163  -7.766   9.703  1.00 97.62           C  
ATOM   2936  HG2 PRO A 185      -0.318  -7.209   8.779  1.00 97.62           H  
ATOM   2937  HG3 PRO A 185      -0.851  -7.429  10.479  1.00 97.62           H  
ATOM   2938  CD  PRO A 185      -0.299  -9.259   9.435  1.00 97.62           C  
ATOM   2939  HD2 PRO A 185      -0.562  -9.771  10.360  1.00 97.62           H  
ATOM   2940  HD3 PRO A 185      -1.061  -9.431   8.674  1.00 97.62           H  
ATOM   2941  N   TYR A 186       3.219 -10.044  10.850  1.00 97.81           N  
ATOM   2942  H   TYR A 186       2.301 -10.326  11.162  1.00 97.81           H  
ATOM   2943  CA  TYR A 186       4.385 -10.665  11.479  1.00 97.81           C  
ATOM   2944  HA  TYR A 186       4.991  -9.888  11.946  1.00 97.81           H  
ATOM   2945  C   TYR A 186       5.266 -11.389  10.453  1.00 97.81           C  
ATOM   2946  CB  TYR A 186       3.926 -11.639  12.571  1.00 97.81           C  
ATOM   2947  HB2 TYR A 186       3.271 -12.394  12.136  1.00 97.81           H  
ATOM   2948  HB3 TYR A 186       3.347 -11.094  13.317  1.00 97.81           H  
ATOM   2949  O   TYR A 186       6.474 -11.157  10.385  1.00 97.81           O  
ATOM   2950  CG  TYR A 186       5.089 -12.329  13.257  1.00 97.81           C  
ATOM   2951  CD1 TYR A 186       5.580 -13.554  12.762  1.00 97.81           C  
ATOM   2952  HD1 TYR A 186       5.106 -14.029  11.916  1.00 97.81           H  
ATOM   2953  CD2 TYR A 186       5.704 -11.724  14.369  1.00 97.81           C  
ATOM   2954  HD2 TYR A 186       5.315 -10.798  14.764  1.00 97.81           H  
ATOM   2955  CE1 TYR A 186       6.682 -14.172  13.384  1.00 97.81           C  
ATOM   2956  HE1 TYR A 186       7.063 -15.118  13.029  1.00 97.81           H  
ATOM   2957  CE2 TYR A 186       6.787 -12.354  15.011  1.00 97.81           C  
ATOM   2958  HE2 TYR A 186       7.233 -11.906  15.887  1.00 97.81           H  
ATOM   2959  OH  TYR A 186       8.322 -14.198  15.121  1.00 97.81           O  
ATOM   2960  HH  TYR A 186       8.496 -13.852  16.000  1.00 97.81           H  
ATOM   2961  CZ  TYR A 186       7.275 -13.582  14.518  1.00 97.81           C  
ATOM   2962  N   VAL A 187       4.672 -12.228   9.601  1.00 96.38           N  
ATOM   2963  H   VAL A 187       3.670 -12.339   9.662  1.00 96.38           H  
ATOM   2964  CA  VAL A 187       5.400 -12.967   8.558  1.00 96.38           C  
ATOM   2965  HA  VAL A 187       6.245 -13.479   9.019  1.00 96.38           H  
ATOM   2966  C   VAL A 187       5.956 -12.009   7.500  1.00 96.38           C  
ATOM   2967  CB  VAL A 187       4.495 -14.032   7.912  1.00 96.38           C  
ATOM   2968  HB  VAL A 187       3.692 -13.535   7.369  1.00 96.38           H  
ATOM   2969  O   VAL A 187       7.098 -12.155   7.060  1.00 96.38           O  
ATOM   2970  CG1 VAL A 187       5.276 -14.882   6.911  1.00 96.38           C  
ATOM   2971 HG11 VAL A 187       6.158 -15.301   7.395  1.00 96.38           H  
ATOM   2972 HG12 VAL A 187       4.650 -15.696   6.545  1.00 96.38           H  
ATOM   2973 HG13 VAL A 187       5.576 -14.265   6.064  1.00 96.38           H  
ATOM   2974  CG2 VAL A 187       3.890 -14.980   8.956  1.00 96.38           C  
ATOM   2975 HG21 VAL A 187       3.221 -14.439   9.625  1.00 96.38           H  
ATOM   2976 HG22 VAL A 187       4.679 -15.447   9.545  1.00 96.38           H  
ATOM   2977 HG23 VAL A 187       3.304 -15.758   8.466  1.00 96.38           H  
ATOM   2978  N   SER A 188       5.188 -10.989   7.111  1.00 95.00           N  
ATOM   2979  H   SER A 188       4.251 -10.931   7.482  1.00 95.00           H  
ATOM   2980  CA  SER A 188       5.599  -9.985   6.124  1.00 95.00           C  
ATOM   2981  HA  SER A 188       5.859 -10.498   5.198  1.00 95.00           H  
ATOM   2982  C   SER A 188       6.839  -9.199   6.557  1.00 95.00           C  
ATOM   2983  CB  SER A 188       4.446  -9.019   5.817  1.00 95.00           C  
ATOM   2984  HB2 SER A 188       4.835  -8.158   5.274  1.00 95.00           H  
ATOM   2985  HB3 SER A 188       3.985  -8.676   6.743  1.00 95.00           H  
ATOM   2986  O   SER A 188       7.695  -8.943   5.713  1.00 95.00           O  
ATOM   2987  OG  SER A 188       3.488  -9.674   5.004  1.00 95.00           O  
ATOM   2988  HG  SER A 188       2.897  -9.041   4.591  1.00 95.00           H  
ATOM   2989  N   VAL A 189       6.976  -8.842   7.840  1.00 95.50           N  
ATOM   2990  H   VAL A 189       6.227  -9.045   8.486  1.00 95.50           H  
ATOM   2991  CA  VAL A 189       8.166  -8.120   8.329  1.00 95.50           C  
ATOM   2992  HA  VAL A 189       8.505  -7.467   7.526  1.00 95.50           H  
ATOM   2993  C   VAL A 189       9.340  -9.061   8.625  1.00 95.50           C  
ATOM   2994  CB  VAL A 189       7.807  -7.192   9.509  1.00 95.50           C  
ATOM   2995  HB  VAL A 189       6.910  -6.639   9.231  1.00 95.50           H  
ATOM   2996  O   VAL A 189      10.475  -8.768   8.251  1.00 95.50           O  
ATOM   2997  CG1 VAL A 189       7.513  -7.919  10.825  1.00 95.50           C  
ATOM   2998 HG11 VAL A 189       8.405  -8.421  11.200  1.00 95.50           H  
ATOM   2999 HG12 VAL A 189       7.182  -7.197  11.572  1.00 95.50           H  
ATOM   3000 HG13 VAL A 189       6.712  -8.644  10.680  1.00 95.50           H  
ATOM   3001  CG2 VAL A 189       8.910  -6.159   9.753  1.00 95.50           C  
ATOM   3002 HG21 VAL A 189       9.088  -5.584   8.844  1.00 95.50           H  
ATOM   3003 HG22 VAL A 189       9.837  -6.648  10.050  1.00 95.50           H  
ATOM   3004 HG23 VAL A 189       8.607  -5.472  10.543  1.00 95.50           H  
ATOM   3005  N   THR A 190       9.092 -10.230   9.223  1.00 93.81           N  
ATOM   3006  H   THR A 190       8.144 -10.443   9.497  1.00 93.81           H  
ATOM   3007  CA  THR A 190      10.161 -11.169   9.623  1.00 93.81           C  
ATOM   3008  HA  THR A 190      10.959 -10.601  10.101  1.00 93.81           H  
ATOM   3009  C   THR A 190      10.796 -11.901   8.442  1.00 93.81           C  
ATOM   3010  CB  THR A 190       9.661 -12.203  10.639  1.00 93.81           C  
ATOM   3011  HB  THR A 190      10.449 -12.938  10.806  1.00 93.81           H  
ATOM   3012  O   THR A 190      12.004 -12.148   8.443  1.00 93.81           O  
ATOM   3013  CG2 THR A 190       9.311 -11.566  11.982  1.00 93.81           C  
ATOM   3014 HG21 THR A 190      10.197 -11.092  12.404  1.00 93.81           H  
ATOM   3015 HG22 THR A 190       8.524 -10.819  11.874  1.00 93.81           H  
ATOM   3016 HG23 THR A 190       8.973 -12.342  12.668  1.00 93.81           H  
ATOM   3017  OG1 THR A 190       8.527 -12.864  10.140  1.00 93.81           O  
ATOM   3018  HG1 THR A 190       7.764 -12.344  10.404  1.00 93.81           H  
ATOM   3019  N   SER A 191      10.028 -12.183   7.385  1.00 89.88           N  
ATOM   3020  H   SER A 191       9.035 -12.015   7.468  1.00 89.88           H  
ATOM   3021  CA  SER A 191      10.535 -12.835   6.166  1.00 89.88           C  
ATOM   3022  HA  SER A 191      10.981 -13.786   6.455  1.00 89.88           H  
ATOM   3023  C   SER A 191      11.619 -12.035   5.433  1.00 89.88           C  
ATOM   3024  CB  SER A 191       9.391 -13.139   5.198  1.00 89.88           C  
ATOM   3025  HB2 SER A 191       8.693 -13.828   5.674  1.00 89.88           H  
ATOM   3026  HB3 SER A 191       9.802 -13.616   4.308  1.00 89.88           H  
ATOM   3027  O   SER A 191      12.404 -12.619   4.683  1.00 89.88           O  
ATOM   3028  OG  SER A 191       8.705 -11.965   4.817  1.00 89.88           O  
ATOM   3029  HG  SER A 191       8.112 -11.747   5.539  1.00 89.88           H  
ATOM   3030  N   LEU A 192      11.713 -10.723   5.679  1.00 88.88           N  
ATOM   3031  H   LEU A 192      11.026 -10.313   6.296  1.00 88.88           H  
ATOM   3032  CA  LEU A 192      12.740  -9.842   5.114  1.00 88.88           C  
ATOM   3033  HA  LEU A 192      12.893 -10.106   4.067  1.00 88.88           H  
ATOM   3034  C   LEU A 192      14.104  -9.990   5.801  1.00 88.88           C  
ATOM   3035  CB  LEU A 192      12.254  -8.386   5.193  1.00 88.88           C  
ATOM   3036  HB2 LEU A 192      13.039  -7.721   4.832  1.00 88.88           H  
ATOM   3037  HB3 LEU A 192      12.073  -8.143   6.240  1.00 88.88           H  
ATOM   3038  O   LEU A 192      15.105  -9.546   5.244  1.00 88.88           O  
ATOM   3039  CG  LEU A 192      10.975  -8.130   4.379  1.00 88.88           C  
ATOM   3040  HG  LEU A 192      10.236  -8.901   4.600  1.00 88.88           H  
ATOM   3041  CD1 LEU A 192      10.363  -6.793   4.763  1.00 88.88           C  
ATOM   3042 HD11 LEU A 192      10.956  -5.973   4.358  1.00 88.88           H  
ATOM   3043 HD12 LEU A 192      10.306  -6.711   5.849  1.00 88.88           H  
ATOM   3044 HD13 LEU A 192       9.347  -6.769   4.370  1.00 88.88           H  
ATOM   3045  CD2 LEU A 192      11.243  -8.123   2.870  1.00 88.88           C  
ATOM   3046 HD21 LEU A 192      11.588  -9.106   2.551  1.00 88.88           H  
ATOM   3047 HD22 LEU A 192      11.995  -7.372   2.629  1.00 88.88           H  
ATOM   3048 HD23 LEU A 192      10.318  -7.893   2.341  1.00 88.88           H  
ATOM   3049  N   ARG A 193      14.161 -10.626   6.983  1.00 89.38           N  
ATOM   3050  H   ARG A 193      13.290 -10.968   7.363  1.00 89.38           H  
ATOM   3051  CA  ARG A 193      15.402 -10.947   7.717  1.00 89.38           C  
ATOM   3052  HA  ARG A 193      15.113 -11.281   8.713  1.00 89.38           H  
ATOM   3053  C   ARG A 193      16.325  -9.741   7.951  1.00 89.38           C  
ATOM   3054  CB  ARG A 193      16.145 -12.108   7.032  1.00 89.38           C  
ATOM   3055  HB2 ARG A 193      17.009 -12.379   7.638  1.00 89.38           H  
ATOM   3056  HB3 ARG A 193      16.505 -11.770   6.060  1.00 89.38           H  
ATOM   3057  O   ARG A 193      17.544  -9.884   7.965  1.00 89.38           O  
ATOM   3058  CG  ARG A 193      15.283 -13.359   6.841  1.00 89.38           C  
ATOM   3059  HG2 ARG A 193      14.405 -13.123   6.239  1.00 89.38           H  
ATOM   3060  HG3 ARG A 193      14.960 -13.734   7.812  1.00 89.38           H  
ATOM   3061  CD  ARG A 193      16.103 -14.424   6.115  1.00 89.38           C  
ATOM   3062  HD2 ARG A 193      16.962 -14.681   6.734  1.00 89.38           H  
ATOM   3063  HD3 ARG A 193      16.455 -14.010   5.169  1.00 89.38           H  
ATOM   3064  NE  ARG A 193      15.293 -15.623   5.853  1.00 89.38           N  
ATOM   3065  HE  ARG A 193      14.308 -15.551   6.065  1.00 89.38           H  
ATOM   3066  NH1 ARG A 193      16.988 -16.957   5.077  1.00 89.38           N  
ATOM   3067 HH11 ARG A 193      17.326 -17.869   4.805  1.00 89.38           H  
ATOM   3068 HH12 ARG A 193      17.626 -16.188   5.225  1.00 89.38           H  
ATOM   3069  NH2 ARG A 193      14.917 -17.787   5.271  1.00 89.38           N  
ATOM   3070 HH21 ARG A 193      15.258 -18.703   5.015  1.00 89.38           H  
ATOM   3071 HH22 ARG A 193      13.957 -17.685   5.565  1.00 89.38           H  
ATOM   3072  CZ  ARG A 193      15.735 -16.780   5.400  1.00 89.38           C  
ATOM   3073  N   SER A 194      15.749  -8.557   8.137  1.00 90.56           N  
ATOM   3074  H   SER A 194      14.741  -8.507   8.109  1.00 90.56           H  
ATOM   3075  CA  SER A 194      16.474  -7.329   8.468  1.00 90.56           C  
ATOM   3076  HA  SER A 194      17.431  -7.586   8.922  1.00 90.56           H  
ATOM   3077  C   SER A 194      15.676  -6.519   9.483  1.00 90.56           C  
ATOM   3078  CB  SER A 194      16.771  -6.514   7.204  1.00 90.56           C  
ATOM   3079  HB2 SER A 194      15.879  -6.456   6.581  1.00 90.56           H  
ATOM   3080  HB3 SER A 194      17.558  -7.011   6.637  1.00 90.56           H  
ATOM   3081  O   SER A 194      14.465  -6.357   9.341  1.00 90.56           O  
ATOM   3082  OG  SER A 194      17.192  -5.213   7.570  1.00 90.56           O  
ATOM   3083  HG  SER A 194      17.504  -4.730   6.801  1.00 90.56           H  
ATOM   3084  N   GLN A 195      16.367  -6.005  10.502  1.00 90.81           N  
ATOM   3085  H   GLN A 195      17.370  -6.123  10.509  1.00 90.81           H  
ATOM   3086  CA  GLN A 195      15.766  -5.180  11.554  1.00 90.81           C  
ATOM   3087  HA  GLN A 195      14.826  -5.637  11.864  1.00 90.81           H  
ATOM   3088  C   GLN A 195      15.424  -3.760  11.086  1.00 90.81           C  
ATOM   3089  CB  GLN A 195      16.704  -5.112  12.766  1.00 90.81           C  
ATOM   3090  HB2 GLN A 195      16.272  -4.425  13.494  1.00 90.81           H  
ATOM   3091  HB3 GLN A 195      17.672  -4.716  12.459  1.00 90.81           H  
ATOM   3092  O   GLN A 195      14.701  -3.062  11.793  1.00 90.81           O  
ATOM   3093  CG  GLN A 195      16.900  -6.472  13.451  1.00 90.81           C  
ATOM   3094  HG2 GLN A 195      15.925  -6.904  13.676  1.00 90.81           H  
ATOM   3095  HG3 GLN A 195      17.432  -7.148  12.782  1.00 90.81           H  
ATOM   3096  CD  GLN A 195      17.688  -6.360  14.754  1.00 90.81           C  
ATOM   3097  NE2 GLN A 195      17.857  -7.443  15.479  1.00 90.81           N  
ATOM   3098 HE21 GLN A 195      17.476  -8.333  15.192  1.00 90.81           H  
ATOM   3099 HE22 GLN A 195      18.377  -7.311  16.334  1.00 90.81           H  
ATOM   3100  OE1 GLN A 195      18.156  -5.312  15.160  1.00 90.81           O  
ATOM   3101  N   GLU A 196      15.916  -3.347   9.913  1.00 94.12           N  
ATOM   3102  H   GLU A 196      16.520  -3.965   9.390  1.00 94.12           H  
ATOM   3103  CA  GLU A 196      15.581  -2.057   9.297  1.00 94.12           C  
ATOM   3104  HA  GLU A 196      15.763  -1.244   9.999  1.00 94.12           H  
ATOM   3105  C   GLU A 196      14.111  -1.999   8.871  1.00 94.12           C  
ATOM   3106  CB  GLU A 196      16.431  -1.839   8.039  1.00 94.12           C  
ATOM   3107  HB2 GLU A 196      16.134  -0.895   7.582  1.00 94.12           H  
ATOM   3108  HB3 GLU A 196      16.200  -2.640   7.336  1.00 94.12           H  
ATOM   3109  O   GLU A 196      13.547  -0.916   8.744  1.00 94.12           O  
ATOM   3110  CG  GLU A 196      17.949  -1.795   8.276  1.00 94.12           C  
ATOM   3111  HG2 GLU A 196      18.263  -2.712   8.776  1.00 94.12           H  
ATOM   3112  HG3 GLU A 196      18.180  -0.952   8.927  1.00 94.12           H  
ATOM   3113  CD  GLU A 196      18.727  -1.666   6.955  1.00 94.12           C  
ATOM   3114  OE1 GLU A 196      19.959  -1.498   6.984  1.00 94.12           O  
ATOM   3115  OE2 GLU A 196      18.111  -1.799   5.868  1.00 94.12           O  
ATOM   3116  N   TYR A 197      13.472  -3.146   8.625  1.00 95.50           N  
ATOM   3117  H   TYR A 197      13.941  -4.021   8.811  1.00 95.50           H  
ATOM   3118  CA  TYR A 197      12.064  -3.172   8.256  1.00 95.50           C  
ATOM   3119  HA  TYR A 197      11.866  -2.274   7.671  1.00 95.50           H  
ATOM   3120  C   TYR A 197      11.172  -3.124   9.491  1.00 95.50           C  
ATOM   3121  CB  TYR A 197      11.738  -4.352   7.346  1.00 95.50           C  
ATOM   3122  HB2 TYR A 197      12.043  -5.280   7.829  1.00 95.50           H  
ATOM   3123  HB3 TYR A 197      10.658  -4.392   7.206  1.00 95.50           H  
ATOM   3124  O   TYR A 197      11.340  -3.894  10.437  1.00 95.50           O  
ATOM   3125  CG  TYR A 197      12.389  -4.234   5.984  1.00 95.50           C  
ATOM   3126  CD1 TYR A 197      11.802  -3.444   4.976  1.00 95.50           C  
ATOM   3127  HD1 TYR A 197      10.888  -2.907   5.180  1.00 95.50           H  
ATOM   3128  CD2 TYR A 197      13.598  -4.904   5.740  1.00 95.50           C  
ATOM   3129  HD2 TYR A 197      14.035  -5.489   6.536  1.00 95.50           H  
ATOM   3130  CE1 TYR A 197      12.420  -3.353   3.713  1.00 95.50           C  
ATOM   3131  HE1 TYR A 197      11.993  -2.750   2.924  1.00 95.50           H  
ATOM   3132  CE2 TYR A 197      14.226  -4.806   4.485  1.00 95.50           C  
ATOM   3133  HE2 TYR A 197      15.160  -5.318   4.306  1.00 95.50           H  
ATOM   3134  OH  TYR A 197      14.223  -3.925   2.249  1.00 95.50           O  
ATOM   3135  HH  TYR A 197      15.063  -4.390   2.226  1.00 95.50           H  
ATOM   3136  CZ  TYR A 197      13.630  -4.031   3.467  1.00 95.50           C  
ATOM   3137  N   LYS A 198      10.195  -2.220   9.455  1.00 97.00           N  
ATOM   3138  H   LYS A 198      10.126  -1.653   8.622  1.00 97.00           H  
ATOM   3139  CA  LYS A 198       9.256  -1.944  10.545  1.00 97.00           C  
ATOM   3140  HA  LYS A 198       9.303  -2.750  11.278  1.00 97.00           H  
ATOM   3141  C   LYS A 198       7.831  -1.889  10.018  1.00 97.00           C  
ATOM   3142  CB  LYS A 198       9.622  -0.613  11.232  1.00 97.00           C  
ATOM   3143  HB2 LYS A 198       9.487   0.197  10.516  1.00 97.00           H  
ATOM   3144  HB3 LYS A 198       8.935  -0.434  12.059  1.00 97.00           H  
ATOM   3145  O   LYS A 198       7.602  -1.700   8.821  1.00 97.00           O  
ATOM   3146  CG  LYS A 198      11.059  -0.517  11.764  1.00 97.00           C  
ATOM   3147  HG2 LYS A 198      11.223   0.502  12.114  1.00 97.00           H  
ATOM   3148  HG3 LYS A 198      11.772  -0.705  10.962  1.00 97.00           H  
ATOM   3149  CD  LYS A 198      11.319  -1.480  12.923  1.00 97.00           C  
ATOM   3150  HD2 LYS A 198      11.215  -2.512  12.586  1.00 97.00           H  
ATOM   3151  HD3 LYS A 198      10.610  -1.284  13.728  1.00 97.00           H  
ATOM   3152  CE  LYS A 198      12.741  -1.244  13.421  1.00 97.00           C  
ATOM   3153  HE2 LYS A 198      13.435  -1.379  12.592  1.00 97.00           H  
ATOM   3154  HE3 LYS A 198      12.840  -0.207  13.743  1.00 97.00           H  
ATOM   3155  NZ  LYS A 198      13.059  -2.171  14.523  1.00 97.00           N  
ATOM   3156  HZ1 LYS A 198      13.990  -1.960  14.854  1.00 97.00           H  
ATOM   3157  HZ2 LYS A 198      13.039  -3.116  14.167  1.00 97.00           H  
ATOM   3158  HZ3 LYS A 198      12.385  -2.057  15.266  1.00 97.00           H  
ATOM   3159  N   ILE A 199       6.873  -2.003  10.930  1.00 98.38           N  
ATOM   3160  H   ILE A 199       7.139  -2.125  11.897  1.00 98.38           H  
ATOM   3161  CA  ILE A 199       5.465  -1.725  10.655  1.00 98.38           C  
ATOM   3162  HA  ILE A 199       5.316  -1.665   9.577  1.00 98.38           H  
ATOM   3163  C   ILE A 199       5.128  -0.367  11.265  1.00 98.38           C  
ATOM   3164  CB  ILE A 199       4.558  -2.856  11.174  1.00 98.38           C  
ATOM   3165  HB  ILE A 199       4.694  -2.947  12.252  1.00 98.38           H  
ATOM   3166  O   ILE A 199       5.427  -0.128  12.431  1.00 98.38           O  
ATOM   3167  CG1 ILE A 199       4.945  -4.195  10.500  1.00 98.38           C  
ATOM   3168 HG12 ILE A 199       6.013  -4.377  10.618  1.00 98.38           H  
ATOM   3169 HG13 ILE A 199       4.728  -4.147   9.433  1.00 98.38           H  
ATOM   3170  CG2 ILE A 199       3.084  -2.515  10.882  1.00 98.38           C  
ATOM   3171 HG21 ILE A 199       2.801  -1.577  11.359  1.00 98.38           H  
ATOM   3172 HG22 ILE A 199       2.426  -3.284  11.287  1.00 98.38           H  
ATOM   3173 HG23 ILE A 199       2.929  -2.432   9.806  1.00 98.38           H  
ATOM   3174  CD1 ILE A 199       4.229  -5.399  11.110  1.00 98.38           C  
ATOM   3175 HD11 ILE A 199       4.605  -6.316  10.655  1.00 98.38           H  
ATOM   3176 HD12 ILE A 199       3.154  -5.333  10.940  1.00 98.38           H  
ATOM   3177 HD13 ILE A 199       4.423  -5.424  12.182  1.00 98.38           H  
ATOM   3178  N   VAL A 200       4.507   0.515  10.486  1.00 98.38           N  
ATOM   3179  H   VAL A 200       4.328   0.250   9.528  1.00 98.38           H  
ATOM   3180  CA  VAL A 200       4.067   1.845  10.926  1.00 98.38           C  
ATOM   3181  HA  VAL A 200       4.338   1.974  11.974  1.00 98.38           H  
ATOM   3182  C   VAL A 200       2.550   1.960  10.815  1.00 98.38           C  
ATOM   3183  CB  VAL A 200       4.775   2.961  10.132  1.00 98.38           C  
ATOM   3184  HB  VAL A 200       4.679   2.751   9.067  1.00 98.38           H  
ATOM   3185  O   VAL A 200       1.978   1.637   9.772  1.00 98.38           O  
ATOM   3186  CG1 VAL A 200       4.201   4.360  10.399  1.00 98.38           C  
ATOM   3187 HG11 VAL A 200       4.808   5.113   9.897  1.00 98.38           H  
ATOM   3188 HG12 VAL A 200       4.192   4.563  11.470  1.00 98.38           H  
ATOM   3189 HG13 VAL A 200       3.185   4.428  10.009  1.00 98.38           H  
ATOM   3190  CG2 VAL A 200       6.263   3.039  10.484  1.00 98.38           C  
ATOM   3191 HG21 VAL A 200       6.391   3.455  11.483  1.00 98.38           H  
ATOM   3192 HG22 VAL A 200       6.722   2.052  10.442  1.00 98.38           H  
ATOM   3193 HG23 VAL A 200       6.766   3.702   9.779  1.00 98.38           H  
ATOM   3194  N   LEU A 201       1.910   2.480  11.861  1.00 98.69           N  
ATOM   3195  H   LEU A 201       2.461   2.704  12.678  1.00 98.69           H  
ATOM   3196  CA  LEU A 201       0.537   2.970  11.823  1.00 98.69           C  
ATOM   3197  HA  LEU A 201      -0.050   2.318  11.177  1.00 98.69           H  
ATOM   3198  C   LEU A 201       0.518   4.396  11.250  1.00 98.69           C  
ATOM   3199  CB  LEU A 201      -0.057   2.929  13.242  1.00 98.69           C  
ATOM   3200  HB2 LEU A 201       0.505   3.627  13.863  1.00 98.69           H  
ATOM   3201  HB3 LEU A 201       0.075   1.932  13.663  1.00 98.69           H  
ATOM   3202  O   LEU A 201       1.183   5.303  11.765  1.00 98.69           O  
ATOM   3203  CG  LEU A 201      -1.552   3.303  13.294  1.00 98.69           C  
ATOM   3204  HG  LEU A 201      -1.738   4.187  12.684  1.00 98.69           H  
ATOM   3205  CD1 LEU A 201      -2.428   2.160  12.783  1.00 98.69           C  
ATOM   3206 HD11 LEU A 201      -2.238   1.975  11.726  1.00 98.69           H  
ATOM   3207 HD12 LEU A 201      -2.227   1.251  13.351  1.00 98.69           H  
ATOM   3208 HD13 LEU A 201      -3.480   2.414  12.911  1.00 98.69           H  
ATOM   3209  CD2 LEU A 201      -1.961   3.639  14.726  1.00 98.69           C  
ATOM   3210 HD21 LEU A 201      -3.026   3.871  14.764  1.00 98.69           H  
ATOM   3211 HD22 LEU A 201      -1.401   4.504  15.080  1.00 98.69           H  
ATOM   3212 HD23 LEU A 201      -1.759   2.791  15.380  1.00 98.69           H  
ATOM   3213  N   ARG A 202      -0.271   4.612  10.196  1.00 97.75           N  
ATOM   3214  H   ARG A 202      -0.774   3.825   9.812  1.00 97.75           H  
ATOM   3215  CA  ARG A 202      -0.462   5.932   9.573  1.00 97.75           C  
ATOM   3216  HA  ARG A 202      -0.295   6.704  10.324  1.00 97.75           H  
ATOM   3217  C   ARG A 202      -1.896   6.083   9.074  1.00 97.75           C  
ATOM   3218  CB  ARG A 202       0.576   6.109   8.447  1.00 97.75           C  
ATOM   3219  HB2 ARG A 202       0.320   5.454   7.614  1.00 97.75           H  
ATOM   3220  HB3 ARG A 202       1.554   5.811   8.823  1.00 97.75           H  
ATOM   3221  O   ARG A 202      -2.557   5.082   8.783  1.00 97.75           O  
ATOM   3222  CG  ARG A 202       0.689   7.552   7.934  1.00 97.75           C  
ATOM   3223  HG2 ARG A 202      -0.260   7.874   7.505  1.00 97.75           H  
ATOM   3224  HG3 ARG A 202       0.953   8.196   8.772  1.00 97.75           H  
ATOM   3225  CD  ARG A 202       1.775   7.687   6.863  1.00 97.75           C  
ATOM   3226  HD2 ARG A 202       1.592   6.950   6.081  1.00 97.75           H  
ATOM   3227  HD3 ARG A 202       2.743   7.470   7.316  1.00 97.75           H  
ATOM   3228  NE  ARG A 202       1.795   9.033   6.253  1.00 97.75           N  
ATOM   3229  HE  ARG A 202       1.220   9.162   5.433  1.00 97.75           H  
ATOM   3230  NH1 ARG A 202       3.259  10.130   7.683  1.00 97.75           N  
ATOM   3231 HH11 ARG A 202       3.327   9.347   8.318  1.00 97.75           H  
ATOM   3232 HH12 ARG A 202       3.778  10.982   7.842  1.00 97.75           H  
ATOM   3233  NH2 ARG A 202       2.408  11.204   5.965  1.00 97.75           N  
ATOM   3234 HH21 ARG A 202       2.790  12.037   6.390  1.00 97.75           H  
ATOM   3235 HH22 ARG A 202       1.940  11.298   5.075  1.00 97.75           H  
ATOM   3236  CZ  ARG A 202       2.485  10.097   6.637  1.00 97.75           C  
ATOM   3237  N   LYS A 203      -2.378   7.326   8.957  1.00 97.56           N  
ATOM   3238  H   LYS A 203      -1.794   8.106   9.224  1.00 97.56           H  
ATOM   3239  CA  LYS A 203      -3.647   7.595   8.268  1.00 97.56           C  
ATOM   3240  HA  LYS A 203      -4.424   7.037   8.791  1.00 97.56           H  
ATOM   3241  C   LYS A 203      -3.595   7.064   6.831  1.00 97.56           C  
ATOM   3242  CB  LYS A 203      -4.029   9.081   8.359  1.00 97.56           C  
ATOM   3243  HB2 LYS A 203      -3.745   9.461   9.340  1.00 97.56           H  
ATOM   3244  HB3 LYS A 203      -5.116   9.136   8.295  1.00 97.56           H  
ATOM   3245  O   LYS A 203      -2.533   7.055   6.208  1.00 97.56           O  
ATOM   3246  CG  LYS A 203      -3.449   9.998   7.263  1.00 97.56           C  
ATOM   3247  HG2 LYS A 203      -3.860   9.707   6.296  1.00 97.56           H  
ATOM   3248  HG3 LYS A 203      -2.364   9.905   7.230  1.00 97.56           H  
ATOM   3249  CD  LYS A 203      -3.859  11.452   7.553  1.00 97.56           C  
ATOM   3250  HD2 LYS A 203      -3.335  11.802   8.442  1.00 97.56           H  
ATOM   3251  HD3 LYS A 203      -4.926  11.454   7.776  1.00 97.56           H  
ATOM   3252  CE  LYS A 203      -3.617  12.443   6.403  1.00 97.56           C  
ATOM   3253  HE2 LYS A 203      -3.773  11.928   5.455  1.00 97.56           H  
ATOM   3254  HE3 LYS A 203      -2.586  12.793   6.443  1.00 97.56           H  
ATOM   3255  NZ  LYS A 203      -4.564  13.598   6.486  1.00 97.56           N  
ATOM   3256  HZ1 LYS A 203      -5.517  13.308   6.324  1.00 97.56           H  
ATOM   3257  HZ2 LYS A 203      -4.652  14.019   7.400  1.00 97.56           H  
ATOM   3258  HZ3 LYS A 203      -4.368  14.337   5.826  1.00 97.56           H  
ATOM   3259  N   SER A 204      -4.731   6.608   6.320  1.00 94.25           N  
ATOM   3260  H   SER A 204      -5.556   6.659   6.901  1.00 94.25           H  
ATOM   3261  CA  SER A 204      -4.827   5.882   5.046  1.00 94.25           C  
ATOM   3262  HA  SER A 204      -3.848   5.889   4.567  1.00 94.25           H  
ATOM   3263  C   SER A 204      -5.772   6.519   4.023  1.00 94.25           C  
ATOM   3264  CB  SER A 204      -5.167   4.419   5.323  1.00 94.25           C  
ATOM   3265  HB2 SER A 204      -5.055   3.847   4.402  1.00 94.25           H  
ATOM   3266  HB3 SER A 204      -4.464   4.031   6.061  1.00 94.25           H  
ATOM   3267  O   SER A 204      -6.099   5.892   3.018  1.00 94.25           O  
ATOM   3268  OG  SER A 204      -6.483   4.255   5.805  1.00 94.25           O  
ATOM   3269  HG  SER A 204      -6.618   4.758   6.611  1.00 94.25           H  
ATOM   3270  N   TYR A 205      -6.176   7.762   4.279  1.00 95.94           N  
ATOM   3271  H   TYR A 205      -5.805   8.222   5.098  1.00 95.94           H  
ATOM   3272  CA  TYR A 205      -7.015   8.593   3.419  1.00 95.94           C  
ATOM   3273  HA  TYR A 205      -7.333   8.025   2.545  1.00 95.94           H  
ATOM   3274  C   TYR A 205      -6.250   9.823   2.919  1.00 95.94           C  
ATOM   3275  CB  TYR A 205      -8.263   9.002   4.202  1.00 95.94           C  
ATOM   3276  HB2 TYR A 205      -8.925   9.562   3.541  1.00 95.94           H  
ATOM   3277  HB3 TYR A 205      -8.784   8.091   4.496  1.00 95.94           H  
ATOM   3278  O   TYR A 205      -5.230  10.211   3.499  1.00 95.94           O  
ATOM   3279  CG  TYR A 205      -7.987   9.827   5.446  1.00 95.94           C  
ATOM   3280  CD1 TYR A 205      -7.865   9.188   6.692  1.00 95.94           C  
ATOM   3281  HD1 TYR A 205      -7.966   8.114   6.758  1.00 95.94           H  
ATOM   3282  CD2 TYR A 205      -7.854  11.226   5.361  1.00 95.94           C  
ATOM   3283  HD2 TYR A 205      -7.955  11.722   4.407  1.00 95.94           H  
ATOM   3284  CE1 TYR A 205      -7.640   9.947   7.854  1.00 95.94           C  
ATOM   3285  HE1 TYR A 205      -7.529   9.462   8.812  1.00 95.94           H  
ATOM   3286  CE2 TYR A 205      -7.654  11.991   6.527  1.00 95.94           C  
ATOM   3287  HE2 TYR A 205      -7.640  13.070   6.479  1.00 95.94           H  
ATOM   3288  OH  TYR A 205      -7.362  12.050   8.918  1.00 95.94           O  
ATOM   3289  HH  TYR A 205      -7.558  11.539   9.706  1.00 95.94           H  
ATOM   3290  CZ  TYR A 205      -7.563  11.349   7.778  1.00 95.94           C  
ATOM   3291  N   TRP A 206      -6.774  10.444   1.863  1.00 97.06           N  
ATOM   3292  H   TRP A 206      -7.611  10.056   1.452  1.00 97.06           H  
ATOM   3293  CA  TRP A 206      -6.165  11.572   1.163  1.00 97.06           C  
ATOM   3294  HA  TRP A 206      -5.146  11.713   1.525  1.00 97.06           H  
ATOM   3295  C   TRP A 206      -6.904  12.888   1.402  1.00 97.06           C  
ATOM   3296  CB  TRP A 206      -6.089  11.242  -0.331  1.00 97.06           C  
ATOM   3297  HB2 TRP A 206      -7.098  11.176  -0.737  1.00 97.06           H  
ATOM   3298  HB3 TRP A 206      -5.581  12.059  -0.844  1.00 97.06           H  
ATOM   3299  O   TRP A 206      -6.245  13.905   1.603  1.00 97.06           O  
ATOM   3300  CG  TRP A 206      -5.364   9.970  -0.634  1.00 97.06           C  
ATOM   3301  CD1 TRP A 206      -5.939   8.768  -0.857  1.00 97.06           C  
ATOM   3302  HD1 TRP A 206      -7.004   8.588  -0.846  1.00 97.06           H  
ATOM   3303  CD2 TRP A 206      -3.928   9.736  -0.641  1.00 97.06           C  
ATOM   3304  CE2 TRP A 206      -3.695   8.357  -0.914  1.00 97.06           C  
ATOM   3305  CE3 TRP A 206      -2.801  10.543  -0.389  1.00 97.06           C  
ATOM   3306  HE3 TRP A 206      -2.944  11.576  -0.108  1.00 97.06           H  
ATOM   3307  NE1 TRP A 206      -4.956   7.811  -1.012  1.00 97.06           N  
ATOM   3308  HE1 TRP A 206      -5.161   6.822  -1.035  1.00 97.06           H  
ATOM   3309  CH2 TRP A 206      -1.298   8.656  -0.759  1.00 97.06           C  
ATOM   3310  HH2 TRP A 206      -0.288   8.275  -0.779  1.00 97.06           H  
ATOM   3311  CZ2 TRP A 206      -2.403   7.812  -0.975  1.00 97.06           C  
ATOM   3312  HZ2 TRP A 206      -2.278   6.753  -1.148  1.00 97.06           H  
ATOM   3313  CZ3 TRP A 206      -1.502  10.011  -0.453  1.00 97.06           C  
ATOM   3314  HZ3 TRP A 206      -0.659  10.647  -0.228  1.00 97.06           H  
ATOM   3315  N   ASP A 207      -8.243  12.889   1.409  1.00 94.81           N  
ATOM   3316  H   ASP A 207      -8.732  12.056   1.115  1.00 94.81           H  
ATOM   3317  CA  ASP A 207      -9.023  14.103   1.690  1.00 94.81           C  
ATOM   3318  HA  ASP A 207      -8.723  14.867   0.973  1.00 94.81           H  
ATOM   3319  C   ASP A 207      -8.766  14.629   3.105  1.00 94.81           C  
ATOM   3320  CB  ASP A 207     -10.537  13.875   1.553  1.00 94.81           C  
ATOM   3321  HB2 ASP A 207     -10.736  13.098   0.815  1.00 94.81           H  
ATOM   3322  HB3 ASP A 207     -10.950  13.510   2.493  1.00 94.81           H  
ATOM   3323  O   ASP A 207      -9.037  13.936   4.089  1.00 94.81           O  
ATOM   3324  CG  ASP A 207     -11.277  15.162   1.187  1.00 94.81           C  
ATOM   3325  OD1 ASP A 207     -10.828  16.239   1.618  1.00 94.81           O  
ATOM   3326  OD2 ASP A 207     -12.259  15.066   0.416  1.00 94.81           O  
ATOM   3327  N   SER A 208      -8.325  15.879   3.224  1.00 95.50           N  
ATOM   3328  H   SER A 208      -8.245  16.453   2.396  1.00 95.50           H  
ATOM   3329  CA  SER A 208      -8.206  16.545   4.523  1.00 95.50           C  
ATOM   3330  HA  SER A 208      -7.643  15.898   5.196  1.00 95.50           H  
ATOM   3331  C   SER A 208      -9.563  16.791   5.189  1.00 95.50           C  
ATOM   3332  CB  SER A 208      -7.426  17.852   4.385  1.00 95.50           C  
ATOM   3333  HB2 SER A 208      -6.404  17.626   4.082  1.00 95.50           H  
ATOM   3334  HB3 SER A 208      -7.402  18.361   5.349  1.00 95.50           H  
ATOM   3335  O   SER A 208      -9.617  16.967   6.402  1.00 95.50           O  
ATOM   3336  OG  SER A 208      -8.021  18.692   3.415  1.00 95.50           O  
ATOM   3337  HG  SER A 208      -7.543  19.524   3.387  1.00 95.50           H  
ATOM   3338  N   ALA A 209     -10.682  16.712   4.459  1.00 93.69           N  
ATOM   3339  H   ALA A 209     -10.609  16.617   3.456  1.00 93.69           H  
ATOM   3340  CA  ALA A 209     -12.015  16.753   5.060  1.00 93.69           C  
ATOM   3341  HA  ALA A 209     -12.118  17.689   5.610  1.00 93.69           H  
ATOM   3342  C   ALA A 209     -12.253  15.605   6.062  1.00 93.69           C  
ATOM   3343  CB  ALA A 209     -13.059  16.730   3.940  1.00 93.69           C  
ATOM   3344  HB1 ALA A 209     -12.869  17.544   3.240  1.00 93.69           H  
ATOM   3345  HB2 ALA A 209     -13.014  15.782   3.405  1.00 93.69           H  
ATOM   3346  HB3 ALA A 209     -14.054  16.853   4.368  1.00 93.69           H  
ATOM   3347  O   ALA A 209     -12.982  15.776   7.036  1.00 93.69           O  
ATOM   3348  N   TYR A 210     -11.612  14.446   5.873  1.00 95.19           N  
ATOM   3349  H   TYR A 210     -10.978  14.364   5.091  1.00 95.19           H  
ATOM   3350  CA  TYR A 210     -11.706  13.321   6.811  1.00 95.19           C  
ATOM   3351  HA  TYR A 210     -12.746  13.200   7.117  1.00 95.19           H  
ATOM   3352  C   TYR A 210     -10.907  13.531   8.102  1.00 95.19           C  
ATOM   3353  CB  TYR A 210     -11.238  12.043   6.113  1.00 95.19           C  
ATOM   3354  HB2 TYR A 210     -11.152  11.239   6.844  1.00 95.19           H  
ATOM   3355  HB3 TYR A 210     -10.234  12.231   5.733  1.00 95.19           H  
ATOM   3356  O   TYR A 210     -11.118  12.798   9.070  1.00 95.19           O  
ATOM   3357  CG  TYR A 210     -12.109  11.567   4.970  1.00 95.19           C  
ATOM   3358  CD1 TYR A 210     -13.505  11.449   5.126  1.00 95.19           C  
ATOM   3359  HD1 TYR A 210     -13.965  11.691   6.073  1.00 95.19           H  
ATOM   3360  CD2 TYR A 210     -11.511  11.246   3.738  1.00 95.19           C  
ATOM   3361  HD2 TYR A 210     -10.443  11.349   3.615  1.00 95.19           H  
ATOM   3362  CE1 TYR A 210     -14.304  11.063   4.033  1.00 95.19           C  
ATOM   3363  HE1 TYR A 210     -15.377  11.024   4.148  1.00 95.19           H  
ATOM   3364  CE2 TYR A 210     -12.300  10.828   2.652  1.00 95.19           C  
ATOM   3365  HE2 TYR A 210     -11.838  10.600   1.703  1.00 95.19           H  
ATOM   3366  OH  TYR A 210     -14.476  10.413   1.730  1.00 95.19           O  
ATOM   3367  HH  TYR A 210     -15.384  10.696   1.863  1.00 95.19           H  
ATOM   3368  CZ  TYR A 210     -13.700  10.758   2.792  1.00 95.19           C  
ATOM   3369  N   ASP A 211     -10.022  14.533   8.153  1.00 97.19           N  
ATOM   3370  H   ASP A 211      -9.908  15.141   7.355  1.00 97.19           H  
ATOM   3371  CA  ASP A 211      -9.350  14.894   9.399  1.00 97.19           C  
ATOM   3372  HA  ASP A 211      -8.813  14.027   9.785  1.00 97.19           H  
ATOM   3373  C   ASP A 211     -10.379  15.334  10.459  1.00 97.19           C  
ATOM   3374  CB  ASP A 211      -8.345  16.032   9.180  1.00 97.19           C  
ATOM   3375  HB2 ASP A 211      -8.921  16.896   8.849  1.00 97.19           H  
ATOM   3376  HB3 ASP A 211      -7.919  16.298  10.148  1.00 97.19           H  
ATOM   3377  O   ASP A 211     -10.143  15.130  11.647  1.00 97.19           O  
ATOM   3378  CG  ASP A 211      -7.178  15.789   8.203  1.00 97.19           C  
ATOM   3379  OD1 ASP A 211      -6.609  14.674   8.102  1.00 97.19           O  
ATOM   3380  OD2 ASP A 211      -6.771  16.784   7.567  1.00 97.19           O  
ATOM   3381  N   ASP A 212     -11.528  15.895  10.054  1.00 96.00           N  
ATOM   3382  H   ASP A 212     -11.676  16.028   9.064  1.00 96.00           H  
ATOM   3383  CA  ASP A 212     -12.584  16.343  10.970  1.00 96.00           C  
ATOM   3384  HA  ASP A 212     -12.153  17.050  11.678  1.00 96.00           H  
ATOM   3385  C   ASP A 212     -13.141  15.189  11.803  1.00 96.00           C  
ATOM   3386  CB  ASP A 212     -13.713  17.055  10.197  1.00 96.00           C  
ATOM   3387  HB2 ASP A 212     -14.561  17.184  10.870  1.00 96.00           H  
ATOM   3388  HB3 ASP A 212     -14.039  16.434   9.363  1.00 96.00           H  
ATOM   3389  O   ASP A 212     -13.153  15.289  13.029  1.00 96.00           O  
ATOM   3390  CG  ASP A 212     -13.307  18.440   9.694  1.00 96.00           C  
ATOM   3391  OD1 ASP A 212     -12.189  18.888  10.031  1.00 96.00           O  
ATOM   3392  OD2 ASP A 212     -14.130  19.149   9.085  1.00 96.00           O  
ATOM   3393  N   ASP A 213     -13.498  14.073  11.156  1.00 94.75           N  
ATOM   3394  H   ASP A 213     -13.412  14.064  10.150  1.00 94.75           H  
ATOM   3395  CA  ASP A 213     -13.964  12.855  11.832  1.00 94.75           C  
ATOM   3396  HA  ASP A 213     -14.878  13.068  12.387  1.00 94.75           H  
ATOM   3397  C   ASP A 213     -12.904  12.342  12.830  1.00 94.75           C  
ATOM   3398  CB  ASP A 213     -14.243  11.744  10.797  1.00 94.75           C  
ATOM   3399  HB2 ASP A 213     -13.354  11.612  10.180  1.00 94.75           H  
ATOM   3400  HB3 ASP A 213     -14.390  10.812  11.343  1.00 94.75           H  
ATOM   3401  O   ASP A 213     -13.207  11.989  13.969  1.00 94.75           O  
ATOM   3402  CG  ASP A 213     -15.466  11.920   9.881  1.00 94.75           C  
ATOM   3403  OD1 ASP A 213     -16.570  12.252  10.375  1.00 94.75           O  
ATOM   3404  OD2 ASP A 213     -15.352  11.522   8.692  1.00 94.75           O  
ATOM   3405  N   VAL A 214     -11.629  12.332  12.424  1.00 96.88           N  
ATOM   3406  H   VAL A 214     -11.437  12.670  11.492  1.00 96.88           H  
ATOM   3407  CA  VAL A 214     -10.522  11.817  13.247  1.00 96.88           C  
ATOM   3408  HA  VAL A 214     -10.831  10.861  13.670  1.00 96.88           H  
ATOM   3409  C   VAL A 214     -10.212  12.739  14.435  1.00 96.88           C  
ATOM   3410  CB  VAL A 214      -9.281  11.571  12.364  1.00 96.88           C  
ATOM   3411  HB  VAL A 214      -9.005  12.496  11.858  1.00 96.88           H  
ATOM   3412  O   VAL A 214      -9.871  12.262  15.520  1.00 96.88           O  
ATOM   3413  CG1 VAL A 214      -8.067  11.085  13.166  1.00 96.88           C  
ATOM   3414 HG11 VAL A 214      -7.242  10.854  12.492  1.00 96.88           H  
ATOM   3415 HG12 VAL A 214      -8.332  10.195  13.737  1.00 96.88           H  
ATOM   3416 HG13 VAL A 214      -7.736  11.874  13.842  1.00 96.88           H  
ATOM   3417  CG2 VAL A 214      -9.571  10.498  11.305  1.00 96.88           C  
ATOM   3418 HG21 VAL A 214      -8.674  10.280  10.725  1.00 96.88           H  
ATOM   3419 HG22 VAL A 214     -10.346  10.844  10.620  1.00 96.88           H  
ATOM   3420 HG23 VAL A 214      -9.917   9.583  11.784  1.00 96.88           H  
ATOM   3421  N   MET A 215     -10.342  14.058  14.266  1.00 97.44           N  
ATOM   3422  H   MET A 215     -10.633  14.383  13.355  1.00 97.44           H  
ATOM   3423  CA  MET A 215     -10.079  15.062  15.304  1.00 97.44           C  
ATOM   3424  HA  MET A 215      -9.180  14.768  15.846  1.00 97.44           H  
ATOM   3425  C   MET A 215     -11.196  15.194  16.353  1.00 97.44           C  
ATOM   3426  CB  MET A 215      -9.833  16.432  14.656  1.00 97.44           C  
ATOM   3427  HB2 MET A 215     -10.620  16.636  13.931  1.00 97.44           H  
ATOM   3428  HB3 MET A 215      -9.882  17.200  15.428  1.00 97.44           H  
ATOM   3429  O   MET A 215     -10.992  15.872  17.371  1.00 97.44           O  
ATOM   3430  CG  MET A 215      -8.461  16.559  13.990  1.00 97.44           C  
ATOM   3431  HG2 MET A 215      -8.411  15.911  13.114  1.00 97.44           H  
ATOM   3432  HG3 MET A 215      -7.700  16.225  14.694  1.00 97.44           H  
ATOM   3433  SD  MET A 215      -8.065  18.262  13.503  1.00 97.44           S  
ATOM   3434  CE  MET A 215      -9.275  18.514  12.174  1.00 97.44           C  
ATOM   3435  HE1 MET A 215      -9.195  17.710  11.443  1.00 97.44           H  
ATOM   3436  HE2 MET A 215      -9.068  19.461  11.675  1.00 97.44           H  
ATOM   3437  HE3 MET A 215     -10.288  18.526  12.575  1.00 97.44           H  
ATOM   3438  N   GLU A 216     -12.369  14.589  16.138  1.00 95.44           N  
ATOM   3439  H   GLU A 216     -12.532  14.141  15.248  1.00 95.44           H  
ATOM   3440  CA  GLU A 216     -13.440  14.534  17.144  1.00 95.44           C  
ATOM   3441  HA  GLU A 216     -13.667  15.544  17.486  1.00 95.44           H  
ATOM   3442  C   GLU A 216     -13.014  13.732  18.381  1.00 95.44           C  
ATOM   3443  CB  GLU A 216     -14.731  13.938  16.554  1.00 95.44           C  
ATOM   3444  HB2 GLU A 216     -15.396  13.679  17.378  1.00 95.44           H  
ATOM   3445  HB3 GLU A 216     -14.498  13.026  16.004  1.00 95.44           H  
ATOM   3446  O   GLU A 216     -13.340  14.107  19.509  1.00 95.44           O  
ATOM   3447  CG  GLU A 216     -15.469  14.937  15.650  1.00 95.44           C  
ATOM   3448  HG2 GLU A 216     -14.823  15.210  14.815  1.00 95.44           H  
ATOM   3449  HG3 GLU A 216     -15.651  15.842  16.229  1.00 95.44           H  
ATOM   3450  CD  GLU A 216     -16.816  14.425  15.099  1.00 95.44           C  
ATOM   3451  OE1 GLU A 216     -17.548  15.269  14.536  1.00 95.44           O  
ATOM   3452  OE2 GLU A 216     -17.164  13.232  15.286  1.00 95.44           O  
ATOM   3453  N   ASN A 217     -12.221  12.675  18.191  1.00 96.44           N  
ATOM   3454  H   ASN A 217     -11.950  12.454  17.244  1.00 96.44           H  
ATOM   3455  CA  ASN A 217     -11.694  11.860  19.277  1.00 96.44           C  
ATOM   3456  HA  ASN A 217     -12.355  11.963  20.137  1.00 96.44           H  
ATOM   3457  C   ASN A 217     -10.286  12.308  19.706  1.00 96.44           C  
ATOM   3458  CB  ASN A 217     -11.724  10.394  18.846  1.00 96.44           C  
ATOM   3459  HB2 ASN A 217     -12.734  10.106  18.552  1.00 96.44           H  
ATOM   3460  HB3 ASN A 217     -11.053  10.275  17.995  1.00 96.44           H  
ATOM   3461  O   ASN A 217      -9.437  12.658  18.889  1.00 96.44           O  
ATOM   3462  CG  ASN A 217     -11.239   9.490  19.953  1.00 96.44           C  
ATOM   3463  ND2 ASN A 217     -12.094   9.073  20.853  1.00 96.44           N  
ATOM   3464 HD21 ASN A 217     -11.749   8.379  21.501  1.00 96.44           H  
ATOM   3465 HD22 ASN A 217     -13.085   9.189  20.693  1.00 96.44           H  
ATOM   3466  OD1 ASN A 217     -10.054   9.251  20.086  1.00 96.44           O  
ATOM   3467  N   ARG A 218      -9.993  12.234  21.009  1.00 97.50           N  
ATOM   3468  H   ARG A 218     -10.715  11.892  21.628  1.00 97.50           H  
ATOM   3469  CA  ARG A 218      -8.691  12.627  21.576  1.00 97.50           C  
ATOM   3470  HA  ARG A 218      -8.490  13.657  21.281  1.00 97.50           H  
ATOM   3471  C   ARG A 218      -7.516  11.796  21.046  1.00 97.50           C  
ATOM   3472  CB  ARG A 218      -8.782  12.543  23.106  1.00 97.50           C  
ATOM   3473  HB2 ARG A 218      -9.597  13.183  23.445  1.00 97.50           H  
ATOM   3474  HB3 ARG A 218      -9.009  11.516  23.391  1.00 97.50           H  
ATOM   3475  O   ARG A 218      -6.445  12.356  20.814  1.00 97.50           O  
ATOM   3476  CG  ARG A 218      -7.484  12.981  23.801  1.00 97.50           C  
ATOM   3477  HG2 ARG A 218      -7.260  14.015  23.539  1.00 97.50           H  
ATOM   3478  HG3 ARG A 218      -6.659  12.342  23.485  1.00 97.50           H  
ATOM   3479  CD  ARG A 218      -7.631  12.850  25.318  1.00 97.50           C  
ATOM   3480  HD2 ARG A 218      -7.899  11.818  25.547  1.00 97.50           H  
ATOM   3481  HD3 ARG A 218      -8.436  13.503  25.656  1.00 97.50           H  
ATOM   3482  NE  ARG A 218      -6.380  13.204  26.016  1.00 97.50           N  
ATOM   3483  HE  ARG A 218      -5.683  13.705  25.484  1.00 97.50           H  
ATOM   3484  NH1 ARG A 218      -6.961  12.363  28.074  1.00 97.50           N  
ATOM   3485 HH11 ARG A 218      -6.722  12.127  29.026  1.00 97.50           H  
ATOM   3486 HH12 ARG A 218      -7.848  12.061  27.698  1.00 97.50           H  
ATOM   3487  NH2 ARG A 218      -4.945  13.270  27.789  1.00 97.50           N  
ATOM   3488 HH21 ARG A 218      -4.746  13.042  28.753  1.00 97.50           H  
ATOM   3489 HH22 ARG A 218      -4.235  13.714  27.225  1.00 97.50           H  
ATOM   3490  CZ  ARG A 218      -6.102  12.945  27.284  1.00 97.50           C  
ATOM   3491  N   VAL A 219      -7.682  10.483  20.897  1.00 97.88           N  
ATOM   3492  H   VAL A 219      -8.605  10.093  21.018  1.00 97.88           H  
ATOM   3493  CA  VAL A 219      -6.639   9.580  20.386  1.00 97.88           C  
ATOM   3494  HA  VAL A 219      -5.700   9.791  20.897  1.00 97.88           H  
ATOM   3495  C   VAL A 219      -6.415   9.844  18.901  1.00 97.88           C  
ATOM   3496  CB  VAL A 219      -6.987   8.100  20.649  1.00 97.88           C  
ATOM   3497  HB  VAL A 219      -7.920   7.845  20.147  1.00 97.88           H  
ATOM   3498  O   VAL A 219      -5.274  10.067  18.502  1.00 97.88           O  
ATOM   3499  CG1 VAL A 219      -5.894   7.168  20.116  1.00 97.88           C  
ATOM   3500 HG11 VAL A 219      -5.760   7.291  19.041  1.00 97.88           H  
ATOM   3501 HG12 VAL A 219      -6.194   6.136  20.294  1.00 97.88           H  
ATOM   3502 HG13 VAL A 219      -4.950   7.349  20.631  1.00 97.88           H  
ATOM   3503  CG2 VAL A 219      -7.147   7.867  22.157  1.00 97.88           C  
ATOM   3504 HG21 VAL A 219      -6.243   8.162  22.690  1.00 97.88           H  
ATOM   3505 HG22 VAL A 219      -7.313   6.806  22.341  1.00 97.88           H  
ATOM   3506 HG23 VAL A 219      -8.012   8.406  22.541  1.00 97.88           H  
ATOM   3507  N   GLY A 220      -7.490   9.945  18.113  1.00 98.06           N  
ATOM   3508  H   GLY A 220      -8.397   9.749  18.512  1.00 98.06           H  
ATOM   3509  CA  GLY A 220      -7.417  10.320  16.697  1.00 98.06           C  
ATOM   3510  HA2 GLY A 220      -8.428  10.390  16.297  1.00 98.06           H  
ATOM   3511  HA3 GLY A 220      -6.880   9.549  16.144  1.00 98.06           H  
ATOM   3512  C   GLY A 220      -6.709  11.664  16.478  1.00 98.06           C  
ATOM   3513  O   GLY A 220      -5.751  11.743  15.707  1.00 98.06           O  
ATOM   3514  N   LEU A 221      -7.081  12.693  17.249  1.00 98.38           N  
ATOM   3515  H   LEU A 221      -7.926  12.583  17.792  1.00 98.38           H  
ATOM   3516  CA  LEU A 221      -6.410  13.996  17.269  1.00 98.38           C  
ATOM   3517  HA  LEU A 221      -6.517  14.449  16.284  1.00 98.38           H  
ATOM   3518  C   LEU A 221      -4.908  13.874  17.569  1.00 98.38           C  
ATOM   3519  CB  LEU A 221      -7.104  14.887  18.322  1.00 98.38           C  
ATOM   3520  HB2 LEU A 221      -7.118  14.352  19.272  1.00 98.38           H  
ATOM   3521  HB3 LEU A 221      -8.139  15.042  18.018  1.00 98.38           H  
ATOM   3522  O   LEU A 221      -4.089  14.517  16.914  1.00 98.38           O  
ATOM   3523  CG  LEU A 221      -6.437  16.256  18.558  1.00 98.38           C  
ATOM   3524  HG  LEU A 221      -5.401  16.120  18.871  1.00 98.38           H  
ATOM   3525  CD1 LEU A 221      -6.465  17.111  17.299  1.00 98.38           C  
ATOM   3526 HD11 LEU A 221      -6.019  18.087  17.489  1.00 98.38           H  
ATOM   3527 HD12 LEU A 221      -5.887  16.610  16.523  1.00 98.38           H  
ATOM   3528 HD13 LEU A 221      -7.490  17.234  16.949  1.00 98.38           H  
ATOM   3529  CD2 LEU A 221      -7.159  17.013  19.670  1.00 98.38           C  
ATOM   3530 HD21 LEU A 221      -6.690  17.984  19.825  1.00 98.38           H  
ATOM   3531 HD22 LEU A 221      -7.104  16.437  20.594  1.00 98.38           H  
ATOM   3532 HD23 LEU A 221      -8.206  17.148  19.397  1.00 98.38           H  
ATOM   3533  N   ASN A 222      -4.532  13.064  18.561  1.00 98.00           N  
ATOM   3534  H   ASN A 222      -5.246  12.541  19.047  1.00 98.00           H  
ATOM   3535  CA  ASN A 222      -3.131  12.872  18.932  1.00 98.00           C  
ATOM   3536  HA  ASN A 222      -2.668  13.849  19.068  1.00 98.00           H  
ATOM   3537  C   ASN A 222      -2.329  12.162  17.834  1.00 98.00           C  
ATOM   3538  CB  ASN A 222      -3.046  12.085  20.247  1.00 98.00           C  
ATOM   3539  HB2 ASN A 222      -3.680  11.201  20.180  1.00 98.00           H  
ATOM   3540  HB3 ASN A 222      -2.022  11.740  20.390  1.00 98.00           H  
ATOM   3541  O   ASN A 222      -1.201  12.575  17.570  1.00 98.00           O  
ATOM   3542  CG  ASN A 222      -3.427  12.880  21.477  1.00 98.00           C  
ATOM   3543  ND2 ASN A 222      -3.767  12.198  22.543  1.00 98.00           N  
ATOM   3544 HD21 ASN A 222      -4.095  12.714  23.348  1.00 98.00           H  
ATOM   3545 HD22 ASN A 222      -3.872  11.197  22.464  1.00 98.00           H  
ATOM   3546  OD1 ASN A 222      -3.326  14.100  21.554  1.00 98.00           O  
ATOM   3547  N   LEU A 223      -2.898  11.133  17.199  1.00 98.38           N  
ATOM   3548  H   LEU A 223      -3.824  10.846  17.482  1.00 98.38           H  
ATOM   3549  CA  LEU A 223      -2.261  10.406  16.099  1.00 98.38           C  
ATOM   3550  HA  LEU A 223      -1.278  10.058  16.418  1.00 98.38           H  
ATOM   3551  C   LEU A 223      -2.028  11.321  14.896  1.00 98.38           C  
ATOM   3552  CB  LEU A 223      -3.135   9.200  15.699  1.00 98.38           C  
ATOM   3553  HB2 LEU A 223      -2.766   8.804  14.753  1.00 98.38           H  
ATOM   3554  HB3 LEU A 223      -4.155   9.546  15.533  1.00 98.38           H  
ATOM   3555  O   LEU A 223      -0.914  11.384  14.374  1.00 98.38           O  
ATOM   3556  CG  LEU A 223      -3.160   8.049  16.720  1.00 98.38           C  
ATOM   3557  HG  LEU A 223      -3.456   8.425  17.699  1.00 98.38           H  
ATOM   3558  CD1 LEU A 223      -4.173   6.995  16.273  1.00 98.38           C  
ATOM   3559 HD11 LEU A 223      -3.884   6.570  15.312  1.00 98.38           H  
ATOM   3560 HD12 LEU A 223      -4.231   6.198  17.013  1.00 98.38           H  
ATOM   3561 HD13 LEU A 223      -5.158   7.451  16.175  1.00 98.38           H  
ATOM   3562  CD2 LEU A 223      -1.789   7.383  16.848  1.00 98.38           C  
ATOM   3563 HD21 LEU A 223      -1.857   6.541  17.537  1.00 98.38           H  
ATOM   3564 HD22 LEU A 223      -1.059   8.085  17.251  1.00 98.38           H  
ATOM   3565 HD23 LEU A 223      -1.458   7.020  15.875  1.00 98.38           H  
ATOM   3566  N   LEU A 224      -3.051  12.083  14.502  1.00 98.31           N  
ATOM   3567  H   LEU A 224      -3.941  11.975  14.966  1.00 98.31           H  
ATOM   3568  CA  LEU A 224      -2.959  13.010  13.378  1.00 98.31           C  
ATOM   3569  HA  LEU A 224      -2.578  12.453  12.522  1.00 98.31           H  
ATOM   3570  C   LEU A 224      -1.973  14.154  13.661  1.00 98.31           C  
ATOM   3571  CB  LEU A 224      -4.375  13.517  13.059  1.00 98.31           C  
ATOM   3572  HB2 LEU A 224      -5.042  12.661  12.950  1.00 98.31           H  
ATOM   3573  HB3 LEU A 224      -4.734  14.115  13.896  1.00 98.31           H  
ATOM   3574  O   LEU A 224      -1.173  14.514  12.795  1.00 98.31           O  
ATOM   3575  CG  LEU A 224      -4.448  14.357  11.774  1.00 98.31           C  
ATOM   3576  HG  LEU A 224      -3.792  15.221  11.875  1.00 98.31           H  
ATOM   3577  CD1 LEU A 224      -4.036  13.570  10.529  1.00 98.31           C  
ATOM   3578 HD11 LEU A 224      -4.622  12.654  10.461  1.00 98.31           H  
ATOM   3579 HD12 LEU A 224      -2.971  13.341  10.556  1.00 98.31           H  
ATOM   3580 HD13 LEU A 224      -4.238  14.178   9.647  1.00 98.31           H  
ATOM   3581  CD2 LEU A 224      -5.870  14.856  11.565  1.00 98.31           C  
ATOM   3582 HD21 LEU A 224      -6.534  14.030  11.309  1.00 98.31           H  
ATOM   3583 HD22 LEU A 224      -5.870  15.573  10.744  1.00 98.31           H  
ATOM   3584 HD23 LEU A 224      -6.243  15.349  12.462  1.00 98.31           H  
ATOM   3585  N   TYR A 225      -1.974  14.685  14.888  1.00 98.25           N  
ATOM   3586  H   TYR A 225      -2.684  14.380  15.538  1.00 98.25           H  
ATOM   3587  CA  TYR A 225      -1.004  15.685  15.335  1.00 98.25           C  
ATOM   3588  HA  TYR A 225      -1.045  16.546  14.667  1.00 98.25           H  
ATOM   3589  C   TYR A 225       0.433  15.149  15.280  1.00 98.25           C  
ATOM   3590  CB  TYR A 225      -1.376  16.162  16.745  1.00 98.25           C  
ATOM   3591  HB2 TYR A 225      -2.339  16.670  16.700  1.00 98.25           H  
ATOM   3592  HB3 TYR A 225      -1.491  15.296  17.397  1.00 98.25           H  
ATOM   3593  O   TYR A 225       1.293  15.784  14.675  1.00 98.25           O  
ATOM   3594  CG  TYR A 225      -0.360  17.100  17.365  1.00 98.25           C  
ATOM   3595  CD1 TYR A 225       0.609  16.595  18.256  1.00 98.25           C  
ATOM   3596  HD1 TYR A 225       0.637  15.538  18.476  1.00 98.25           H  
ATOM   3597  CD2 TYR A 225      -0.354  18.463  17.013  1.00 98.25           C  
ATOM   3598  HD2 TYR A 225      -1.080  18.847  16.311  1.00 98.25           H  
ATOM   3599  CE1 TYR A 225       1.582  17.454  18.801  1.00 98.25           C  
ATOM   3600  HE1 TYR A 225       2.351  17.064  19.452  1.00 98.25           H  
ATOM   3601  CE2 TYR A 225       0.620  19.324  17.555  1.00 98.25           C  
ATOM   3602  HE2 TYR A 225       0.651  20.367  17.274  1.00 98.25           H  
ATOM   3603  OH  TYR A 225       2.530  19.648  18.966  1.00 98.25           O  
ATOM   3604  HH  TYR A 225       3.174  19.195  19.514  1.00 98.25           H  
ATOM   3605  CZ  TYR A 225       1.588  18.820  18.447  1.00 98.25           C  
ATOM   3606  N   ALA A 226       0.696  13.969  15.852  1.00 97.38           N  
ATOM   3607  H   ALA A 226      -0.057  13.460  16.293  1.00 97.38           H  
ATOM   3608  CA  ALA A 226       2.031  13.366  15.862  1.00 97.38           C  
ATOM   3609  HA  ALA A 226       2.729  14.064  16.325  1.00 97.38           H  
ATOM   3610  C   ALA A 226       2.549  13.076  14.444  1.00 97.38           C  
ATOM   3611  CB  ALA A 226       1.982  12.087  16.705  1.00 97.38           C  
ATOM   3612  HB1 ALA A 226       1.669  12.325  17.722  1.00 97.38           H  
ATOM   3613  HB2 ALA A 226       2.971  11.630  16.737  1.00 97.38           H  
ATOM   3614  HB3 ALA A 226       1.277  11.378  16.271  1.00 97.38           H  
ATOM   3615  O   ALA A 226       3.719  13.319  14.152  1.00 97.38           O  
ATOM   3616  N   GLN A 227       1.671  12.604  13.554  1.00 97.62           N  
ATOM   3617  H   GLN A 227       0.735  12.383  13.862  1.00 97.62           H  
ATOM   3618  CA  GLN A 227       1.996  12.423  12.143  1.00 97.62           C  
ATOM   3619  HA  GLN A 227       2.880  11.790  12.065  1.00 97.62           H  
ATOM   3620  C   GLN A 227       2.354  13.755  11.472  1.00 97.62           C  
ATOM   3621  CB  GLN A 227       0.820  11.725  11.444  1.00 97.62           C  
ATOM   3622  HB2 GLN A 227      -0.065  12.361  11.483  1.00 97.62           H  
ATOM   3623  HB3 GLN A 227       0.600  10.788  11.956  1.00 97.62           H  
ATOM   3624  O   GLN A 227       3.389  13.849  10.823  1.00 97.62           O  
ATOM   3625  CG  GLN A 227       1.161  11.422   9.983  1.00 97.62           C  
ATOM   3626  HG2 GLN A 227       1.464  12.342   9.482  1.00 97.62           H  
ATOM   3627  HG3 GLN A 227       2.005  10.733   9.948  1.00 97.62           H  
ATOM   3628  CD  GLN A 227       0.005  10.818   9.201  1.00 97.62           C  
ATOM   3629  NE2 GLN A 227      -0.211  11.300   7.997  1.00 97.62           N  
ATOM   3630 HE21 GLN A 227       0.386  12.041   7.659  1.00 97.62           H  
ATOM   3631 HE22 GLN A 227      -0.964  10.897   7.458  1.00 97.62           H  
ATOM   3632  OE1 GLN A 227      -0.694   9.903   9.619  1.00 97.62           O  
ATOM   3633  N   THR A 228       1.536  14.790  11.666  1.00 98.19           N  
ATOM   3634  H   THR A 228       0.704  14.646  12.220  1.00 98.19           H  
ATOM   3635  CA  THR A 228       1.739  16.099  11.028  1.00 98.19           C  
ATOM   3636  HA  THR A 228       1.816  15.958   9.950  1.00 98.19           H  
ATOM   3637  C   THR A 228       3.030  16.769  11.495  1.00 98.19           C  
ATOM   3638  CB  THR A 228       0.549  17.022  11.310  1.00 98.19           C  
ATOM   3639  HB  THR A 228       0.484  17.217  12.381  1.00 98.19           H  
ATOM   3640  O   THR A 228       3.764  17.316  10.678  1.00 98.19           O  
ATOM   3641  CG2 THR A 228       0.651  18.350  10.567  1.00 98.19           C  
ATOM   3642 HG21 THR A 228       1.533  18.907  10.885  1.00 98.19           H  
ATOM   3643 HG22 THR A 228      -0.235  18.944  10.789  1.00 98.19           H  
ATOM   3644 HG23 THR A 228       0.711  18.170   9.494  1.00 98.19           H  
ATOM   3645  OG1 THR A 228      -0.651  16.419  10.879  1.00 98.19           O  
ATOM   3646  HG1 THR A 228      -0.869  15.718  11.498  1.00 98.19           H  
ATOM   3647  N   VAL A 229       3.340  16.698  12.794  1.00 97.31           N  
ATOM   3648  H   VAL A 229       2.693  16.243  13.422  1.00 97.31           H  
ATOM   3649  CA  VAL A 229       4.611  17.203  13.335  1.00 97.31           C  
ATOM   3650  HA  VAL A 229       4.713  18.257  13.077  1.00 97.31           H  
ATOM   3651  C   VAL A 229       5.792  16.481  12.686  1.00 97.31           C  
ATOM   3652  CB  VAL A 229       4.649  17.075  14.870  1.00 97.31           C  
ATOM   3653  HB  VAL A 229       4.380  16.057  15.155  1.00 97.31           H  
ATOM   3654  O   VAL A 229       6.688  17.140  12.168  1.00 97.31           O  
ATOM   3655  CG1 VAL A 229       6.029  17.394  15.452  1.00 97.31           C  
ATOM   3656 HG11 VAL A 229       6.757  16.641  15.149  1.00 97.31           H  
ATOM   3657 HG12 VAL A 229       5.998  17.392  16.542  1.00 97.31           H  
ATOM   3658 HG13 VAL A 229       6.380  18.365  15.103  1.00 97.31           H  
ATOM   3659  CG2 VAL A 229       3.650  18.046  15.515  1.00 97.31           C  
ATOM   3660 HG21 VAL A 229       3.661  17.916  16.597  1.00 97.31           H  
ATOM   3661 HG22 VAL A 229       2.639  17.858  15.154  1.00 97.31           H  
ATOM   3662 HG23 VAL A 229       3.921  19.072  15.265  1.00 97.31           H  
ATOM   3663  N   SER A 230       5.755  15.147  12.627  1.00 95.75           N  
ATOM   3664  H   SER A 230       4.975  14.659  13.043  1.00 95.75           H  
ATOM   3665  CA  SER A 230       6.828  14.361  12.010  1.00 95.75           C  
ATOM   3666  HA  SER A 230       7.764  14.615  12.507  1.00 95.75           H  
ATOM   3667  C   SER A 230       6.996  14.660  10.515  1.00 95.75           C  
ATOM   3668  CB  SER A 230       6.546  12.873  12.218  1.00 95.75           C  
ATOM   3669  HB2 SER A 230       5.648  12.583  11.674  1.00 95.75           H  
ATOM   3670  HB3 SER A 230       6.395  12.681  13.281  1.00 95.75           H  
ATOM   3671  O   SER A 230       8.121  14.770  10.028  1.00 95.75           O  
ATOM   3672  OG  SER A 230       7.645  12.114  11.764  1.00 95.75           O  
ATOM   3673  HG  SER A 230       8.435  12.498  12.152  1.00 95.75           H  
ATOM   3674  N   ASP A 231       5.894  14.834   9.783  1.00 96.44           N  
ATOM   3675  H   ASP A 231       4.996  14.679  10.218  1.00 96.44           H  
ATOM   3676  CA  ASP A 231       5.921  15.177   8.360  1.00 96.44           C  
ATOM   3677  HA  ASP A 231       6.566  14.470   7.839  1.00 96.44           H  
ATOM   3678  C   ASP A 231       6.503  16.593   8.125  1.00 96.44           C  
ATOM   3679  CB  ASP A 231       4.503  15.052   7.768  1.00 96.44           C  
ATOM   3680  HB2 ASP A 231       3.823  15.671   8.354  1.00 96.44           H  
ATOM   3681  HB3 ASP A 231       4.528  15.455   6.755  1.00 96.44           H  
ATOM   3682  O   ASP A 231       7.213  16.808   7.142  1.00 96.44           O  
ATOM   3683  CG  ASP A 231       3.917  13.630   7.672  1.00 96.44           C  
ATOM   3684  OD1 ASP A 231       4.623  12.604   7.808  1.00 96.44           O  
ATOM   3685  OD2 ASP A 231       2.708  13.508   7.370  1.00 96.44           O  
ATOM   3686  N   ILE A 232       6.264  17.556   9.027  1.00 96.81           N  
ATOM   3687  H   ILE A 232       5.665  17.334   9.809  1.00 96.81           H  
ATOM   3688  CA  ILE A 232       6.885  18.895   8.981  1.00 96.81           C  
ATOM   3689  HA  ILE A 232       6.800  19.288   7.967  1.00 96.81           H  
ATOM   3690  C   ILE A 232       8.385  18.816   9.288  1.00 96.81           C  
ATOM   3691  CB  ILE A 232       6.156  19.875   9.935  1.00 96.81           C  
ATOM   3692  HB  ILE A 232       6.026  19.387  10.901  1.00 96.81           H  
ATOM   3693  O   ILE A 232       9.191  19.365   8.540  1.00 96.81           O  
ATOM   3694  CG1 ILE A 232       4.765  20.226   9.364  1.00 96.81           C  
ATOM   3695 HG12 ILE A 232       4.877  20.908   8.522  1.00 96.81           H  
ATOM   3696 HG13 ILE A 232       4.292  19.316   8.995  1.00 96.81           H  
ATOM   3697  CG2 ILE A 232       6.966  21.170  10.159  1.00 96.81           C  
ATOM   3698 HG21 ILE A 232       7.241  21.606   9.199  1.00 96.81           H  
ATOM   3699 HG22 ILE A 232       6.392  21.894  10.737  1.00 96.81           H  
ATOM   3700 HG23 ILE A 232       7.873  20.952  10.723  1.00 96.81           H  
ATOM   3701  CD1 ILE A 232       3.805  20.841  10.386  1.00 96.81           C  
ATOM   3702 HD11 ILE A 232       3.690  20.162  11.230  1.00 96.81           H  
ATOM   3703 HD12 ILE A 232       2.833  20.996   9.917  1.00 96.81           H  
ATOM   3704 HD13 ILE A 232       4.180  21.802  10.739  1.00 96.81           H  
ATOM   3705  N   GLU A 233       8.776  18.112  10.352  1.00 94.06           N  
ATOM   3706  H   GLU A 233       8.068  17.691  10.937  1.00 94.06           H  
ATOM   3707  CA  GLU A 233      10.180  17.967  10.767  1.00 94.06           C  
ATOM   3708  HA  GLU A 233      10.617  18.952  10.933  1.00 94.06           H  
ATOM   3709  C   GLU A 233      11.035  17.275   9.696  1.00 94.06           C  
ATOM   3710  CB  GLU A 233      10.239  17.171  12.079  1.00 94.06           C  
ATOM   3711  HB2 GLU A 233       9.628  16.276  11.967  1.00 94.06           H  
ATOM   3712  HB3 GLU A 233      11.268  16.865  12.266  1.00 94.06           H  
ATOM   3713  O   GLU A 233      12.185  17.649   9.471  1.00 94.06           O  
ATOM   3714  CG  GLU A 233       9.756  18.001  13.280  1.00 94.06           C  
ATOM   3715  HG2 GLU A 233       8.794  18.457  13.047  1.00 94.06           H  
ATOM   3716  HG3 GLU A 233      10.467  18.811  13.442  1.00 94.06           H  
ATOM   3717  CD  GLU A 233       9.611  17.183  14.574  1.00 94.06           C  
ATOM   3718  OE1 GLU A 233       9.423  17.827  15.632  1.00 94.06           O  
ATOM   3719  OE2 GLU A 233       9.638  15.931  14.509  1.00 94.06           O  
ATOM   3720  N   ARG A 234      10.454  16.313   8.970  1.00 92.44           N  
ATOM   3721  H   ARG A 234       9.525  16.028   9.249  1.00 92.44           H  
ATOM   3722  CA  ARG A 234      11.088  15.627   7.831  1.00 92.44           C  
ATOM   3723  HA  ARG A 234      12.146  15.492   8.054  1.00 92.44           H  
ATOM   3724  C   ARG A 234      11.044  16.439   6.528  1.00 92.44           C  
ATOM   3725  CB  ARG A 234      10.436  14.244   7.668  1.00 92.44           C  
ATOM   3726  HB2 ARG A 234       9.357  14.369   7.577  1.00 92.44           H  
ATOM   3727  HB3 ARG A 234      10.803  13.779   6.753  1.00 92.44           H  
ATOM   3728  O   ARG A 234      11.544  15.983   5.497  1.00 92.44           O  
ATOM   3729  CG  ARG A 234      10.756  13.298   8.839  1.00 92.44           C  
ATOM   3730  HG2 ARG A 234      10.569  13.788   9.794  1.00 92.44           H  
ATOM   3731  HG3 ARG A 234      11.810  13.022   8.791  1.00 92.44           H  
ATOM   3732  CD  ARG A 234       9.888  12.038   8.754  1.00 92.44           C  
ATOM   3733  HD2 ARG A 234       8.852  12.333   8.920  1.00 92.44           H  
ATOM   3734  HD3 ARG A 234       9.973  11.614   7.754  1.00 92.44           H  
ATOM   3735  NE  ARG A 234      10.295  11.021   9.747  1.00 92.44           N  
ATOM   3736  HE  ARG A 234      11.222  11.104  10.138  1.00 92.44           H  
ATOM   3737  NH1 ARG A 234       8.322   9.854   9.840  1.00 92.44           N  
ATOM   3738 HH11 ARG A 234       7.915  10.622   9.326  1.00 92.44           H  
ATOM   3739 HH12 ARG A 234       7.740   9.420  10.542  1.00 92.44           H  
ATOM   3740  NH2 ARG A 234      10.037   9.149  11.039  1.00 92.44           N  
ATOM   3741 HH21 ARG A 234       9.477   8.358  11.322  1.00 92.44           H  
ATOM   3742 HH22 ARG A 234      11.023   9.107  11.255  1.00 92.44           H  
ATOM   3743  CZ  ARG A 234       9.558  10.021  10.200  1.00 92.44           C  
ATOM   3744  N   GLY A 235      10.419  17.619   6.531  1.00 92.75           N  
ATOM   3745  H   GLY A 235      10.056  17.957   7.410  1.00 92.75           H  
ATOM   3746  CA  GLY A 235      10.261  18.479   5.357  1.00 92.75           C  
ATOM   3747  HA2 GLY A 235       9.799  19.413   5.679  1.00 92.75           H  
ATOM   3748  HA3 GLY A 235      11.241  18.702   4.934  1.00 92.75           H  
ATOM   3749  C   GLY A 235       9.376  17.876   4.265  1.00 92.75           C  
ATOM   3750  O   GLY A 235       9.597  18.132   3.083  1.00 92.75           O  
ATOM   3751  N   TRP A 236       8.434  17.005   4.627  1.00 94.06           N  
ATOM   3752  H   TRP A 236       8.293  16.841   5.613  1.00 94.06           H  
ATOM   3753  CA  TRP A 236       7.426  16.470   3.706  1.00 94.06           C  
ATOM   3754  HA  TRP A 236       7.871  16.271   2.731  1.00 94.06           H  
ATOM   3755  C   TRP A 236       6.313  17.486   3.481  1.00 94.06           C  
ATOM   3756  CB  TRP A 236       6.842  15.168   4.257  1.00 94.06           C  
ATOM   3757  HB2 TRP A 236       6.409  15.348   5.241  1.00 94.06           H  
ATOM   3758  HB3 TRP A 236       6.021  14.873   3.603  1.00 94.06           H  
ATOM   3759  O   TRP A 236       5.850  17.646   2.357  1.00 94.06           O  
ATOM   3760  CG  TRP A 236       7.764  13.995   4.358  1.00 94.06           C  
ATOM   3761  CD1 TRP A 236       9.117  14.000   4.304  1.00 94.06           C  
ATOM   3762  HD1 TRP A 236       9.740  14.877   4.211  1.00 94.06           H  
ATOM   3763  CD2 TRP A 236       7.381  12.601   4.520  1.00 94.06           C  
ATOM   3764  CE2 TRP A 236       8.563  11.804   4.478  1.00 94.06           C  
ATOM   3765  CE3 TRP A 236       6.150  11.935   4.685  1.00 94.06           C  
ATOM   3766  HE3 TRP A 236       5.243  12.515   4.773  1.00 94.06           H  
ATOM   3767  NE1 TRP A 236       9.593  12.709   4.371  1.00 94.06           N  
ATOM   3768  HE1 TRP A 236      10.575  12.473   4.353  1.00 94.06           H  
ATOM   3769  CH2 TRP A 236       7.283   9.775   4.651  1.00 94.06           C  
ATOM   3770  HH2 TRP A 236       7.245   8.696   4.648  1.00 94.06           H  
ATOM   3771  CZ2 TRP A 236       8.526  10.408   4.526  1.00 94.06           C  
ATOM   3772  HZ2 TRP A 236       9.431   9.825   4.442  1.00 94.06           H  
ATOM   3773  CZ3 TRP A 236       6.105  10.533   4.772  1.00 94.06           C  
ATOM   3774  HZ3 TRP A 236       5.161  10.038   4.946  1.00 94.06           H  
ATOM   3775  N   ILE A 237       5.948  18.204   4.542  1.00 96.44           N  
ATOM   3776  H   ILE A 237       6.396  17.997   5.423  1.00 96.44           H  
ATOM   3777  CA  ILE A 237       5.099  19.389   4.475  1.00 96.44           C  
ATOM   3778  HA  ILE A 237       4.476  19.337   3.582  1.00 96.44           H  
ATOM   3779  C   ILE A 237       6.015  20.605   4.351  1.00 96.44           C  
ATOM   3780  CB  ILE A 237       4.166  19.455   5.699  1.00 96.44           C  
ATOM   3781  HB  ILE A 237       4.780  19.463   6.600  1.00 96.44           H  
ATOM   3782  O   ILE A 237       6.957  20.769   5.129  1.00 96.44           O  
ATOM   3783  CG1 ILE A 237       3.254  18.207   5.724  1.00 96.44           C  
ATOM   3784 HG12 ILE A 237       2.599  18.240   4.854  1.00 96.44           H  
ATOM   3785 HG13 ILE A 237       3.858  17.304   5.634  1.00 96.44           H  
ATOM   3786  CG2 ILE A 237       3.321  20.742   5.655  1.00 96.44           C  
ATOM   3787 HG21 ILE A 237       3.961  21.625   5.646  1.00 96.44           H  
ATOM   3788 HG22 ILE A 237       2.687  20.810   6.539  1.00 96.44           H  
ATOM   3789 HG23 ILE A 237       2.694  20.748   4.763  1.00 96.44           H  
ATOM   3790  CD1 ILE A 237       2.406  18.041   6.990  1.00 96.44           C  
ATOM   3791 HD11 ILE A 237       1.769  18.911   7.153  1.00 96.44           H  
ATOM   3792 HD12 ILE A 237       1.774  17.159   6.884  1.00 96.44           H  
ATOM   3793 HD13 ILE A 237       3.055  17.897   7.854  1.00 96.44           H  
ATOM   3794  N   LEU A 238       5.752  21.455   3.362  1.00 94.19           N  
ATOM   3795  H   LEU A 238       4.916  21.309   2.814  1.00 94.19           H  
ATOM   3796  CA  LEU A 238       6.573  22.628   3.085  1.00 94.19           C  
ATOM   3797  HA  LEU A 238       7.592  22.429   3.416  1.00 94.19           H  
ATOM   3798  C   LEU A 238       6.056  23.827   3.876  1.00 94.19           C  
ATOM   3799  CB  LEU A 238       6.612  22.906   1.577  1.00 94.19           C  
ATOM   3800  HB2 LEU A 238       5.593  23.107   1.246  1.00 94.19           H  
ATOM   3801  HB3 LEU A 238       7.208  23.801   1.404  1.00 94.19           H  
ATOM   3802  O   LEU A 238       4.891  24.211   3.770  1.00 94.19           O  
ATOM   3803  CG  LEU A 238       7.173  21.755   0.723  1.00 94.19           C  
ATOM   3804  HG  LEU A 238       6.566  20.860   0.858  1.00 94.19           H  
ATOM   3805  CD1 LEU A 238       7.105  22.165  -0.747  1.00 94.19           C  
ATOM   3806 HD11 LEU A 238       7.527  21.368  -1.359  1.00 94.19           H  
ATOM   3807 HD12 LEU A 238       7.656  23.089  -0.918  1.00 94.19           H  
ATOM   3808 HD13 LEU A 238       6.061  22.279  -1.037  1.00 94.19           H  
ATOM   3809  CD2 LEU A 238       8.628  21.425   1.067  1.00 94.19           C  
ATOM   3810 HD21 LEU A 238       9.250  22.317   0.986  1.00 94.19           H  
ATOM   3811 HD22 LEU A 238       8.684  21.021   2.078  1.00 94.19           H  
ATOM   3812 HD23 LEU A 238       8.995  20.657   0.386  1.00 94.19           H  
ATOM   3813  N   VAL A 239       6.950  24.431   4.655  1.00 96.00           N  
ATOM   3814  H   VAL A 239       7.887  24.055   4.688  1.00 96.00           H  
ATOM   3815  CA  VAL A 239       6.611  25.478   5.620  1.00 96.00           C  
ATOM   3816  HA  VAL A 239       5.586  25.807   5.450  1.00 96.00           H  
ATOM   3817  C   VAL A 239       7.537  26.675   5.426  1.00 96.00           C  
ATOM   3818  CB  VAL A 239       6.698  24.929   7.059  1.00 96.00           C  
ATOM   3819  HB  VAL A 239       7.745  24.812   7.339  1.00 96.00           H  
ATOM   3820  O   VAL A 239       8.760  26.538   5.405  1.00 96.00           O  
ATOM   3821  CG1 VAL A 239       6.040  25.887   8.044  1.00 96.00           C  
ATOM   3822 HG11 VAL A 239       4.963  25.913   7.879  1.00 96.00           H  
ATOM   3823 HG12 VAL A 239       6.462  26.885   7.928  1.00 96.00           H  
ATOM   3824 HG13 VAL A 239       6.257  25.542   9.055  1.00 96.00           H  
ATOM   3825  CG2 VAL A 239       6.004  23.571   7.224  1.00 96.00           C  
ATOM   3826 HG21 VAL A 239       6.625  22.785   6.794  1.00 96.00           H  
ATOM   3827 HG22 VAL A 239       5.849  23.341   8.279  1.00 96.00           H  
ATOM   3828 HG23 VAL A 239       5.045  23.577   6.707  1.00 96.00           H  
ATOM   3829  N   THR A 240       6.966  27.871   5.293  1.00 96.00           N  
ATOM   3830  H   THR A 240       5.957  27.915   5.271  1.00 96.00           H  
ATOM   3831  CA  THR A 240       7.732  29.128   5.291  1.00 96.00           C  
ATOM   3832  HA  THR A 240       8.606  28.996   4.653  1.00 96.00           H  
ATOM   3833  C   THR A 240       8.226  29.485   6.697  1.00 96.00           C  
ATOM   3834  CB  THR A 240       6.912  30.298   4.730  1.00 96.00           C  
ATOM   3835  HB  THR A 240       7.539  31.190   4.725  1.00 96.00           H  
ATOM   3836  O   THR A 240       7.742  28.962   7.700  1.00 96.00           O  
ATOM   3837  CG2 THR A 240       6.415  30.058   3.306  1.00 96.00           C  
ATOM   3838 HG21 THR A 240       7.263  29.873   2.647  1.00 96.00           H  
ATOM   3839 HG22 THR A 240       5.742  29.202   3.262  1.00 96.00           H  
ATOM   3840 HG23 THR A 240       5.885  30.943   2.954  1.00 96.00           H  
ATOM   3841  OG1 THR A 240       5.806  30.537   5.558  1.00 96.00           O  
ATOM   3842  HG1 THR A 240       5.162  29.869   5.315  1.00 96.00           H  
ATOM   3843  N   LYS A 241       9.163  30.436   6.809  1.00 95.69           N  
ATOM   3844  H   LYS A 241       9.536  30.842   5.963  1.00 95.69           H  
ATOM   3845  CA  LYS A 241       9.666  30.899   8.118  1.00 95.69           C  
ATOM   3846  HA  LYS A 241      10.096  30.050   8.649  1.00 95.69           H  
ATOM   3847  C   LYS A 241       8.554  31.433   9.028  1.00 95.69           C  
ATOM   3848  CB  LYS A 241      10.742  31.977   7.930  1.00 95.69           C  
ATOM   3849  HB2 LYS A 241      10.349  32.779   7.305  1.00 95.69           H  
ATOM   3850  HB3 LYS A 241      10.981  32.396   8.908  1.00 95.69           H  
ATOM   3851  O   LYS A 241       8.566  31.159  10.225  1.00 95.69           O  
ATOM   3852  CG  LYS A 241      12.034  31.423   7.314  1.00 95.69           C  
ATOM   3853  HG2 LYS A 241      12.415  30.616   7.941  1.00 95.69           H  
ATOM   3854  HG3 LYS A 241      11.827  31.029   6.319  1.00 95.69           H  
ATOM   3855  CD  LYS A 241      13.093  32.528   7.210  1.00 95.69           C  
ATOM   3856  HD2 LYS A 241      12.707  33.331   6.583  1.00 95.69           H  
ATOM   3857  HD3 LYS A 241      13.301  32.922   8.205  1.00 95.69           H  
ATOM   3858  CE  LYS A 241      14.383  31.971   6.598  1.00 95.69           C  
ATOM   3859  HE2 LYS A 241      14.143  31.524   5.633  1.00 95.69           H  
ATOM   3860  HE3 LYS A 241      14.762  31.178   7.243  1.00 95.69           H  
ATOM   3861  NZ  LYS A 241      15.411  33.028   6.423  1.00 95.69           N  
ATOM   3862  HZ1 LYS A 241      16.248  32.642   6.009  1.00 95.69           H  
ATOM   3863  HZ2 LYS A 241      15.657  33.442   7.311  1.00 95.69           H  
ATOM   3864  HZ3 LYS A 241      15.071  33.757   5.811  1.00 95.69           H  
ATOM   3865  N   GLU A 242       7.599  32.171   8.464  1.00 96.81           N  
ATOM   3866  H   GLU A 242       7.625  32.332   7.468  1.00 96.81           H  
ATOM   3867  CA  GLU A 242       6.481  32.735   9.226  1.00 96.81           C  
ATOM   3868  HA  GLU A 242       6.877  33.198  10.130  1.00 96.81           H  
ATOM   3869  C   GLU A 242       5.509  31.641   9.682  1.00 96.81           C  
ATOM   3870  CB  GLU A 242       5.796  33.826   8.387  1.00 96.81           C  
ATOM   3871  HB2 GLU A 242       6.526  34.605   8.168  1.00 96.81           H  
ATOM   3872  HB3 GLU A 242       5.476  33.396   7.438  1.00 96.81           H  
ATOM   3873  O   GLU A 242       5.201  31.546  10.869  1.00 96.81           O  
ATOM   3874  CG  GLU A 242       4.574  34.466   9.066  1.00 96.81           C  
ATOM   3875  HG2 GLU A 242       4.233  35.296   8.448  1.00 96.81           H  
ATOM   3876  HG3 GLU A 242       3.774  33.726   9.087  1.00 96.81           H  
ATOM   3877  CD  GLU A 242       4.837  34.977  10.495  1.00 96.81           C  
ATOM   3878  OE1 GLU A 242       3.871  34.957  11.295  1.00 96.81           O  
ATOM   3879  OE2 GLU A 242       5.997  35.341  10.805  1.00 96.81           O  
ATOM   3880  N   GLN A 243       5.119  30.734   8.780  1.00 96.94           N  
ATOM   3881  H   GLN A 243       5.417  30.836   7.821  1.00 96.94           H  
ATOM   3882  CA  GLN A 243       4.273  29.586   9.131  1.00 96.94           C  
ATOM   3883  HA  GLN A 243       3.326  29.943   9.536  1.00 96.94           H  
ATOM   3884  C   GLN A 243       4.934  28.702  10.197  1.00 96.94           C  
ATOM   3885  CB  GLN A 243       3.997  28.754   7.878  1.00 96.94           C  
ATOM   3886  HB2 GLN A 243       4.953  28.560   7.390  1.00 96.94           H  
ATOM   3887  HB3 GLN A 243       3.561  27.799   8.172  1.00 96.94           H  
ATOM   3888  O   GLN A 243       4.270  28.268  11.133  1.00 96.94           O  
ATOM   3889  CG  GLN A 243       3.028  29.434   6.899  1.00 96.94           C  
ATOM   3890  HG2 GLN A 243       3.273  30.491   6.794  1.00 96.94           H  
ATOM   3891  HG3 GLN A 243       2.016  29.362   7.296  1.00 96.94           H  
ATOM   3892  CD  GLN A 243       3.084  28.802   5.513  1.00 96.94           C  
ATOM   3893  NE2 GLN A 243       2.019  28.846   4.748  1.00 96.94           N  
ATOM   3894 HE21 GLN A 243       2.080  28.407   3.840  1.00 96.94           H  
ATOM   3895 HE22 GLN A 243       1.143  29.210   5.094  1.00 96.94           H  
ATOM   3896  OE1 GLN A 243       4.119  28.315   5.076  1.00 96.94           O  
ATOM   3897  N   HIS A 244       6.250  28.488  10.122  1.00 96.94           N  
ATOM   3898  H   HIS A 244       6.750  28.823   9.311  1.00 96.94           H  
ATOM   3899  CA  HIS A 244       6.989  27.737  11.137  1.00 96.94           C  
ATOM   3900  HA  HIS A 244       6.544  26.747  11.239  1.00 96.94           H  
ATOM   3901  C   HIS A 244       6.913  28.422  12.510  1.00 96.94           C  
ATOM   3902  CB  HIS A 244       8.440  27.567  10.670  1.00 96.94           C  
ATOM   3903  HB2 HIS A 244       8.918  28.543  10.591  1.00 96.94           H  
ATOM   3904  HB3 HIS A 244       8.442  27.111   9.679  1.00 96.94           H  
ATOM   3905  O   HIS A 244       6.776  27.757  13.537  1.00 96.94           O  
ATOM   3906  CG  HIS A 244       9.256  26.699  11.591  1.00 96.94           C  
ATOM   3907  CD2 HIS A 244       9.624  25.399  11.375  1.00 96.94           C  
ATOM   3908  HD2 HIS A 244       9.395  24.805  10.502  1.00 96.94           H  
ATOM   3909  ND1 HIS A 244       9.732  27.055  12.834  1.00 96.94           N  
ATOM   3910  HD1 HIS A 244       9.520  27.912  13.324  1.00 96.94           H  
ATOM   3911  CE1 HIS A 244      10.365  25.991  13.355  1.00 96.94           C  
ATOM   3912  HE1 HIS A 244      10.808  25.942  14.339  1.00 96.94           H  
ATOM   3913  NE2 HIS A 244      10.337  24.968  12.496  1.00 96.94           N  
ATOM   3914  N   ARG A 245       6.964  29.759  12.553  1.00 97.00           N  
ATOM   3915  H   ARG A 245       7.043  30.260  11.679  1.00 97.00           H  
ATOM   3916  CA  ARG A 245       6.818  30.531  13.796  1.00 97.00           C  
ATOM   3917  HA  ARG A 245       7.502  30.115  14.535  1.00 97.00           H  
ATOM   3918  C   ARG A 245       5.414  30.392  14.387  1.00 97.00           C  
ATOM   3919  CB  ARG A 245       7.172  32.005  13.524  1.00 97.00           C  
ATOM   3920  HB2 ARG A 245       7.815  32.074  12.647  1.00 97.00           H  
ATOM   3921  HB3 ARG A 245       6.270  32.583  13.324  1.00 97.00           H  
ATOM   3922  O   ARG A 245       5.277  30.220  15.597  1.00 97.00           O  
ATOM   3923  CG  ARG A 245       7.933  32.601  14.712  1.00 97.00           C  
ATOM   3924  HG2 ARG A 245       8.863  32.044  14.830  1.00 97.00           H  
ATOM   3925  HG3 ARG A 245       7.351  32.494  15.627  1.00 97.00           H  
ATOM   3926  CD  ARG A 245       8.284  34.074  14.479  1.00 97.00           C  
ATOM   3927  HD2 ARG A 245       8.474  34.245  13.420  1.00 97.00           H  
ATOM   3928  HD3 ARG A 245       9.205  34.276  15.027  1.00 97.00           H  
ATOM   3929  NE  ARG A 245       7.214  34.975  14.947  1.00 97.00           N  
ATOM   3930  HE  ARG A 245       6.273  34.731  14.672  1.00 97.00           H  
ATOM   3931  NH1 ARG A 245       8.550  36.650  15.787  1.00 97.00           N  
ATOM   3932 HH11 ARG A 245       9.351  36.197  15.370  1.00 97.00           H  
ATOM   3933 HH12 ARG A 245       8.638  37.555  16.226  1.00 97.00           H  
ATOM   3934  NH2 ARG A 245       6.340  36.770  16.042  1.00 97.00           N  
ATOM   3935 HH21 ARG A 245       5.413  36.429  15.828  1.00 97.00           H  
ATOM   3936 HH22 ARG A 245       6.452  37.660  16.505  1.00 97.00           H  
ATOM   3937  CZ  ARG A 245       7.373  36.121  15.588  1.00 97.00           C  
ATOM   3938  N   GLN A 246       4.392  30.424  13.536  1.00 97.56           N  
ATOM   3939  H   GLN A 246       4.594  30.608  12.564  1.00 97.56           H  
ATOM   3940  CA  GLN A 246       2.995  30.231  13.930  1.00 97.56           C  
ATOM   3941  HA  GLN A 246       2.743  30.935  14.723  1.00 97.56           H  
ATOM   3942  C   GLN A 246       2.757  28.820  14.476  1.00 97.56           C  
ATOM   3943  CB  GLN A 246       2.084  30.506  12.728  1.00 97.56           C  
ATOM   3944  HB2 GLN A 246       2.397  29.884  11.889  1.00 97.56           H  
ATOM   3945  HB3 GLN A 246       1.058  30.244  12.988  1.00 97.56           H  
ATOM   3946  O   GLN A 246       2.238  28.670  15.581  1.00 97.56           O  
ATOM   3947  CG  GLN A 246       2.119  31.981  12.306  1.00 97.56           C  
ATOM   3948  HG2 GLN A 246       1.666  32.589  13.089  1.00 97.56           H  
ATOM   3949  HG3 GLN A 246       3.147  32.318  12.179  1.00 97.56           H  
ATOM   3950  CD  GLN A 246       1.381  32.244  11.001  1.00 97.56           C  
ATOM   3951  NE2 GLN A 246       1.391  33.475  10.547  1.00 97.56           N  
ATOM   3952 HE21 GLN A 246       2.054  34.132  10.933  1.00 97.56           H  
ATOM   3953 HE22 GLN A 246       0.927  33.639   9.665  1.00 97.56           H  
ATOM   3954  OE1 GLN A 246       0.808  31.368  10.373  1.00 97.56           O  
ATOM   3955  N   LEU A 247       3.219  27.794  13.757  1.00 98.12           N  
ATOM   3956  H   LEU A 247       3.616  27.992  12.850  1.00 98.12           H  
ATOM   3957  CA  LEU A 247       3.150  26.397  14.183  1.00 98.12           C  
ATOM   3958  HA  LEU A 247       2.107  26.106  14.307  1.00 98.12           H  
ATOM   3959  C   LEU A 247       3.843  26.189  15.531  1.00 98.12           C  
ATOM   3960  CB  LEU A 247       3.804  25.518  13.111  1.00 98.12           C  
ATOM   3961  HB2 LEU A 247       4.776  25.948  12.867  1.00 98.12           H  
ATOM   3962  HB3 LEU A 247       3.989  24.524  13.519  1.00 98.12           H  
ATOM   3963  O   LEU A 247       3.241  25.613  16.433  1.00 98.12           O  
ATOM   3964  CG  LEU A 247       2.977  25.367  11.824  1.00 98.12           C  
ATOM   3965  HG  LEU A 247       2.610  26.339  11.495  1.00 98.12           H  
ATOM   3966  CD1 LEU A 247       3.919  24.816  10.762  1.00 98.12           C  
ATOM   3967 HD11 LEU A 247       3.371  24.563   9.855  1.00 98.12           H  
ATOM   3968 HD12 LEU A 247       4.648  25.590  10.523  1.00 98.12           H  
ATOM   3969 HD13 LEU A 247       4.441  23.935  11.136  1.00 98.12           H  
ATOM   3970  CD2 LEU A 247       1.780  24.429  11.981  1.00 98.12           C  
ATOM   3971 HD21 LEU A 247       1.193  24.430  11.062  1.00 98.12           H  
ATOM   3972 HD22 LEU A 247       2.124  23.412  12.169  1.00 98.12           H  
ATOM   3973 HD23 LEU A 247       1.139  24.750  12.801  1.00 98.12           H  
ATOM   3974  N   LYS A 248       5.057  26.725  15.710  1.00 97.38           N  
ATOM   3975  H   LYS A 248       5.514  27.149  14.916  1.00 97.38           H  
ATOM   3976  CA  LYS A 248       5.785  26.635  16.982  1.00 97.38           C  
ATOM   3977  HA  LYS A 248       5.907  25.580  17.229  1.00 97.38           H  
ATOM   3978  C   LYS A 248       5.003  27.268  18.137  1.00 97.38           C  
ATOM   3979  CB  LYS A 248       7.177  27.259  16.815  1.00 97.38           C  
ATOM   3980  HB2 LYS A 248       7.085  28.333  16.656  1.00 97.38           H  
ATOM   3981  HB3 LYS A 248       7.665  26.812  15.949  1.00 97.38           H  
ATOM   3982  O   LYS A 248       4.888  26.664  19.198  1.00 97.38           O  
ATOM   3983  CG  LYS A 248       8.032  26.986  18.056  1.00 97.38           C  
ATOM   3984  HG2 LYS A 248       8.113  25.909  18.202  1.00 97.38           H  
ATOM   3985  HG3 LYS A 248       7.550  27.422  18.932  1.00 97.38           H  
ATOM   3986  CD  LYS A 248       9.433  27.583  17.927  1.00 97.38           C  
ATOM   3987  HD2 LYS A 248       9.945  27.139  17.073  1.00 97.38           H  
ATOM   3988  HD3 LYS A 248       9.353  28.663  17.801  1.00 97.38           H  
ATOM   3989  CE  LYS A 248      10.175  27.259  19.224  1.00 97.38           C  
ATOM   3990  HE2 LYS A 248      10.222  26.176  19.338  1.00 97.38           H  
ATOM   3991  HE3 LYS A 248       9.585  27.641  20.057  1.00 97.38           H  
ATOM   3992  NZ  LYS A 248      11.533  27.846  19.255  1.00 97.38           N  
ATOM   3993  HZ1 LYS A 248      11.461  28.852  19.208  1.00 97.38           H  
ATOM   3994  HZ2 LYS A 248      12.095  27.489  18.496  1.00 97.38           H  
ATOM   3995  HZ3 LYS A 248      11.967  27.606  20.135  1.00 97.38           H  
ATOM   3996  N   SER A 249       4.392  28.435  17.918  1.00 97.69           N  
ATOM   3997  H   SER A 249       4.517  28.882  17.022  1.00 97.69           H  
ATOM   3998  CA  SER A 249       3.543  29.074  18.934  1.00 97.69           C  
ATOM   3999  HA  SER A 249       4.140  29.208  19.836  1.00 97.69           H  
ATOM   4000  C   SER A 249       2.323  28.220  19.305  1.00 97.69           C  
ATOM   4001  CB  SER A 249       3.082  30.450  18.443  1.00 97.69           C  
ATOM   4002  HB2 SER A 249       3.951  31.026  18.125  1.00 97.69           H  
ATOM   4003  HB3 SER A 249       2.403  30.338  17.598  1.00 97.69           H  
ATOM   4004  O   SER A 249       1.928  28.177  20.470  1.00 97.69           O  
ATOM   4005  OG  SER A 249       2.428  31.139  19.496  1.00 97.69           O  
ATOM   4006  HG  SER A 249       3.014  31.070  20.253  1.00 97.69           H  
ATOM   4007  N   LEU A 250       1.730  27.510  18.340  1.00 97.81           N  
ATOM   4008  H   LEU A 250       2.081  27.592  17.397  1.00 97.81           H  
ATOM   4009  CA  LEU A 250       0.614  26.592  18.590  1.00 97.81           C  
ATOM   4010  HA  LEU A 250      -0.106  27.083  19.245  1.00 97.81           H  
ATOM   4011  C   LEU A 250       1.059  25.323  19.331  1.00 97.81           C  
ATOM   4012  CB  LEU A 250      -0.081  26.250  17.260  1.00 97.81           C  
ATOM   4013  HB2 LEU A 250      -0.822  25.471  17.441  1.00 97.81           H  
ATOM   4014  HB3 LEU A 250       0.662  25.849  16.572  1.00 97.81           H  
ATOM   4015  O   LEU A 250       0.324  24.842  20.194  1.00 97.81           O  
ATOM   4016  CG  LEU A 250      -0.784  27.445  16.592  1.00 97.81           C  
ATOM   4017  HG  LEU A 250      -0.096  28.287  16.514  1.00 97.81           H  
ATOM   4018  CD1 LEU A 250      -1.237  27.070  15.184  1.00 97.81           C  
ATOM   4019 HD11 LEU A 250      -1.619  27.954  14.673  1.00 97.81           H  
ATOM   4020 HD12 LEU A 250      -0.395  26.677  14.613  1.00 97.81           H  
ATOM   4021 HD13 LEU A 250      -2.032  26.326  15.233  1.00 97.81           H  
ATOM   4022  CD2 LEU A 250      -2.008  27.902  17.388  1.00 97.81           C  
ATOM   4023 HD21 LEU A 250      -1.703  28.306  18.353  1.00 97.81           H  
ATOM   4024 HD22 LEU A 250      -2.536  28.679  16.835  1.00 97.81           H  
ATOM   4025 HD23 LEU A 250      -2.681  27.059  17.548  1.00 97.81           H  
ATOM   4026  N   GLN A 251       2.264  24.811  19.053  1.00 96.56           N  
ATOM   4027  H   GLN A 251       2.804  25.233  18.311  1.00 96.56           H  
ATOM   4028  CA  GLN A 251       2.860  23.702  19.806  1.00 96.56           C  
ATOM   4029  HA  GLN A 251       2.161  22.865  19.817  1.00 96.56           H  
ATOM   4030  C   GLN A 251       3.121  24.094  21.266  1.00 96.56           C  
ATOM   4031  CB  GLN A 251       4.169  23.232  19.154  1.00 96.56           C  
ATOM   4032  HB2 GLN A 251       4.853  24.076  19.059  1.00 96.56           H  
ATOM   4033  HB3 GLN A 251       4.636  22.494  19.807  1.00 96.56           H  
ATOM   4034  O   GLN A 251       2.750  23.347  22.168  1.00 96.56           O  
ATOM   4035  CG  GLN A 251       3.967  22.585  17.779  1.00 96.56           C  
ATOM   4036  HG2 GLN A 251       3.286  21.738  17.864  1.00 96.56           H  
ATOM   4037  HG3 GLN A 251       3.508  23.302  17.099  1.00 96.56           H  
ATOM   4038  CD  GLN A 251       5.288  22.132  17.171  1.00 96.56           C  
ATOM   4039  NE2 GLN A 251       5.428  20.875  16.808  1.00 96.56           N  
ATOM   4040 HE21 GLN A 251       4.668  20.217  16.901  1.00 96.56           H  
ATOM   4041 HE22 GLN A 251       6.330  20.613  16.436  1.00 96.56           H  
ATOM   4042  OE1 GLN A 251       6.216  22.908  17.016  1.00 96.56           O  
ATOM   4043  N   GLU A 252       3.687  25.283  21.508  1.00 96.56           N  
ATOM   4044  H   GLU A 252       4.012  25.823  20.719  1.00 96.56           H  
ATOM   4045  CA  GLU A 252       3.945  25.822  22.855  1.00 96.56           C  
ATOM   4046  HA  GLU A 252       4.580  25.131  23.409  1.00 96.56           H  
ATOM   4047  C   GLU A 252       2.653  25.996  23.671  1.00 96.56           C  
ATOM   4048  CB  GLU A 252       4.674  27.174  22.729  1.00 96.56           C  
ATOM   4049  HB2 GLU A 252       4.129  27.789  22.013  1.00 96.56           H  
ATOM   4050  HB3 GLU A 252       4.657  27.680  23.694  1.00 96.56           H  
ATOM   4051  O   GLU A 252       2.637  25.746  24.874  1.00 96.56           O  
ATOM   4052  CG  GLU A 252       6.144  27.033  22.286  1.00 96.56           C  
ATOM   4053  HG2 GLU A 252       6.709  26.598  23.110  1.00 96.56           H  
ATOM   4054  HG3 GLU A 252       6.204  26.334  21.451  1.00 96.56           H  
ATOM   4055  CD  GLU A 252       6.803  28.361  21.860  1.00 96.56           C  
ATOM   4056  OE1 GLU A 252       7.995  28.313  21.458  1.00 96.56           O  
ATOM   4057  OE2 GLU A 252       6.127  29.417  21.891  1.00 96.56           O  
ATOM   4058  N   LYS A 253       1.547  26.367  23.014  1.00 96.31           N  
ATOM   4059  H   LYS A 253       1.648  26.597  22.036  1.00 96.31           H  
ATOM   4060  CA  LYS A 253       0.212  26.477  23.630  1.00 96.31           C  
ATOM   4061  HA  LYS A 253       0.326  26.826  24.656  1.00 96.31           H  
ATOM   4062  C   LYS A 253      -0.539  25.145  23.735  1.00 96.31           C  
ATOM   4063  CB  LYS A 253      -0.623  27.498  22.850  1.00 96.31           C  
ATOM   4064  HB2 LYS A 253      -0.633  27.216  21.797  1.00 96.31           H  
ATOM   4065  HB3 LYS A 253      -1.650  27.482  23.215  1.00 96.31           H  
ATOM   4066  O   LYS A 253      -1.631  25.113  24.295  1.00 96.31           O  
ATOM   4067  CG  LYS A 253      -0.083  28.925  23.008  1.00 96.31           C  
ATOM   4068  HG2 LYS A 253       0.971  28.962  22.736  1.00 96.31           H  
ATOM   4069  HG3 LYS A 253      -0.187  29.240  24.046  1.00 96.31           H  
ATOM   4070  CD  LYS A 253      -0.872  29.869  22.100  1.00 96.31           C  
ATOM   4071  HD2 LYS A 253      -1.911  29.904  22.429  1.00 96.31           H  
ATOM   4072  HD3 LYS A 253      -0.831  29.491  21.079  1.00 96.31           H  
ATOM   4073  CE  LYS A 253      -0.251  31.264  22.149  1.00 96.31           C  
ATOM   4074  HE2 LYS A 253      -0.309  31.641  23.170  1.00 96.31           H  
ATOM   4075  HE3 LYS A 253       0.801  31.174  21.879  1.00 96.31           H  
ATOM   4076  NZ  LYS A 253      -0.937  32.178  21.207  1.00 96.31           N  
ATOM   4077  HZ1 LYS A 253      -1.919  32.247  21.431  1.00 96.31           H  
ATOM   4078  HZ2 LYS A 253      -0.843  31.818  20.268  1.00 96.31           H  
ATOM   4079  HZ3 LYS A 253      -0.517  33.096  21.235  1.00 96.31           H  
ATOM   4080  N   VAL A 254       0.013  24.054  23.196  1.00 94.75           N  
ATOM   4081  H   VAL A 254       0.940  24.146  22.806  1.00 94.75           H  
ATOM   4082  CA  VAL A 254      -0.635  22.729  23.125  1.00 94.75           C  
ATOM   4083  HA  VAL A 254       0.030  22.115  22.517  1.00 94.75           H  
ATOM   4084  C   VAL A 254      -1.979  22.773  22.362  1.00 94.75           C  
ATOM   4085  CB  VAL A 254      -0.709  22.059  24.523  1.00 94.75           C  
ATOM   4086  HB  VAL A 254      -1.543  22.478  25.086  1.00 94.75           H  
ATOM   4087  O   VAL A 254      -2.870  21.945  22.555  1.00 94.75           O  
ATOM   4088  CG1 VAL A 254      -0.894  20.533  24.433  1.00 94.75           C  
ATOM   4089 HG11 VAL A 254      -0.078  20.097  23.856  1.00 94.75           H  
ATOM   4090 HG12 VAL A 254      -0.893  20.107  25.437  1.00 94.75           H  
ATOM   4091 HG13 VAL A 254      -1.848  20.284  23.969  1.00 94.75           H  
ATOM   4092  CG2 VAL A 254       0.580  22.272  25.339  1.00 94.75           C  
ATOM   4093 HG21 VAL A 254       0.535  21.715  26.275  1.00 94.75           H  
ATOM   4094 HG22 VAL A 254       1.449  21.949  24.765  1.00 94.75           H  
ATOM   4095 HG23 VAL A 254       0.700  23.325  25.594  1.00 94.75           H  
ATOM   4096  N   SER A 255      -2.123  23.725  21.437  1.00 96.31           N  
ATOM   4097  H   SER A 255      -1.338  24.341  21.281  1.00 96.31           H  
ATOM   4098  CA  SER A 255      -3.323  23.958  20.621  1.00 96.31           C  
ATOM   4099  HA  SER A 255      -4.212  23.758  21.218  1.00 96.31           H  
ATOM   4100  C   SER A 255      -3.357  23.012  19.416  1.00 96.31           C  
ATOM   4101  CB  SER A 255      -3.375  25.429  20.191  1.00 96.31           C  
ATOM   4102  HB2 SER A 255      -4.224  25.595  19.528  1.00 96.31           H  
ATOM   4103  HB3 SER A 255      -2.460  25.682  19.655  1.00 96.31           H  
ATOM   4104  O   SER A 255      -3.173  23.416  18.269  1.00 96.31           O  
ATOM   4105  OG  SER A 255      -3.511  26.275  21.316  1.00 96.31           O  
ATOM   4106  HG  SER A 255      -4.368  26.095  21.709  1.00 96.31           H  
ATOM   4107  N   LYS A 256      -3.523  21.708  19.676  1.00 97.50           N  
ATOM   4108  H   LYS A 256      -3.593  21.454  20.651  1.00 97.50           H  
ATOM   4109  CA  LYS A 256      -3.380  20.655  18.650  1.00 97.50           C  
ATOM   4110  HA  LYS A 256      -2.391  20.743  18.200  1.00 97.50           H  
ATOM   4111  C   LYS A 256      -4.372  20.784  17.494  1.00 97.50           C  
ATOM   4112  CB  LYS A 256      -3.514  19.258  19.269  1.00 97.50           C  
ATOM   4113  HB2 LYS A 256      -3.476  18.524  18.464  1.00 97.50           H  
ATOM   4114  HB3 LYS A 256      -4.479  19.170  19.769  1.00 97.50           H  
ATOM   4115  O   LYS A 256      -3.996  20.523  16.355  1.00 97.50           O  
ATOM   4116  CG  LYS A 256      -2.392  18.947  20.264  1.00 97.50           C  
ATOM   4117  HG2 LYS A 256      -1.428  19.149  19.799  1.00 97.50           H  
ATOM   4118  HG3 LYS A 256      -2.499  19.578  21.147  1.00 97.50           H  
ATOM   4119  CD  LYS A 256      -2.452  17.475  20.678  1.00 97.50           C  
ATOM   4120  HD2 LYS A 256      -3.429  17.249  21.105  1.00 97.50           H  
ATOM   4121  HD3 LYS A 256      -2.294  16.852  19.797  1.00 97.50           H  
ATOM   4122  CE  LYS A 256      -1.359  17.204  21.711  1.00 97.50           C  
ATOM   4123  HE2 LYS A 256      -0.416  17.599  21.332  1.00 97.50           H  
ATOM   4124  HE3 LYS A 256      -1.606  17.744  22.625  1.00 97.50           H  
ATOM   4125  NZ  LYS A 256      -1.230  15.755  21.976  1.00 97.50           N  
ATOM   4126  HZ1 LYS A 256      -2.138  15.336  22.116  1.00 97.50           H  
ATOM   4127  HZ2 LYS A 256      -0.636  15.571  22.771  1.00 97.50           H  
ATOM   4128  HZ3 LYS A 256      -0.847  15.291  21.165  1.00 97.50           H  
ATOM   4129  N   LYS A 257      -5.625  21.169  17.769  1.00 97.44           N  
ATOM   4130  H   LYS A 257      -5.829  21.490  18.704  1.00 97.44           H  
ATOM   4131  CA  LYS A 257      -6.646  21.333  16.722  1.00 97.44           C  
ATOM   4132  HA  LYS A 257      -6.642  20.458  16.070  1.00 97.44           H  
ATOM   4133  C   LYS A 257      -6.296  22.509  15.816  1.00 97.44           C  
ATOM   4134  CB  LYS A 257      -8.052  21.492  17.328  1.00 97.44           C  
ATOM   4135  HB2 LYS A 257      -8.038  22.239  18.121  1.00 97.44           H  
ATOM   4136  HB3 LYS A 257      -8.721  21.843  16.542  1.00 97.44           H  
ATOM   4137  O   LYS A 257      -6.280  22.358  14.604  1.00 97.44           O  
ATOM   4138  CG  LYS A 257      -8.596  20.159  17.864  1.00 97.44           C  
ATOM   4139  HG2 LYS A 257      -8.471  19.400  17.091  1.00 97.44           H  
ATOM   4140  HG3 LYS A 257      -8.024  19.863  18.743  1.00 97.44           H  
ATOM   4141  CD  LYS A 257     -10.089  20.235  18.222  1.00 97.44           C  
ATOM   4142  HD2 LYS A 257     -10.644  20.568  17.345  1.00 97.44           H  
ATOM   4143  HD3 LYS A 257     -10.240  20.947  19.035  1.00 97.44           H  
ATOM   4144  CE  LYS A 257     -10.576  18.838  18.637  1.00 97.44           C  
ATOM   4145  HE2 LYS A 257     -10.228  18.122  17.893  1.00 97.44           H  
ATOM   4146  HE3 LYS A 257     -10.114  18.567  19.587  1.00 97.44           H  
ATOM   4147  NZ  LYS A 257     -12.053  18.734  18.734  1.00 97.44           N  
ATOM   4148  HZ1 LYS A 257     -12.304  17.772  18.909  1.00 97.44           H  
ATOM   4149  HZ2 LYS A 257     -12.479  18.974  17.850  1.00 97.44           H  
ATOM   4150  HZ3 LYS A 257     -12.430  19.322  19.464  1.00 97.44           H  
ATOM   4151  N   GLU A 258      -5.940  23.649  16.392  1.00 97.81           N  
ATOM   4152  H   GLU A 258      -5.990  23.717  17.399  1.00 97.81           H  
ATOM   4153  CA  GLU A 258      -5.534  24.854  15.668  1.00 97.81           C  
ATOM   4154  HA  GLU A 258      -6.313  25.132  14.957  1.00 97.81           H  
ATOM   4155  C   GLU A 258      -4.243  24.627  14.874  1.00 97.81           C  
ATOM   4156  CB  GLU A 258      -5.333  26.017  16.652  1.00 97.81           C  
ATOM   4157  HB2 GLU A 258      -4.549  25.757  17.363  1.00 97.81           H  
ATOM   4158  HB3 GLU A 258      -4.980  26.874  16.078  1.00 97.81           H  
ATOM   4159  O   GLU A 258      -4.136  25.077  13.736  1.00 97.81           O  
ATOM   4160  CG  GLU A 258      -6.598  26.461  17.409  1.00 97.81           C  
ATOM   4161  HG2 GLU A 258      -7.408  26.575  16.689  1.00 97.81           H  
ATOM   4162  HG3 GLU A 258      -6.396  27.445  17.832  1.00 97.81           H  
ATOM   4163  CD  GLU A 258      -7.053  25.535  18.558  1.00 97.81           C  
ATOM   4164  OE1 GLU A 258      -8.163  25.775  19.072  1.00 97.81           O  
ATOM   4165  OE2 GLU A 258      -6.322  24.577  18.919  1.00 97.81           O  
ATOM   4166  N   PHE A 259      -3.290  23.877  15.437  1.00 98.31           N  
ATOM   4167  H   PHE A 259      -3.412  23.592  16.398  1.00 98.31           H  
ATOM   4168  CA  PHE A 259      -2.086  23.440  14.730  1.00 98.31           C  
ATOM   4169  HA  PHE A 259      -1.519  24.312  14.403  1.00 98.31           H  
ATOM   4170  C   PHE A 259      -2.442  22.645  13.472  1.00 98.31           C  
ATOM   4171  CB  PHE A 259      -1.207  22.614  15.679  1.00 98.31           C  
ATOM   4172  HB2 PHE A 259      -0.952  23.226  16.544  1.00 98.31           H  
ATOM   4173  HB3 PHE A 259      -1.773  21.757  16.044  1.00 98.31           H  
ATOM   4174  O   PHE A 259      -1.919  22.934  12.399  1.00 98.31           O  
ATOM   4175  CG  PHE A 259       0.071  22.102  15.046  1.00 98.31           C  
ATOM   4176  CD1 PHE A 259       0.059  20.927  14.267  1.00 98.31           C  
ATOM   4177  HD1 PHE A 259      -0.861  20.384  14.112  1.00 98.31           H  
ATOM   4178  CD2 PHE A 259       1.281  22.793  15.243  1.00 98.31           C  
ATOM   4179  HD2 PHE A 259       1.304  23.692  15.841  1.00 98.31           H  
ATOM   4180  CE1 PHE A 259       1.246  20.454  13.684  1.00 98.31           C  
ATOM   4181  HE1 PHE A 259       1.237  19.549  13.095  1.00 98.31           H  
ATOM   4182  CE2 PHE A 259       2.468  22.310  14.668  1.00 98.31           C  
ATOM   4183  HE2 PHE A 259       3.401  22.830  14.828  1.00 98.31           H  
ATOM   4184  CZ  PHE A 259       2.451  21.147  13.883  1.00 98.31           C  
ATOM   4185  HZ  PHE A 259       3.367  20.780  13.445  1.00 98.31           H  
ATOM   4186  N   LEU A 260      -3.356  21.676  13.584  1.00 98.31           N  
ATOM   4187  H   LEU A 260      -3.758  21.489  14.492  1.00 98.31           H  
ATOM   4188  CA  LEU A 260      -3.809  20.880  12.444  1.00 98.31           C  
ATOM   4189  HA  LEU A 260      -2.935  20.501  11.914  1.00 98.31           H  
ATOM   4190  C   LEU A 260      -4.580  21.720  11.423  1.00 98.31           C  
ATOM   4191  CB  LEU A 260      -4.647  19.695  12.943  1.00 98.31           C  
ATOM   4192  HB2 LEU A 260      -5.189  19.263  12.102  1.00 98.31           H  
ATOM   4193  HB3 LEU A 260      -5.386  20.060  13.656  1.00 98.31           H  
ATOM   4194  O   LEU A 260      -4.339  21.569  10.231  1.00 98.31           O  
ATOM   4195  CG  LEU A 260      -3.797  18.595  13.598  1.00 98.31           C  
ATOM   4196  HG  LEU A 260      -3.135  19.023  14.350  1.00 98.31           H  
ATOM   4197  CD1 LEU A 260      -4.709  17.588  14.281  1.00 98.31           C  
ATOM   4198 HD11 LEU A 260      -4.117  16.835  14.801  1.00 98.31           H  
ATOM   4199 HD12 LEU A 260      -5.348  17.110  13.539  1.00 98.31           H  
ATOM   4200 HD13 LEU A 260      -5.333  18.126  14.995  1.00 98.31           H  
ATOM   4201  CD2 LEU A 260      -2.952  17.853  12.567  1.00 98.31           C  
ATOM   4202 HD21 LEU A 260      -3.579  17.531  11.736  1.00 98.31           H  
ATOM   4203 HD22 LEU A 260      -2.485  16.979  13.022  1.00 98.31           H  
ATOM   4204 HD23 LEU A 260      -2.165  18.503  12.185  1.00 98.31           H  
ATOM   4205  N   ARG A 261      -5.429  22.656  11.865  1.00 97.88           N  
ATOM   4206  H   ARG A 261      -5.594  22.709  12.860  1.00 97.88           H  
ATOM   4207  CA  ARG A 261      -6.116  23.600  10.968  1.00 97.88           C  
ATOM   4208  HA  ARG A 261      -6.654  23.039  10.203  1.00 97.88           H  
ATOM   4209  C   ARG A 261      -5.144  24.460  10.173  1.00 97.88           C  
ATOM   4210  CB  ARG A 261      -7.082  24.506  11.752  1.00 97.88           C  
ATOM   4211  HB2 ARG A 261      -7.440  25.285  11.079  1.00 97.88           H  
ATOM   4212  HB3 ARG A 261      -6.544  24.999  12.562  1.00 97.88           H  
ATOM   4213  O   ARG A 261      -5.333  24.631   8.975  1.00 97.88           O  
ATOM   4214  CG  ARG A 261      -8.311  23.795  12.331  1.00 97.88           C  
ATOM   4215  HG2 ARG A 261      -8.977  24.546  12.756  1.00 97.88           H  
ATOM   4216  HG3 ARG A 261      -8.019  23.104  13.122  1.00 97.88           H  
ATOM   4217  CD  ARG A 261      -9.047  23.012  11.251  1.00 97.88           C  
ATOM   4218  HD2 ARG A 261      -9.244  23.659  10.396  1.00 97.88           H  
ATOM   4219  HD3 ARG A 261      -8.407  22.188  10.933  1.00 97.88           H  
ATOM   4220  NE  ARG A 261     -10.306  22.448  11.744  1.00 97.88           N  
ATOM   4221  HE  ARG A 261     -10.681  22.791  12.617  1.00 97.88           H  
ATOM   4222  NH1 ARG A 261     -10.580  21.003   9.982  1.00 97.88           N  
ATOM   4223 HH11 ARG A 261      -9.738  21.307   9.514  1.00 97.88           H  
ATOM   4224 HH12 ARG A 261     -11.121  20.226   9.631  1.00 97.88           H  
ATOM   4225  NH2 ARG A 261     -12.049  21.003  11.637  1.00 97.88           N  
ATOM   4226 HH21 ARG A 261     -12.506  21.370  12.459  1.00 97.88           H  
ATOM   4227 HH22 ARG A 261     -12.443  20.238  11.108  1.00 97.88           H  
ATOM   4228  CZ  ARG A 261     -10.968  21.498  11.120  1.00 97.88           C  
ATOM   4229  N   LEU A 262      -4.090  24.966  10.811  1.00 98.12           N  
ATOM   4230  H   LEU A 262      -4.010  24.826  11.808  1.00 98.12           H  
ATOM   4231  CA  LEU A 262      -3.031  25.677  10.100  1.00 98.12           C  
ATOM   4232  HA  LEU A 262      -3.494  26.456   9.495  1.00 98.12           H  
ATOM   4233  C   LEU A 262      -2.297  24.731   9.143  1.00 98.12           C  
ATOM   4234  CB  LEU A 262      -2.088  26.339  11.118  1.00 98.12           C  
ATOM   4235  HB2 LEU A 262      -2.668  27.031  11.728  1.00 98.12           H  
ATOM   4236  HB3 LEU A 262      -1.682  25.571  11.776  1.00 98.12           H  
ATOM   4237  O   LEU A 262      -2.097  25.081   7.983  1.00 98.12           O  
ATOM   4238  CG  LEU A 262      -0.913  27.103  10.476  1.00 98.12           C  
ATOM   4239  HG  LEU A 262      -0.282  26.406   9.924  1.00 98.12           H  
ATOM   4240  CD1 LEU A 262      -1.370  28.215   9.531  1.00 98.12           C  
ATOM   4241 HD11 LEU A 262      -2.066  28.882  10.040  1.00 98.12           H  
ATOM   4242 HD12 LEU A 262      -0.509  28.795   9.198  1.00 98.12           H  
ATOM   4243 HD13 LEU A 262      -1.851  27.792   8.649  1.00 98.12           H  
ATOM   4244  CD2 LEU A 262      -0.065  27.740  11.576  1.00 98.12           C  
ATOM   4245 HD21 LEU A 262      -0.651  28.486  12.112  1.00 98.12           H  
ATOM   4246 HD22 LEU A 262       0.804  28.221  11.126  1.00 98.12           H  
ATOM   4247 HD23 LEU A 262       0.274  26.973  12.272  1.00 98.12           H  
ATOM   4248  N   ALA A 263      -1.949  23.524   9.597  1.00 98.19           N  
ATOM   4249  H   ALA A 263      -2.155  23.289  10.557  1.00 98.19           H  
ATOM   4250  CA  ALA A 263      -1.225  22.543   8.796  1.00 98.19           C  
ATOM   4251  HA  ALA A 263      -0.289  23.004   8.479  1.00 98.19           H  
ATOM   4252  C   ALA A 263      -1.976  22.131   7.524  1.00 98.19           C  
ATOM   4253  CB  ALA A 263      -0.865  21.335   9.658  1.00 98.19           C  
ATOM   4254  HB1 ALA A 263      -0.321  21.656  10.546  1.00 98.19           H  
ATOM   4255  HB2 ALA A 263      -1.769  20.801   9.951  1.00 98.19           H  
ATOM   4256  HB3 ALA A 263      -0.231  20.666   9.077  1.00 98.19           H  
ATOM   4257  O   ALA A 263      -1.348  22.007   6.480  1.00 98.19           O  
ATOM   4258  N   GLN A 264      -3.305  22.012   7.583  1.00 97.56           N  
ATOM   4259  H   GLN A 264      -3.745  22.084   8.490  1.00 97.56           H  
ATOM   4260  CA  GLN A 264      -4.168  21.732   6.430  1.00 97.56           C  
ATOM   4261  HA  GLN A 264      -3.900  20.762   6.011  1.00 97.56           H  
ATOM   4262  C   GLN A 264      -4.030  22.756   5.292  1.00 97.56           C  
ATOM   4263  CB  GLN A 264      -5.631  21.680   6.903  1.00 97.56           C  
ATOM   4264  HB2 GLN A 264      -5.830  22.529   7.556  1.00 97.56           H  
ATOM   4265  HB3 GLN A 264      -6.291  21.758   6.039  1.00 97.56           H  
ATOM   4266  O   GLN A 264      -4.313  22.427   4.144  1.00 97.56           O  
ATOM   4267  CG  GLN A 264      -5.966  20.370   7.628  1.00 97.56           C  
ATOM   4268  HG2 GLN A 264      -5.236  20.157   8.409  1.00 97.56           H  
ATOM   4269  HG3 GLN A 264      -5.905  19.558   6.903  1.00 97.56           H  
ATOM   4270  CD  GLN A 264      -7.361  20.357   8.250  1.00 97.56           C  
ATOM   4271  NE2 GLN A 264      -7.933  19.190   8.397  1.00 97.56           N  
ATOM   4272 HE21 GLN A 264      -8.909  19.134   8.650  1.00 97.56           H  
ATOM   4273 HE22 GLN A 264      -7.475  18.361   8.046  1.00 97.56           H  
ATOM   4274  OE1 GLN A 264      -7.962  21.360   8.625  1.00 97.56           O  
ATOM   4275  N   THR A 265      -3.587  23.984   5.587  1.00 97.12           N  
ATOM   4276  H   THR A 265      -3.370  24.192   6.552  1.00 97.12           H  
ATOM   4277  CA  THR A 265      -3.361  25.037   4.578  1.00 97.12           C  
ATOM   4278  HA  THR A 265      -4.051  24.875   3.750  1.00 97.12           H  
ATOM   4279  C   THR A 265      -1.957  25.012   3.975  1.00 97.12           C  
ATOM   4280  CB  THR A 265      -3.646  26.439   5.140  1.00 97.12           C  
ATOM   4281  HB  THR A 265      -3.656  27.140   4.305  1.00 97.12           H  
ATOM   4282  O   THR A 265      -1.666  25.760   3.041  1.00 97.12           O  
ATOM   4283  CG2 THR A 265      -4.996  26.530   5.851  1.00 97.12           C  
ATOM   4284 HG21 THR A 265      -5.783  26.171   5.187  1.00 97.12           H  
ATOM   4285 HG22 THR A 265      -5.195  27.569   6.111  1.00 97.12           H  
ATOM   4286 HG23 THR A 265      -4.991  25.932   6.762  1.00 97.12           H  
ATOM   4287  OG1 THR A 265      -2.659  26.861   6.056  1.00 97.12           O  
ATOM   4288  HG1 THR A 265      -2.584  26.205   6.753  1.00 97.12           H  
ATOM   4289  N   LEU A 266      -1.060  24.184   4.515  1.00 97.69           N  
ATOM   4290  H   LEU A 266      -1.370  23.517   5.207  1.00 97.69           H  
ATOM   4291  CA  LEU A 266       0.332  24.132   4.092  1.00 97.69           C  
ATOM   4292  HA  LEU A 266       0.646  25.145   3.839  1.00 97.69           H  
ATOM   4293  C   LEU A 266       0.486  23.284   2.837  1.00 97.69           C  
ATOM   4294  CB  LEU A 266       1.241  23.620   5.218  1.00 97.69           C  
ATOM   4295  HB2 LEU A 266       2.275  23.636   4.875  1.00 97.69           H  
ATOM   4296  HB3 LEU A 266       0.974  22.584   5.425  1.00 97.69           H  
ATOM   4297  O   LEU A 266      -0.210  22.291   2.610  1.00 97.69           O  
ATOM   4298  CG  LEU A 266       1.137  24.431   6.517  1.00 97.69           C  
ATOM   4299  HG  LEU A 266       0.099  24.443   6.851  1.00 97.69           H  
ATOM   4300  CD1 LEU A 266       1.972  23.774   7.609  1.00 97.69           C  
ATOM   4301 HD11 LEU A 266       3.034  23.929   7.417  1.00 97.69           H  
ATOM   4302 HD12 LEU A 266       1.764  22.705   7.648  1.00 97.69           H  
ATOM   4303 HD13 LEU A 266       1.691  24.220   8.563  1.00 97.69           H  
ATOM   4304  CD2 LEU A 266       1.610  25.875   6.365  1.00 97.69           C  
ATOM   4305 HD21 LEU A 266       1.585  26.370   7.336  1.00 97.69           H  
ATOM   4306 HD22 LEU A 266       0.932  26.406   5.696  1.00 97.69           H  
ATOM   4307 HD23 LEU A 266       2.622  25.897   5.961  1.00 97.69           H  
ATOM   4308  N   ARG A 267       1.473  23.658   2.028  1.00 95.00           N  
ATOM   4309  H   ARG A 267       2.070  24.418   2.322  1.00 95.00           H  
ATOM   4310  CA  ARG A 267       1.791  22.931   0.808  1.00 95.00           C  
ATOM   4311  HA  ARG A 267       0.869  22.833   0.234  1.00 95.00           H  
ATOM   4312  C   ARG A 267       2.283  21.524   1.153  1.00 95.00           C  
ATOM   4313  CB  ARG A 267       2.783  23.761  -0.002  1.00 95.00           C  
ATOM   4314  HB2 ARG A 267       3.701  23.893   0.569  1.00 95.00           H  
ATOM   4315  HB3 ARG A 267       2.345  24.744  -0.176  1.00 95.00           H  
ATOM   4316  O   ARG A 267       3.128  21.351   2.031  1.00 95.00           O  
ATOM   4317  CG  ARG A 267       3.094  23.120  -1.355  1.00 95.00           C  
ATOM   4318  HG2 ARG A 267       2.167  22.978  -1.912  1.00 95.00           H  
ATOM   4319  HG3 ARG A 267       3.585  22.158  -1.211  1.00 95.00           H  
ATOM   4320  CD  ARG A 267       4.024  24.042  -2.136  1.00 95.00           C  
ATOM   4321  HD2 ARG A 267       4.943  24.182  -1.566  1.00 95.00           H  
ATOM   4322  HD3 ARG A 267       3.542  25.011  -2.265  1.00 95.00           H  
ATOM   4323  NE  ARG A 267       4.325  23.479  -3.454  1.00 95.00           N  
ATOM   4324  HE  ARG A 267       3.655  22.843  -3.863  1.00 95.00           H  
ATOM   4325  NH1 ARG A 267       6.329  24.554  -3.825  1.00 95.00           N  
ATOM   4326 HH11 ARG A 267       6.316  24.924  -2.885  1.00 95.00           H  
ATOM   4327 HH12 ARG A 267       7.015  24.848  -4.505  1.00 95.00           H  
ATOM   4328  NH2 ARG A 267       5.347  23.402  -5.445  1.00 95.00           N  
ATOM   4329 HH21 ARG A 267       4.729  22.635  -5.670  1.00 95.00           H  
ATOM   4330 HH22 ARG A 267       6.234  23.354  -5.925  1.00 95.00           H  
ATOM   4331  CZ  ARG A 267       5.339  23.807  -4.224  1.00 95.00           C  
ATOM   4332  N   HIS A 268       1.754  20.539   0.427  1.00 96.44           N  
ATOM   4333  H   HIS A 268       1.047  20.796  -0.247  1.00 96.44           H  
ATOM   4334  CA  HIS A 268       2.004  19.104   0.621  1.00 96.44           C  
ATOM   4335  HA  HIS A 268       1.408  18.584  -0.129  1.00 96.44           H  
ATOM   4336  C   HIS A 268       1.490  18.525   1.954  1.00 96.44           C  
ATOM   4337  CB  HIS A 268       3.471  18.741   0.306  1.00 96.44           C  
ATOM   4338  HB2 HIS A 268       4.134  19.251   1.005  1.00 96.44           H  
ATOM   4339  HB3 HIS A 268       3.608  17.672   0.468  1.00 96.44           H  
ATOM   4340  O   HIS A 268       1.868  17.416   2.333  1.00 96.44           O  
ATOM   4341  CG  HIS A 268       3.953  19.022  -1.101  1.00 96.44           C  
ATOM   4342  CD2 HIS A 268       3.199  19.386  -2.185  1.00 96.44           C  
ATOM   4343  HD2 HIS A 268       2.130  19.537  -2.211  1.00 96.44           H  
ATOM   4344  ND1 HIS A 268       5.270  18.826  -1.524  1.00 96.44           N  
ATOM   4345  CE1 HIS A 268       5.274  19.073  -2.842  1.00 96.44           C  
ATOM   4346  HE1 HIS A 268       6.121  18.951  -3.501  1.00 96.44           H  
ATOM   4347  NE2 HIS A 268       4.058  19.440  -3.260  1.00 96.44           N  
ATOM   4348  HE2 HIS A 268       3.850  19.687  -4.217  1.00 96.44           H  
ATOM   4349  N   TYR A 269       0.567  19.202   2.649  1.00 97.88           N  
ATOM   4350  H   TYR A 269       0.273  20.120   2.346  1.00 97.88           H  
ATOM   4351  CA  TYR A 269      -0.189  18.564   3.731  1.00 97.88           C  
ATOM   4352  HA  TYR A 269       0.509  18.250   4.506  1.00 97.88           H  
ATOM   4353  C   TYR A 269      -0.935  17.319   3.234  1.00 97.88           C  
ATOM   4354  CB  TYR A 269      -1.170  19.545   4.371  1.00 97.88           C  
ATOM   4355  HB2 TYR A 269      -0.600  20.387   4.765  1.00 97.88           H  
ATOM   4356  HB3 TYR A 269      -1.853  19.929   3.614  1.00 97.88           H  
ATOM   4357  O   TYR A 269      -1.607  17.352   2.205  1.00 97.88           O  
ATOM   4358  CG  TYR A 269      -1.968  18.895   5.488  1.00 97.88           C  
ATOM   4359  CD1 TYR A 269      -3.231  18.328   5.223  1.00 97.88           C  
ATOM   4360  HD1 TYR A 269      -3.662  18.410   4.236  1.00 97.88           H  
ATOM   4361  CD2 TYR A 269      -1.409  18.789   6.775  1.00 97.88           C  
ATOM   4362  HD2 TYR A 269      -0.450  19.243   6.975  1.00 97.88           H  
ATOM   4363  CE1 TYR A 269      -3.924  17.648   6.243  1.00 97.88           C  
ATOM   4364  HE1 TYR A 269      -4.896  17.213   6.059  1.00 97.88           H  
ATOM   4365  CE2 TYR A 269      -2.100  18.115   7.797  1.00 97.88           C  
ATOM   4366  HE2 TYR A 269      -1.666  18.027   8.782  1.00 97.88           H  
ATOM   4367  OH  TYR A 269      -3.977  16.842   8.513  1.00 97.88           O  
ATOM   4368  HH  TYR A 269      -3.511  16.909   9.349  1.00 97.88           H  
ATOM   4369  CZ  TYR A 269      -3.357  17.538   7.530  1.00 97.88           C  
ATOM   4370  N   GLY A 270      -0.821  16.212   3.971  1.00 96.75           N  
ATOM   4371  H   GLY A 270      -0.256  16.254   4.807  1.00 96.75           H  
ATOM   4372  CA  GLY A 270      -1.467  14.946   3.617  1.00 96.75           C  
ATOM   4373  HA2 GLY A 270      -1.496  14.307   4.500  1.00 96.75           H  
ATOM   4374  HA3 GLY A 270      -2.492  15.145   3.302  1.00 96.75           H  
ATOM   4375  C   GLY A 270      -0.779  14.164   2.494  1.00 96.75           C  
ATOM   4376  O   GLY A 270      -1.263  13.091   2.138  1.00 96.75           O  
ATOM   4377  N   TYR A 271       0.349  14.645   1.964  1.00 97.50           N  
ATOM   4378  H   TYR A 271       0.725  15.521   2.296  1.00 97.50           H  
ATOM   4379  CA  TYR A 271       1.118  13.903   0.970  1.00 97.50           C  
ATOM   4380  HA  TYR A 271       0.409  13.388   0.321  1.00 97.50           H  
ATOM   4381  C   TYR A 271       1.986  12.826   1.638  1.00 97.50           C  
ATOM   4382  CB  TYR A 271       1.952  14.838   0.073  1.00 97.50           C  
ATOM   4383  HB2 TYR A 271       2.700  14.228  -0.433  1.00 97.50           H  
ATOM   4384  HB3 TYR A 271       2.501  15.541   0.699  1.00 97.50           H  
ATOM   4385  O   TYR A 271       2.399  12.928   2.796  1.00 97.50           O  
ATOM   4386  CG  TYR A 271       1.185  15.608  -0.998  1.00 97.50           C  
ATOM   4387  CD1 TYR A 271       1.570  15.518  -2.353  1.00 97.50           C  
ATOM   4388  HD1 TYR A 271       2.371  14.858  -2.649  1.00 97.50           H  
ATOM   4389  CD2 TYR A 271       0.098  16.437  -0.657  1.00 97.50           C  
ATOM   4390  HD2 TYR A 271      -0.223  16.525   0.371  1.00 97.50           H  
ATOM   4391  CE1 TYR A 271       0.919  16.281  -3.343  1.00 97.50           C  
ATOM   4392  HE1 TYR A 271       1.224  16.223  -4.378  1.00 97.50           H  
ATOM   4393  CE2 TYR A 271      -0.561  17.195  -1.642  1.00 97.50           C  
ATOM   4394  HE2 TYR A 271      -1.373  17.852  -1.369  1.00 97.50           H  
ATOM   4395  OH  TYR A 271      -0.733  17.943  -3.904  1.00 97.50           O  
ATOM   4396  HH  TYR A 271      -0.349  17.896  -4.783  1.00 97.50           H  
ATOM   4397  CZ  TYR A 271      -0.140  17.136  -2.986  1.00 97.50           C  
ATOM   4398  N   LEU A 272       2.291  11.781   0.875  1.00 97.31           N  
ATOM   4399  H   LEU A 272       1.883  11.757  -0.049  1.00 97.31           H  
ATOM   4400  CA  LEU A 272       3.352  10.829   1.163  1.00 97.31           C  
ATOM   4401  HA  LEU A 272       3.649  10.929   2.207  1.00 97.31           H  
ATOM   4402  C   LEU A 272       4.551  11.166   0.279  1.00 97.31           C  
ATOM   4403  CB  LEU A 272       2.830   9.405   0.912  1.00 97.31           C  
ATOM   4404  HB2 LEU A 272       2.663   9.282  -0.158  1.00 97.31           H  
ATOM   4405  HB3 LEU A 272       1.872   9.274   1.415  1.00 97.31           H  
ATOM   4406  O   LEU A 272       4.441  11.123  -0.947  1.00 97.31           O  
ATOM   4407  CG  LEU A 272       3.807   8.322   1.401  1.00 97.31           C  
ATOM   4408  HG  LEU A 272       4.822   8.555   1.080  1.00 97.31           H  
ATOM   4409  CD1 LEU A 272       3.766   8.203   2.925  1.00 97.31           C  
ATOM   4410 HD11 LEU A 272       2.776   7.891   3.257  1.00 97.31           H  
ATOM   4411 HD12 LEU A 272       4.505   7.471   3.250  1.00 97.31           H  
ATOM   4412 HD13 LEU A 272       4.011   9.164   3.376  1.00 97.31           H  
ATOM   4413  CD2 LEU A 272       3.416   6.964   0.830  1.00 97.31           C  
ATOM   4414 HD21 LEU A 272       4.114   6.204   1.182  1.00 97.31           H  
ATOM   4415 HD22 LEU A 272       3.461   7.007  -0.258  1.00 97.31           H  
ATOM   4416 HD23 LEU A 272       2.402   6.713   1.140  1.00 97.31           H  
ATOM   4417  N   ARG A 273       5.689  11.493   0.893  1.00 96.25           N  
ATOM   4418  H   ARG A 273       5.720  11.480   1.902  1.00 96.25           H  
ATOM   4419  CA  ARG A 273       6.930  11.786   0.174  1.00 96.25           C  
ATOM   4420  HA  ARG A 273       6.685  12.144  -0.826  1.00 96.25           H  
ATOM   4421  C   ARG A 273       7.767  10.522   0.021  1.00 96.25           C  
ATOM   4422  CB  ARG A 273       7.680  12.907   0.896  1.00 96.25           C  
ATOM   4423  HB2 ARG A 273       8.043  12.529   1.851  1.00 96.25           H  
ATOM   4424  HB3 ARG A 273       6.991  13.731   1.080  1.00 96.25           H  
ATOM   4425  O   ARG A 273       7.923   9.752   0.967  1.00 96.25           O  
ATOM   4426  CG  ARG A 273       8.866  13.425   0.079  1.00 96.25           C  
ATOM   4427  HG2 ARG A 273       8.516  13.769  -0.894  1.00 96.25           H  
ATOM   4428  HG3 ARG A 273       9.599  12.631  -0.060  1.00 96.25           H  
ATOM   4429  CD  ARG A 273       9.523  14.584   0.826  1.00 96.25           C  
ATOM   4430  HD2 ARG A 273       8.770  15.347   1.023  1.00 96.25           H  
ATOM   4431  HD3 ARG A 273       9.923  14.213   1.770  1.00 96.25           H  
ATOM   4432  NE  ARG A 273      10.600  15.168   0.024  1.00 96.25           N  
ATOM   4433  HE  ARG A 273      10.668  14.820  -0.922  1.00 96.25           H  
ATOM   4434  NH1 ARG A 273      11.405  16.647   1.583  1.00 96.25           N  
ATOM   4435 HH11 ARG A 273      11.979  17.435   1.844  1.00 96.25           H  
ATOM   4436 HH12 ARG A 273      10.623  16.447   2.190  1.00 96.25           H  
ATOM   4437  NH2 ARG A 273      12.248  16.655  -0.469  1.00 96.25           N  
ATOM   4438 HH21 ARG A 273      12.695  17.521  -0.203  1.00 96.25           H  
ATOM   4439 HH22 ARG A 273      12.099  16.444  -1.445  1.00 96.25           H  
ATOM   4440  CZ  ARG A 273      11.416  16.137   0.388  1.00 96.25           C  
ATOM   4441  N   PHE A 274       8.317  10.334  -1.168  1.00 96.88           N  
ATOM   4442  H   PHE A 274       8.138  11.015  -1.892  1.00 96.88           H  
ATOM   4443  CA  PHE A 274       9.203   9.227  -1.497  1.00 96.88           C  
ATOM   4444  HA  PHE A 274       9.097   8.441  -0.749  1.00 96.88           H  
ATOM   4445  C   PHE A 274      10.669   9.659  -1.476  1.00 96.88           C  
ATOM   4446  CB  PHE A 274       8.787   8.636  -2.850  1.00 96.88           C  
ATOM   4447  HB2 PHE A 274       9.458   7.818  -3.112  1.00 96.88           H  
ATOM   4448  HB3 PHE A 274       8.895   9.401  -3.619  1.00 96.88           H  
ATOM   4449  O   PHE A 274      11.011  10.844  -1.425  1.00 96.88           O  
ATOM   4450  CG  PHE A 274       7.368   8.107  -2.852  1.00 96.88           C  
ATOM   4451  CD1 PHE A 274       7.083   6.863  -2.269  1.00 96.88           C  
ATOM   4452  HD1 PHE A 274       7.879   6.281  -1.829  1.00 96.88           H  
ATOM   4453  CD2 PHE A 274       6.321   8.874  -3.390  1.00 96.88           C  
ATOM   4454  HD2 PHE A 274       6.524   9.843  -3.822  1.00 96.88           H  
ATOM   4455  CE1 PHE A 274       5.763   6.390  -2.234  1.00 96.88           C  
ATOM   4456  HE1 PHE A 274       5.557   5.443  -1.758  1.00 96.88           H  
ATOM   4457  CE2 PHE A 274       5.002   8.403  -3.353  1.00 96.88           C  
ATOM   4458  HE2 PHE A 274       4.208   9.014  -3.759  1.00 96.88           H  
ATOM   4459  CZ  PHE A 274       4.718   7.153  -2.782  1.00 96.88           C  
ATOM   4460  HZ  PHE A 274       3.701   6.791  -2.748  1.00 96.88           H  
ATOM   4461  N   ASP A 275      11.540   8.665  -1.530  1.00 95.44           N  
ATOM   4462  H   ASP A 275      11.191   7.718  -1.572  1.00 95.44           H  
ATOM   4463  CA  ASP A 275      12.975   8.838  -1.645  1.00 95.44           C  
ATOM   4464  HA  ASP A 275      13.297   9.533  -0.871  1.00 95.44           H  
ATOM   4465  C   ASP A 275      13.342   9.444  -3.002  1.00 95.44           C  
ATOM   4466  CB  ASP A 275      13.674   7.489  -1.408  1.00 95.44           C  
ATOM   4467  HB2 ASP A 275      14.750   7.628  -1.515  1.00 95.44           H  
ATOM   4468  HB3 ASP A 275      13.347   6.774  -2.163  1.00 95.44           H  
ATOM   4469  O   ASP A 275      12.605   9.335  -3.990  1.00 95.44           O  
ATOM   4470  CG  ASP A 275      13.398   6.927  -0.013  1.00 95.44           C  
ATOM   4471  OD1 ASP A 275      13.021   7.714   0.883  1.00 95.44           O  
ATOM   4472  OD2 ASP A 275      13.663   5.731   0.230  1.00 95.44           O  
ATOM   4473  N   ALA A 276      14.509  10.089  -3.046  1.00 94.62           N  
ATOM   4474  H   ALA A 276      15.099  10.085  -2.226  1.00 94.62           H  
ATOM   4475  CA  ALA A 276      15.061  10.589  -4.295  1.00 94.62           C  
ATOM   4476  HA  ALA A 276      14.353  11.300  -4.721  1.00 94.62           H  
ATOM   4477  C   ALA A 276      15.232   9.431  -5.289  1.00 94.62           C  
ATOM   4478  CB  ALA A 276      16.378  11.320  -4.022  1.00 94.62           C  
ATOM   4479  HB1 ALA A 276      16.209  12.143  -3.328  1.00 94.62           H  
ATOM   4480  HB2 ALA A 276      16.769  11.718  -4.959  1.00 94.62           H  
ATOM   4481  HB3 ALA A 276      17.106  10.626  -3.601  1.00 94.62           H  
ATOM   4482  O   ALA A 276      15.744   8.364  -4.949  1.00 94.62           O  
ATOM   4483  N   CYS A 277      14.777   9.651  -6.513  1.00 95.62           N  
ATOM   4484  H   CYS A 277      14.401  10.561  -6.737  1.00 95.62           H  
ATOM   4485  CA  CYS A 277      14.739   8.654  -7.571  1.00 95.62           C  
ATOM   4486  HA  CYS A 277      15.574   7.963  -7.449  1.00 95.62           H  
ATOM   4487  C   CYS A 277      14.931   9.329  -8.935  1.00 95.62           C  
ATOM   4488  CB  CYS A 277      13.433   7.853  -7.425  1.00 95.62           C  
ATOM   4489  HB2 CYS A 277      13.484   7.281  -6.498  1.00 95.62           H  
ATOM   4490  HB3 CYS A 277      13.340   7.153  -8.255  1.00 95.62           H  
ATOM   4491  O   CYS A 277      15.327  10.496  -8.999  1.00 95.62           O  
ATOM   4492  SG  CYS A 277      11.950   8.899  -7.378  1.00 95.62           S  
ATOM   4493  HG  CYS A 277      12.219   9.445  -6.189  1.00 95.62           H  
ATOM   4494  N   VAL A 278      14.707   8.596 -10.027  1.00 95.75           N  
ATOM   4495  H   VAL A 278      14.346   7.657  -9.934  1.00 95.75           H  
ATOM   4496  CA  VAL A 278      14.860   9.132 -11.386  1.00 95.75           C  
ATOM   4497  HA  VAL A 278      15.032  10.206 -11.314  1.00 95.75           H  
ATOM   4498  C   VAL A 278      13.583   8.966 -12.192  1.00 95.75           C  
ATOM   4499  CB  VAL A 278      16.082   8.557 -12.127  1.00 95.75           C  
ATOM   4500  HB  VAL A 278      16.139   9.038 -13.104  1.00 95.75           H  
ATOM   4501  O   VAL A 278      12.868   7.975 -12.041  1.00 95.75           O  
ATOM   4502  CG1 VAL A 278      17.384   8.871 -11.384  1.00 95.75           C  
ATOM   4503 HG11 VAL A 278      18.235   8.564 -11.994  1.00 95.75           H  
ATOM   4504 HG12 VAL A 278      17.454   9.945 -11.215  1.00 95.75           H  
ATOM   4505 HG13 VAL A 278      17.418   8.349 -10.428  1.00 95.75           H  
ATOM   4506  CG2 VAL A 278      15.998   7.046 -12.352  1.00 95.75           C  
ATOM   4507 HG21 VAL A 278      16.909   6.699 -12.838  1.00 95.75           H  
ATOM   4508 HG22 VAL A 278      15.162   6.837 -13.020  1.00 95.75           H  
ATOM   4509 HG23 VAL A 278      15.871   6.525 -11.403  1.00 95.75           H  
ATOM   4510  N   ALA A 279      13.313   9.929 -13.064  1.00 95.69           N  
ATOM   4511  H   ALA A 279      13.940  10.718 -13.123  1.00 95.69           H  
ATOM   4512  CA  ALA A 279      12.227   9.878 -14.031  1.00 95.69           C  
ATOM   4513  HA  ALA A 279      11.772   8.888 -13.993  1.00 95.69           H  
ATOM   4514  C   ALA A 279      12.751  10.073 -15.460  1.00 95.69           C  
ATOM   4515  CB  ALA A 279      11.158  10.906 -13.644  1.00 95.69           C  
ATOM   4516  HB1 ALA A 279      10.327  10.857 -14.348  1.00 95.69           H  
ATOM   4517  HB2 ALA A 279      11.582  11.910 -13.661  1.00 95.69           H  
ATOM   4518  HB3 ALA A 279      10.781  10.684 -12.645  1.00 95.69           H  
ATOM   4519  O   ALA A 279      13.869  10.542 -15.662  1.00 95.69           O  
ATOM   4520  N   ASP A 280      11.943   9.711 -16.454  1.00 94.81           N  
ATOM   4521  H   ASP A 280      11.051   9.293 -16.230  1.00 94.81           H  
ATOM   4522  CA  ASP A 280      12.207   9.984 -17.875  1.00 94.81           C  
ATOM   4523  HA  ASP A 280      13.283  10.117 -17.983  1.00 94.81           H  
ATOM   4524  C   ASP A 280      11.577  11.295 -18.382  1.00 94.81           C  
ATOM   4525  CB  ASP A 280      11.809   8.772 -18.733  1.00 94.81           C  
ATOM   4526  HB2 ASP A 280      12.302   7.885 -18.335  1.00 94.81           H  
ATOM   4527  HB3 ASP A 280      12.176   8.923 -19.748  1.00 94.81           H  
ATOM   4528  O   ASP A 280      11.578  11.570 -19.584  1.00 94.81           O  
ATOM   4529  CG  ASP A 280      10.296   8.520 -18.786  1.00 94.81           C  
ATOM   4530  OD1 ASP A 280       9.529   9.269 -18.141  1.00 94.81           O  
ATOM   4531  OD2 ASP A 280       9.891   7.503 -19.397  1.00 94.81           O  
ATOM   4532  N   PHE A 281      11.044  12.103 -17.464  1.00 88.56           N  
ATOM   4533  H   PHE A 281      11.119  11.816 -16.499  1.00 88.56           H  
ATOM   4534  CA  PHE A 281      10.402  13.380 -17.738  1.00 88.56           C  
ATOM   4535  HA  PHE A 281      10.599  13.647 -18.777  1.00 88.56           H  
ATOM   4536  C   PHE A 281      10.951  14.476 -16.805  1.00 88.56           C  
ATOM   4537  CB  PHE A 281       8.888  13.217 -17.575  1.00 88.56           C  
ATOM   4538  HB2 PHE A 281       8.670  12.931 -16.546  1.00 88.56           H  
ATOM   4539  HB3 PHE A 281       8.548  12.411 -18.226  1.00 88.56           H  
ATOM   4540  O   PHE A 281      11.081  14.225 -15.603  1.00 88.56           O  
ATOM   4541  CG  PHE A 281       8.121  14.477 -17.907  1.00 88.56           C  
ATOM   4542  CD1 PHE A 281       7.926  15.462 -16.922  1.00 88.56           C  
ATOM   4543  HD1 PHE A 281       8.295  15.303 -15.920  1.00 88.56           H  
ATOM   4544  CD2 PHE A 281       7.665  14.698 -19.219  1.00 88.56           C  
ATOM   4545  HD2 PHE A 281       7.837  13.951 -19.979  1.00 88.56           H  
ATOM   4546  CE1 PHE A 281       7.256  16.656 -17.241  1.00 88.56           C  
ATOM   4547  HE1 PHE A 281       7.103  17.410 -16.483  1.00 88.56           H  
ATOM   4548  CE2 PHE A 281       7.001  15.896 -19.540  1.00 88.56           C  
ATOM   4549  HE2 PHE A 281       6.651  16.067 -20.547  1.00 88.56           H  
ATOM   4550  CZ  PHE A 281       6.790  16.871 -18.549  1.00 88.56           C  
ATOM   4551  HZ  PHE A 281       6.276  17.788 -18.794  1.00 88.56           H  
ATOM   4552  N   PRO A 282      11.222  15.704 -17.301  1.00 84.94           N  
ATOM   4553  CA  PRO A 282      11.082  16.159 -18.694  1.00 84.94           C  
ATOM   4554  HA  PRO A 282      10.101  15.901 -19.093  1.00 84.94           H  
ATOM   4555  C   PRO A 282      12.149  15.579 -19.632  1.00 84.94           C  
ATOM   4556  CB  PRO A 282      11.203  17.683 -18.619  1.00 84.94           C  
ATOM   4557  HB2 PRO A 282      11.597  18.115 -19.539  1.00 84.94           H  
ATOM   4558  HB3 PRO A 282      10.228  18.112 -18.387  1.00 84.94           H  
ATOM   4559  O   PRO A 282      11.980  15.601 -20.848  1.00 84.94           O  
ATOM   4560  CG  PRO A 282      12.149  17.900 -17.439  1.00 84.94           C  
ATOM   4561  HG2 PRO A 282      12.018  18.884 -16.989  1.00 84.94           H  
ATOM   4562  HG3 PRO A 282      13.181  17.759 -17.761  1.00 84.94           H  
ATOM   4563  CD  PRO A 282      11.750  16.781 -16.479  1.00 84.94           C  
ATOM   4564  HD2 PRO A 282      10.970  17.131 -15.803  1.00 84.94           H  
ATOM   4565  HD3 PRO A 282      12.618  16.443 -15.912  1.00 84.94           H  
ATOM   4566  N   GLU A 283      13.220  15.042 -19.057  1.00 87.12           N  
ATOM   4567  H   GLU A 283      13.257  15.000 -18.049  1.00 87.12           H  
ATOM   4568  CA  GLU A 283      14.329  14.416 -19.761  1.00 87.12           C  
ATOM   4569  HA  GLU A 283      14.062  14.255 -20.805  1.00 87.12           H  
ATOM   4570  C   GLU A 283      14.632  13.056 -19.136  1.00 87.12           C  
ATOM   4571  CB  GLU A 283      15.572  15.315 -19.704  1.00 87.12           C  
ATOM   4572  HB2 GLU A 283      15.814  15.512 -18.660  1.00 87.12           H  
ATOM   4573  HB3 GLU A 283      16.406  14.784 -20.162  1.00 87.12           H  
ATOM   4574  O   GLU A 283      14.245  12.762 -18.002  1.00 87.12           O  
ATOM   4575  CG  GLU A 283      15.372  16.645 -20.446  1.00 87.12           C  
ATOM   4576  HG2 GLU A 283      14.523  17.174 -20.014  1.00 87.12           H  
ATOM   4577  HG3 GLU A 283      15.143  16.429 -21.489  1.00 87.12           H  
ATOM   4578  CD  GLU A 283      16.600  17.564 -20.375  1.00 87.12           C  
ATOM   4579  OE1 GLU A 283      16.488  18.695 -20.899  1.00 87.12           O  
ATOM   4580  OE2 GLU A 283      17.630  17.152 -19.794  1.00 87.12           O  
ATOM   4581  N   LYS A 284      15.356  12.227 -19.885  1.00 89.81           N  
ATOM   4582  H   LYS A 284      15.715  12.573 -20.763  1.00 89.81           H  
ATOM   4583  CA  LYS A 284      15.764  10.905 -19.427  1.00 89.81           C  
ATOM   4584  HA  LYS A 284      14.866  10.364 -19.129  1.00 89.81           H  
ATOM   4585  C   LYS A 284      16.692  11.001 -18.208  1.00 89.81           C  
ATOM   4586  CB  LYS A 284      16.413  10.159 -20.592  1.00 89.81           C  
ATOM   4587  HB2 LYS A 284      17.400  10.583 -20.779  1.00 89.81           H  
ATOM   4588  HB3 LYS A 284      15.802  10.273 -21.488  1.00 89.81           H  
ATOM   4589  O   LYS A 284      17.586  11.839 -18.181  1.00 89.81           O  
ATOM   4590  CG  LYS A 284      16.527   8.671 -20.263  1.00 89.81           C  
ATOM   4591  HG2 LYS A 284      17.019   8.547 -19.298  1.00 89.81           H  
ATOM   4592  HG3 LYS A 284      15.533   8.227 -20.207  1.00 89.81           H  
ATOM   4593  CD  LYS A 284      17.359   7.953 -21.316  1.00 89.81           C  
ATOM   4594  HD2 LYS A 284      16.815   7.917 -22.260  1.00 89.81           H  
ATOM   4595  HD3 LYS A 284      18.300   8.487 -21.446  1.00 89.81           H  
ATOM   4596  CE  LYS A 284      17.641   6.551 -20.789  1.00 89.81           C  
ATOM   4597  HE2 LYS A 284      16.704   5.998 -20.719  1.00 89.81           H  
ATOM   4598  HE3 LYS A 284      18.046   6.650 -19.782  1.00 89.81           H  
ATOM   4599  NZ  LYS A 284      18.617   5.862 -21.653  1.00 89.81           N  
ATOM   4600  HZ1 LYS A 284      18.816   4.946 -21.275  1.00 89.81           H  
ATOM   4601  HZ2 LYS A 284      18.272   5.794 -22.600  1.00 89.81           H  
ATOM   4602  HZ3 LYS A 284      19.473   6.398 -21.637  1.00 89.81           H  
ATOM   4603  N   ASP A 285      16.515  10.085 -17.255  1.00 90.81           N  
ATOM   4604  H   ASP A 285      15.708   9.482 -17.324  1.00 90.81           H  
ATOM   4605  CA  ASP A 285      17.355   9.941 -16.057  1.00 90.81           C  
ATOM   4606  HA  ASP A 285      16.876   9.180 -15.441  1.00 90.81           H  
ATOM   4607  C   ASP A 285      17.377  11.209 -15.173  1.00 90.81           C  
ATOM   4608  CB  ASP A 285      18.749   9.377 -16.427  1.00 90.81           C  
ATOM   4609  HB2 ASP A 285      19.288  10.106 -17.032  1.00 90.81           H  
ATOM   4610  HB3 ASP A 285      19.317   9.220 -15.511  1.00 90.81           H  
ATOM   4611  O   ASP A 285      18.341  11.475 -14.453  1.00 90.81           O  
ATOM   4612  CG  ASP A 285      18.685   8.033 -17.178  1.00 90.81           C  
ATOM   4613  OD1 ASP A 285      17.965   7.120 -16.709  1.00 90.81           O  
ATOM   4614  OD2 ASP A 285      19.330   7.885 -18.247  1.00 90.81           O  
ATOM   4615  N   CYS A 286      16.295  11.995 -15.201  1.00 91.38           N  
ATOM   4616  H   CYS A 286      15.506  11.703 -15.761  1.00 91.38           H  
ATOM   4617  CA  CYS A 286      16.168  13.226 -14.434  1.00 91.38           C  
ATOM   4618  HA  CYS A 286      17.069  13.813 -14.613  1.00 91.38           H  
ATOM   4619  C   CYS A 286      16.006  12.929 -12.930  1.00 91.38           C  
ATOM   4620  CB  CYS A 286      14.984  14.037 -14.968  1.00 91.38           C  
ATOM   4621  HB2 CYS A 286      14.045  13.553 -14.698  1.00 91.38           H  
ATOM   4622  HB3 CYS A 286      15.045  14.107 -16.054  1.00 91.38           H  
ATOM   4623  O   CYS A 286      15.069  12.214 -12.556  1.00 91.38           O  
ATOM   4624  SG  CYS A 286      15.072  15.700 -14.251  1.00 91.38           S  
ATOM   4625  HG  CYS A 286      16.105  16.120 -14.987  1.00 91.38           H  
ATOM   4626  N   PRO A 287      16.860  13.479 -12.044  1.00 93.75           N  
ATOM   4627  CA  PRO A 287      16.717  13.307 -10.602  1.00 93.75           C  
ATOM   4628  HA  PRO A 287      16.650  12.240 -10.389  1.00 93.75           H  
ATOM   4629  C   PRO A 287      15.473  14.020 -10.062  1.00 93.75           C  
ATOM   4630  CB  PRO A 287      18.004  13.855  -9.973  1.00 93.75           C  
ATOM   4631  HB2 PRO A 287      18.343  13.231  -9.146  1.00 93.75           H  
ATOM   4632  HB3 PRO A 287      17.863  14.883  -9.638  1.00 93.75           H  
ATOM   4633  O   PRO A 287      15.337  15.245 -10.164  1.00 93.75           O  
ATOM   4634  CG  PRO A 287      19.003  13.847 -11.127  1.00 93.75           C  
ATOM   4635  HG2 PRO A 287      19.778  14.604 -11.001  1.00 93.75           H  
ATOM   4636  HG3 PRO A 287      19.444  12.855 -11.227  1.00 93.75           H  
ATOM   4637  CD  PRO A 287      18.124  14.137 -12.337  1.00 93.75           C  
ATOM   4638  HD2 PRO A 287      18.604  13.739 -13.231  1.00 93.75           H  
ATOM   4639  HD3 PRO A 287      17.961  15.210 -12.436  1.00 93.75           H  
ATOM   4640  N   VAL A 288      14.592  13.254  -9.421  1.00 94.88           N  
ATOM   4641  H   VAL A 288      14.784  12.266  -9.348  1.00 94.88           H  
ATOM   4642  CA  VAL A 288      13.316  13.738  -8.886  1.00 94.88           C  
ATOM   4643  HA  VAL A 288      13.344  14.827  -8.868  1.00 94.88           H  
ATOM   4644  C   VAL A 288      13.083  13.284  -7.453  1.00 94.88           C  
ATOM   4645  CB  VAL A 288      12.115  13.332  -9.764  1.00 94.88           C  
ATOM   4646  HB  VAL A 288      11.202  13.639  -9.254  1.00 94.88           H  
ATOM   4647  O   VAL A 288      13.593  12.263  -6.989  1.00 94.88           O  
ATOM   4648  CG1 VAL A 288      12.139  14.065 -11.102  1.00 94.88           C  
ATOM   4649 HG11 VAL A 288      11.288  13.762 -11.713  1.00 94.88           H  
ATOM   4650 HG12 VAL A 288      12.061  15.134 -10.903  1.00 94.88           H  
ATOM   4651 HG13 VAL A 288      13.057  13.852 -11.649  1.00 94.88           H  
ATOM   4652  CG2 VAL A 288      12.019  11.824 -10.008  1.00 94.88           C  
ATOM   4653 HG21 VAL A 288      11.087  11.598 -10.525  1.00 94.88           H  
ATOM   4654 HG22 VAL A 288      12.858  11.490 -10.618  1.00 94.88           H  
ATOM   4655 HG23 VAL A 288      12.028  11.287  -9.059  1.00 94.88           H  
ATOM   4656  N   VAL A 289      12.251  14.044  -6.754  1.00 95.06           N  
ATOM   4657  H   VAL A 289      11.934  14.903  -7.179  1.00 95.06           H  
ATOM   4658  CA  VAL A 289      11.594  13.619  -5.522  1.00 95.06           C  
ATOM   4659  HA  VAL A 289      11.907  12.608  -5.260  1.00 95.06           H  
ATOM   4660  C   VAL A 289      10.099  13.603  -5.785  1.00 95.06           C  
ATOM   4661  CB  VAL A 289      11.961  14.546  -4.361  1.00 95.06           C  
ATOM   4662  HB  VAL A 289      11.713  15.576  -4.615  1.00 95.06           H  
ATOM   4663  O   VAL A 289       9.532  14.613  -6.196  1.00 95.06           O  
ATOM   4664  CG1 VAL A 289      11.206  14.159  -3.091  1.00 95.06           C  
ATOM   4665 HG11 VAL A 289      11.328  13.096  -2.885  1.00 95.06           H  
ATOM   4666 HG12 VAL A 289      11.628  14.733  -2.266  1.00 95.06           H  
ATOM   4667 HG13 VAL A 289      10.146  14.390  -3.196  1.00 95.06           H  
ATOM   4668  CG2 VAL A 289      13.464  14.477  -4.048  1.00 95.06           C  
ATOM   4669 HG21 VAL A 289      14.040  14.768  -4.926  1.00 95.06           H  
ATOM   4670 HG22 VAL A 289      13.709  15.158  -3.232  1.00 95.06           H  
ATOM   4671 HG23 VAL A 289      13.734  13.459  -3.767  1.00 95.06           H  
ATOM   4672  N   VAL A 290       9.473  12.452  -5.569  1.00 97.06           N  
ATOM   4673  H   VAL A 290       9.996  11.675  -5.192  1.00 97.06           H  
ATOM   4674  CA  VAL A 290       8.041  12.265  -5.807  1.00 97.06           C  
ATOM   4675  HA  VAL A 290       7.696  13.025  -6.508  1.00 97.06           H  
ATOM   4676  C   VAL A 290       7.289  12.444  -4.493  1.00 97.06           C  
ATOM   4677  CB  VAL A 290       7.754  10.894  -6.447  1.00 97.06           C  
ATOM   4678  HB  VAL A 290       8.047  10.116  -5.741  1.00 97.06           H  
ATOM   4679  O   VAL A 290       7.714  11.928  -3.458  1.00 97.06           O  
ATOM   4680  CG1 VAL A 290       6.270  10.707  -6.796  1.00 97.06           C  
ATOM   4681 HG11 VAL A 290       6.126   9.749  -7.297  1.00 97.06           H  
ATOM   4682 HG12 VAL A 290       5.938  11.509  -7.455  1.00 97.06           H  
ATOM   4683 HG13 VAL A 290       5.660  10.713  -5.893  1.00 97.06           H  
ATOM   4684  CG2 VAL A 290       8.558  10.688  -7.737  1.00 97.06           C  
ATOM   4685 HG21 VAL A 290       8.232  11.399  -8.496  1.00 97.06           H  
ATOM   4686 HG22 VAL A 290       8.400   9.673  -8.100  1.00 97.06           H  
ATOM   4687 HG23 VAL A 290       9.626  10.815  -7.560  1.00 97.06           H  
ATOM   4688  N   SER A 291       6.142  13.109  -4.547  1.00 97.38           N  
ATOM   4689  H   SER A 291       5.914  13.585  -5.408  1.00 97.38           H  
ATOM   4690  CA  SER A 291       5.164  13.172  -3.465  1.00 97.38           C  
ATOM   4691  HA  SER A 291       5.435  12.458  -2.687  1.00 97.38           H  
ATOM   4692  C   SER A 291       3.788  12.795  -4.017  1.00 97.38           C  
ATOM   4693  CB  SER A 291       5.142  14.571  -2.837  1.00 97.38           C  
ATOM   4694  HB2 SER A 291       4.397  14.592  -2.041  1.00 97.38           H  
ATOM   4695  HB3 SER A 291       4.873  15.305  -3.597  1.00 97.38           H  
ATOM   4696  O   SER A 291       3.360  13.349  -5.024  1.00 97.38           O  
ATOM   4697  OG  SER A 291       6.391  14.921  -2.271  1.00 97.38           O  
ATOM   4698  HG  SER A 291       6.339  15.847  -2.022  1.00 97.38           H  
ATOM   4699  N   ALA A 292       3.085  11.860  -3.380  1.00 98.12           N  
ATOM   4700  H   ALA A 292       3.472  11.465  -2.535  1.00 98.12           H  
ATOM   4701  CA  ALA A 292       1.716  11.488  -3.748  1.00 98.12           C  
ATOM   4702  HA  ALA A 292       1.478  11.870  -4.740  1.00 98.12           H  
ATOM   4703  C   ALA A 292       0.721  12.096  -2.763  1.00 98.12           C  
ATOM   4704  CB  ALA A 292       1.582   9.962  -3.787  1.00 98.12           C  
ATOM   4705  HB1 ALA A 292       2.231   9.552  -4.560  1.00 98.12           H  
ATOM   4706  HB2 ALA A 292       1.846   9.539  -2.818  1.00 98.12           H  
ATOM   4707  HB3 ALA A 292       0.550   9.700  -4.022  1.00 98.12           H  
ATOM   4708  O   ALA A 292       0.916  11.976  -1.557  1.00 98.12           O  
ATOM   4709  N   GLY A 293      -0.346  12.710  -3.256  1.00 97.50           N  
ATOM   4710  H   GLY A 293      -0.433  12.824  -4.256  1.00 97.50           H  
ATOM   4711  CA  GLY A 293      -1.382  13.323  -2.428  1.00 97.50           C  
ATOM   4712  HA2 GLY A 293      -0.930  13.948  -1.657  1.00 97.50           H  
ATOM   4713  HA3 GLY A 293      -1.968  12.538  -1.948  1.00 97.50           H  
ATOM   4714  C   GLY A 293      -2.315  14.181  -3.266  1.00 97.50           C  
ATOM   4715  O   GLY A 293      -2.049  14.391  -4.441  1.00 97.50           O  
ATOM   4716  N   ASN A 294      -3.431  14.637  -2.690  1.00 95.38           N  
ATOM   4717  H   ASN A 294      -3.571  14.451  -1.707  1.00 95.38           H  
ATOM   4718  CA  ASN A 294      -4.393  15.526  -3.360  1.00 95.38           C  
ATOM   4719  HA  ASN A 294      -5.313  15.494  -2.776  1.00 95.38           H  
ATOM   4720  C   ASN A 294      -4.785  15.097  -4.796  1.00 95.38           C  
ATOM   4721  CB  ASN A 294      -3.861  16.964  -3.294  1.00 95.38           C  
ATOM   4722  HB2 ASN A 294      -3.483  17.185  -2.296  1.00 95.38           H  
ATOM   4723  HB3 ASN A 294      -3.050  17.055  -4.017  1.00 95.38           H  
ATOM   4724  O   ASN A 294      -4.950  15.921  -5.691  1.00 95.38           O  
ATOM   4725  CG  ASN A 294      -4.919  17.997  -3.625  1.00 95.38           C  
ATOM   4726  ND2 ASN A 294      -4.520  19.116  -4.180  1.00 95.38           N  
ATOM   4727 HD21 ASN A 294      -3.556  19.211  -4.466  1.00 95.38           H  
ATOM   4728 HD22 ASN A 294      -5.237  19.783  -4.426  1.00 95.38           H  
ATOM   4729  OD1 ASN A 294      -6.099  17.822  -3.365  1.00 95.38           O  
ATOM   4730  N   SER A 295      -4.938  13.789  -5.032  1.00 96.31           N  
ATOM   4731  H   SER A 295      -4.726  13.143  -4.285  1.00 96.31           H  
ATOM   4732  CA  SER A 295      -5.239  13.233  -6.362  1.00 96.31           C  
ATOM   4733  HA  SER A 295      -5.240  12.148  -6.261  1.00 96.31           H  
ATOM   4734  C   SER A 295      -4.188  13.547  -7.439  1.00 96.31           C  
ATOM   4735  CB  SER A 295      -6.650  13.618  -6.821  1.00 96.31           C  
ATOM   4736  HB2 SER A 295      -6.695  14.684  -7.042  1.00 96.31           H  
ATOM   4737  HB3 SER A 295      -6.892  13.067  -7.730  1.00 96.31           H  
ATOM   4738  O   SER A 295      -4.530  13.697  -8.614  1.00 96.31           O  
ATOM   4739  OG  SER A 295      -7.594  13.302  -5.818  1.00 96.31           O  
ATOM   4740  HG  SER A 295      -7.437  13.911  -5.092  1.00 96.31           H  
ATOM   4741  N   GLU A 296      -2.909  13.609  -7.076  1.00 97.44           N  
ATOM   4742  H   GLU A 296      -2.679  13.601  -6.092  1.00 97.44           H  
ATOM   4743  CA  GLU A 296      -1.790  13.819  -7.995  1.00 97.44           C  
ATOM   4744  HA  GLU A 296      -2.053  13.383  -8.959  1.00 97.44           H  
ATOM   4745  C   GLU A 296      -0.497  13.119  -7.541  1.00 97.44           C  
ATOM   4746  CB  GLU A 296      -1.556  15.328  -8.220  1.00 97.44           C  
ATOM   4747  HB2 GLU A 296      -2.442  15.755  -8.690  1.00 97.44           H  
ATOM   4748  HB3 GLU A 296      -0.718  15.460  -8.906  1.00 97.44           H  
ATOM   4749  O   GLU A 296      -0.337  12.708  -6.387  1.00 97.44           O  
ATOM   4750  CG  GLU A 296      -1.265  16.092  -6.921  1.00 97.44           C  
ATOM   4751  HG2 GLU A 296      -0.464  15.586  -6.383  1.00 97.44           H  
ATOM   4752  HG3 GLU A 296      -2.162  16.089  -6.303  1.00 97.44           H  
ATOM   4753  CD  GLU A 296      -0.867  17.549  -7.146  1.00 97.44           C  
ATOM   4754  OE1 GLU A 296       0.071  17.995  -6.445  1.00 97.44           O  
ATOM   4755  OE2 GLU A 296      -1.493  18.224  -7.994  1.00 97.44           O  
ATOM   4756  N   LEU A 297       0.445  12.997  -8.478  1.00 97.94           N  
ATOM   4757  H   LEU A 297       0.210  13.304  -9.411  1.00 97.94           H  
ATOM   4758  CA  LEU A 297       1.865  12.841  -8.182  1.00 97.94           C  
ATOM   4759  HA  LEU A 297       2.002  12.617  -7.124  1.00 97.94           H  
ATOM   4760  C   LEU A 297       2.563  14.171  -8.467  1.00 97.94           C  
ATOM   4761  CB  LEU A 297       2.482  11.702  -9.013  1.00 97.94           C  
ATOM   4762  HB2 LEU A 297       2.388  11.952 -10.070  1.00 97.94           H  
ATOM   4763  HB3 LEU A 297       3.546  11.654  -8.780  1.00 97.94           H  
ATOM   4764  O   LEU A 297       2.561  14.641  -9.603  1.00 97.94           O  
ATOM   4765  CG  LEU A 297       1.868  10.312  -8.789  1.00 97.94           C  
ATOM   4766  HG  LEU A 297       0.817  10.333  -9.078  1.00 97.94           H  
ATOM   4767  CD1 LEU A 297       2.600   9.290  -9.662  1.00 97.94           C  
ATOM   4768 HD11 LEU A 297       2.510   9.570 -10.712  1.00 97.94           H  
ATOM   4769 HD12 LEU A 297       2.165   8.300  -9.524  1.00 97.94           H  
ATOM   4770 HD13 LEU A 297       3.656   9.257  -9.394  1.00 97.94           H  
ATOM   4771  CD2 LEU A 297       1.961   9.851  -7.336  1.00 97.94           C  
ATOM   4772 HD21 LEU A 297       1.334  10.493  -6.718  1.00 97.94           H  
ATOM   4773 HD22 LEU A 297       2.994   9.906  -6.993  1.00 97.94           H  
ATOM   4774 HD23 LEU A 297       1.596   8.828  -7.248  1.00 97.94           H  
ATOM   4775  N   SER A 298       3.173  14.756  -7.446  1.00 96.69           N  
ATOM   4776  H   SER A 298       3.129  14.299  -6.547  1.00 96.69           H  
ATOM   4777  CA  SER A 298       4.050  15.916  -7.568  1.00 96.69           C  
ATOM   4778  HA  SER A 298       3.772  16.490  -8.452  1.00 96.69           H  
ATOM   4779  C   SER A 298       5.496  15.441  -7.725  1.00 96.69           C  
ATOM   4780  CB  SER A 298       3.860  16.838  -6.361  1.00 96.69           C  
ATOM   4781  HB2 SER A 298       2.880  17.311  -6.425  1.00 96.69           H  
ATOM   4782  HB3 SER A 298       3.915  16.254  -5.443  1.00 96.69           H  
ATOM   4783  O   SER A 298       5.998  14.680  -6.896  1.00 96.69           O  
ATOM   4784  OG  SER A 298       4.868  17.823  -6.342  1.00 96.69           O  
ATOM   4785  HG  SER A 298       4.479  18.688  -6.201  1.00 96.69           H  
ATOM   4786  N   LEU A 299       6.161  15.850  -8.805  1.00 95.25           N  
ATOM   4787  H   LEU A 299       5.662  16.443  -9.453  1.00 95.25           H  
ATOM   4788  CA  LEU A 299       7.569  15.579  -9.088  1.00 95.25           C  
ATOM   4789  HA  LEU A 299       7.956  14.838  -8.389  1.00 95.25           H  
ATOM   4790  C   LEU A 299       8.369  16.864  -8.895  1.00 95.25           C  
ATOM   4791  CB  LEU A 299       7.749  15.036 -10.521  1.00 95.25           C  
ATOM   4792  HB2 LEU A 299       7.041  15.525 -11.191  1.00 95.25           H  
ATOM   4793  HB3 LEU A 299       8.752  15.300 -10.857  1.00 95.25           H  
ATOM   4794  O   LEU A 299       8.272  17.790  -9.697  1.00 95.25           O  
ATOM   4795  CG  LEU A 299       7.624  13.510 -10.641  1.00 95.25           C  
ATOM   4796  HG  LEU A 299       8.344  13.056  -9.961  1.00 95.25           H  
ATOM   4797  CD1 LEU A 299       6.225  12.996 -10.300  1.00 95.25           C  
ATOM   4798 HD11 LEU A 299       6.014  13.167  -9.244  1.00 95.25           H  
ATOM   4799 HD12 LEU A 299       6.163  11.924 -10.490  1.00 95.25           H  
ATOM   4800 HD13 LEU A 299       5.481  13.515 -10.903  1.00 95.25           H  
ATOM   4801  CD2 LEU A 299       7.978  13.054 -12.058  1.00 95.25           C  
ATOM   4802 HD21 LEU A 299       7.978  11.965 -12.105  1.00 95.25           H  
ATOM   4803 HD22 LEU A 299       8.971  13.411 -12.329  1.00 95.25           H  
ATOM   4804 HD23 LEU A 299       7.252  13.439 -12.774  1.00 95.25           H  
ATOM   4805  N   GLN A 300       9.197  16.899  -7.857  1.00 91.75           N  
ATOM   4806  H   GLN A 300       9.202  16.109  -7.227  1.00 91.75           H  
ATOM   4807  CA  GLN A 300      10.156  17.971  -7.620  1.00 91.75           C  
ATOM   4808  HA  GLN A 300       9.782  18.897  -8.056  1.00 91.75           H  
ATOM   4809  C   GLN A 300      11.489  17.642  -8.285  1.00 91.75           C  
ATOM   4810  CB  GLN A 300      10.333  18.192  -6.119  1.00 91.75           C  
ATOM   4811  HB2 GLN A 300      11.195  18.838  -5.952  1.00 91.75           H  
ATOM   4812  HB3 GLN A 300      10.505  17.236  -5.623  1.00 91.75           H  
ATOM   4813  O   GLN A 300      12.184  16.706  -7.885  1.00 91.75           O  
ATOM   4814  CG  GLN A 300       9.093  18.865  -5.534  1.00 91.75           C  
ATOM   4815  HG2 GLN A 300       8.940  19.814  -6.047  1.00 91.75           H  
ATOM   4816  HG3 GLN A 300       8.213  18.243  -5.702  1.00 91.75           H  
ATOM   4817  CD  GLN A 300       9.210  19.138  -4.043  1.00 91.75           C  
ATOM   4818  NE2 GLN A 300       8.337  19.976  -3.541  1.00 91.75           N  
ATOM   4819 HE21 GLN A 300       8.310  20.106  -2.540  1.00 91.75           H  
ATOM   4820 HE22 GLN A 300       7.676  20.411  -4.170  1.00 91.75           H  
ATOM   4821  OE1 GLN A 300      10.069  18.635  -3.323  1.00 91.75           O  
ATOM   4822  N   LEU A 301      11.849  18.438  -9.284  1.00 85.12           N  
ATOM   4823  H   LEU A 301      11.226  19.194  -9.530  1.00 85.12           H  
ATOM   4824  CA  LEU A 301      13.072  18.313 -10.066  1.00 85.12           C  
ATOM   4825  HA  LEU A 301      13.318  17.259 -10.193  1.00 85.12           H  
ATOM   4826  C   LEU A 301      14.226  19.003  -9.330  1.00 85.12           C  
ATOM   4827  CB  LEU A 301      12.824  18.941 -11.451  1.00 85.12           C  
ATOM   4828  HB2 LEU A 301      12.552  19.986 -11.302  1.00 85.12           H  
ATOM   4829  HB3 LEU A 301      13.750  18.921 -12.025  1.00 85.12           H  
ATOM   4830  O   LEU A 301      14.132  20.179  -8.967  1.00 85.12           O  
ATOM   4831  CG  LEU A 301      11.714  18.244 -12.268  1.00 85.12           C  
ATOM   4832  HG  LEU A 301      10.906  17.910 -11.618  1.00 85.12           H  
ATOM   4833  CD1 LEU A 301      11.122  19.192 -13.311  1.00 85.12           C  
ATOM   4834 HD11 LEU A 301      10.578  19.985 -12.798  1.00 85.12           H  
ATOM   4835 HD12 LEU A 301      10.416  18.648 -13.937  1.00 85.12           H  
ATOM   4836 HD13 LEU A 301      11.912  19.616 -13.931  1.00 85.12           H  
ATOM   4837  CD2 LEU A 301      12.272  17.044 -13.018  1.00 85.12           C  
ATOM   4838 HD21 LEU A 301      11.461  16.417 -13.389  1.00 85.12           H  
ATOM   4839 HD22 LEU A 301      12.919  16.453 -12.369  1.00 85.12           H  
ATOM   4840 HD23 LEU A 301      12.875  17.391 -13.857  1.00 85.12           H  
ATOM   4841  N   ARG A 302      15.342  18.292  -9.139  1.00 70.12           N  
ATOM   4842  H   ARG A 302      15.351  17.339  -9.473  1.00 70.12           H  
ATOM   4843  CA  ARG A 302      16.611  18.886  -8.685  1.00 70.12           C  
ATOM   4844  HA  ARG A 302      16.435  19.887  -8.290  1.00 70.12           H  
ATOM   4845  C   ARG A 302      17.537  19.070  -9.883  1.00 70.12           C  
ATOM   4846  CB  ARG A 302      17.258  18.045  -7.576  1.00 70.12           C  
ATOM   4847  HB2 ARG A 302      18.293  18.370  -7.465  1.00 70.12           H  
ATOM   4848  HB3 ARG A 302      17.262  16.995  -7.869  1.00 70.12           H  
ATOM   4849  O   ARG A 302      18.454  18.282 -10.094  1.00 70.12           O  
ATOM   4850  CG  ARG A 302      16.564  18.209  -6.219  1.00 70.12           C  
ATOM   4851  HG2 ARG A 302      15.560  17.788  -6.266  1.00 70.12           H  
ATOM   4852  HG3 ARG A 302      16.502  19.267  -5.966  1.00 70.12           H  
ATOM   4853  CD  ARG A 302      17.393  17.475  -5.160  1.00 70.12           C  
ATOM   4854  HD2 ARG A 302      18.405  17.880  -5.170  1.00 70.12           H  
ATOM   4855  HD3 ARG A 302      17.436  16.419  -5.427  1.00 70.12           H  
ATOM   4856  NE  ARG A 302      16.825  17.620  -3.808  1.00 70.12           N  
ATOM   4857  HE  ARG A 302      15.984  18.173  -3.731  1.00 70.12           H  
ATOM   4858  NH1 ARG A 302      18.400  16.353  -2.712  1.00 70.12           N  
ATOM   4859 HH11 ARG A 302      18.853  16.172  -3.596  1.00 70.12           H  
ATOM   4860 HH12 ARG A 302      18.776  15.963  -1.860  1.00 70.12           H  
ATOM   4861  NH2 ARG A 302      16.740  17.289  -1.554  1.00 70.12           N  
ATOM   4862 HH21 ARG A 302      17.132  16.884  -0.716  1.00 70.12           H  
ATOM   4863 HH22 ARG A 302      15.922  17.879  -1.502  1.00 70.12           H  
ATOM   4864  CZ  ARG A 302      17.322  17.088  -2.703  1.00 70.12           C  
ATOM   4865  N   LEU A 303      17.273  20.099 -10.681  1.00 60.84           N  
ATOM   4866  H   LEU A 303      16.514  20.720 -10.439  1.00 60.84           H  
ATOM   4867  CA  LEU A 303      18.116  20.437 -11.826  1.00 60.84           C  
ATOM   4868  HA  LEU A 303      18.393  19.505 -12.319  1.00 60.84           H  
ATOM   4869  C   LEU A 303      19.399  21.157 -11.354  1.00 60.84           C  
ATOM   4870  CB  LEU A 303      17.304  21.274 -12.827  1.00 60.84           C  
ATOM   4871  HB2 LEU A 303      16.838  22.090 -12.274  1.00 60.84           H  
ATOM   4872  HB3 LEU A 303      17.975  21.704 -13.571  1.00 60.84           H  
ATOM   4873  O   LEU A 303      19.322  22.019 -10.476  1.00 60.84           O  
ATOM   4874  CG  LEU A 303      16.205  20.474 -13.551  1.00 60.84           C  
ATOM   4875  HG  LEU A 303      15.651  19.883 -12.822  1.00 60.84           H  
ATOM   4876  CD1 LEU A 303      15.217  21.426 -14.224  1.00 60.84           C  
ATOM   4877 HD11 LEU A 303      14.418  20.851 -14.691  1.00 60.84           H  
ATOM   4878 HD12 LEU A 303      15.730  22.012 -14.986  1.00 60.84           H  
ATOM   4879 HD13 LEU A 303      14.788  22.100 -13.482  1.00 60.84           H  
ATOM   4880  CD2 LEU A 303      16.776  19.533 -14.614  1.00 60.84           C  
ATOM   4881 HD21 LEU A 303      17.419  18.782 -14.155  1.00 60.84           H  
ATOM   4882 HD22 LEU A 303      17.346  20.096 -15.353  1.00 60.84           H  
ATOM   4883 HD23 LEU A 303      15.962  19.015 -15.121  1.00 60.84           H  
ATOM   4884  N   PRO A 304      20.584  20.844 -11.912  1.00 59.47           N  
ATOM   4885  CA  PRO A 304      21.821  21.552 -11.585  1.00 59.47           C  
ATOM   4886  HA  PRO A 304      22.034  21.411 -10.526  1.00 59.47           H  
ATOM   4887  C   PRO A 304      21.715  23.049 -11.906  1.00 59.47           C  
ATOM   4888  CB  PRO A 304      22.925  20.886 -12.419  1.00 59.47           C  
ATOM   4889  HB2 PRO A 304      23.099  21.444 -13.339  1.00 59.47           H  
ATOM   4890  HB3 PRO A 304      23.853  20.794 -11.855  1.00 59.47           H  
ATOM   4891  O   PRO A 304      21.389  23.423 -13.029  1.00 59.47           O  
ATOM   4892  CG  PRO A 304      22.349  19.518 -12.777  1.00 59.47           C  
ATOM   4893  HG2 PRO A 304      22.558  18.813 -11.973  1.00 59.47           H  
ATOM   4894  HG3 PRO A 304      22.744  19.146 -13.723  1.00 59.47           H  
ATOM   4895  CD  PRO A 304      20.847  19.767 -12.852  1.00 59.47           C  
ATOM   4896  HD2 PRO A 304      20.321  18.851 -12.586  1.00 59.47           H  
ATOM   4897  HD3 PRO A 304      20.572  20.087 -13.857  1.00 59.47           H  
ATOM   4898  N   GLY A 305      21.995  23.911 -10.924  1.00 59.56           N  
ATOM   4899  H   GLY A 305      22.183  23.535 -10.005  1.00 59.56           H  
ATOM   4900  CA  GLY A 305      22.023  25.372 -11.086  1.00 59.56           C  
ATOM   4901  HA2 GLY A 305      22.437  25.821 -10.183  1.00 59.56           H  
ATOM   4902  HA3 GLY A 305      22.684  25.615 -11.919  1.00 59.56           H  
ATOM   4903  C   GLY A 305      20.674  26.052 -11.365  1.00 59.56           C  
ATOM   4904  O   GLY A 305      20.614  27.278 -11.343  1.00 59.56           O  
ATOM   4905  N   GLN A 306      19.599  25.297 -11.609  1.00 57.12           N  
ATOM   4906  H   GLN A 306      19.700  24.293 -11.581  1.00 57.12           H  
ATOM   4907  CA  GLN A 306      18.267  25.842 -11.871  1.00 57.12           C  
ATOM   4908  HA  GLN A 306      18.367  26.893 -12.143  1.00 57.12           H  
ATOM   4909  C   GLN A 306      17.373  25.806 -10.627  1.00 57.12           C  
ATOM   4910  CB  GLN A 306      17.603  25.134 -13.061  1.00 57.12           C  
ATOM   4911  HB2 GLN A 306      17.612  24.057 -12.896  1.00 57.12           H  
ATOM   4912  HB3 GLN A 306      16.566  25.464 -13.117  1.00 57.12           H  
ATOM   4913  O   GLN A 306      17.598  25.050  -9.681  1.00 57.12           O  
ATOM   4914  CG  GLN A 306      18.284  25.449 -14.403  1.00 57.12           C  
ATOM   4915  HG2 GLN A 306      18.451  26.523 -14.478  1.00 57.12           H  
ATOM   4916  HG3 GLN A 306      19.252  24.950 -14.442  1.00 57.12           H  
ATOM   4917  CD  GLN A 306      17.452  25.016 -15.612  1.00 57.12           C  
ATOM   4918  NE2 GLN A 306      17.947  25.221 -16.812  1.00 57.12           N  
ATOM   4919 HE21 GLN A 306      18.871  25.612 -16.931  1.00 57.12           H  
ATOM   4920 HE22 GLN A 306      17.396  24.880 -17.586  1.00 57.12           H  
ATOM   4921  OE1 GLN A 306      16.343  24.516 -15.516  1.00 57.12           O  
ATOM   4922  N   GLN A 307      16.336  26.647 -10.647  1.00 61.31           N  
ATOM   4923  H   GLN A 307      16.202  27.217 -11.470  1.00 61.31           H  
ATOM   4924  CA  GLN A 307      15.275  26.650  -9.644  1.00 61.31           C  
ATOM   4925  HA  GLN A 307      15.715  26.867  -8.670  1.00 61.31           H  
ATOM   4926  C   GLN A 307      14.585  25.283  -9.555  1.00 61.31           C  
ATOM   4927  CB  GLN A 307      14.243  27.736  -9.980  1.00 61.31           C  
ATOM   4928  HB2 GLN A 307      13.993  27.673 -11.039  1.00 61.31           H  
ATOM   4929  HB3 GLN A 307      13.332  27.548  -9.411  1.00 61.31           H  
ATOM   4930  O   GLN A 307      14.474  24.554 -10.542  1.00 61.31           O  
ATOM   4931  CG  GLN A 307      14.721  29.157  -9.636  1.00 61.31           C  
ATOM   4932  HG2 GLN A 307      15.658  29.368 -10.153  1.00 61.31           H  
ATOM   4933  HG3 GLN A 307      14.895  29.227  -8.562  1.00 61.31           H  
ATOM   4934  CD  GLN A 307      13.699  30.217 -10.043  1.00 61.31           C  
ATOM   4935  NE2 GLN A 307      13.816  31.439  -9.575  1.00 61.31           N  
ATOM   4936 HE21 GLN A 307      13.103  32.081  -9.892  1.00 61.31           H  
ATOM   4937 HE22 GLN A 307      14.566  31.715  -8.957  1.00 61.31           H  
ATOM   4938  OE1 GLN A 307      12.785  29.966 -10.803  1.00 61.31           O
[truncated: 222,436 more chars]
