# Supplementary material for: Selective cargo and membrane recognition by SNX17 regulates its interaction with Retriever
Source: EMBO Rep. 2024 Dec 9;26(2):470–93. doi: 10.1038/s44319-024-00340-1 (PMC11772769; doi:10.1038/s44319-024-00340-1)
Supplement: Supplementary file 8 — EV and Appendix Figures Source Data [file 44319_2024_340_MOESM8_ESM.zip › EMBOR-2024-59048V3_SourceDataForExpandedView+Appendix/Figure S11/S11 SNX17.pdb]

ATOM      1  N   MET A   1      -0.258   3.526  -8.347  1.00 74.19           N  
ATOM      2  H   MET A   1      -0.454   3.440  -9.334  1.00 74.19           H  
ATOM      3  H2  MET A   1      -0.992   3.075  -7.819  1.00 74.19           H  
ATOM      4  H3  MET A   1      -0.251   4.512  -8.129  1.00 74.19           H  
ATOM      5  CA  MET A   1       1.067   2.922  -8.059  1.00 74.19           C  
ATOM      6  HA  MET A   1       1.346   3.101  -7.020  1.00 74.19           H  
ATOM      7  C   MET A   1       2.093   3.578  -8.955  1.00 74.19           C  
ATOM      8  CB  MET A   1       1.039   1.420  -8.324  1.00 74.19           C  
ATOM      9  HB2 MET A   1       0.283   0.984  -7.671  1.00 74.19           H  
ATOM     10  HB3 MET A   1       0.744   1.242  -9.358  1.00 74.19           H  
ATOM     11  O   MET A   1       1.789   3.763 -10.124  1.00 74.19           O  
ATOM     12  CG  MET A   1       2.385   0.742  -8.073  1.00 74.19           C  
ATOM     13  HG2 MET A   1       2.683   0.877  -7.033  1.00 74.19           H  
ATOM     14  HG3 MET A   1       3.149   1.176  -8.718  1.00 74.19           H  
ATOM     15  SD  MET A   1       2.282  -1.003  -8.444  1.00 74.19           S  
ATOM     16  CE  MET A   1       1.123  -1.523  -7.161  1.00 74.19           C  
ATOM     17  HE1 MET A   1       1.396  -1.037  -6.225  1.00 74.19           H  
ATOM     18  HE2 MET A   1       0.105  -1.236  -7.422  1.00 74.19           H  
ATOM     19  HE3 MET A   1       1.153  -2.604  -7.029  1.00 74.19           H  
ATOM     20  N   HIS A   2       3.256   3.947  -8.426  1.00 80.69           N  
ATOM     21  H   HIS A   2       3.490   3.707  -7.474  1.00 80.69           H  
ATOM     22  CA  HIS A   2       4.235   4.739  -9.167  1.00 80.69           C  
ATOM     23  HA  HIS A   2       3.793   5.111 -10.092  1.00 80.69           H  
ATOM     24  C   HIS A   2       5.457   3.894  -9.544  1.00 80.69           C  
ATOM     25  CB  HIS A   2       4.589   5.961  -8.316  1.00 80.69           C  
ATOM     26  HB2 HIS A   2       5.037   5.632  -7.379  1.00 80.69           H  
ATOM     27  HB3 HIS A   2       3.678   6.512  -8.081  1.00 80.69           H  
ATOM     28  O   HIS A   2       6.121   3.363  -8.655  1.00 80.69           O  
ATOM     29  CG  HIS A   2       5.536   6.900  -9.008  1.00 80.69           C  
ATOM     30  CD2 HIS A   2       6.849   7.105  -8.682  1.00 80.69           C  
ATOM     31  HD2 HIS A   2       7.393   6.622  -7.883  1.00 80.69           H  
ATOM     32  ND1 HIS A   2       5.257   7.701 -10.095  1.00 80.69           N  
ATOM     33  HD1 HIS A   2       4.377   7.802 -10.580  1.00 80.69           H  
ATOM     34  CE1 HIS A   2       6.378   8.371 -10.412  1.00 80.69           C  
ATOM     35  HE1 HIS A   2       6.477   9.076 -11.225  1.00 80.69           H  
ATOM     36  NE2 HIS A   2       7.369   8.043  -9.570  1.00 80.69           N  
ATOM     37  N   PHE A   3       5.729   3.768 -10.844  1.00 89.88           N  
ATOM     38  H   PHE A   3       5.165   4.282 -11.506  1.00 89.88           H  
ATOM     39  CA  PHE A   3       6.950   3.166 -11.382  1.00 89.88           C  
ATOM     40  HA  PHE A   3       7.439   2.562 -10.617  1.00 89.88           H  
ATOM     41  C   PHE A   3       7.916   4.273 -11.801  1.00 89.88           C  
ATOM     42  CB  PHE A   3       6.628   2.252 -12.577  1.00 89.88           C  
ATOM     43  HB2 PHE A   3       7.529   2.142 -13.180  1.00 89.88           H  
ATOM     44  HB3 PHE A   3       5.880   2.726 -13.213  1.00 89.88           H  
ATOM     45  O   PHE A   3       7.505   5.210 -12.487  1.00 89.88           O  
ATOM     46  CG  PHE A   3       6.154   0.866 -12.187  1.00 89.88           C  
ATOM     47  CD1 PHE A   3       7.044  -0.223 -12.250  1.00 89.88           C  
ATOM     48  HD1 PHE A   3       8.061  -0.072 -12.582  1.00 89.88           H  
ATOM     49  CD2 PHE A   3       4.835   0.662 -11.744  1.00 89.88           C  
ATOM     50  HD2 PHE A   3       4.146   1.493 -11.702  1.00 89.88           H  
ATOM     51  CE1 PHE A   3       6.621  -1.508 -11.868  1.00 89.88           C  
ATOM     52  HE1 PHE A   3       7.310  -2.339 -11.901  1.00 89.88           H  
ATOM     53  CE2 PHE A   3       4.420  -0.622 -11.346  1.00 89.88           C  
ATOM     54  HE2 PHE A   3       3.417  -0.791 -10.981  1.00 89.88           H  
ATOM     55  CZ  PHE A   3       5.309  -1.705 -11.407  1.00 89.88           C  
ATOM     56  HZ  PHE A   3       4.989  -2.685 -11.084  1.00 89.88           H  
ATOM     57  N   SER A   4       9.185   4.143 -11.428  1.00 90.94           N  
ATOM     58  H   SER A   4       9.448   3.372 -10.832  1.00 90.94           H  
ATOM     59  CA  SER A   4      10.266   5.018 -11.884  1.00 90.94           C  
ATOM     60  HA  SER A   4       9.979   5.465 -12.836  1.00 90.94           H  
ATOM     61  C   SER A   4      11.548   4.226 -12.137  1.00 90.94           C  
ATOM     62  CB  SER A   4      10.491   6.179 -10.909  1.00 90.94           C  
ATOM     63  HB2 SER A   4       9.580   6.775 -10.863  1.00 90.94           H  
ATOM     64  HB3 SER A   4      11.290   6.814 -11.293  1.00 90.94           H  
ATOM     65  O   SER A   4      11.718   3.114 -11.642  1.00 90.94           O  
ATOM     66  OG  SER A   4      10.825   5.746  -9.601  1.00 90.94           O  
ATOM     67  HG  SER A   4      10.919   6.541  -9.071  1.00 90.94           H  
ATOM     68  N   ILE A   5      12.447   4.785 -12.937  1.00 94.75           N  
ATOM     69  H   ILE A   5      12.215   5.684 -13.336  1.00 94.75           H  
ATOM     70  CA  ILE A   5      13.774   4.260 -13.245  1.00 94.75           C  
ATOM     71  HA  ILE A   5      13.995   3.444 -12.558  1.00 94.75           H  
ATOM     72  C   ILE A   5      14.775   5.391 -12.990  1.00 94.75           C  
ATOM     73  CB  ILE A   5      13.850   3.693 -14.684  1.00 94.75           C  
ATOM     74  HB  ILE A   5      13.769   4.515 -15.396  1.00 94.75           H  
ATOM     75  O   ILE A   5      15.246   6.009 -13.942  1.00 94.75           O  
ATOM     76  CG1 ILE A   5      12.694   2.706 -14.968  1.00 94.75           C  
ATOM     77 HG12 ILE A   5      12.681   1.935 -14.198  1.00 94.75           H  
ATOM     78 HG13 ILE A   5      11.749   3.247 -14.920  1.00 94.75           H  
ATOM     79  CG2 ILE A   5      15.212   2.998 -14.886  1.00 94.75           C  
ATOM     80 HG21 ILE A   5      16.035   3.645 -14.585  1.00 94.75           H  
ATOM     81 HG22 ILE A   5      15.253   2.086 -14.289  1.00 94.75           H  
ATOM     82 HG23 ILE A   5      15.348   2.758 -15.941  1.00 94.75           H  
ATOM     83  CD1 ILE A   5      12.758   2.033 -16.345  1.00 94.75           C  
ATOM     84 HD11 ILE A   5      11.814   1.525 -16.542  1.00 94.75           H  
ATOM     85 HD12 ILE A   5      12.930   2.784 -17.116  1.00 94.75           H  
ATOM     86 HD13 ILE A   5      13.559   1.295 -16.370  1.00 94.75           H  
ATOM     87  N   PRO A   6      15.072   5.731 -11.723  1.00 89.06           N  
ATOM     88  CA  PRO A   6      15.851   6.925 -11.395  1.00 89.06           C  
ATOM     89  HA  PRO A   6      15.433   7.794 -11.903  1.00 89.06           H  
ATOM     90  C   PRO A   6      17.330   6.819 -11.784  1.00 89.06           C  
ATOM     91  CB  PRO A   6      15.690   7.093  -9.881  1.00 89.06           C  
ATOM     92  HB2 PRO A   6      16.570   7.540  -9.417  1.00 89.06           H  
ATOM     93  HB3 PRO A   6      14.809   7.702  -9.679  1.00 89.06           H  
ATOM     94  O   PRO A   6      17.996   7.838 -11.935  1.00 89.06           O  
ATOM     95  CG  PRO A   6      15.447   5.670  -9.381  1.00 89.06           C  
ATOM     96  HG2 PRO A   6      14.898   5.660  -8.439  1.00 89.06           H  
ATOM     97  HG3 PRO A   6      16.396   5.144  -9.277  1.00 89.06           H  
ATOM     98  CD  PRO A   6      14.635   5.050 -10.513  1.00 89.06           C  
ATOM     99  HD2 PRO A   6      14.826   3.978 -10.562  1.00 89.06           H  
ATOM    100  HD3 PRO A   6      13.574   5.237 -10.348  1.00 89.06           H  
ATOM    101  N   GLU A   7      17.861   5.602 -11.916  1.00 90.19           N  
ATOM    102  H   GLU A   7      17.265   4.793 -11.819  1.00 90.19           H  
ATOM    103  CA  GLU A   7      19.280   5.374 -12.180  1.00 90.19           C  
ATOM    104  HA  GLU A   7      19.655   6.226 -12.747  1.00 90.19           H  
ATOM    105  C   GLU A   7      19.512   4.139 -13.067  1.00 90.19           C  
ATOM    106  CB  GLU A   7      20.080   5.338 -10.850  1.00 90.19           C  
ATOM    107  HB2 GLU A   7      19.972   6.304 -10.358  1.00 90.19           H  
ATOM    108  HB3 GLU A   7      21.136   5.198 -11.081  1.00 90.19           H  
ATOM    109  O   GLU A   7      18.678   3.232 -13.172  1.00 90.19           O  
ATOM    110  CG  GLU A   7      19.637   4.238  -9.872  1.00 90.19           C  
ATOM    111  HG2 GLU A   7      18.574   4.355  -9.660  1.00 90.19           H  
ATOM    112  HG3 GLU A   7      19.768   3.287 -10.387  1.00 90.19           H  
ATOM    113  CD  GLU A   7      20.390   4.172  -8.521  1.00 90.19           C  
ATOM    114  OE1 GLU A   7      20.238   3.116  -7.862  1.00 90.19           O  
ATOM    115  OE2 GLU A   7      21.101   5.124  -8.099  1.00 90.19           O  
ATOM    116  N   THR A   8      20.679   4.118 -13.710  1.00 94.25           N  
ATOM    117  H   THR A   8      21.309   4.896 -13.575  1.00 94.25           H  
ATOM    118  CA  THR A   8      21.206   2.973 -14.461  1.00 94.25           C  
ATOM    119  HA  THR A   8      20.536   2.122 -14.336  1.00 94.25           H  
ATOM    120  C   THR A   8      22.570   2.580 -13.914  1.00 94.25           C  
ATOM    121  CB  THR A   8      21.345   3.261 -15.964  1.00 94.25           C  
ATOM    122  HB  THR A   8      21.711   2.356 -16.448  1.00 94.25           H  
ATOM    123  O   THR A   8      23.342   3.450 -13.512  1.00 94.25           O  
ATOM    124  CG2 THR A   8      20.024   3.653 -16.621  1.00 94.25           C  
ATOM    125 HG21 THR A   8      20.164   3.731 -17.699  1.00 94.25           H  
ATOM    126 HG22 THR A   8      19.274   2.893 -16.404  1.00 94.25           H  
ATOM    127 HG23 THR A   8      19.689   4.615 -16.234  1.00 94.25           H  
ATOM    128  OG1 THR A   8      22.269   4.301 -16.201  1.00 94.25           O  
ATOM    129  HG1 THR A   8      22.865   4.345 -15.450  1.00 94.25           H  
ATOM    130  N   GLU A   9      22.912   1.298 -13.965  1.00 92.75           N  
ATOM    131  H   GLU A   9      22.243   0.634 -14.328  1.00 92.75           H  
ATOM    132  CA  GLU A   9      24.205   0.787 -13.503  1.00 92.75           C  
ATOM    133  HA  GLU A   9      24.880   1.632 -13.360  1.00 92.75           H  
ATOM    134  C   GLU A   9      24.866  -0.115 -14.555  1.00 92.75           C  
ATOM    135  CB  GLU A   9      24.062   0.118 -12.118  1.00 92.75           C  
ATOM    136  HB2 GLU A   9      23.728   0.873 -11.405  1.00 92.75           H  
ATOM    137  HB3 GLU A   9      25.041  -0.237 -11.797  1.00 92.75           H  
ATOM    138  O   GLU A   9      24.204  -0.902 -15.231  1.00 92.75           O  
ATOM    139  CG  GLU A   9      23.074  -1.055 -12.092  1.00 92.75           C  
ATOM    140  HG2 GLU A   9      22.099  -0.721 -12.445  1.00 92.75           H  
ATOM    141  HG3 GLU A   9      23.448  -1.809 -12.785  1.00 92.75           H  
ATOM    142  CD  GLU A   9      22.903  -1.706 -10.709  1.00 92.75           C  
ATOM    143  OE1 GLU A   9      23.048  -2.947 -10.631  1.00 92.75           O  
ATOM    144  OE2 GLU A   9      22.575  -1.028  -9.705  1.00 92.75           O  
ATOM    145  N   SER A  10      26.189  -0.011 -14.695  1.00 91.31           N  
ATOM    146  H   SER A  10      26.689   0.665 -14.135  1.00 91.31           H  
ATOM    147  CA  SER A  10      26.976  -0.944 -15.508  1.00 91.31           C  
ATOM    148  HA  SER A  10      26.408  -1.222 -16.395  1.00 91.31           H  
ATOM    149  C   SER A  10      27.269  -2.196 -14.690  1.00 91.31           C  
ATOM    150  CB  SER A  10      28.290  -0.311 -15.971  1.00 91.31           C  
ATOM    151  HB2 SER A  10      28.884  -1.060 -16.495  1.00 91.31           H  
ATOM    152  HB3 SER A  10      28.850   0.043 -15.106  1.00 91.31           H  
ATOM    153  O   SER A  10      27.902  -2.114 -13.638  1.00 91.31           O  
ATOM    154  OG  SER A  10      28.030   0.769 -16.847  1.00 91.31           O  
ATOM    155  HG  SER A  10      28.852   1.233 -17.025  1.00 91.31           H  
ATOM    156  N   ARG A  11      26.841  -3.360 -15.177  1.00 87.06           N  
ATOM    157  H   ARG A  11      26.329  -3.350 -16.047  1.00 87.06           H  
ATOM    158  CA  ARG A  11      27.071  -4.659 -14.532  1.00 87.06           C  
ATOM    159  HA  ARG A  11      27.656  -4.518 -13.624  1.00 87.06           H  
ATOM    160  C   ARG A  11      27.861  -5.573 -15.453  1.00 87.06           C  
ATOM    161  CB  ARG A  11      25.735  -5.310 -14.151  1.00 87.06           C  
ATOM    162  HB2 ARG A  11      25.143  -5.442 -15.056  1.00 87.06           H  
ATOM    163  HB3 ARG A  11      25.936  -6.295 -13.730  1.00 87.06           H  
ATOM    164  O   ARG A  11      27.663  -5.555 -16.665  1.00 87.06           O  
ATOM    165  CG  ARG A  11      24.922  -4.488 -13.139  1.00 87.06           C  
ATOM    166  HG2 ARG A  11      24.670  -3.527 -13.589  1.00 87.06           H  
ATOM    167  HG3 ARG A  11      25.502  -4.311 -12.233  1.00 87.06           H  
ATOM    168  CD  ARG A  11      23.618  -5.215 -12.794  1.00 87.06           C  
ATOM    169  HD2 ARG A  11      22.913  -4.509 -12.355  1.00 87.06           H  
ATOM    170  HD3 ARG A  11      23.159  -5.563 -13.719  1.00 87.06           H  
ATOM    171  NE  ARG A  11      23.827  -6.381 -11.912  1.00 87.06           N  
ATOM    172  HE  ARG A  11      24.224  -7.198 -12.354  1.00 87.06           H  
ATOM    173  NH1 ARG A  11      22.805  -5.581 -10.015  1.00 87.06           N  
ATOM    174 HH11 ARG A  11      22.877  -4.643 -10.383  1.00 87.06           H  
ATOM    175 HH12 ARG A  11      22.583  -5.693  -9.037  1.00 87.06           H  
ATOM    176  NH2 ARG A  11      23.480  -7.685 -10.077  1.00 87.06           N  
ATOM    177 HH21 ARG A  11      23.035  -7.831  -9.182  1.00 87.06           H  
ATOM    178 HH22 ARG A  11      23.839  -8.479 -10.589  1.00 87.06           H  
ATOM    179  CZ  ARG A  11      23.371  -6.537 -10.682  1.00 87.06           C  
ATOM    180  N   SER A  12      28.736  -6.394 -14.884  1.00 81.94           N  
ATOM    181  H   SER A  12      28.884  -6.341 -13.887  1.00 81.94           H  
ATOM    182  CA  SER A  12      29.380  -7.488 -15.617  1.00 81.94           C  
ATOM    183  HA  SER A  12      29.821  -7.095 -16.533  1.00 81.94           H  
ATOM    184  C   SER A  12      28.340  -8.547 -15.985  1.00 81.94           C  
ATOM    185  CB  SER A  12      30.498  -8.110 -14.780  1.00 81.94           C  
ATOM    186  HB2 SER A  12      30.071  -8.588 -13.899  1.00 81.94           H  
ATOM    187  HB3 SER A  12      31.018  -8.862 -15.374  1.00 81.94           H  
ATOM    188  O   SER A  12      27.418  -8.795 -15.207  1.00 81.94           O  
ATOM    189  OG  SER A  12      31.409  -7.101 -14.378  1.00 81.94           O  
ATOM    190  HG  SER A  12      32.124  -7.515 -13.890  1.00 81.94           H  
ATOM    191  N   GLY A  13      28.472  -9.168 -17.158  1.00 70.44           N  
ATOM    192  H   GLY A  13      29.274  -8.984 -17.743  1.00 70.44           H  
ATOM    193  CA  GLY A  13      27.643 -10.318 -17.507  1.00 70.44           C  
ATOM    194  HA2 GLY A  13      26.590 -10.058 -17.407  1.00 70.44           H  
ATOM    195  HA3 GLY A  13      27.829 -10.608 -18.541  1.00 70.44           H  
ATOM    196  C   GLY A  13      27.954 -11.507 -16.600  1.00 70.44           C  
ATOM    197  O   GLY A  13      29.105 -11.703 -16.198  1.00 70.44           O  
ATOM    198  N   ASP A  14      26.939 -12.313 -16.294  1.00 68.50           N  
ATOM    199  H   ASP A  14      25.995 -12.076 -16.564  1.00 68.50           H  
ATOM    200  CA  ASP A  14      27.141 -13.547 -15.536  1.00 68.50           C  
ATOM    201  HA  ASP A  14      27.588 -13.287 -14.577  1.00 68.50           H  
ATOM    202  C   ASP A  14      28.112 -14.474 -16.280  1.00 68.50           C  
ATOM    203  CB  ASP A  14      25.804 -14.250 -15.260  1.00 68.50           C  
ATOM    204  HB2 ASP A  14      26.005 -15.203 -14.770  1.00 68.50           H  
ATOM    205  HB3 ASP A  14      25.309 -14.457 -16.209  1.00 68.50           H  
ATOM    206  O   ASP A  14      28.151 -14.507 -17.513  1.00 68.50           O  
ATOM    207  CG  ASP A  14      24.872 -13.435 -14.357  1.00 68.50           C  
ATOM    208  OD1 ASP A  14      25.387 -12.640 -13.537  1.00 68.50           O  
ATOM    209  OD2 ASP A  14      23.649 -13.594 -14.528  1.00 68.50           O  
ATOM    210  N   SER A  15      28.917 -15.229 -15.527  1.00 59.97           N  
ATOM    211  H   SER A  15      28.808 -15.175 -14.525  1.00 59.97           H  
ATOM    212  CA  SER A  15      29.824 -16.258 -16.064  1.00 59.97           C  
ATOM    213  HA  SER A  15      30.454 -16.584 -15.237  1.00 59.97           H  
ATOM    214  C   SER A  15      30.795 -15.774 -17.161  1.00 59.97           C  
ATOM    215  CB  SER A  15      29.024 -17.490 -16.508  1.00 59.97           C  
ATOM    216  HB2 SER A  15      29.713 -18.300 -16.745  1.00 59.97           H  
ATOM    217  HB3 SER A  15      28.442 -17.253 -17.399  1.00 59.97           H  
ATOM    218  O   SER A  15      31.109 -16.518 -18.086  1.00 59.97           O  
ATOM    219  OG  SER A  15      28.155 -17.910 -15.471  1.00 59.97           O  
ATOM    220  HG  SER A  15      27.327 -17.434 -15.560  1.00 59.97           H  
ATOM    221  N   GLY A  16      31.284 -14.530 -17.072  1.00 59.69           N  
ATOM    222  H   GLY A  16      30.925 -13.931 -16.342  1.00 59.69           H  
ATOM    223  CA  GLY A  16      32.245 -13.968 -18.034  1.00 59.69           C  
ATOM    224  HA2 GLY A  16      32.850 -13.219 -17.523  1.00 59.69           H  
ATOM    225  HA3 GLY A  16      32.910 -14.754 -18.392  1.00 59.69           H  
ATOM    226  C   GLY A  16      31.611 -13.293 -19.256  1.00 59.69           C  
ATOM    227  O   GLY A  16      32.310 -12.998 -20.225  1.00 59.69           O  
ATOM    228  N   GLY A  17      30.300 -13.035 -19.222  1.00 67.62           N  
ATOM    229  H   GLY A  17      29.765 -13.363 -18.430  1.00 67.62           H  
ATOM    230  CA  GLY A  17      29.606 -12.271 -20.255  1.00 67.62           C  
ATOM    231  HA2 GLY A  17      28.533 -12.307 -20.067  1.00 67.62           H  
ATOM    232  HA3 GLY A  17      29.797 -12.740 -21.221  1.00 67.62           H  
ATOM    233  C   GLY A  17      30.041 -10.801 -20.328  1.00 67.62           C  
ATOM    234  O   GLY A  17      30.525 -10.212 -19.358  1.00 67.62           O  
ATOM    235  N   SER A  18      29.829 -10.178 -21.491  1.00 78.12           N  
ATOM    236  H   SER A  18      29.395 -10.690 -22.246  1.00 78.12           H  
ATOM    237  CA  SER A  18      30.092  -8.749 -21.695  1.00 78.12           C  
ATOM    238  HA  SER A  18      31.155  -8.571 -21.535  1.00 78.12           H  
ATOM    239  C   SER A  18      29.301  -7.886 -20.712  1.00 78.12           C  
ATOM    240  CB  SER A  18      29.740  -8.333 -23.127  1.00 78.12           C  
ATOM    241  HB2 SER A  18      30.367  -8.881 -23.830  1.00 78.12           H  
ATOM    242  HB3 SER A  18      29.926  -7.266 -23.251  1.00 78.12           H  
ATOM    243  O   SER A  18      28.147  -8.194 -20.401  1.00 78.12           O  
ATOM    244  OG  SER A  18      28.379  -8.607 -23.403  1.00 78.12           O  
ATOM    245  HG  SER A  18      27.853  -8.265 -22.676  1.00 78.12           H  
ATOM    246  N   ALA A  19      29.898  -6.777 -20.273  1.00 85.69           N  
ATOM    247  H   ALA A  19      30.844  -6.572 -20.561  1.00 85.69           H  
ATOM    248  CA  ALA A  19      29.204  -5.804 -19.441  1.00 85.69           C  
ATOM    249  HA  ALA A  19      28.914  -6.317 -18.524  1.00 85.69           H  
ATOM    250  C   ALA A  19      27.922  -5.292 -20.124  1.00 85.69           C  
ATOM    251  CB  ALA A  19      30.159  -4.661 -19.080  1.00 85.69           C  
ATOM    252  HB1 ALA A  19      31.037  -5.058 -18.570  1.00 85.69           H  
ATOM    253  HB2 ALA A  19      29.653  -3.964 -18.412  1.00 85.69           H  
ATOM    254  HB3 ALA A  19      30.466  -4.131 -19.981  1.00 85.69           H  
ATOM    255  O   ALA A  19      27.873  -5.127 -21.345  1.00 85.69           O  
ATOM    256  N   TYR A  20      26.889  -5.036 -19.329  1.00 89.62           N  
ATOM    257  H   TYR A  20      27.004  -5.177 -18.335  1.00 89.62           H  
ATOM    258  CA  TYR A  20      25.601  -4.528 -19.782  1.00 89.62           C  
ATOM    259  HA  TYR A  20      25.722  -4.108 -20.780  1.00 89.62           H  
ATOM    260  C   TYR A  20      25.109  -3.401 -18.873  1.00 89.62           C  
ATOM    261  CB  TYR A  20      24.585  -5.677 -19.876  1.00 89.62           C  
ATOM    262  HB2 TYR A  20      24.997  -6.454 -20.520  1.00 89.62           H  
ATOM    263  HB3 TYR A  20      23.685  -5.303 -20.366  1.00 89.62           H  
ATOM    264  O   TYR A  20      25.535  -3.267 -17.727  1.00 89.62           O  
ATOM    265  CG  TYR A  20      24.185  -6.299 -18.549  1.00 89.62           C  
ATOM    266  CD1 TYR A  20      24.911  -7.389 -18.029  1.00 89.62           C  
ATOM    267  HD1 TYR A  20      25.778  -7.762 -18.554  1.00 89.62           H  
ATOM    268  CD2 TYR A  20      23.081  -5.793 -17.836  1.00 89.62           C  
ATOM    269  HD2 TYR A  20      22.524  -4.951 -18.220  1.00 89.62           H  
ATOM    270  CE1 TYR A  20      24.528  -7.973 -16.805  1.00 89.62           C  
ATOM    271  HE1 TYR A  20      25.094  -8.792 -16.387  1.00 89.62           H  
ATOM    272  CE2 TYR A  20      22.696  -6.377 -16.614  1.00 89.62           C  
ATOM    273  HE2 TYR A  20      21.840  -6.011 -16.068  1.00 89.62           H  
ATOM    274  OH  TYR A  20      23.057  -8.021 -14.909  1.00 89.62           O  
ATOM    275  HH  TYR A  20      23.492  -8.863 -14.754  1.00 89.62           H  
ATOM    276  CZ  TYR A  20      23.421  -7.468 -16.094  1.00 89.62           C  
ATOM    277  N   VAL A  21      24.187  -2.595 -19.398  1.00 93.38           N  
ATOM    278  H   VAL A  21      23.871  -2.768 -20.341  1.00 93.38           H  
ATOM    279  CA  VAL A  21      23.487  -1.568 -18.621  1.00 93.38           C  
ATOM    280  HA  VAL A  21      24.132  -1.227 -17.811  1.00 93.38           H  
ATOM    281  C   VAL A  21      22.232  -2.181 -18.007  1.00 93.38           C  
ATOM    282  CB  VAL A  21      23.144  -0.340 -19.482  1.00 93.38           C  
ATOM    283  HB  VAL A  21      22.480  -0.638 -20.293  1.00 93.38           H  
ATOM    284  O   VAL A  21      21.373  -2.695 -18.733  1.00 93.38           O  
ATOM    285  CG1 VAL A  21      22.446   0.732 -18.642  1.00 93.38           C  
ATOM    286 HG11 VAL A  21      21.493   0.366 -18.258  1.00 93.38           H  
ATOM    287 HG12 VAL A  21      23.080   1.023 -17.805  1.00 93.38           H  
ATOM    288 HG13 VAL A  21      22.242   1.609 -19.256  1.00 93.38           H  
ATOM    289  CG2 VAL A  21      24.408   0.279 -20.096  1.00 93.38           C  
ATOM    290 HG21 VAL A  21      25.109   0.548 -19.305  1.00 93.38           H  
ATOM    291 HG22 VAL A  21      24.147   1.177 -20.655  1.00 93.38           H  
ATOM    292 HG23 VAL A  21      24.890  -0.425 -20.775  1.00 93.38           H  
ATOM    293  N   ALA A  22      22.134  -2.126 -16.683  1.00 95.44           N  
ATOM    294  H   ALA A  22      22.885  -1.693 -16.165  1.00 95.44           H  
ATOM    295  CA  ALA A  22      20.927  -2.440 -15.938  1.00 95.44           C  
ATOM    296  HA  ALA A  22      20.290  -3.079 -16.550  1.00 95.44           H  
ATOM    297  C   ALA A  22      20.149  -1.159 -15.620  1.00 95.44           C  
ATOM    298  CB  ALA A  22      21.284  -3.226 -14.677  1.00 95.44           C  
ATOM    299  HB1 ALA A  22      21.919  -4.073 -14.936  1.00 95.44           H  
ATOM    300  HB2 ALA A  22      20.373  -3.585 -14.198  1.00 95.44           H  
ATOM    301  HB3 ALA A  22      21.815  -2.576 -13.982  1.00 95.44           H  
ATOM    302  O   ALA A  22      20.724  -0.109 -15.329  1.00 95.44           O  
ATOM    303  N   TYR A  23      18.830  -1.273 -15.683  1.00 96.81           N  
ATOM    304  H   TYR A  23      18.446  -2.176 -15.922  1.00 96.81           H  
ATOM    305  CA  TYR A  23      17.864  -0.237 -15.363  1.00 96.81           C  
ATOM    306  HA  TYR A  23      18.357   0.734 -15.308  1.00 96.81           H  
ATOM    307  C   TYR A  23      17.260  -0.562 -13.998  1.00 96.81           C  
ATOM    308  CB  TYR A  23      16.808  -0.188 -16.479  1.00 96.81           C  
ATOM    309  HB2 TYR A  23      16.311  -1.156 -16.546  1.00 96.81           H  
ATOM    310  HB3 TYR A  23      16.046   0.543 -16.210  1.00 96.81           H  
ATOM    311  O   TYR A  23      16.692  -1.645 -13.814  1.00 96.81           O  
ATOM    312  CG  TYR A  23      17.378   0.171 -17.840  1.00 96.81           C  
ATOM    313  CD1 TYR A  23      17.496   1.523 -18.214  1.00 96.81           C  
ATOM    314  HD1 TYR A  23      17.148   2.296 -17.545  1.00 96.81           H  
ATOM    315  CD2 TYR A  23      17.847  -0.839 -18.704  1.00 96.81           C  
ATOM    316  HD2 TYR A  23      17.774  -1.872 -18.401  1.00 96.81           H  
ATOM    317  CE1 TYR A  23      18.098   1.872 -19.437  1.00 96.81           C  
ATOM    318  HE1 TYR A  23      18.210   2.912 -19.703  1.00 96.81           H  
ATOM    319  CE2 TYR A  23      18.455  -0.497 -19.927  1.00 96.81           C  
ATOM    320  HE2 TYR A  23      18.877  -1.262 -20.562  1.00 96.81           H  
ATOM    321  OH  TYR A  23      19.199   1.208 -21.448  1.00 96.81           O  
ATOM    322  HH  TYR A  23      19.315   2.161 -21.457  1.00 96.81           H  
ATOM    323  CZ  TYR A  23      18.582   0.860 -20.290  1.00 96.81           C  
ATOM    324  N   ASN A  24      17.401   0.357 -13.043  1.00 96.06           N  
ATOM    325  H   ASN A  24      17.877   1.223 -13.248  1.00 96.06           H  
ATOM    326  CA  ASN A  24      16.948   0.154 -11.670  1.00 96.06           C  
ATOM    327  HA  ASN A  24      17.018  -0.902 -11.413  1.00 96.06           H  
ATOM    328  C   ASN A  24      15.476   0.555 -11.583  1.00 96.06           C  
ATOM    329  CB  ASN A  24      17.872   0.937 -10.709  1.00 96.06           C  
ATOM    330  HB2 ASN A  24      17.432   0.949  -9.712  1.00 96.06           H  
ATOM    331  HB3 ASN A  24      17.951   1.974 -11.036  1.00 96.06           H  
ATOM    332  O   ASN A  24      15.159   1.737 -11.526  1.00 96.06           O  
ATOM    333  CG  ASN A  24      19.270   0.335 -10.608  1.00 96.06           C  
ATOM    334  ND2 ASN A  24      20.117   0.788  -9.711  1.00 96.06           N  
ATOM    335 HD21 ASN A  24      19.921   1.587  -9.125  1.00 96.06           H  
ATOM    336 HD22 ASN A  24      21.035   0.366  -9.723  1.00 96.06           H  
ATOM    337  OD1 ASN A  24      19.618  -0.599 -11.312  1.00 96.06           O  
ATOM    338  N   ILE A  25      14.570  -0.423 -11.603  1.00 95.69           N  
ATOM    339  H   ILE A  25      14.892  -1.380 -11.577  1.00 95.69           H  
ATOM    340  CA  ILE A  25      13.127  -0.183 -11.531  1.00 95.69           C  
ATOM    341  HA  ILE A  25      12.904   0.750 -12.048  1.00 95.69           H  
ATOM    342  C   ILE A  25      12.732  -0.015 -10.067  1.00 95.69           C  
ATOM    343  CB  ILE A  25      12.323  -1.299 -12.229  1.00 95.69           C  
ATOM    344  HB  ILE A  25      12.574  -2.250 -11.760  1.00 95.69           H  
ATOM    345  O   ILE A  25      12.849  -0.938  -9.257  1.00 95.69           O  
ATOM    346  CG1 ILE A  25      12.707  -1.363 -13.725  1.00 95.69           C  
ATOM    347 HG12 ILE A  25      12.482  -0.404 -14.194  1.00 95.69           H  
ATOM    348 HG13 ILE A  25      13.779  -1.537 -13.816  1.00 95.69           H  
ATOM    349  CG2 ILE A  25      10.808  -1.052 -12.062  1.00 95.69           C  
ATOM    350 HG21 ILE A  25      10.532  -0.108 -12.532  1.00 95.69           H  
ATOM    351 HG22 ILE A  25      10.535  -1.019 -11.007  1.00 95.69           H  
ATOM    352 HG23 ILE A  25      10.237  -1.866 -12.508  1.00 95.69           H  
ATOM    353  CD1 ILE A  25      12.001  -2.462 -14.524  1.00 95.69           C  
ATOM    354 HD11 ILE A  25      10.927  -2.281 -14.569  1.00 95.69           H  
ATOM    355 HD12 ILE A  25      12.195  -3.437 -14.078  1.00 95.69           H  
ATOM    356 HD13 ILE A  25      12.384  -2.442 -15.544  1.00 95.69           H  
ATOM    357  N   HIS A  26      12.235   1.170  -9.740  1.00 92.50           N  
ATOM    358  H   HIS A  26      12.162   1.868 -10.466  1.00 92.50           H  
ATOM    359  CA  HIS A  26      11.675   1.512  -8.447  1.00 92.50           C  
ATOM    360  HA  HIS A  26      12.008   0.771  -7.719  1.00 92.50           H  
ATOM    361  C   HIS A  26      10.148   1.462  -8.513  1.00 92.50           C  
ATOM    362  CB  HIS A  26      12.180   2.885  -7.984  1.00 92.50           C  
ATOM    363  HB2 HIS A  26      11.567   3.214  -7.145  1.00 92.50           H  
ATOM    364  HB3 HIS A  26      12.052   3.601  -8.796  1.00 92.50           H  
ATOM    365  O   HIS A  26       9.522   2.007  -9.421  1.00 92.50           O  
ATOM    366  CG  HIS A  26      13.624   2.910  -7.543  1.00 92.50           C  
ATOM    367  CD2 HIS A  26      14.700   2.375  -8.201  1.00 92.50           C  
ATOM    368  HD2 HIS A  26      14.676   1.840  -9.139  1.00 92.50           H  
ATOM    369  ND1 HIS A  26      14.112   3.522  -6.408  1.00 92.50           N  
ATOM    370  HD1 HIS A  26      13.574   4.004  -5.703  1.00 92.50           H  
ATOM    371  CE1 HIS A  26      15.446   3.363  -6.396  1.00 92.50           C  
ATOM    372  HE1 HIS A  26      16.110   3.744  -5.634  1.00 92.50           H  
ATOM    373  NE2 HIS A  26      15.847   2.654  -7.458  1.00 92.50           N  
ATOM    374  N   VAL A  27       9.544   0.835  -7.508  1.00 89.19           N  
ATOM    375  H   VAL A  27      10.126   0.456  -6.775  1.00 89.19           H  
ATOM    376  CA  VAL A  27       8.101   0.834  -7.282  1.00 89.19           C  
ATOM    377  HA  VAL A  27       7.595   1.342  -8.103  1.00 89.19           H  
ATOM    378  C   VAL A  27       7.847   1.599  -6.000  1.00 89.19           C  
ATOM    379  CB  VAL A  27       7.542  -0.594  -7.202  1.00 89.19           C  
ATOM    380  HB  VAL A  27       8.075  -1.148  -6.429  1.00 89.19           H  
ATOM    381  O   VAL A  27       8.371   1.256  -4.942  1.00 89.19           O  
ATOM    382  CG1 VAL A  27       6.047  -0.592  -6.860  1.00 89.19           C  
ATOM    383 HG11 VAL A  27       5.473  -0.125  -7.660  1.00 89.19           H  
ATOM    384 HG12 VAL A  27       5.867  -0.079  -5.915  1.00 89.19           H  
ATOM    385 HG13 VAL A  27       5.734  -1.627  -6.725  1.00 89.19           H  
ATOM    386  CG2 VAL A  27       7.716  -1.314  -8.542  1.00 89.19           C  
ATOM    387 HG21 VAL A  27       7.188  -0.765  -9.322  1.00 89.19           H  
ATOM    388 HG22 VAL A  27       7.320  -2.327  -8.477  1.00 89.19           H  
ATOM    389 HG23 VAL A  27       8.772  -1.374  -8.809  1.00 89.19           H  
ATOM    390  N   ASN A  28       7.028   2.646  -6.086  1.00 82.19           N  
ATOM    391  H   ASN A  28       6.658   2.882  -6.996  1.00 82.19           H  
ATOM    392  CA  ASN A  28       6.665   3.473  -4.940  1.00 82.19           C  
ATOM    393  HA  ASN A  28       6.152   4.357  -5.318  1.00 82.19           H  
ATOM    394  C   ASN A  28       7.915   3.990  -4.191  1.00 82.19           C  
ATOM    395  CB  ASN A  28       5.672   2.673  -4.073  1.00 82.19           C  
ATOM    396  HB2 ASN A  28       5.443   3.200  -3.147  1.00 82.19           H  
ATOM    397  HB3 ASN A  28       6.145   1.740  -3.769  1.00 82.19           H  
ATOM    398  O   ASN A  28       7.965   3.977  -2.964  1.00 82.19           O  
ATOM    399  CG  ASN A  28       4.362   2.355  -4.774  1.00 82.19           C  
ATOM    400  ND2 ASN A  28       3.775   1.233  -4.427  1.00 82.19           N  
ATOM    401 HD21 ASN A  28       2.908   0.981  -4.878  1.00 82.19           H  
ATOM    402 HD22 ASN A  28       4.240   0.607  -3.785  1.00 82.19           H  
ATOM    403  OD1 ASN A  28       3.835   3.082  -5.613  1.00 82.19           O  
ATOM    404  N   GLY A  29       8.933   4.421  -4.947  1.00 80.44           N  
ATOM    405  H   GLY A  29       8.835   4.350  -5.950  1.00 80.44           H  
ATOM    406  CA  GLY A  29      10.181   4.995  -4.428  1.00 80.44           C  
ATOM    407  HA2 GLY A  29       9.951   5.641  -3.581  1.00 80.44           H  
ATOM    408  HA3 GLY A  29      10.640   5.607  -5.204  1.00 80.44           H  
ATOM    409  C   GLY A  29      11.221   3.974  -3.957  1.00 80.44           C  
ATOM    410  O   GLY A  29      12.377   4.338  -3.753  1.00 80.44           O  
ATOM    411  N   VAL A  30      10.857   2.696  -3.843  1.00 85.25           N  
ATOM    412  H   VAL A  30       9.910   2.435  -4.078  1.00 85.25           H  
ATOM    413  CA  VAL A  30      11.751   1.626  -3.388  1.00 85.25           C  
ATOM    414  HA  VAL A  30      12.621   2.067  -2.901  1.00 85.25           H  
ATOM    415  C   VAL A  30      12.234   0.822  -4.583  1.00 85.25           C  
ATOM    416  CB  VAL A  30      11.051   0.726  -2.354  1.00 85.25           C  
ATOM    417  HB  VAL A  30      10.187   0.245  -2.813  1.00 85.25           H  
ATOM    418  O   VAL A  30      11.444   0.475  -5.456  1.00 85.25           O  
ATOM    419  CG1 VAL A  30      11.990  -0.361  -1.814  1.00 85.25           C  
ATOM    420 HG11 VAL A  30      11.483  -0.940  -1.043  1.00 85.25           H  
ATOM    421 HG12 VAL A  30      12.890   0.088  -1.393  1.00 85.25           H  
ATOM    422 HG13 VAL A  30      12.266  -1.050  -2.612  1.00 85.25           H  
ATOM    423  CG2 VAL A  30      10.567   1.554  -1.154  1.00 85.25           C  
ATOM    424 HG21 VAL A  30      10.107   0.902  -0.412  1.00 85.25           H  
ATOM    425 HG22 VAL A  30      11.405   2.083  -0.700  1.00 85.25           H  
ATOM    426 HG23 VAL A  30       9.819   2.280  -1.473  1.00 85.25           H  
ATOM    427  N   LEU A  31      13.526   0.501  -4.613  1.00 91.50           N  
ATOM    428  H   LEU A  31      14.129   0.812  -3.865  1.00 91.50           H  
ATOM    429  CA  LEU A  31      14.083  -0.389  -5.623  1.00 91.50           C  
ATOM    430  HA  LEU A  31      13.925   0.056  -6.606  1.00 91.50           H  
ATOM    431  C   LEU A  31      13.383  -1.757  -5.573  1.00 91.50           C  
ATOM    432  CB  LEU A  31      15.586  -0.526  -5.371  1.00 91.50           C  
ATOM    433  HB2 LEU A  31      16.058   0.455  -5.442  1.00 91.50           H  
ATOM    434  HB3 LEU A  31      15.734  -0.909  -4.361  1.00 91.50           H  
ATOM    435  O   LEU A  31      13.468  -2.459  -4.567  1.00 91.50           O  
ATOM    436  CG  LEU A  31      16.249  -1.482  -6.369  1.00 91.50           C  
ATOM    437  HG  LEU A  31      15.725  -2.438  -6.398  1.00 91.50           H  
ATOM    438  CD1 LEU A  31      16.318  -0.911  -7.783  1.00 91.50           C  
ATOM    439 HD11 LEU A  31      15.314  -0.770  -8.184  1.00 91.50           H  
ATOM    440 HD12 LEU A  31      16.849  -1.593  -8.446  1.00 91.50           H  
ATOM    441 HD13 LEU A  31      16.830   0.051  -7.760  1.00 91.50           H  
ATOM    442  CD2 LEU A  31      17.664  -1.758  -5.905  1.00 91.50           C  
ATOM    443 HD21 LEU A  31      18.072  -2.449  -6.642  1.00 91.50           H  
ATOM    444 HD22 LEU A  31      17.650  -2.219  -4.918  1.00 91.50           H  
ATOM    445 HD23 LEU A  31      18.237  -0.831  -5.893  1.00 91.50           H  
ATOM    446  N   HIS A  32      12.736  -2.137  -6.674  1.00 94.19           N  
ATOM    447  H   HIS A  32      12.734  -1.515  -7.469  1.00 94.19           H  
ATOM    448  CA  HIS A  32      12.047  -3.421  -6.819  1.00 94.19           C  
ATOM    449  HA  HIS A  32      11.813  -3.833  -5.838  1.00 94.19           H  
ATOM    450  C   HIS A  32      12.932  -4.441  -7.531  1.00 94.19           C  
ATOM    451  CB  HIS A  32      10.722  -3.199  -7.560  1.00 94.19           C  
ATOM    452  HB2 HIS A  32      10.131  -2.471  -7.005  1.00 94.19           H  
ATOM    453  HB3 HIS A  32      10.914  -2.797  -8.555  1.00 94.19           H  
ATOM    454  O   HIS A  32      13.187  -5.524  -7.008  1.00 94.19           O  
ATOM    455  CG  HIS A  32       9.913  -4.462  -7.687  1.00 94.19           C  
ATOM    456  CD2 HIS A  32       9.837  -5.264  -8.788  1.00 94.19           C  
ATOM    457  HD2 HIS A  32      10.332  -5.102  -9.734  1.00 94.19           H  
ATOM    458  ND1 HIS A  32       9.193  -5.048  -6.649  1.00 94.19           N  
ATOM    459  CE1 HIS A  32       8.699  -6.194  -7.142  1.00 94.19           C  
ATOM    460  HE1 HIS A  32       8.129  -6.915  -6.575  1.00 94.19           H  
ATOM    461  NE2 HIS A  32       9.071  -6.349  -8.424  1.00 94.19           N  
ATOM    462  HE2 HIS A  32       8.947  -7.199  -8.955  1.00 94.19           H  
ATOM    463  N   CYS A  33      13.449  -4.084  -8.707  1.00 95.75           N  
ATOM    464  H   CYS A  33      13.254  -3.165  -9.077  1.00 95.75           H  
ATOM    465  CA  CYS A  33      14.315  -4.961  -9.484  1.00 95.75           C  
ATOM    466  HA  CYS A  33      14.896  -5.566  -8.787  1.00 95.75           H  
ATOM    467  C   CYS A  33      15.323  -4.187 -10.339  1.00 95.75           C  
ATOM    468  CB  CYS A  33      13.462  -5.928 -10.320  1.00 95.75           C  
ATOM    469  HB2 CYS A  33      12.798  -6.480  -9.656  1.00 95.75           H  
ATOM    470  HB3 CYS A  33      14.121  -6.641 -10.815  1.00 95.75           H  
ATOM    471  O   CYS A  33      15.206  -2.982 -10.557  1.00 95.75           O  
ATOM    472  SG  CYS A  33      12.474  -5.061 -11.572  1.00 95.75           S  
ATOM    473  HG  CYS A  33      11.930  -6.148 -12.127  1.00 95.75           H  
ATOM    474  N   ARG A  34      16.332  -4.907 -10.822  1.00 95.44           N  
ATOM    475  H   ARG A  34      16.364  -5.887 -10.583  1.00 95.44           H  
ATOM    476  CA  ARG A  34      17.333  -4.437 -11.773  1.00 95.44           C  
ATOM    477  HA  ARG A  34      17.140  -3.404 -12.061  1.00 95.44           H  
ATOM    478  C   ARG A  34      17.258  -5.315 -13.002  1.00 95.44           C  
ATOM    479  CB  ARG A  34      18.722  -4.540 -11.156  1.00 95.44           C  
ATOM    480  HB2 ARG A  34      18.919  -5.577 -10.885  1.00 95.44           H  
ATOM    481  HB3 ARG A  34      19.451  -4.234 -11.906  1.00 95.44           H  
ATOM    482  O   ARG A  34      17.454  -6.521 -12.898  1.00 95.44           O  
ATOM    483  CG  ARG A  34      18.877  -3.657  -9.918  1.00 95.44           C  
ATOM    484  HG2 ARG A  34      18.723  -2.612 -10.185  1.00 95.44           H  
ATOM    485  HG3 ARG A  34      18.170  -3.937  -9.136  1.00 95.44           H  
ATOM    486  CD  ARG A  34      20.300  -3.889  -9.439  1.00 95.44           C  
ATOM    487  HD2 ARG A  34      20.402  -4.914  -9.084  1.00 95.44           H  
ATOM    488  HD3 ARG A  34      20.941  -3.763 -10.312  1.00 95.44           H  
ATOM    489  NE  ARG A  34      20.724  -2.934  -8.415  1.00 95.44           N  
ATOM    490  HE  ARG A  34      21.271  -2.158  -8.758  1.00 95.44           H  
ATOM    491  NH1 ARG A  34      19.923  -4.073  -6.590  1.00 95.44           N  
ATOM    492 HH11 ARG A  34      19.597  -4.806  -7.203  1.00 95.44           H  
ATOM    493 HH12 ARG A  34      19.755  -4.121  -5.595  1.00 95.44           H  
ATOM    494  NH2 ARG A  34      20.854  -2.042  -6.349  1.00 95.44           N  
ATOM    495 HH21 ARG A  34      21.252  -1.231  -6.799  1.00 95.44           H  
ATOM    496 HH22 ARG A  34      20.601  -2.024  -5.372  1.00 95.44           H  
ATOM    497  CZ  ARG A  34      20.502  -3.025  -7.123  1.00 95.44           C  
ATOM    498  N   VAL A  35      16.973  -4.714 -14.149  1.00 95.44           N  
ATOM    499  H   VAL A  35      16.822  -3.715 -14.151  1.00 95.44           H  
ATOM    500  CA  VAL A  35      16.765  -5.466 -15.390  1.00 95.44           C  
ATOM    501  HA  VAL A  35      17.147  -6.477 -15.252  1.00 95.44           H  
ATOM    502  C   VAL A  35      17.553  -4.862 -16.537  1.00 95.44           C  
ATOM    503  CB  VAL A  35      15.273  -5.601 -15.744  1.00 95.44           C  
ATOM    504  HB  VAL A  35      15.189  -6.128 -16.695  1.00 95.44           H  
ATOM    505  O   VAL A  35      17.715  -3.647 -16.628  1.00 95.44           O  
ATOM    506  CG1 VAL A  35      14.521  -6.419 -14.689  1.00 95.44           C  
ATOM    507 HG11 VAL A  35      13.488  -6.576 -14.999  1.00 95.44           H  
ATOM    508 HG12 VAL A  35      14.526  -5.902 -13.729  1.00 95.44           H  
ATOM    509 HG13 VAL A  35      15.002  -7.390 -14.571  1.00 95.44           H  
ATOM    510  CG2 VAL A  35      14.582  -4.244 -15.894  1.00 95.44           C  
ATOM    511 HG21 VAL A  35      15.052  -3.667 -16.690  1.00 95.44           H  
ATOM    512 HG22 VAL A  35      14.641  -3.682 -14.962  1.00 95.44           H  
ATOM    513 HG23 VAL A  35      13.534  -4.407 -16.144  1.00 95.44           H  
ATOM    514  N   ARG A  36      18.041  -5.699 -17.448  1.00 94.44           N  
ATOM    515  H   ARG A  36      17.859  -6.682 -17.305  1.00 94.44           H  
ATOM    516  CA  ARG A  36      18.643  -5.243 -18.706  1.00 94.44           C  
ATOM    517  HA  ARG A  36      19.126  -4.284 -18.515  1.00 94.44           H  
ATOM    518  C   ARG A  36      17.576  -4.988 -19.765  1.00 94.44           C  
ATOM    519  CB  ARG A  36      19.747  -6.206 -19.157  1.00 94.44           C  
ATOM    520  HB2 ARG A  36      20.231  -5.791 -20.042  1.00 94.44           H  
ATOM    521  HB3 ARG A  36      20.489  -6.252 -18.359  1.00 94.44           H  
ATOM    522  O   ARG A  36      16.493  -5.569 -19.735  1.00 94.44           O  
ATOM    523  CG  ARG A  36      19.290  -7.640 -19.458  1.00 94.44           C  
ATOM    524  HG2 ARG A  36      18.506  -7.636 -20.216  1.00 94.44           H  
ATOM    525  HG3 ARG A  36      18.918  -8.101 -18.543  1.00 94.44           H  
ATOM    526  CD  ARG A  36      20.494  -8.451 -19.941  1.00 94.44           C  
ATOM    527  HD2 ARG A  36      21.248  -8.442 -19.154  1.00 94.44           H  
ATOM    528  HD3 ARG A  36      20.908  -7.968 -20.827  1.00 94.44           H  
ATOM    529  NE  ARG A  36      20.158  -9.849 -20.269  1.00 94.44           N  
ATOM    530  HE  ARG A  36      19.198 -10.150 -20.178  1.00 94.44           H  
ATOM    531  NH1 ARG A  36      22.288 -10.526 -20.792  1.00 94.44           N  
ATOM    532 HH11 ARG A  36      22.926 -11.278 -21.007  1.00 94.44           H  
ATOM    533 HH12 ARG A  36      22.633  -9.606 -20.556  1.00 94.44           H  
ATOM    534  NH2 ARG A  36      20.663 -12.015 -20.779  1.00 94.44           N  
ATOM    535 HH21 ARG A  36      21.330 -12.752 -20.959  1.00 94.44           H  
ATOM    536 HH22 ARG A  36      19.697 -12.240 -20.589  1.00 94.44           H  
ATOM    537  CZ  ARG A  36      21.027 -10.784 -20.611  1.00 94.44           C  
ATOM    538  N   TYR A  37      17.914  -4.174 -20.766  1.00 95.31           N  
ATOM    539  H   TYR A  37      18.805  -3.702 -20.703  1.00 95.31           H  
ATOM    540  CA  TYR A  37      17.002  -3.846 -21.871  1.00 95.31           C  
ATOM    541  HA  TYR A  37      16.176  -3.250 -21.482  1.00 95.31           H  
ATOM    542  C   TYR A  37      16.385  -5.091 -22.534  1.00 95.31           C  
ATOM    543  CB  TYR A  37      17.756  -3.011 -22.916  1.00 95.31           C  
ATOM    544  HB2 TYR A  37      18.709  -3.492 -23.138  1.00 95.31           H  
ATOM    545  HB3 TYR A  37      17.970  -2.028 -22.497  1.00 95.31           H  
ATOM    546  O   TYR A  37      15.192  -5.106 -22.820  1.00 95.31           O  
ATOM    547  CG  TYR A  37      16.995  -2.831 -24.214  1.00 95.31           C  
ATOM    548  CD1 TYR A  37      17.175  -3.758 -25.257  1.00 95.31           C  
ATOM    549  HD1 TYR A  37      17.859  -4.585 -25.138  1.00 95.31           H  
ATOM    550  CD2 TYR A  37      16.049  -1.797 -24.351  1.00 95.31           C  
ATOM    551  HD2 TYR A  37      15.852  -1.128 -23.527  1.00 95.31           H  
ATOM    552  CE1 TYR A  37      16.402  -3.656 -26.423  1.00 95.31           C  
ATOM    553  HE1 TYR A  37      16.464  -4.426 -27.177  1.00 95.31           H  
ATOM    554  CE2 TYR A  37      15.327  -1.655 -25.550  1.00 95.31           C  
ATOM    555  HE2 TYR A  37      14.600  -0.864 -25.666  1.00 95.31           H  
ATOM    556  OH  TYR A  37      14.784  -2.492 -27.739  1.00 95.31           O  
ATOM    557  HH  TYR A  37      14.160  -1.763 -27.711  1.00 95.31           H  
ATOM    558  CZ  TYR A  37      15.498  -2.590 -26.590  1.00 95.31           C  
ATOM    559  N   SER A  38      17.172  -6.148 -22.761  1.00 93.94           N  
ATOM    560  H   SER A  38      18.133  -6.138 -22.448  1.00 93.94           H  
ATOM    561  CA  SER A  38      16.685  -7.368 -23.416  1.00 93.94           C  
ATOM    562  HA  SER A  38      16.179  -7.080 -24.338  1.00 93.94           H  
ATOM    563  C   SER A  38      15.657  -8.142 -22.584  1.00 93.94           C  
ATOM    564  CB  SER A  38      17.852  -8.278 -23.803  1.00 93.94           C  
ATOM    565  HB2 SER A  38      18.409  -7.818 -24.620  1.00 93.94           H  
ATOM    566  HB3 SER A  38      17.466  -9.238 -24.147  1.00 93.94           H  
ATOM    567  O   SER A  38      14.789  -8.777 -23.173  1.00 93.94           O  
ATOM    568  OG  SER A  38      18.725  -8.473 -22.708  1.00 93.94           O  
ATOM    569  HG  SER A  38      19.357  -9.149 -22.962  1.00 93.94           H  
ATOM    570  N   GLN A  39      15.690  -8.047 -21.249  1.00 95.75           N  
ATOM    571  H   GLN A  39      16.379  -7.447 -20.818  1.00 95.75           H  
ATOM    572  CA  GLN A  39      14.657  -8.627 -20.380  1.00 95.75           C  
ATOM    573  HA  GLN A  39      14.474  -9.661 -20.672  1.00 95.75           H  
ATOM    574  C   GLN A  39      13.328  -7.870 -20.539  1.00 95.75           C  
ATOM    575  CB  GLN A  39      15.124  -8.611 -18.913  1.00 95.75           C  
ATOM    576  HB2 GLN A  39      14.278  -8.839 -18.265  1.00 95.75           H  
ATOM    577  HB3 GLN A  39      15.466  -7.607 -18.661  1.00 95.75           H  
ATOM    578  O   GLN A  39      12.287  -8.491 -20.739  1.00 95.75           O  
ATOM    579  CG  GLN A  39      16.232  -9.636 -18.608  1.00 95.75           C  
ATOM    580  HG2 GLN A  39      15.810 -10.639 -18.662  1.00 95.75           H  
ATOM    581  HG3 GLN A  39      17.019  -9.561 -19.359  1.00 95.75           H  
ATOM    582  CD  GLN A  39      16.876  -9.424 -17.236  1.00 95.75           C  
ATOM    583  NE2 GLN A  39      17.231 -10.472 -16.530  1.00 95.75           N  
ATOM    584 HE21 GLN A  39      17.646 -10.381 -15.614  1.00 95.75           H  
ATOM    585 HE22 GLN A  39      17.015 -11.420 -16.805  1.00 95.75           H  
ATOM    586  OE1 GLN A  39      17.132  -8.297 -16.841  1.00 95.75           O  
ATOM    587  N   LEU A  40      13.365  -6.531 -20.541  1.00 97.44           N  
ATOM    588  H   LEU A  40      14.250  -6.075 -20.373  1.00 97.44           H  
ATOM    589  CA  LEU A  40      12.173  -5.703 -20.781  1.00 97.44           C  
ATOM    590  HA  LEU A  40      11.377  -6.034 -20.113  1.00 97.44           H  
ATOM    591  C   LEU A  40      11.619  -5.865 -22.198  1.00 97.44           C  
ATOM    592  CB  LEU A  40      12.497  -4.224 -20.507  1.00 97.44           C  
ATOM    593  HB2 LEU A  40      11.691  -3.605 -20.901  1.00 97.44           H  
ATOM    594  HB3 LEU A  40      13.410  -3.958 -21.040  1.00 97.44           H  
ATOM    595  O   LEU A  40      10.407  -5.837 -22.395  1.00 97.44           O  
ATOM    596  CG  LEU A  40      12.663  -3.903 -19.014  1.00 97.44           C  
ATOM    597  HG  LEU A  40      13.396  -4.582 -18.579  1.00 97.44           H  
ATOM    598  CD1 LEU A  40      13.165  -2.472 -18.840  1.00 97.44           C  
ATOM    599 HD11 LEU A  40      13.386  -2.286 -17.789  1.00 97.44           H  
ATOM    600 HD12 LEU A  40      12.397  -1.765 -19.152  1.00 97.44           H  
ATOM    601 HD13 LEU A  40      14.078  -2.330 -19.418  1.00 97.44           H  
ATOM    602  CD2 LEU A  40      11.338  -4.029 -18.259  1.00 97.44           C  
ATOM    603 HD21 LEU A  40      11.466  -3.726 -17.220  1.00 97.44           H  
ATOM    604 HD22 LEU A  40      10.582  -3.392 -18.718  1.00 97.44           H  
ATOM    605 HD23 LEU A  40      10.983  -5.059 -18.266  1.00 97.44           H  
ATOM    606  N   LEU A  41      12.491  -6.076 -23.185  1.00 96.88           N  
ATOM    607  H   LEU A  41      13.479  -6.012 -22.984  1.00 96.88           H  
ATOM    608  CA  LEU A  41      12.049  -6.400 -24.534  1.00 96.88           C  
ATOM    609  HA  LEU A  41      11.311  -5.657 -24.835  1.00 96.88           H  
ATOM    610  C   LEU A  41      11.364  -7.770 -24.585  1.00 96.88           C  
ATOM    611  CB  LEU A  41      13.236  -6.339 -25.494  1.00 96.88           C  
ATOM    612  HB2 LEU A  41      13.989  -7.051 -25.157  1.00 96.88           H  
ATOM    613  HB3 LEU A  41      13.668  -5.338 -25.482  1.00 96.88           H  
ATOM    614  O   LEU A  41      10.331  -7.892 -25.233  1.00 96.88           O  
ATOM    615  CG  LEU A  41      12.800  -6.706 -26.921  1.00 96.88           C  
ATOM    616  HG  LEU A  41      12.311  -7.680 -26.938  1.00 96.88           H  
ATOM    617  CD1 LEU A  41      11.893  -5.673 -27.590  1.00 96.88           C  
ATOM    618 HD11 LEU A  41      11.604  -6.036 -28.576  1.00 96.88           H  
ATOM    619 HD12 LEU A  41      10.981  -5.542 -27.007  1.00 96.88           H  
ATOM    620 HD13 LEU A  41      12.404  -4.715 -27.689  1.00 96.88           H  
ATOM    621  CD2 LEU A  41      14.037  -6.831 -27.771  1.00 96.88           C  
ATOM    622 HD21 LEU A  41      14.518  -5.856 -27.852  1.00 96.88           H  
ATOM    623 HD22 LEU A  41      14.700  -7.569 -27.320  1.00 96.88           H  
ATOM    624 HD23 LEU A  41      13.699  -7.195 -28.741  1.00 96.88           H  
ATOM    625  N   GLY A  42      11.903  -8.780 -23.896  1.00 96.94           N  
ATOM    626  H   GLY A  42      12.771  -8.634 -23.401  1.00 96.94           H  
ATOM    627  CA  GLY A  42      11.259 -10.091 -23.795  1.00 96.94           C  
ATOM    628  HA2 GLY A  42      11.200 -10.546 -24.783  1.00 96.94           H  
ATOM    629  HA3 GLY A  42      11.851 -10.731 -23.141  1.00 96.94           H  
ATOM    630  C   GLY A  42       9.844  -9.984 -23.218  1.00 96.94           C  
ATOM    631  O   GLY A  42       8.905 -10.535 -23.790  1.00 96.94           O  
ATOM    632  N   LEU A  43       9.669  -9.189 -22.155  1.00 97.00           N  
ATOM    633  H   LEU A  43      10.487  -8.796 -21.712  1.00 97.00           H  
ATOM    634  CA  LEU A  43       8.348  -8.847 -21.618  1.00 97.00           C  
ATOM    635  HA  LEU A  43       7.850  -9.767 -21.309  1.00 97.00           H  
ATOM    636  C   LEU A  43       7.454  -8.182 -22.680  1.00 97.00           C  
ATOM    637  CB  LEU A  43       8.532  -7.947 -20.381  1.00 97.00           C  
ATOM    638  HB2 LEU A  43       9.226  -7.144 -20.631  1.00 97.00           H  
ATOM    639  HB3 LEU A  43       8.983  -8.534 -19.580  1.00 97.00           H  
ATOM    640  O   LEU A  43       6.309  -8.593 -22.863  1.00 97.00           O  
ATOM    641  CG  LEU A  43       7.230  -7.305 -19.867  1.00 97.00           C  
ATOM    642  HG  LEU A  43       6.752  -6.747 -20.673  1.00 97.00           H  
ATOM    643  CD1 LEU A  43       6.247  -8.350 -19.342  1.00 97.00           C  
ATOM    644 HD11 LEU A  43       6.691  -8.911 -18.519  1.00 97.00           H  
ATOM    645 HD12 LEU A  43       5.339  -7.859 -18.993  1.00 97.00           H  
ATOM    646 HD13 LEU A  43       5.975  -9.045 -20.136  1.00 97.00           H  
ATOM    647  CD2 LEU A  43       7.547  -6.293 -18.770  1.00 97.00           C  
ATOM    648 HD21 LEU A  43       8.327  -5.608 -19.102  1.00 97.00           H  
ATOM    649 HD22 LEU A  43       7.882  -6.814 -17.873  1.00 97.00           H  
ATOM    650 HD23 LEU A  43       6.656  -5.709 -18.539  1.00 97.00           H  
ATOM    651  N   HIS A  44       7.961  -7.172 -23.393  1.00 97.12           N  
ATOM    652  H   HIS A  44       8.902  -6.864 -23.193  1.00 97.12           H  
ATOM    653  CA  HIS A  44       7.208  -6.489 -24.449  1.00 97.12           C  
ATOM    654  HA  HIS A  44       6.307  -6.057 -24.016  1.00 97.12           H  
ATOM    655  C   HIS A  44       6.746  -7.450 -25.551  1.00 97.12           C  
ATOM    656  CB  HIS A  44       8.063  -5.358 -25.039  1.00 97.12           C  
ATOM    657  HB2 HIS A  44       9.019  -5.755 -25.381  1.00 97.12           H  
ATOM    658  HB3 HIS A  44       8.265  -4.623 -24.260  1.00 97.12           H  
ATOM    659  O   HIS A  44       5.597  -7.394 -25.983  1.00 97.12           O  
ATOM    660  CG  HIS A  44       7.395  -4.674 -26.203  1.00 97.12           C  
ATOM    661  CD2 HIS A  44       7.671  -4.851 -27.532  1.00 97.12           C  
ATOM    662  HD2 HIS A  44       8.440  -5.494 -27.934  1.00 97.12           H  
ATOM    663  ND1 HIS A  44       6.328  -3.817 -26.122  1.00 97.12           N  
ATOM    664  HD1 HIS A  44       5.872  -3.531 -25.267  1.00 97.12           H  
ATOM    665  CE1 HIS A  44       5.967  -3.477 -27.371  1.00 97.12           C  
ATOM    666  HE1 HIS A  44       5.154  -2.809 -27.616  1.00 97.12           H  
ATOM    667  NE2 HIS A  44       6.759  -4.087 -28.273  1.00 97.12           N  
ATOM    668  N   GLU A  45       7.612  -8.359 -25.998  1.00 96.94           N  
ATOM    669  H   GLU A  45       8.544  -8.363 -25.610  1.00 96.94           H  
ATOM    670  CA  GLU A  45       7.282  -9.337 -27.034  1.00 96.94           C  
ATOM    671  HA  GLU A  45       6.851  -8.809 -27.884  1.00 96.94           H  
ATOM    672  C   GLU A  45       6.230 -10.351 -26.568  1.00 96.94           C  
ATOM    673  CB  GLU A  45       8.558 -10.052 -27.500  1.00 96.94           C  
ATOM    674  HB2 GLU A  45       9.094 -10.435 -26.632  1.00 96.94           H  
ATOM    675  HB3 GLU A  45       8.277 -10.890 -28.138  1.00 96.94           H  
ATOM    676  O   GLU A  45       5.355 -10.712 -27.360  1.00 96.94           O  
ATOM    677  CG  GLU A  45       9.462  -9.110 -28.311  1.00 96.94           C  
ATOM    678  HG2 GLU A  45       9.711  -8.229 -27.719  1.00 96.94           H  
ATOM    679  HG3 GLU A  45       8.897  -8.764 -29.176  1.00 96.94           H  
ATOM    680  CD  GLU A  45      10.764  -9.766 -28.795  1.00 96.94           C  
ATOM    681  OE1 GLU A  45      11.352  -9.198 -29.748  1.00 96.94           O  
ATOM    682  OE2 GLU A  45      11.156 -10.821 -28.254  1.00 96.94           O  
ATOM    683  N   GLN A  46       6.272 -10.765 -25.297  1.00 96.44           N  
ATOM    684  H   GLN A  46       7.025 -10.436 -24.711  1.00 96.44           H  
ATOM    685  CA  GLN A  46       5.258 -11.636 -24.695  1.00 96.44           C  
ATOM    686  HA  GLN A  46       5.122 -12.515 -25.325  1.00 96.44           H  
ATOM    687  C   GLN A  46       3.901 -10.935 -24.607  1.00 96.44           C  
ATOM    688  CB  GLN A  46       5.712 -12.099 -23.305  1.00 96.44           C  
ATOM    689  HB2 GLN A  46       6.013 -11.236 -22.711  1.00 96.44           H  
ATOM    690  HB3 GLN A  46       4.873 -12.584 -22.806  1.00 96.44           H  
ATOM    691  O   GLN A  46       2.916 -11.455 -25.131  1.00 96.44           O  
ATOM    692  CG  GLN A  46       6.869 -13.106 -23.373  1.00 96.44           C  
ATOM    693  HG2 GLN A  46       6.514 -14.029 -23.831  1.00 96.44           H  
ATOM    694  HG3 GLN A  46       7.673 -12.713 -23.995  1.00 96.44           H  
ATOM    695  CD  GLN A  46       7.430 -13.442 -21.994  1.00 96.44           C  
ATOM    696  NE2 GLN A  46       8.657 -13.907 -21.914  1.00 96.44           N  
ATOM    697 HE21 GLN A  46       8.983 -14.124 -20.983  1.00 96.44           H  
ATOM    698 HE22 GLN A  46       9.237 -13.991 -22.736  1.00 96.44           H  
ATOM    699  OE1 GLN A  46       6.787 -13.323 -20.968  1.00 96.44           O  
ATOM    700  N   LEU A  47       3.861  -9.719 -24.056  1.00 95.94           N  
ATOM    701  H   LEU A  47       4.705  -9.345 -23.647  1.00 95.94           H  
ATOM    702  CA  LEU A  47       2.635  -8.921 -23.998  1.00 95.94           C  
ATOM    703  HA  LEU A  47       1.867  -9.490 -23.474  1.00 95.94           H  
ATOM    704  C   LEU A  47       2.088  -8.632 -25.409  1.00 95.94           C  
ATOM    705  CB  LEU A  47       2.916  -7.616 -23.237  1.00 95.94           C  
ATOM    706  HB2 LEU A  47       2.049  -6.967 -23.359  1.00 95.94           H  
ATOM    707  HB3 LEU A  47       3.787  -7.144 -23.691  1.00 95.94           H  
ATOM    708  O   LEU A  47       0.886  -8.720 -25.643  1.00 95.94           O  
ATOM    709  CG  LEU A  47       3.179  -7.731 -21.729  1.00 95.94           C  
ATOM    710  HG  LEU A  47       3.994  -8.432 -21.546  1.00 95.94           H  
ATOM    711  CD1 LEU A  47       3.584  -6.352 -21.198  1.00 95.94           C  
ATOM    712 HD11 LEU A  47       3.736  -6.405 -20.120  1.00 95.94           H  
ATOM    713 HD12 LEU A  47       4.512  -6.037 -21.675  1.00 95.94           H  
ATOM    714 HD13 LEU A  47       2.799  -5.625 -21.407  1.00 95.94           H  
ATOM    715  CD2 LEU A  47       1.941  -8.201 -20.970  1.00 95.94           C  
ATOM    716 HD21 LEU A  47       2.153  -8.240 -19.901  1.00 95.94           H  
ATOM    717 HD22 LEU A  47       1.657  -9.202 -21.292  1.00 95.94           H  
ATOM    718 HD23 LEU A  47       1.104  -7.522 -21.137  1.00 95.94           H  
ATOM    719  N   ARG A  48       2.959  -8.373 -26.392  1.00 95.75           N  
ATOM    720  H   ARG A  48       3.928  -8.252 -26.134  1.00 95.75           H  
ATOM    721  CA  ARG A  48       2.570  -8.209 -27.804  1.00 95.75           C  
ATOM    722  HA  ARG A  48       1.772  -7.470 -27.878  1.00 95.75           H  
ATOM    723  C   ARG A  48       1.947  -9.456 -28.403  1.00 95.75           C  
ATOM    724  CB  ARG A  48       3.784  -7.733 -28.608  1.00 95.75           C  
ATOM    725  HB2 ARG A  48       4.543  -8.515 -28.590  1.00 95.75           H  
ATOM    726  HB3 ARG A  48       4.198  -6.843 -28.135  1.00 95.75           H  
ATOM    727  O   ARG A  48       1.011  -9.335 -29.189  1.00 95.75           O  
ATOM    728  CG  ARG A  48       3.417  -7.387 -30.058  1.00 95.75           C  
ATOM    729  HG2 ARG A  48       2.708  -6.559 -30.053  1.00 95.75           H  
ATOM    730  HG3 ARG A  48       2.954  -8.239 -30.555  1.00 95.75           H  
ATOM    731  CD  ARG A  48       4.655  -6.979 -30.856  1.00 95.75           C  
ATOM    732  HD2 ARG A  48       5.146  -6.151 -30.344  1.00 95.75           H  
ATOM    733  HD3 ARG A  48       4.333  -6.640 -31.841  1.00 95.75           H  
ATOM    734  NE  ARG A  48       5.592  -8.111 -30.999  1.00 95.75           N  
ATOM    735  HE  ARG A  48       5.376  -8.941 -30.467  1.00 95.75           H  
ATOM    736  NH1 ARG A  48       7.114  -7.069 -32.355  1.00 95.75           N  
ATOM    737 HH11 ARG A  48       8.019  -7.065 -32.803  1.00 95.75           H  
ATOM    738 HH12 ARG A  48       6.548  -6.234 -32.313  1.00 95.75           H  
ATOM    739  NH2 ARG A  48       7.525  -9.138 -31.617  1.00 95.75           N  
ATOM    740 HH21 ARG A  48       7.298  -9.919 -31.018  1.00 95.75           H  
ATOM    741 HH22 ARG A  48       8.468  -9.078 -31.976  1.00 95.75           H  
ATOM    742  CZ  ARG A  48       6.733  -8.104 -31.660  1.00 95.75           C  
ATOM    743  N   LYS A  49       2.467 -10.635 -28.069  1.00 95.56           N  
ATOM    744  H   LYS A  49       3.231 -10.644 -27.409  1.00 95.56           H  
ATOM    745  CA  LYS A  49       1.917 -11.910 -28.534  1.00 95.56           C  
ATOM    746  HA  LYS A  49       1.778 -11.872 -29.614  1.00 95.56           H  
ATOM    747  C   LYS A  49       0.532 -12.177 -27.935  1.00 95.56           C  
ATOM    748  CB  LYS A  49       2.921 -13.017 -28.188  1.00 95.56           C  
ATOM    749  HB2 LYS A  49       3.026 -13.080 -27.105  1.00 95.56           H  
ATOM    750  HB3 LYS A  49       3.891 -12.760 -28.612  1.00 95.56           H  
ATOM    751  O   LYS A  49      -0.315 -12.718 -28.634  1.00 95.56           O  
ATOM    752  CG  LYS A  49       2.492 -14.387 -28.725  1.00 95.56           C  
ATOM    753  HG2 LYS A  49       2.430 -14.351 -29.813  1.00 95.56           H  
ATOM    754  HG3 LYS A  49       1.517 -14.655 -28.319  1.00 95.56           H  
ATOM    755  CD  LYS A  49       3.503 -15.454 -28.299  1.00 95.56           C  
ATOM    756  HD2 LYS A  49       4.478 -15.227 -28.732  1.00 95.56           H  
ATOM    757  HD3 LYS A  49       3.584 -15.447 -27.212  1.00 95.56           H  
ATOM    758  CE  LYS A  49       3.026 -16.831 -28.766  1.00 95.56           C  
ATOM    759  HE2 LYS A  49       2.989 -16.840 -29.855  1.00 95.56           H  
ATOM    760  HE3 LYS A  49       2.013 -16.986 -28.396  1.00 95.56           H  
ATOM    761  NZ  LYS A  49       3.919 -17.906 -28.266  1.00 95.56           N  
ATOM    762  HZ1 LYS A  49       3.930 -17.902 -27.256  1.00 95.56           H  
ATOM    763  HZ2 LYS A  49       3.592 -18.812 -28.569  1.00 95.56           H  
ATOM    764  HZ3 LYS A  49       4.865 -17.772 -28.593  1.00 95.56           H  
ATOM    765  N   GLU A  50       0.323 -11.809 -26.675  1.00 94.56           N  
ATOM    766  H   GLU A  50       1.098 -11.428 -26.152  1.00 94.56           H  
ATOM    767  CA  GLU A  50      -0.911 -12.089 -25.931  1.00 94.56           C  
ATOM    768  HA  GLU A  50      -1.292 -13.067 -26.223  1.00 94.56           H  
ATOM    769  C   GLU A  50      -2.030 -11.074 -26.219  1.00 94.56           C  
ATOM    770  CB  GLU A  50      -0.537 -12.151 -24.444  1.00 94.56           C  
ATOM    771  HB2 GLU A  50       0.320 -12.816 -24.345  1.00 94.56           H  
ATOM    772  HB3 GLU A  50      -0.233 -11.157 -24.115  1.00 94.56           H  
ATOM    773  O   GLU A  50      -3.165 -11.472 -26.467  1.00 94.56           O  
ATOM    774  CG  GLU A  50      -1.655 -12.680 -23.533  1.00 94.56           C  
ATOM    775  HG2 GLU A  50      -2.533 -12.044 -23.642  1.00 94.56           H  
ATOM    776  HG3 GLU A  50      -1.917 -13.688 -23.854  1.00 94.56           H  
ATOM    777  CD  GLU A  50      -1.233 -12.709 -22.052  1.00 94.56           C  
ATOM    778  OE1 GLU A  50      -2.123 -12.854 -21.186  1.00 94.56           O  
ATOM    779  OE2 GLU A  50      -0.029 -12.521 -21.756  1.00 94.56           O  
ATOM    780  N   TYR A  51      -1.707  -9.778 -26.255  1.00 94.25           N  
ATOM    781  H   TYR A  51      -0.765  -9.523 -25.995  1.00 94.25           H  
ATOM    782  CA  TYR A  51      -2.693  -8.690 -26.354  1.00 94.25           C  
ATOM    783  HA  TYR A  51      -3.691  -9.105 -26.212  1.00 94.25           H  
ATOM    784  C   TYR A  51      -2.716  -7.985 -27.721  1.00 94.25           C  
ATOM    785  CB  TYR A  51      -2.451  -7.701 -25.202  1.00 94.25           C  
ATOM    786  HB2 TYR A  51      -1.458  -7.263 -25.304  1.00 94.25           H  
ATOM    787  HB3 TYR A  51      -3.173  -6.889 -25.278  1.00 94.25           H  
ATOM    788  O   TYR A  51      -3.642  -7.234 -28.020  1.00 94.25           O  
ATOM    789  CG  TYR A  51      -2.587  -8.337 -23.828  1.00 94.25           C  
ATOM    790  CD1 TYR A  51      -3.865  -8.509 -23.261  1.00 94.25           C  
ATOM    791  HD1 TYR A  51      -4.739  -8.147 -23.783  1.00 94.25           H  
ATOM    792  CD2 TYR A  51      -1.451  -8.808 -23.140  1.00 94.25           C  
ATOM    793  HD2 TYR A  51      -0.466  -8.673 -23.562  1.00 94.25           H  
ATOM    794  CE1 TYR A  51      -4.009  -9.179 -22.031  1.00 94.25           C  
ATOM    795  HE1 TYR A  51      -4.987  -9.350 -21.604  1.00 94.25           H  
ATOM    796  CE2 TYR A  51      -1.595  -9.509 -21.928  1.00 94.25           C  
ATOM    797  HE2 TYR A  51      -0.736  -9.932 -21.428  1.00 94.25           H  
ATOM    798  OH  TYR A  51      -3.048 -10.509 -20.295  1.00 94.25           O  
ATOM    799  HH  TYR A  51      -2.588 -11.340 -20.435  1.00 94.25           H  
ATOM    800  CZ  TYR A  51      -2.879  -9.715 -21.382  1.00 94.25           C  
ATOM    801  N   GLY A  52      -1.726  -8.243 -28.582  1.00 92.81           N  
ATOM    802  H   GLY A  52      -1.008  -8.890 -28.288  1.00 92.81           H  
ATOM    803  CA  GLY A  52      -1.609  -7.635 -29.909  1.00 92.81           C  
ATOM    804  HA2 GLY A  52      -2.598  -7.555 -30.361  1.00 92.81           H  
ATOM    805  HA3 GLY A  52      -1.007  -8.295 -30.534  1.00 92.81           H  
ATOM    806  C   GLY A  52      -0.971  -6.242 -29.897  1.00 92.81           C  
ATOM    807  O   GLY A  52      -1.145  -5.455 -28.973  1.00 92.81           O  
ATOM    808  N   ALA A  53      -0.235  -5.906 -30.963  1.00 90.44           N  
ATOM    809  H   ALA A  53      -0.153  -6.583 -31.708  1.00 90.44           H  
ATOM    810  CA  ALA A  53       0.614  -4.708 -31.025  1.00 90.44           C  
ATOM    811  HA  ALA A  53       1.340  -4.760 -30.214  1.00 90.44           H  
ATOM    812  C   ALA A  53      -0.124  -3.368 -30.849  1.00 90.44           C  
ATOM    813  CB  ALA A  53       1.372  -4.730 -32.359  1.00 90.44           C  
ATOM    814  HB1 ALA A  53       2.060  -3.885 -32.397  1.00 90.44           H  
ATOM    815  HB2 ALA A  53       0.669  -4.645 -33.188  1.00 90.44           H  
ATOM    816  HB3 ALA A  53       1.940  -5.655 -32.455  1.00 90.44           H  
ATOM    817  O   ALA A  53       0.478  -2.417 -30.366  1.00 90.44           O  
ATOM    818  N   ASN A  54      -1.409  -3.297 -31.209  1.00 89.25           N  
ATOM    819  H   ASN A  54      -1.852  -4.130 -31.570  1.00 89.25           H  
ATOM    820  CA  ASN A  54      -2.198  -2.062 -31.131  1.00 89.25           C  
ATOM    821  HA  ASN A  54      -1.613  -1.241 -31.546  1.00 89.25           H  
ATOM    822  C   ASN A  54      -2.556  -1.656 -29.693  1.00 89.25           C  
ATOM    823  CB  ASN A  54      -3.477  -2.234 -31.968  1.00 89.25           C  
ATOM    824  HB2 ASN A  54      -4.096  -1.345 -31.848  1.00 89.25           H  
ATOM    825  HB3 ASN A  54      -4.041  -3.087 -31.593  1.00 89.25           H  
ATOM    826  O   ASN A  54      -2.956  -0.518 -29.477  1.00 89.25           O  
ATOM    827  CG  ASN A  54      -3.223  -2.409 -33.454  1.00 89.25           C  
ATOM    828  ND2 ASN A  54      -4.190  -2.928 -34.173  1.00 89.25           N  
ATOM    829 HD21 ASN A  54      -5.081  -3.140 -33.748  1.00 89.25           H  
ATOM    830 HD22 ASN A  54      -4.016  -3.001 -35.165  1.00 89.25           H  
ATOM    831  OD1 ASN A  54      -2.173  -2.113 -33.995  1.00 89.25           O  
ATOM    832  N   VAL A  55      -2.444  -2.580 -28.734  1.00 90.00           N  
ATOM    833  H   VAL A  55      -2.123  -3.506 -28.981  1.00 90.00           H  
ATOM    834  CA  VAL A  55      -2.747  -2.331 -27.316  1.00 90.00           C  
ATOM    835  HA  VAL A  55      -3.500  -1.547 -27.236  1.00 90.00           H  
ATOM    836  C   VAL A  55      -1.510  -1.830 -26.565  1.00 90.00           C  
ATOM    837  CB  VAL A  55      -3.321  -3.610 -26.666  1.00 90.00           C  
ATOM    838  HB  VAL A  55      -2.573  -4.401 -26.718  1.00 90.00           H  
ATOM    839  O   VAL A  55      -1.634  -1.151 -25.552  1.00 90.00           O  
ATOM    840  CG1 VAL A  55      -3.714  -3.416 -25.197  1.00 90.00           C  
ATOM    841 HG11 VAL A  55      -4.408  -2.581 -25.096  1.00 90.00           H  
ATOM    842 HG12 VAL A  55      -4.183  -4.320 -24.807  1.00 90.00           H  
ATOM    843 HG13 VAL A  55      -2.834  -3.212 -24.588  1.00 90.00           H  
ATOM    844  CG2 VAL A  55      -4.580  -4.081 -27.412  1.00 90.00           C  
ATOM    845 HG21 VAL A  55      -4.333  -4.369 -28.434  1.00 90.00           H  
ATOM    846 HG22 VAL A  55      -5.328  -3.288 -27.419  1.00 90.00           H  
ATOM    847 HG23 VAL A  55      -4.992  -4.960 -26.915  1.00 90.00           H  
ATOM    848  N   LEU A  56      -0.301  -2.144 -27.043  1.00 93.56           N  
ATOM    849  H   LEU A  56      -0.225  -2.567 -27.957  1.00 93.56           H  
ATOM    850  CA  LEU A  56       0.910  -1.821 -26.297  1.00 93.56           C  
ATOM    851  HA  LEU A  56       0.657  -1.949 -25.245  1.00 93.56           H  
ATOM    852  C   LEU A  56       1.370  -0.378 -26.494  1.00 93.56           C  
ATOM    853  CB  LEU A  56       2.067  -2.772 -26.609  1.00 93.56           C  
ATOM    854  HB2 LEU A  56       2.233  -2.820 -27.685  1.00 93.56           H  
ATOM    855  HB3 LEU A  56       2.970  -2.359 -26.159  1.00 93.56           H  
ATOM    856  O   LEU A  56       1.361   0.131 -27.617  1.00 93.56           O  
ATOM    857  CG  LEU A  56       1.797  -4.153 -26.011  1.00 93.56           C  
ATOM    858  HG  LEU A  56       0.961  -4.122 -25.313  1.00 93.56           H  
ATOM    859  CD1 LEU A  56       1.470  -5.124 -27.122  1.00 93.56           C  
ATOM    860 HD11 LEU A  56       1.017  -6.007 -26.670  1.00 93.56           H  
ATOM    861 HD12 LEU A  56       2.369  -5.357 -27.693  1.00 93.56           H  
ATOM    862 HD13 LEU A  56       0.735  -4.656 -27.777  1.00 93.56           H  
ATOM    863  CD2 LEU A  56       3.015  -4.671 -25.266  1.00 93.56           C  
ATOM    864 HD21 LEU A  56       2.784  -5.680 -24.926  1.00 93.56           H  
ATOM    865 HD22 LEU A  56       3.230  -4.036 -24.407  1.00 93.56           H  
ATOM    866 HD23 LEU A  56       3.874  -4.726 -25.935  1.00 93.56           H  
ATOM    867  N   PRO A  57       1.903   0.245 -25.429  1.00 94.69           N  
ATOM    868  CA  PRO A  57       2.633   1.491 -25.563  1.00 94.69           C  
ATOM    869  HA  PRO A  57       2.001   2.227 -26.062  1.00 94.69           H  
ATOM    870  C   PRO A  57       3.908   1.294 -26.394  1.00 94.69           C  
ATOM    871  CB  PRO A  57       2.911   1.959 -24.133  1.00 94.69           C  
ATOM    872  HB2 PRO A  57       2.087   2.592 -23.802  1.00 94.69           H  
ATOM    873  HB3 PRO A  57       3.856   2.495 -24.045  1.00 94.69           H  
ATOM    874  O   PRO A  57       4.458   0.192 -26.504  1.00 94.69           O  
ATOM    875  CG  PRO A  57       2.914   0.670 -23.314  1.00 94.69           C  
ATOM    876  HG2 PRO A  57       3.911   0.230 -23.329  1.00 94.69           H  
ATOM    877  HG3 PRO A  57       2.588   0.840 -22.288  1.00 94.69           H  
ATOM    878  CD  PRO A  57       1.950  -0.245 -24.056  1.00 94.69           C  
ATOM    879  HD2 PRO A  57       2.311  -1.272 -24.001  1.00 94.69           H  
ATOM    880  HD3 PRO A  57       0.957  -0.170 -23.612  1.00 94.69           H  
ATOM    881  N   ALA A  58       4.400   2.392 -26.969  1.00 94.56           N  
ATOM    882  H   ALA A  58       3.915   3.267 -26.831  1.00 94.56           H  
ATOM    883  CA  ALA A  58       5.615   2.387 -27.772  1.00 94.56           C  
ATOM    884  HA  ALA A  58       5.458   1.714 -28.615  1.00 94.56           H  
ATOM    885  C   ALA A  58       6.818   1.876 -26.959  1.00 94.56           C  
ATOM    886  CB  ALA A  58       5.858   3.799 -28.318  1.00 94.56           C  
ATOM    887  HB1 ALA A  58       6.001   4.496 -27.493  1.00 94.56           H  
ATOM    888  HB2 ALA A  58       6.751   3.801 -28.944  1.00 94.56           H  
ATOM    889  HB3 ALA A  58       5.004   4.116 -28.917  1.00 94.56           H  
ATOM    890  O   ALA A  58       7.094   2.365 -25.863  1.00 94.56           O  
ATOM    891  N   PHE A  59       7.556   0.915 -27.520  1.00 96.81           N  
ATOM    892  H   PHE A  59       7.269   0.542 -28.414  1.00 96.81           H  
ATOM    893  CA  PHE A  59       8.750   0.350 -26.895  1.00 96.81           C  
ATOM    894  HA  PHE A  59       8.734   0.626 -25.841  1.00 96.81           H  
ATOM    895  C   PHE A  59      10.028   0.907 -27.544  1.00 96.81           C  
ATOM    896  CB  PHE A  59       8.692  -1.180 -26.948  1.00 96.81           C  
ATOM    897  HB2 PHE A  59       8.817  -1.520 -27.976  1.00 96.81           H  
ATOM    898  HB3 PHE A  59       7.703  -1.489 -26.610  1.00 96.81           H  
ATOM    899  O   PHE A  59      10.094   1.005 -28.775  1.00 96.81           O  
ATOM    900  CG  PHE A  59       9.720  -1.846 -26.056  1.00 96.81           C  
ATOM    901  CD1 PHE A  59      10.974  -2.229 -26.561  1.00 96.81           C  
ATOM    902  HD1 PHE A  59      11.198  -2.095 -27.609  1.00 96.81           H  
ATOM    903  CD2 PHE A  59       9.441  -2.029 -24.691  1.00 96.81           C  
ATOM    904  HD2 PHE A  59       8.481  -1.730 -24.294  1.00 96.81           H  
ATOM    905  CE1 PHE A  59      11.939  -2.776 -25.697  1.00 96.81           C  
ATOM    906  HE1 PHE A  59      12.900  -3.083 -26.082  1.00 96.81           H  
ATOM    907  CE2 PHE A  59      10.402  -2.581 -23.829  1.00 96.81           C  
ATOM    908  HE2 PHE A  59      10.169  -2.720 -22.783  1.00 96.81           H  
ATOM    909  CZ  PHE A  59      11.660  -2.943 -24.331  1.00 96.81           C  
ATOM    910  HZ  PHE A  59      12.408  -3.359 -23.672  1.00 96.81           H  
ATOM    911  N   PRO A  60      11.067   1.260 -26.762  1.00 95.25           N  
ATOM    912  CA  PRO A  60      12.308   1.796 -27.310  1.00 95.25           C  
ATOM    913  HA  PRO A  60      12.069   2.717 -27.844  1.00 95.25           H  
ATOM    914  C   PRO A  60      12.999   0.795 -28.252  1.00 95.25           C  
ATOM    915  CB  PRO A  60      13.183   2.150 -26.107  1.00 95.25           C  
ATOM    916  HB2 PRO A  60      14.234   1.906 -26.264  1.00 95.25           H  
ATOM    917  HB3 PRO A  60      13.071   3.213 -25.892  1.00 95.25           H  
ATOM    918  O   PRO A  60      13.209  -0.362 -27.874  1.00 95.25           O  
ATOM    919  CG  PRO A  60      12.586   1.366 -24.945  1.00 95.25           C  
ATOM    920  HG2 PRO A  60      12.706   1.910 -24.009  1.00 95.25           H  
ATOM    921  HG3 PRO A  60      13.032   0.373 -24.884  1.00 95.25           H  
ATOM    922  CD  PRO A  60      11.116   1.232 -25.309  1.00 95.25           C  
ATOM    923  HD2 PRO A  60      10.723   0.303 -24.895  1.00 95.25           H  
ATOM    924  HD3 PRO A  60      10.559   2.080 -24.912  1.00 95.25           H  
ATOM    925  N   PRO A  61      13.414   1.207 -29.465  1.00 92.44           N  
ATOM    926  CA  PRO A  61      13.960   0.290 -30.458  1.00 92.44           C  
ATOM    927  HA  PRO A  61      13.281  -0.556 -30.568  1.00 92.44           H  
ATOM    928  C   PRO A  61      15.349  -0.249 -30.079  1.00 92.44           C  
ATOM    929  CB  PRO A  61      13.977   1.077 -31.774  1.00 92.44           C  
ATOM    930  HB2 PRO A  61      13.024   0.946 -32.286  1.00 92.44           H  
ATOM    931  HB3 PRO A  61      14.800   0.782 -32.425  1.00 92.44           H  
ATOM    932  O   PRO A  61      16.163   0.423 -29.424  1.00 92.44           O  
ATOM    933  CG  PRO A  61      14.109   2.529 -31.314  1.00 92.44           C  
ATOM    934  HG2 PRO A  61      15.155   2.752 -31.100  1.00 92.44           H  
ATOM    935  HG3 PRO A  61      13.709   3.227 -32.049  1.00 92.44           H  
ATOM    936  CD  PRO A  61      13.304   2.550 -30.016  1.00 92.44           C  
ATOM    937  HD2 PRO A  61      13.710   3.297 -29.333  1.00 92.44           H  
ATOM    938  HD3 PRO A  61      12.258   2.766 -30.234  1.00 92.44           H  
ATOM    939  N   LYS A  62      15.649  -1.465 -30.560  1.00 90.62           N  
ATOM    940  H   LYS A  62      14.932  -1.964 -31.066  1.00 90.62           H  
ATOM    941  CA  LYS A  62      17.009  -2.022 -30.534  1.00 90.62           C  
ATOM    942  HA  LYS A  62      17.360  -2.012 -29.502  1.00 90.62           H  
ATOM    943  C   LYS A  62      17.936  -1.123 -31.358  1.00 90.62           C  
ATOM    944  CB  LYS A  62      17.059  -3.473 -31.067  1.00 90.62           C  
ATOM    945  HB2 LYS A  62      16.459  -3.556 -31.973  1.00 90.62           H  
ATOM    946  HB3 LYS A  62      18.092  -3.698 -31.333  1.00 90.62           H  
ATOM    947  O   LYS A  62      17.568  -0.660 -32.434  1.00 90.62           O  
ATOM    948  CG  LYS A  62      16.608  -4.530 -30.045  1.00 90.62           C  
ATOM    949  HG2 LYS A  62      15.532  -4.450 -29.889  1.00 90.62           H  
ATOM    950  HG3 LYS A  62      17.133  -4.316 -29.114  1.00 90.62           H  
ATOM    951  CD  LYS A  62      16.986  -5.971 -30.461  1.00 90.62           C  
ATOM    952  HD2 LYS A  62      16.632  -6.162 -31.474  1.00 90.62           H  
ATOM    953  HD3 LYS A  62      18.071  -6.069 -30.443  1.00 90.62           H  
ATOM    954  CE  LYS A  62      16.361  -7.002 -29.511  1.00 90.62           C  
ATOM    955  HE2 LYS A  62      15.295  -7.008 -29.740  1.00 90.62           H  
ATOM    956  HE3 LYS A  62      16.493  -6.659 -28.485  1.00 90.62           H  
ATOM    957  NZ  LYS A  62      16.869  -8.402 -29.624  1.00 90.62           N  
ATOM    958  HZ1 LYS A  62      16.334  -9.031 -29.042  1.00 90.62           H  
ATOM    959  HZ2 LYS A  62      17.826  -8.505 -29.318  1.00 90.62           H  
ATOM    960  HZ3 LYS A  62      16.804  -8.763 -30.565  1.00 90.62           H  
ATOM    961  N   LYS A  63      19.160  -0.917 -30.867  1.00 86.81           N  
ATOM    962  H   LYS A  63      19.431  -1.470 -30.067  1.00 86.81           H  
ATOM    963  CA  LYS A  63      20.244  -0.272 -31.623  1.00 86.81           C  
ATOM    964  HA  LYS A  63      19.859   0.055 -32.589  1.00 86.81           H  
ATOM    965  C   LYS A  63      21.320  -1.314 -31.922  1.00 86.81           C  
ATOM    966  CB  LYS A  63      20.790   0.976 -30.899  1.00 86.81           C  
ATOM    967  HB2 LYS A  63      21.679   1.317 -31.430  1.00 86.81           H  
ATOM    968  HB3 LYS A  63      21.085   0.719 -29.881  1.00 86.81           H  
ATOM    969  O   LYS A  63      21.551  -2.192 -31.098  1.00 86.81           O  
ATOM    970  CG  LYS A  63      19.763   2.127 -30.880  1.00 86.81           C  
ATOM    971  HG2 LYS A  63      19.351   2.246 -31.882  1.00 86.81           H  
ATOM    972  HG3 LYS A  63      18.947   1.876 -30.202  1.00 86.81           H  
ATOM    973  CD  LYS A  63      20.386   3.469 -30.458  1.00 86.81           C  
ATOM    974  HD2 LYS A  63      21.211   3.717 -31.126  1.00 86.81           H  
ATOM    975  HD3 LYS A  63      20.778   3.384 -29.444  1.00 86.81           H  
ATOM    976  CE  LYS A  63      19.357   4.606 -30.485  1.00 86.81           C  
ATOM    977  HE2 LYS A  63      19.026   4.744 -31.514  1.00 86.81           H  
ATOM    978  HE3 LYS A  63      18.492   4.326 -29.884  1.00 86.81           H  
ATOM    979  NZ  LYS A  63      19.932   5.873 -29.975  1.00 86.81           N  
ATOM    980  HZ1 LYS A  63      19.340   6.675 -30.137  1.00 86.81           H  
ATOM    981  HZ2 LYS A  63      20.833   6.061 -30.392  1.00 86.81           H  
ATOM    982  HZ3 LYS A  63      20.123   5.829 -28.984  1.00 86.81           H  
ATOM    983  N   LEU A  64      21.926  -1.226 -33.107  1.00 78.12           N  
ATOM    984  H   LEU A  64      21.651  -0.478 -33.728  1.00 78.12           H  
ATOM    985  CA  LEU A  64      22.924  -2.190 -33.600  1.00 78.12           C  
ATOM    986  HA  LEU A  64      22.646  -3.193 -33.276  1.00 78.12           H  
ATOM    987  C   LEU A  64      24.333  -1.946 -33.037  1.00 78.12           C  
ATOM    988  CB  LEU A  64      22.951  -2.148 -35.141  1.00 78.12           C  
ATOM    989  HB2 LEU A  64      23.756  -2.796 -35.488  1.00 78.12           H  
ATOM    990  HB3 LEU A  64      23.196  -1.133 -35.455  1.00 78.12           H  
ATOM    991  O   LEU A  64      25.174  -2.837 -33.095  1.00 78.12           O  
ATOM    992  CG  LEU A  64      21.648  -2.587 -35.834  1.00 78.12           C  
ATOM    993  HG  LEU A  64      20.823  -1.967 -35.483  1.00 78.12           H  
ATOM    994  CD1 LEU A  64      21.778  -2.392 -37.345  1.00 78.12           C  
ATOM    995 HD11 LEU A  64      20.846  -2.671 -37.835  1.00 78.12           H  
ATOM    996 HD12 LEU A  64      22.588  -3.011 -37.733  1.00 78.12           H  
ATOM    997 HD13 LEU A  64      21.990  -1.346 -37.566  1.00 78.12           H  
ATOM    998  CD2 LEU A  64      21.312  -4.056 -35.566  1.00 78.12           C  
ATOM    999 HD21 LEU A  64      21.107  -4.208 -34.507  1.00 78.12           H  
ATOM   1000 HD22 LEU A  64      20.424  -4.340 -36.131  1.00 78.12           H  
ATOM   1001 HD23 LEU A  64      22.147  -4.690 -35.866  1.00 78.12           H  
ATOM   1002  N   PHE A  65      24.581  -0.753 -32.495  1.00 81.25           N  
ATOM   1003  H   PHE A  65      23.819  -0.096 -32.413  1.00 81.25           H  
ATOM   1004  CA  PHE A  65      25.864  -0.346 -31.927  1.00 81.25           C  
ATOM   1005  HA  PHE A  65      26.597  -1.136 -32.086  1.00 81.25           H  
ATOM   1006  C   PHE A  65      25.755  -0.129 -30.416  1.00 81.25           C  
ATOM   1007  CB  PHE A  65      26.364   0.912 -32.653  1.00 81.25           C  
ATOM   1008  HB2 PHE A  65      25.681   1.735 -32.447  1.00 81.25           H  
ATOM   1009  HB3 PHE A  65      27.339   1.189 -32.251  1.00 81.25           H  
ATOM   1010  O   PHE A  65      24.654   0.025 -29.875  1.00 81.25           O  
ATOM   1011  CG  PHE A  65      26.503   0.732 -34.154  1.00 81.25           C  
ATOM   1012  CD1 PHE A  65      27.518  -0.095 -34.671  1.00 81.25           C  
ATOM   1013  HD1 PHE A  65      28.207  -0.590 -34.002  1.00 81.25           H  
ATOM   1014  CD2 PHE A  65      25.608   1.369 -35.035  1.00 81.25           C  
ATOM   1015  HD2 PHE A  65      24.835   2.016 -34.646  1.00 81.25           H  
ATOM   1016  CE1 PHE A  65      27.639  -0.283 -36.059  1.00 81.25           C  
ATOM   1017  HE1 PHE A  65      28.422  -0.915 -36.451  1.00 81.25           H  
ATOM   1018  CE2 PHE A  65      25.727   1.180 -36.423  1.00 81.25           C  
ATOM   1019  HE2 PHE A  65      25.048   1.680 -37.098  1.00 81.25           H  
ATOM   1020  CZ  PHE A  65      26.743   0.354 -36.935  1.00 81.25           C  
ATOM   1021  HZ  PHE A  65      26.843   0.216 -38.002  1.00 81.25           H  
ATOM   1022  N   SER A  66      26.907  -0.102 -29.742  1.00 83.50           N  
ATOM   1023  H   SER A  66      27.776  -0.177 -30.252  1.00 83.50           H  
ATOM   1024  CA  SER A  66      27.004   0.287 -28.335  1.00 83.50           C  
ATOM   1025  HA  SER A  66      26.453  -0.433 -27.728  1.00 83.50           H  
ATOM   1026  C   SER A  66      26.408   1.675 -28.125  1.00 83.50           C  
ATOM   1027  CB  SER A  66      28.467   0.295 -27.881  1.00 83.50           C  
ATOM   1028  HB2 SER A  66      28.535   0.688 -26.867  1.00 83.50           H  
ATOM   1029  HB3 SER A  66      28.855  -0.724 -27.890  1.00 83.50           H  
ATOM   1030  O   SER A  66      26.699   2.593 -28.891  1.00 83.50           O  
ATOM   1031  OG  SER A  66      29.240   1.093 -28.756  1.00 83.50           O  
ATOM   1032  HG  SER A  66      28.814   1.950 -28.838  1.00 83.50           H  
ATOM   1033  N   LEU A  67      25.601   1.826 -27.078  1.00 88.25           N  
ATOM   1034  H   LEU A  67      25.457   1.050 -26.448  1.00 88.25           H  
ATOM   1035  CA  LEU A  67      24.985   3.105 -26.755  1.00 88.25           C  
ATOM   1036  HA  LEU A  67      24.571   3.545 -27.662  1.00 88.25           H  
ATOM   1037  C   LEU A  67      26.007   4.093 -26.194  1.00 88.25           C  
ATOM   1038  CB  LEU A  67      23.866   2.915 -25.728  1.00 88.25           C  
ATOM   1039  HB2 LEU A  67      24.295   2.492 -24.819  1.00 88.25           H  
ATOM   1040  HB3 LEU A  67      23.499   3.911 -25.483  1.00 88.25           H  
ATOM   1041  O   LEU A  67      26.807   3.750 -25.323  1.00 88.25           O  
ATOM   1042  CG  LEU A  67      22.678   2.047 -26.154  1.00 88.25           C  
ATOM   1043  HG  LEU A  67      22.977   1.001 -26.226  1.00 88.25           H  
ATOM   1044  CD1 LEU A  67      21.610   2.187 -25.069  1.00 88.25           C  
ATOM   1045 HD11 LEU A  67      20.625   1.911 -25.443  1.00 88.25           H  
ATOM   1046 HD12 LEU A  67      21.880   1.587 -24.200  1.00 88.25           H  
ATOM   1047 HD13 LEU A  67      21.526   3.229 -24.759  1.00 88.25           H  
ATOM   1048  CD2 LEU A  67      22.084   2.475 -27.488  1.00 88.25           C  
ATOM   1049 HD21 LEU A  67      21.170   1.914 -27.683  1.00 88.25           H  
ATOM   1050 HD22 LEU A  67      21.876   3.544 -27.455  1.00 88.25           H  
ATOM   1051 HD23 LEU A  67      22.799   2.278 -28.287  1.00 88.25           H  
ATOM   1052  N   THR A  68      25.907   5.341 -26.630  1.00 91.94           N  
ATOM   1053  H   THR A  68      25.258   5.527 -27.381  1.00 91.94           H  
ATOM   1054  CA  THR A  68      26.498   6.480 -25.923  1.00 91.94           C  
ATOM   1055  HA  THR A  68      27.536   6.235 -25.697  1.00 91.94           H  
ATOM   1056  C   THR A  68      25.749   6.749 -24.607  1.00 91.94           C  
ATOM   1057  CB  THR A  68      26.477   7.743 -26.793  1.00 91.94           C  
ATOM   1058  HB  THR A  68      26.945   8.560 -26.244  1.00 91.94           H  
ATOM   1059  O   THR A  68      24.581   6.367 -24.480  1.00 91.94           O  
ATOM   1060  CG2 THR A  68      27.209   7.568 -28.121  1.00 91.94           C  
ATOM   1061 HG21 THR A  68      27.215   8.518 -28.657  1.00 91.94           H  
ATOM   1062 HG22 THR A  68      28.238   7.261 -27.935  1.00 91.94           H  
ATOM   1063 HG23 THR A  68      26.717   6.817 -28.740  1.00 91.94           H  
ATOM   1064  OG1 THR A  68      25.154   8.097 -27.081  1.00 91.94           O  
ATOM   1065  HG1 THR A  68      24.836   7.443 -27.708  1.00 91.94           H  
ATOM   1066  N   PRO A  69      26.354   7.450 -23.629  1.00 91.94           N  
ATOM   1067  CA  PRO A  69      25.676   7.798 -22.376  1.00 91.94           C  
ATOM   1068  HA  PRO A  69      25.477   6.880 -21.822  1.00 91.94           H  
ATOM   1069  C   PRO A  69      24.348   8.545 -22.575  1.00 91.94           C  
ATOM   1070  CB  PRO A  69      26.687   8.644 -21.596  1.00 91.94           C  
ATOM   1071  HB2 PRO A  69      26.581   8.505 -20.520  1.00 91.94           H  
ATOM   1072  HB3 PRO A  69      26.581   9.698 -21.853  1.00 91.94           H  
ATOM   1073  O   PRO A  69      23.367   8.247 -21.902  1.00 91.94           O  
ATOM   1074  CG  PRO A  69      28.035   8.134 -22.103  1.00 91.94           C  
ATOM   1075  HG2 PRO A  69      28.823   8.878 -21.980  1.00 91.94           H  
ATOM   1076  HG3 PRO A  69      28.295   7.210 -21.587  1.00 91.94           H  
ATOM   1077  CD  PRO A  69      27.758   7.840 -23.574  1.00 91.94           C  
ATOM   1078  HD2 PRO A  69      28.415   7.041 -23.917  1.00 91.94           H  
ATOM   1079  HD3 PRO A  69      27.912   8.742 -24.165  1.00 91.94           H  
ATOM   1080  N   ALA A  70      24.282   9.454 -23.554  1.00 93.75           N  
ATOM   1081  H   ALA A  70      25.110   9.647 -24.100  1.00 93.75           H  
ATOM   1082  CA  ALA A  70      23.055  10.178 -23.886  1.00 93.75           C  
ATOM   1083  HA  ALA A  70      22.671  10.660 -22.987  1.00 93.75           H  
ATOM   1084  C   ALA A  70      21.950   9.245 -24.415  1.00 93.75           C  
ATOM   1085  CB  ALA A  70      23.405  11.259 -24.915  1.00 93.75           C  
ATOM   1086  HB1 ALA A  70      24.149  11.939 -24.500  1.00 93.75           H  
ATOM   1087  HB2 ALA A  70      23.792  10.803 -25.826  1.00 93.75           H  
ATOM   1088  HB3 ALA A  70      22.508  11.830 -25.157  1.00 93.75           H  
ATOM   1089  O   ALA A  70      20.778   9.410 -24.090  1.00 93.75           O  
ATOM   1090  N   GLU A  71      22.311   8.228 -25.201  1.00 94.12           N  
ATOM   1091  H   GLU A  71      23.288   8.105 -25.425  1.00 94.12           H  
ATOM   1092  CA  GLU A  71      21.347   7.240 -25.692  1.00 94.12           C  
ATOM   1093  HA  GLU A  71      20.453   7.756 -26.043  1.00 94.12           H  
ATOM   1094  C   GLU A  71      20.906   6.252 -24.606  1.00 94.12           C  
ATOM   1095  CB  GLU A  71      21.953   6.454 -26.852  1.00 94.12           C  
ATOM   1096  HB2 GLU A  71      22.872   5.981 -26.505  1.00 94.12           H  
ATOM   1097  HB3 GLU A  71      21.251   5.671 -27.141  1.00 94.12           H  
ATOM   1098  O   GLU A  71      19.788   5.739 -24.677  1.00 94.12           O  
ATOM   1099  CG  GLU A  71      22.233   7.304 -28.095  1.00 94.12           C  
ATOM   1100  HG2 GLU A  71      22.770   8.216 -27.833  1.00 94.12           H  
ATOM   1101  HG3 GLU A  71      21.281   7.610 -28.530  1.00 94.12           H  
ATOM   1102  CD  GLU A  71      23.050   6.490 -29.100  1.00 94.12           C  
ATOM   1103  OE1 GLU A  71      22.537   6.289 -30.225  1.00 94.12           O  
ATOM   1104  OE2 GLU A  71      24.120   5.987 -28.697  1.00 94.12           O  
ATOM   1105  N   VAL A  72      21.762   5.971 -23.615  1.00 94.44           N  
ATOM   1106  H   VAL A  72      22.674   6.403 -23.637  1.00 94.44           H  
ATOM   1107  CA  VAL A  72      21.378   5.204 -22.419  1.00 94.44           C  
ATOM   1108  HA  VAL A  72      20.921   4.265 -22.733  1.00 94.44           H  
ATOM   1109  C   VAL A  72      20.319   5.964 -21.631  1.00 94.44           C  
ATOM   1110  CB  VAL A  72      22.591   4.873 -21.525  1.00 94.44           C  
ATOM   1111  HB  VAL A  72      23.157   5.780 -21.314  1.00 94.44           H  
ATOM   1112  O   VAL A  72      19.294   5.371 -21.296  1.00 94.44           O  
ATOM   1113  CG1 VAL A  72      22.163   4.254 -20.189  1.00 94.44           C  
ATOM   1114 HG11 VAL A  72      23.035   3.903 -19.638  1.00 94.44           H  
ATOM   1115 HG12 VAL A  72      21.473   3.427 -20.360  1.00 94.44           H  
ATOM   1116 HG13 VAL A  72      21.672   5.003 -19.568  1.00 94.44           H  
ATOM   1117  CG2 VAL A  72      23.521   3.873 -22.221  1.00 94.44           C  
ATOM   1118 HG21 VAL A  72      24.384   3.675 -21.585  1.00 94.44           H  
ATOM   1119 HG22 VAL A  72      22.993   2.939 -22.415  1.00 94.44           H  
ATOM   1120 HG23 VAL A  72      23.883   4.296 -23.158  1.00 94.44           H  
ATOM   1121  N   GLU A  73      20.532   7.261 -21.405  1.00 95.12           N  
ATOM   1122  H   GLU A  73      21.417   7.668 -21.672  1.00 95.12           H  
ATOM   1123  CA  GLU A  73      19.591   8.114 -20.677  1.00 95.12           C  
ATOM   1124  HA  GLU A  73      19.364   7.627 -19.728  1.00 95.12           H  
ATOM   1125  C   GLU A  73      18.261   8.266 -21.425  1.00 95.12           C  
ATOM   1126  CB  GLU A  73      20.260   9.471 -20.395  1.00 95.12           C  
ATOM   1127  HB2 GLU A  73      20.479   9.966 -21.341  1.00 95.12           H  
ATOM   1128  HB3 GLU A  73      21.208   9.298 -19.887  1.00 95.12           H  
ATOM   1129  O   GLU A  73      17.199   8.011 -20.864  1.00 95.12           O  
ATOM   1130  CG  GLU A  73      19.406  10.416 -19.534  1.00 95.12           C  
ATOM   1131  HG2 GLU A  73      18.523  10.704 -20.106  1.00 95.12           H  
ATOM   1132  HG3 GLU A  73      19.985  11.319 -19.342  1.00 95.12           H  
ATOM   1133  CD  GLU A  73      18.973   9.800 -18.193  1.00 95.12           C  
ATOM   1134  OE1 GLU A  73      17.948  10.239 -17.633  1.00 95.12           O  
ATOM   1135  OE2 GLU A  73      19.609   8.829 -17.726  1.00 95.12           O  
ATOM   1136  N   GLN A  74      18.306   8.529 -22.735  1.00 95.50           N  
ATOM   1137  H   GLN A  74      19.194   8.783 -23.143  1.00 95.50           H  
ATOM   1138  CA  GLN A  74      17.101   8.565 -23.568  1.00 95.50           C  
ATOM   1139  HA  GLN A  74      16.455   9.367 -23.212  1.00 95.50           H  
ATOM   1140  C   GLN A  74      16.313   7.246 -23.489  1.00 95.50           C  
ATOM   1141  CB  GLN A  74      17.519   8.846 -25.019  1.00 95.50           C  
ATOM   1142  HB2 GLN A  74      18.116   9.757 -25.051  1.00 95.50           H  
ATOM   1143  HB3 GLN A  74      18.127   8.018 -25.383  1.00 95.50           H  
ATOM   1144  O   GLN A  74      15.085   7.237 -23.396  1.00 95.50           O  
ATOM   1145  CG  GLN A  74      16.299   9.026 -25.933  1.00 95.50           C  
ATOM   1146  HG2 GLN A  74      15.738   9.897 -25.594  1.00 95.50           H  
ATOM   1147  HG3 GLN A  74      15.644   8.157 -25.868  1.00 95.50           H  
ATOM   1148  CD  GLN A  74      16.660   9.205 -27.402  1.00 95.50           C  
ATOM   1149  NE2 GLN A  74      15.770   9.783 -28.179  1.00 95.50           N  
ATOM   1150 HE21 GLN A  74      16.066   9.989 -29.122  1.00 95.50           H  
ATOM   1151 HE22 GLN A  74      14.951  10.198 -27.760  1.00 95.50           H  
ATOM   1152  OE1 GLN A  74      17.700   8.795 -27.904  1.00 95.50           O  
ATOM   1153  N   ARG A  75      17.011   6.104 -23.521  1.00 96.31           N  
ATOM   1154  H   ARG A  75      18.017   6.163 -23.594  1.00 96.31           H  
ATOM   1155  CA  ARG A  75      16.370   4.793 -23.389  1.00 96.31           C  
ATOM   1156  HA  ARG A  75      15.519   4.762 -24.070  1.00 96.31           H  
ATOM   1157  C   ARG A  75      15.794   4.584 -21.986  1.00 96.31           C  
ATOM   1158  CB  ARG A  75      17.367   3.704 -23.793  1.00 96.31           C  
ATOM   1159  HB2 ARG A  75      18.254   3.776 -23.164  1.00 96.31           H  
ATOM   1160  HB3 ARG A  75      17.664   3.879 -24.827  1.00 96.31           H  
ATOM   1161  O   ARG A  75      14.731   3.982 -21.886  1.00 96.31           O  
ATOM   1162  CG  ARG A  75      16.777   2.293 -23.665  1.00 96.31           C  
ATOM   1163  HG2 ARG A  75      16.597   2.077 -22.612  1.00 96.31           H  
ATOM   1164  HG3 ARG A  75      15.833   2.220 -24.205  1.00 96.31           H  
ATOM   1165  CD  ARG A  75      17.771   1.261 -24.198  1.00 96.31           C  
ATOM   1166  HD2 ARG A  75      18.767   1.524 -23.844  1.00 96.31           H  
ATOM   1167  HD3 ARG A  75      17.513   0.284 -23.789  1.00 96.31           H  
ATOM   1168  NE  ARG A  75      17.787   1.203 -25.669  1.00 96.31           N  
ATOM   1169  HE  ARG A  75      17.119   1.782 -26.158  1.00 96.31           H  
ATOM   1170  NH1 ARG A  75      19.543  -0.261 -25.840  1.00 96.31           N  
ATOM   1171 HH11 ARG A  75      19.562  -0.306 -24.831  1.00 96.31           H  
ATOM   1172 HH12 ARG A  75      20.207  -0.786 -26.391  1.00 96.31           H  
ATOM   1173  NH2 ARG A  75      18.616   0.577 -27.692  1.00 96.31           N  
ATOM   1174 HH21 ARG A  75      17.786   0.926 -28.149  1.00 96.31           H  
ATOM   1175 HH22 ARG A  75      19.323   0.099 -28.233  1.00 96.31           H  
ATOM   1176  CZ  ARG A  75      18.643   0.509 -26.392  1.00 96.31           C  
ATOM   1177  N   ARG A  76      16.457   5.063 -20.928  1.00 97.00           N  
ATOM   1178  H   ARG A  76      17.309   5.578 -21.098  1.00 97.00           H  
ATOM   1179  CA  ARG A  76      15.960   5.003 -19.542  1.00 97.00           C  
ATOM   1180  HA  ARG A  76      15.792   3.965 -19.255  1.00 97.00           H  
ATOM   1181  C   ARG A  76      14.611   5.715 -19.422  1.00 97.00           C  
ATOM   1182  CB  ARG A  76      17.006   5.628 -18.598  1.00 97.00           C  
ATOM   1183  HB2 ARG A  76      17.981   5.171 -18.769  1.00 97.00           H  
ATOM   1184  HB3 ARG A  76      17.099   6.687 -18.836  1.00 97.00           H  
ATOM   1185  O   ARG A  76      13.658   5.101 -18.952  1.00 97.00           O  
ATOM   1186  CG  ARG A  76      16.655   5.487 -17.107  1.00 97.00           C  
ATOM   1187  HG2 ARG A  76      15.576   5.534 -16.956  1.00 97.00           H  
ATOM   1188  HG3 ARG A  76      17.001   4.515 -16.755  1.00 97.00           H  
ATOM   1189  CD  ARG A  76      17.325   6.586 -16.267  1.00 97.00           C  
ATOM   1190  HD2 ARG A  76      17.211   6.370 -15.205  1.00 97.00           H  
ATOM   1191  HD3 ARG A  76      18.395   6.583 -16.479  1.00 97.00           H  
ATOM   1192  NE  ARG A  76      16.809   7.935 -16.561  1.00 97.00           N  
ATOM   1193  HE  ARG A  76      17.486   8.595 -16.917  1.00 97.00           H  
ATOM   1194  NH1 ARG A  76      14.591   7.812 -15.891  1.00 97.00           N  
ATOM   1195 HH11 ARG A  76      14.802   6.987 -15.348  1.00 97.00           H  
ATOM   1196 HH12 ARG A  76      13.708   8.273 -15.724  1.00 97.00           H  
ATOM   1197  NH2 ARG A  76      15.412   9.669 -16.805  1.00 97.00           N  
ATOM   1198 HH21 ARG A  76      14.509  10.121 -16.780  1.00 97.00           H  
ATOM   1199 HH22 ARG A  76      16.210  10.141 -17.205  1.00 97.00           H  
ATOM   1200  CZ  ARG A  76      15.601   8.451 -16.413  1.00 97.00           C  
ATOM   1201  N   GLU A  77      14.506   6.942 -19.932  1.00 95.94           N  
ATOM   1202  H   GLU A  77      15.347   7.394 -20.261  1.00 95.94           H  
ATOM   1203  CA  GLU A  77      13.253   7.715 -19.957  1.00 95.94           C  
ATOM   1204  HA  GLU A  77      12.895   7.879 -18.941  1.00 95.94           H  
ATOM   1205  C   GLU A  77      12.141   6.999 -20.737  1.00 95.94           C  
ATOM   1206  CB  GLU A  77      13.496   9.073 -20.628  1.00 95.94           C  
ATOM   1207  HB2 GLU A  77      13.958   8.904 -21.601  1.00 95.94           H  
ATOM   1208  HB3 GLU A  77      12.532   9.557 -20.785  1.00 95.94           H  
ATOM   1209  O   GLU A  77      10.999   6.914 -20.285  1.00 95.94           O  
ATOM   1210  CG  GLU A  77      14.376  10.017 -19.802  1.00 95.94           C  
ATOM   1211  HG2 GLU A  77      13.856  10.220 -18.866  1.00 95.94           H  
ATOM   1212  HG3 GLU A  77      15.323   9.524 -19.581  1.00 95.94           H  
ATOM   1213  CD  GLU A  77      14.656  11.346 -20.518  1.00 95.94           C  
ATOM   1214  OE1 GLU A  77      15.274  12.219 -19.874  1.00 95.94           O  
ATOM   1215  OE2 GLU A  77      14.239  11.489 -21.694  1.00 95.94           O  
ATOM   1216  N   GLN A  78      12.468   6.440 -21.907  1.00 97.50           N  
ATOM   1217  H   GLN A  78      13.406   6.584 -22.252  1.00 97.50           H  
ATOM   1218  CA  GLN A  78      11.505   5.698 -22.727  1.00 97.50           C  
ATOM   1219  HA  GLN A  78      10.630   6.325 -22.898  1.00 97.50           H  
ATOM   1220  C   GLN A  78      11.009   4.423 -22.034  1.00 97.50           C  
ATOM   1221  CB  GLN A  78      12.142   5.349 -24.078  1.00 97.50           C  
ATOM   1222  HB2 GLN A  78      11.512   4.623 -24.591  1.00 97.50           H  
ATOM   1223  HB3 GLN A  78      13.120   4.898 -23.907  1.00 97.50           H  
ATOM   1224  O   GLN A  78       9.821   4.110 -22.104  1.00 97.50           O  
ATOM   1225  CG  GLN A  78      12.283   6.582 -24.980  1.00 97.50           C  
ATOM   1226  HG2 GLN A  78      12.792   7.387 -24.450  1.00 97.50           H  
ATOM   1227  HG3 GLN A  78      11.283   6.937 -25.230  1.00 97.50           H  
ATOM   1228  CD  GLN A  78      13.048   6.302 -26.272  1.00 97.50           C  
ATOM   1229  NE2 GLN A  78      12.736   7.013 -27.333  1.00 97.50           N  
ATOM   1230 HE21 GLN A  78      12.026   7.728 -27.267  1.00 97.50           H  
ATOM   1231 HE22 GLN A  78      13.280   6.843 -28.167  1.00 97.50           H  
ATOM   1232  OE1 GLN A  78      13.926   5.457 -26.381  1.00 97.50           O  
ATOM   1233  N   LEU A  79      11.899   3.688 -21.360  1.00 98.00           N  
ATOM   1234  H   LEU A  79      12.857   4.007 -21.326  1.00 98.00           H  
ATOM   1235  CA  LEU A  79      11.533   2.500 -20.587  1.00 98.00           C  
ATOM   1236  HA  LEU A  79      10.916   1.849 -21.207  1.00 98.00           H  
ATOM   1237  C   LEU A  79      10.685   2.860 -19.363  1.00 98.00           C  
ATOM   1238  CB  LEU A  79      12.798   1.741 -20.153  1.00 98.00           C  
ATOM   1239  HB2 LEU A  79      13.476   2.448 -19.675  1.00 98.00           H  
ATOM   1240  HB3 LEU A  79      12.516   1.001 -19.405  1.00 98.00           H  
ATOM   1241  O   LEU A  79       9.742   2.136 -19.055  1.00 98.00           O  
ATOM   1242  CG  LEU A  79      13.544   1.015 -21.285  1.00 98.00           C  
ATOM   1243  HG  LEU A  79      13.783   1.714 -22.087  1.00 98.00           H  
ATOM   1244  CD1 LEU A  79      14.863   0.469 -20.739  1.00 98.00           C  
ATOM   1245 HD11 LEU A  79      14.676  -0.181 -19.884  1.00 98.00           H  
ATOM   1246 HD12 LEU A  79      15.478   1.305 -20.405  1.00 98.00           H  
ATOM   1247 HD13 LEU A  79      15.401  -0.080 -21.511  1.00 98.00           H  
ATOM   1248  CD2 LEU A  79      12.740  -0.138 -21.893  1.00 98.00           C  
ATOM   1249 HD21 LEU A  79      13.337  -0.662 -22.639  1.00 98.00           H  
ATOM   1250 HD22 LEU A  79      11.838   0.243 -22.373  1.00 98.00           H  
ATOM   1251 HD23 LEU A  79      12.441  -0.843 -21.117  1.00 98.00           H  
ATOM   1252  N   GLU A  80      10.973   3.974 -18.691  1.00 96.50           N  
ATOM   1253  H   GLU A  80      11.786   4.512 -18.955  1.00 96.50           H  
ATOM   1254  CA  GLU A  80      10.160   4.460 -17.573  1.00 96.50           C  
ATOM   1255  HA  GLU A  80      10.097   3.678 -16.815  1.00 96.50           H  
ATOM   1256  C   GLU A  80       8.727   4.765 -18.029  1.00 96.50           C  
ATOM   1257  CB  GLU A  80      10.841   5.683 -16.943  1.00 96.50           C  
ATOM   1258  HB2 GLU A  80      10.931   6.479 -17.682  1.00 96.50           H  
ATOM   1259  HB3 GLU A  80      11.843   5.397 -16.621  1.00 96.50           H  
ATOM   1260  O   GLU A  80       7.774   4.228 -17.458  1.00 96.50           O  
ATOM   1261  CG  GLU A  80      10.062   6.206 -15.735  1.00 96.50           C  
ATOM   1262  HG2 GLU A  80       9.907   5.386 -15.034  1.00 96.50           H  
ATOM   1263  HG3 GLU A  80       9.085   6.564 -16.061  1.00 96.50           H  
ATOM   1264  CD  GLU A  80      10.827   7.344 -15.056  1.00 96.50           C  
ATOM   1265  OE1 GLU A  80      10.595   8.513 -15.414  1.00 96.50           O  
ATOM   1266  OE2 GLU A  80      11.674   7.040 -14.189  1.00 96.50           O  
ATOM   1267  N   LYS A  81       8.577   5.528 -19.121  1.00 95.50           N  
ATOM   1268  H   LYS A  81       9.408   5.945 -19.516  1.00 95.50           H  
ATOM   1269  CA  LYS A  81       7.272   5.835 -19.732  1.00 95.50           C  
ATOM   1270  HA  LYS A  81       6.639   6.309 -18.983  1.00 95.50           H  
ATOM   1271  C   LYS A  81       6.533   4.567 -20.160  1.00 95.50           C  
ATOM   1272  CB  LYS A  81       7.465   6.810 -20.912  1.00 95.50           C  
ATOM   1273  HB2 LYS A  81       8.255   6.449 -21.570  1.00 95.50           H  
ATOM   1274  HB3 LYS A  81       6.536   6.880 -21.479  1.00 95.50           H  
ATOM   1275  O   LYS A  81       5.336   4.440 -19.910  1.00 95.50           O  
ATOM   1276  CG  LYS A  81       7.820   8.205 -20.378  1.00 95.50           C  
ATOM   1277  HG2 LYS A  81       8.693   8.120 -19.730  1.00 95.50           H  
ATOM   1278  HG3 LYS A  81       6.988   8.546 -19.762  1.00 95.50           H  
ATOM   1279  CD  LYS A  81       8.116   9.285 -21.435  1.00 95.50           C  
ATOM   1280  HD2 LYS A  81       7.240   9.452 -22.061  1.00 95.50           H  
ATOM   1281  HD3 LYS A  81       8.977   8.994 -22.036  1.00 95.50           H  
ATOM   1282  CE  LYS A  81       8.438  10.536 -20.597  1.00 95.50           C  
ATOM   1283  HE2 LYS A  81       7.587  10.737 -19.946  1.00 95.50           H  
ATOM   1284  HE3 LYS A  81       9.269  10.299 -19.932  1.00 95.50           H  
ATOM   1285  NZ  LYS A  81       8.762  11.783 -21.328  1.00 95.50           N  
ATOM   1286  HZ1 LYS A  81       9.648  11.727 -21.810  1.00 95.50           H  
ATOM   1287  HZ2 LYS A  81       8.005  12.092 -21.921  1.00 95.50           H  
ATOM   1288  HZ3 LYS A  81       8.866  12.491 -20.616  1.00 95.50           H  
ATOM   1289  N   TYR A  82       7.245   3.602 -20.742  1.00 97.44           N  
ATOM   1290  H   TYR A  82       8.217   3.784 -20.946  1.00 97.44           H  
ATOM   1291  CA  TYR A  82       6.682   2.300 -21.102  1.00 97.44           C  
ATOM   1292  HA  TYR A  82       5.846   2.458 -21.783  1.00 97.44           H  
ATOM   1293  C   TYR A  82       6.130   1.551 -19.878  1.00 97.44           C  
ATOM   1294  CB  TYR A  82       7.745   1.472 -21.836  1.00 97.44           C  
ATOM   1295  HB2 TYR A  82       8.646   1.411 -21.225  1.00 97.44           H  
ATOM   1296  HB3 TYR A  82       8.011   1.980 -22.763  1.00 97.44           H  
ATOM   1297  O   TYR A  82       4.979   1.122 -19.894  1.00 97.44           O  
ATOM   1298  CG  TYR A  82       7.292   0.065 -22.159  1.00 97.44           C  
ATOM   1299  CD1 TYR A  82       7.604  -1.002 -21.292  1.00 97.44           C  
ATOM   1300  HD1 TYR A  82       8.190  -0.823 -20.403  1.00 97.44           H  
ATOM   1301  CD2 TYR A  82       6.508  -0.161 -23.303  1.00 97.44           C  
ATOM   1302  HD2 TYR A  82       6.262   0.660 -23.961  1.00 97.44           H  
ATOM   1303  CE1 TYR A  82       7.123  -2.297 -21.568  1.00 97.44           C  
ATOM   1304  HE1 TYR A  82       7.352  -3.111 -20.896  1.00 97.44           H  
ATOM   1305  CE2 TYR A  82       6.011  -1.448 -23.575  1.00 97.44           C  
ATOM   1306  HE2 TYR A  82       5.377  -1.608 -24.434  1.00 97.44           H  
ATOM   1307  OH  TYR A  82       5.840  -3.756 -22.982  1.00 97.44           O  
ATOM   1308  HH  TYR A  82       6.049  -4.373 -22.277  1.00 97.44           H  
ATOM   1309  CZ  TYR A  82       6.319  -2.517 -22.708  1.00 97.44           C  
ATOM   1310  N   MET A  83       6.914   1.426 -18.801  1.00 96.50           N  
ATOM   1311  H   MET A  83       7.838   1.833 -18.831  1.00 96.50           H  
ATOM   1312  CA  MET A  83       6.497   0.717 -17.582  1.00 96.50           C  
ATOM   1313  HA  MET A  83       6.187  -0.293 -17.848  1.00 96.50           H  
ATOM   1314  C   MET A  83       5.297   1.386 -16.904  1.00 96.50           C  
ATOM   1315  CB  MET A  83       7.672   0.641 -16.593  1.00 96.50           C  
ATOM   1316  HB2 MET A  83       8.096   1.636 -16.458  1.00 96.50           H  
ATOM   1317  HB3 MET A  83       7.303   0.304 -15.624  1.00 96.50           H  
ATOM   1318  O   MET A  83       4.388   0.696 -16.439  1.00 96.50           O  
ATOM   1319  CG  MET A  83       8.782  -0.313 -17.055  1.00 96.50           C  
ATOM   1320  HG2 MET A  83       9.602  -0.255 -16.339  1.00 96.50           H  
ATOM   1321  HG3 MET A  83       9.163   0.030 -18.017  1.00 96.50           H  
ATOM   1322  SD  MET A  83       8.313  -2.056 -17.247  1.00 96.50           S  
ATOM   1323  CE  MET A  83       7.909  -2.480 -15.531  1.00 96.50           C  
ATOM   1324  HE1 MET A  83       8.730  -2.192 -14.874  1.00 96.50           H  
ATOM   1325  HE2 MET A  83       7.746  -3.555 -15.452  1.00 96.50           H  
ATOM   1326  HE3 MET A  83       7.004  -1.956 -15.225  1.00 96.50           H  
ATOM   1327  N   GLN A  84       5.271   2.721 -16.872  1.00 94.25           N  
ATOM   1328  H   GLN A  84       6.055   3.230 -17.254  1.00 94.25           H  
ATOM   1329  CA  GLN A  84       4.137   3.486 -16.352  1.00 94.25           C  
ATOM   1330  HA  GLN A  84       3.923   3.159 -15.334  1.00 94.25           H  
ATOM   1331  C   GLN A  84       2.869   3.238 -17.180  1.00 94.25           C  
ATOM   1332  CB  GLN A  84       4.491   4.979 -16.324  1.00 94.25           C  
ATOM   1333  HB2 GLN A  84       3.586   5.556 -16.134  1.00 94.25           H  
ATOM   1334  HB3 GLN A  84       4.881   5.270 -17.300  1.00 94.25           H  
ATOM   1335  O   GLN A  84       1.830   2.920 -16.602  1.00 94.25           O  
ATOM   1336  CG  GLN A  84       5.521   5.324 -15.234  1.00 94.25           C  
ATOM   1337  HG2 GLN A  84       5.074   5.161 -14.253  1.00 94.25           H  
ATOM   1338  HG3 GLN A  84       6.390   4.671 -15.319  1.00 94.25           H  
ATOM   1339  CD  GLN A  84       6.007   6.770 -15.316  1.00 94.25           C  
ATOM   1340  NE2 GLN A  84       6.873   7.186 -14.421  1.00 94.25           N  
ATOM   1341 HE21 GLN A  84       7.304   8.081 -14.603  1.00 94.25           H  
ATOM   1342 HE22 GLN A  84       7.247   6.544 -13.737  1.00 94.25           H  
ATOM   1343  OE1 GLN A  84       5.615   7.549 -16.167  1.00 94.25           O  
ATOM   1344  N   ALA A  85       2.964   3.298 -18.511  1.00 94.69           N  
ATOM   1345  H   ALA A  85       3.840   3.582 -18.926  1.00 94.69           H  
ATOM   1346  CA  ALA A  85       1.831   3.071 -19.406  1.00 94.69           C  
ATOM   1347  HA  ALA A  85       1.021   3.741 -19.119  1.00 94.69           H  
ATOM   1348  C   ALA A  85       1.286   1.635 -19.316  1.00 94.69           C  
ATOM   1349  CB  ALA A  85       2.266   3.433 -20.830  1.00 94.69           C  
ATOM   1350  HB1 ALA A  85       1.438   3.258 -21.516  1.00 94.69           H  
ATOM   1351  HB2 ALA A  85       2.541   4.486 -20.871  1.00 94.69           H  
ATOM   1352  HB3 ALA A  85       3.125   2.830 -21.126  1.00 94.69           H  
ATOM   1353  O   ALA A  85       0.080   1.446 -19.184  1.00 94.69           O  
ATOM   1354  N   VAL A  86       2.163   0.620 -19.301  1.00 95.31           N  
ATOM   1355  H   VAL A  86       3.143   0.833 -19.421  1.00 95.31           H  
ATOM   1356  CA  VAL A  86       1.754  -0.787 -19.122  1.00 95.31           C  
ATOM   1357  HA  VAL A  86       1.043  -1.050 -19.905  1.00 95.31           H  
ATOM   1358  C   VAL A  86       1.031  -0.987 -17.791  1.00 95.31           C  
ATOM   1359  CB  VAL A  86       2.966  -1.736 -19.219  1.00 95.31           C  
ATOM   1360  HB  VAL A  86       3.761  -1.374 -18.566  1.00 95.31           H  
ATOM   1361  O   VAL A  86       0.023  -1.684 -17.745  1.00 95.31           O  
ATOM   1362  CG1 VAL A  86       2.643  -3.183 -18.822  1.00 95.31           C  
ATOM   1363 HG11 VAL A  86       3.516  -3.817 -18.979  1.00 95.31           H  
ATOM   1364 HG12 VAL A  86       1.819  -3.557 -19.429  1.00 95.31           H  
ATOM   1365 HG13 VAL A  86       2.371  -3.244 -17.769  1.00 95.31           H  
ATOM   1366  CG2 VAL A  86       3.495  -1.795 -20.657  1.00 95.31           C  
ATOM   1367 HG21 VAL A  86       3.820  -0.807 -20.982  1.00 95.31           H  
ATOM   1368 HG22 VAL A  86       2.715  -2.153 -21.329  1.00 95.31           H  
ATOM   1369 HG23 VAL A  86       4.350  -2.469 -20.704  1.00 95.31           H  
ATOM   1370  N   ARG A  87       1.511  -0.372 -16.701  1.00 90.62           N  
ATOM   1371  H   ARG A  87       2.349   0.185 -16.787  1.00 90.62           H  
ATOM   1372  CA  ARG A  87       0.862  -0.509 -15.390  1.00 90.62           C  
ATOM   1373  HA  ARG A  87       0.653  -1.570 -15.251  1.00 90.62           H  
ATOM   1374  C   ARG A  87      -0.496   0.195 -15.319  1.00 90.62           C  
ATOM   1375  CB  ARG A  87       1.809  -0.015 -14.281  1.00 90.62           C  
ATOM   1376  HB2 ARG A  87       2.069   1.026 -14.474  1.00 90.62           H  
ATOM   1377  HB3 ARG A  87       2.727  -0.601 -14.311  1.00 90.62           H  
ATOM   1378  O   ARG A  87      -1.360  -0.271 -14.579  1.00 90.62           O  
ATOM   1379  CG  ARG A  87       1.197  -0.111 -12.869  1.00 90.62           C  
ATOM   1380  HG2 ARG A  87       0.309   0.519 -12.804  1.00 90.62           H  
ATOM   1381  HG3 ARG A  87       1.913   0.287 -12.150  1.00 90.62           H  
ATOM   1382  CD  ARG A  87       0.832  -1.557 -12.491  1.00 90.62           C  
ATOM   1383  HD2 ARG A  87       0.155  -1.962 -13.245  1.00 90.62           H  
ATOM   1384  HD3 ARG A  87       1.742  -2.157 -12.482  1.00 90.62           H  
ATOM   1385  NE  ARG A  87       0.176  -1.652 -11.174  1.00 90.62           N  
ATOM   1386  HE  ARG A  87       0.346  -0.901 -10.520  1.00 90.62           H  
ATOM   1387  NH1 ARG A  87      -0.826  -3.717 -11.472  1.00 90.62           N  
ATOM   1388 HH11 ARG A  87      -1.352  -4.499 -11.111  1.00 90.62           H  
ATOM   1389 HH12 ARG A  87      -0.448  -3.838 -12.401  1.00 90.62           H  
ATOM   1390  NH2 ARG A  87      -1.141  -2.631  -9.582  1.00 90.62           N  
ATOM   1391 HH21 ARG A  87      -1.707  -3.421  -9.308  1.00 90.62           H  
ATOM   1392 HH22 ARG A  87      -1.034  -1.840  -8.963  1.00 90.62           H  
ATOM   1393  CZ  ARG A  87      -0.587  -2.655 -10.762  1.00 90.62           C  
ATOM   1394  N   GLN A  88      -0.651   1.331 -15.996  1.00 89.06           N  
ATOM   1395  H   GLN A  88       0.117   1.661 -16.562  1.00 89.06           H  
ATOM   1396  CA  GLN A  88      -1.888   2.118 -15.991  1.00 89.06           C  
ATOM   1397  HA  GLN A  88      -2.283   2.167 -14.976  1.00 89.06           H  
ATOM   1398  C   GLN A  88      -2.990   1.497 -16.852  1.00 89.06           C  
ATOM   1399  CB  GLN A  88      -1.585   3.543 -16.469  1.00 89.06           C  
ATOM   1400  HB2 GLN A  88      -2.521   4.044 -16.715  1.00 89.06           H  
ATOM   1401  HB3 GLN A  88      -0.978   3.495 -17.373  1.00 89.06           H  
ATOM   1402  O   GLN A  88      -4.166   1.713 -16.564  1.00 89.06           O  
ATOM   1403  CG  GLN A  88      -0.868   4.378 -15.396  1.00 89.06           C  
ATOM   1404  HG2 GLN A  88      -1.541   4.516 -14.550  1.00 89.06           H  
ATOM   1405  HG3 GLN A  88       0.019   3.854 -15.041  1.00 89.06           H  
ATOM   1406  CD  GLN A  88      -0.444   5.750 -15.912  1.00 89.06           C  
ATOM   1407  NE2 GLN A  88       0.041   6.624 -15.058  1.00 89.06           N  
ATOM   1408 HE21 GLN A  88       0.075   6.434 -14.067  1.00 89.06           H  
ATOM   1409 HE22 GLN A  88       0.277   7.517 -15.468  1.00 89.06           H  
ATOM   1410  OE1 GLN A  88      -0.532   6.079 -17.079  1.00 89.06           O  
ATOM   1411  N   ASP A  89      -2.631   0.715 -17.871  1.00 91.06           N  
ATOM   1412  H   ASP A  89      -1.654   0.616 -18.108  1.00 91.06           H  
ATOM   1413  CA  ASP A  89      -3.606  -0.011 -18.678  1.00 91.06           C  
ATOM   1414  HA  ASP A  89      -4.342   0.710 -19.033  1.00 91.06           H  
ATOM   1415  C   ASP A  89      -4.299  -1.118 -17.846  1.00 91.06           C  
ATOM   1416  CB  ASP A  89      -2.936  -0.570 -19.932  1.00 91.06           C  
ATOM   1417  HB2 ASP A  89      -2.455   0.240 -20.481  1.00 91.06           H  
ATOM   1418  HB3 ASP A  89      -2.172  -1.294 -19.649  1.00 91.06           H  
ATOM   1419  O   ASP A  89      -3.615  -1.989 -17.295  1.00 91.06           O  
ATOM   1420  CG  ASP A  89      -3.991  -1.232 -20.815  1.00 91.06           C  
ATOM   1421  OD1 ASP A  89      -4.359  -2.387 -20.500  1.00 91.06           O  
ATOM   1422  OD2 ASP A  89      -4.492  -0.556 -21.735  1.00 91.06           O  
ATOM   1423  N   PRO A  90      -5.644  -1.130 -17.733  1.00 87.00           N  
ATOM   1424  CA  PRO A  90      -6.358  -2.099 -16.901  1.00 87.00           C  
ATOM   1425  HA  PRO A  90      -5.993  -2.005 -15.878  1.00 87.00           H  
ATOM   1426  C   PRO A  90      -6.221  -3.560 -17.334  1.00 87.00           C  
ATOM   1427  CB  PRO A  90      -7.832  -1.685 -16.954  1.00 87.00           C  
ATOM   1428  HB2 PRO A  90      -8.337  -1.877 -16.008  1.00 87.00           H  
ATOM   1429  HB3 PRO A  90      -8.339  -2.202 -17.769  1.00 87.00           H  
ATOM   1430  O   PRO A  90      -6.455  -4.435 -16.506  1.00 87.00           O  
ATOM   1431  CG  PRO A  90      -7.775  -0.195 -17.272  1.00 87.00           C  
ATOM   1432  HG2 PRO A  90      -7.588   0.369 -16.358  1.00 87.00           H  
ATOM   1433  HG3 PRO A  90      -8.684   0.153 -17.763  1.00 87.00           H  
ATOM   1434  CD  PRO A  90      -6.563  -0.096 -18.189  1.00 87.00           C  
ATOM   1435  HD2 PRO A  90      -6.139   0.905 -18.102  1.00 87.00           H  
ATOM   1436  HD3 PRO A  90      -6.850  -0.297 -19.221  1.00 87.00           H  
ATOM   1437  N   LEU A  91      -5.911  -3.837 -18.605  1.00 89.44           N  
ATOM   1438  H   LEU A  91      -5.629  -3.082 -19.213  1.00 89.44           H  
ATOM   1439  CA  LEU A  91      -5.724  -5.197 -19.115  1.00 89.44           C  
ATOM   1440  HA  LEU A  91      -6.346  -5.892 -18.551  1.00 89.44           H  
ATOM   1441  C   LEU A  91      -4.276  -5.642 -18.910  1.00 89.44           C  
ATOM   1442  CB  LEU A  91      -6.112  -5.263 -20.606  1.00 89.44           C  
ATOM   1443  HB2 LEU A  91      -5.504  -4.547 -21.160  1.00 89.44           H  
ATOM   1444  HB3 LEU A  91      -5.863  -6.255 -20.983  1.00 89.44           H  
ATOM   1445  O   LEU A  91      -4.027  -6.711 -18.352  1.00 89.44           O  
ATOM   1446  CG  LEU A  91      -7.593  -4.981 -20.908  1.00 89.44           C  
ATOM   1447  HG  LEU A  91      -7.885  -4.023 -20.478  1.00 89.44           H  
ATOM   1448  CD1 LEU A  91      -7.811  -4.914 -22.420  1.00 89.44           C  
ATOM   1449 HD11 LEU A  91      -7.192  -4.119 -22.835  1.00 89.44           H  
ATOM   1450 HD12 LEU A  91      -8.855  -4.691 -22.637  1.00 89.44           H  
ATOM   1451 HD13 LEU A  91      -7.532  -5.861 -22.883  1.00 89.44           H  
ATOM   1452  CD2 LEU A  91      -8.505  -6.076 -20.345  1.00 89.44           C  
ATOM   1453 HD21 LEU A  91      -8.202  -7.048 -20.734  1.00 89.44           H  
ATOM   1454 HD22 LEU A  91      -8.441  -6.085 -19.257  1.00 89.44           H  
ATOM   1455 HD23 LEU A  91      -9.537  -5.876 -20.632  1.00 89.44           H  
ATOM   1456  N   LEU A  92      -3.318  -4.806 -19.316  1.00 93.06           N  
ATOM   1457  H   LEU A  92      -3.600  -3.936 -19.744  1.00 93.06           H  
ATOM   1458  CA  LEU A  92      -1.897  -5.137 -19.228  1.00 93.06           C  
ATOM   1459  HA  LEU A  92      -1.751  -6.149 -19.606  1.00 93.06           H  
ATOM   1460  C   LEU A  92      -1.401  -5.118 -17.778  1.00 93.06           C  
ATOM   1461  CB  LEU A  92      -1.065  -4.170 -20.086  1.00 93.06           C  
ATOM   1462  HB2 LEU A  92      -0.033  -4.518 -20.049  1.00 93.06           H  
ATOM   1463  HB3 LEU A  92      -1.100  -3.183 -19.624  1.00 93.06           H  
ATOM   1464  O   LEU A  92      -0.668  -6.016 -17.360  1.00 93.06           O  
ATOM   1465  CG  LEU A  92      -1.463  -4.034 -21.565  1.00 93.06           C  
ATOM   1466  HG  LEU A  92      -2.492  -3.684 -21.653  1.00 93.06           H  
ATOM   1467  CD1 LEU A  92      -0.542  -3.012 -22.237  1.00 93.06           C  
ATOM   1468 HD11 LEU A  92      -0.646  -2.050 -21.734  1.00 93.06           H  
ATOM   1469 HD12 LEU A  92       0.495  -3.345 -22.191  1.00 93.06           H  
ATOM   1470 HD13 LEU A  92      -0.843  -2.879 -23.277  1.00 93.06           H  
ATOM   1471  CD2 LEU A  92      -1.336  -5.363 -22.309  1.00 93.06           C  
ATOM   1472 HD21 LEU A  92      -0.322  -5.754 -22.221  1.00 93.06           H  
ATOM   1473 HD22 LEU A  92      -2.041  -6.084 -21.896  1.00 93.06           H  
ATOM   1474 HD23 LEU A  92      -1.582  -5.216 -23.361  1.00 93.06           H  
ATOM   1475  N   GLY A  93      -1.828  -4.135 -16.985  1.00 89.62           N  
ATOM   1476  H   GLY A  93      -2.413  -3.417 -17.387  1.00 89.62           H  
ATOM   1477  CA  GLY A  93      -1.385  -3.946 -15.607  1.00 89.62           C  
ATOM   1478  HA2 GLY A  93      -1.814  -3.014 -15.238  1.00 89.62           H  
ATOM   1479  HA3 GLY A  93      -0.298  -3.864 -15.595  1.00 89.62           H  
ATOM   1480  C   GLY A  93      -1.806  -5.079 -14.669  1.00 89.62           C  
ATOM   1481  O   GLY A  93      -1.075  -5.376 -13.720  1.00 89.62           O  
ATOM   1482  N   SER A  94      -2.942  -5.733 -14.936  1.00 87.50           N  
ATOM   1483  H   SER A  94      -3.501  -5.425 -15.718  1.00 87.50           H  
ATOM   1484  CA  SER A  94      -3.402  -6.926 -14.207  1.00 87.50           C  
ATOM   1485  HA  SER A  94      -2.944  -6.932 -13.218  1.00 87.50           H  
ATOM   1486  C   SER A  94      -3.002  -8.247 -14.867  1.00 87.50           C  
ATOM   1487  CB  SER A  94      -4.919  -6.885 -13.987  1.00 87.50           C  
ATOM   1488  HB2 SER A  94      -5.210  -7.721 -13.350  1.00 87.50           H  
ATOM   1489  HB3 SER A  94      -5.185  -5.958 -13.480  1.00 87.50           H  
ATOM   1490  O   SER A  94      -3.394  -9.302 -14.381  1.00 87.50           O  
ATOM   1491  OG  SER A  94      -5.628  -6.966 -15.207  1.00 87.50           O  
ATOM   1492  HG  SER A  94      -5.283  -7.689 -15.736  1.00 87.50           H  
ATOM   1493  N   SER A  95      -2.265  -8.220 -15.982  1.00 92.25           N  
ATOM   1494  H   SER A  95      -1.974  -7.332 -16.367  1.00 92.25           H  
ATOM   1495  CA  SER A  95      -1.866  -9.447 -16.677  1.00 92.25           C  
ATOM   1496  HA  SER A  95      -2.762 -10.050 -16.827  1.00 92.25           H  
ATOM   1497  C   SER A  95      -0.882 -10.268 -15.844  1.00 92.25           C  
ATOM   1498  CB  SER A  95      -1.287  -9.162 -18.068  1.00 92.25           C  
ATOM   1499  HB2 SER A  95      -1.983  -8.546 -18.637  1.00 92.25           H  
ATOM   1500  HB3 SER A  95      -1.155 -10.110 -18.588  1.00 92.25           H  
ATOM   1501  O   SER A  95       0.039  -9.728 -15.220  1.00 92.25           O  
ATOM   1502  OG  SER A  95      -0.027  -8.521 -17.997  1.00 92.25           O  
ATOM   1503  HG  SER A  95      -0.189  -7.609 -17.745  1.00 92.25           H  
ATOM   1504  N   GLU A  96      -1.032 -11.591 -15.867  1.00 92.25           N  
ATOM   1505  H   GLU A  96      -1.828 -11.992 -16.342  1.00 92.25           H  
ATOM   1506  CA  GLU A  96      -0.081 -12.493 -15.211  1.00 92.25           C  
ATOM   1507  HA  GLU A  96       0.025 -12.184 -14.171  1.00 92.25           H  
ATOM   1508  C   GLU A  96       1.309 -12.384 -15.856  1.00 92.25           C  
ATOM   1509  CB  GLU A  96      -0.649 -13.921 -15.228  1.00 92.25           C  
ATOM   1510  HB2 GLU A  96      -1.557 -13.937 -14.626  1.00 92.25           H  
ATOM   1511  HB3 GLU A  96      -0.929 -14.172 -16.251  1.00 92.25           H  
ATOM   1512  O   GLU A  96       2.315 -12.397 -15.155  1.00 92.25           O  
ATOM   1513  CG  GLU A  96       0.294 -15.023 -14.719  1.00 92.25           C  
ATOM   1514  HG2 GLU A  96       1.102 -15.134 -15.442  1.00 92.25           H  
ATOM   1515  HG3 GLU A  96      -0.259 -15.962 -14.714  1.00 92.25           H  
ATOM   1516  CD  GLU A  96       0.906 -14.804 -13.324  1.00 92.25           C  
ATOM   1517  OE1 GLU A  96       1.903 -15.504 -13.031  1.00 92.25           O  
ATOM   1518  OE2 GLU A  96       0.492 -13.900 -12.561  1.00 92.25           O  
ATOM   1519  N   THR A  97       1.388 -12.148 -17.168  1.00 93.75           N  
ATOM   1520  H   THR A  97       0.544 -12.206 -17.719  1.00 93.75           H  
ATOM   1521  CA  THR A  97       2.651 -11.918 -17.888  1.00 93.75           C  
ATOM   1522  HA  THR A  97       3.265 -12.815 -17.807  1.00 93.75           H  
ATOM   1523  C   THR A  97       3.459 -10.758 -17.290  1.00 93.75           C  
ATOM   1524  CB  THR A  97       2.346 -11.690 -19.378  1.00 93.75           C  
ATOM   1525  HB  THR A  97       1.651 -10.857 -19.487  1.00 93.75           H  
ATOM   1526  O   THR A  97       4.654 -10.904 -17.019  1.00 93.75           O  
ATOM   1527  CG2 THR A  97       3.599 -11.436 -20.215  1.00 93.75           C  
ATOM   1528 HG21 THR A  97       4.307 -12.252 -20.074  1.00 93.75           H  
ATOM   1529 HG22 THR A  97       4.065 -10.494 -19.925  1.00 93.75           H  
ATOM   1530 HG23 THR A  97       3.315 -11.378 -21.266  1.00 93.75           H  
ATOM   1531  OG1 THR A  97       1.751 -12.865 -19.873  1.00 93.75           O  
ATOM   1532  HG1 THR A  97       1.118 -12.661 -20.565  1.00 93.75           H  
ATOM   1533  N   PHE A  98       2.821  -9.615 -17.017  1.00 95.38           N  
ATOM   1534  H   PHE A  98       1.833  -9.547 -17.212  1.00 95.38           H  
ATOM   1535  CA  PHE A  98       3.493  -8.465 -16.408  1.00 95.38           C  
ATOM   1536  HA  PHE A  98       4.429  -8.287 -16.937  1.00 95.38           H  
ATOM   1537  C   PHE A  98       3.856  -8.704 -14.935  1.00 95.38           C  
ATOM   1538  CB  PHE A  98       2.601  -7.229 -16.568  1.00 95.38           C  
ATOM   1539  HB2 PHE A  98       2.386  -7.083 -17.626  1.00 95.38           H  
ATOM   1540  HB3 PHE A  98       1.653  -7.406 -16.060  1.00 95.38           H  
ATOM   1541  O   PHE A  98       4.992  -8.458 -14.524  1.00 95.38           O  
ATOM   1542  CG  PHE A  98       3.223  -5.957 -16.034  1.00 95.38           C  
ATOM   1543  CD1 PHE A  98       2.695  -5.324 -14.895  1.00 95.38           C  
ATOM   1544  HD1 PHE A  98       1.843  -5.751 -14.386  1.00 95.38           H  
ATOM   1545  CD2 PHE A  98       4.339  -5.406 -16.683  1.00 95.38           C  
ATOM   1546  HD2 PHE A  98       4.728  -5.892 -17.566  1.00 95.38           H  
ATOM   1547  CE1 PHE A  98       3.281  -4.138 -14.418  1.00 95.38           C  
ATOM   1548  HE1 PHE A  98       2.885  -3.666 -13.532  1.00 95.38           H  
ATOM   1549  CE2 PHE A  98       4.923  -4.218 -16.212  1.00 95.38           C  
ATOM   1550  HE2 PHE A  98       5.761  -3.786 -16.739  1.00 95.38           H  
ATOM   1551  CZ  PHE A  98       4.391  -3.580 -15.077  1.00 95.38           C  
ATOM   1552  HZ  PHE A  98       4.828  -2.661 -14.715  1.00 95.38           H  
ATOM   1553  N   ASN A  99       2.915  -9.213 -14.135  1.00 94.50           N  
ATOM   1554  H   ASN A  99       2.014  -9.441 -14.531  1.00 94.50           H  
ATOM   1555  CA  ASN A  99       3.126  -9.402 -12.696  1.00 94.50           C  
ATOM   1556  HA  ASN A  99       3.568  -8.492 -12.292  1.00 94.50           H  
ATOM   1557  C   ASN A  99       4.143 -10.528 -12.406  1.00 94.50           C  
ATOM   1558  CB  ASN A  99       1.762  -9.593 -12.007  1.00 94.50           C  
ATOM   1559  HB2 ASN A  99       1.202 -10.394 -12.490  1.00 94.50           H  
ATOM   1560  HB3 ASN A  99       1.921  -9.875 -10.967  1.00 94.50           H  
ATOM   1561  O   ASN A  99       5.005 -10.372 -11.540  1.00 94.50           O  
ATOM   1562  CG  ASN A  99       0.943  -8.306 -12.012  1.00 94.50           C  
ATOM   1563  ND2 ASN A  99       0.026  -8.139 -12.932  1.00 94.50           N  
ATOM   1564 HD21 ASN A  99      -0.436  -7.242 -12.979  1.00 94.50           H  
ATOM   1565 HD22 ASN A  99      -0.135  -8.855 -13.625  1.00 94.50           H  
ATOM   1566  OD1 ASN A  99       1.164  -7.388 -11.239  1.00 94.50           O  
ATOM   1567  N   SER A 100       4.140 -11.606 -13.195  1.00 93.81           N  
ATOM   1568  H   SER A 100       3.396 -11.702 -13.871  1.00 93.81           H  
ATOM   1569  CA  SER A 100       5.131 -12.689 -13.125  1.00 93.81           C  
ATOM   1570  HA  SER A 100       5.158 -13.073 -12.105  1.00 93.81           H  
ATOM   1571  C   SER A 100       6.537 -12.216 -13.485  1.00 93.81           C  
ATOM   1572  CB  SER A 100       4.705 -13.824 -14.059  1.00 93.81           C  
ATOM   1573  HB2 SER A 100       3.647 -14.026 -13.892  1.00 93.81           H  
ATOM   1574  HB3 SER A 100       4.838 -13.525 -15.098  1.00 93.81           H  
ATOM   1575  O   SER A 100       7.502 -12.572 -12.803  1.00 93.81           O  
ATOM   1576  OG  SER A 100       5.414 -15.020 -13.802  1.00 93.81           O  
ATOM   1577  HG  SER A 100       4.722 -15.682 -13.736  1.00 93.81           H  
ATOM   1578  N   PHE A 101       6.672 -11.351 -14.499  1.00 96.12           N  
ATOM   1579  H   PHE A 101       5.859 -11.098 -15.042  1.00 96.12           H  
ATOM   1580  CA  PHE A 101       7.952 -10.713 -14.812  1.00 96.12           C  
ATOM   1581  HA  PHE A 101       8.686 -11.488 -15.034  1.00 96.12           H  
ATOM   1582  C   PHE A 101       8.488  -9.916 -13.618  1.00 96.12           C  
ATOM   1583  CB  PHE A 101       7.812  -9.817 -16.048  1.00 96.12           C  
ATOM   1584  HB2 PHE A 101       7.604 -10.448 -16.913  1.00 96.12           H  
ATOM   1585  HB3 PHE A 101       6.961  -9.147 -15.923  1.00 96.12           H  
ATOM   1586  O   PHE A 101       9.651 -10.080 -13.252  1.00 96.12           O  
ATOM   1587  CG  PHE A 101       9.045  -8.978 -16.325  1.00 96.12           C  
ATOM   1588  CD1 PHE A 101       9.167  -7.686 -15.774  1.00 96.12           C  
ATOM   1589  HD1 PHE A 101       8.368  -7.281 -15.170  1.00 96.12           H  
ATOM   1590  CD2 PHE A 101      10.088  -9.502 -17.107  1.00 96.12           C  
ATOM   1591  HD2 PHE A 101      10.002 -10.494 -17.526  1.00 96.12           H  
ATOM   1592  CE1 PHE A 101      10.321  -6.920 -16.015  1.00 96.12           C  
ATOM   1593  HE1 PHE A 101      10.409  -5.929 -15.595  1.00 96.12           H  
ATOM   1594  CE2 PHE A 101      11.238  -8.735 -17.354  1.00 96.12           C  
ATOM   1595  HE2 PHE A 101      12.026  -9.143 -17.969  1.00 96.12           H  
ATOM   1596  CZ  PHE A 101      11.357  -7.446 -16.808  1.00 96.12           C  
ATOM   1597  HZ  PHE A 101      12.244  -6.860 -17.001  1.00 96.12           H  
ATOM   1598  N   LEU A 102       7.647  -9.095 -12.978  1.00 96.25           N  
ATOM   1599  H   LEU A 102       6.699  -9.017 -13.320  1.00 96.25           H  
ATOM   1600  CA  LEU A 102       8.051  -8.296 -11.818  1.00 96.25           C  
ATOM   1601  HA  LEU A 102       8.924  -7.704 -12.092  1.00 96.25           H  
ATOM   1602  C   LEU A 102       8.487  -9.164 -10.633  1.00 96.25           C  
ATOM   1603  CB  LEU A 102       6.908  -7.357 -11.402  1.00 96.25           C  
ATOM   1604  HB2 LEU A 102       7.148  -6.924 -10.430  1.00 96.25           H  
ATOM   1605  HB3 LEU A 102       6.000  -7.947 -11.280  1.00 96.25           H  
ATOM   1606  O   LEU A 102       9.489  -8.829  -9.999  1.00 96.25           O  
ATOM   1607  CG  LEU A 102       6.619  -6.207 -12.379  1.00 96.25           C  
ATOM   1608  HG  LEU A 102       6.369  -6.604 -13.362  1.00 96.25           H  
ATOM   1609  CD1 LEU A 102       5.430  -5.410 -11.850  1.00 96.25           C  
ATOM   1610 HD11 LEU A 102       5.215  -4.585 -12.529  1.00 96.25           H  
ATOM   1611 HD12 LEU A 102       5.646  -5.022 -10.854  1.00 96.25           H  
ATOM   1612 HD13 LEU A 102       4.552  -6.054 -11.801  1.00 96.25           H  
ATOM   1613  CD2 LEU A 102       7.806  -5.249 -12.530  1.00 96.25           C  
ATOM   1614 HD21 LEU A 102       7.513  -4.414 -13.167  1.00 96.25           H  
ATOM   1615 HD22 LEU A 102       8.109  -4.875 -11.553  1.00 96.25           H  
ATOM   1616 HD23 LEU A 102       8.643  -5.760 -13.006  1.00 96.25           H  
ATOM   1617  N   ARG A 103       7.789 -10.273 -10.357  1.00 95.00           N  
ATOM   1618  H   ARG A 103       6.937 -10.436 -10.875  1.00 95.00           H  
ATOM   1619  CA  ARG A 103       8.168 -11.236  -9.306  1.00 95.00           C  
ATOM   1620  HA  ARG A 103       8.272 -10.713  -8.355  1.00 95.00           H  
ATOM   1621  C   ARG A 103       9.522 -11.879  -9.588  1.00 95.00           C  
ATOM   1622  CB  ARG A 103       7.086 -12.320  -9.157  1.00 95.00           C  
ATOM   1623  HB2 ARG A 103       7.490 -13.141  -8.565  1.00 95.00           H  
ATOM   1624  HB3 ARG A 103       6.808 -12.707 -10.137  1.00 95.00           H  
ATOM   1625  O   ARG A 103      10.421 -11.831  -8.750  1.00 95.00           O  
ATOM   1626  CG  ARG A 103       5.846 -11.778  -8.438  1.00 95.00           C  
ATOM   1627  HG2 ARG A 103       6.176 -11.360  -7.487  1.00 95.00           H  
ATOM   1628  HG3 ARG A 103       5.382 -10.994  -9.036  1.00 95.00           H  
ATOM   1629  CD  ARG A 103       4.797 -12.838  -8.097  1.00 95.00           C  
ATOM   1630  HD2 ARG A 103       3.973 -12.341  -7.586  1.00 95.00           H  
ATOM   1631  HD3 ARG A 103       5.237 -13.551  -7.399  1.00 95.00           H  
ATOM   1632  NE  ARG A 103       4.298 -13.574  -9.273  1.00 95.00           N  
ATOM   1633  HE  ARG A 103       4.804 -14.408  -9.537  1.00 95.00           H  
ATOM   1634  NH1 ARG A 103       2.349 -12.390  -9.672  1.00 95.00           N  
ATOM   1635 HH11 ARG A 103       2.243 -12.219  -8.683  1.00 95.00           H  
ATOM   1636 HH12 ARG A 103       1.470 -12.458 -10.165  1.00 95.00           H  
ATOM   1637  NH2 ARG A 103       2.888 -14.059 -10.984  1.00 95.00           N  
ATOM   1638 HH21 ARG A 103       2.008 -13.950 -11.467  1.00 95.00           H  
ATOM   1639 HH22 ARG A 103       3.342 -14.932 -11.215  1.00 95.00           H  
ATOM   1640  CZ  ARG A 103       3.194 -13.331  -9.961  1.00 95.00           C  
ATOM   1641  N   ARG A 104       9.704 -12.422 -10.795  1.00 94.12           N  
ATOM   1642  H   ARG A 104       8.928 -12.396 -11.441  1.00 94.12           H  
ATOM   1643  CA  ARG A 104      10.967 -13.058 -11.210  1.00 94.12           C  
ATOM   1644  HA  ARG A 104      11.226 -13.850 -10.507  1.00 94.12           H  
ATOM   1645  C   ARG A 104      12.131 -12.072 -11.176  1.00 94.12           C  
ATOM   1646  CB  ARG A 104      10.811 -13.653 -12.611  1.00 94.12           C  
ATOM   1647  HB2 ARG A 104      10.391 -12.895 -13.273  1.00 94.12           H  
ATOM   1648  HB3 ARG A 104      11.794 -13.940 -12.986  1.00 94.12           H  
ATOM   1649  O   ARG A 104      13.174 -12.383 -10.612  1.00 94.12           O  
ATOM   1650  CG  ARG A 104       9.908 -14.892 -12.614  1.00 94.12           C  
ATOM   1651  HG2 ARG A 104      10.374 -15.679 -12.022  1.00 94.12           H  
ATOM   1652  HG3 ARG A 104       8.936 -14.653 -12.183  1.00 94.12           H  
ATOM   1653  CD  ARG A 104       9.721 -15.374 -14.053  1.00 94.12           C  
ATOM   1654  HD2 ARG A 104       9.278 -14.565 -14.635  1.00 94.12           H  
ATOM   1655  HD3 ARG A 104      10.697 -15.622 -14.468  1.00 94.12           H  
ATOM   1656  NE  ARG A 104       8.840 -16.550 -14.110  1.00 94.12           N  
ATOM   1657  HE  ARG A 104       8.362 -16.797 -13.255  1.00 94.12           H  
ATOM   1658  NH1 ARG A 104       9.041 -16.957 -16.359  1.00 94.12           N  
ATOM   1659 HH11 ARG A 104       8.817 -17.511 -17.173  1.00 94.12           H  
ATOM   1660 HH12 ARG A 104       9.659 -16.161 -16.430  1.00 94.12           H  
ATOM   1661  NH2 ARG A 104       7.744 -18.275 -15.110  1.00 94.12           N  
ATOM   1662 HH21 ARG A 104       7.319 -18.508 -14.224  1.00 94.12           H  
ATOM   1663 HH22 ARG A 104       7.496 -18.791 -15.942  1.00 94.12           H  
ATOM   1664  CZ  ARG A 104       8.546 -17.252 -15.189  1.00 94.12           C  
ATOM   1665  N   ALA A 105      11.928 -10.862 -11.696  1.00 95.62           N  
ATOM   1666  H   ALA A 105      11.046 -10.673 -12.151  1.00 95.62           H  
ATOM   1667  CA  ALA A 105      12.937  -9.809 -11.677  1.00 95.62           C  
ATOM   1668  HA  ALA A 105      13.837 -10.180 -12.169  1.00 95.62           H  
ATOM   1669  C   ALA A 105      13.320  -9.405 -10.243  1.00 95.62           C  
ATOM   1670  CB  ALA A 105      12.406  -8.603 -12.462  1.00 95.62           C  
ATOM   1671  HB1 ALA A 105      12.101  -8.898 -13.466  1.00 95.62           H  
ATOM   1672  HB2 ALA A 105      11.546  -8.172 -11.949  1.00 95.62           H  
ATOM   1673  HB3 ALA A 105      13.196  -7.857 -12.551  1.00 95.62           H  
ATOM   1674  O   ALA A 105      14.498  -9.169  -9.966  1.00 95.62           O  
ATOM   1675  N   GLN A 106      12.348  -9.330  -9.325  1.00 95.75           N  
ATOM   1676  H   GLN A 106      11.394  -9.505  -9.607  1.00 95.75           H  
ATOM   1677  CA  GLN A 106      12.599  -9.055  -7.907  1.00 95.75           C  
ATOM   1678  HA  GLN A 106      13.121  -8.101  -7.820  1.00 95.75           H  
ATOM   1679  C   GLN A 106      13.484 -10.142  -7.287  1.00 95.75           C  
ATOM   1680  CB  GLN A 106      11.263  -8.957  -7.150  1.00 95.75           C  
ATOM   1681  HB2 GLN A 106      10.800  -9.942  -7.084  1.00 95.75           H  
ATOM   1682  HB3 GLN A 106      10.591  -8.298  -7.701  1.00 95.75           H  
ATOM   1683  O   GLN A 106      14.493  -9.832  -6.650  1.00 95.75           O  
ATOM   1684  CG  GLN A 106      11.441  -8.387  -5.737  1.00 95.75           C  
ATOM   1685  HG2 GLN A 106      11.811  -7.365  -5.817  1.00 95.75           H  
ATOM   1686  HG3 GLN A 106      12.182  -8.973  -5.193  1.00 95.75           H  
ATOM   1687  CD  GLN A 106      10.162  -8.373  -4.904  1.00 95.75           C  
ATOM   1688  NE2 GLN A 106      10.140  -7.595  -3.846  1.00 95.75           N  
ATOM   1689 HE21 GLN A 106      10.913  -6.974  -3.656  1.00 95.75           H  
ATOM   1690 HE22 GLN A 106       9.344  -7.644  -3.226  1.00 95.75           H  
ATOM   1691  OE1 GLN A 106       9.187  -9.059  -5.160  1.00 95.75           O  
ATOM   1692  N   GLN A 107      13.131 -11.409  -7.513  1.00 93.69           N  
ATOM   1693  H   GLN A 107      12.286 -11.585  -8.037  1.00 93.69           H  
ATOM   1694  CA  GLN A 107      13.858 -12.562  -6.988  1.00 93.69           C  
ATOM   1695  HA  GLN A 107      13.917 -12.461  -5.904  1.00 93.69           H  
ATOM   1696  C   GLN A 107      15.293 -12.643  -7.530  1.00 93.69           C  
ATOM   1697  CB  GLN A 107      13.055 -13.826  -7.319  1.00 93.69           C  
ATOM   1698  HB2 GLN A 107      12.006 -13.660  -7.074  1.00 93.69           H  
ATOM   1699  HB3 GLN A 107      13.124 -14.046  -8.385  1.00 93.69           H  
ATOM   1700  O   GLN A 107      16.236 -12.784  -6.749  1.00 93.69           O  
ATOM   1701  CG  GLN A 107      13.555 -15.027  -6.513  1.00 93.69           C  
ATOM   1702  HG2 GLN A 107      14.568 -15.262  -6.840  1.00 93.69           H  
ATOM   1703  HG3 GLN A 107      13.575 -14.767  -5.454  1.00 93.69           H  
ATOM   1704  CD  GLN A 107      12.695 -16.274  -6.684  1.00 93.69           C  
ATOM   1705  NE2 GLN A 107      12.864 -17.261  -5.833  1.00 93.69           N  
ATOM   1706 HE21 GLN A 107      13.576 -17.206  -5.120  1.00 93.69           H  
ATOM   1707 HE22 GLN A 107      12.333 -18.106  -5.992  1.00 93.69           H  
ATOM   1708  OE1 GLN A 107      11.891 -16.396  -7.595  1.00 93.69           O  
ATOM   1709  N   GLU A 108      15.471 -12.481  -8.847  1.00 92.50           N  
ATOM   1710  H   GLU A 108      14.649 -12.420  -9.431  1.00 92.50           H  
ATOM   1711  CA  GLU A 108      16.777 -12.471  -9.523  1.00 92.50           C  
ATOM   1712  HA  GLU A 108      17.282 -13.419  -9.342  1.00 92.50           H  
ATOM   1713  C   GLU A 108      17.672 -11.345  -8.988  1.00 92.50           C  
ATOM   1714  CB  GLU A 108      16.551 -12.322 -11.042  1.00 92.50           C  
ATOM   1715  HB2 GLU A 108      16.081 -11.359 -11.239  1.00 92.50           H  
ATOM   1716  HB3 GLU A 108      15.867 -13.107 -11.364  1.00 92.50           H  
ATOM   1717  O   GLU A 108      18.835 -11.567  -8.650  1.00 92.50           O  
ATOM   1718  CG  GLU A 108      17.844 -12.428 -11.875  1.00 92.50           C  
ATOM   1719  HG2 GLU A 108      18.557 -11.686 -11.515  1.00 92.50           H  
ATOM   1720  HG3 GLU A 108      18.280 -13.416 -11.724  1.00 92.50           H  
ATOM   1721  CD  GLU A 108      17.604 -12.199 -13.381  1.00 92.50           C  
ATOM   1722  OE1 GLU A 108      18.477 -11.602 -14.051  1.00 92.50           O  
ATOM   1723  OE2 GLU A 108      16.533 -12.590 -13.896  1.00 92.50           O  
ATOM   1724  N   THR A 109      17.113 -10.141  -8.818  1.00 93.38           N  
ATOM   1725  H   THR A 109      16.146 -10.038  -9.091  1.00 93.38           H  
ATOM   1726  CA  THR A 109      17.852  -8.969  -8.319  1.00 93.38           C  
ATOM   1727  HA  THR A 109      18.676  -8.760  -9.002  1.00 93.38           H  
ATOM   1728  C   THR A 109      18.440  -9.198  -6.931  1.00 93.38           C  
ATOM   1729  CB  THR A 109      16.938  -7.739  -8.254  1.00 93.38           C  
ATOM   1730  HB  THR A 109      16.080  -7.946  -7.615  1.00 93.38           H  
ATOM   1731  O   THR A 109      19.540  -8.720  -6.641  1.00 93.38           O  
ATOM   1732  CG2 THR A 109      17.647  -6.480  -7.746  1.00 93.38           C  
ATOM   1733 HG21 THR A 109      16.981  -5.623  -7.843  1.00 93.38           H  
ATOM   1734 HG22 THR A 109      18.551  -6.318  -8.333  1.00 93.38           H  
ATOM   1735 HG23 THR A 109      17.902  -6.594  -6.692  1.00 93.38           H  
ATOM   1736  OG1 THR A 109      16.484  -7.431  -9.545  1.00 93.38           O  
ATOM   1737  HG1 THR A 109      15.897  -8.143  -9.809  1.00 93.38           H  
ATOM   1738  N   GLN A 110      17.703  -9.901  -6.069  1.00 92.00           N  
ATOM   1739  H   GLN A 110      16.820 -10.274  -6.386  1.00 92.00           H  
ATOM   1740  CA  GLN A 110      18.128 -10.214  -4.705  1.00 92.00           C  
ATOM   1741  HA  GLN A 110      18.829  -9.450  -4.370  1.00 92.00           H  
ATOM   1742  C   GLN A 110      18.892 -11.542  -4.611  1.00 92.00           C  
ATOM   1743  CB  GLN A 110      16.914 -10.178  -3.764  1.00 92.00           C  
ATOM   1744  HB2 GLN A 110      17.245 -10.380  -2.746  1.00 92.00           H  
ATOM   1745  HB3 GLN A 110      16.214 -10.960  -4.059  1.00 92.00           H  
ATOM   1746  O   GLN A 110      19.364 -11.881  -3.529  1.00 92.00           O  
ATOM   1747  CG  GLN A 110      16.175  -8.830  -3.777  1.00 92.00           C  
ATOM   1748  HG2 GLN A 110      15.725  -8.670  -4.757  1.00 92.00           H  
ATOM   1749  HG3 GLN A 110      15.366  -8.863  -3.047  1.00 92.00           H  
ATOM   1750  CD  GLN A 110      17.033  -7.626  -3.419  1.00 92.00           C  
ATOM   1751  NE2 GLN A 110      16.749  -6.480  -3.997  1.00 92.00           N  
ATOM   1752 HE21 GLN A 110      15.943  -6.417  -4.603  1.00 92.00           H  
ATOM   1753 HE22 GLN A 110      17.212  -5.668  -3.615  1.00 92.00           H  
ATOM   1754  OE1 GLN A 110      17.926  -7.659  -2.588  1.00 92.00           O  
ATOM   1755  N   GLN A 111      19.038 -12.267  -5.728  1.00 91.62           N  
ATOM   1756  H   GLN A 111      18.634 -11.911  -6.583  1.00 91.62           H  
ATOM   1757  CA  GLN A 111      19.701 -13.571  -5.814  1.00 91.62           C  
ATOM   1758  HA  GLN A 111      19.489 -13.966  -6.807  1.00 91.62           H  
ATOM   1759  C   GLN A 111      19.125 -14.598  -4.829  1.00 91.62           C  
ATOM   1760  CB  GLN A 111      21.227 -13.412  -5.701  1.00 91.62           C  
ATOM   1761  HB2 GLN A 111      21.694 -14.390  -5.814  1.00 91.62           H  
ATOM   1762  HB3 GLN A 111      21.479 -13.023  -4.715  1.00 91.62           H  
ATOM   1763  O   GLN A 111      19.850 -15.415  -4.263  1.00 91.62           O  
ATOM   1764  CG  GLN A 111      21.796 -12.482  -6.779  1.00 91.62           C  
ATOM   1765  HG2 GLN A 111      21.563 -12.892  -7.761  1.00 91.62           H  
ATOM   1766  HG3 GLN A 111      21.337 -11.496  -6.705  1.00 91.62           H  
ATOM   1767  CD  GLN A 111      23.304 -12.297  -6.666  1.00 91.62           C  
ATOM   1768  NE2 GLN A 111      23.915 -11.662  -7.641  1.00 91.62           N  
ATOM   1769 HE21 GLN A 111      23.405 -11.485  -8.494  1.00 91.62           H  
ATOM   1770 HE22 GLN A 111      24.924 -11.671  -7.588  1.00 91.62           H  
ATOM   1771  OE1 GLN A 111      23.973 -12.693  -5.726  1.00 91.62           O  
ATOM   1772  N   VAL A 112      17.808 -14.552  -4.613  1.00 91.19           N  
ATOM   1773  H   VAL A 112      17.257 -13.906  -5.159  1.00 91.19           H  
ATOM   1774  CA  VAL A 112      17.124 -15.439  -3.667  1.00 91.19           C  
ATOM   1775  HA  VAL A 112      17.822 -15.684  -2.867  1.00 91.19           H  
ATOM   1776  C   VAL A 112      16.717 -16.729  -4.393  1.00 91.19           C  
ATOM   1777  CB  VAL A 112      15.934 -14.718  -3.005  1.00 91.19           C  
ATOM   1778  HB  VAL A 112      15.269 -14.328  -3.775  1.00 91.19           H  
ATOM   1779  O   VAL A 112      15.957 -16.653  -5.360  1.00 91.19           O  
ATOM   1780  CG1 VAL A 112      15.134 -15.645  -2.086  1.00 91.19           C  
ATOM   1781 HG11 VAL A 112      15.795 -16.155  -1.385  1.00 91.19           H  
ATOM   1782 HG12 VAL A 112      14.391 -15.075  -1.529  1.00 91.19           H  
ATOM   1783 HG13 VAL A 112      14.604 -16.384  -2.687  1.00 91.19           H  
ATOM   1784  CG2 VAL A 112      16.424 -13.546  -2.144  1.00 91.19           C  
ATOM   1785 HG21 VAL A 112      16.993 -12.845  -2.755  1.00 91.19           H  
ATOM   1786 HG22 VAL A 112      15.575 -13.019  -1.709  1.00 91.19           H  
ATOM   1787 HG23 VAL A 112      17.067 -13.913  -1.345  1.00 91.19           H  
ATOM   1788  N   PRO A 113      17.200 -17.918  -3.983  1.00 92.69           N  
ATOM   1789  CA  PRO A 113      16.754 -19.183  -4.566  1.00 92.69           C  
ATOM   1790  HA  PRO A 113      16.860 -19.162  -5.651  1.00 92.69           H  
ATOM   1791  C   PRO A 113      15.288 -19.448  -4.217  1.00 92.69           C  
ATOM   1792  CB  PRO A 113      17.683 -20.250  -3.983  1.00 92.69           C  
ATOM   1793  HB2 PRO A 113      17.206 -21.228  -3.911  1.00 92.69           H  
ATOM   1794  HB3 PRO A 113      18.590 -20.313  -4.584  1.00 92.69           H  
ATOM   1795  O   PRO A 113      14.744 -18.817  -3.312  1.00 92.69           O  
ATOM   1796  CG  PRO A 113      18.021 -19.684  -2.605  1.00 92.69           C  
ATOM   1797  HG2 PRO A 113      17.211 -19.904  -1.909  1.00 92.69           H  
ATOM   1798  HG3 PRO A 113      18.965 -20.074  -2.225  1.00 92.69           H  
ATOM   1799  CD  PRO A 113      18.088 -18.177  -2.854  1.00 92.69           C  
ATOM   1800  HD2 PRO A 113      19.105 -17.888  -3.119  1.00 92.69           H  
ATOM   1801  HD3 PRO A 113      17.763 -17.647  -1.958  1.00 92.69           H  
ATOM   1802  N   THR A 114      14.645 -20.378  -4.923  1.00 94.25           N  
ATOM   1803  H   THR A 114      15.176 -20.953  -5.562  1.00 94.25           H  
ATOM   1804  CA  THR A 114      13.286 -20.816  -4.575  1.00 94.25           C  
ATOM   1805  HA  THR A 114      12.738 -19.995  -4.111  1.00 94.25           H  
ATOM   1806  C   THR A 114      13.375 -21.958  -3.575  1.00 94.25           C  
ATOM   1807  CB  THR A 114      12.471 -21.213  -5.808  1.00 94.25           C  
ATOM   1808  HB  THR A 114      12.970 -22.017  -6.348  1.00 94.25           H  
ATOM   1809  O   THR A 114      13.761 -23.066  -3.941  1.00 94.25           O  
ATOM   1810  CG2 THR A 114      11.060 -21.658  -5.430  1.00 94.25           C  
ATOM   1811 HG21 THR A 114      10.622 -20.952  -4.725  1.00 94.25           H  
ATOM   1812 HG22 THR A 114      11.087 -22.648  -4.974  1.00 94.25           H  
ATOM   1813 HG23 THR A 114      10.438 -21.709  -6.324  1.00 94.25           H  
ATOM   1814  OG1 THR A 114      12.363 -20.086  -6.652  1.00 94.25           O  
ATOM   1815  HG1 THR A 114      13.148 -20.070  -7.205  1.00 94.25           H  
ATOM   1816  N   GLU A 115      13.030 -21.705  -2.319  1.00 94.50           N  
ATOM   1817  H   GLU A 115      12.715 -20.780  -2.065  1.00 94.50           H  
ATOM   1818  CA  GLU A 115      13.118 -22.697  -1.245  1.00 94.50           C  
ATOM   1819  HA  GLU A 115      13.000 -23.691  -1.678  1.00 94.50           H  
ATOM   1820  C   GLU A 115      11.985 -22.534  -0.233  1.00 94.50           C  
ATOM   1821  CB  GLU A 115      14.507 -22.656  -0.581  1.00 94.50           C  
ATOM   1822  HB2 GLU A 115      14.565 -23.464   0.149  1.00 94.50           H  
ATOM   1823  HB3 GLU A 115      15.252 -22.849  -1.353  1.00 94.50           H  
ATOM   1824  O   GLU A 115      11.378 -21.467  -0.137  1.00 94.50           O  
ATOM   1825  CG  GLU A 115      14.844 -21.327   0.116  1.00 94.50           C  
ATOM   1826  HG2 GLU A 115      14.143 -21.177   0.938  1.00 94.50           H  
ATOM   1827  HG3 GLU A 115      14.717 -20.512  -0.596  1.00 94.50           H  
ATOM   1828  CD  GLU A 115      16.278 -21.268   0.670  1.00 94.50           C  
ATOM   1829  OE1 GLU A 115      16.654 -20.178   1.162  1.00 94.50           O  
ATOM   1830  OE2 GLU A 115      17.013 -22.279   0.565  1.00 94.50           O  
ATOM   1831  N   GLU A 116      11.685 -23.606   0.500  1.00 97.00           N  
ATOM   1832  H   GLU A 116      12.262 -24.432   0.427  1.00 97.00           H  
ATOM   1833  CA  GLU A 116      10.706 -23.570   1.584  1.00 97.00           C  
ATOM   1834  HA  GLU A 116       9.836 -23.003   1.253  1.00 97.00           H  
ATOM   1835  C   GLU A 116      11.288 -22.860   2.805  1.00 97.00           C  
ATOM   1836  CB  GLU A 116      10.233 -24.980   1.965  1.00 97.00           C  
ATOM   1837  HB2 GLU A 116      11.097 -25.606   2.186  1.00 97.00           H  
ATOM   1838  HB3 GLU A 116       9.617 -24.903   2.861  1.00 97.00           H  
ATOM   1839  O   GLU A 116      12.387 -23.168   3.269  1.00 97.00           O  
ATOM   1840  CG  GLU A 116       9.394 -25.624   0.853  1.00 97.00           C  
ATOM   1841  HG2 GLU A 116       8.595 -24.932   0.585  1.00 97.00           H  
ATOM   1842  HG3 GLU A 116      10.020 -25.777  -0.026  1.00 97.00           H  
ATOM   1843  CD  GLU A 116       8.757 -26.962   1.256  1.00 97.00           C  
ATOM   1844  OE1 GLU A 116       7.817 -27.372   0.531  1.00 97.00           O  
ATOM   1845  OE2 GLU A 116       9.200 -27.570   2.257  1.00 97.00           O  
ATOM   1846  N   VAL A 117      10.523 -21.918   3.344  1.00 97.00           N  
ATOM   1847  H   VAL A 117       9.640 -21.712   2.899  1.00 97.00           H  
ATOM   1848  CA  VAL A 117      10.898 -21.090   4.487  1.00 97.00           C  
ATOM   1849  HA  VAL A 117      11.700 -21.591   5.030  1.00 97.00           H  
ATOM   1850  C   VAL A 117       9.721 -20.939   5.442  1.00 97.00           C  
ATOM   1851  CB  VAL A 117      11.425 -19.711   4.038  1.00 97.00           C  
ATOM   1852  HB  VAL A 117      11.649 -19.127   4.931  1.00 97.00           H  
ATOM   1853  O   VAL A 117       8.558 -20.963   5.043  1.00 97.00           O  
ATOM   1854  CG1 VAL A 117      12.725 -19.847   3.243  1.00 97.00           C  
ATOM   1855 HG11 VAL A 117      13.153 -18.863   3.046  1.00 97.00           H  
ATOM   1856 HG12 VAL A 117      13.450 -20.440   3.801  1.00 97.00           H  
ATOM   1857 HG13 VAL A 117      12.526 -20.345   2.294  1.00 97.00           H  
ATOM   1858  CG2 VAL A 117      10.411 -18.924   3.199  1.00 97.00           C  
ATOM   1859 HG21 VAL A 117      10.131 -19.492   2.312  1.00 97.00           H  
ATOM   1860 HG22 VAL A 117      10.854 -17.985   2.865  1.00 97.00           H  
ATOM   1861 HG23 VAL A 117       9.519 -18.711   3.788  1.00 97.00           H  
ATOM   1862  N   SER A 118      10.026 -20.742   6.725  1.00 97.56           N  
ATOM   1863  H   SER A 118      11.002 -20.727   6.985  1.00 97.56           H  
ATOM   1864  CA  SER A 118       9.036 -20.328   7.721  1.00 97.56           C  
ATOM   1865  HA  SER A 118       8.045 -20.667   7.418  1.00 97.56           H  
ATOM   1866  C   SER A 118       9.030 -18.803   7.808  1.00 97.56           C  
ATOM   1867  CB  SER A 118       9.334 -20.983   9.071  1.00 97.56           C  
ATOM   1868  HB2 SER A 118       9.180 -22.059   8.988  1.00 97.56           H  
ATOM   1869  HB3 SER A 118      10.372 -20.795   9.347  1.00 97.56           H  
ATOM   1870  O   SER A 118       9.927 -18.213   8.413  1.00 97.56           O  
ATOM   1871  OG  SER A 118       8.486 -20.463  10.078  1.00 97.56           O  
ATOM   1872  HG  SER A 118       8.688 -19.528  10.156  1.00 97.56           H  
ATOM   1873  N   LEU A 119       8.020 -18.161   7.225  1.00 98.12           N  
ATOM   1874  H   LEU A 119       7.290 -18.716   6.801  1.00 98.12           H  
ATOM   1875  CA  LEU A 119       7.852 -16.711   7.256  1.00 98.12           C  
ATOM   1876  HA  LEU A 119       8.841 -16.262   7.347  1.00 98.12           H  
ATOM   1877  C   LEU A 119       7.024 -16.282   8.478  1.00 98.12           C  
ATOM   1878  CB  LEU A 119       7.252 -16.251   5.916  1.00 98.12           C  
ATOM   1879  HB2 LEU A 119       7.902 -16.592   5.110  1.00 98.12           H  
ATOM   1880  HB3 LEU A 119       6.285 -16.738   5.791  1.00 98.12           H  
ATOM   1881  O   LEU A 119       5.968 -16.845   8.762  1.00 98.12           O  
ATOM   1882  CG  LEU A 119       7.052 -14.731   5.780  1.00 98.12           C  
ATOM   1883  HG  LEU A 119       6.390 -14.377   6.571  1.00 98.12           H  
ATOM   1884  CD1 LEU A 119       8.370 -13.954   5.849  1.00 98.12           C  
ATOM   1885 HD11 LEU A 119       8.176 -12.890   5.713  1.00 98.12           H  
ATOM   1886 HD12 LEU A 119       8.843 -14.090   6.822  1.00 98.12           H  
ATOM   1887 HD13 LEU A 119       9.045 -14.293   5.063  1.00 98.12           H  
ATOM   1888  CD2 LEU A 119       6.399 -14.425   4.433  1.00 98.12           C  
ATOM   1889 HD21 LEU A 119       5.464 -14.981   4.356  1.00 98.12           H  
ATOM   1890 HD22 LEU A 119       6.183 -13.360   4.355  1.00 98.12           H  
ATOM   1891 HD23 LEU A 119       7.053 -14.729   3.616  1.00 98.12           H  
ATOM   1892  N   GLU A 120       7.509 -15.269   9.200  1.00 98.06           N  
ATOM   1893  H   GLU A 120       8.374 -14.842   8.902  1.00 98.06           H  
ATOM   1894  CA  GLU A 120       6.807 -14.652  10.331  1.00 98.06           C  
ATOM   1895  HA  GLU A 120       6.163 -15.400  10.794  1.00 98.06           H  
ATOM   1896  C   GLU A 120       5.906 -13.506   9.853  1.00 98.06           C  
ATOM   1897  CB  GLU A 120       7.829 -14.184  11.393  1.00 98.06           C  
ATOM   1898  HB2 GLU A 120       8.417 -15.045  11.709  1.00 98.06           H  
ATOM   1899  HB3 GLU A 120       8.508 -13.461  10.941  1.00 98.06           H  
ATOM   1900  O   GLU A 120       6.383 -12.525   9.278  1.00 98.06           O  
ATOM   1901  CG  GLU A 120       7.187 -13.547  12.640  1.00 98.06           C  
ATOM   1902  HG2 GLU A 120       6.617 -12.666  12.345  1.00 98.06           H  
ATOM   1903  HG3 GLU A 120       6.488 -14.259  13.077  1.00 98.06           H  
ATOM   1904  CD  GLU A 120       8.230 -13.140  13.701  1.00 98.06           C  
ATOM   1905  OE1 GLU A 120       8.615 -11.951  13.793  1.00 98.06           O  
ATOM   1906  OE2 GLU A 120       8.626 -13.995  14.528  1.00 98.06           O  
ATOM   1907  N   VAL A 121       4.608 -13.609  10.148  1.00 98.44           N  
ATOM   1908  H   VAL A 121       4.276 -14.479  10.539  1.00 98.44           H  
ATOM   1909  CA  VAL A 121       3.621 -12.537   9.971  1.00 98.44           C  
ATOM   1910  HA  VAL A 121       4.124 -11.653   9.580  1.00 98.44           H  
ATOM   1911  C   VAL A 121       3.031 -12.173  11.329  1.00 98.44           C  
ATOM   1912  CB  VAL A 121       2.531 -12.934   8.956  1.00 98.44           C  
ATOM   1913  HB  VAL A 121       2.024 -13.837   9.297  1.00 98.44           H  
ATOM   1914  O   VAL A 121       2.573 -13.035  12.077  1.00 98.44           O  
ATOM   1915  CG1 VAL A 121       1.485 -11.820   8.793  1.00 98.44           C  
ATOM   1916 HG11 VAL A 121       0.931 -11.685   9.722  1.00 98.44           H  
ATOM   1917 HG12 VAL A 121       1.974 -10.883   8.524  1.00 98.44           H  
ATOM   1918 HG13 VAL A 121       0.775 -12.093   8.014  1.00 98.44           H  
ATOM   1919  CG2 VAL A 121       3.164 -13.211   7.585  1.00 98.44           C  
ATOM   1920 HG21 VAL A 121       3.793 -14.099   7.638  1.00 98.44           H  
ATOM   1921 HG22 VAL A 121       3.774 -12.363   7.273  1.00 98.44           H  
ATOM   1922 HG23 VAL A 121       2.395 -13.388   6.832  1.00 98.44           H  
ATOM   1923  N   LEU A 122       3.044 -10.888  11.669  1.00 97.75           N  
ATOM   1924  H   LEU A 122       3.429 -10.224  11.013  1.00 97.75           H  
ATOM   1925  CA  LEU A 122       2.520 -10.382  12.932  1.00 97.75           C  
ATOM   1926  HA  LEU A 122       2.614 -11.160  13.690  1.00 97.75           H  
ATOM   1927  C   LEU A 122       1.033 -10.040  12.817  1.00 97.75           C  
ATOM   1928  CB  LEU A 122       3.338  -9.167  13.395  1.00 97.75           C  
ATOM   1929  HB2 LEU A 122       3.225  -8.392  12.637  1.00 97.75           H  
ATOM   1930  HB3 LEU A 122       2.910  -8.797  14.327  1.00 97.75           H  
ATOM   1931  O   LEU A 122       0.577  -9.444  11.840  1.00 97.75           O  
ATOM   1932  CG  LEU A 122       4.844  -9.410  13.601  1.00 97.75           C  
ATOM   1933  HG  LEU A 122       5.302  -9.696  12.654  1.00 97.75           H  
ATOM   1934  CD1 LEU A 122       5.509  -8.122  14.085  1.00 97.75           C  
ATOM   1935 HD11 LEU A 122       5.094  -7.822  15.048  1.00 97.75           H  
ATOM   1936 HD12 LEU A 122       6.581  -8.283  14.199  1.00 97.75           H  
ATOM   1937 HD13 LEU A 122       5.345  -7.325  13.360  1.00 97.75           H  
ATOM   1938  CD2 LEU A 122       5.116 -10.502  14.631  1.00 97.75           C  
ATOM   1939 HD21 LEU A 122       6.191 -10.589  14.787  1.00 97.75           H  
ATOM   1940 HD22 LEU A 122       4.624 -10.268  15.575  1.00 97.75           H  
ATOM   1941 HD23 LEU A 122       4.749 -11.454  14.247  1.00 97.75           H  
ATOM   1942  N   LEU A 123       0.276 -10.359  13.859  1.00 97.31           N  
ATOM   1943  H   LEU A 123       0.708 -10.886  14.605  1.00 97.31           H  
ATOM   1944  CA  LEU A 123      -1.045  -9.790  14.095  1.00 97.31           C  
ATOM   1945  HA  LEU A 123      -1.528  -9.592  13.138  1.00 97.31           H  
ATOM   1946  C   LEU A 123      -0.911  -8.450  14.826  1.00 97.31           C  
ATOM   1947  CB  LEU A 123      -1.908 -10.786  14.885  1.00 97.31           C  
ATOM   1948  HB2 LEU A 123      -1.438 -10.934  15.857  1.00 97.31           H  
ATOM   1949  HB3 LEU A 123      -2.894 -10.348  15.043  1.00 97.31           H  
ATOM   1950  O   LEU A 123       0.115  -8.145  15.434  1.00 97.31           O  
ATOM   1951  CG  LEU A 123      -2.078 -12.169  14.236  1.00 97.31           C  
ATOM   1952  HG  LEU A 123      -1.120 -12.689  14.254  1.00 97.31           H  
ATOM   1953  CD1 LEU A 123      -3.086 -12.994  15.038  1.00 97.31           C  
ATOM   1954 HD11 LEU A 123      -3.119 -14.009  14.643  1.00 97.31           H  
ATOM   1955 HD12 LEU A 123      -4.078 -12.550  14.965  1.00 97.31           H  
ATOM   1956 HD13 LEU A 123      -2.786 -13.037  16.085  1.00 97.31           H  
ATOM   1957  CD2 LEU A 123      -2.573 -12.082  12.793  1.00 97.31           C  
ATOM   1958 HD21 LEU A 123      -3.474 -11.471  12.736  1.00 97.31           H  
ATOM   1959 HD22 LEU A 123      -1.796 -11.657  12.158  1.00 97.31           H  
ATOM   1960 HD23 LEU A 123      -2.793 -13.084  12.425  1.00 97.31           H  
ATOM   1961  N   SER A 124      -1.974  -7.647  14.823  1.00 93.25           N  
ATOM   1962  H   SER A 124      -2.790  -7.938  14.303  1.00 93.25           H  
ATOM   1963  CA  SER A 124      -1.942  -6.308  15.437  1.00 93.25           C  
ATOM   1964  HA  SER A 124      -1.105  -5.756  15.010  1.00 93.25           H  
ATOM   1965  C   SER A 124      -1.722  -6.312  16.957  1.00 93.25           C  
ATOM   1966  CB  SER A 124      -3.220  -5.549  15.102  1.00 93.25           C  
ATOM   1967  HB2 SER A 124      -4.089  -6.147  15.374  1.00 93.25           H  
ATOM   1968  HB3 SER A 124      -3.234  -4.617  15.666  1.00 93.25           H  
ATOM   1969  O   SER A 124      -1.259  -5.318  17.503  1.00 93.25           O  
ATOM   1970  OG  SER A 124      -3.251  -5.240  13.719  1.00 93.25           O  
ATOM   1971  HG  SER A 124      -3.301  -6.047  13.202  1.00 93.25           H  
ATOM   1972  N   ASN A 125      -1.991  -7.427  17.640  1.00 91.25           N  
ATOM   1973  H   ASN A 125      -2.278  -8.246  17.123  1.00 91.25           H  
ATOM   1974  CA  ASN A 125      -1.674  -7.619  19.061  1.00 91.25           C  
ATOM   1975  HA  ASN A 125      -1.748  -6.656  19.566  1.00 91.25           H  
ATOM   1976  C   ASN A 125      -0.234  -8.122  19.312  1.00 91.25           C  
ATOM   1977  CB  ASN A 125      -2.722  -8.560  19.688  1.00 91.25           C  
ATOM   1978  HB2 ASN A 125      -2.542  -8.609  20.762  1.00 91.25           H  
ATOM   1979  HB3 ASN A 125      -3.719  -8.147  19.538  1.00 91.25           H  
ATOM   1980  O   ASN A 125       0.082  -8.514  20.431  1.00 91.25           O  
ATOM   1981  CG  ASN A 125      -2.669  -9.976  19.134  1.00 91.25           C  
ATOM   1982  ND2 ASN A 125      -3.430 -10.890  19.686  1.00 91.25           N  
ATOM   1983 HD21 ASN A 125      -3.314 -11.833  19.341  1.00 91.25           H  
ATOM   1984 HD22 ASN A 125      -3.942 -10.679  20.530  1.00 91.25           H  
ATOM   1985  OD1 ASN A 125      -1.970 -10.279  18.182  1.00 91.25           O  
ATOM   1986  N   GLY A 126       0.618  -8.180  18.282  1.00 92.50           N  
ATOM   1987  H   GLY A 126       0.296  -7.891  17.369  1.00 92.50           H  
ATOM   1988  CA  GLY A 126       1.995  -8.676  18.369  1.00 92.50           C  
ATOM   1989  HA2 GLY A 126       2.443  -8.335  19.303  1.00 92.50           H  
ATOM   1990  HA3 GLY A 126       2.570  -8.256  17.544  1.00 92.50           H  
ATOM   1991  C   GLY A 126       2.136 -10.200  18.308  1.00 92.50           C  
ATOM   1992  O   GLY A 126       3.258 -10.706  18.313  1.00 92.50           O  
ATOM   1993  N   GLN A 127       1.032 -10.954  18.220  1.00 95.81           N  
ATOM   1994  H   GLN A 127       0.129 -10.502  18.204  1.00 95.81           H  
ATOM   1995  CA  GLN A 127       1.098 -12.404  18.049  1.00 95.81           C  
ATOM   1996  HA  GLN A 127       1.710 -12.807  18.856  1.00 95.81           H  
ATOM   1997  C   GLN A 127       1.762 -12.755  16.714  1.00 95.81           C  
ATOM   1998  CB  GLN A 127      -0.301 -13.027  18.157  1.00 95.81           C  
ATOM   1999  HB2 GLN A 127      -0.932 -12.617  17.368  1.00 95.81           H  
ATOM   2000  HB3 GLN A 127      -0.731 -12.759  19.122  1.00 95.81           H  
ATOM   2001  O   GLN A 127       1.411 -12.212  15.667  1.00 95.81           O  
ATOM   2002  CG  GLN A 127      -0.283 -14.560  18.026  1.00 95.81           C  
ATOM   2003  HG2 GLN A 127       0.168 -14.843  17.075  1.00 95.81           H  
ATOM   2004  HG3 GLN A 127       0.309 -14.993  18.832  1.00 95.81           H  
ATOM   2005  CD  GLN A 127      -1.684 -15.156  18.083  1.00 95.81           C  
ATOM   2006  NE2 GLN A 127      -2.002 -16.087  17.209  1.00 95.81           N  
ATOM   2007 HE21 GLN A 127      -2.937 -16.465  17.265  1.00 95.81           H  
ATOM   2008 HE22 GLN A 127      -1.331 -16.399  16.522  1.00 95.81           H  
ATOM   2009  OE1 GLN A 127      -2.513 -14.796  18.903  1.00 95.81           O  
ATOM   2010  N   LYS A 128       2.688 -13.712  16.758  1.00 97.38           N  
ATOM   2011  H   LYS A 128       2.911 -14.109  17.659  1.00 97.38           H  
ATOM   2012  CA  LYS A 128       3.407 -14.229  15.593  1.00 97.38           C  
ATOM   2013  HA  LYS A 128       3.495 -13.446  14.840  1.00 97.38           H  
ATOM   2014  C   LYS A 128       2.647 -15.392  14.965  1.00 97.38           C  
ATOM   2015  CB  LYS A 128       4.817 -14.653  16.027  1.00 97.38           C  
ATOM   2016  HB2 LYS A 128       4.738 -15.352  16.860  1.00 97.38           H  
ATOM   2017  HB3 LYS A 128       5.316 -15.159  15.201  1.00 97.38           H  
ATOM   2018  O   LYS A 128       2.287 -16.345  15.654  1.00 97.38           O  
ATOM   2019  CG  LYS A 128       5.660 -13.441  16.445  1.00 97.38           C  
ATOM   2020  HG2 LYS A 128       5.089 -12.764  17.081  1.00 97.38           H  
ATOM   2021  HG3 LYS A 128       5.959 -12.913  15.539  1.00 97.38           H  
ATOM   2022  CD  LYS A 128       6.917 -13.867  17.199  1.00 97.38           C  
ATOM   2023  HD2 LYS A 128       7.430 -14.638  16.624  1.00 97.38           H  
ATOM   2024  HD3 LYS A 128       6.641 -14.286  18.167  1.00 97.38           H  
ATOM   2025  CE  LYS A 128       7.811 -12.640  17.406  1.00 97.38           C  
ATOM   2026  HE2 LYS A 128       7.774 -12.326  18.449  1.00 97.38           H  
ATOM   2027  HE3 LYS A 128       7.423 -11.826  16.794  1.00 97.38           H  
ATOM   2028  NZ  LYS A 128       9.193 -12.932  16.976  1.00 97.38           N  
ATOM   2029  HZ1 LYS A 128       9.609 -13.682  17.509  1.00 97.38           H  
ATOM   2030  HZ2 LYS A 128       9.146 -13.238  16.015  1.00 97.38           H  
ATOM   2031  HZ3 LYS A 128       9.766 -12.100  16.987  1.00 97.38           H  
ATOM   2032  N   VAL A 129       2.440 -15.325  13.657  1.00 98.25           N  
ATOM   2033  H   VAL A 129       2.704 -14.478  13.174  1.00 98.25           H  
ATOM   2034  CA  VAL A 129       1.913 -16.407  12.825  1.00 98.25           C  
ATOM   2035  HA  VAL A 129       1.589 -17.232  13.458  1.00 98.25           H  
ATOM   2036  C   VAL A 129       3.054 -16.882  11.936  1.00 98.25           C  
ATOM   2037  CB  VAL A 129       0.701 -15.947  11.990  1.00 98.25           C  
ATOM   2038  HB  VAL A 129       1.018 -15.220  11.243  1.00 98.25           H  
ATOM   2039  O   VAL A 129       3.538 -16.135  11.090  1.00 98.25           O  
ATOM   2040  CG1 VAL A 129       0.059 -17.142  11.279  1.00 98.25           C  
ATOM   2041 HG11 VAL A 129      -0.783 -16.806  10.674  1.00 98.25           H  
ATOM   2042 HG12 VAL A 129      -0.301 -17.867  12.010  1.00 98.25           H  
ATOM   2043 HG13 VAL A 129       0.782 -17.618  10.617  1.00 98.25           H  
ATOM   2044  CG2 VAL A 129      -0.377 -15.299  12.866  1.00 98.25           C  
ATOM   2045 HG21 VAL A 129      -1.221 -15.012  12.239  1.00 98.25           H  
ATOM   2046 HG22 VAL A 129       0.022 -14.395  13.327  1.00 98.25           H  
ATOM   2047 HG23 VAL A 129      -0.709 -15.992  13.639  1.00 98.25           H  
ATOM   2048  N   LEU A 130       3.512 -18.111  12.166  1.00 98.50           N  
ATOM   2049  H   LEU A 130       3.069 -18.668  12.883  1.00 98.50           H  
ATOM   2050  CA  LEU A 130       4.536 -18.749  11.342  1.00 98.50           C  
ATOM   2051  HA  LEU A 130       5.141 -17.986  10.852  1.00 98.50           H  
ATOM   2052  C   LEU A 130       3.852 -19.565  10.245  1.00 98.50           C  
ATOM   2053  CB  LEU A 130       5.467 -19.613  12.210  1.00 98.50           C  
ATOM   2054  HB2 LEU A 130       4.874 -20.394  12.685  1.00 98.50           H  
ATOM   2055  HB3 LEU A 130       6.187 -20.101  11.553  1.00 98.50           H  
ATOM   2056  O   LEU A 130       3.078 -20.483  10.550  1.00 98.50           O  
ATOM   2057  CG  LEU A 130       6.238 -18.847  13.303  1.00 98.50           C  
ATOM   2058  HG  LEU A 130       5.529 -18.388  13.991  1.00 98.50           H  
ATOM   2059  CD1 LEU A 130       7.101 -19.827  14.098  1.00 98.50           C  
ATOM   2060 HD11 LEU A 130       7.629 -19.295  14.889  1.00 98.50           H  
ATOM   2061 HD12 LEU A 130       6.471 -20.595  14.547  1.00 98.50           H  
ATOM   2062 HD13 LEU A 130       7.827 -20.299  13.437  1.00 98.50           H  
ATOM   2063  CD2 LEU A 130       7.146 -17.755  12.737  1.00 98.50           C  
ATOM   2064 HD21 LEU A 130       7.825 -18.174  11.995  1.00 98.50           H  
ATOM   2065 HD22 LEU A 130       6.537 -16.979  12.273  1.00 98.50           H  
ATOM   2066 HD23 LEU A 130       7.725 -17.295  13.538  1.00 98.50           H  
ATOM   2067  N   VAL A 131       4.133 -19.217   8.992  1.00 98.06           N  
ATOM   2068  H   VAL A 131       4.773 -18.451   8.837  1.00 98.06           H  
ATOM   2069  CA  VAL A 131       3.610 -19.895   7.801  1.00 98.06           C  
ATOM   2070  HA  VAL A 131       2.977 -20.724   8.116  1.00 98.06           H  
ATOM   2071  C   VAL A 131       4.751 -20.497   6.993  1.00 98.06           C  
ATOM   2072  CB  VAL A 131       2.732 -18.973   6.934  1.00 98.06           C  
ATOM   2073  HB  VAL A 131       2.438 -19.527   6.043  1.00 98.06           H  
ATOM   2074  O   VAL A 131       5.785 -19.862   6.802  1.00 98.06           O  
ATOM   2075  CG1 VAL A 131       1.459 -18.603   7.695  1.00 98.06           C  
ATOM   2076 HG11 VAL A 131       1.702 -17.995   8.566  1.00 98.06           H  
ATOM   2077 HG12 VAL A 131       0.817 -18.029   7.026  1.00 98.06           H  
ATOM   2078 HG13 VAL A 131       0.927 -19.505   7.999  1.00 98.06           H  
ATOM   2079  CG2 VAL A 131       3.412 -17.672   6.489  1.00 98.06           C  
ATOM   2080 HG21 VAL A 131       2.738 -17.112   5.840  1.00 98.06           H  
ATOM   2081 HG22 VAL A 131       4.313 -17.901   5.920  1.00 98.06           H  
ATOM   2082 HG23 VAL A 131       3.673 -17.057   7.350  1.00 98.06           H  
ATOM   2083  N   ASN A 132       4.557 -21.729   6.526  1.00 97.50           N  
ATOM   2084  H   ASN A 132       3.649 -22.157   6.640  1.00 97.50           H  
ATOM   2085  CA  ASN A 132       5.494 -22.384   5.620  1.00 97.50           C  
ATOM   2086  HA  ASN A 132       6.510 -22.050   5.832  1.00 97.50           H  
ATOM   2087  C   ASN A 132       5.130 -21.978   4.193  1.00 97.50           C  
ATOM   2088  CB  ASN A 132       5.437 -23.906   5.811  1.00 97.50           C  
ATOM   2089  HB2 ASN A 132       4.418 -24.250   5.638  1.00 97.50           H  
ATOM   2090  HB3 ASN A 132       6.080 -24.375   5.066  1.00 97.50           H  
ATOM   2091  O   ASN A 132       4.021 -22.267   3.748  1.00 97.50           O  
ATOM   2092  CG  ASN A 132       5.903 -24.371   7.177  1.00 97.50           C  
ATOM   2093  ND2 ASN A 132       5.509 -25.559   7.571  1.00 97.50           N  
ATOM   2094 HD21 ASN A 132       5.026 -26.157   6.917  1.00 97.50           H  
ATOM   2095 HD22 ASN A 132       5.934 -25.894   8.424  1.00 97.50           H  
ATOM   2096  OD1 ASN A 132       6.613 -23.710   7.914  1.00 97.50           O  
ATOM   2097  N   VAL A 133       6.046 -21.295   3.517  1.00 97.50           N  
ATOM   2098  H   VAL A 133       6.946 -21.142   3.951  1.00 97.50           H  
ATOM   2099  CA  VAL A 133       5.861 -20.705   2.183  1.00 97.50           C  
ATOM   2100  HA  VAL A 133       5.039 -21.198   1.663  1.00 97.50           H  
ATOM   2101  C   VAL A 133       7.121 -20.928   1.354  1.00 97.50           C  
ATOM   2102  CB  VAL A 133       5.519 -19.199   2.279  1.00 97.50           C  
ATOM   2103  HB  VAL A 133       5.438 -18.782   1.276  1.00 97.50           H  
ATOM   2104  O   VAL A 133       8.175 -21.250   1.906  1.00 97.50           O  
ATOM   2105  CG1 VAL A 133       4.169 -18.982   2.979  1.00 97.50           C  
ATOM   2106 HG11 VAL A 133       3.914 -17.923   2.977  1.00 97.50           H  
ATOM   2107 HG12 VAL A 133       3.397 -19.525   2.434  1.00 97.50           H  
ATOM   2108 HG13 VAL A 133       4.206 -19.342   4.007  1.00 97.50           H  
ATOM   2109  CG2 VAL A 133       6.588 -18.376   3.010  1.00 97.50           C  
ATOM   2110 HG21 VAL A 133       7.530 -18.447   2.467  1.00 97.50           H  
ATOM   2111 HG22 VAL A 133       6.284 -17.329   3.032  1.00 97.50           H  
ATOM   2112 HG23 VAL A 133       6.722 -18.740   4.029  1.00 97.50           H  
ATOM   2113  N   LEU A 134       7.051 -20.744   0.040  1.00 97.69           N  
ATOM   2114  H   LEU A 134       6.162 -20.476  -0.357  1.00 97.69           H  
ATOM   2115  CA  LEU A 134       8.254 -20.570  -0.769  1.00 97.69           C  
ATOM   2116  HA  LEU A 134       9.043 -21.193  -0.349  1.00 97.69           H  
ATOM   2117  C   LEU A 134       8.733 -19.120  -0.706  1.00 97.69           C  
ATOM   2118  CB  LEU A 134       8.038 -21.005  -2.226  1.00 97.69           C  
ATOM   2119  HB2 LEU A 134       7.285 -20.356  -2.673  1.00 97.69           H  
ATOM   2120  HB3 LEU A 134       8.964 -20.829  -2.772  1.00 97.69           H  
ATOM   2121  O   LEU A 134       7.951 -18.174  -0.637  1.00 97.69           O  
ATOM   2122  CG  LEU A 134       7.634 -22.473  -2.433  1.00 97.69           C  
ATOM   2123  HG  LEU A 134       6.756 -22.721  -1.835  1.00 97.69           H  
ATOM   2124  CD1 LEU A 134       7.302 -22.689  -3.913  1.00 97.69           C  
ATOM   2125 HD11 LEU A 134       8.071 -22.223  -4.529  1.00 97.69           H  
ATOM   2126 HD12 LEU A 134       7.263 -23.743  -4.186  1.00 97.69           H  
ATOM   2127 HD13 LEU A 134       6.354 -22.200  -4.136  1.00 97.69           H  
ATOM   2128  CD2 LEU A 134       8.779 -23.420  -2.058  1.00 97.69           C  
ATOM   2129 HD21 LEU A 134       8.490 -24.457  -2.224  1.00 97.69           H  
ATOM   2130 HD22 LEU A 134       9.021 -23.295  -1.003  1.00 97.69           H  
ATOM   2131 HD23 LEU A 134       9.663 -23.188  -2.653  1.00 97.69           H  
ATOM   2132  N   THR A 135      10.039 -18.917  -0.839  1.00 96.25           N  
ATOM   2133  H   THR A 135      10.654 -19.717  -0.824  1.00 96.25           H  
ATOM   2134  CA  THR A 135      10.624 -17.580  -1.052  1.00 96.25           C  
ATOM   2135  HA  THR A 135      10.383 -16.951  -0.195  1.00 96.25           H  
ATOM   2136  C   THR A 135      10.094 -16.871  -2.311  1.00 96.25           C  
ATOM   2137  CB  THR A 135      12.144 -17.686  -1.179  1.00 96.25           C  
ATOM   2138  HB  THR A 135      12.555 -16.707  -1.421  1.00 96.25           H  
ATOM   2139  O   THR A 135      10.210 -15.648  -2.413  1.00 96.25           O  
ATOM   2140  CG2 THR A 135      12.813 -18.216   0.083  1.00 96.25           C  
ATOM   2141 HG21 THR A 135      12.606 -19.279   0.203  1.00 96.25           H  
ATOM   2142 HG22 THR A 135      13.892 -18.075   0.017  1.00 96.25           H  
ATOM   2143 HG23 THR A 135      12.427 -17.692   0.958  1.00 96.25           H  
ATOM   2144  OG1 THR A 135      12.419 -18.598  -2.208  1.00 96.25           O  
ATOM   2145  HG1 THR A 135      13.359 -18.575  -2.402  1.00 96.25           H  
ATOM   2146  N   SER A 136       9.521 -17.628  -3.255  1.00 95.81           N  
ATOM   2147  H   SER A 136       9.490 -18.623  -3.086  1.00 95.81           H  
ATOM   2148  CA  SER A 136       8.908 -17.165  -4.506  1.00 95.81           C  
ATOM   2149  HA  SER A 136       9.319 -16.189  -4.763  1.00 95.81           H  
ATOM   2150  C   SER A 136       7.384 -17.015  -4.451  1.00 95.81           C  
ATOM   2151  CB  SER A 136       9.256 -18.138  -5.635  1.00 95.81           C  
ATOM   2152  HB2 SER A 136       8.893 -17.746  -6.585  1.00 95.81           H  
ATOM   2153  HB3 SER A 136      10.339 -18.250  -5.698  1.00 95.81           H  
ATOM   2154  O   SER A 136       6.790 -16.691  -5.481  1.00 95.81           O  
ATOM   2155  OG  SER A 136       8.670 -19.406  -5.390  1.00 95.81           O  
ATOM   2156  HG  SER A 136       7.719 -19.303  -5.307  1.00 95.81           H  
ATOM   2157  N   ASP A 137       6.754 -17.291  -3.309  1.00 96.50           N  
ATOM   2158  H   ASP A 137       7.278 -17.559  -2.488  1.00 96.50           H  
ATOM   2159  CA  ASP A 137       5.308 -17.126  -3.146  1.00 96.50           C  
ATOM   2160  HA  ASP A 137       4.792 -17.641  -3.956  1.00 96.50           H  
ATOM   2161  C   ASP A 137       4.946 -15.638  -3.235  1.00 96.50           C  
ATOM   2162  CB  ASP A 137       4.835 -17.748  -1.820  1.00 96.50           C  
ATOM   2163  HB2 ASP A 137       5.502 -17.436  -1.016  1.00 96.50           H  
ATOM   2164  HB3 ASP A 137       3.851 -17.349  -1.573  1.00 96.50           H  
ATOM   2165  O   ASP A 137       5.635 -14.770  -2.681  1.00 96.50           O  
ATOM   2166  CG  ASP A 137       4.733 -19.282  -1.844  1.00 96.50           C  
ATOM   2167  OD1 ASP A 137       4.952 -19.906  -2.905  1.00 96.50           O  
ATOM   2168  OD2 ASP A 137       4.524 -19.864  -0.755  1.00 96.50           O  
ATOM   2169  N   GLN A 138       3.872 -15.331  -3.964  1.00 95.75           N  
ATOM   2170  H   GLN A 138       3.298 -16.092  -4.299  1.00 95.75           H  
ATOM   2171  CA  GLN A 138       3.387 -13.959  -4.109  1.00 95.75           C  
ATOM   2172  HA  GLN A 138       4.251 -13.299  -4.170  1.00 95.75           H  
ATOM   2173  C   GLN A 138       2.593 -13.509  -2.877  1.00 95.75           C  
ATOM   2174  CB  GLN A 138       2.610 -13.790  -5.425  1.00 95.75           C  
ATOM   2175  HB2 GLN A 138       3.305 -13.958  -6.247  1.00 95.75           H  
ATOM   2176  HB3 GLN A 138       2.231 -12.770  -5.487  1.00 95.75           H  
ATOM   2177  O   GLN A 138       2.241 -14.301  -2.003  1.00 95.75           O  
ATOM   2178  CG  GLN A 138       1.456 -14.775  -5.607  1.00 95.75           C  
ATOM   2179  HG2 GLN A 138       0.858 -14.828  -4.697  1.00 95.75           H  
ATOM   2180  HG3 GLN A 138       1.893 -15.748  -5.831  1.00 95.75           H  
ATOM   2181  CD  GLN A 138       0.548 -14.486  -6.786  1.00 95.75           C  
ATOM   2182  NE2 GLN A 138      -0.605 -15.114  -6.805  1.00 95.75           N  
ATOM   2183 HE21 GLN A 138      -0.800 -15.810  -6.099  1.00 95.75           H  
ATOM   2184 HE22 GLN A 138      -1.318 -14.848  -7.469  1.00 95.75           H  
ATOM   2185  OE1 GLN A 138       0.881 -13.721  -7.686  1.00 95.75           O  
ATOM   2186  N   THR A 139       2.296 -12.209  -2.792  1.00 96.50           N  
ATOM   2187  H   THR A 139       2.706 -11.585  -3.471  1.00 96.50           H  
ATOM   2188  CA  THR A 139       1.556 -11.632  -1.655  1.00 96.50           C  
ATOM   2189  HA  THR A 139       2.158 -11.743  -0.753  1.00 96.50           H  
ATOM   2190  C   THR A 139       0.235 -12.344  -1.361  1.00 96.50           C  
ATOM   2191  CB  THR A 139       1.314 -10.135  -1.882  1.00 96.50           C  
ATOM   2192  HB  THR A 139       0.813  -9.992  -2.839  1.00 96.50           H  
ATOM   2193  O   THR A 139      -0.117 -12.484  -0.191  1.00 96.50           O  
ATOM   2194  CG2 THR A 139       0.503  -9.446  -0.784  1.00 96.50           C  
ATOM   2195 HG21 THR A 139       0.973  -9.620   0.184  1.00 96.50           H  
ATOM   2196 HG22 THR A 139       0.462  -8.375  -0.982  1.00 96.50           H  
ATOM   2197 HG23 THR A 139      -0.516  -9.834  -0.771  1.00 96.50           H  
ATOM   2198  OG1 THR A 139       2.553  -9.467  -1.898  1.00 96.50           O  
ATOM   2199  HG1 THR A 139       2.581  -8.954  -2.709  1.00 96.50           H  
ATOM   2200  N   GLU A 140      -0.479 -12.790  -2.394  1.00 94.75           N  
ATOM   2201  H   GLU A 140      -0.101 -12.708  -3.327  1.00 94.75           H  
ATOM   2202  CA  GLU A 140      -1.731 -13.534  -2.241  1.00 94.75           C  
ATOM   2203  HA  GLU A 140      -2.385 -12.993  -1.557  1.00 94.75           H  
ATOM   2204  C   GLU A 140      -1.509 -14.919  -1.625  1.00 94.75           C  
ATOM   2205  CB  GLU A 140      -2.433 -13.598  -3.595  1.00 94.75           C  
ATOM   2206  HB2 GLU A 140      -2.593 -12.575  -3.935  1.00 94.75           H  
ATOM   2207  HB3 GLU A 140      -1.796 -14.109  -4.316  1.00 94.75           H  
ATOM   2208  O   GLU A 140      -2.108 -15.204  -0.594  1.00 94.75           O  
ATOM   2209  CG  GLU A 140      -3.786 -14.311  -3.505  1.00 94.75           C  
ATOM   2210  HG2 GLU A 140      -3.626 -15.387  -3.440  1.00 94.75           H  
ATOM   2211  HG3 GLU A 140      -4.293 -13.981  -2.598  1.00 94.75           H  
ATOM   2212  CD  GLU A 140      -4.651 -13.978  -4.721  1.00 94.75           C  
ATOM   2213  OE1 GLU A 140      -5.843 -13.674  -4.491  1.00 94.75           O  
ATOM   2214  OE2 GLU A 140      -4.095 -13.886  -5.841  1.00 94.75           O  
ATOM   2215  N   ASP A 141      -0.577 -15.714  -2.153  1.00 96.19           N  
ATOM   2216  H   ASP A 141      -0.211 -15.493  -3.068  1.00 96.19           H  
ATOM   2217  CA  ASP A 141      -0.247 -17.045  -1.623  1.00 96.19           C  
ATOM   2218  HA  ASP A 141      -1.106 -17.704  -1.748  1.00 96.19           H  
ATOM   2219  C   ASP A 141       0.130 -16.985  -0.131  1.00 96.19           C  
ATOM   2220  CB  ASP A 141       0.955 -17.635  -2.381  1.00 96.19           C  
ATOM   2221  HB2 ASP A 141       1.107 -18.663  -2.053  1.00 96.19           H  
ATOM   2222  HB3 ASP A 141       1.830 -17.055  -2.087  1.00 96.19           H  
ATOM   2223  O   ASP A 141      -0.322 -17.789   0.686  1.00 96.19           O  
ATOM   2224  CG  ASP A 141       0.904 -17.607  -3.909  1.00 96.19           C  
ATOM   2225  OD1 ASP A 141      -0.187 -17.462  -4.501  1.00 96.19           O  
ATOM   2226  OD2 ASP A 141       2.012 -17.613  -4.491  1.00 96.19           O  
ATOM   2227  N   VAL A 142       0.931 -15.984   0.262  1.00 98.31           N  
ATOM   2228  H   VAL A 142       1.292 -15.374  -0.457  1.00 98.31           H  
ATOM   2229  CA  VAL A 142       1.307 -15.779   1.669  1.00 98.31           C  
ATOM   2230  HA  VAL A 142       1.663 -16.730   2.065  1.00 98.31           H  
ATOM   2231  C   VAL A 142       0.095 -15.366   2.508  1.00 98.31           C  
ATOM   2232  CB  VAL A 142       2.441 -14.746   1.801  1.00 98.31           C  
ATOM   2233  HB  VAL A 142       2.113 -13.800   1.371  1.00 98.31           H  
ATOM   2234  O   VAL A 142      -0.043 -15.813   3.648  1.00 98.31           O  
ATOM   2235  CG1 VAL A 142       2.838 -14.500   3.266  1.00 98.31           C  
ATOM   2236 HG11 VAL A 142       3.154 -15.438   3.722  1.00 98.31           H  
ATOM   2237 HG12 VAL A 142       3.651 -13.775   3.308  1.00 98.31           H  
ATOM   2238 HG13 VAL A 142       1.996 -14.099   3.831  1.00 98.31           H  
ATOM   2239  CG2 VAL A 142       3.707 -15.214   1.067  1.00 98.31           C  
ATOM   2240 HG21 VAL A 142       4.534 -14.525   1.236  1.00 98.31           H  
ATOM   2241 HG22 VAL A 142       3.522 -15.270  -0.006  1.00 98.31           H  
ATOM   2242 HG23 VAL A 142       3.996 -16.208   1.408  1.00 98.31           H  
ATOM   2243  N   LEU A 143      -0.791 -14.520   1.975  1.00 97.94           N  
ATOM   2244  H   LEU A 143      -0.684 -14.264   1.004  1.00 97.94           H  
ATOM   2245  CA  LEU A 143      -2.017 -14.115   2.664  1.00 97.94           C  
ATOM   2246  HA  LEU A 143      -1.740 -13.755   3.655  1.00 97.94           H  
ATOM   2247  C   LEU A 143      -2.965 -15.308   2.866  1.00 97.94           C  
ATOM   2248  CB  LEU A 143      -2.676 -12.964   1.883  1.00 97.94           C  
ATOM   2249  HB2 LEU A 143      -2.896 -13.308   0.872  1.00 97.94           H  
ATOM   2250  HB3 LEU A 143      -1.967 -12.139   1.808  1.00 97.94           H  
ATOM   2251  O   LEU A 143      -3.507 -15.459   3.961  1.00 97.94           O  
ATOM   2252  CG  LEU A 143      -3.986 -12.448   2.500  1.00 97.94           C  
ATOM   2253  HG  LEU A 143      -4.697 -13.270   2.574  1.00 97.94           H  
ATOM   2254  CD1 LEU A 143      -3.782 -11.849   3.894  1.00 97.94           C  
ATOM   2255 HD11 LEU A 143      -3.469 -12.634   4.582  1.00 97.94           H  
ATOM   2256 HD12 LEU A 143      -3.029 -11.062   3.859  1.00 97.94           H  
ATOM   2257 HD13 LEU A 143      -4.730 -11.444   4.249  1.00 97.94           H  
ATOM   2258  CD2 LEU A 143      -4.594 -11.365   1.607  1.00 97.94           C  
ATOM   2259 HD21 LEU A 143      -3.906 -10.526   1.505  1.00 97.94           H  
ATOM   2260 HD22 LEU A 143      -5.540 -11.024   2.029  1.00 97.94           H  
ATOM   2261 HD23 LEU A 143      -4.792 -11.788   0.623  1.00 97.94           H  
ATOM   2262  N   GLU A 144      -3.117 -16.172   1.863  1.00 96.75           N  
ATOM   2263  H   GLU A 144      -2.669 -15.969   0.981  1.00 96.75           H  
ATOM   2264  CA  GLU A 144      -3.881 -17.420   1.948  1.00 96.75           C  
ATOM   2265  HA  GLU A 144      -4.900 -17.204   2.271  1.00 96.75           H  
ATOM   2266  C   GLU A 144      -3.270 -18.385   2.969  1.00 96.75           C  
ATOM   2267  CB  GLU A 144      -3.948 -18.104   0.576  1.00 96.75           C  
ATOM   2268  HB2 GLU A 144      -4.360 -19.103   0.721  1.00 96.75           H  
ATOM   2269  HB3 GLU A 144      -2.941 -18.202   0.171  1.00 96.75           H  
ATOM   2270  O   GLU A 144      -3.987 -18.927   3.810  1.00 96.75           O  
ATOM   2271  CG  GLU A 144      -4.839 -17.359  -0.429  1.00 96.75           C  
ATOM   2272  HG2 GLU A 144      -5.825 -17.234   0.017  1.00 96.75           H  
ATOM   2273  HG3 GLU A 144      -4.432 -16.365  -0.613  1.00 96.75           H  
ATOM   2274  CD  GLU A 144      -4.983 -18.112  -1.764  1.00 96.75           C  
ATOM   2275  OE1 GLU A 144      -5.823 -17.662  -2.573  1.00 96.75           O  
ATOM   2276  OE2 GLU A 144      -4.326 -19.166  -1.939  1.00 96.75           O  
ATOM   2277  N   ALA A 145      -1.942 -18.545   2.982  1.00 98.25           N  
ATOM   2278  H   ALA A 145      -1.405 -18.140   2.229  1.00 98.25           H  
ATOM   2279  CA  ALA A 145      -1.254 -19.371   3.973  1.00 98.25           C  
ATOM   2280  HA  ALA A 145      -1.660 -20.381   3.916  1.00 98.25           H  
ATOM   2281  C   ALA A 145      -1.477 -18.858   5.409  1.00 98.25           C  
ATOM   2282  CB  ALA A 145       0.237 -19.426   3.618  1.00 98.25           C  
ATOM   2283  HB1 ALA A 145       0.358 -19.797   2.600  1.00 98.25           H  
ATOM   2284  HB2 ALA A 145       0.679 -18.432   3.684  1.00 98.25           H  
ATOM   2285  HB3 ALA A 145       0.755 -20.100   4.300  1.00 98.25           H  
ATOM   2286  O   ALA A 145      -1.691 -19.649   6.333  1.00 98.25           O  
ATOM   2287  N   VAL A 146      -1.467 -17.534   5.610  1.00 98.50           N  
ATOM   2288  H   VAL A 146      -1.263 -16.945   4.815  1.00 98.50           H  
ATOM   2289  CA  VAL A 146      -1.789 -16.907   6.903  1.00 98.50           C  
ATOM   2290  HA  VAL A 146      -1.205 -17.389   7.687  1.00 98.50           H  
ATOM   2291  C   VAL A 146      -3.256 -17.125   7.266  1.00 98.50           C  
ATOM   2292  CB  VAL A 146      -1.433 -15.407   6.897  1.00 98.50           C  
ATOM   2293  HB  VAL A 146      -1.881 -14.931   6.025  1.00 98.50           H  
ATOM   2294  O   VAL A 146      -3.544 -17.488   8.406  1.00 98.50           O  
ATOM   2295  CG1 VAL A 146      -1.926 -14.672   8.153  1.00 98.50           C  
ATOM   2296 HG11 VAL A 146      -1.570 -15.179   9.050  1.00 98.50           H  
ATOM   2297 HG12 VAL A 146      -1.561 -13.645   8.146  1.00 98.50           H  
ATOM   2298 HG13 VAL A 146      -3.016 -14.646   8.159  1.00 98.50           H  
ATOM   2299  CG2 VAL A 146       0.083 -15.190   6.849  1.00 98.50           C  
ATOM   2300 HG21 VAL A 146       0.528 -15.766   6.038  1.00 98.50           H  
ATOM   2301 HG22 VAL A 146       0.282 -14.134   6.665  1.00 98.50           H  
ATOM   2302 HG23 VAL A 146       0.544 -15.500   7.786  1.00 98.50           H  
ATOM   2303  N   ALA A 147      -4.180 -16.938   6.324  1.00 97.75           N  
ATOM   2304  H   ALA A 147      -3.886 -16.656   5.400  1.00 97.75           H  
ATOM   2305  CA  ALA A 147      -5.608 -17.148   6.544  1.00 97.75           C  
ATOM   2306  HA  ALA A 147      -5.936 -16.513   7.367  1.00 97.75           H  
ATOM   2307  C   ALA A 147      -5.915 -18.601   6.933  1.00 97.75           C  
ATOM   2308  CB  ALA A 147      -6.364 -16.733   5.281  1.00 97.75           C  
ATOM   2309  HB1 ALA A 147      -6.023 -17.317   4.426  1.00 97.75           H  
ATOM   2310  HB2 ALA A 147      -6.198 -15.675   5.077  1.00 97.75           H  
ATOM   2311  HB3 ALA A 147      -7.429 -16.918   5.417  1.00 97.75           H  
ATOM   2312  O   ALA A 147      -6.571 -18.830   7.950  1.00 97.75           O  
ATOM   2313  N   ALA A 148      -5.350 -19.568   6.206  1.00 97.69           N  
ATOM   2314  H   ALA A 148      -4.857 -19.305   5.365  1.00 97.69           H  
ATOM   2315  CA  ALA A 148      -5.458 -20.990   6.510  1.00 97.69           C  
ATOM   2316  HA  ALA A 148      -6.511 -21.273   6.501  1.00 97.69           H  
ATOM   2317  C   ALA A 148      -4.892 -21.320   7.899  1.00 97.69           C  
ATOM   2318  CB  ALA A 148      -4.728 -21.772   5.411  1.00 97.69           C  
ATOM   2319  HB1 ALA A 148      -4.820 -22.841   5.599  1.00 97.69           H  
ATOM   2320  HB2 ALA A 148      -3.673 -21.496   5.387  1.00 97.69           H  
ATOM   2321  HB3 ALA A 148      -5.174 -21.545   4.443  1.00 97.69           H  
ATOM   2322  O   ALA A 148      -5.497 -22.074   8.654  1.00 97.69           O  
ATOM   2323  N   LYS A 149      -3.762 -20.711   8.287  1.00 98.25           N  
ATOM   2324  H   LYS A 149      -3.293 -20.120   7.616  1.00 98.25           H  
ATOM   2325  CA  LYS A 149      -3.165 -20.896   9.620  1.00 98.25           C  
ATOM   2326  HA  LYS A 149      -3.085 -21.970   9.789  1.00 98.25           H  
ATOM   2327  C   LYS A 149      -4.035 -20.348  10.760  1.00 98.25           C  
ATOM   2328  CB  LYS A 149      -1.771 -20.243   9.619  1.00 98.25           C  
ATOM   2329  HB2 LYS A 149      -1.886 -19.161   9.555  1.00 98.25           H  
ATOM   2330  HB3 LYS A 149      -1.234 -20.569   8.728  1.00 98.25           H  
ATOM   2331  O   LYS A 149      -3.877 -20.784  11.899  1.00 98.25           O  
ATOM   2332  CG  LYS A 149      -0.894 -20.565  10.837  1.00 98.25           C  
ATOM   2333  HG2 LYS A 149      -1.375 -20.233  11.757  1.00 98.25           H  
ATOM   2334  HG3 LYS A 149       0.041 -20.015  10.726  1.00 98.25           H  
ATOM   2335  CD  LYS A 149      -0.565 -22.057  10.920  1.00 98.25           C  
ATOM   2336  HD2 LYS A 149      -1.470 -22.625  11.135  1.00 98.25           H  
ATOM   2337  HD3 LYS A 149      -0.156 -22.376   9.962  1.00 98.25           H  
ATOM   2338  CE  LYS A 149       0.462 -22.297  12.025  1.00 98.25           C  
ATOM   2339  HE2 LYS A 149      -0.008 -22.090  12.986  1.00 98.25           H  
ATOM   2340  HE3 LYS A 149       1.285 -21.597  11.883  1.00 98.25           H  
ATOM   2341  NZ  LYS A 149       0.967 -23.686  11.966  1.00 98.25           N  
ATOM   2342  HZ1 LYS A 149       1.625 -23.859  12.713  1.00 98.25           H  
ATOM   2343  HZ2 LYS A 149       0.198 -24.338  12.026  1.00 98.25           H  
ATOM   2344  HZ3 LYS A 149       1.440 -23.827  11.085  1.00 98.25           H  
ATOM   2345  N   LEU A 150      -4.899 -19.378  10.466  1.00 98.12           N  
ATOM   2346  H   LEU A 150      -4.953 -19.087   9.501  1.00 98.12           H  
ATOM   2347  CA  LEU A 150      -5.796 -18.717  11.418  1.00 98.12           C  
ATOM   2348  HA  LEU A 150      -5.435 -18.886  12.432  1.00 98.12           H  
ATOM   2349  C   LEU A 150      -7.228 -19.270  11.393  1.00 98.12           C  
ATOM   2350  CB  LEU A 150      -5.797 -17.205  11.119  1.00 98.12           C  
ATOM   2351  HB2 LEU A 150      -6.571 -16.721  11.714  1.00 98.12           H  
ATOM   2352  HB3 LEU A 150      -6.062 -17.071  10.070  1.00 98.12           H  
ATOM   2353  O   LEU A 150      -8.059 -18.772  12.154  1.00 98.12           O  
ATOM   2354  CG  LEU A 150      -4.464 -16.492  11.395  1.00 98.12           C  
ATOM   2355  HG  LEU A 150      -3.645 -16.999  10.885  1.00 98.12           H  
ATOM   2356  CD1 LEU A 150      -4.550 -15.057  10.872  1.00 98.12           C  
ATOM   2357 HD11 LEU A 150      -5.305 -14.496  11.424  1.00 98.12           H  
ATOM   2358 HD12 LEU A 150      -3.575 -14.579  10.959  1.00 98.12           H  
ATOM   2359 HD13 LEU A 150      -4.821 -15.079   9.817  1.00 98.12           H  
ATOM   2360  CD2 LEU A 150      -4.138 -16.447  12.890  1.00 98.12           C  
ATOM   2361 HD21 LEU A 150      -3.961 -17.459  13.254  1.00 98.12           H  
ATOM   2362 HD22 LEU A 150      -4.968 -16.001  13.438  1.00 98.12           H  
ATOM   2363 HD23 LEU A 150      -3.234 -15.858  13.049  1.00 98.12           H  
ATOM   2364  N   ASP A 151      -7.524 -20.240  10.524  1.00 98.06           N  
ATOM   2365  H   ASP A 151      -6.777 -20.650   9.982  1.00 98.06           H  
ATOM   2366  CA  ASP A 151      -8.881 -20.707  10.218  1.00 98.06           C  
ATOM   2367  HA  ASP A 151      -8.793 -21.375   9.361  1.00 98.06           H  
ATOM   2368  C   ASP A 151      -9.823 -19.564   9.766  1.00 98.06           C  
ATOM   2369  CB  ASP A 151      -9.448 -21.553  11.375  1.00 98.06           C  
ATOM   2370  HB2 ASP A 151      -9.601 -20.918  12.248  1.00 98.06           H  
ATOM   2371  HB3 ASP A 151     -10.423 -21.939  11.079  1.00 98.06           H  
ATOM   2372  O   ASP A 151     -11.018 -19.549  10.082  1.00 98.06           O  
ATOM   2373  CG  ASP A 151      -8.571 -22.749  11.759  1.00 98.06           C  
ATOM   2374  OD1 ASP A 151      -8.229 -23.538  10.851  1.00 98.06           O  
ATOM   2375  OD2 ASP A 151      -8.310 -22.908  12.976  1.00 98.06           O  
ATOM   2376  N   LEU A 152      -9.288 -18.564   9.052  1.00 97.12           N  
ATOM   2377  H   LEU A 152      -8.327 -18.665   8.757  1.00 97.12           H  
ATOM   2378  CA  LEU A 152     -10.078 -17.472   8.478  1.00 97.12           C  
ATOM   2379  HA  LEU A 152     -10.825 -17.187   9.218  1.00 97.12           H  
ATOM   2380  C   LEU A 152     -10.764 -17.954   7.183  1.00 97.12           C  
ATOM   2381  CB  LEU A 152      -9.183 -16.246   8.218  1.00 97.12           C  
ATOM   2382  HB2 LEU A 152      -8.426 -16.533   7.488  1.00 97.12           H  
ATOM   2383  HB3 LEU A 152      -8.671 -15.969   9.139  1.00 97.12           H  
ATOM   2384  O   LEU A 152     -10.060 -18.394   6.277  1.00 97.12           O  
ATOM   2385  CG  LEU A 152      -9.953 -15.023   7.674  1.00 97.12           C  
ATOM   2386  HG  LEU A 152     -10.571 -15.317   6.825  1.00 97.12           H  
ATOM   2387  CD1 LEU A 152     -10.849 -14.386   8.744  1.00 97.12           C  
ATOM   2388 HD11 LEU A 152     -10.239 -14.054   9.585  1.00 97.12           H  
ATOM   2389 HD12 LEU A 152     -11.588 -15.104   9.099  1.00 97.12           H  
ATOM   2390 HD13 LEU A 152     -11.372 -13.531   8.316  1.00 97.12           H  
ATOM   2391  CD2 LEU A 152      -8.976 -13.950   7.194  1.00 97.12           C  
ATOM   2392 HD21 LEU A 152      -8.359 -13.598   8.021  1.00 97.12           H  
ATOM   2393 HD22 LEU A 152      -9.533 -13.117   6.766  1.00 97.12           H  
ATOM   2394 HD23 LEU A 152      -8.338 -14.368   6.417  1.00 97.12           H  
ATOM   2395  N   PRO A 153     -12.099 -17.837   7.053  1.00 95.56           N  
ATOM   2396  CA  PRO A 153     -12.807 -18.235   5.836  1.00 95.56           C  
ATOM   2397  HA  PRO A 153     -12.669 -19.307   5.692  1.00 95.56           H  
ATOM   2398  C   PRO A 153     -12.357 -17.491   4.573  1.00 95.56           C  
ATOM   2399  CB  PRO A 153     -14.280 -17.941   6.113  1.00 95.56           C  
ATOM   2400  HB2 PRO A 153     -14.503 -16.912   5.833  1.00 95.56           H  
ATOM   2401  HB3 PRO A 153     -14.943 -18.638   5.599  1.00 95.56           H  
ATOM   2402  O   PRO A 153     -12.112 -16.283   4.613  1.00 95.56           O  
ATOM   2403  CG  PRO A 153     -14.392 -18.045   7.623  1.00 95.56           C  
ATOM   2404  HG2 PRO A 153     -15.235 -17.451   7.977  1.00 95.56           H  
ATOM   2405  HG3 PRO A 153     -14.485 -19.090   7.920  1.00 95.56           H  
ATOM   2406  CD  PRO A 153     -13.053 -17.485   8.094  1.00 95.56           C  
ATOM   2407  HD2 PRO A 153     -12.792 -17.926   9.056  1.00 95.56           H  
ATOM   2408  HD3 PRO A 153     -13.116 -16.400   8.171  1.00 95.56           H  
ATOM   2409  N   ASP A 154     -12.357 -18.198   3.439  1.00 91.25           N  
ATOM   2410  H   ASP A 154     -12.377 -19.204   3.518  1.00 91.25           H  
ATOM   2411  CA  ASP A 154     -11.940 -17.688   2.124  1.00 91.25           C  
ATOM   2412  HA  ASP A 154     -10.868 -17.490   2.144  1.00 91.25           H  
ATOM   2413  C   ASP A 154     -12.668 -16.401   1.709  1.00 91.25           C  
ATOM   2414  CB  ASP A 154     -12.192 -18.756   1.044  1.00 91.25           C  
ATOM   2415  HB2 ASP A 154     -13.256 -18.990   1.024  1.00 91.25           H  
ATOM   2416  HB3 ASP A 154     -11.927 -18.332   0.075  1.00 91.25           H  
ATOM   2417  O   ASP A 154     -12.080 -15.486   1.128  1.00 91.25           O  
ATOM   2418  CG  ASP A 154     -11.403 -20.058   1.220  1.00 91.25           C  
ATOM   2419  OD1 ASP A 154     -10.560 -20.125   2.139  1.00 91.25           O  
ATOM   2420  OD2 ASP A 154     -11.722 -21.005   0.467  1.00 91.25           O  
ATOM   2421  N   ASP A 155     -13.957 -16.283   2.036  1.00 90.88           N  
ATOM   2422  H   ASP A 155     -14.365 -16.976   2.647  1.00 90.88           H  
ATOM   2423  CA  ASP A 155     -14.759 -15.108   1.702  1.00 90.88           C  
ATOM   2424  HA  ASP A 155     -14.551 -14.868   0.659  1.00 90.88           H  
ATOM   2425  C   ASP A 155     -14.380 -13.856   2.506  1.00 90.88           C  
ATOM   2426  CB  ASP A 155     -16.256 -15.442   1.803  1.00 90.88           C  
ATOM   2427  HB2 ASP A 155     -16.462 -16.323   1.195  1.00 90.88           H  
ATOM   2428  HB3 ASP A 155     -16.816 -14.614   1.368  1.00 90.88           H  
ATOM   2429  O   ASP A 155     -14.731 -12.746   2.092  1.00 90.88           O  
ATOM   2430  CG  ASP A 155     -16.765 -15.696   3.227  1.00 90.88           C  
ATOM   2431  OD1 ASP A 155     -16.043 -16.353   4.005  1.00 90.88           O  
ATOM   2432  OD2 ASP A 155     -17.913 -15.269   3.483  1.00 90.88           O  
ATOM   2433  N   LEU A 156     -13.620 -14.020   3.595  1.00 94.31           N  
ATOM   2434  H   LEU A 156     -13.374 -14.966   3.850  1.00 94.31           H  
ATOM   2435  CA  LEU A 156     -13.095 -12.937   4.422  1.00 94.31           C  
ATOM   2436  HA  LEU A 156     -13.682 -12.042   4.218  1.00 94.31           H  
ATOM   2437  C   LEU A 156     -11.638 -12.567   4.114  1.00 94.31           C  
ATOM   2438  CB  LEU A 156     -13.275 -13.272   5.909  1.00 94.31           C  
ATOM   2439  HB2 LEU A 156     -12.739 -14.194   6.134  1.00 94.31           H  
ATOM   2440  HB3 LEU A 156     -12.824 -12.469   6.492  1.00 94.31           H  
ATOM   2441  O   LEU A 156     -11.213 -11.483   4.513  1.00 94.31           O  
ATOM   2442  CG  LEU A 156     -14.739 -13.427   6.349  1.00 94.31           C  
ATOM   2443  HG  LEU A 156     -15.176 -14.310   5.884  1.00 94.31           H  
ATOM   2444  CD1 LEU A 156     -14.773 -13.607   7.863  1.00 94.31           C  
ATOM   2445 HD11 LEU A 156     -14.347 -12.735   8.359  1.00 94.31           H  
ATOM   2446 HD12 LEU A 156     -15.817 -13.716   8.157  1.00 94.31           H  
ATOM   2447 HD13 LEU A 156     -14.218 -14.504   8.138  1.00 94.31           H  
ATOM   2448  CD2 LEU A 156     -15.604 -12.206   6.020  1.00 94.31           C  
ATOM   2449 HD21 LEU A 156     -15.132 -11.292   6.383  1.00 94.31           H  
ATOM   2450 HD22 LEU A 156     -15.750 -12.139   4.942  1.00 94.31           H  
ATOM   2451 HD23 LEU A 156     -16.588 -12.310   6.476  1.00 94.31           H  
ATOM   2452  N   ILE A 157     -10.881 -13.393   3.380  1.00 94.12           N  
ATOM   2453  H   ILE A 157     -11.284 -14.272   3.088  1.00 94.12           H  
ATOM   2454  CA  ILE A 157      -9.457 -13.142   3.072  1.00 94.12           C  
ATOM   2455  HA  ILE A 157      -8.894 -13.142   4.006  1.00 94.12           H  
ATOM   2456  C   ILE A 157      -9.262 -11.764   2.432  1.00 94.12           C  
ATOM   2457  CB  ILE A 157      -8.887 -14.262   2.166  1.00 94.12           C  
ATOM   2458  HB  ILE A 157      -9.512 -14.358   1.278  1.00 94.12           H  
ATOM   2459  O   ILE A 157      -8.408 -10.984   2.858  1.00 94.12           O  
ATOM   2460  CG1 ILE A 157      -8.911 -15.595   2.942  1.00 94.12           C  
ATOM   2461 HG12 ILE A 157      -8.358 -15.471   3.873  1.00 94.12           H  
ATOM   2462 HG13 ILE A 157      -9.941 -15.832   3.208  1.00 94.12           H  
ATOM   2463  CG2 ILE A 157      -7.452 -13.938   1.711  1.00 94.12           C  
ATOM   2464 HG21 ILE A 157      -7.405 -13.003   1.152  1.00 94.12           H  
ATOM   2465 HG22 ILE A 157      -6.801 -13.882   2.584  1.00 94.12           H  
ATOM   2466 HG23 ILE A 157      -7.081 -14.713   1.041  1.00 94.12           H  
ATOM   2467  CD1 ILE A 157      -8.335 -16.797   2.182  1.00 94.12           C  
ATOM   2468 HD11 ILE A 157      -7.252 -16.712   2.098  1.00 94.12           H  
ATOM   2469 HD12 ILE A 157      -8.775 -16.858   1.186  1.00 94.12           H  
ATOM   2470 HD13 ILE A 157      -8.562 -17.712   2.729  1.00 94.12           H  
ATOM   2471  N   GLY A 158     -10.121 -11.414   1.471  1.00 91.56           N  
ATOM   2472  H   GLY A 158     -10.791 -12.112   1.178  1.00 91.56           H  
ATOM   2473  CA  GLY A 158     -10.044 -10.144   0.750  1.00 91.56           C  
ATOM   2474  HA2 GLY A 158     -10.836 -10.128   0.002  1.00 91.56           H  
ATOM   2475  HA3 GLY A 158      -9.082 -10.090   0.239  1.00 91.56           H  
ATOM   2476  C   GLY A 158     -10.188  -8.893   1.630  1.00 91.56           C  
ATOM   2477  O   GLY A 158      -9.773  -7.813   1.217  1.00 91.56           O  
ATOM   2478  N   TYR A 159     -10.743  -9.006   2.841  1.00 94.81           N  
ATOM   2479  H   TYR A 159     -10.987  -9.926   3.180  1.00 94.81           H  
ATOM   2480  CA  TYR A 159     -10.869  -7.879   3.773  1.00 94.81           C  
ATOM   2481  HA  TYR A 159     -11.176  -6.995   3.215  1.00 94.81           H  
ATOM   2482  C   TYR A 159      -9.544  -7.532   4.460  1.00 94.81           C  
ATOM   2483  CB  TYR A 159     -11.955  -8.172   4.816  1.00 94.81           C  
ATOM   2484  HB2 TYR A 159     -11.746  -9.122   5.307  1.00 94.81           H  
ATOM   2485  HB3 TYR A 159     -11.909  -7.409   5.594  1.00 94.81           H  
ATOM   2486  O   TYR A 159      -9.446  -6.484   5.103  1.00 94.81           O  
ATOM   2487  CG  TYR A 159     -13.364  -8.190   4.261  1.00 94.81           C  
ATOM   2488  CD1 TYR A 159     -14.219  -7.079   4.414  1.00 94.81           C  
ATOM   2489  HD1 TYR A 159     -13.884  -6.196   4.937  1.00 94.81           H  
ATOM   2490  CD2 TYR A 159     -13.833  -9.339   3.603  1.00 94.81           C  
ATOM   2491  HD2 TYR A 159     -13.175 -10.184   3.465  1.00 94.81           H  
ATOM   2492  CE1 TYR A 159     -15.542  -7.138   3.932  1.00 94.81           C  
ATOM   2493  HE1 TYR A 159     -16.224  -6.313   4.077  1.00 94.81           H  
ATOM   2494  CE2 TYR A 159     -15.149  -9.396   3.114  1.00 94.81           C  
ATOM   2495  HE2 TYR A 159     -15.509 -10.292   2.630  1.00 94.81           H  
ATOM   2496  OH  TYR A 159     -17.283  -8.363   2.809  1.00 94.81           O  
ATOM   2497  HH  TYR A 159     -17.872  -7.731   3.227  1.00 94.81           H  
ATOM   2498  CZ  TYR A 159     -16.010  -8.296   3.284  1.00 94.81           C  
ATOM   2499  N   PHE A 160      -8.517  -8.371   4.319  1.00 96.50           N  
ATOM   2500  H   PHE A 160      -8.642  -9.198   3.752  1.00 96.50           H  
ATOM   2501  CA  PHE A 160      -7.210  -8.187   4.931  1.00 96.50           C  
ATOM   2502  HA  PHE A 160      -7.225  -7.278   5.531  1.00 96.50           H  
ATOM   2503  C   PHE A 160      -6.117  -7.994   3.877  1.00 96.50           C  
ATOM   2504  CB  PHE A 160      -6.918  -9.347   5.891  1.00 96.50           C  
ATOM   2505  HB2 PHE A 160      -6.911 -10.284   5.333  1.00 96.50           H  
ATOM   2506  HB3 PHE A 160      -5.924  -9.201   6.314  1.00 96.50           H  
ATOM   2507  O   PHE A 160      -6.282  -8.240   2.684  1.00 96.50           O  
ATOM   2508  CG  PHE A 160      -7.912  -9.450   7.034  1.00 96.50           C  
ATOM   2509  CD1 PHE A 160      -7.682  -8.760   8.240  1.00 96.50           C  
ATOM   2510  HD1 PHE A 160      -6.772  -8.193   8.367  1.00 96.50           H  
ATOM   2511  CD2 PHE A 160      -9.089 -10.204   6.882  1.00 96.50           C  
ATOM   2512  HD2 PHE A 160      -9.269 -10.737   5.960  1.00 96.50           H  
ATOM   2513  CE1 PHE A 160      -8.632  -8.806   9.276  1.00 96.50           C  
ATOM   2514  HE1 PHE A 160      -8.459  -8.264  10.194  1.00 96.50           H  
ATOM   2515  CE2 PHE A 160     -10.037 -10.257   7.917  1.00 96.50           C  
ATOM   2516  HE2 PHE A 160     -10.942 -10.831   7.782  1.00 96.50           H  
ATOM   2517  CZ  PHE A 160      -9.811  -9.555   9.115  1.00 96.50           C  
ATOM   2518  HZ  PHE A 160     -10.546  -9.591   9.906  1.00 96.50           H  
ATOM   2519  N   SER A 161      -4.978  -7.465   4.304  1.00 96.44           N  
ATOM   2520  H   SER A 161      -4.900  -7.215   5.280  1.00 96.44           H  
ATOM   2521  CA  SER A 161      -3.779  -7.370   3.476  1.00 96.44           C  
ATOM   2522  HA  SER A 161      -3.744  -8.222   2.796  1.00 96.44           H  
ATOM   2523  C   SER A 161      -2.525  -7.420   4.333  1.00 96.44           C  
ATOM   2524  CB  SER A 161      -3.782  -6.083   2.648  1.00 96.44           C  
ATOM   2525  HB2 SER A 161      -2.824  -5.986   2.137  1.00 96.44           H  
ATOM   2526  HB3 SER A 161      -3.908  -5.223   3.306  1.00 96.44           H  
ATOM   2527  O   SER A 161      -2.562  -7.159   5.539  1.00 96.44           O  
ATOM   2528  OG  SER A 161      -4.815  -6.115   1.677  1.00 96.44           O  
ATOM   2529  HG  SER A 161      -5.359  -6.881   1.874  1.00 96.44           H  
ATOM   2530  N   LEU A 162      -1.409  -7.727   3.676  1.00 97.94           N  
ATOM   2531  H   LEU A 162      -1.467  -7.955   2.694  1.00 97.94           H  
ATOM   2532  CA  LEU A 162      -0.086  -7.710   4.275  1.00 97.94           C  
ATOM   2533  HA  LEU A 162      -0.178  -7.914   5.342  1.00 97.94           H  
ATOM   2534  C   LEU A 162       0.547  -6.323   4.123  1.00 97.94           C  
ATOM   2535  CB  LEU A 162       0.775  -8.823   3.657  1.00 97.94           C  
ATOM   2536  HB2 LEU A 162       1.750  -8.810   4.145  1.00 97.94           H  
ATOM   2537  HB3 LEU A 162       0.922  -8.603   2.600  1.00 97.94           H  
ATOM   2538  O   LEU A 162       0.565  -5.728   3.041  1.00 97.94           O  
ATOM   2539  CG  LEU A 162       0.191 -10.245   3.779  1.00 97.94           C  
ATOM   2540  HG  LEU A 162      -0.762 -10.290   3.253  1.00 97.94           H  
ATOM   2541  CD1 LEU A 162       1.140 -11.244   3.125  1.00 97.94           C  
ATOM   2542 HD11 LEU A 162       2.096 -11.274   3.647  1.00 97.94           H  
ATOM   2543 HD12 LEU A 162       0.686 -12.235   3.145  1.00 97.94           H  
ATOM   2544 HD13 LEU A 162       1.302 -10.983   2.079  1.00 97.94           H  
ATOM   2545  CD2 LEU A 162      -0.029 -10.666   5.235  1.00 97.94           C  
ATOM   2546 HD21 LEU A 162      -0.383 -11.697   5.260  1.00 97.94           H  
ATOM   2547 HD22 LEU A 162       0.905 -10.599   5.793  1.00 97.94           H  
ATOM   2548 HD23 LEU A 162      -0.787 -10.036   5.702  1.00 97.94           H  
ATOM   2549  N   PHE A 163       1.078  -5.809   5.224  1.00 96.69           N  
ATOM   2550  H   PHE A 163       0.982  -6.328   6.085  1.00 96.69           H  
ATOM   2551  CA  PHE A 163       1.770  -4.529   5.286  1.00 96.69           C  
ATOM   2552  HA  PHE A 163       1.802  -4.073   4.296  1.00 96.69           H  
ATOM   2553  C   PHE A 163       3.202  -4.752   5.740  1.00 96.69           C  
ATOM   2554  CB  PHE A 163       1.035  -3.567   6.225  1.00 96.69           C  
ATOM   2555  HB2 PHE A 163       1.644  -2.672   6.349  1.00 96.69           H  
ATOM   2556  HB3 PHE A 163       0.935  -4.030   7.207  1.00 96.69           H  
ATOM   2557  O   PHE A 163       3.442  -5.454   6.719  1.00 96.69           O  
ATOM   2558  CG  PHE A 163      -0.339  -3.157   5.731  1.00 96.69           C  
ATOM   2559  CD1 PHE A 163      -0.523  -1.917   5.092  1.00 96.69           C  
ATOM   2560  HD1 PHE A 163       0.314  -1.248   4.960  1.00 96.69           H  
ATOM   2561  CD2 PHE A 163      -1.437  -4.019   5.910  1.00 96.69           C  
ATOM   2562  HD2 PHE A 163      -1.305  -4.971   6.403  1.00 96.69           H  
ATOM   2563  CE1 PHE A 163      -1.803  -1.538   4.644  1.00 96.69           C  
ATOM   2564  HE1 PHE A 163      -1.952  -0.574   4.181  1.00 96.69           H  
ATOM   2565  CE2 PHE A 163      -2.711  -3.649   5.446  1.00 96.69           C  
ATOM   2566  HE2 PHE A 163      -3.550  -4.313   5.594  1.00 96.69           H  
ATOM   2567  CZ  PHE A 163      -2.896  -2.406   4.818  1.00 96.69           C  
ATOM   2568  HZ  PHE A 163      -3.882  -2.113   4.490  1.00 96.69           H  
ATOM   2569  N   LEU A 164       4.144  -4.111   5.059  1.00 96.44           N  
ATOM   2570  H   LEU A 164       3.860  -3.499   4.307  1.00 96.44           H  
ATOM   2571  CA  LEU A 164       5.502  -3.977   5.550  1.00 96.44           C  
ATOM   2572  HA  LEU A 164       5.786  -4.893   6.068  1.00 96.44           H  
ATOM   2573  C   LEU A 164       5.542  -2.809   6.537  1.00 96.44           C  
ATOM   2574  CB  LEU A 164       6.440  -3.770   4.361  1.00 96.44           C  
ATOM   2575  HB2 LEU A 164       6.301  -4.583   3.649  1.00 96.44           H  
ATOM   2576  HB3 LEU A 164       6.165  -2.838   3.868  1.00 96.44           H  
ATOM   2577  O   LEU A 164       5.156  -1.683   6.201  1.00 96.44           O  
ATOM   2578  CG  LEU A 164       7.918  -3.715   4.774  1.00 96.44           C  
ATOM   2579  HG  LEU A 164       8.056  -2.995   5.580  1.00 96.44           H  
ATOM   2580  CD1 LEU A 164       8.461  -5.076   5.211  1.00 96.44           C  
ATOM   2581 HD11 LEU A 164       9.541  -5.018   5.343  1.00 96.44           H  
ATOM   2582 HD12 LEU A 164       8.015  -5.371   6.161  1.00 96.44           H  
ATOM   2583 HD13 LEU A 164       8.240  -5.834   4.460  1.00 96.44           H  
ATOM   2584  CD2 LEU A 164       8.723  -3.235   3.578  1.00 96.44           C  
ATOM   2585 HD21 LEU A 164       8.710  -3.988   2.790  1.00 96.44           H  
ATOM   2586 HD22 LEU A 164       8.306  -2.296   3.216  1.00 96.44           H  
ATOM   2587 HD23 LEU A 164       9.743  -3.055   3.917  1.00 96.44           H  
ATOM   2588  N   VAL A 165       6.027  -3.075   7.741  1.00 95.38           N  
ATOM   2589  H   VAL A 165       6.326  -4.019   7.941  1.00 95.38           H  
ATOM   2590  CA  VAL A 165       6.190  -2.083   8.805  1.00 95.38           C  
ATOM   2591  HA  VAL A 165       5.971  -1.092   8.407  1.00 95.38           H  
ATOM   2592  C   VAL A 165       7.634  -2.057   9.278  1.00 95.38           C  
ATOM   2593  CB  VAL A 165       5.219  -2.316   9.978  1.00 95.38           C  
ATOM   2594  HB  VAL A 165       5.283  -1.449  10.635  1.00 95.38           H  
ATOM   2595  O   VAL A 165       8.370  -3.028   9.100  1.00 95.38           O  
ATOM   2596  CG1 VAL A 165       3.765  -2.421   9.497  1.00 95.38           C  
ATOM   2597 HG11 VAL A 165       3.621  -3.332   8.916  1.00 95.38           H  
ATOM   2598 HG12 VAL A 165       3.521  -1.554   8.883  1.00 95.38           H  
ATOM   2599 HG13 VAL A 165       3.097  -2.445  10.358  1.00 95.38           H  
ATOM   2600  CG2 VAL A 165       5.572  -3.550  10.810  1.00 95.38           C  
ATOM   2601 HG21 VAL A 165       5.554  -4.440  10.181  1.00 95.38           H  
ATOM   2602 HG22 VAL A 165       4.864  -3.655  11.632  1.00 95.38           H  
ATOM   2603 HG23 VAL A 165       6.565  -3.444  11.249  1.00 95.38           H  
ATOM   2604  N   ARG A 166       8.026  -0.944   9.891  1.00 94.44           N  
ATOM   2605  H   ARG A 166       7.361  -0.190   9.981  1.00 94.44           H  
ATOM   2606  CA  ARG A 166       9.294  -0.799  10.598  1.00 94.44           C  
ATOM   2607  HA  ARG A 166       9.903  -1.694  10.466  1.00 94.44           H  
ATOM   2608  C   ARG A 166       9.009  -0.644  12.084  1.00 94.44           C  
ATOM   2609  CB  ARG A 166      10.055   0.395  10.018  1.00 94.44           C  
ATOM   2610  HB2 ARG A 166       9.501   1.313  10.214  1.00 94.44           H  
ATOM   2611  HB3 ARG A 166      10.152   0.268   8.940  1.00 94.44           H  
ATOM   2612  O   ARG A 166       8.354   0.315  12.485  1.00 94.44           O  
ATOM   2613  CG  ARG A 166      11.452   0.492  10.635  1.00 94.44           C  
ATOM   2614  HG2 ARG A 166      12.016  -0.412  10.402  1.00 94.44           H  
ATOM   2615  HG3 ARG A 166      11.377   0.595  11.717  1.00 94.44           H  
ATOM   2616  CD  ARG A 166      12.188   1.707  10.081  1.00 94.44           C  
ATOM   2617  HD2 ARG A 166      12.271   1.614   8.998  1.00 94.44           H  
ATOM   2618  HD3 ARG A 166      11.619   2.603  10.326  1.00 94.44           H  
ATOM   2619  NE  ARG A 166      13.527   1.787  10.671  1.00 94.44           N  
ATOM   2620  HE  ARG A 166      13.862   0.988  11.190  1.00 94.44           H  
ATOM   2621  NH1 ARG A 166      14.103   3.914  10.023  1.00 94.44           N  
ATOM   2622 HH11 ARG A 166      14.768   4.675  10.044  1.00 94.44           H  
ATOM   2623 HH12 ARG A 166      13.219   3.998   9.542  1.00 94.44           H  
ATOM   2624  NH2 ARG A 166      15.487   2.655  11.283  1.00 94.44           N  
ATOM   2625 HH21 ARG A 166      15.625   1.764  11.738  1.00 94.44           H  
ATOM   2626 HH22 ARG A 166      16.152   3.404  11.417  1.00 94.44           H  
ATOM   2627  CZ  ARG A 166      14.363   2.797  10.651  1.00 94.44           C  
ATOM   2628  N   GLU A 167       9.476  -1.594  12.875  1.00 92.25           N  
ATOM   2629  H   GLU A 167      10.012  -2.342  12.458  1.00 92.25           H  
ATOM   2630  CA  GLU A 167       9.468  -1.547  14.331  1.00 92.25           C  
ATOM   2631  HA  GLU A 167       8.468  -1.274  14.671  1.00 92.25           H  
ATOM   2632  C   GLU A 167      10.456  -0.482  14.830  1.00 92.25           C  
ATOM   2633  CB  GLU A 167       9.777  -2.955  14.861  1.00 92.25           C  
ATOM   2634  HB2 GLU A 167       9.110  -3.654  14.356  1.00 92.25           H  
ATOM   2635  HB3 GLU A 167      10.804  -3.216  14.605  1.00 92.25           H  
ATOM   2636  O   GLU A 167      11.541  -0.303  14.273  1.00 92.25           O  
ATOM   2637  CG  GLU A 167       9.571  -3.109  16.374  1.00 92.25           C  
ATOM   2638  HG2 GLU A 167       8.590  -2.709  16.630  1.00 92.25           H  
ATOM   2639  HG3 GLU A 167      10.328  -2.522  16.896  1.00 92.25           H  
ATOM   2640  CD  GLU A 167       9.657  -4.578  16.832  1.00 92.25           C  
ATOM   2641  OE1 GLU A 167       9.119  -4.871  17.923  1.00 92.25           O  
ATOM   2642  OE2 GLU A 167      10.207  -5.425  16.081  1.00 92.25           O  
ATOM   2643  N   LYS A 168      10.045   0.263  15.852  1.00 88.81           N  
ATOM   2644  H   LYS A 168       9.167   0.010  16.282  1.00 88.81           H  
ATOM   2645  CA  LYS A 168      10.807   1.320  16.515  1.00 88.81           C  
ATOM   2646  HA  LYS A 168      11.679   1.577  15.915  1.00 88.81           H  
ATOM   2647  C   LYS A 168      11.311   0.817  17.866  1.00 88.81           C  
ATOM   2648  CB  LYS A 168       9.912   2.555  16.688  1.00 88.81           C  
ATOM   2649  HB2 LYS A 168       9.020   2.252  17.237  1.00 88.81           H  
ATOM   2650  HB3 LYS A 168      10.443   3.305  17.274  1.00 88.81           H  
ATOM   2651  O   LYS A 168      10.804  -0.161  18.406  1.00 88.81           O  
ATOM   2652  CG  LYS A 168       9.466   3.178  15.361  1.00 88.81           C  
ATOM   2653  HG2 LYS A 168      10.341   3.436  14.765  1.00 88.81           H  
ATOM   2654  HG3 LYS A 168       8.854   2.465  14.808  1.00 88.81           H  
ATOM   2655  CD  LYS A 168       8.645   4.440  15.639  1.00 88.81           C  
ATOM   2656  HD2 LYS A 168       9.280   5.183  16.122  1.00 88.81           H  
ATOM   2657  HD3 LYS A 168       7.819   4.191  16.306  1.00 88.81           H  
ATOM   2658  CE  LYS A 168       8.098   4.987  14.322  1.00 88.81           C  
ATOM   2659  HE2 LYS A 168       7.481   4.220  13.855  1.00 88.81           H  
ATOM   2660  HE3 LYS A 168       8.926   5.201  13.647  1.00 88.81           H  
ATOM   2661  NZ  LYS A 168       7.300   6.207  14.547  1.00 88.81           N  
ATOM   2662  HZ1 LYS A 168       6.533   6.028  15.180  1.00 88.81           H  
ATOM   2663  HZ2 LYS A 168       7.875   6.963  14.892  1.00 88.81           H  
ATOM   2664  HZ3 LYS A 168       6.888   6.505  13.675  1.00 88.81           H  
ATOM   2665  N   GLU A 169      12.285   1.522  18.437  1.00 84.06           N  
ATOM   2666  H   GLU A 169      12.678   2.303  17.932  1.00 84.06           H  
ATOM   2667  CA  GLU A 169      12.905   1.162  19.723  1.00 84.06           C  
ATOM   2668  HA  GLU A 169      13.370   0.180  19.640  1.00 84.06           H  
ATOM   2669  C   GLU A 169      11.906   1.088  20.892  1.00 84.06           C  
ATOM   2670  CB  GLU A 169      13.990   2.195  20.067  1.00 84.06           C  
ATOM   2671  HB2 GLU A 169      14.395   1.954  21.050  1.00 84.06           H  
ATOM   2672  HB3 GLU A 169      13.529   3.182  20.116  1.00 84.06           H  
ATOM   2673  O   GLU A 169      12.118   0.343  21.844  1.00 84.06           O  
ATOM   2674  CG  GLU A 169      15.149   2.224  19.057  1.00 84.06           C  
ATOM   2675  HG2 GLU A 169      14.756   2.475  18.072  1.00 84.06           H  
ATOM   2676  HG3 GLU A 169      15.585   1.226  19.002  1.00 84.06           H  
ATOM   2677  CD  GLU A 169      16.246   3.240  19.424  1.00 84.06           C  
ATOM   2678  OE1 GLU A 169      17.273   3.255  18.709  1.00 84.06           O  
ATOM   2679  OE2 GLU A 169      16.052   4.019  20.385  1.00 84.06           O  
ATOM   2680  N   ASP A 170      10.799   1.829  20.814  1.00 79.00           N  
ATOM   2681  H   ASP A 170      10.624   2.342  19.961  1.00 79.00           H  
ATOM   2682  CA  ASP A 170       9.722   1.852  21.809  1.00 79.00           C  
ATOM   2683  HA  ASP A 170      10.170   1.700  22.791  1.00 79.00           H  
ATOM   2684  C   ASP A 170       8.686   0.719  21.630  1.00 79.00           C  
ATOM   2685  CB  ASP A 170       9.072   3.252  21.810  1.00 79.00           C  
ATOM   2686  HB2 ASP A 170       8.349   3.304  22.625  1.00 79.00           H  
ATOM   2687  HB3 ASP A 170       9.845   3.993  22.013  1.00 79.00           H  
ATOM   2688  O   ASP A 170       7.668   0.700  22.322  1.00 79.00           O  
ATOM   2689  CG  ASP A 170       8.365   3.632  20.499  1.00 79.00           C  
ATOM   2690  OD1 ASP A 170       8.454   2.857  19.521  1.00 79.00           O  
ATOM   2691  OD2 ASP A 170       7.757   4.726  20.444  1.00 79.00           O  
ATOM   2692  N   GLY A 171       8.910  -0.213  20.695  1.00 76.12           N  
ATOM   2693  H   GLY A 171       9.758  -0.143  20.151  1.00 76.12           H  
ATOM   2694  CA  GLY A 171       7.956  -1.266  20.326  1.00 76.12           C  
ATOM   2695  HA2 GLY A 171       8.479  -2.022  19.741  1.00 76.12           H  
ATOM   2696  HA3 GLY A 171       7.566  -1.733  21.230  1.00 76.12           H  
ATOM   2697  C   GLY A 171       6.771  -0.758  19.491  1.00 76.12           C  
ATOM   2698  O   GLY A 171       5.861  -1.523  19.139  1.00 76.12           O  
ATOM   2699  N   ALA A 172       6.743   0.535  19.146  1.00 84.50           N  
ATOM   2700  H   ALA A 172       7.498   1.139  19.438  1.00 84.50           H  
ATOM   2701  CA  ALA A 172       5.826   1.039  18.142  1.00 84.50           C  
ATOM   2702  HA  ALA A 172       4.859   0.583  18.358  1.00 84.50           H  
ATOM   2703  C   ALA A 172       6.265   0.594  16.742  1.00 84.50           C  
ATOM   2704  CB  ALA A 172       5.633   2.553  18.273  1.00 84.50           C  
ATOM   2705  HB1 ALA A 172       6.537   3.069  17.947  1.00 84.50           H  
ATOM   2706  HB2 ALA A 172       5.442   2.813  19.314  1.00 84.50           H  
ATOM   2707  HB3 ALA A 172       4.796   2.883  17.658  1.00 84.50           H  
ATOM   2708  O   ALA A 172       7.377   0.123  16.537  1.00 84.50           O  
ATOM   2709  N   PHE A 173       5.397   0.749  15.746  1.00 89.88           N  
ATOM   2710  H   PHE A 173       4.497   1.175  15.915  1.00 89.88           H  
ATOM   2711  CA  PHE A 173       5.805   0.575  14.357  1.00 89.88           C  
ATOM   2712  HA  PHE A 173       6.894   0.618  14.310  1.00 89.88           H  
ATOM   2713  C   PHE A 173       5.301   1.732  13.507  1.00 89.88           C  
ATOM   2714  CB  PHE A 173       5.383  -0.803  13.826  1.00 89.88           C  
ATOM   2715  HB2 PHE A 173       5.830  -0.942  12.842  1.00 89.88           H  
ATOM   2716  HB3 PHE A 173       5.806  -1.571  14.473  1.00 89.88           H  
ATOM   2717  O   PHE A 173       4.275   2.344  13.815  1.00 89.88           O  
ATOM   2718  CG  PHE A 173       3.885  -1.016  13.712  1.00 89.88           C  
ATOM   2719  CD1 PHE A 173       3.185  -1.700  14.724  1.00 89.88           C  
ATOM   2720  HD1 PHE A 173       3.721  -2.090  15.576  1.00 89.88           H  
ATOM   2721  CD2 PHE A 173       3.190  -0.534  12.589  1.00 89.88           C  
ATOM   2722  HD2 PHE A 173       3.719  -0.012  11.806  1.00 89.88           H  
ATOM   2723  CE1 PHE A 173       1.793  -1.884  14.619  1.00 89.88           C  
ATOM   2724  HE1 PHE A 173       1.256  -2.419  15.388  1.00 89.88           H  
ATOM   2725  CE2 PHE A 173       1.804  -0.723  12.484  1.00 89.88           C  
ATOM   2726  HE2 PHE A 173       1.282  -0.340  11.620  1.00 89.88           H  
ATOM   2727  CZ  PHE A 173       1.100  -1.384  13.504  1.00 89.88           C  
ATOM   2728  HZ  PHE A 173       0.030  -1.510  13.429  1.00 89.88           H  
ATOM   2729  N   SER A 174       6.022   2.022  12.429  1.00 91.25           N  
ATOM   2730  H   SER A 174       6.879   1.511  12.272  1.00 91.25           H  
ATOM   2731  CA  SER A 174       5.541   2.867  11.343  1.00 91.25           C  
ATOM   2732  HA  SER A 174       4.588   3.307  11.635  1.00 91.25           H  
ATOM   2733  C   SER A 174       5.285   2.031  10.101  1.00 91.25           C  
ATOM   2734  CB  SER A 174       6.480   4.041  11.069  1.00 91.25           C  
ATOM   2735  HB2 SER A 174       6.519   4.664  11.962  1.00 91.25           H  
ATOM   2736  HB3 SER A 174       6.074   4.643  10.256  1.00 91.25           H  
ATOM   2737  O   SER A 174       5.965   1.041   9.819  1.00 91.25           O  
ATOM   2738  OG  SER A 174       7.791   3.641  10.735  1.00 91.25           O  
ATOM   2739  HG  SER A 174       8.269   4.459  10.581  1.00 91.25           H  
ATOM   2740  N   PHE A 175       4.256   2.406   9.351  1.00 91.69           N  
ATOM   2741  H   PHE A 175       3.700   3.203   9.625  1.00 91.69           H  
ATOM   2742  CA  PHE A 175       3.960   1.733   8.101  1.00 91.69           C  
ATOM   2743  HA  PHE A 175       4.038   0.656   8.245  1.00 91.69           H  
ATOM   2744  C   PHE A 175       4.952   2.146   7.017  1.00 91.69           C  
ATOM   2745  CB  PHE A 175       2.542   2.049   7.666  1.00 91.69           C  
ATOM   2746  HB2 PHE A 175       2.423   1.602   6.679  1.00 91.69           H  
ATOM   2747  HB3 PHE A 175       2.419   3.129   7.590  1.00 91.69           H  
ATOM   2748  O   PHE A 175       5.130   3.333   6.749  1.00 91.69           O  
ATOM   2749  CG  PHE A 175       1.455   1.476   8.536  1.00 91.69           C  
ATOM   2750  CD1 PHE A 175       1.123   0.119   8.398  1.00 91.69           C  
ATOM   2751  HD1 PHE A 175       1.667  -0.507   7.707  1.00 91.69           H  
ATOM   2752  CD2 PHE A 175       0.740   2.294   9.429  1.00 91.69           C  
ATOM   2753  HD2 PHE A 175       0.978   3.343   9.529  1.00 91.69           H  
ATOM   2754  CE1 PHE A 175       0.080  -0.428   9.157  1.00 91.69           C  
ATOM   2755  HE1 PHE A 175      -0.150  -1.478   9.048  1.00 91.69           H  
ATOM   2756  CE2 PHE A 175      -0.312   1.748  10.180  1.00 91.69           C  
ATOM   2757  HE2 PHE A 175      -0.871   2.385  10.850  1.00 91.69           H  
ATOM   2758  CZ  PHE A 175      -0.645   0.388  10.045  1.00 91.69           C  
ATOM   2759  HZ  PHE A 175      -1.454  -0.024  10.630  1.00 91.69           H  
ATOM   2760  N   VAL A 176       5.555   1.166   6.352  1.00 91.75           N  
ATOM   2761  H   VAL A 176       5.377   0.207   6.613  1.00 91.75           H  
ATOM   2762  CA  VAL A 176       6.405   1.421   5.186  1.00 91.75           C  
ATOM   2763  HA  VAL A 176       6.864   2.405   5.280  1.00 91.75           H  
ATOM   2764  C   VAL A 176       5.534   1.445   3.936  1.00 91.75           C  
ATOM   2765  CB  VAL A 176       7.542   0.388   5.084  1.00 91.75           C  
ATOM   2766  HB  VAL A 176       7.120  -0.605   4.923  1.00 91.75           H  
ATOM   2767  O   VAL A 176       5.515   2.434   3.208  1.00 91.75           O  
ATOM   2768  CG1 VAL A 176       8.471   0.700   3.906  1.00 91.75           C  
ATOM   2769 HG11 VAL A 176       7.920   0.660   2.966  1.00 91.75           H  
ATOM   2770 HG12 VAL A 176       9.281  -0.029   3.873  1.00 91.75           H  
ATOM   2771 HG13 VAL A 176       8.898   1.696   4.026  1.00 91.75           H  
ATOM   2772  CG2 VAL A 176       8.388   0.352   6.362  1.00 91.75           C  
ATOM   2773 HG21 VAL A 176       9.162  -0.409   6.264  1.00 91.75           H  
ATOM   2774 HG22 VAL A 176       8.850   1.324   6.536  1.00 91.75           H  
ATOM   2775 HG23 VAL A 176       7.771   0.095   7.222  1.00 91.75           H  
ATOM   2776  N   ARG A 177       4.795   0.356   3.686  1.00 91.94           N  
ATOM   2777  H   ARG A 177       4.843  -0.406   4.347  1.00 91.94           H  
ATOM   2778  CA  ARG A 177       3.855   0.233   2.561  1.00 91.94           C  
ATOM   2779  HA  ARG A 177       3.220   1.119   2.558  1.00 91.94           H  
ATOM   2780  C   ARG A 177       2.955  -0.993   2.709  1.00 91.94           C  
ATOM   2781  CB  ARG A 177       4.620   0.174   1.219  1.00 91.94           C  
ATOM   2782  HB2 ARG A 177       3.899   0.113   0.404  1.00 91.94           H  
ATOM   2783  HB3 ARG A 177       5.179   1.099   1.081  1.00 91.94           H  
ATOM   2784  O   ARG A 177       3.289  -1.944   3.411  1.00 91.94           O  
ATOM   2785  CG  ARG A 177       5.591  -1.013   1.101  1.00 91.94           C  
ATOM   2786  HG2 ARG A 177       5.032  -1.948   1.132  1.00 91.94           H  
ATOM   2787  HG3 ARG A 177       6.298  -0.999   1.931  1.00 91.94           H  
ATOM   2788  CD  ARG A 177       6.368  -0.943  -0.218  1.00 91.94           C  
ATOM   2789  HD2 ARG A 177       5.656  -0.934  -1.043  1.00 91.94           H  
ATOM   2790  HD3 ARG A 177       6.948  -0.021  -0.261  1.00 91.94           H  
ATOM   2791  NE  ARG A 177       7.247  -2.112  -0.384  1.00 91.94           N  
ATOM   2792  HE  ARG A 177       6.881  -2.880  -0.928  1.00 91.94           H  
ATOM   2793  NH1 ARG A 177       9.065  -1.381   0.835  1.00 91.94           N  
ATOM   2794 HH11 ARG A 177       9.982  -1.577   1.209  1.00 91.94           H  
ATOM   2795 HH12 ARG A 177       8.617  -0.486   0.971  1.00 91.94           H  
ATOM   2796  NH2 ARG A 177       9.053  -3.423  -0.106  1.00 91.94           N  
ATOM   2797 HH21 ARG A 177       8.572  -4.101  -0.679  1.00 91.94           H  
ATOM   2798 HH22 ARG A 177       9.973  -3.634   0.252  1.00 91.94           H  
ATOM   2799  CZ  ARG A 177       8.454  -2.291   0.118  1.00 91.94           C  
ATOM   2800  N   LYS A 178       1.844  -0.998   1.975  1.00 93.12           N  
ATOM   2801  H   LYS A 178       1.666  -0.185   1.403  1.00 93.12           H  
ATOM   2802  CA  LYS A 178       1.077  -2.216   1.679  1.00 93.12           C  
ATOM   2803  HA  LYS A 178       0.978  -2.823   2.579  1.00 93.12           H  
ATOM   2804  C   LYS A 178       1.828  -3.044   0.629  1.00 93.12           C  
ATOM   2805  CB  LYS A 178      -0.326  -1.805   1.209  1.00 93.12           C  
ATOM   2806  HB2 LYS A 178      -0.821  -1.254   2.008  1.00 93.12           H  
ATOM   2807  HB3 LYS A 178      -0.244  -1.155   0.338  1.00 93.12           H  
ATOM   2808  O   LYS A 178       2.223  -2.472  -0.390  1.00 93.12           O  
ATOM   2809  CG  LYS A 178      -1.174  -3.025   0.839  1.00 93.12           C  
ATOM   2810  HG2 LYS A 178      -0.729  -3.510  -0.030  1.00 93.12           H  
ATOM   2811  HG3 LYS A 178      -1.180  -3.729   1.671  1.00 93.12           H  
ATOM   2812  CD  LYS A 178      -2.616  -2.644   0.496  1.00 93.12           C  
ATOM   2813  HD2 LYS A 178      -2.632  -1.843  -0.244  1.00 93.12           H  
ATOM   2814  HD3 LYS A 178      -3.128  -2.323   1.403  1.00 93.12           H  
ATOM   2815  CE  LYS A 178      -3.282  -3.895  -0.080  1.00 93.12           C  
ATOM   2816  HE2 LYS A 178      -3.034  -4.742   0.559  1.00 93.12           H  
ATOM   2817  HE3 LYS A 178      -2.857  -4.108  -1.061  1.00 93.12           H  
ATOM   2818  NZ  LYS A 178      -4.752  -3.776  -0.163  1.00 93.12           N  
ATOM   2819  HZ1 LYS A 178      -5.140  -3.638   0.759  1.00 93.12           H  
ATOM   2820  HZ2 LYS A 178      -5.130  -4.663  -0.462  1.00 93.12           H  
ATOM   2821  HZ3 LYS A 178      -5.043  -3.035  -0.785  1.00 93.12           H  
ATOM   2822  N   LEU A 179       1.997  -4.347   0.861  1.00 94.12           N  
ATOM   2823  H   LEU A 179       1.560  -4.765   1.669  1.00 94.12           H  
ATOM   2824  CA  LEU A 179       2.607  -5.254  -0.117  1.00 94.12           C  
ATOM   2825  HA  LEU A 179       3.522  -4.803  -0.500  1.00 94.12           H  
ATOM   2826  C   LEU A 179       1.668  -5.445  -1.313  1.00 94.12           C  
ATOM   2827  CB  LEU A 179       2.962  -6.604   0.536  1.00 94.12           C  
ATOM   2828  HB2 LEU A 179       2.056  -7.034   0.962  1.00 94.12           H  
ATOM   2829  HB3 LEU A 179       3.306  -7.280  -0.247  1.00 94.12           H  
ATOM   2830  O   LEU A 179       0.458  -5.612  -1.144  1.00 94.12           O  
ATOM   2831  CG  LEU A 179       4.048  -6.536   1.626  1.00 94.12           C  
ATOM   2832  HG  LEU A 179       3.710  -5.895   2.440  1.00 94.12           H  
ATOM   2833  CD1 LEU A 179       4.309  -7.933   2.185  1.00 94.12           C  
ATOM   2834 HD11 LEU A 179       5.037  -7.886   2.996  1.00 94.12           H  
ATOM   2835 HD12 LEU A 179       3.382  -8.363   2.564  1.00 94.12           H  
ATOM   2836 HD13 LEU A 179       4.691  -8.575   1.392  1.00 94.12           H  
ATOM   2837  CD2 LEU A 179       5.381  -6.004   1.093  1.00 94.12           C  
ATOM   2838 HD21 LEU A 179       6.154  -6.099   1.856  1.00 94.12           H  
ATOM   2839 HD22 LEU A 179       5.680  -6.577   0.216  1.00 94.12           H  
ATOM   2840 HD23 LEU A 179       5.288  -4.955   0.813  1.00 94.12           H  
ATOM   2841  N   GLN A 180       2.222  -5.349  -2.520  1.00 91.06           N  
ATOM   2842  H   GLN A 180       3.214  -5.172  -2.580  1.00 91.06           H  
ATOM   2843  CA  GLN A 180       1.469  -5.470  -3.770  1.00 91.06           C  
ATOM   2844  HA  GLN A 180       0.444  -5.141  -3.598  1.00 91.06           H  
ATOM   2845  C   GLN A 180       1.395  -6.923  -4.247  1.00 91.06           C  
ATOM   2846  CB  GLN A 180       2.088  -4.561  -4.842  1.00 91.06           C  
ATOM   2847  HB2 GLN A 180       1.468  -4.594  -5.737  1.00 91.06           H  
ATOM   2848  HB3 GLN A 180       3.076  -4.939  -5.105  1.00 91.06           H  
ATOM   2849  O   GLN A 180       2.240  -7.738  -3.899  1.00 91.06           O  
ATOM   2850  CG  GLN A 180       2.227  -3.105  -4.375  1.00 91.06           C  
ATOM   2851  HG2 GLN A 180       2.905  -3.054  -3.523  1.00 91.06           H  
ATOM   2852  HG3 GLN A 180       2.694  -2.521  -5.168  1.00 91.06           H  
ATOM   2853  CD  GLN A 180       0.891  -2.472  -3.990  1.00 91.06           C  
ATOM   2854  NE2 GLN A 180       0.787  -1.872  -2.828  1.00 91.06           N  
ATOM   2855 HE21 GLN A 180      -0.144  -1.564  -2.584  1.00 91.06           H  
ATOM   2856 HE22 GLN A 180       1.501  -2.032  -2.132  1.00 91.06           H  
ATOM   2857  OE1 GLN A 180      -0.084  -2.470  -4.725  1.00 91.06           O  
ATOM   2858  N   GLU A 181       0.410  -7.246  -5.083  1.00 88.31           N  
ATOM   2859  H   GLU A 181      -0.285  -6.554  -5.321  1.00 88.31           H  
ATOM   2860  CA  GLU A 181       0.179  -8.613  -5.589  1.00 88.31           C  
ATOM   2861  HA  GLU A 181      -0.037  -9.287  -4.760  1.00 88.31           H  
ATOM   2862  C   GLU A 181       1.396  -9.200  -6.329  1.00 88.31           C  
ATOM   2863  CB  GLU A 181      -1.051  -8.586  -6.509  1.00 88.31           C  
ATOM   2864  HB2 GLU A 181      -0.906  -7.796  -7.246  1.00 88.31           H  
ATOM   2865  HB3 GLU A 181      -1.135  -9.539  -7.032  1.00 88.31           H  
ATOM   2866  O   GLU A 181       1.687 -10.382  -6.197  1.00 88.31           O  
ATOM   2867  CG  GLU A 181      -2.348  -8.340  -5.714  1.00 88.31           C  
ATOM   2868  HG2 GLU A 181      -2.579  -9.234  -5.134  1.00 88.31           H  
ATOM   2869  HG3 GLU A 181      -2.182  -7.529  -5.006  1.00 88.31           H  
ATOM   2870  CD  GLU A 181      -3.556  -7.956  -6.583  1.00 88.31           C  
ATOM   2871  OE1 GLU A 181      -4.587  -7.588  -5.971  1.00 88.31           O  
ATOM   2872  OE2 GLU A 181      -3.407  -7.831  -7.819  1.00 88.31           O  
ATOM   2873  N   PHE A 182       2.168  -8.372  -7.038  1.00 90.62           N  
ATOM   2874  H   PHE A 182       1.891  -7.404  -7.114  1.00 90.62           H  
ATOM   2875  CA  PHE A 182       3.407  -8.793  -7.709  1.00 90.62           C  
ATOM   2876  HA  PHE A 182       3.289  -9.824  -8.043  1.00 90.62           H  
ATOM   2877  C   PHE A 182       4.657  -8.760  -6.820  1.00 90.62           C  
ATOM   2878  CB  PHE A 182       3.641  -7.924  -8.944  1.00 90.62           C  
ATOM   2879  HB2 PHE A 182       2.789  -8.054  -9.611  1.00 90.62           H  
ATOM   2880  HB3 PHE A 182       4.519  -8.284  -9.481  1.00 90.62           H  
ATOM   2881  O   PHE A 182       5.760  -8.975  -7.321  1.00 90.62           O  
ATOM   2882  CG  PHE A 182       3.824  -6.458  -8.616  1.00 90.62           C  
ATOM   2883  CD1 PHE A 182       2.740  -5.589  -8.783  1.00 90.62           C  
ATOM   2884  HD1 PHE A 182       1.811  -5.957  -9.192  1.00 90.62           H  
ATOM   2885  CD2 PHE A 182       5.046  -5.970  -8.112  1.00 90.62           C  
ATOM   2886  HD2 PHE A 182       5.894  -6.630  -8.002  1.00 90.62           H  
ATOM   2887  CE1 PHE A 182       2.879  -4.242  -8.448  1.00 90.62           C  
ATOM   2888  HE1 PHE A 182       2.036  -3.595  -8.642  1.00 90.62           H  
ATOM   2889  CE2 PHE A 182       5.174  -4.626  -7.734  1.00 90.62           C  
ATOM   2890  HE2 PHE A 182       6.108  -4.267  -7.327  1.00 90.62           H  
ATOM   2891  CZ  PHE A 182       4.083  -3.761  -7.904  1.00 90.62           C  
ATOM   2892  HZ  PHE A 182       4.179  -2.719  -7.634  1.00 90.62           H  
ATOM   2893  N   GLU A 183       4.542  -8.409  -5.539  1.00 95.00           N  
ATOM   2894  H   GLU A 183       3.618  -8.316  -5.143  1.00 95.00           H  
ATOM   2895  CA  GLU A 183       5.669  -8.525  -4.613  1.00 95.00           C  
ATOM   2896  HA  GLU A 183       6.594  -8.320  -5.151  1.00 95.00           H  
ATOM   2897  C   GLU A 183       5.780  -9.961  -4.092  1.00 95.00           C  
ATOM   2898  CB  GLU A 183       5.588  -7.511  -3.453  1.00 95.00           C  
ATOM   2899  HB2 GLU A 183       4.606  -7.552  -2.981  1.00 95.00           H  
ATOM   2900  HB3 GLU A 183       6.323  -7.797  -2.700  1.00 95.00           H  
ATOM   2901  O   GLU A 183       4.784 -10.663  -3.924  1.00 95.00           O  
ATOM   2902  CG  GLU A 183       5.899  -6.069  -3.885  1.00 95.00           C  
ATOM   2903  HG2 GLU A 183       6.874  -6.052  -4.371  1.00 95.00           H  
ATOM   2904  HG3 GLU A 183       5.158  -5.747  -4.617  1.00 95.00           H  
ATOM   2905  CD  GLU A 183       5.922  -5.088  -2.694  1.00 95.00           C  
ATOM   2906  OE1 GLU A 183       5.016  -4.224  -2.615  1.00 95.00           O  
ATOM   2907  OE2 GLU A 183       6.847  -5.160  -1.838  1.00 95.00           O  
ATOM   2908  N   LEU A 184       7.016 -10.363  -3.805  1.00 97.19           N  
ATOM   2909  H   LEU A 184       7.783  -9.778  -4.101  1.00 97.19           H  
ATOM   2910  CA  LEU A 184       7.361 -11.571  -3.067  1.00 97.19           C  
ATOM   2911  HA  LEU A 184       6.555 -12.303  -3.128  1.00 97.19           H  
ATOM   2912  C   LEU A 184       7.600 -11.185  -1.599  1.00 97.19           C  
ATOM   2913  CB  LEU A 184       8.620 -12.182  -3.705  1.00 97.19           C  
ATOM   2914  HB2 LEU A 184       8.898 -13.067  -3.133  1.00 97.19           H  
ATOM   2915  HB3 LEU A 184       9.431 -11.457  -3.638  1.00 97.19           H  
ATOM   2916  O   LEU A 184       8.656 -10.612  -1.303  1.00 97.19           O  
ATOM   2917  CG  LEU A 184       8.478 -12.567  -5.185  1.00 97.19           C  
ATOM   2918  HG  LEU A 184       8.273 -11.685  -5.791  1.00 97.19           H  
ATOM   2919  CD1 LEU A 184       9.796 -13.169  -5.659  1.00 97.19           C  
ATOM   2920 HD11 LEU A 184      10.578 -12.412  -5.603  1.00 97.19           H  
ATOM   2921 HD12 LEU A 184      10.065 -14.023  -5.037  1.00 97.19           H  
ATOM   2922 HD13 LEU A 184       9.694 -13.498  -6.694  1.00 97.19           H  
ATOM   2923  CD2 LEU A 184       7.355 -13.572  -5.390  1.00 97.19           C  
ATOM   2924 HD21 LEU A 184       7.415 -14.035  -6.374  1.00 97.19           H  
ATOM   2925 HD22 LEU A 184       7.426 -14.347  -4.627  1.00 97.19           H  
ATOM   2926 HD23 LEU A 184       6.389 -13.078  -5.283  1.00 97.19           H  
ATOM   2927  N   PRO A 185       6.671 -11.450  -0.658  1.00 97.56           N  
ATOM   2928  CA  PRO A 185       6.762 -10.934   0.709  1.00 97.56           C  
ATOM   2929  HA  PRO A 185       6.675  -9.848   0.670  1.00 97.56           H  
ATOM   2930  C   PRO A 185       8.068 -11.295   1.420  1.00 97.56           C  
ATOM   2931  CB  PRO A 185       5.543 -11.504   1.440  1.00 97.56           C  
ATOM   2932  HB2 PRO A 185       5.179 -10.829   2.214  1.00 97.56           H  
ATOM   2933  HB3 PRO A 185       5.766 -12.488   1.854  1.00 97.56           H  
ATOM   2934  O   PRO A 185       8.667 -10.436   2.071  1.00 97.56           O  
ATOM   2935  CG  PRO A 185       4.521 -11.640   0.322  1.00 97.56           C  
ATOM   2936  HG2 PRO A 185       4.081 -10.667   0.105  1.00 97.56           H  
ATOM   2937  HG3 PRO A 185       3.751 -12.370   0.570  1.00 97.56           H  
ATOM   2938  CD  PRO A 185       5.376 -12.093  -0.853  1.00 97.56           C  
ATOM   2939  HD2 PRO A 185       5.499 -13.175  -0.813  1.00 97.56           H  
ATOM   2940  HD3 PRO A 185       4.900 -11.801  -1.789  1.00 97.56           H  
ATOM   2941  N   TYR A 186       8.554 -12.529   1.236  1.00 97.31           N  
ATOM   2942  H   TYR A 186       8.022 -13.176   0.672  1.00 97.31           H  
ATOM   2943  CA  TYR A 186       9.835 -12.973   1.790  1.00 97.31           C  
ATOM   2944  HA  TYR A 186       9.801 -12.876   2.875  1.00 97.31           H  
ATOM   2945  C   TYR A 186      11.004 -12.120   1.281  1.00 97.31           C  
ATOM   2946  CB  TYR A 186      10.065 -14.449   1.444  1.00 97.31           C  
ATOM   2947  HB2 TYR A 186      10.080 -14.571   0.361  1.00 97.31           H  
ATOM   2948  HB3 TYR A 186       9.235 -15.041   1.830  1.00 97.31           H  
ATOM   2949  O   TYR A 186      11.813 -11.625   2.068  1.00 97.31           O  
ATOM   2950  CG  TYR A 186      11.361 -14.982   2.025  1.00 97.31           C  
ATOM   2951  CD1 TYR A 186      12.550 -14.955   1.269  1.00 97.31           C  
ATOM   2952  HD1 TYR A 186      12.540 -14.574   0.258  1.00 97.31           H  
ATOM   2953  CD2 TYR A 186      11.380 -15.476   3.342  1.00 97.31           C  
ATOM   2954  HD2 TYR A 186      10.467 -15.520   3.917  1.00 97.31           H  
ATOM   2955  CE1 TYR A 186      13.748 -15.454   1.818  1.00 97.31           C  
ATOM   2956  HE1 TYR A 186      14.654 -15.461   1.230  1.00 97.31           H  
ATOM   2957  CE2 TYR A 186      12.576 -15.966   3.898  1.00 97.31           C  
ATOM   2958  HE2 TYR A 186      12.592 -16.379   4.896  1.00 97.31           H  
ATOM   2959  OH  TYR A 186      14.894 -16.489   3.665  1.00 97.31           O  
ATOM   2960  HH  TYR A 186      15.560 -16.669   2.998  1.00 97.31           H  
ATOM   2961  CZ  TYR A 186      13.758 -15.973   3.132  1.00 97.31           C  
ATOM   2962  N   VAL A 187      11.083 -11.889  -0.032  1.00 96.19           N  
ATOM   2963  H   VAL A 187      10.363 -12.271  -0.628  1.00 96.19           H  
ATOM   2964  CA  VAL A 187      12.139 -11.072  -0.646  1.00 96.19           C  
ATOM   2965  HA  VAL A 187      13.107 -11.433  -0.296  1.00 96.19           H  
ATOM   2966  C   VAL A 187      12.007  -9.604  -0.221  1.00 96.19           C  
ATOM   2967  CB  VAL A 187      12.108 -11.210  -2.180  1.00 96.19           C  
ATOM   2968  HB  VAL A 187      11.175 -10.791  -2.558  1.00 96.19           H  
ATOM   2969  O   VAL A 187      13.001  -8.965   0.132  1.00 96.19           O  
ATOM   2970  CG1 VAL A 187      13.262 -10.448  -2.829  1.00 96.19           C  
ATOM   2971 HG11 VAL A 187      14.205 -10.782  -2.395  1.00 96.19           H  
ATOM   2972 HG12 VAL A 187      13.135  -9.377  -2.671  1.00 96.19           H  
ATOM   2973 HG13 VAL A 187      13.278 -10.640  -3.902  1.00 96.19           H  
ATOM   2974  CG2 VAL A 187      12.225 -12.674  -2.624  1.00 96.19           C  
ATOM   2975 HG21 VAL A 187      11.364 -13.247  -2.282  1.00 96.19           H  
ATOM   2976 HG22 VAL A 187      12.249 -12.737  -3.712  1.00 96.19           H  
ATOM   2977 HG23 VAL A 187      13.134 -13.119  -2.219  1.00 96.19           H  
ATOM   2978  N   SER A 188      10.781  -9.069  -0.190  1.00 95.56           N  
ATOM   2979  H   SER A 188      10.012  -9.629  -0.529  1.00 95.56           H  
ATOM   2980  CA  SER A 188      10.496  -7.683   0.206  1.00 95.56           C  
ATOM   2981  HA  SER A 188      11.045  -7.018  -0.460  1.00 95.56           H  
ATOM   2982  C   SER A 188      10.947  -7.357   1.632  1.00 95.56           C  
ATOM   2983  CB  SER A 188       8.999  -7.364   0.060  1.00 95.56           C  
ATOM   2984  HB2 SER A 188       8.780  -6.441   0.598  1.00 95.56           H  
ATOM   2985  HB3 SER A 188       8.399  -8.168   0.485  1.00 95.56           H  
ATOM   2986  O   SER A 188      11.433  -6.249   1.858  1.00 95.56           O  
ATOM   2987  OG  SER A 188       8.668  -7.172  -1.304  1.00 95.56           O  
ATOM   2988  HG  SER A 188       7.905  -6.595  -1.385  1.00 95.56           H  
ATOM   2989  N   VAL A 189      10.817  -8.287   2.587  1.00 95.44           N  
ATOM   2990  H   VAL A 189      10.349  -9.153   2.360  1.00 95.44           H  
ATOM   2991  CA  VAL A 189      11.288  -8.069   3.967  1.00 95.44           C  
ATOM   2992  HA  VAL A 189      11.168  -7.009   4.189  1.00 95.44           H  
ATOM   2993  C   VAL A 189      12.785  -8.363   4.132  1.00 95.44           C  
ATOM   2994  CB  VAL A 189      10.396  -8.816   4.982  1.00 95.44           C  
ATOM   2995  HB  VAL A 189       9.358  -8.595   4.732  1.00 95.44           H  
ATOM   2996  O   VAL A 189      13.500  -7.578   4.754  1.00 95.44           O  
ATOM   2997  CG1 VAL A 189      10.562 -10.339   4.979  1.00 95.44           C  
ATOM   2998 HG11 VAL A 189      11.557 -10.622   5.323  1.00 95.44           H  
ATOM   2999 HG12 VAL A 189      10.391 -10.731   3.977  1.00 95.44           H  
ATOM   3000 HG13 VAL A 189       9.823 -10.784   5.645  1.00 95.44           H  
ATOM   3001  CG2 VAL A 189      10.628  -8.306   6.407  1.00 95.44           C  
ATOM   3002 HG21 VAL A 189       9.937  -8.796   7.093  1.00 95.44           H  
ATOM   3003 HG22 VAL A 189      10.454  -7.231   6.451  1.00 95.44           H  
ATOM   3004 HG23 VAL A 189      11.648  -8.513   6.729  1.00 95.44           H  
ATOM   3005  N   THR A 190      13.304  -9.444   3.539  1.00 93.44           N  
ATOM   3006  H   THR A 190      12.691 -10.047   3.010  1.00 93.44           H  
ATOM   3007  CA  THR A 190      14.706  -9.872   3.742  1.00 93.44           C  
ATOM   3008  HA  THR A 190      14.931  -9.810   4.806  1.00 93.44           H  
ATOM   3009  C   THR A 190      15.726  -8.984   3.027  1.00 93.44           C  
ATOM   3010  CB  THR A 190      14.931 -11.328   3.312  1.00 93.44           C  
ATOM   3011  HB  THR A 190      15.998 -11.543   3.362  1.00 93.44           H  
ATOM   3012  O   THR A 190      16.814  -8.744   3.560  1.00 93.44           O  
ATOM   3013  CG2 THR A 190      14.205 -12.317   4.220  1.00 93.44           C  
ATOM   3014 HG21 THR A 190      13.128 -12.151   4.203  1.00 93.44           H  
ATOM   3015 HG22 THR A 190      14.567 -12.210   5.243  1.00 93.44           H  
ATOM   3016 HG23 THR A 190      14.414 -13.333   3.883  1.00 93.44           H  
ATOM   3017  OG1 THR A 190      14.495 -11.524   1.990  1.00 93.44           O  
ATOM   3018  HG1 THR A 190      13.553 -11.705   2.025  1.00 93.44           H  
ATOM   3019  N   SER A 191      15.371  -8.424   1.866  1.00 91.44           N  
ATOM   3020  H   SER A 191      14.490  -8.708   1.462  1.00 91.44           H  
ATOM   3021  CA  SER A 191      16.223  -7.503   1.094  1.00 91.44           C  
ATOM   3022  HA  SER A 191      17.149  -8.019   0.840  1.00 91.44           H  
ATOM   3023  C   SER A 191      16.615  -6.230   1.853  1.00 91.44           C  
ATOM   3024  CB  SER A 191      15.541  -7.113  -0.220  1.00 91.44           C  
ATOM   3025  HB2 SER A 191      16.181  -6.413  -0.756  1.00 91.44           H  
ATOM   3026  HB3 SER A 191      15.402  -8.004  -0.832  1.00 91.44           H  
ATOM   3027  O   SER A 191      17.637  -5.619   1.537  1.00 91.44           O  
ATOM   3028  OG  SER A 191      14.285  -6.505   0.006  1.00 91.44           O  
ATOM   3029  HG  SER A 191      13.647  -7.214   0.108  1.00 91.44           H  
ATOM   3030  N   LEU A 192      15.860  -5.859   2.892  1.00 90.94           N  
ATOM   3031  H   LEU A 192      15.034  -6.405   3.091  1.00 90.94           H  
ATOM   3032  CA  LEU A 192      16.149  -4.704   3.747  1.00 90.94           C  
ATOM   3033  HA  LEU A 192      16.512  -3.891   3.119  1.00 90.94           H  
ATOM   3034  C   LEU A 192      17.263  -4.967   4.768  1.00 90.94           C  
ATOM   3035  CB  LEU A 192      14.850  -4.256   4.438  1.00 90.94           C  
ATOM   3036  HB2 LEU A 192      15.078  -3.447   5.132  1.00 90.94           H  
ATOM   3037  HB3 LEU A 192      14.452  -5.091   5.014  1.00 90.94           H  
ATOM   3038  O   LEU A 192      17.761  -4.018   5.371  1.00 90.94           O  
ATOM   3039  CG  LEU A 192      13.787  -3.767   3.442  1.00 90.94           C  
ATOM   3040  HG  LEU A 192      13.636  -4.508   2.657  1.00 90.94           H  
ATOM   3041  CD1 LEU A 192      12.456  -3.559   4.140  1.00 90.94           C  
ATOM   3042 HD11 LEU A 192      12.541  -2.748   4.864  1.00 90.94           H  
ATOM   3043 HD12 LEU A 192      12.148  -4.480   4.635  1.00 90.94           H  
ATOM   3044 HD13 LEU A 192      11.729  -3.303   3.370  1.00 90.94           H  
ATOM   3045  CD2 LEU A 192      14.171  -2.431   2.799  1.00 90.94           C  
ATOM   3046 HD21 LEU A 192      15.062  -2.558   2.184  1.00 90.94           H  
ATOM   3047 HD22 LEU A 192      14.366  -1.685   3.570  1.00 90.94           H  
ATOM   3048 HD23 LEU A 192      13.365  -2.084   2.152  1.00 90.94           H  
ATOM   3049  N   ARG A 193      17.675  -6.233   4.949  1.00 89.69           N  
ATOM   3050  H   ARG A 193      17.210  -6.945   4.404  1.00 89.69           H  
ATOM   3051  CA  ARG A 193      18.807  -6.656   5.797  1.00 89.69           C  
ATOM   3052  HA  ARG A 193      18.737  -7.737   5.917  1.00 89.69           H  
ATOM   3053  C   ARG A 193      18.763  -6.090   7.223  1.00 89.69           C  
ATOM   3054  CB  ARG A 193      20.144  -6.347   5.101  1.00 89.69           C  
ATOM   3055  HB2 ARG A 193      20.255  -5.266   5.014  1.00 89.69           H  
ATOM   3056  HB3 ARG A 193      20.958  -6.726   5.718  1.00 89.69           H  
ATOM   3057  O   ARG A 193      19.801  -5.829   7.826  1.00 89.69           O  
ATOM   3058  CG  ARG A 193      20.263  -6.979   3.712  1.00 89.69           C  
ATOM   3059  HG2 ARG A 193      20.166  -8.062   3.790  1.00 89.69           H  
ATOM   3060  HG3 ARG A 193      19.480  -6.595   3.058  1.00 89.69           H  
ATOM   3061  CD  ARG A 193      21.624  -6.622   3.115  1.00 89.69           C  
ATOM   3062  HD2 ARG A 193      21.718  -5.536   3.087  1.00 89.69           H  
ATOM   3063  HD3 ARG A 193      22.403  -7.034   3.755  1.00 89.69           H  
ATOM   3064  NE  ARG A 193      21.758  -7.158   1.751  1.00 89.69           N  
ATOM   3065  HE  ARG A 193      20.928  -7.573   1.352  1.00 89.69           H  
ATOM   3066  NH1 ARG A 193      23.952  -6.581   1.422  1.00 89.69           N  
ATOM   3067 HH11 ARG A 193      24.782  -6.598   0.847  1.00 89.69           H  
ATOM   3068 HH12 ARG A 193      23.960  -6.172   2.345  1.00 89.69           H  
ATOM   3069  NH2 ARG A 193      22.837  -7.672  -0.181  1.00 89.69           N  
ATOM   3070 HH21 ARG A 193      23.673  -7.703  -0.746  1.00 89.69           H  
ATOM   3071 HH22 ARG A 193      22.000  -8.128  -0.516  1.00 89.69           H  
ATOM   3072  CZ  ARG A 193      22.845  -7.134   1.005  1.00 89.69           C  
ATOM   3073  N   SER A 194      17.562  -5.901   7.762  1.00 92.25           N  
ATOM   3074  H   SER A 194      16.749  -6.133   7.210  1.00 92.25           H  
ATOM   3075  CA  SER A 194      17.340  -5.418   9.123  1.00 92.25           C  
ATOM   3076  HA  SER A 194      18.226  -5.623   9.724  1.00 92.25           H  
ATOM   3077  C   SER A 194      16.168  -6.159   9.751  1.00 92.25           C  
ATOM   3078  CB  SER A 194      17.122  -3.902   9.134  1.00 92.25           C  
ATOM   3079  HB2 SER A 194      16.395  -3.623   8.371  1.00 92.25           H  
ATOM   3080  HB3 SER A 194      18.066  -3.405   8.912  1.00 92.25           H  
ATOM   3081  O   SER A 194      15.146  -6.388   9.106  1.00 92.25           O  
ATOM   3082  OG  SER A 194      16.660  -3.507  10.411  1.00 92.25           O  
ATOM   3083  HG  SER A 194      16.724  -2.554  10.510  1.00 92.25           H  
ATOM   3084  N   GLN A 195      16.325  -6.524  11.024  1.00 90.12           N  
ATOM   3085  H   GLN A 195      17.163  -6.231  11.506  1.00 90.12           H  
ATOM   3086  CA  GLN A 195      15.287  -7.204  11.797  1.00 90.12           C  
ATOM   3087  HA  GLN A 195      14.832  -7.970  11.169  1.00 90.12           H  
ATOM   3088  C   GLN A 195      14.150  -6.269  12.228  1.00 90.12           C  
ATOM   3089  CB  GLN A 195      15.910  -7.888  13.022  1.00 90.12           C  
ATOM   3090  HB2 GLN A 195      15.106  -8.299  13.633  1.00 90.12           H  
ATOM   3091  HB3 GLN A 195      16.448  -7.151  13.618  1.00 90.12           H  
ATOM   3092  O   GLN A 195      13.112  -6.773  12.652  1.00 90.12           O  
ATOM   3093  CG  GLN A 195      16.857  -9.037  12.640  1.00 90.12           C  
ATOM   3094  HG2 GLN A 195      16.335  -9.722  11.972  1.00 90.12           H  
ATOM   3095  HG3 GLN A 195      17.726  -8.640  12.116  1.00 90.12           H  
ATOM   3096  CD  GLN A 195      17.341  -9.825  13.855  1.00 90.12           C  
ATOM   3097  NE2 GLN A 195      18.053 -10.911  13.654  1.00 90.12           N  
ATOM   3098 HE21 GLN A 195      18.350 -11.393  14.491  1.00 90.12           H  
ATOM   3099 HE22 GLN A 195      18.282 -11.224  12.722  1.00 90.12           H  
ATOM   3100  OE1 GLN A 195      17.087  -9.503  15.000  1.00 90.12           O  
ATOM   3101  N   GLU A 196      14.325  -4.948  12.091  1.00 94.50           N  
ATOM   3102  H   GLU A 196      15.212  -4.611  11.747  1.00 94.50           H  
ATOM   3103  CA  GLU A 196      13.295  -3.935  12.371  1.00 94.50           C  
ATOM   3104  HA  GLU A 196      12.920  -4.048  13.388  1.00 94.50           H  
ATOM   3105  C   GLU A 196      12.104  -4.048  11.412  1.00 94.50           C  
ATOM   3106  CB  GLU A 196      13.887  -2.523  12.202  1.00 94.50           C  
ATOM   3107  HB2 GLU A 196      13.083  -1.796  12.316  1.00 94.50           H  
ATOM   3108  HB3 GLU A 196      14.273  -2.433  11.187  1.00 94.50           H  
ATOM   3109  O   GLU A 196      11.000  -3.620  11.735  1.00 94.50           O  
ATOM   3110  CG  GLU A 196      14.998  -2.164  13.200  1.00 94.50           C  
ATOM   3111  HG2 GLU A 196      15.754  -2.950  13.185  1.00 94.50           H  
ATOM   3112  HG3 GLU A 196      14.572  -2.123  14.202  1.00 94.50           H  
ATOM   3113  CD  GLU A 196      15.680  -0.820  12.871  1.00 94.50           C  
ATOM   3114  OE1 GLU A 196      16.793  -0.593  13.383  1.00 94.50           O  
ATOM   3115  OE2 GLU A 196      15.168  -0.035  12.027  1.00 94.50           O  
ATOM   3116  N   TYR A 197      12.303  -4.605  10.216  1.00 95.81           N  
ATOM   3117  H   TYR A 197      13.205  -5.006  10.003  1.00 95.81           H  
ATOM   3118  CA  TYR A 197      11.233  -4.722   9.235  1.00 95.81           C  
ATOM   3119  HA  TYR A 197      10.554  -3.882   9.383  1.00 95.81           H  
ATOM   3120  C   TYR A 197      10.435  -6.003   9.443  1.00 95.81           C  
ATOM   3121  CB  TYR A 197      11.771  -4.587   7.816  1.00 95.81           C  
ATOM   3122  HB2 TYR A 197      12.528  -5.351   7.637  1.00 95.81           H  
ATOM   3123  HB3 TYR A 197      10.954  -4.758   7.116  1.00 95.81           H  
ATOM   3124  O   TYR A 197      10.988  -7.102   9.481  1.00 95.81           O  
ATOM   3125  CG  TYR A 197      12.346  -3.212   7.555  1.00 95.81           C  
ATOM   3126  CD1 TYR A 197      11.496  -2.131   7.250  1.00 95.81           C  
ATOM   3127  HD1 TYR A 197      10.427  -2.284   7.217  1.00 95.81           H  
ATOM   3128  CD2 TYR A 197      13.733  -3.016   7.645  1.00 95.81           C  
ATOM   3129  HD2 TYR A 197      14.362  -3.858   7.895  1.00 95.81           H  
ATOM   3130  CE1 TYR A 197      12.047  -0.859   6.996  1.00 95.81           C  
ATOM   3131  HE1 TYR A 197      11.414  -0.018   6.754  1.00 95.81           H  
ATOM   3132  CE2 TYR A 197      14.287  -1.744   7.411  1.00 95.81           C  
ATOM   3133  HE2 TYR A 197      15.355  -1.598   7.481  1.00 95.81           H  
ATOM   3134  OH  TYR A 197      13.964   0.566   6.842  1.00 95.81           O  
ATOM   3135  HH  TYR A 197      14.917   0.567   6.956  1.00 95.81           H  
ATOM   3136  CZ  TYR A 197      13.441  -0.665   7.078  1.00 95.81           C  
ATOM   3137  N   LYS A 198       9.116  -5.848   9.557  1.00 96.50           N  
ATOM   3138  H   LYS A 198       8.754  -4.908   9.488  1.00 96.50           H  
ATOM   3139  CA  LYS A 198       8.166  -6.933   9.818  1.00 96.50           C  
ATOM   3140  HA  LYS A 198       8.669  -7.892   9.690  1.00 96.50           H  
ATOM   3141  C   LYS A 198       7.017  -6.887   8.822  1.00 96.50           C  
ATOM   3142  CB  LYS A 198       7.628  -6.840  11.258  1.00 96.50           C  
ATOM   3143  HB2 LYS A 198       7.032  -5.932  11.349  1.00 96.50           H  
ATOM   3144  HB3 LYS A 198       6.965  -7.685  11.442  1.00 96.50           H  
ATOM   3145  O   LYS A 198       6.691  -5.829   8.284  1.00 96.50           O  
ATOM   3146  CG  LYS A 198       8.691  -6.803  12.366  1.00 96.50           C  
ATOM   3147  HG2 LYS A 198       8.183  -6.647  13.318  1.00 96.50           H  
ATOM   3148  HG3 LYS A 198       9.360  -5.957  12.211  1.00 96.50           H  
ATOM   3149  CD  LYS A 198       9.508  -8.093  12.452  1.00 96.50           C  
ATOM   3150  HD2 LYS A 198      10.073  -8.236  11.530  1.00 96.50           H  
ATOM   3151  HD3 LYS A 198       8.847  -8.946  12.608  1.00 96.50           H  
ATOM   3152  CE  LYS A 198      10.469  -7.962  13.630  1.00 96.50           C  
ATOM   3153  HE2 LYS A 198       9.904  -7.974  14.562  1.00 96.50           H  
ATOM   3154  HE3 LYS A 198      10.964  -6.992  13.576  1.00 96.50           H  
ATOM   3155  NZ  LYS A 198      11.477  -9.038  13.597  1.00 96.50           N  
ATOM   3156  HZ1 LYS A 198      12.062  -8.953  14.415  1.00 96.50           H  
ATOM   3157  HZ2 LYS A 198      12.058  -8.882  12.785  1.00 96.50           H  
ATOM   3158  HZ3 LYS A 198      11.023  -9.939  13.556  1.00 96.50           H  
ATOM   3159  N   ILE A 199       6.373  -8.031   8.619  1.00 98.12           N  
ATOM   3160  H   ILE A 199       6.675  -8.853   9.122  1.00 98.12           H  
ATOM   3161  CA  ILE A 199       5.115  -8.123   7.877  1.00 98.12           C  
ATOM   3162  HA  ILE A 199       4.977  -7.215   7.290  1.00 98.12           H  
ATOM   3163  C   ILE A 199       3.977  -8.214   8.891  1.00 98.12           C  
ATOM   3164  CB  ILE A 199       5.131  -9.304   6.887  1.00 98.12           C  
ATOM   3165  HB  ILE A 199       5.277 -10.228   7.446  1.00 98.12           H  
ATOM   3166  O   ILE A 199       4.045  -9.014   9.821  1.00 98.12           O  
ATOM   3167  CG1 ILE A 199       6.297  -9.130   5.885  1.00 98.12           C  
ATOM   3168 HG12 ILE A 199       6.132  -8.239   5.278  1.00 98.12           H  
ATOM   3169 HG13 ILE A 199       7.235  -9.002   6.425  1.00 98.12           H  
ATOM   3170  CG2 ILE A 199       3.783  -9.380   6.142  1.00 98.12           C  
ATOM   3171 HG21 ILE A 199       3.765 -10.241   5.474  1.00 98.12           H  
ATOM   3172 HG22 ILE A 199       2.959  -9.510   6.843  1.00 98.12           H  
ATOM   3173 HG23 ILE A 199       3.626  -8.469   5.564  1.00 98.12           H  
ATOM   3174  CD1 ILE A 199       6.484 -10.337   4.966  1.00 98.12           C  
ATOM   3175 HD11 ILE A 199       5.627 -10.441   4.300  1.00 98.12           H  
ATOM   3176 HD12 ILE A 199       6.585 -11.240   5.568  1.00 98.12           H  
ATOM   3177 HD13 ILE A 199       7.384 -10.200   4.367  1.00 98.12           H  
ATOM   3178  N   VAL A 200       2.936  -7.403   8.716  1.00 97.88           N  
ATOM   3179  H   VAL A 200       2.971  -6.752   7.945  1.00 97.88           H  
ATOM   3180  CA  VAL A 200       1.756  -7.371   9.589  1.00 97.88           C  
ATOM   3181  HA  VAL A 200       1.850  -8.164  10.331  1.00 97.88           H  
ATOM   3182  C   VAL A 200       0.495  -7.629   8.771  1.00 97.88           C  
ATOM   3183  CB  VAL A 200       1.643  -6.034  10.352  1.00 97.88           C  
ATOM   3184  HB  VAL A 200       1.476  -5.234   9.631  1.00 97.88           H  
ATOM   3185  O   VAL A 200       0.307  -7.026   7.712  1.00 97.88           O  
ATOM   3186  CG1 VAL A 200       0.489  -6.027  11.364  1.00 97.88           C  
ATOM   3187 HG11 VAL A 200       0.412  -5.045  11.831  1.00 97.88           H  
ATOM   3188 HG12 VAL A 200       0.667  -6.775  12.137  1.00 97.88           H  
ATOM   3189 HG13 VAL A 200      -0.457  -6.260  10.876  1.00 97.88           H  
ATOM   3190  CG2 VAL A 200       2.900  -5.698  11.158  1.00 97.88           C  
ATOM   3191 HG21 VAL A 200       3.039  -6.406  11.975  1.00 97.88           H  
ATOM   3192 HG22 VAL A 200       2.801  -4.699  11.581  1.00 97.88           H  
ATOM   3193 HG23 VAL A 200       3.777  -5.725  10.512  1.00 97.88           H  
ATOM   3194  N   LEU A 201      -0.395  -8.477   9.286  1.00 98.25           N  
ATOM   3195  H   LEU A 201      -0.161  -8.923  10.162  1.00 98.25           H  
ATOM   3196  CA  LEU A 201      -1.754  -8.653   8.776  1.00 98.25           C  
ATOM   3197  HA  LEU A 201      -1.740  -8.557   7.691  1.00 98.25           H  
ATOM   3198  C   LEU A 201      -2.676  -7.576   9.364  1.00 98.25           C  
ATOM   3199  CB  LEU A 201      -2.249 -10.062   9.148  1.00 98.25           C  
ATOM   3200  HB2 LEU A 201      -2.286 -10.133  10.235  1.00 98.25           H  
ATOM   3201  HB3 LEU A 201      -1.534 -10.804   8.793  1.00 98.25           H  
ATOM   3202  O   LEU A 201      -2.803  -7.460  10.588  1.00 98.25           O  
ATOM   3203  CG  LEU A 201      -3.644 -10.395   8.582  1.00 98.25           C  
ATOM   3204  HG  LEU A 201      -4.332  -9.570   8.765  1.00 98.25           H  
ATOM   3205  CD1 LEU A 201      -3.576 -10.659   7.080  1.00 98.25           C  
ATOM   3206 HD11 LEU A 201      -3.309  -9.749   6.541  1.00 98.25           H  
ATOM   3207 HD12 LEU A 201      -2.840 -11.434   6.868  1.00 98.25           H  
ATOM   3208 HD13 LEU A 201      -4.545 -11.008   6.723  1.00 98.25           H  
ATOM   3209  CD2 LEU A 201      -4.214 -11.631   9.275  1.00 98.25           C  
ATOM   3210 HD21 LEU A 201      -3.548 -12.481   9.130  1.00 98.25           H  
ATOM   3211 HD22 LEU A 201      -5.192 -11.871   8.859  1.00 98.25           H  
ATOM   3212 HD23 LEU A 201      -4.326 -11.440  10.342  1.00 98.25           H  
ATOM   3213  N   ARG A 202      -3.355  -6.806   8.508  1.00 96.62           N  
ATOM   3214  H   ARG A 202      -3.202  -6.942   7.519  1.00 96.62           H  
ATOM   3215  CA  ARG A 202      -4.355  -5.809   8.935  1.00 96.62           C  
ATOM   3216  HA  ARG A 202      -4.744  -6.086   9.915  1.00 96.62           H  
ATOM   3217  C   ARG A 202      -5.551  -5.763   8.003  1.00 96.62           C  
ATOM   3218  CB  ARG A 202      -3.731  -4.410   9.045  1.00 96.62           C  
ATOM   3219  HB2 ARG A 202      -3.280  -4.129   8.093  1.00 96.62           H  
ATOM   3220  HB3 ARG A 202      -4.520  -3.693   9.269  1.00 96.62           H  
ATOM   3221  O   ARG A 202      -5.455  -6.179   6.847  1.00 96.62           O  
ATOM   3222  CG  ARG A 202      -2.671  -4.343  10.151  1.00 96.62           C  
ATOM   3223  HG2 ARG A 202      -1.797  -4.900   9.815  1.00 96.62           H  
ATOM   3224  HG3 ARG A 202      -3.059  -4.791  11.066  1.00 96.62           H  
ATOM   3225  CD  ARG A 202      -2.227  -2.912  10.444  1.00 96.62           C  
ATOM   3226  HD2 ARG A 202      -1.933  -2.461   9.496  1.00 96.62           H  
ATOM   3227  HD3 ARG A 202      -1.357  -2.936  11.099  1.00 96.62           H  
ATOM   3228  NE  ARG A 202      -3.298  -2.091  11.039  1.00 96.62           N  
ATOM   3229  HE  ARG A 202      -3.998  -1.740  10.401  1.00 96.62           H  
ATOM   3230  NH1 ARG A 202      -2.681  -2.093  13.279  1.00 96.62           N  
ATOM   3231 HH11 ARG A 202      -2.878  -1.669  14.174  1.00 96.62           H  
ATOM   3232 HH12 ARG A 202      -2.215  -2.986  13.207  1.00 96.62           H  
ATOM   3233  NH2 ARG A 202      -4.276  -0.760  12.573  1.00 96.62           N  
ATOM   3234 HH21 ARG A 202      -4.394  -0.443  13.525  1.00 96.62           H  
ATOM   3235 HH22 ARG A 202      -4.907  -0.358  11.894  1.00 96.62           H  
ATOM   3236  CZ  ARG A 202      -3.400  -1.665  12.286  1.00 96.62           C  
ATOM   3237  N   LYS A 203      -6.665  -5.214   8.498  1.00 95.25           N  
ATOM   3238  H   LYS A 203      -6.649  -4.885   9.452  1.00 95.25           H  
ATOM   3239  CA  LYS A 203      -7.826  -4.913   7.652  1.00 95.25           C  
ATOM   3240  HA  LYS A 203      -8.138  -5.847   7.184  1.00 95.25           H  
ATOM   3241  C   LYS A 203      -7.427  -3.949   6.526  1.00 95.25           C  
ATOM   3242  CB  LYS A 203      -9.015  -4.413   8.491  1.00 95.25           C  
ATOM   3243  HB2 LYS A 203      -9.924  -4.648   7.937  1.00 95.25           H  
ATOM   3244  HB3 LYS A 203      -9.053  -4.967   9.428  1.00 95.25           H  
ATOM   3245  O   LYS A 203      -6.589  -3.071   6.731  1.00 95.25           O  
ATOM   3246  CG  LYS A 203      -9.018  -2.901   8.782  1.00 95.25           C  
ATOM   3247  HG2 LYS A 203      -9.058  -2.355   7.839  1.00 95.25           H  
ATOM   3248  HG3 LYS A 203      -8.107  -2.620   9.310  1.00 95.25           H  
ATOM   3249  CD  LYS A 203     -10.260  -2.518   9.597  1.00 95.25           C  
ATOM   3250  HD2 LYS A 203     -10.185  -2.933  10.603  1.00 95.25           H  
ATOM   3251  HD3 LYS A 203     -11.125  -2.971   9.113  1.00 95.25           H  
ATOM   3252  CE  LYS A 203     -10.476  -1.000   9.679  1.00 95.25           C  
ATOM   3253  HE2 LYS A 203     -10.033  -0.626  10.602  1.00 95.25           H  
ATOM   3254  HE3 LYS A 203      -9.977  -0.525   8.835  1.00 95.25           H  
ATOM   3255  NZ  LYS A 203     -11.928  -0.675   9.622  1.00 95.25           N  
ATOM   3256  HZ1 LYS A 203     -12.110   0.311   9.742  1.00 95.25           H  
ATOM   3257  HZ2 LYS A 203     -12.469  -1.196  10.298  1.00 95.25           H  
ATOM   3258  HZ3 LYS A 203     -12.308  -0.940   8.725  1.00 95.25           H  
ATOM   3259  N   SER A 204      -8.025  -4.104   5.349  1.00 93.62           N  
ATOM   3260  H   SER A 204      -8.694  -4.857   5.268  1.00 93.62           H  
ATOM   3261  CA  SER A 204      -7.681  -3.356   4.135  1.00 93.62           C  
ATOM   3262  HA  SER A 204      -7.105  -2.477   4.426  1.00 93.62           H  
ATOM   3263  C   SER A 204      -8.916  -2.818   3.398  1.00 93.62           C  
ATOM   3264  CB  SER A 204      -6.776  -4.201   3.232  1.00 93.62           C  
ATOM   3265  HB2 SER A 204      -7.304  -5.105   2.927  1.00 93.62           H  
ATOM   3266  HB3 SER A 204      -5.877  -4.477   3.783  1.00 93.62           H  
ATOM   3267  O   SER A 204      -9.032  -2.961   2.179  1.00 93.62           O  
ATOM   3268  OG  SER A 204      -6.434  -3.434   2.086  1.00 93.62           O  
ATOM   3269  HG  SER A 204      -7.294  -3.123   1.793  1.00 93.62           H  
ATOM   3270  N   TYR A 205      -9.808  -2.170   4.139  1.00 93.88           N  
ATOM   3271  H   TYR A 205      -9.646  -2.086   5.133  1.00 93.88           H  
ATOM   3272  CA  TYR A 205     -10.970  -1.435   3.636  1.00 93.88           C  
ATOM   3273  HA  TYR A 205     -10.791  -1.098   2.615  1.00 93.88           H  
ATOM   3274  C   TYR A 205     -11.204  -0.192   4.506  1.00 93.88           C  
ATOM   3275  CB  TYR A 205     -12.193  -2.358   3.632  1.00 93.88           C  
ATOM   3276  HB2 TYR A 205     -13.054  -1.796   3.270  1.00 93.88           H  
ATOM   3277  HB3 TYR A 205     -12.020  -3.168   2.923  1.00 93.88           H  
ATOM   3278  O   TYR A 205     -10.794  -0.172   5.676  1.00 93.88           O  
ATOM   3279  CG  TYR A 205     -12.516  -2.951   4.991  1.00 93.88           C  
ATOM   3280  CD1 TYR A 205     -12.012  -4.215   5.356  1.00 93.88           C  
ATOM   3281  HD1 TYR A 205     -11.405  -4.775   4.661  1.00 93.88           H  
ATOM   3282  CD2 TYR A 205     -13.303  -2.221   5.900  1.00 93.88           C  
ATOM   3283  HD2 TYR A 205     -13.698  -1.256   5.618  1.00 93.88           H  
ATOM   3284  CE1 TYR A 205     -12.312  -4.751   6.623  1.00 93.88           C  
ATOM   3285  HE1 TYR A 205     -11.928  -5.713   6.927  1.00 93.88           H  
ATOM   3286  CE2 TYR A 205     -13.627  -2.766   7.153  1.00 93.88           C  
ATOM   3287  HE2 TYR A 205     -14.295  -2.231   7.811  1.00 93.88           H  
ATOM   3288  OH  TYR A 205     -13.404  -4.551   8.735  1.00 93.88           O  
ATOM   3289  HH  TYR A 205     -13.916  -3.933   9.261  1.00 93.88           H  
ATOM   3290  CZ  TYR A 205     -13.136  -4.037   7.513  1.00 93.88           C  
ATOM   3291  N   TRP A 206     -11.837   0.837   3.943  1.00 93.50           N  
ATOM   3292  H   TRP A 206     -12.157   0.757   2.988  1.00 93.50           H  
ATOM   3293  CA  TRP A 206     -11.989   2.139   4.600  1.00 93.50           C  
ATOM   3294  HA  TRP A 206     -11.242   2.231   5.390  1.00 93.50           H  
ATOM   3295  C   TRP A 206     -13.351   2.320   5.268  1.00 93.50           C  
ATOM   3296  CB  TRP A 206     -11.716   3.250   3.585  1.00 93.50           C  
ATOM   3297  HB2 TRP A 206     -12.488   3.232   2.816  1.00 93.50           H  
ATOM   3298  HB3 TRP A 206     -11.782   4.212   4.094  1.00 93.50           H  
ATOM   3299  O   TRP A 206     -13.409   2.815   6.394  1.00 93.50           O  
ATOM   3300  CG  TRP A 206     -10.377   3.159   2.928  1.00 93.50           C  
ATOM   3301  CD1 TRP A 206     -10.155   2.731   1.668  1.00 93.50           C  
ATOM   3302  HD1 TRP A 206     -10.924   2.405   0.983  1.00 93.50           H  
ATOM   3303  CD2 TRP A 206      -9.065   3.459   3.489  1.00 93.50           C  
ATOM   3304  CE2 TRP A 206      -8.081   3.210   2.485  1.00 93.50           C  
ATOM   3305  CE3 TRP A 206      -8.610   3.909   4.746  1.00 93.50           C  
ATOM   3306  HE3 TRP A 206      -9.326   4.075   5.538  1.00 93.50           H  
ATOM   3307  NE1 TRP A 206      -8.807   2.764   1.400  1.00 93.50           N  
ATOM   3308  HE1 TRP A 206      -8.445   2.483   0.500  1.00 93.50           H  
ATOM   3309  CH2 TRP A 206      -6.298   3.896   3.968  1.00 93.50           C  
ATOM   3310  HH2 TRP A 206      -5.251   4.078   4.162  1.00 93.50           H  
ATOM   3311  CZ2 TRP A 206      -6.713   3.417   2.714  1.00 93.50           C  
ATOM   3312  HZ2 TRP A 206      -5.994   3.218   1.933  1.00 93.50           H  
ATOM   3313  CZ3 TRP A 206      -7.242   4.134   4.982  1.00 93.50           C  
ATOM   3314  HZ3 TRP A 206      -6.918   4.485   5.950  1.00 93.50           H  
ATOM   3315  N   ASP A 207     -14.433   1.913   4.608  1.00 91.50           N  
ATOM   3316  H   ASP A 207     -14.330   1.613   3.648  1.00 91.50           H  
ATOM   3317  CA  ASP A 207     -15.795   2.030   5.124  1.00 91.50           C  
ATOM   3318  HA  ASP A 207     -15.928   3.042   5.507  1.00 91.50           H  
ATOM   3319  C   ASP A 207     -16.032   1.046   6.282  1.00 91.50           C  
ATOM   3320  CB  ASP A 207     -16.793   1.845   3.969  1.00 91.50           C  
ATOM   3321  HB2 ASP A 207     -16.484   2.479   3.138  1.00 91.50           H  
ATOM   3322  HB3 ASP A 207     -16.765   0.805   3.642  1.00 91.50           H  
ATOM   3323  O   ASP A 207     -15.896  -0.172   6.144  1.00 91.50           O  
ATOM   3324  CG  ASP A 207     -18.240   2.205   4.307  1.00 91.50           C  
ATOM   3325  OD1 ASP A 207     -18.594   2.230   5.505  1.00 91.50           O  
ATOM   3326  OD2 ASP A 207     -19.009   2.498   3.355  1.00 91.50           O  
ATOM   3327  N   SER A 208     -16.397   1.578   7.449  1.00 93.25           N  
ATOM   3328  H   SER A 208     -16.618   2.563   7.482  1.00 93.25           H  
ATOM   3329  CA  SER A 208     -16.659   0.784   8.651  1.00 93.25           C  
ATOM   3330  HA  SER A 208     -15.820   0.106   8.809  1.00 93.25           H  
ATOM   3331  C   SER A 208     -17.909  -0.088   8.539  1.00 93.25           C  
ATOM   3332  CB  SER A 208     -16.764   1.691   9.877  1.00 93.25           C  
ATOM   3333  HB2 SER A 208     -17.008   1.088  10.752  1.00 93.25           H  
ATOM   3334  HB3 SER A 208     -15.803   2.178  10.043  1.00 93.25           H  
ATOM   3335  O   SER A 208     -18.029  -1.046   9.299  1.00 93.25           O  
ATOM   3336  OG  SER A 208     -17.758   2.680   9.686  1.00 93.25           O  
ATOM   3337  HG  SER A 208     -17.853   3.191  10.493  1.00 93.25           H  
ATOM   3338  N   ALA A 209     -18.803   0.164   7.574  1.00 91.25           N  
ATOM   3339  H   ALA A 209     -18.663   0.960   6.969  1.00 91.25           H  
ATOM   3340  CA  ALA A 209     -19.938  -0.718   7.303  1.00 91.25           C  
ATOM   3341  HA  ALA A 209     -20.565  -0.773   8.193  1.00 91.25           H  
ATOM   3342  C   ALA A 209     -19.490  -2.151   6.965  1.00 91.25           C  
ATOM   3343  CB  ALA A 209     -20.758  -0.113   6.159  1.00 91.25           C  
ATOM   3344  HB1 ALA A 209     -21.072   0.896   6.424  1.00 91.25           H  
ATOM   3345  HB2 ALA A 209     -21.640  -0.728   5.980  1.00 91.25           H  
ATOM   3346  HB3 ALA A 209     -20.157  -0.074   5.251  1.00 91.25           H  
ATOM   3347  O   ALA A 209     -20.184  -3.114   7.276  1.00 91.25           O  
ATOM   3348  N   TYR A 210     -18.296  -2.313   6.391  1.00 92.00           N  
ATOM   3349  H   TYR A 210     -17.749  -1.495   6.166  1.00 92.00           H  
ATOM   3350  CA  TYR A 210     -17.731  -3.627   6.081  1.00 92.00           C  
ATOM   3351  HA  TYR A 210     -18.502  -4.247   5.624  1.00 92.00           H  
ATOM   3352  C   TYR A 210     -17.243  -4.401   7.304  1.00 92.00           C  
ATOM   3353  CB  TYR A 210     -16.588  -3.436   5.091  1.00 92.00           C  
ATOM   3354  HB2 TYR A 210     -16.102  -4.392   4.897  1.00 92.00           H  
ATOM   3355  HB3 TYR A 210     -15.847  -2.794   5.569  1.00 92.00           H  
ATOM   3356  O   TYR A 210     -17.020  -5.605   7.204  1.00 92.00           O  
ATOM   3357  CG  TYR A 210     -16.992  -2.815   3.773  1.00 92.00           C  
ATOM   3358  CD1 TYR A 210     -18.172  -3.213   3.108  1.00 92.00           C  
ATOM   3359  HD1 TYR A 210     -18.793  -3.996   3.517  1.00 92.00           H  
ATOM   3360  CD2 TYR A 210     -16.194  -1.794   3.232  1.00 92.00           C  
ATOM   3361  HD2 TYR A 210     -15.317  -1.451   3.761  1.00 92.00           H  
ATOM   3362  CE1 TYR A 210     -18.553  -2.574   1.912  1.00 92.00           C  
ATOM   3363  HE1 TYR A 210     -19.468  -2.855   1.410  1.00 92.00           H  
ATOM   3364  CE2 TYR A 210     -16.561  -1.172   2.029  1.00 92.00           C  
ATOM   3365  HE2 TYR A 210     -15.952  -0.370   1.639  1.00 92.00           H  
ATOM   3366  OH  TYR A 210     -18.077  -0.962   0.194  1.00 92.00           O  
ATOM   3367  HH  TYR A 210     -17.477  -0.233   0.023  1.00 92.00           H  
ATOM   3368  CZ  TYR A 210     -17.740  -1.561   1.366  1.00 92.00           C  
ATOM   3369  N   ASP A 211     -17.116  -3.757   8.467  1.00 96.31           N  
ATOM   3370  H   ASP A 211     -17.368  -2.781   8.525  1.00 96.31           H  
ATOM   3371  CA  ASP A 211     -16.852  -4.490   9.702  1.00 96.31           C  
ATOM   3372  HA  ASP A 211     -15.933  -5.067   9.594  1.00 96.31           H  
ATOM   3373  C   ASP A 211     -17.994  -5.471  10.009  1.00 96.31           C  
ATOM   3374  CB  ASP A 211     -16.711  -3.540  10.890  1.00 96.31           C  
ATOM   3375  HB2 ASP A 211     -17.661  -3.013  10.978  1.00 96.31           H  
ATOM   3376  HB3 ASP A 211     -16.579  -4.137  11.793  1.00 96.31           H  
ATOM   3377  O   ASP A 211     -17.733  -6.505  10.613  1.00 96.31           O  
ATOM   3378  CG  ASP A 211     -15.564  -2.524  10.845  1.00 96.31           C  
ATOM   3379  OD1 ASP A 211     -14.526  -2.727  10.173  1.00 96.31           O  
ATOM   3380  OD2 ASP A 211     -15.664  -1.523  11.587  1.00 96.31           O  
ATOM   3381  N   ASP A 212     -19.236  -5.183   9.592  1.00 95.25           N  
ATOM   3382  H   ASP A 212     -19.392  -4.334   9.068  1.00 95.25           H  
ATOM   3383  CA  ASP A 212     -20.386  -6.064   9.828  1.00 95.25           C  
ATOM   3384  HA  ASP A 212     -20.513  -6.203  10.902  1.00 95.25           H  
ATOM   3385  C   ASP A 212     -20.146  -7.452   9.239  1.00 95.25           C  
ATOM   3386  CB  ASP A 212     -21.678  -5.449   9.254  1.00 95.25           C  
ATOM   3387  HB2 ASP A 212     -21.523  -5.167   8.213  1.00 95.25           H  
ATOM   3388  HB3 ASP A 212     -22.460  -6.209   9.280  1.00 95.25           H  
ATOM   3389  O   ASP A 212     -20.262  -8.442   9.955  1.00 95.25           O  
ATOM   3390  CG  ASP A 212     -22.176  -4.246  10.055  1.00 95.25           C  
ATOM   3391  OD1 ASP A 212     -21.676  -4.037  11.184  1.00 95.25           O  
ATOM   3392  OD2 ASP A 212     -23.144  -3.578   9.648  1.00 95.25           O  
ATOM   3393  N   ASP A 213     -19.702  -7.513   7.981  1.00 93.69           N  
ATOM   3394  H   ASP A 213     -19.580  -6.642   7.484  1.00 93.69           H  
ATOM   3395  CA  ASP A 213     -19.363  -8.764   7.298  1.00 93.69           C  
ATOM   3396  HA  ASP A 213     -20.254  -9.385   7.208  1.00 93.69           H  
ATOM   3397  C   ASP A 213     -18.300  -9.563   8.069  1.00 93.69           C  
ATOM   3398  CB  ASP A 213     -18.809  -8.445   5.898  1.00 93.69           C  
ATOM   3399  HB2 ASP A 213     -17.979  -7.744   5.987  1.00 93.69           H  
ATOM   3400  HB3 ASP A 213     -18.409  -9.366   5.475  1.00 93.69           H  
ATOM   3401  O   ASP A 213     -18.409 -10.777   8.244  1.00 93.69           O  
ATOM   3402  CG  ASP A 213     -19.824  -7.893   4.896  1.00 93.69           C  
ATOM   3403  OD1 ASP A 213     -21.006  -8.288   4.959  1.00 93.69           O  
ATOM   3404  OD2 ASP A 213     -19.386  -7.277   3.896  1.00 93.69           O  
ATOM   3405  N   VAL A 214     -17.266  -8.871   8.549  1.00 96.06           N  
ATOM   3406  H   VAL A 214     -17.271  -7.872   8.404  1.00 96.06           H  
ATOM   3407  CA  VAL A 214     -16.110  -9.487   9.208  1.00 96.06           C  
ATOM   3408  HA  VAL A 214     -15.831 -10.383   8.654  1.00 96.06           H  
ATOM   3409  C   VAL A 214     -16.445  -9.924  10.641  1.00 96.06           C  
ATOM   3410  CB  VAL A 214     -14.928  -8.504   9.173  1.00 96.06           C  
ATOM   3411  HB  VAL A 214     -15.222  -7.608   9.719  1.00 96.06           H  
ATOM   3412  O   VAL A 214     -15.938 -10.943  11.113  1.00 96.06           O  
ATOM   3413  CG1 VAL A 214     -13.667  -9.099   9.810  1.00 96.06           C  
ATOM   3414 HG11 VAL A 214     -13.829  -9.242  10.878  1.00 96.06           H  
ATOM   3415 HG12 VAL A 214     -13.428 -10.052   9.338  1.00 96.06           H  
ATOM   3416 HG13 VAL A 214     -12.829  -8.414   9.676  1.00 96.06           H  
ATOM   3417  CG2 VAL A 214     -14.546  -8.089   7.746  1.00 96.06           C  
ATOM   3418 HG21 VAL A 214     -13.727  -7.370   7.774  1.00 96.06           H  
ATOM   3419 HG22 VAL A 214     -15.389  -7.610   7.246  1.00 96.06           H  
ATOM   3420 HG23 VAL A 214     -14.246  -8.961   7.166  1.00 96.06           H  
ATOM   3421  N   MET A 215     -17.312  -9.183  11.339  1.00 97.38           N  
ATOM   3422  H   MET A 215     -17.701  -8.370  10.883  1.00 97.38           H  
ATOM   3423  CA  MET A 215     -17.737  -9.463  12.714  1.00 97.38           C  
ATOM   3424  HA  MET A 215     -16.856  -9.713  13.305  1.00 97.38           H  
ATOM   3425  C   MET A 215     -18.696 -10.656  12.835  1.00 97.38           C  
ATOM   3426  CB  MET A 215     -18.407  -8.223  13.326  1.00 97.38           C  
ATOM   3427  HB2 MET A 215     -19.141  -7.828  12.625  1.00 97.38           H  
ATOM   3428  HB3 MET A 215     -18.936  -8.523  14.231  1.00 97.38           H  
ATOM   3429  O   MET A 215     -18.851 -11.178  13.941  1.00 97.38           O  
ATOM   3430  CG  MET A 215     -17.419  -7.123  13.728  1.00 97.38           C  
ATOM   3431  HG2 MET A 215     -16.642  -7.570  14.347  1.00 97.38           H  
ATOM   3432  HG3 MET A 215     -16.933  -6.710  12.844  1.00 97.38           H  
ATOM   3433  SD  MET A 215     -18.181  -5.773  14.676  1.00 97.38           S  
ATOM   3434  CE  MET A 215     -19.301  -5.069  13.434  1.00 97.38           C  
ATOM   3435  HE1 MET A 215     -18.746  -4.844  12.523  1.00 97.38           H  
ATOM   3436  HE2 MET A 215     -19.727  -4.143  13.818  1.00 97.38           H  
ATOM   3437  HE3 MET A 215     -20.101  -5.771  13.199  1.00 97.38           H  
ATOM   3438  N   GLU A 216     -19.336 -11.095  11.746  1.00 96.38           N  
ATOM   3439  H   GLU A 216     -19.260 -10.569  10.887  1.00 96.38           H  
ATOM   3440  CA  GLU A 216     -20.187 -12.297  11.755  1.00 96.38           C  
ATOM   3441  HA  GLU A 216     -20.842 -12.263  12.626  1.00 96.38           H  
ATOM   3442  C   GLU A 216     -19.377 -13.593  11.912  1.00 96.38           C  
ATOM   3443  CB  GLU A 216     -21.066 -12.357  10.492  1.00 96.38           C  
ATOM   3444  HB2 GLU A 216     -21.559 -13.329  10.466  1.00 96.38           H  
ATOM   3445  HB3 GLU A 216     -20.435 -12.285   9.606  1.00 96.38           H  
ATOM   3446  O   GLU A 216     -19.886 -14.600  12.407  1.00 96.38           O  
ATOM   3447  CG  GLU A 216     -22.161 -11.275  10.424  1.00 96.38           C  
ATOM   3448  HG2 GLU A 216     -22.836 -11.517   9.603  1.00 96.38           H  
ATOM   3449  HG3 GLU A 216     -21.701 -10.315  10.190  1.00 96.38           H  
ATOM   3450  CD  GLU A 216     -22.972 -11.147  11.726  1.00 96.38           C  
ATOM   3451  OE1 GLU A 216     -23.088 -10.033  12.303  1.00 96.38           O  
ATOM   3452  OE2 GLU A 216     -23.426 -12.185  12.250  1.00 96.38           O  
ATOM   3453  N   ASN A 217     -18.089 -13.575  11.563  1.00 97.81           N  
ATOM   3454  H   ASN A 217     -17.704 -12.711  11.208  1.00 97.81           H  
ATOM   3455  CA  ASN A 217     -17.189 -14.695  11.799  1.00 97.81           C  
ATOM   3456  HA  ASN A 217     -17.781 -15.601  11.929  1.00 97.81           H  
ATOM   3457  C   ASN A 217     -16.352 -14.493  13.070  1.00 97.81           C  
ATOM   3458  CB  ASN A 217     -16.315 -14.895  10.564  1.00 97.81           C  
ATOM   3459  HB2 ASN A 217     -15.713 -13.999  10.416  1.00 97.81           H  
ATOM   3460  HB3 ASN A 217     -16.942 -15.059   9.687  1.00 97.81           H  
ATOM   3461  O   ASN A 217     -15.810 -13.420  13.320  1.00 97.81           O  
ATOM   3462  CG  ASN A 217     -15.386 -16.070  10.752  1.00 97.81           C  
ATOM   3463  ND2 ASN A 217     -15.826 -17.271  10.464  1.00 97.81           N  
ATOM   3464 HD21 ASN A 217     -16.692 -17.373   9.956  1.00 97.81           H  
ATOM   3465 HD22 ASN A 217     -15.149 -18.019  10.506  1.00 97.81           H  
ATOM   3466  OD1 ASN A 217     -14.297 -15.934  11.280  1.00 97.81           O  
ATOM   3467  N   ARG A 218     -16.158 -15.561  13.854  1.00 98.19           N  
ATOM   3468  H   ARG A 218     -16.615 -16.421  13.586  1.00 98.19           H  
ATOM   3469  CA  ARG A 218     -15.382 -15.512  15.105  1.00 98.19           C  
ATOM   3470  HA  ARG A 218     -15.830 -14.753  15.745  1.00 98.19           H  
ATOM   3471  C   ARG A 218     -13.921 -15.087  14.902  1.00 98.19           C  
ATOM   3472  CB  ARG A 218     -15.478 -16.880  15.799  1.00 98.19           C  
ATOM   3473  HB2 ARG A 218     -16.529 -17.121  15.958  1.00 98.19           H  
ATOM   3474  HB3 ARG A 218     -15.046 -17.640  15.148  1.00 98.19           H  
ATOM   3475  O   ARG A 218     -13.401 -14.333  15.723  1.00 98.19           O  
ATOM   3476  CG  ARG A 218     -14.752 -16.905  17.153  1.00 98.19           C  
ATOM   3477  HG2 ARG A 218     -15.191 -16.160  17.816  1.00 98.19           H  
ATOM   3478  HG3 ARG A 218     -13.696 -16.680  17.008  1.00 98.19           H  
ATOM   3479  CD  ARG A 218     -14.860 -18.293  17.790  1.00 98.19           C  
ATOM   3480  HD2 ARG A 218     -14.483 -19.026  17.077  1.00 98.19           H  
ATOM   3481  HD3 ARG A 218     -15.909 -18.509  17.993  1.00 98.19           H  
ATOM   3482  NE  ARG A 218     -14.081 -18.376  19.041  1.00 98.19           N  
ATOM   3483  HE  ARG A 218     -13.777 -17.504  19.451  1.00 98.19           H  
ATOM   3484  NH1 ARG A 218     -14.177 -20.658  19.285  1.00 98.19           N  
ATOM   3485 HH11 ARG A 218     -13.894 -21.505  19.756  1.00 98.19           H  
ATOM   3486 HH12 ARG A 218     -14.725 -20.721  18.439  1.00 98.19           H  
ATOM   3487  NH2 ARG A 218     -13.024 -19.446  20.757  1.00 98.19           N  
ATOM   3488 HH21 ARG A 218     -12.658 -18.570  21.101  1.00 98.19           H  
ATOM   3489 HH22 ARG A 218     -12.779 -20.309  21.222  1.00 98.19           H  
ATOM   3490  CZ  ARG A 218     -13.766 -19.488  19.685  1.00 98.19           C  
ATOM   3491  N   VAL A 219     -13.244 -15.589  13.868  1.00 98.25           N  
ATOM   3492  H   VAL A 219     -13.749 -16.111  13.167  1.00 98.25           H  
ATOM   3493  CA  VAL A 219     -11.841 -15.251  13.569  1.00 98.25           C  
ATOM   3494  HA  VAL A 219     -11.255 -15.320  14.486  1.00 98.25           H  
ATOM   3495  C   VAL A 219     -11.753 -13.806  13.085  1.00 98.25           C  
ATOM   3496  CB  VAL A 219     -11.216 -16.225  12.547  1.00 98.25           C  
ATOM   3497  HB  VAL A 219     -11.765 -16.175  11.606  1.00 98.25           H  
ATOM   3498  O   VAL A 219     -10.973 -13.035  13.643  1.00 98.25           O  
ATOM   3499  CG1 VAL A 219      -9.752 -15.873  12.262  1.00 98.25           C  
ATOM   3500 HG11 VAL A 219      -9.664 -14.871  11.843  1.00 98.25           H  
ATOM   3501 HG12 VAL A 219      -9.355 -16.575  11.528  1.00 98.25           H  
ATOM   3502 HG13 VAL A 219      -9.155 -15.948  13.171  1.00 98.25           H  
ATOM   3503  CG2 VAL A 219     -11.272 -17.662  13.080  1.00 98.25           C  
ATOM   3504 HG21 VAL A 219     -10.776 -18.327  12.373  1.00 98.25           H  
ATOM   3505 HG22 VAL A 219     -12.305 -17.997  13.178  1.00 98.25           H  
ATOM   3506 HG23 VAL A 219     -10.754 -17.738  14.036  1.00 98.25           H  
ATOM   3507  N   GLY A 220     -12.620 -13.409  12.148  1.00 98.19           N  
ATOM   3508  H   GLY A 220     -13.236 -14.100  11.744  1.00 98.19           H  
ATOM   3509  CA  GLY A 220     -12.729 -12.023  11.679  1.00 98.19           C  
ATOM   3510  HA2 GLY A 220     -13.565 -11.953  10.982  1.00 98.19           H  
ATOM   3511  HA3 GLY A 220     -11.816 -11.740  11.156  1.00 98.19           H  
ATOM   3512  C   GLY A 220     -12.973 -11.028  12.822  1.00 98.19           C  
ATOM   3513  O   GLY A 220     -12.216 -10.068  12.982  1.00 98.19           O  
ATOM   3514  N   LEU A 221     -13.945 -11.318  13.695  1.00 98.56           N  
ATOM   3515  H   LEU A 221     -14.578 -12.067  13.451  1.00 98.56           H  
ATOM   3516  CA  LEU A 221     -14.235 -10.549  14.908  1.00 98.56           C  
ATOM   3517  HA  LEU A 221     -14.547  -9.549  14.605  1.00 98.56           H  
ATOM   3518  C   LEU A 221     -13.001 -10.406  15.809  1.00 98.56           C  
ATOM   3519  CB  LEU A 221     -15.388 -11.242  15.667  1.00 98.56           C  
ATOM   3520  HB2 LEU A 221     -15.107 -12.278  15.853  1.00 98.56           H  
ATOM   3521  HB3 LEU A 221     -16.270 -11.252  15.027  1.00 98.56           H  
ATOM   3522  O   LEU A 221     -12.719  -9.319  16.312  1.00 98.56           O  
ATOM   3523  CG  LEU A 221     -15.760 -10.599  17.018  1.00 98.56           C  
ATOM   3524  HG  LEU A 221     -14.891 -10.590  17.675  1.00 98.56           H  
ATOM   3525  CD1 LEU A 221     -16.259  -9.171  16.845  1.00 98.56           C  
ATOM   3526 HD11 LEU A 221     -17.149  -9.159  16.216  1.00 98.56           H  
ATOM   3527 HD12 LEU A 221     -15.475  -8.584  16.367  1.00 98.56           H  
ATOM   3528 HD13 LEU A 221     -16.488  -8.729  17.814  1.00 98.56           H  
ATOM   3529  CD2 LEU A 221     -16.859 -11.399  17.714  1.00 98.56           C  
ATOM   3530 HD21 LEU A 221     -17.734 -11.455  17.068  1.00 98.56           H  
ATOM   3531 HD22 LEU A 221     -16.503 -12.410  17.914  1.00 98.56           H  
ATOM   3532 HD23 LEU A 221     -17.136 -10.921  18.654  1.00 98.56           H  
ATOM   3533  N   ASN A 222     -12.254 -11.492  16.023  1.00 98.38           N  
ATOM   3534  H   ASN A 222     -12.520 -12.350  15.561  1.00 98.38           H  
ATOM   3535  CA  ASN A 222     -11.053 -11.467  16.855  1.00 98.38           C  
ATOM   3536  HA  ASN A 222     -11.303 -11.011  17.813  1.00 98.38           H  
ATOM   3537  C   ASN A 222      -9.938 -10.611  16.243  1.00 98.38           C  
ATOM   3538  CB  ASN A 222     -10.555 -12.899  17.092  1.00 98.38           C  
ATOM   3539  HB2 ASN A 222     -10.484 -13.417  16.135  1.00 98.38           H  
ATOM   3540  HB3 ASN A 222      -9.553 -12.866  17.520  1.00 98.38           H  
ATOM   3541  O   ASN A 222      -9.277  -9.886  16.986  1.00 98.38           O  
ATOM   3542  CG  ASN A 222     -11.424 -13.706  18.032  1.00 98.38           C  
ATOM   3543  ND2 ASN A 222     -11.380 -15.010  17.919  1.00 98.38           N  
ATOM   3544 HD21 ASN A 222     -12.074 -15.534  18.430  1.00 98.38           H  
ATOM   3545 HD22 ASN A 222     -10.891 -15.403  17.127  1.00 98.38           H  
ATOM   3546  OD1 ASN A 222     -12.069 -13.208  18.947  1.00 98.38           O  
ATOM   3547  N   LEU A 223      -9.740 -10.680  14.923  1.00 98.44           N  
ATOM   3548  H   LEU A 223     -10.321 -11.304  14.382  1.00 98.44           H  
ATOM   3549  CA  LEU A 223      -8.737  -9.886  14.213  1.00 98.44           C  
ATOM   3550  HA  LEU A 223      -7.772 -10.010  14.705  1.00 98.44           H  
ATOM   3551  C   LEU A 223      -9.063  -8.389  14.278  1.00 98.44           C  
ATOM   3552  CB  LEU A 223      -8.626 -10.373  12.754  1.00 98.44           C  
ATOM   3553  HB2 LEU A 223      -9.624 -10.387  12.315  1.00 98.44           H  
ATOM   3554  HB3 LEU A 223      -8.031  -9.654  12.193  1.00 98.44           H  
ATOM   3555  O   LEU A 223      -8.195  -7.594  14.646  1.00 98.44           O  
ATOM   3556  CG  LEU A 223      -7.986 -11.764  12.576  1.00 98.44           C  
ATOM   3557  HG  LEU A 223      -8.501 -12.494  13.200  1.00 98.44           H  
ATOM   3558  CD1 LEU A 223      -8.103 -12.201  11.116  1.00 98.44           C  
ATOM   3559 HD11 LEU A 223      -7.681 -13.199  10.991  1.00 98.44           H  
ATOM   3560 HD12 LEU A 223      -9.153 -12.232  10.824  1.00 98.44           H  
ATOM   3561 HD13 LEU A 223      -7.576 -11.506  10.464  1.00 98.44           H  
ATOM   3562  CD2 LEU A 223      -6.504 -11.762  12.959  1.00 98.44           C  
ATOM   3563 HD21 LEU A 223      -6.079 -12.747  12.765  1.00 98.44           H  
ATOM   3564 HD22 LEU A 223      -6.384 -11.544  14.020  1.00 98.44           H  
ATOM   3565 HD23 LEU A 223      -5.967 -11.022  12.365  1.00 98.44           H  
ATOM   3566  N   LEU A 224     -10.317  -8.003  14.010  1.00 98.25           N  
ATOM   3567  H   LEU A 224     -10.982  -8.699  13.703  1.00 98.25           H  
ATOM   3568  CA  LEU A 224     -10.757  -6.608  14.126  1.00 98.25           C  
ATOM   3569  HA  LEU A 224     -10.090  -5.972  13.543  1.00 98.25           H  
ATOM   3570  C   LEU A 224     -10.672  -6.089  15.558  1.00 98.25           C  
ATOM   3571  CB  LEU A 224     -12.201  -6.451  13.626  1.00 98.25           C  
ATOM   3572  HB2 LEU A 224     -12.555  -5.467  13.935  1.00 98.25           H  
ATOM   3573  HB3 LEU A 224     -12.832  -7.196  14.110  1.00 98.25           H  
ATOM   3574  O   LEU A 224     -10.194  -4.976  15.784  1.00 98.25           O  
ATOM   3575  CG  LEU A 224     -12.383  -6.558  12.108  1.00 98.25           C  
ATOM   3576  HG  LEU A 224     -12.152  -7.574  11.786  1.00 98.25           H  
ATOM   3577  CD1 LEU A 224     -13.843  -6.238  11.794  1.00 98.25           C  
ATOM   3578 HD11 LEU A 224     -14.495  -7.011  12.201  1.00 98.25           H  
ATOM   3579 HD12 LEU A 224     -13.978  -6.187  10.714  1.00 98.25           H  
ATOM   3580 HD13 LEU A 224     -14.122  -5.269  12.208  1.00 98.25           H  
ATOM   3581  CD2 LEU A 224     -11.496  -5.583  11.330  1.00 98.25           C  
ATOM   3582 HD21 LEU A 224     -11.708  -5.687  10.266  1.00 98.25           H  
ATOM   3583 HD22 LEU A 224     -11.709  -4.561  11.644  1.00 98.25           H  
ATOM   3584 HD23 LEU A 224     -10.442  -5.820  11.473  1.00 98.25           H  
ATOM   3585  N   TYR A 225     -11.094  -6.897  16.530  1.00 98.56           N  
ATOM   3586  H   TYR A 225     -11.523  -7.775  16.275  1.00 98.56           H  
ATOM   3587  CA  TYR A 225     -10.992  -6.551  17.943  1.00 98.56           C  
ATOM   3588  HA  TYR A 225     -11.520  -5.615  18.126  1.00 98.56           H  
ATOM   3589  C   TYR A 225      -9.533  -6.327  18.358  1.00 98.56           C  
ATOM   3590  CB  TYR A 225     -11.668  -7.644  18.775  1.00 98.56           C  
ATOM   3591  HB2 TYR A 225     -11.254  -8.613  18.497  1.00 98.56           H  
ATOM   3592  HB3 TYR A 225     -12.732  -7.658  18.542  1.00 98.56           H  
ATOM   3593  O   TYR A 225      -9.216  -5.281  18.919  1.00 98.56           O  
ATOM   3594  CG  TYR A 225     -11.493  -7.450  20.263  1.00 98.56           C  
ATOM   3595  CD1 TYR A 225     -10.454  -8.125  20.932  1.00 98.56           C  
ATOM   3596  HD1 TYR A 225      -9.784  -8.765  20.377  1.00 98.56           H  
ATOM   3597  CD2 TYR A 225     -12.326  -6.555  20.960  1.00 98.56           C  
ATOM   3598  HD2 TYR A 225     -13.107  -6.020  20.439  1.00 98.56           H  
ATOM   3599  CE1 TYR A 225     -10.250  -7.914  22.307  1.00 98.56           C  
ATOM   3600  HE1 TYR A 225      -9.431  -8.400  22.817  1.00 98.56           H  
ATOM   3601  CE2 TYR A 225     -12.124  -6.342  22.337  1.00 98.56           C  
ATOM   3602  HE2 TYR A 225     -12.744  -5.649  22.885  1.00 98.56           H  
ATOM   3603  OH  TYR A 225     -10.882  -6.819  24.332  1.00 98.56           O  
ATOM   3604  HH  TYR A 225     -10.122  -7.296  24.674  1.00 98.56           H  
ATOM   3605  CZ  TYR A 225     -11.086  -7.021  23.008  1.00 98.56           C  
ATOM   3606  N   ALA A 226      -8.632  -7.260  18.035  1.00 97.88           N  
ATOM   3607  H   ALA A 226      -8.937  -8.077  17.526  1.00 97.88           H  
ATOM   3608  CA  ALA A 226      -7.210  -7.148  18.361  1.00 97.88           C  
ATOM   3609  HA  ALA A 226      -7.099  -7.058  19.441  1.00 97.88           H  
ATOM   3610  C   ALA A 226      -6.567  -5.905  17.729  1.00 97.88           C  
ATOM   3611  CB  ALA A 226      -6.505  -8.427  17.892  1.00 97.88           C  
ATOM   3612  HB1 ALA A 226      -6.662  -8.570  16.823  1.00 97.88           H  
ATOM   3613  HB2 ALA A 226      -6.902  -9.288  18.429  1.00 97.88           H  
ATOM   3614  HB3 ALA A 226      -5.435  -8.349  18.080  1.00 97.88           H  
ATOM   3615  O   ALA A 226      -5.792  -5.208  18.383  1.00 97.88           O  
ATOM   3616  N   GLN A 227      -6.918  -5.603  16.475  1.00 97.50           N  
ATOM   3617  H   GLN A 227      -7.537  -6.225  15.975  1.00 97.50           H  
ATOM   3618  CA  GLN A 227      -6.458  -4.393  15.804  1.00 97.50           C  
ATOM   3619  HA  GLN A 227      -5.371  -4.351  15.871  1.00 97.50           H  
ATOM   3620  C   GLN A 227      -6.971  -3.130  16.498  1.00 97.50           C  
ATOM   3621  CB  GLN A 227      -6.860  -4.447  14.324  1.00 97.50           C  
ATOM   3622  HB2 GLN A 227      -7.943  -4.369  14.225  1.00 97.50           H  
ATOM   3623  HB3 GLN A 227      -6.531  -5.392  13.891  1.00 97.50           H  
ATOM   3624  O   GLN A 227      -6.183  -2.241  16.801  1.00 97.50           O  
ATOM   3625  CG  GLN A 227      -6.187  -3.298  13.572  1.00 97.50           C  
ATOM   3626  HG2 GLN A 227      -5.105  -3.408  13.650  1.00 97.50           H  
ATOM   3627  HG3 GLN A 227      -6.457  -2.351  14.040  1.00 97.50           H  
ATOM   3628  CD  GLN A 227      -6.559  -3.234  12.101  1.00 97.50           C  
ATOM   3629  NE2 GLN A 227      -7.109  -2.117  11.678  1.00 97.50           N  
ATOM   3630 HE21 GLN A 227      -7.366  -2.058  10.703  1.00 97.50           H  
ATOM   3631 HE22 GLN A 227      -7.266  -1.377  12.346  1.00 97.50           H  
ATOM   3632  OE1 GLN A 227      -6.328  -4.135  11.306  1.00 97.50           O  
ATOM   3633  N   THR A 228      -8.266  -3.074  16.800  1.00 98.12           N  
ATOM   3634  H   THR A 228      -8.854  -3.851  16.533  1.00 98.12           H  
ATOM   3635  CA  THR A 228      -8.893  -1.901  17.420  1.00 98.12           C  
ATOM   3636  HA  THR A 228      -8.694  -1.026  16.801  1.00 98.12           H  
ATOM   3637  C   THR A 228      -8.328  -1.626  18.811  1.00 98.12           C  
ATOM   3638  CB  THR A 228     -10.408  -2.097  17.506  1.00 98.12           C  
ATOM   3639  HB  THR A 228     -10.634  -2.943  18.155  1.00 98.12           H  
ATOM   3640  O   THR A 228      -8.063  -0.475  19.145  1.00 98.12           O  
ATOM   3641  CG2 THR A 228     -11.131  -0.859  18.022  1.00 98.12           C  
ATOM   3642 HG21 THR A 228     -10.949  -0.018  17.353  1.00 98.12           H  
ATOM   3643 HG22 THR A 228     -12.199  -1.075  18.055  1.00 98.12           H  
ATOM   3644 HG23 THR A 228     -10.791  -0.595  19.024  1.00 98.12           H  
ATOM   3645  OG1 THR A 228     -10.928  -2.348  16.222  1.00 98.12           O  
ATOM   3646  HG1 THR A 228     -10.720  -3.254  15.984  1.00 98.12           H  
ATOM   3647  N   VAL A 229      -8.095  -2.670  19.614  1.00 97.19           N  
ATOM   3648  H   VAL A 229      -8.343  -3.595  19.291  1.00 97.19           H  
ATOM   3649  CA  VAL A 229      -7.434  -2.537  20.921  1.00 97.19           C  
ATOM   3650  HA  VAL A 229      -7.990  -1.820  21.525  1.00 97.19           H  
ATOM   3651  C   VAL A 229      -6.028  -1.962  20.755  1.00 97.19           C  
ATOM   3652  CB  VAL A 229      -7.408  -3.881  21.673  1.00 97.19           C  
ATOM   3653  HB  VAL A 229      -7.002  -4.655  21.021  1.00 97.19           H  
ATOM   3654  O   VAL A 229      -5.715  -0.966  21.401  1.00 97.19           O  
ATOM   3655  CG1 VAL A 229      -6.560  -3.824  22.949  1.00 97.19           C  
ATOM   3656 HG11 VAL A 229      -6.869  -2.990  23.580  1.00 97.19           H  
ATOM   3657 HG12 VAL A 229      -5.506  -3.693  22.703  1.00 97.19           H  
ATOM   3658 HG13 VAL A 229      -6.647  -4.754  23.510  1.00 97.19           H  
ATOM   3659  CG2 VAL A 229      -8.829  -4.283  22.092  1.00 97.19           C  
ATOM   3660 HG21 VAL A 229      -9.245  -3.519  22.749  1.00 97.19           H  
ATOM   3661 HG22 VAL A 229      -8.801  -5.244  22.606  1.00 97.19           H  
ATOM   3662 HG23 VAL A 229      -9.478  -4.374  21.221  1.00 97.19           H  
ATOM   3663  N   SER A 230      -5.221  -2.512  19.840  1.00 95.31           N  
ATOM   3664  H   SER A 230      -5.542  -3.314  19.317  1.00 95.31           H  
ATOM   3665  CA  SER A 230      -3.868  -1.997  19.591  1.00 95.31           C  
ATOM   3666  HA  SER A 230      -3.310  -2.048  20.526  1.00 95.31           H  
ATOM   3667  C   SER A 230      -3.880  -0.536  19.132  1.00 95.31           C  
ATOM   3668  CB  SER A 230      -3.152  -2.849  18.540  1.00 95.31           C  
ATOM   3669  HB2 SER A 230      -3.261  -3.904  18.792  1.00 95.31           H  
ATOM   3670  HB3 SER A 230      -3.583  -2.672  17.555  1.00 95.31           H  
ATOM   3671  O   SER A 230      -3.073   0.267  19.594  1.00 95.31           O  
ATOM   3672  OG  SER A 230      -1.773  -2.515  18.534  1.00 95.31           O  
ATOM   3673  HG  SER A 230      -1.459  -2.746  19.412  1.00 95.31           H  
ATOM   3674  N   ASP A 231      -4.816  -0.161  18.260  1.00 95.75           N  
ATOM   3675  H   ASP A 231      -5.425  -0.867  17.871  1.00 95.75           H  
ATOM   3676  CA  ASP A 231      -4.926   1.205  17.749  1.00 95.75           C  
ATOM   3677  HA  ASP A 231      -3.945   1.527  17.399  1.00 95.75           H  
ATOM   3678  C   ASP A 231      -5.362   2.199  18.850  1.00 95.75           C  
ATOM   3679  CB  ASP A 231      -5.885   1.228  16.545  1.00 95.75           C  
ATOM   3680  HB2 ASP A 231      -6.849   0.825  16.855  1.00 95.75           H  
ATOM   3681  HB3 ASP A 231      -6.028   2.267  16.248  1.00 95.75           H  
ATOM   3682  O   ASP A 231      -4.913   3.347  18.855  1.00 95.75           O  
ATOM   3683  CG  ASP A 231      -5.406   0.461  15.299  1.00 95.75           C  
ATOM   3684  OD1 ASP A 231      -4.218   0.067  15.193  1.00 95.75           O  
ATOM   3685  OD2 ASP A 231      -6.218   0.270  14.363  1.00 95.75           O  
ATOM   3686  N   ILE A 232      -6.180   1.773  19.822  1.00 96.25           N  
ATOM   3687  H   ILE A 232      -6.529   0.827  19.764  1.00 96.25           H  
ATOM   3688  CA  ILE A 232      -6.518   2.573  21.016  1.00 96.25           C  
ATOM   3689  HA  ILE A 232      -6.777   3.584  20.700  1.00 96.25           H  
ATOM   3690  C   ILE A 232      -5.305   2.705  21.945  1.00 96.25           C  
ATOM   3691  CB  ILE A 232      -7.743   1.975  21.752  1.00 96.25           C  
ATOM   3692  HB  ILE A 232      -7.574   0.908  21.895  1.00 96.25           H  
ATOM   3693  O   ILE A 232      -4.985   3.812  22.374  1.00 96.25           O  
ATOM   3694  CG1 ILE A 232      -9.022   2.170  20.907  1.00 96.25           C  
ATOM   3695 HG12 ILE A 232      -8.804   1.949  19.862  1.00 96.25           H  
ATOM   3696 HG13 ILE A 232      -9.344   3.209  20.967  1.00 96.25           H  
ATOM   3697  CG2 ILE A 232      -7.946   2.624  23.138  1.00 96.25           C  
ATOM   3698 HG21 ILE A 232      -7.109   2.385  23.794  1.00 96.25           H  
ATOM   3699 HG22 ILE A 232      -8.018   3.707  23.034  1.00 96.25           H  
ATOM   3700 HG23 ILE A 232      -8.848   2.244  23.617  1.00 96.25           H  
ATOM   3701  CD1 ILE A 232     -10.183   1.260  21.317  1.00 96.25           C  
ATOM   3702 HD11 ILE A 232     -10.469   1.440  22.353  1.00 96.25           H  
ATOM   3703 HD12 ILE A 232      -9.884   0.218  21.203  1.00 96.25           H  
ATOM   3704 HD13 ILE A 232     -11.042   1.456  20.675  1.00 96.25           H  
ATOM   3705  N   GLU A 233      -4.601   1.607  22.232  1.00 93.69           N  
ATOM   3706  H   GLU A 233      -4.914   0.723  21.857  1.00 93.69           H  
ATOM   3707  CA  GLU A 233      -3.414   1.595  23.105  1.00 93.69           C  
ATOM   3708  HA  GLU A 233      -3.674   1.997  24.084  1.00 93.69           H  
ATOM   3709  C   GLU A 233      -2.277   2.464  22.550  1.00 93.69           C  
ATOM   3710  CB  GLU A 233      -2.921   0.150  23.279  1.00 93.69           C  
ATOM   3711  HB2 GLU A 233      -1.927   0.165  23.727  1.00 93.69           H  
ATOM   3712  HB3 GLU A 233      -2.848  -0.313  22.295  1.00 93.69           H  
ATOM   3713  O   GLU A 233      -1.581   3.144  23.303  1.00 93.69           O  
ATOM   3714  CG  GLU A 233      -3.845  -0.677  24.188  1.00 93.69           C  
ATOM   3715  HG2 GLU A 233      -3.802  -0.253  25.191  1.00 93.69           H  
ATOM   3716  HG3 GLU A 233      -4.875  -0.588  23.842  1.00 93.69           H  
ATOM   3717  CD  GLU A 233      -3.469  -2.167  24.247  1.00 93.69           C  
ATOM   3718  OE1 GLU A 233      -4.040  -2.857  25.124  1.00 93.69           O  
ATOM   3719  OE2 GLU A 233      -2.655  -2.624  23.410  1.00 93.69           O  
ATOM   3720  N   ARG A 234      -2.131   2.511  21.221  1.00 90.94           N  
ATOM   3721  H   ARG A 234      -2.701   1.878  20.678  1.00 90.94           H  
ATOM   3722  CA  ARG A 234      -1.177   3.383  20.515  1.00 90.94           C  
ATOM   3723  HA  ARG A 234      -0.239   3.394  21.070  1.00 90.94           H  
ATOM   3724  C   ARG A 234      -1.629   4.845  20.436  1.00 90.94           C  
ATOM   3725  CB  ARG A 234      -0.929   2.813  19.110  1.00 90.94           C  
ATOM   3726  HB2 ARG A 234      -1.886   2.690  18.603  1.00 90.94           H  
ATOM   3727  HB3 ARG A 234      -0.325   3.518  18.538  1.00 90.94           H  
ATOM   3728  O   ARG A 234      -0.883   5.685  19.931  1.00 90.94           O  
ATOM   3729  CG  ARG A 234      -0.177   1.476  19.143  1.00 90.94           C  
ATOM   3730  HG2 ARG A 234       0.846   1.651  19.475  1.00 90.94           H  
ATOM   3731  HG3 ARG A 234      -0.646   0.792  19.850  1.00 90.94           H  
ATOM   3732  CD  ARG A 234      -0.173   0.829  17.751  1.00 90.94           C  
ATOM   3733  HD2 ARG A 234       0.391   1.446  17.052  1.00 90.94           H  
ATOM   3734  HD3 ARG A 234      -1.201   0.772  17.393  1.00 90.94           H  
ATOM   3735  NE  ARG A 234       0.374  -0.540  17.799  1.00 90.94           N  
ATOM   3736  HE  ARG A 234      -0.314  -1.278  17.846  1.00 90.94           H  
ATOM   3737  NH1 ARG A 234       2.600  -0.011  17.946  1.00 90.94           N  
ATOM   3738 HH11 ARG A 234       2.353   0.968  17.925  1.00 90.94           H  
ATOM   3739 HH12 ARG A 234       3.526  -0.328  18.194  1.00 90.94           H  
ATOM   3740  NH2 ARG A 234       1.997  -2.132  18.053  1.00 90.94           N  
ATOM   3741 HH21 ARG A 234       1.286  -2.848  18.096  1.00 90.94           H  
ATOM   3742 HH22 ARG A 234       2.963  -2.370  18.228  1.00 90.94           H  
ATOM   3743  CZ  ARG A 234       1.643  -0.886  17.921  1.00 90.94           C  
ATOM   3744  N   GLY A 235      -2.848   5.159  20.875  1.00 91.88           N  
ATOM   3745  H   GLY A 235      -3.395   4.434  21.318  1.00 91.88           H  
ATOM   3746  CA  GLY A 235      -3.444   6.491  20.762  1.00 91.88           C  
ATOM   3747  HA2 GLY A 235      -2.770   7.228  21.199  1.00 91.88           H  
ATOM   3748  HA3 GLY A 235      -4.380   6.495  21.320  1.00 91.88           H  
ATOM   3749  C   GLY A 235      -3.756   6.909  19.322  1.00 91.88           C  
ATOM   3750  O   GLY A 235      -3.817   8.103  19.029  1.00 91.88           O  
ATOM   3751  N   TRP A 236      -3.910   5.949  18.406  1.00 92.62           N  
ATOM   3752  H   TRP A 236      -3.898   4.988  18.715  1.00 92.62           H  
ATOM   3753  CA  TRP A 236      -4.314   6.210  17.022  1.00 92.62           C  
ATOM   3754  HA  TRP A 236      -3.829   7.119  16.664  1.00 92.62           H  
ATOM   3755  C   TRP A 236      -5.818   6.446  16.931  1.00 92.62           C  
ATOM   3756  CB  TRP A 236      -3.900   5.047  16.117  1.00 92.62           C  
ATOM   3757  HB2 TRP A 236      -4.296   5.243  15.120  1.00 92.62           H  
ATOM   3758  HB3 TRP A 236      -4.371   4.129  16.469  1.00 92.62           H  
ATOM   3759  O   TRP A 236      -6.249   7.330  16.199  1.00 92.62           O  
ATOM   3760  CG  TRP A 236      -2.433   4.787  15.965  1.00 92.62           C  
ATOM   3761  CD1 TRP A 236      -1.418   5.390  16.630  1.00 92.62           C  
ATOM   3762  HD1 TRP A 236      -1.531   6.141  17.397  1.00 92.62           H  
ATOM   3763  CD2 TRP A 236      -1.802   3.815  15.082  1.00 92.62           C  
ATOM   3764  CE2 TRP A 236      -0.387   3.930  15.220  1.00 92.62           C  
ATOM   3765  CE3 TRP A 236      -2.288   2.837  14.190  1.00 92.62           C  
ATOM   3766  HE3 TRP A 236      -3.354   2.693  14.092  1.00 92.62           H  
ATOM   3767  NE1 TRP A 236      -0.210   4.902  16.178  1.00 92.62           N  
ATOM   3768  HE1 TRP A 236       0.682   5.189  16.557  1.00 92.62           H  
ATOM   3769  CH2 TRP A 236      -0.010   2.187  13.597  1.00 92.62           C  
ATOM   3770  HH2 TRP A 236       0.669   1.574  13.023  1.00 92.62           H  
ATOM   3771  CZ2 TRP A 236       0.507   3.143  14.485  1.00 92.62           C  
ATOM   3772  HZ2 TRP A 236       1.574   3.263  14.593  1.00 92.62           H  
ATOM   3773  CZ3 TRP A 236      -1.401   2.022  13.465  1.00 92.62           C  
ATOM   3774  HZ3 TRP A 236      -1.796   1.259  12.810  1.00 92.62           H  
ATOM   3775  N   ILE A 237      -6.595   5.706  17.726  1.00 95.69           N  
ATOM   3776  H   ILE A 237      -6.147   4.999  18.291  1.00 95.69           H  
ATOM   3777  CA  ILE A 237      -8.012   5.982  17.964  1.00 95.69           C  
ATOM   3778  HA  ILE A 237      -8.419   6.526  17.113  1.00 95.69           H  
ATOM   3779  C   ILE A 237      -8.117   6.876  19.196  1.00 95.69           C  
ATOM   3780  CB  ILE A 237      -8.815   4.676  18.106  1.00 95.69           C  
ATOM   3781  HB  ILE A 237      -8.369   4.084  18.905  1.00 95.69           H  
ATOM   3782  O   ILE A 237      -7.623   6.541  20.275  1.00 95.69           O  
ATOM   3783  CG1 ILE A 237      -8.733   3.877  16.786  1.00 95.69           C  
ATOM   3784 HG12 ILE A 237      -9.233   4.444  16.001  1.00 95.69           H  
ATOM   3785 HG13 ILE A 237      -7.691   3.764  16.488  1.00 95.69           H  
ATOM   3786  CG2 ILE A 237     -10.283   4.983  18.465  1.00 95.69           C  
ATOM   3787 HG21 ILE A 237     -10.345   5.527  19.408  1.00 95.69           H  
ATOM   3788 HG22 ILE A 237     -10.745   5.578  17.677  1.00 95.69           H  
ATOM   3789 HG23 ILE A 237     -10.845   4.058  18.593  1.00 95.69           H  
ATOM   3790  CD1 ILE A 237      -9.333   2.470  16.856  1.00 95.69           C  
ATOM   3791 HD11 ILE A 237      -9.216   1.980  15.889  1.00 95.69           H  
ATOM   3792 HD12 ILE A 237      -8.814   1.881  17.612  1.00 95.69           H  
ATOM   3793 HD13 ILE A 237     -10.395   2.514  17.100  1.00 95.69           H  
ATOM   3794  N   LEU A 238      -8.764   8.028  19.039  1.00 92.50           N  
ATOM   3795  H   LEU A 238      -9.233   8.202  18.161  1.00 92.50           H  
ATOM   3796  CA  LEU A 238      -8.860   9.015  20.105  1.00 92.50           C  
ATOM   3797  HA  LEU A 238      -7.947   8.974  20.699  1.00 92.50           H  
ATOM   3798  C   LEU A 238     -10.027   8.692  21.034  1.00 92.50           C  
ATOM   3799  CB  LEU A 238      -8.981  10.425  19.519  1.00 92.50           C  
ATOM   3800  HB2 LEU A 238      -9.892  10.470  18.923  1.00 92.50           H  
ATOM   3801  HB3 LEU A 238      -9.085  11.122  20.351  1.00 92.50           H  
ATOM   3802  O   LEU A 238     -11.184   8.653  20.613  1.00 92.50           O  
ATOM   3803  CG  LEU A 238      -7.803  10.873  18.637  1.00 92.50           C  
ATOM   3804  HG  LEU A 238      -7.745  10.251  17.743  1.00 92.50           H  
ATOM   3805  CD1 LEU A 238      -8.074  12.318  18.213  1.00 92.50           C  
ATOM   3806 HD11 LEU A 238      -8.833  12.320  17.431  1.00 92.50           H  
ATOM   3807 HD12 LEU A 238      -7.161  12.759  17.814  1.00 92.50           H  
ATOM   3808 HD13 LEU A 238      -8.397  12.917  19.065  1.00 92.50           H  
ATOM   3809  CD2 LEU A 238      -6.457  10.817  19.364  1.00 92.50           C  
ATOM   3810 HD21 LEU A 238      -6.201   9.782  19.586  1.00 92.50           H  
ATOM   3811 HD22 LEU A 238      -6.497  11.393  20.288  1.00 92.50           H  
ATOM   3812 HD23 LEU A 238      -5.670  11.207  18.718  1.00 92.50           H  
ATOM   3813  N   VAL A 239      -9.715   8.520  22.319  1.00 95.56           N  
ATOM   3814  H   VAL A 239      -8.739   8.534  22.578  1.00 95.56           H  
ATOM   3815  CA  VAL A 239     -10.686   8.141  23.349  1.00 95.56           C  
ATOM   3816  HA  VAL A 239     -11.683   8.158  22.907  1.00 95.56           H  
ATOM   3817  C   VAL A 239     -10.705   9.144  24.496  1.00 95.56           C  
ATOM   3818  CB  VAL A 239     -10.460   6.694  23.836  1.00 95.56           C  
ATOM   3819  HB  VAL A 239     -11.278   6.436  24.509  1.00 95.56           H  
ATOM   3820  O   VAL A 239      -9.668   9.558  25.015  1.00 95.56           O  
ATOM   3821  CG1 VAL A 239     -10.496   5.730  22.649  1.00 95.56           C  
ATOM   3822 HG11 VAL A 239     -10.727   4.720  22.987  1.00 95.56           H  
ATOM   3823 HG12 VAL A 239     -11.246   6.076  21.936  1.00 95.56           H  
ATOM   3824 HG13 VAL A 239      -9.536   5.719  22.133  1.00 95.56           H  
ATOM   3825  CG2 VAL A 239      -9.135   6.465  24.573  1.00 95.56           C  
ATOM   3826 HG21 VAL A 239      -8.293   6.746  23.941  1.00 95.56           H  
ATOM   3827 HG22 VAL A 239      -9.040   5.409  24.827  1.00 95.56           H  
ATOM   3828 HG23 VAL A 239      -9.107   7.048  25.493  1.00 95.56           H  
ATOM   3829  N   THR A 240     -11.902   9.546  24.919  1.00 95.75           N  
ATOM   3830  H   THR A 240     -12.720   9.217  24.425  1.00 95.75           H  
ATOM   3831  CA  THR A 240     -12.081  10.314  26.159  1.00 95.75           C  
ATOM   3832  HA  THR A 240     -11.292  11.064  26.215  1.00 95.75           H  
ATOM   3833  C   THR A 240     -11.951   9.405  27.383  1.00 95.75           C  
ATOM   3834  CB  THR A 240     -13.427  11.047  26.204  1.00 95.75           C  
ATOM   3835  HB  THR A 240     -13.481  11.613  27.134  1.00 95.75           H  
ATOM   3836  O   THR A 240     -12.080   8.184  27.290  1.00 95.75           O  
ATOM   3837  CG2 THR A 240     -13.620  12.024  25.046  1.00 95.75           C  
ATOM   3838 HG21 THR A 240     -12.840  12.784  25.074  1.00 95.75           H  
ATOM   3839 HG22 THR A 240     -14.590  12.512  25.140  1.00 95.75           H  
ATOM   3840 HG23 THR A 240     -13.576  11.508  24.087  1.00 95.75           H  
ATOM   3841  OG1 THR A 240     -14.481  10.122  26.193  1.00 95.75           O  
ATOM   3842  HG1 THR A 240     -14.563   9.837  25.280  1.00 95.75           H  
ATOM   3843  N   LYS A 241     -11.756   9.999  28.569  1.00 95.31           N  
ATOM   3844  H   LYS A 241     -11.640  11.002  28.586  1.00 95.31           H  
ATOM   3845  CA  LYS A 241     -11.688   9.246  29.835  1.00 95.31           C  
ATOM   3846  HA  LYS A 241     -10.855   8.545  29.782  1.00 95.31           H  
ATOM   3847  C   LYS A 241     -12.932   8.386  30.081  1.00 95.31           C  
ATOM   3848  CB  LYS A 241     -11.476  10.199  31.024  1.00 95.31           C  
ATOM   3849  HB2 LYS A 241     -12.239  10.977  31.008  1.00 95.31           H  
ATOM   3850  HB3 LYS A 241     -11.593   9.627  31.944  1.00 95.31           H  
ATOM   3851  O   LYS A 241     -12.806   7.286  30.610  1.00 95.31           O  
ATOM   3852  CG  LYS A 241     -10.080  10.840  31.030  1.00 95.31           C  
ATOM   3853  HG2 LYS A 241      -9.958  11.461  30.143  1.00 95.31           H  
ATOM   3854  HG3 LYS A 241      -9.326  10.052  31.015  1.00 95.31           H  
ATOM   3855  CD  LYS A 241      -9.880  11.704  32.285  1.00 95.31           C  
ATOM   3856  HD2 LYS A 241     -10.022  11.086  33.172  1.00 95.31           H  
ATOM   3857  HD3 LYS A 241     -10.619  12.506  32.286  1.00 95.31           H  
ATOM   3858  CE  LYS A 241      -8.467  12.301  32.297  1.00 95.31           C  
ATOM   3859  HE2 LYS A 241      -8.325  12.877  31.383  1.00 95.31           H  
ATOM   3860  HE3 LYS A 241      -7.745  11.484  32.282  1.00 95.31           H  
ATOM   3861  NZ  LYS A 241      -8.233  13.165  33.483  1.00 95.31           N  
ATOM   3862  HZ1 LYS A 241      -8.346  12.642  34.340  1.00 95.31           H  
ATOM   3863  HZ2 LYS A 241      -8.875  13.946  33.490  1.00 95.31           H  
ATOM   3864  HZ3 LYS A 241      -7.294  13.536  33.466  1.00 95.31           H  
ATOM   3865  N   GLU A 242     -14.112   8.875  29.703  1.00 96.69           N  
ATOM   3866  H   GLU A 242     -14.148   9.766  29.230  1.00 96.69           H  
ATOM   3867  CA  GLU A 242     -15.365   8.141  29.894  1.00 96.69           C  
ATOM   3868  HA  GLU A 242     -15.342   7.685  30.884  1.00 96.69           H  
ATOM   3869  C   GLU A 242     -15.508   6.987  28.895  1.00 96.69           C  
ATOM   3870  CB  GLU A 242     -16.544   9.125  29.834  1.00 96.69           C  
ATOM   3871  HB2 GLU A 242     -16.614   9.543  28.830  1.00 96.69           H  
ATOM   3872  HB3 GLU A 242     -16.352   9.946  30.524  1.00 96.69           H  
ATOM   3873  O   GLU A 242     -15.747   5.852  29.300  1.00 96.69           O  
ATOM   3874  CG  GLU A 242     -17.888   8.481  30.202  1.00 96.69           C  
ATOM   3875  HG2 GLU A 242     -18.156   7.772  29.419  1.00 96.69           H  
ATOM   3876  HG3 GLU A 242     -18.650   9.260  30.217  1.00 96.69           H  
ATOM   3877  CD  GLU A 242     -17.873   7.763  31.567  1.00 96.69           C  
ATOM   3878  OE1 GLU A 242     -18.632   6.780  31.692  1.00 96.69           O  
ATOM   3879  OE2 GLU A 242     -17.070   8.152  32.463  1.00 96.69           O  
ATOM   3880  N   GLN A 243     -15.237   7.233  27.609  1.00 97.25           N  
ATOM   3881  H   GLN A 243     -15.021   8.177  27.323  1.00 97.25           H  
ATOM   3882  CA  GLN A 243     -15.213   6.174  26.591  1.00 97.25           C  
ATOM   3883  HA  GLN A 243     -16.196   5.707  26.525  1.00 97.25           H  
ATOM   3884  C   GLN A 243     -14.202   5.078  26.944  1.00 97.25           C  
ATOM   3885  CB  GLN A 243     -14.851   6.779  25.232  1.00 97.25           C  
ATOM   3886  HB2 GLN A 243     -13.959   7.392  25.357  1.00 97.25           H  
ATOM   3887  HB3 GLN A 243     -14.613   5.979  24.530  1.00 97.25           H  
ATOM   3888  O   GLN A 243     -14.500   3.896  26.811  1.00 97.25           O  
ATOM   3889  CG  GLN A 243     -16.006   7.604  24.641  1.00 97.25           C  
ATOM   3890  HG2 GLN A 243     -16.760   6.923  24.249  1.00 97.25           H  
ATOM   3891  HG3 GLN A 243     -16.474   8.214  25.414  1.00 97.25           H  
ATOM   3892  CD  GLN A 243     -15.536   8.540  23.535  1.00 97.25           C  
ATOM   3893  NE2 GLN A 243     -16.355   8.828  22.551  1.00 97.25           N  
ATOM   3894 HE21 GLN A 243     -17.242   8.351  22.464  1.00 97.25           H  
ATOM   3895 HE22 GLN A 243     -15.999   9.407  21.805  1.00 97.25           H  
ATOM   3896  OE1 GLN A 243     -14.437   9.079  23.582  1.00 97.25           O  
ATOM   3897  N   HIS A 244     -13.031   5.448  27.470  1.00 96.75           N  
ATOM   3898  H   HIS A 244     -12.808   6.432  27.514  1.00 96.75           H  
ATOM   3899  CA  HIS A 244     -12.032   4.483  27.919  1.00 96.75           C  
ATOM   3900  HA  HIS A 244     -11.777   3.834  27.081  1.00 96.75           H  
ATOM   3901  C   HIS A 244     -12.556   3.583  29.054  1.00 96.75           C  
ATOM   3902  CB  HIS A 244     -10.767   5.241  28.336  1.00 96.75           C  
ATOM   3903  HB2 HIS A 244     -10.488   5.925  27.535  1.00 96.75           H  
ATOM   3904  HB3 HIS A 244     -10.971   5.833  29.229  1.00 96.75           H  
ATOM   3905  O   HIS A 244     -12.256   2.390  29.082  1.00 96.75           O  
ATOM   3906  CG  HIS A 244      -9.595   4.334  28.608  1.00 96.75           C  
ATOM   3907  CD2 HIS A 244      -8.441   4.258  27.877  1.00 96.75           C  
ATOM   3908  HD2 HIS A 244      -8.190   4.849  27.009  1.00 96.75           H  
ATOM   3909  ND1 HIS A 244      -9.510   3.381  29.600  1.00 96.75           N  
ATOM   3910  HD1 HIS A 244     -10.290   3.031  30.139  1.00 96.75           H  
ATOM   3911  CE1 HIS A 244      -8.333   2.749  29.468  1.00 96.75           C  
ATOM   3912  HE1 HIS A 244      -8.009   1.894  30.043  1.00 96.75           H  
ATOM   3913  NE2 HIS A 244      -7.644   3.263  28.444  1.00 96.75           N  
ATOM   3914  N   ARG A 245     -13.351   4.109  29.998  1.00 97.25           N  
ATOM   3915  H   ARG A 245     -13.616   5.080  29.913  1.00 97.25           H  
ATOM   3916  CA  ARG A 245     -13.979   3.288  31.053  1.00 97.25           C  
ATOM   3917  HA  ARG A 245     -13.225   2.667  31.537  1.00 97.25           H  
ATOM   3918  C   ARG A 245     -15.009   2.319  30.479  1.00 97.25           C  
ATOM   3919  CB  ARG A 245     -14.659   4.173  32.102  1.00 97.25           C  
ATOM   3920  HB2 ARG A 245     -15.316   4.885  31.603  1.00 97.25           H  
ATOM   3921  HB3 ARG A 245     -15.281   3.543  32.739  1.00 97.25           H  
ATOM   3922  O   ARG A 245     -15.021   1.155  30.871  1.00 97.25           O  
ATOM   3923  CG  ARG A 245     -13.670   4.920  32.998  1.00 97.25           C  
ATOM   3924  HG2 ARG A 245     -12.964   5.490  32.394  1.00 97.25           H  
ATOM   3925  HG3 ARG A 245     -13.127   4.211  33.621  1.00 97.25           H  
ATOM   3926  CD  ARG A 245     -14.489   5.868  33.870  1.00 97.25           C  
ATOM   3927  HD2 ARG A 245     -15.053   6.526  33.210  1.00 97.25           H  
ATOM   3928  HD3 ARG A 245     -15.202   5.289  34.458  1.00 97.25           H  
ATOM   3929  NE  ARG A 245     -13.645   6.665  34.773  1.00 97.25           N  
ATOM   3930  HE  ARG A 245     -12.746   6.280  35.027  1.00 97.25           H  
ATOM   3931  NH1 ARG A 245     -15.165   8.372  35.021  1.00 97.25           N  
ATOM   3932 HH11 ARG A 245     -15.739   8.002  34.278  1.00 97.25           H  
ATOM   3933 HH12 ARG A 245     -15.496   9.212  35.473  1.00 97.25           H  
ATOM   3934  NH2 ARG A 245     -13.258   8.385  36.204  1.00 97.25           N  
ATOM   3935 HH21 ARG A 245     -12.421   7.918  36.522  1.00 97.25           H  
ATOM   3936 HH22 ARG A 245     -13.595   9.216  36.668  1.00 97.25           H  
ATOM   3937  CZ  ARG A 245     -14.028   7.801  35.324  1.00 97.25           C  
ATOM   3938  N   GLN A 246     -15.835   2.782  29.542  1.00 97.94           N  
ATOM   3939  H   GLN A 246     -15.779   3.759  29.296  1.00 97.94           H  
ATOM   3940  CA  GLN A 246     -16.837   1.948  28.874  1.00 97.94           C  
ATOM   3941  HA  GLN A 246     -17.486   1.492  29.621  1.00 97.94           H  
ATOM   3942  C   GLN A 246     -16.185   0.814  28.079  1.00 97.94           C  
ATOM   3943  CB  GLN A 246     -17.691   2.816  27.945  1.00 97.94           C  
ATOM   3944  HB2 GLN A 246     -18.338   2.168  27.353  1.00 97.94           H  
ATOM   3945  HB3 GLN A 246     -17.037   3.362  27.264  1.00 97.94           H  
ATOM   3946  O   GLN A 246     -16.543  -0.348  28.261  1.00 97.94           O  
ATOM   3947  CG  GLN A 246     -18.574   3.809  28.711  1.00 97.94           C  
ATOM   3948  HG2 GLN A 246     -19.277   3.253  29.331  1.00 97.94           H  
ATOM   3949  HG3 GLN A 246     -17.969   4.438  29.364  1.00 97.94           H  
ATOM   3950  CD  GLN A 246     -19.360   4.720  27.775  1.00 97.94           C  
ATOM   3951  NE2 GLN A 246     -20.374   5.388  28.274  1.00 97.94           N  
ATOM   3952 HE21 GLN A 246     -20.870   5.989  27.631  1.00 97.94           H  
ATOM   3953 HE22 GLN A 246     -20.526   5.408  29.272  1.00 97.94           H  
ATOM   3954  OE1 GLN A 246     -19.080   4.861  26.595  1.00 97.94           O  
ATOM   3955  N   LEU A 247     -15.175   1.137  27.265  1.00 98.00           N  
ATOM   3956  H   LEU A 247     -14.956   2.116  27.145  1.00 98.00           H  
ATOM   3957  CA  LEU A 247     -14.383   0.162  26.520  1.00 98.00           C  
ATOM   3958  HA  LEU A 247     -15.033  -0.386  25.837  1.00 98.00           H  
ATOM   3959  C   LEU A 247     -13.752  -0.868  27.460  1.00 98.00           C  
ATOM   3960  CB  LEU A 247     -13.300   0.900  25.722  1.00 98.00           C  
ATOM   3961  HB2 LEU A 247     -12.800   1.599  26.392  1.00 98.00           H  
ATOM   3962  HB3 LEU A 247     -12.548   0.183  25.391  1.00 98.00           H  
ATOM   3963  O   LEU A 247     -13.930  -2.062  27.244  1.00 98.00           O  
ATOM   3964  CG  LEU A 247     -13.811   1.664  24.489  1.00 98.00           C  
ATOM   3965  HG  LEU A 247     -14.666   2.284  24.758  1.00 98.00           H  
ATOM   3966  CD1 LEU A 247     -12.674   2.572  24.025  1.00 98.00           C  
ATOM   3967 HD11 LEU A 247     -11.735   2.018  24.019  1.00 98.00           H  
ATOM   3968 HD12 LEU A 247     -12.870   2.945  23.020  1.00 98.00           H  
ATOM   3969 HD13 LEU A 247     -12.582   3.418  24.705  1.00 98.00           H  
ATOM   3970  CD2 LEU A 247     -14.229   0.744  23.339  1.00 98.00           C  
ATOM   3971 HD21 LEU A 247     -14.968   0.013  23.668  1.00 98.00           H  
ATOM   3972 HD22 LEU A 247     -13.359   0.219  22.943  1.00 98.00           H  
ATOM   3973 HD23 LEU A 247     -14.667   1.335  22.535  1.00 98.00           H  
ATOM   3974  N   LYS A 248     -13.102  -0.428  28.545  1.00 96.75           N  
ATOM   3975  H   LYS A 248     -12.973   0.568  28.656  1.00 96.75           H  
ATOM   3976  CA  LYS A 248     -12.504  -1.333  29.536  1.00 96.75           C  
ATOM   3977  HA  LYS A 248     -11.782  -1.969  29.024  1.00 96.75           H  
ATOM   3978  C   LYS A 248     -13.540  -2.276  30.162  1.00 96.75           C  
ATOM   3979  CB  LYS A 248     -11.759  -0.507  30.593  1.00 96.75           C  
ATOM   3980  HB2 LYS A 248     -11.065   0.166  30.090  1.00 96.75           H  
ATOM   3981  HB3 LYS A 248     -12.470   0.081  31.173  1.00 96.75           H  
ATOM   3982  O   LYS A 248     -13.288  -3.471  30.261  1.00 96.75           O  
ATOM   3983  CG  LYS A 248     -10.962  -1.425  31.525  1.00 96.75           C  
ATOM   3984  HG2 LYS A 248     -10.271  -2.023  30.931  1.00 96.75           H  
ATOM   3985  HG3 LYS A 248     -11.646  -2.096  32.044  1.00 96.75           H  
ATOM   3986  CD  LYS A 248     -10.173  -0.634  32.570  1.00 96.75           C  
ATOM   3987  HD2 LYS A 248     -10.864  -0.045  33.174  1.00 96.75           H  
ATOM   3988  HD3 LYS A 248      -9.452   0.016  32.074  1.00 96.75           H  
ATOM   3989  CE  LYS A 248      -9.454  -1.662  33.445  1.00 96.75           C  
ATOM   3990  HE2 LYS A 248      -8.793  -2.257  32.814  1.00 96.75           H  
ATOM   3991  HE3 LYS A 248     -10.201  -2.343  33.850  1.00 96.75           H  
ATOM   3992  NZ  LYS A 248      -8.695  -1.033  34.548  1.00 96.75           N  
ATOM   3993  HZ1 LYS A 248      -8.264  -1.764  35.095  1.00 96.75           H  
ATOM   3994  HZ2 LYS A 248      -9.333  -0.533  35.151  1.00 96.75           H  
ATOM   3995  HZ3 LYS A 248      -7.978  -0.420  34.187  1.00 96.75           H  
ATOM   3996  N   SER A 249     -14.728  -1.772  30.507  1.00 98.00           N  
ATOM   3997  H   SER A 249     -14.875  -0.778  30.406  1.00 98.00           H  
ATOM   3998  CA  SER A 249     -15.818  -2.615  31.019  1.00 98.00           C  
ATOM   3999  HA  SER A 249     -15.455  -3.141  31.902  1.00 98.00           H  
ATOM   4000  C   SER A 249     -16.269  -3.673  30.002  1.00 98.00           C  
ATOM   4001  CB  SER A 249     -17.015  -1.747  31.424  1.00 98.00           C  
ATOM   4002  HB2 SER A 249     -16.682  -0.983  32.127  1.00 98.00           H  
ATOM   4003  HB3 SER A 249     -17.435  -1.258  30.545  1.00 98.00           H  
ATOM   4004  O   SER A 249     -16.547  -4.810  30.379  1.00 98.00           O  
ATOM   4005  OG  SER A 249     -18.008  -2.551  32.044  1.00 98.00           O  
ATOM   4006  HG  SER A 249     -17.554  -3.025  32.744  1.00 98.00           H  
ATOM   4007  N   LEU A 250     -16.322  -3.331  28.710  1.00 98.06           N  
ATOM   4008  H   LEU A 250     -16.097  -2.381  28.452  1.00 98.06           H  
ATOM   4009  CA  LEU A 250     -16.645  -4.286  27.643  1.00 98.06           C  
ATOM   4010  HA  LEU A 250     -17.538  -4.843  27.925  1.00 98.06           H  
ATOM   4011  C   LEU A 250     -15.537  -5.331  27.451  1.00 98.06           C  
ATOM   4012  CB  LEU A 250     -16.927  -3.529  26.331  1.00 98.06           C  
ATOM   4013  HB2 LEU A 250     -16.073  -2.890  26.105  1.00 98.06           H  
ATOM   4014  HB3 LEU A 250     -17.021  -4.252  25.521  1.00 98.06           H  
ATOM   4015  O   LEU A 250     -15.848  -6.499  27.220  1.00 98.06           O  
ATOM   4016  CG  LEU A 250     -18.200  -2.665  26.362  1.00 98.06           C  
ATOM   4017  HG  LEU A 250     -18.196  -2.027  27.246  1.00 98.06           H  
ATOM   4018  CD1 LEU A 250     -18.260  -1.768  25.129  1.00 98.06           C  
ATOM   4019 HD11 LEU A 250     -18.400  -2.377  24.236  1.00 98.06           H  
ATOM   4020 HD12 LEU A 250     -19.100  -1.079  25.216  1.00 98.06           H  
ATOM   4021 HD13 LEU A 250     -17.341  -1.188  25.042  1.00 98.06           H  
ATOM   4022  CD2 LEU A 250     -19.467  -3.522  26.394  1.00 98.06           C  
ATOM   4023 HD21 LEU A 250     -19.465  -4.216  25.554  1.00 98.06           H  
ATOM   4024 HD22 LEU A 250     -19.519  -4.088  27.324  1.00 98.06           H  
ATOM   4025 HD23 LEU A 250     -20.346  -2.881  26.323  1.00 98.06           H  
ATOM   4026  N   GLN A 251     -14.263  -4.947  27.597  1.00 96.19           N  
ATOM   4027  H   GLN A 251     -14.072  -3.968  27.758  1.00 96.19           H  
ATOM   4028  CA  GLN A 251     -13.138  -5.889  27.575  1.00 96.19           C  
ATOM   4029  HA  GLN A 251     -13.186  -6.471  26.655  1.00 96.19           H  
ATOM   4030  C   GLN A 251     -13.205  -6.878  28.745  1.00 96.19           C  
ATOM   4031  CB  GLN A 251     -11.788  -5.158  27.615  1.00 96.19           C  
ATOM   4032  HB2 GLN A 251     -10.997  -5.906  27.662  1.00 96.19           H  
ATOM   4033  HB3 GLN A 251     -11.725  -4.551  28.519  1.00 96.19           H  
ATOM   4034  O   GLN A 251     -13.056  -8.077  28.527  1.00 96.19           O  
ATOM   4035  CG  GLN A 251     -11.526  -4.271  26.396  1.00 96.19           C  
ATOM   4036  HG2 GLN A 251     -12.247  -3.454  26.377  1.00 96.19           H  
ATOM   4037  HG3 GLN A 251     -11.665  -4.835  25.474  1.00 96.19           H  
ATOM   4038  CD  GLN A 251     -10.134  -3.658  26.446  1.00 96.19           C  
ATOM   4039  NE2 GLN A 251      -9.321  -3.836  25.430  1.00 96.19           N  
ATOM   4040 HE21 GLN A 251      -8.398  -3.434  25.517  1.00 96.19           H  
ATOM   4041 HE22 GLN A 251      -9.617  -4.350  24.612  1.00 96.19           H  
ATOM   4042  OE1 GLN A 251      -9.764  -3.004  27.405  1.00 96.19           O  
ATOM   4043  N   GLU A 252     -13.486  -6.400  29.962  1.00 96.69           N  
ATOM   4044  H   GLU A 252     -13.545  -5.398  30.079  1.00 96.69           H  
ATOM   4045  CA  GLU A 252     -13.643  -7.236  31.166  1.00 96.69           C  
ATOM   4046  HA  GLU A 252     -12.734  -7.815  31.331  1.00 96.69           H  
ATOM   4047  C   GLU A 252     -14.796  -8.243  31.023  1.00 96.69           C  
ATOM   4048  CB  GLU A 252     -13.883  -6.330  32.388  1.00 96.69           C  
ATOM   4049  HB2 GLU A 252     -14.669  -5.617  32.139  1.00 96.69           H  
ATOM   4050  HB3 GLU A 252     -14.227  -6.939  33.223  1.00 96.69           H  
ATOM   4051  O   GLU A 252     -14.698  -9.377  31.485  1.00 96.69           O  
ATOM   4052  CG  GLU A 252     -12.616  -5.574  32.836  1.00 96.69           C  
ATOM   4053  HG2 GLU A 252     -11.916  -6.295  33.258  1.00 96.69           H  
ATOM   4054  HG3 GLU A 252     -12.134  -5.130  31.964  1.00 96.69           H  
ATOM   4055  CD  GLU A 252     -12.879  -4.457  33.867  1.00 96.69           C  
ATOM   4056  OE1 GLU A 252     -11.893  -3.769  34.239  1.00 96.69           O  
ATOM   4057  OE2 GLU A 252     -14.054  -4.250  34.254  1.00 96.69           O  
ATOM   4058  N   LYS A 253     -15.867  -7.856  30.321  1.00 97.25           N  
ATOM   4059  H   LYS A 253     -15.891  -6.896  30.010  1.00 97.25           H  
ATOM   4060  CA  LYS A 253     -17.002  -8.734  29.984  1.00 97.25           C  
ATOM   4061  HA  LYS A 253     -17.176  -9.421  30.812  1.00 97.25           H  
ATOM   4062  C   LYS A 253     -16.756  -9.621  28.759  1.00 97.25           C  
ATOM   4063  CB  LYS A 253     -18.254  -7.874  29.780  1.00 97.25           C  
ATOM   4064  HB2 LYS A 253     -18.037  -7.111  29.032  1.00 97.25           H  
ATOM   4065  HB3 LYS A 253     -19.066  -8.497  29.405  1.00 97.25           H  
ATOM   4066  O   LYS A 253     -17.616 -10.426  28.413  1.00 97.25           O  
ATOM   4067  CG  LYS A 253     -18.725  -7.216  31.082  1.00 97.25           C  
ATOM   4068  HG2 LYS A 253     -17.897  -6.704  31.572  1.00 97.25           H  
ATOM   4069  HG3 LYS A 253     -19.110  -7.982  31.756  1.00 97.25           H  
ATOM   4070  CD  LYS A 253     -19.823  -6.201  30.768  1.00 97.25           C  
ATOM   4071  HD2 LYS A 253     -19.427  -5.468  30.066  1.00 97.25           H  
ATOM   4072  HD3 LYS A 253     -20.675  -6.709  30.316  1.00 97.25           H  
ATOM   4073  CE  LYS A 253     -20.248  -5.496  32.055  1.00 97.25           C  
ATOM   4074  HE2 LYS A 253     -20.737  -6.220  32.707  1.00 97.25           H  
ATOM   4075  HE3 LYS A 253     -19.350  -5.137  32.558  1.00 97.25           H  
ATOM   4076  NZ  LYS A 253     -21.145  -4.356  31.759  1.00 97.25           N  
ATOM   4077  HZ1 LYS A 253     -20.635  -3.668  31.223  1.00 97.25           H  
ATOM   4078  HZ2 LYS A 253     -21.945  -4.663  31.223  1.00 97.25           H  
ATOM   4079  HZ3 LYS A 253     -21.456  -3.917  32.614  1.00 97.25           H  
ATOM   4080  N   VAL A 254     -15.613  -9.472  28.083  1.00 96.12           N  
ATOM   4081  H   VAL A 254     -14.931  -8.831  28.463  1.00 96.12           H  
ATOM   4082  CA  VAL A 254     -15.268 -10.165  26.826  1.00 96.12           C  
ATOM   4083  HA  VAL A 254     -14.346  -9.696  26.483  1.00 96.12           H  
ATOM   4084  C   VAL A 254     -16.307  -9.906  25.712  1.00 96.12           C  
ATOM   4085  CB  VAL A 254     -14.942 -11.661  27.076  1.00 96.12           C  
ATOM   4086  HB  VAL A 254     -15.869 -12.223  27.188  1.00 96.12           H  
ATOM   4087  O   VAL A 254     -16.474 -10.691  24.778  1.00 96.12           O  
ATOM   4088  CG1 VAL A 254     -14.122 -12.284  25.932  1.00 96.12           C  
ATOM   4089 HG11 VAL A 254     -13.880 -13.318  26.178  1.00 96.12           H  
ATOM   4090 HG12 VAL A 254     -14.692 -12.293  25.003  1.00 96.12           H  
ATOM   4091 HG13 VAL A 254     -13.199 -11.722  25.791  1.00 96.12           H  
ATOM   4092  CG2 VAL A 254     -14.095 -11.864  28.346  1.00 96.12           C  
ATOM   4093 HG21 VAL A 254     -13.201 -11.242  28.309  1.00 96.12           H  
ATOM   4094 HG22 VAL A 254     -13.807 -12.910  28.448  1.00 96.12           H  
ATOM   4095 HG23 VAL A 254     -14.671 -11.600  29.233  1.00 96.12           H  
ATOM   4096  N   SER A 255     -16.999  -8.766  25.770  1.00 97.38           N  
ATOM   4097  H   SER A 255     -16.781  -8.127  26.522  1.00 97.38           H  
ATOM   4098  CA  SER A 255     -18.054  -8.357  24.833  1.00 97.38           C  
ATOM   4099  HA  SER A 255     -18.595  -9.240  24.494  1.00 97.38           H  
ATOM   4100  C   SER A 255     -17.447  -7.689  23.594  1.00 97.38           C  
ATOM   4101  CB  SER A 255     -19.066  -7.449  25.544  1.00 97.38           C  
ATOM   4102  HB2 SER A 255     -19.890  -7.217  24.870  1.00 97.38           H  
ATOM   4103  HB3 SER A 255     -18.580  -6.517  25.834  1.00 97.38           H  
ATOM   4104  O   SER A 255     -17.522  -6.475  23.408  1.00 97.38           O  
ATOM   4105  OG  SER A 255     -19.582  -8.079  26.703  1.00 97.38           O  
ATOM   4106  HG  SER A 255     -19.777  -8.994  26.486  1.00 97.38           H  
ATOM   4107  N   LYS A 256     -16.756  -8.482  22.761  1.00 98.25           N  
ATOM   4108  H   LYS A 256     -16.688  -9.454  23.024  1.00 98.25           H  
ATOM   4109  CA  LYS A 256     -15.954  -7.974  21.628  1.00 98.25           C  
ATOM   4110  HA  LYS A 256     -15.251  -7.231  22.006  1.00 98.25           H  
ATOM   4111  C   LYS A 256     -16.785  -7.261  20.560  1.00 98.25           C  
ATOM   4112  CB  LYS A 256     -15.159  -9.104  20.960  1.00 98.25           C  
ATOM   4113  HB2 LYS A 256     -14.625  -8.690  20.105  1.00 98.25           H  
ATOM   4114  HB3 LYS A 256     -15.847  -9.867  20.596  1.00 98.25           H  
ATOM   4115  O   LYS A 256     -16.319  -6.269  20.006  1.00 98.25           O  
ATOM   4116  CG  LYS A 256     -14.141  -9.749  21.905  1.00 98.25           C  
ATOM   4117  HG2 LYS A 256     -14.666 -10.265  22.709  1.00 98.25           H  
ATOM   4118  HG3 LYS A 256     -13.502  -8.979  22.337  1.00 98.25           H  
ATOM   4119  CD  LYS A 256     -13.277 -10.754  21.140  1.00 98.25           C  
ATOM   4120  HD2 LYS A 256     -12.688 -10.225  20.391  1.00 98.25           H  
ATOM   4121  HD3 LYS A 256     -13.915 -11.484  20.642  1.00 98.25           H  
ATOM   4122  CE  LYS A 256     -12.355 -11.465  22.130  1.00 98.25           C  
ATOM   4123  HE2 LYS A 256     -12.974 -12.035  22.823  1.00 98.25           H  
ATOM   4124  HE3 LYS A 256     -11.809 -10.716  22.703  1.00 98.25           H  
ATOM   4125  NZ  LYS A 256     -11.414 -12.359  21.422  1.00 98.25           N  
ATOM   4126  HZ1 LYS A 256     -10.741 -11.811  20.906  1.00 98.25           H  
ATOM   4127  HZ2 LYS A 256     -11.903 -12.898  20.721  1.00 98.25           H  
ATOM   4128  HZ3 LYS A 256     -10.929 -12.974  22.059  1.00 98.25           H  
ATOM   4129  N   LYS A 257     -17.993  -7.755  20.263  1.00 98.06           N  
ATOM   4130  H   LYS A 257     -18.354  -8.511  20.826  1.00 98.06           H  
ATOM   4131  CA  LYS A 257     -18.861  -7.161  19.233  1.00 98.06           C  
ATOM   4132  HA  LYS A 257     -18.267  -6.988  18.336  1.00 98.06           H  
ATOM   4133  C   LYS A 257     -19.344  -5.786  19.691  1.00 98.06           C  
ATOM   4134  CB  LYS A 257     -20.005  -8.134  18.877  1.00 98.06           C  
ATOM   4135  HB2 LYS A 257     -19.573  -9.122  18.723  1.00 98.06           H  
ATOM   4136  HB3 LYS A 257     -20.713  -8.196  19.703  1.00 98.06           H  
ATOM   4137  O   LYS A 257     -19.200  -4.814  18.963  1.00 98.06           O  
ATOM   4138  CG  LYS A 257     -20.750  -7.733  17.585  1.00 98.06           C  
ATOM   4139  HG2 LYS A 257     -20.012  -7.520  16.812  1.00 98.06           H  
ATOM   4140  HG3 LYS A 257     -21.329  -6.827  17.766  1.00 98.06           H  
ATOM   4141  CD  LYS A 257     -21.687  -8.848  17.065  1.00 98.06           C  
ATOM   4142  HD2 LYS A 257     -21.105  -9.765  16.971  1.00 98.06           H  
ATOM   4143  HD3 LYS A 257     -22.490  -9.015  17.782  1.00 98.06           H  
ATOM   4144  CE  LYS A 257     -22.279  -8.498  15.681  1.00 98.06           C  
ATOM   4145  HE2 LYS A 257     -23.006  -7.694  15.794  1.00 98.06           H  
ATOM   4146  HE3 LYS A 257     -21.468  -8.125  15.056  1.00 98.06           H  
ATOM   4147  NZ  LYS A 257     -22.902  -9.661  14.978  1.00 98.06           N  
ATOM   4148  HZ1 LYS A 257     -22.267 -10.441  14.890  1.00 98.06           H  
ATOM   4149  HZ2 LYS A 257     -23.766  -9.986  15.389  1.00 98.06           H  
ATOM   4150  HZ3 LYS A 257     -23.093  -9.477  14.004  1.00 98.06           H  
ATOM   4151  N   GLU A 258     -19.806  -5.674  20.931  1.00 98.25           N  
ATOM   4152  H   GLU A 258     -19.931  -6.516  21.474  1.00 98.25           H  
ATOM   4153  CA  GLU A 258     -20.219  -4.414  21.555  1.00 98.25           C  
ATOM   4154  HA  GLU A 258     -20.970  -3.931  20.931  1.00 98.25           H  
ATOM   4155  C   GLU A 258     -19.044  -3.439  21.703  1.00 98.25           C  
ATOM   4156  CB  GLU A 258     -20.834  -4.682  22.938  1.00 98.25           C  
ATOM   4157  HB2 GLU A 258     -20.101  -5.182  23.571  1.00 98.25           H  
ATOM   4158  HB3 GLU A 258     -21.055  -3.718  23.395  1.00 98.25           H  
ATOM   4159  O   GLU A 258     -19.210  -2.242  21.475  1.00 98.25           O  
ATOM   4160  CG  GLU A 258     -22.141  -5.494  22.923  1.00 98.25           C  
ATOM   4161  HG2 GLU A 258     -22.828  -5.024  22.218  1.00 98.25           H  
ATOM   4162  HG3 GLU A 258     -22.588  -5.422  23.914  1.00 98.25           H  
ATOM   4163  CD  GLU A 258     -21.975  -6.986  22.576  1.00 98.25           C  
ATOM   4164  OE1 GLU A 258     -22.985  -7.589  22.166  1.00 98.25           O  
ATOM   4165  OE2 GLU A 258     -20.837  -7.514  22.671  1.00 98.25           O  
ATOM   4166  N   PHE A 259     -17.846  -3.943  22.026  1.00 98.62           N  
ATOM   4167  H   PHE A 259     -17.786  -4.920  22.274  1.00 98.62           H  
ATOM   4168  CA  PHE A 259     -16.621  -3.141  22.041  1.00 98.62           C  
ATOM   4169  HA  PHE A 259     -16.733  -2.324  22.753  1.00 98.62           H  
ATOM   4170  C   PHE A 259     -16.367  -2.504  20.674  1.00 98.62           C  
ATOM   4171  CB  PHE A 259     -15.432  -4.005  22.480  1.00 98.62           C  
ATOM   4172  HB2 PHE A 259     -15.642  -4.414  23.469  1.00 98.62           H  
ATOM   4173  HB3 PHE A 259     -15.322  -4.848  21.798  1.00 98.62           H  
ATOM   4174  O   PHE A 259     -16.145  -1.298  20.600  1.00 98.62           O  
ATOM   4175  CG  PHE A 259     -14.108  -3.266  22.524  1.00 98.62           C  
ATOM   4176  CD1 PHE A 259     -13.378  -3.037  21.340  1.00 98.62           C  
ATOM   4177  HD1 PHE A 259     -13.755  -3.382  20.388  1.00 98.62           H  
ATOM   4178  CD2 PHE A 259     -13.587  -2.830  23.755  1.00 98.62           C  
ATOM   4179  HD2 PHE A 259     -14.131  -3.010  24.671  1.00 98.62           H  
ATOM   4180  CE1 PHE A 259     -12.148  -2.361  21.387  1.00 98.62           C  
ATOM   4181  HE1 PHE A 259     -11.587  -2.194  20.479  1.00 98.62           H  
ATOM   4182  CE2 PHE A 259     -12.347  -2.171  23.801  1.00 98.62           C  
ATOM   4183  HE2 PHE A 259     -11.935  -1.850  24.746  1.00 98.62           H  
ATOM   4184  CZ  PHE A 259     -11.632  -1.927  22.618  1.00 98.62           C  
ATOM   4185  HZ  PHE A 259     -10.679  -1.421  22.659  1.00 98.62           H  
ATOM   4186  N   LEU A 260     -16.441  -3.288  19.593  1.00 98.38           N  
ATOM   4187  H   LEU A 260     -16.637  -4.271  19.716  1.00 98.38           H  
ATOM   4188  CA  LEU A 260     -16.260  -2.775  18.236  1.00 98.38           C  
ATOM   4189  HA  LEU A 260     -15.331  -2.207  18.195  1.00 98.38           H  
ATOM   4190  C   LEU A 260     -17.368  -1.794  17.844  1.00 98.38           C  
ATOM   4191  CB  LEU A 260     -16.177  -3.937  17.238  1.00 98.38           C  
ATOM   4192  HB2 LEU A 260     -17.015  -4.612  17.414  1.00 98.38           H  
ATOM   4193  HB3 LEU A 260     -16.283  -3.538  16.230  1.00 98.38           H  
ATOM   4194  O   LEU A 260     -17.064  -0.755  17.270  1.00 98.38           O  
ATOM   4195  CG  LEU A 260     -14.861  -4.727  17.305  1.00 98.38           C  
ATOM   4196  HG  LEU A 260     -14.698  -5.106  18.314  1.00 98.38           H  
ATOM   4197  CD1 LEU A 260     -14.948  -5.909  16.350  1.00 98.38           C  
ATOM   4198 HD11 LEU A 260     -14.086  -6.563  16.479  1.00 98.38           H  
ATOM   4199 HD12 LEU A 260     -14.991  -5.555  15.320  1.00 98.38           H  
ATOM   4200 HD13 LEU A 260     -15.865  -6.457  16.567  1.00 98.38           H  
ATOM   4201  CD2 LEU A 260     -13.658  -3.880  16.898  1.00 98.38           C  
ATOM   4202 HD21 LEU A 260     -12.784  -4.514  16.744  1.00 98.38           H  
ATOM   4203 HD22 LEU A 260     -13.428  -3.151  17.675  1.00 98.38           H  
ATOM   4204 HD23 LEU A 260     -13.866  -3.355  15.965  1.00 98.38           H  
ATOM   4205  N   ARG A 261     -18.626  -2.050  18.224  1.00 98.06           N  
ATOM   4206  H   ARG A 261     -18.813  -2.939  18.666  1.00 98.06           H  
ATOM   4207  CA  ARG A 261     -19.734  -1.104  18.001  1.00 98.06           C  
ATOM   4208  HA  ARG A 261     -19.787  -0.867  16.938  1.00 98.06           H  
ATOM   4209  C   ARG A 261     -19.493   0.244  18.668  1.00 98.06           C  
ATOM   4210  CB  ARG A 261     -21.067  -1.695  18.492  1.00 98.06           C  
ATOM   4211  HB2 ARG A 261     -21.819  -0.906  18.478  1.00 98.06           H  
ATOM   4212  HB3 ARG A 261     -20.962  -2.025  19.526  1.00 98.06           H  
ATOM   4213  O   ARG A 261     -19.718   1.275  18.045  1.00 98.06           O  
ATOM   4214  CG  ARG A 261     -21.600  -2.861  17.651  1.00 98.06           C  
ATOM   4215  HG2 ARG A 261     -22.575  -3.152  18.042  1.00 98.06           H  
ATOM   4216  HG3 ARG A 261     -20.931  -3.719  17.708  1.00 98.06           H  
ATOM   4217  CD  ARG A 261     -21.739  -2.455  16.190  1.00 98.06           C  
ATOM   4218  HD2 ARG A 261     -22.286  -1.514  16.123  1.00 98.06           H  
ATOM   4219  HD3 ARG A 261     -20.741  -2.312  15.775  1.00 98.06           H  
ATOM   4220  NE  ARG A 261     -22.434  -3.476  15.401  1.00 98.06           N  
ATOM   4221  HE  ARG A 261     -22.934  -4.208  15.885  1.00 98.06           H  
ATOM   4222  NH1 ARG A 261     -21.878  -2.559  13.377  1.00 98.06           N  
ATOM   4223 HH11 ARG A 261     -21.279  -1.861  13.794  1.00 98.06           H  
ATOM   4224 HH12 ARG A 261     -21.803  -2.761  12.390  1.00 98.06           H  
ATOM   4225  NH2 ARG A 261     -23.089  -4.405  13.427  1.00 98.06           N  
ATOM   4226 HH21 ARG A 261     -22.943  -4.364  12.429  1.00 98.06           H  
ATOM   4227 HH22 ARG A 261     -23.596  -5.168  13.852  1.00 98.06           H  
ATOM   4228  CZ  ARG A 261     -22.469  -3.474  14.086  1.00 98.06           C  
ATOM   4229  N   LEU A 262     -19.004   0.249  19.908  1.00 98.12           N  
ATOM   4230  H   LEU A 262     -18.872  -0.634  20.381  1.00 98.12           H  
ATOM   4231  CA  LEU A 262     -18.605   1.488  20.569  1.00 98.12           C  
ATOM   4232  HA  LEU A 262     -19.433   2.193  20.494  1.00 98.12           H  
ATOM   4233  C   LEU A 262     -17.405   2.120  19.853  1.00 98.12           C  
ATOM   4234  CB  LEU A 262     -18.325   1.206  22.056  1.00 98.12           C  
ATOM   4235  HB2 LEU A 262     -19.231   0.799  22.505  1.00 98.12           H  
ATOM   4236  HB3 LEU A 262     -17.545   0.448  22.132  1.00 98.12           H  
ATOM   4237  O   LEU A 262     -17.415   3.322  19.596  1.00 98.12           O  
ATOM   4238  CG  LEU A 262     -17.882   2.445  22.857  1.00 98.12           C  
ATOM   4239  HG  LEU A 262     -16.933   2.812  22.467  1.00 98.12           H  
ATOM   4240  CD1 LEU A 262     -18.910   3.579  22.808  1.00 98.12           C  
ATOM   4241 HD11 LEU A 262     -19.888   3.211  23.117  1.00 98.12           H  
ATOM   4242 HD12 LEU A 262     -18.977   3.984  21.798  1.00 98.12           H  
ATOM   4243 HD13 LEU A 262     -18.605   4.384  23.476  1.00 98.12           H  
ATOM   4244  CD2 LEU A 262     -17.674   2.063  24.323  1.00 98.12           C  
ATOM   4245 HD21 LEU A 262     -18.621   1.749  24.763  1.00 98.12           H  
ATOM   4246 HD22 LEU A 262     -16.955   1.248  24.395  1.00 98.12           H  
ATOM   4247 HD23 LEU A 262     -17.291   2.925  24.870  1.00 98.12           H  
ATOM   4248  N   ALA A 263     -16.406   1.317  19.482  1.00 98.00           N  
ATOM   4249  H   ALA A 263     -16.464   0.334  19.709  1.00 98.00           H  
ATOM   4250  CA  ALA A 263     -15.195   1.794  18.829  1.00 98.00           C  
ATOM   4251  HA  ALA A 263     -14.765   2.556  19.479  1.00 98.00           H  
ATOM   4252  C   ALA A 263     -15.454   2.458  17.470  1.00 98.00           C  
ATOM   4253  CB  ALA A 263     -14.181   0.660  18.731  1.00 98.00           C  
ATOM   4254  HB1 ALA A 263     -14.538  -0.099  18.035  1.00 98.00           H  
ATOM   4255  HB2 ALA A 263     -13.237   1.064  18.365  1.00 98.00           H  
ATOM   4256  HB3 ALA A 263     -14.019   0.213  19.713  1.00 98.00           H  
ATOM   4257  O   ALA A 263     -14.844   3.481  17.178  1.00 98.00           O  
ATOM   4258  N   GLN A 264     -16.413   1.950  16.691  1.00 97.25           N  
ATOM   4259  H   GLN A 264     -16.830   1.075  16.972  1.00 97.25           H  
ATOM   4260  CA  GLN A 264     -16.854   2.532  15.419  1.00 97.25           C  
ATOM   4261  HA  GLN A 264     -16.015   2.545  14.723  1.00 97.25           H  
ATOM   4262  C   GLN A 264     -17.350   3.983  15.543  1.00 97.25           C  
ATOM   4263  CB  GLN A 264     -17.974   1.655  14.835  1.00 97.25           C  
ATOM   4264  HB2 GLN A 264     -18.500   2.215  14.061  1.00 97.25           H  
ATOM   4265  HB3 GLN A 264     -18.690   1.412  15.619  1.00 97.25           H  
ATOM   4266  O   GLN A 264     -17.332   4.719  14.561  1.00 97.25           O  
ATOM   4267  CG  GLN A 264     -17.440   0.368  14.195  1.00 97.25           C  
ATOM   4268  HG2 GLN A 264     -16.795  -0.178  14.883  1.00 97.25           H  
ATOM   4269  HG3 GLN A 264     -16.833   0.650  13.335  1.00 97.25           H  
ATOM   4270  CD  GLN A 264     -18.545  -0.568  13.710  1.00 97.25           C  
ATOM   4271  NE2 GLN A 264     -18.271  -1.321  12.678  1.00 97.25           N  
ATOM   4272 HE21 GLN A 264     -19.007  -1.863  12.249  1.00 97.25           H  
ATOM   4273 HE22 GLN A 264     -17.360  -1.282  12.244  1.00 97.25           H  
ATOM   4274  OE1 GLN A 264     -19.657  -0.650  14.224  1.00 97.25           O  
ATOM   4275  N   THR A 265     -17.774   4.410  16.738  1.00 96.44           N  
ATOM   4276  H   THR A 265     -17.774   3.749  17.502  1.00 96.44           H  
ATOM   4277  CA  THR A 265     -18.214   5.792  17.007  1.00 96.44           C  
ATOM   4278  HA  THR A 265     -18.637   6.203  16.091  1.00 96.44           H  
ATOM   4279  C   THR A 265     -17.070   6.728  17.411  1.00 96.44           C  
ATOM   4280  CB  THR A 265     -19.318   5.840  18.076  1.00 96.44           C  
ATOM   4281  HB  THR A 265     -19.744   6.843  18.075  1.00 96.44           H  
ATOM   4282  O   THR A 265     -17.276   7.934  17.563  1.00 96.44           O  
ATOM   4283  CG2 THR A 265     -20.450   4.847  17.812  1.00 96.44           C  
ATOM   4284 HG21 THR A 265     -20.845   5.001  16.808  1.00 96.44           H  
ATOM   4285 HG22 THR A 265     -20.091   3.822  17.905  1.00 96.44           H  
ATOM   4286 HG23 THR A 265     -21.247   5.009  18.538  1.00 96.44           H  
ATOM   4287  OG1 THR A 265     -18.819   5.586  19.372  1.00 96.44           O  
ATOM   4288  HG1 THR A 265     -18.381   4.731  19.371  1.00 96.44           H  
ATOM   4289  N   LEU A 266     -15.864   6.192  17.622  1.00 96.56           N  
ATOM   4290  H   LEU A 266     -15.720   5.221  17.384  1.00 96.56           H  
ATOM   4291  CA  LEU A 266     -14.715   6.945  18.112  1.00 96.56           C  
ATOM   4292  HA  LEU A 266     -15.080   7.711  18.797  1.00 96.56           H  
ATOM   4293  C   LEU A 266     -14.005   7.665  16.968  1.00 96.56           C  
ATOM   4294  CB  LEU A 266     -13.749   6.035  18.891  1.00 96.56           C  
ATOM   4295  HB2 LEU A 266     -12.937   6.638  19.297  1.00 96.56           H  
ATOM   4296  HB3 LEU A 266     -13.313   5.323  18.190  1.00 96.56           H  
ATOM   4297  O   LEU A 266     -13.922   7.186  15.835  1.00 96.56           O  
ATOM   4298  CG  LEU A 266     -14.417   5.258  20.036  1.00 96.56           C  
ATOM   4299  HG  LEU A 266     -15.251   4.680  19.638  1.00 96.56           H  
ATOM   4300  CD1 LEU A 266     -13.439   4.277  20.671  1.00 96.56           C  
ATOM   4301 HD11 LEU A 266     -12.703   4.807  21.276  1.00 96.56           H  
ATOM   4302 HD12 LEU A 266     -14.007   3.594  21.304  1.00 96.56           H  
ATOM   4303 HD13 LEU A 266     -12.925   3.705  19.900  1.00 96.56           H  
ATOM   4304  CD2 LEU A 266     -14.958   6.167  21.138  1.00 96.56           C  
ATOM   4305 HD21 LEU A 266     -15.352   5.556  21.951  1.00 96.56           H  
ATOM   4306 HD22 LEU A 266     -14.165   6.817  21.508  1.00 96.56           H  
ATOM   4307 HD23 LEU A 266     -15.776   6.764  20.736  1.00 96.56           H  
ATOM   4308  N   ARG A 267     -13.434   8.827  17.283  1.00 93.06           N  
ATOM   4309  H   ARG A 267     -13.447   9.115  18.251  1.00 93.06           H  
ATOM   4310  CA  ARG A 267     -12.669   9.610  16.313  1.00 93.06           C  
ATOM   4311  HA  ARG A 267     -13.288   9.733  15.424  1.00 93.06           H  
ATOM   4312  C   ARG A 267     -11.414   8.836  15.911  1.00 93.06           C  
ATOM   4313  CB  ARG A 267     -12.373  10.991  16.905  1.00 93.06           C  
ATOM   4314  HB2 ARG A 267     -13.318  11.412  17.247  1.00 93.06           H  
ATOM   4315  HB3 ARG A 267     -11.728  10.868  17.775  1.00 93.06           H  
ATOM   4316  O   ARG A 267     -10.694   8.330  16.769  1.00 93.06           O  
ATOM   4317  CG  ARG A 267     -11.725  11.988  15.927  1.00 93.06           C  
ATOM   4318  HG2 ARG A 267     -10.740  11.633  15.624  1.00 93.06           H  
ATOM   4319  HG3 ARG A 267     -12.360  12.125  15.052  1.00 93.06           H  
ATOM   4320  CD  ARG A 267     -11.590  13.309  16.689  1.00 93.06           C  
ATOM   4321  HD2 ARG A 267     -10.946  13.132  17.550  1.00 93.06           H  
ATOM   4322  HD3 ARG A 267     -12.579  13.585  17.056  1.00 93.06           H  
ATOM   4323  NE  ARG A 267     -11.058  14.449  15.914  1.00 93.06           N  
ATOM   4324  HE  ARG A 267     -10.879  14.357  14.925  1.00 93.06           H  
ATOM   4325  NH1 ARG A 267     -11.034  15.861  17.725  1.00 93.06           N  
ATOM   4326 HH11 ARG A 267     -10.910  16.793  18.095  1.00 93.06           H  
ATOM   4327 HH12 ARG A 267     -11.284  15.080  18.315  1.00 93.06           H  
ATOM   4328  NH2 ARG A 267     -10.578  16.699  15.775  1.00 93.06           N  
ATOM   4329 HH21 ARG A 267     -10.553  16.606  14.770  1.00 93.06           H  
ATOM   4330 HH22 ARG A 267     -10.494  17.621  16.178  1.00 93.06           H  
ATOM   4331  CZ  ARG A 267     -10.883  15.647  16.451  1.00 93.06           C  
ATOM   4332  N   HIS A 268     -11.165   8.797  14.604  1.00 94.81           N  
ATOM   4333  H   HIS A 268     -11.850   9.217  13.992  1.00 94.81           H  
ATOM   4334  CA  HIS A 268     -10.056   8.079  13.960  1.00 94.81           C  
ATOM   4335  HA  HIS A 268     -10.104   8.332  12.901  1.00 94.81           H  
ATOM   4336  C   HIS A 268     -10.164   6.546  13.967  1.00 94.81           C  
ATOM   4337  CB  HIS A 268      -8.688   8.605  14.436  1.00 94.81           C  
ATOM   4338  HB2 HIS A 268      -8.557   8.407  15.499  1.00 94.81           H  
ATOM   4339  HB3 HIS A 268      -7.903   8.056  13.915  1.00 94.81           H  
ATOM   4340  O   HIS A 268      -9.214   5.864  13.584  1.00 94.81           O  
ATOM   4341  CG  HIS A 268      -8.430  10.069  14.181  1.00 94.81           C  
ATOM   4342  CD2 HIS A 268      -9.195  10.915  13.424  1.00 94.81           C  
ATOM   4343  HD2 HIS A 268     -10.119  10.680  12.916  1.00 94.81           H  
ATOM   4344  ND1 HIS A 268      -7.255  10.732  14.542  1.00 94.81           N  
ATOM   4345  CE1 HIS A 268      -7.326  11.929  13.947  1.00 94.81           C  
ATOM   4346  HE1 HIS A 268      -6.514  12.635  13.867  1.00 94.81           H  
ATOM   4347  NE2 HIS A 268      -8.502  12.095  13.337  1.00 94.81           N  
ATOM   4348  HE2 HIS A 268      -8.780  12.943  12.862  1.00 94.81           H  
ATOM   4349  N   TYR A 269     -11.325   5.974  14.308  1.00 96.81           N  
ATOM   4350  H   TYR A 269     -12.102   6.539  14.618  1.00 96.81           H  
ATOM   4351  CA  TYR A 269     -11.569   4.552  14.058  1.00 96.81           C  
ATOM   4352  HA  TYR A 269     -10.828   3.970  14.606  1.00 96.81           H  
ATOM   4353  C   TYR A 269     -11.420   4.218  12.566  1.00 96.81           C  
ATOM   4354  CB  TYR A 269     -12.946   4.141  14.577  1.00 96.81           C  
ATOM   4355  HB2 TYR A 269     -13.713   4.757  14.107  1.00 96.81           H  
ATOM   4356  HB3 TYR A 269     -12.981   4.326  15.650  1.00 96.81           H  
ATOM   4357  O   TYR A 269     -12.040   4.847  11.711  1.00 96.81           O  
ATOM   4358  CG  TYR A 269     -13.243   2.679  14.306  1.00 96.81           C  
ATOM   4359  CD1 TYR A 269     -13.924   2.307  13.132  1.00 96.81           C  
ATOM   4360  HD1 TYR A 269     -14.268   3.068  12.447  1.00 96.81           H  
ATOM   4361  CD2 TYR A 269     -12.788   1.689  15.198  1.00 96.81           C  
ATOM   4362  HD2 TYR A 269     -12.281   1.977  16.106  1.00 96.81           H  
ATOM   4363  CE1 TYR A 269     -14.165   0.949  12.860  1.00 96.81           C  
ATOM   4364  HE1 TYR A 269     -14.705   0.663  11.969  1.00 96.81           H  
ATOM   4365  CE2 TYR A 269     -13.020   0.328  14.922  1.00 96.81           C  
ATOM   4366  HE2 TYR A 269     -12.685  -0.443  15.599  1.00 96.81           H  
ATOM   4367  OH  TYR A 269     -13.967  -1.355  13.516  1.00 96.81           O  
ATOM   4368  HH  TYR A 269     -14.573  -1.455  12.779  1.00 96.81           H  
ATOM   4369  CZ  TYR A 269     -13.722  -0.044  13.760  1.00 96.81           C  
ATOM   4370  N   GLY A 270     -10.588   3.221  12.253  1.00 94.50           N  
ATOM   4371  H   GLY A 270     -10.095   2.762  13.006  1.00 94.50           H  
ATOM   4372  CA  GLY A 270     -10.318   2.796  10.877  1.00 94.50           C  
ATOM   4373  HA2 GLY A 270     -11.252   2.792  10.315  1.00 94.50           H  
ATOM   4374  HA3 GLY A 270      -9.922   1.781  10.900  1.00 94.50           H  
ATOM   4375  C   GLY A 270      -9.318   3.664  10.105  1.00 94.50           C  
ATOM   4376  O   GLY A 270      -9.124   3.416   8.918  1.00 94.50           O  
ATOM   4377  N   TYR A 271      -8.670   4.643  10.745  1.00 95.62           N  
ATOM   4378  H   TYR A 271      -8.844   4.797  11.728  1.00 95.62           H  
ATOM   4379  CA  TYR A 271      -7.654   5.475  10.098  1.00 95.62           C  
ATOM   4380  HA  TYR A 271      -7.918   5.584   9.046  1.00 95.62           H  
ATOM   4381  C   TYR A 271      -6.274   4.804  10.159  1.00 95.62           C  
ATOM   4382  CB  TYR A 271      -7.605   6.890  10.706  1.00 95.62           C  
ATOM   4383  HB2 TYR A 271      -6.681   7.357  10.365  1.00 95.62           H  
ATOM   4384  HB3 TYR A 271      -7.532   6.811  11.791  1.00 95.62           H  
ATOM   4385  O   TYR A 271      -5.922   4.140  11.135  1.00 95.62           O  
ATOM   4386  CG  TYR A 271      -8.754   7.831  10.353  1.00 95.62           C  
ATOM   4387  CD1 TYR A 271      -8.486   9.117   9.836  1.00 95.62           C  
ATOM   4388  HD1 TYR A 271      -7.469   9.423   9.639  1.00 95.62           H  
ATOM   4389  CD2 TYR A 271     -10.093   7.451  10.570  1.00 95.62           C  
ATOM   4390  HD2 TYR A 271     -10.334   6.475  10.964  1.00 95.62           H  
ATOM   4391  CE1 TYR A 271      -9.538  10.021   9.575  1.00 95.62           C  
ATOM   4392  HE1 TYR A 271      -9.338  11.006   9.180  1.00 95.62           H  
ATOM   4393  CE2 TYR A 271     -11.144   8.352  10.324  1.00 95.62           C  
ATOM   4394  HE2 TYR A 271     -12.165   8.062  10.520  1.00 95.62           H  
ATOM   4395  OH  TYR A 271     -11.901  10.520   9.691  1.00 95.62           O  
ATOM   4396  HH  TYR A 271     -11.641  11.393   9.389  1.00 95.62           H  
ATOM   4397  CZ  TYR A 271     -10.871   9.645   9.838  1.00 95.62           C  
ATOM   4398  N   LEU A 272      -5.457   5.028   9.131  1.00 94.56           N  
ATOM   4399  H   LEU A 272      -5.819   5.577   8.365  1.00 94.56           H  
ATOM   4400  CA  LEU A 272      -4.017   4.789   9.172  1.00 94.56           C  
ATOM   4401  HA  LEU A 272      -3.794   4.023   9.915  1.00 94.56           H  
ATOM   4402  C   LEU A 272      -3.313   6.072   9.606  1.00 94.56           C  
ATOM   4403  CB  LEU A 272      -3.503   4.315   7.803  1.00 94.56           C  
ATOM   4404  HB2 LEU A 272      -2.417   4.242   7.856  1.00 94.56           H  
ATOM   4405  HB3 LEU A 272      -3.749   5.070   7.056  1.00 94.56           H  
ATOM   4406  O   LEU A 272      -3.474   7.112   8.970  1.00 94.56           O  
ATOM   4407  CG  LEU A 272      -4.062   2.960   7.336  1.00 94.56           C  
ATOM   4408  HG  LEU A 272      -5.136   3.046   7.169  1.00 94.56           H  
ATOM   4409  CD1 LEU A 272      -3.391   2.566   6.020  1.00 94.56           C  
ATOM   4410 HD11 LEU A 272      -3.470   3.388   5.309  1.00 94.56           H  
ATOM   4411 HD12 LEU A 272      -2.338   2.342   6.191  1.00 94.56           H  
ATOM   4412 HD13 LEU A 272      -3.889   1.689   5.606  1.00 94.56           H  
ATOM   4413  CD2 LEU A 272      -3.798   1.831   8.336  1.00 94.56           C  
ATOM   4414 HD21 LEU A 272      -4.121   0.882   7.906  1.00 94.56           H  
ATOM   4415 HD22 LEU A 272      -4.371   2.004   9.247  1.00 94.56           H  
ATOM   4416 HD23 LEU A 272      -2.734   1.780   8.571  1.00 94.56           H  
ATOM   4417  N   ARG A 273      -2.519   5.993  10.674  1.00 94.56           N  
ATOM   4418  H   ARG A 273      -2.432   5.100  11.138  1.00 94.56           H  
ATOM   4419  CA  ARG A 273      -1.726   7.113  11.193  1.00 94.56           C  
ATOM   4420  HA  ARG A 273      -2.157   8.047  10.833  1.00 94.56           H  
ATOM   4421  C   ARG A 273      -0.290   7.036  10.675  1.00 94.56           C  
ATOM   4422  CB  ARG A 273      -1.818   7.112  12.724  1.00 94.56           C  
ATOM   4423  HB2 ARG A 273      -1.300   6.236  13.116  1.00 94.56           H  
ATOM   4424  HB3 ARG A 273      -2.867   7.047  13.010  1.00 94.56           H  
ATOM   4425  O   ARG A 273       0.309   5.961  10.665  1.00 94.56           O  
ATOM   4426  CG  ARG A 273      -1.224   8.381  13.351  1.00 94.56           C  
ATOM   4427  HG2 ARG A 273      -1.737   9.259  12.959  1.00 94.56           H  
ATOM   4428  HG3 ARG A 273      -0.162   8.451  13.117  1.00 94.56           H  
ATOM   4429  CD  ARG A 273      -1.400   8.319  14.871  1.00 94.56           C  
ATOM   4430  HD2 ARG A 273      -0.847   7.452  15.234  1.00 94.56           H  
ATOM   4431  HD3 ARG A 273      -2.453   8.171  15.111  1.00 94.56           H  
ATOM   4432  NE  ARG A 273      -0.873   9.520  15.545  1.00 94.56           N  
ATOM   4433  HE  ARG A 273       0.123   9.529  15.715  1.00 94.56           H  
ATOM   4434  NH1 ARG A 273      -2.839  10.720  15.703  1.00 94.56           N  
ATOM   4435 HH11 ARG A 273      -3.362   9.974  15.267  1.00 94.56           H  
ATOM   4436 HH12 ARG A 273      -3.286  11.609  15.881  1.00 94.56           H  
ATOM   4437  NH2 ARG A 273      -0.973  11.618  16.446  1.00 94.56           N  
ATOM   4438 HH21 ARG A 273       0.024  11.610  16.606  1.00 94.56           H  
ATOM   4439 HH22 ARG A 273      -1.541  12.438  16.604  1.00 94.56           H  
ATOM   4440  CZ  ARG A 273      -1.561  10.593  15.899  1.00 94.56           C  
ATOM   4441  N   PHE A 274       0.255   8.177  10.269  1.00 94.75           N  
ATOM   4442  H   PHE A 274      -0.301   9.019  10.314  1.00 94.75           H  
ATOM   4443  CA  PHE A 274       1.630   8.313   9.785  1.00 94.75           C  
ATOM   4444  HA  PHE A 274       2.040   7.325   9.573  1.00 94.75           H  
ATOM   4445  C   PHE A 274       2.534   8.948  10.848  1.00 94.75           C  
ATOM   4446  CB  PHE A 274       1.626   9.100   8.467  1.00 94.75           C  
ATOM   4447  HB2 PHE A 274       2.646   9.180   8.091  1.00 94.75           H  
ATOM   4448  HB3 PHE A 274       1.275  10.112   8.666  1.00 94.75           H  
ATOM   4449  O   PHE A 274       2.062   9.493  11.850  1.00 94.75           O  
ATOM   4450  CG  PHE A 274       0.761   8.471   7.390  1.00 94.75           C  
ATOM   4451  CD1 PHE A 274       1.256   7.421   6.597  1.00 94.75           C  
ATOM   4452  HD1 PHE A 274       2.267   7.068   6.737  1.00 94.75           H  
ATOM   4453  CD2 PHE A 274      -0.560   8.912   7.200  1.00 94.75           C  
ATOM   4454  HD2 PHE A 274      -0.953   9.718   7.802  1.00 94.75           H  
ATOM   4455  CE1 PHE A 274       0.433   6.821   5.629  1.00 94.75           C  
ATOM   4456  HE1 PHE A 274       0.819   6.013   5.024  1.00 94.75           H  
ATOM   4457  CE2 PHE A 274      -1.387   8.302   6.247  1.00 94.75           C  
ATOM   4458  HE2 PHE A 274      -2.407   8.640   6.131  1.00 94.75           H  
ATOM   4459  CZ  PHE A 274      -0.891   7.255   5.457  1.00 94.75           C  
ATOM   4460  HZ  PHE A 274      -1.531   6.784   4.725  1.00 94.75           H  
ATOM   4461  N   ASP A 275       3.843   8.872  10.630  1.00 92.88           N  
ATOM   4462  H   ASP A 275       4.172   8.456   9.771  1.00 92.88           H  
ATOM   4463  CA  ASP A 275       4.838   9.540  11.457  1.00 92.88           C  
ATOM   4464  HA  ASP A 275       4.636   9.287  12.498  1.00 92.88           H  
ATOM   4465  C   ASP A 275       4.717  11.063  11.344  1.00 92.88           C  
ATOM   4466  CB  ASP A 275       6.255   9.043  11.105  1.00 92.88           C  
ATOM   4467  HB2 ASP A 275       6.983   9.689  11.595  1.00 92.88           H  
ATOM   4468  HB3 ASP A 275       6.418   9.115  10.030  1.00 92.88           H  
ATOM   4469  O   ASP A 275       4.173  11.606  10.377  1.00 92.88           O  
ATOM   4470  CG  ASP A 275       6.515   7.611  11.587  1.00 92.88           C  
ATOM   4471  OD1 ASP A 275       5.838   7.175  12.548  1.00 92.88           O  
ATOM   4472  OD2 ASP A 275       7.474   6.956  11.128  1.00 92.88           O  
ATOM   4473  N   ALA A 276       5.220  11.757  12.369  1.00 93.19           N  
ATOM   4474  H   ALA A 276       5.718  11.257  13.092  1.00 93.19           H  
ATOM   4475  CA  ALA A 276       5.242  13.211  12.387  1.00 93.19           C  
ATOM   4476  HA  ALA A 276       4.213  13.567  12.327  1.00 93.19           H  
ATOM   4477  C   ALA A 276       5.999  13.748  11.166  1.00 93.19           C  
ATOM   4478  CB  ALA A 276       5.855  13.702  13.703  1.00 93.19           C  
ATOM   4479  HB1 ALA A 276       6.894  13.378  13.769  1.00 93.19           H  
ATOM   4480  HB2 ALA A 276       5.291  13.304  14.546  1.00 93.19           H  
ATOM   4481  HB3 ALA A 276       5.821  14.791  13.730  1.00 93.19           H  
ATOM   4482  O   ALA A 276       7.085  13.275  10.827  1.00 93.19           O  
ATOM   4483  N   CYS A 277       5.412  14.741  10.514  1.00 94.75           N  
ATOM   4484  H   CYS A 277       4.532  15.099  10.858  1.00 94.75           H  
ATOM   4485  CA  CYS A 277       5.918  15.313   9.280  1.00 94.75           C  
ATOM   4486  HA  CYS A 277       7.004  15.221   9.261  1.00 94.75           H  
ATOM   4487  C   CYS A 277       5.602  16.812   9.214  1.00 94.75           C  
ATOM   4488  CB  CYS A 277       5.353  14.474   8.123  1.00 94.75           C  
ATOM   4489  HB2 CYS A 277       5.848  14.760   7.195  1.00 94.75           H  
ATOM   4490  HB3 CYS A 277       5.584  13.426   8.315  1.00 94.75           H  
ATOM   4491  O   CYS A 277       5.149  17.404  10.197  1.00 94.75           O  
ATOM   4492  SG  CYS A 277       3.559  14.649   7.922  1.00 94.75           S  
ATOM   4493  HG  CYS A 277       3.544  15.962   7.677  1.00 94.75           H  
ATOM   4494  N   VAL A 278       5.872  17.442   8.072  1.00 95.00           N  
ATOM   4495  H   VAL A 278       6.201  16.912   7.277  1.00 95.00           H  
ATOM   4496  CA  VAL A 278       5.722  18.892   7.903  1.00 95.00           C  
ATOM   4497  HA  VAL A 278       5.311  19.328   8.814  1.00 95.00           H  
ATOM   4498  C   VAL A 278       4.736  19.183   6.779  1.00 95.00           C  
ATOM   4499  CB  VAL A 278       7.092  19.553   7.665  1.00 95.00           C  
ATOM   4500  HB  VAL A 278       7.529  19.164   6.745  1.00 95.00           H  
ATOM   4501  O   VAL A 278       4.771  18.512   5.749  1.00 95.00           O  
ATOM   4502  CG1 VAL A 278       6.961  21.067   7.548  1.00 95.00           C  
ATOM   4503 HG11 VAL A 278       6.368  21.333   6.672  1.00 95.00           H  
ATOM   4504 HG12 VAL A 278       6.487  21.462   8.447  1.00 95.00           H  
ATOM   4505 HG13 VAL A 278       7.946  21.518   7.432  1.00 95.00           H  
ATOM   4506  CG2 VAL A 278       8.056  19.273   8.828  1.00 95.00           C  
ATOM   4507 HG21 VAL A 278       7.615  19.609   9.766  1.00 95.00           H  
ATOM   4508 HG22 VAL A 278       8.995  19.802   8.664  1.00 95.00           H  
ATOM   4509 HG23 VAL A 278       8.275  18.207   8.892  1.00 95.00           H  
ATOM   4510  N   ALA A 279       3.865  20.172   6.964  1.00 94.88           N  
ATOM   4511  H   ALA A 279       3.886  20.681   7.836  1.00 94.88           H  
ATOM   4512  CA  ALA A 279       2.959  20.666   5.932  1.00 94.88           C  
ATOM   4513  HA  ALA A 279       3.212  20.185   4.987  1.00 94.88           H  
ATOM   4514  C   ALA A 279       3.121  22.178   5.716  1.00 94.88           C  
ATOM   4515  CB  ALA A 279       1.520  20.275   6.288  1.00 94.88           C  
ATOM   4516  HB1 ALA A 279       1.232  20.738   7.233  1.00 94.88           H  
ATOM   4517  HB2 ALA A 279       1.445  19.191   6.371  1.00 94.88           H  
ATOM   4518  HB3 ALA A 279       0.843  20.613   5.504  1.00 94.88           H  
ATOM   4519  O   ALA A 279       3.604  22.888   6.594  1.00 94.88           O  
ATOM   4520  N   ASP A 280       2.700  22.676   4.556  1.00 93.38           N  
ATOM   4521  H   ASP A 280       2.334  22.048   3.855  1.00 93.38           H  
ATOM   4522  CA  ASP A 280       2.648  24.114   4.247  1.00 93.38           C  
ATOM   4523  HA  ASP A 280       3.407  24.607   4.856  1.00 93.38           H  
ATOM   4524  C   ASP A 280       1.311  24.786   4.624  1.00 93.38           C  
ATOM   4525  CB  ASP A 280       3.030  24.351   2.776  1.00 93.38           C  
ATOM   4526  HB2 ASP A 280       3.132  25.423   2.606  1.00 93.38           H  
ATOM   4527  HB3 ASP A 280       4.003  23.896   2.591  1.00 93.38           H  
ATOM   4528  O   ASP A 280       1.097  25.965   4.332  1.00 93.38           O  
ATOM   4529  CG  ASP A 280       2.019  23.785   1.770  1.00 93.38           C  
ATOM   4530  OD1 ASP A 280       0.995  23.205   2.197  1.00 93.38           O  
ATOM   4531  OD2 ASP A 280       2.307  23.845   0.553  1.00 93.38           O  
ATOM   4532  N   PHE A 281       0.419  24.042   5.286  1.00 89.81           N  
ATOM   4533  H   PHE A 281       0.684  23.090   5.493  1.00 89.81           H  
ATOM   4534  CA  PHE A 281      -0.904  24.487   5.705  1.00 89.81           C  
ATOM   4535  HA  PHE A 281      -0.966  25.563   5.540  1.00 89.81           H  
ATOM   4536  C   PHE A 281      -1.155  24.182   7.194  1.00 89.81           C  
ATOM   4537  CB  PHE A 281      -1.961  23.816   4.820  1.00 89.81           C  
ATOM   4538  HB2 PHE A 281      -1.726  24.019   3.775  1.00 89.81           H  
ATOM   4539  HB3 PHE A 281      -1.918  22.737   4.967  1.00 89.81           H  
ATOM   4540  O   PHE A 281      -0.831  23.082   7.651  1.00 89.81           O  
ATOM   4541  CG  PHE A 281      -3.367  24.298   5.113  1.00 89.81           C  
ATOM   4542  CD1 PHE A 281      -4.108  23.720   6.160  1.00 89.81           C  
ATOM   4543  HD1 PHE A 281      -3.691  22.898   6.722  1.00 89.81           H  
ATOM   4544  CD2 PHE A 281      -3.903  25.379   4.391  1.00 89.81           C  
ATOM   4545  HD2 PHE A 281      -3.329  25.827   3.594  1.00 89.81           H  
ATOM   4546  CE1 PHE A 281      -5.388  24.209   6.475  1.00 89.81           C  
ATOM   4547  HE1 PHE A 281      -5.958  23.753   7.271  1.00 89.81           H  
ATOM   4548  CE2 PHE A 281      -5.176  25.879   4.715  1.00 89.81           C  
ATOM   4549  HE2 PHE A 281      -5.579  26.710   4.154  1.00 89.81           H  
ATOM   4550  CZ  PHE A 281      -5.920  25.293   5.755  1.00 89.81           C  
ATOM   4551  HZ  PHE A 281      -6.901  25.672   6.000  1.00 89.81           H  
ATOM   4552  N   PRO A 282      -1.797  25.094   7.961  1.00 85.06           N  
ATOM   4553  CA  PRO A 282      -2.306  26.415   7.560  1.00 85.06           C  
ATOM   4554  HA  PRO A 282      -2.859  26.360   6.622  1.00 85.06           H  
ATOM   4555  C   PRO A 282      -1.206  27.471   7.396  1.00 85.06           C  
ATOM   4556  CB  PRO A 282      -3.273  26.810   8.680  1.00 85.06           C  
ATOM   4557  HB2 PRO A 282      -3.370  27.891   8.783  1.00 85.06           H  
ATOM   4558  HB3 PRO A 282      -4.247  26.357   8.493  1.00 85.06           H  
ATOM   4559  O   PRO A 282      -1.450  28.524   6.816  1.00 85.06           O  
ATOM   4560  CG  PRO A 282      -2.642  26.176   9.917  1.00 85.06           C  
ATOM   4561  HG2 PRO A 282      -1.836  26.809  10.287  1.00 85.06           H  
ATOM   4562  HG3 PRO A 282      -3.378  25.994  10.700  1.00 85.06           H  
ATOM   4563  CD  PRO A 282      -2.064  24.872   9.370  1.00 85.06           C  
ATOM   4564  HD2 PRO A 282      -2.793  24.068   9.470  1.00 85.06           H  
ATOM   4565  HD3 PRO A 282      -1.140  24.625   9.892  1.00 85.06           H  
ATOM   4566  N   GLU A 283      -0.011  27.178   7.899  1.00 86.81           N  
ATOM   4567  H   GLU A 283       0.137  26.257   8.285  1.00 86.81           H  
ATOM   4568  CA  GLU A 283       1.180  28.013   7.808  1.00 86.81           C  
ATOM   4569  HA  GLU A 283       1.001  28.844   7.125  1.00 86.81           H  
ATOM   4570  C   GLU A 283       2.332  27.179   7.248  1.00 86.81           C  
ATOM   4571  CB  GLU A 283       1.543  28.579   9.190  1.00 86.81           C  
ATOM   4572  HB2 GLU A 283       1.648  27.750   9.891  1.00 86.81           H  
ATOM   4573  HB3 GLU A 283       2.498  29.098   9.117  1.00 86.81           H  
ATOM   4574  O   GLU A 283       2.334  25.949   7.354  1.00 86.81           O  
ATOM   4575  CG  GLU A 283       0.487  29.566   9.716  1.00 86.81           C  
ATOM   4576  HG2 GLU A 283      -0.489  29.080   9.714  1.00 86.81           H  
ATOM   4577  HG3 GLU A 283       0.439  30.417   9.036  1.00 86.81           H  
ATOM   4578  CD  GLU A 283       0.768  30.068  11.141  1.00 86.81           C  
ATOM   4579  OE1 GLU A 283      -0.145  30.719  11.698  1.00 86.81           O  
ATOM   4580  OE2 GLU A 283       1.859  29.780  11.683  1.00 86.81           O  
ATOM   4581  N   LYS A 284       3.322  27.855   6.662  1.00 89.12           N  
ATOM   4582  H   LYS A 284       3.289  28.865   6.677  1.00 89.12           H  
ATOM   4583  CA  LYS A 284       4.496  27.196   6.099  1.00 89.12           C  
ATOM   4584  HA  LYS A 284       4.140  26.457   5.382  1.00 89.12           H  
ATOM   4585  C   LYS A 284       5.281  26.463   7.192  1.00 89.12           C  
ATOM   4586  CB  LYS A 284       5.359  28.224   5.360  1.00 89.12           C  
ATOM   4587  HB2 LYS A 284       4.722  28.858   4.742  1.00 89.12           H  
ATOM   4588  HB3 LYS A 284       5.876  28.846   6.090  1.00 89.12           H  
ATOM   4589  O   LYS A 284       5.455  26.988   8.288  1.00 89.12           O  
ATOM   4590  CG  LYS A 284       6.372  27.522   4.453  1.00 89.12           C  
ATOM   4591  HG2 LYS A 284       5.846  26.995   3.657  1.00 89.12           H  
ATOM   4592  HG3 LYS A 284       6.938  26.793   5.034  1.00 89.12           H  
ATOM   4593  CD  LYS A 284       7.356  28.518   3.846  1.00 89.12           C  
ATOM   4594  HD2 LYS A 284       7.808  29.103   4.647  1.00 89.12           H  
ATOM   4595  HD3 LYS A 284       6.834  29.174   3.150  1.00 89.12           H  
ATOM   4596  CE  LYS A 284       8.439  27.713   3.131  1.00 89.12           C  
ATOM   4597  HE2 LYS A 284       8.879  27.030   3.857  1.00 89.12           H  
ATOM   4598  HE3 LYS A 284       7.976  27.112   2.349  1.00 89.12           H  
ATOM   4599  NZ  LYS A 284       9.480  28.603   2.575  1.00 89.12           N  
ATOM   4600  HZ1 LYS A 284       9.909  29.105   3.339  1.00 89.12           H  
ATOM   4601  HZ2 LYS A 284      10.191  28.044   2.125  1.00 89.12           H  
ATOM   4602  HZ3 LYS A 284       9.077  29.252   1.915  1.00 89.12           H  
ATOM   4603  N   ASP A 285       5.798  25.286   6.850  1.00 89.44           N  
ATOM   4604  H   ASP A 285       5.576  24.915   5.937  1.00 89.44           H  
ATOM   4605  CA  ASP A 285       6.665  24.474   7.706  1.00 89.44           C  
ATOM   4606  HA  ASP A 285       6.802  23.542   7.157  1.00 89.44           H  
ATOM   4607  C   ASP A 285       6.005  24.068   9.045  1.00 89.44           C  
ATOM   4608  CB  ASP A 285       8.074  25.096   7.815  1.00 89.44           C  
ATOM   4609  HB2 ASP A 285       8.011  26.059   8.323  1.00 89.44           H  
ATOM   4610  HB3 ASP A 285       8.703  24.440   8.417  1.00 89.44           H  
ATOM   4611  O   ASP A 285       6.657  23.955  10.085  1.00 89.44           O  
ATOM   4612  CG  ASP A 285       8.751  25.275   6.445  1.00 89.44           C  
ATOM   4613  OD1 ASP A 285       8.773  24.295   5.664  1.00 89.44           O  
ATOM   4614  OD2 ASP A 285       9.231  26.394   6.135  1.00 89.44           O  
ATOM   4615  N   CYS A 286       4.692  23.813   9.023  1.00 90.12           N  
ATOM   4616  H   CYS A 286       4.212  23.866   8.136  1.00 90.12           H  
ATOM   4617  CA  CYS A 286       3.915  23.436  10.197  1.00 90.12           C  
ATOM   4618  HA  CYS A 286       4.247  24.077  11.014  1.00 90.12           H  
ATOM   4619  C   CYS A 286       4.112  21.952  10.571  1.00 90.12           C  
ATOM   4620  CB  CYS A 286       2.438  23.755   9.951  1.00 90.12           C  
ATOM   4621  HB2 CYS A 286       2.005  23.023   9.268  1.00 90.12           H  
ATOM   4622  HB3 CYS A 286       2.347  24.746   9.507  1.00 90.12           H  
ATOM   4623  O   CYS A 286       3.859  21.074   9.737  1.00 90.12           O  
ATOM   4624  SG  CYS A 286       1.579  23.734  11.549  1.00 90.12           S  
ATOM   4625  HG  CYS A 286       2.108  24.876  11.997  1.00 90.12           H  
ATOM   4626  N   PRO A 287       4.500  21.629  11.822  1.00 92.94           N  
ATOM   4627  CA  PRO A 287       4.572  20.249  12.292  1.00 92.94           C  
ATOM   4628  HA  PRO A 287       5.169  19.674  11.584  1.00 92.94           H  
ATOM   4629  C   PRO A 287       3.179  19.624  12.421  1.00 92.94           C  
ATOM   4630  CB  PRO A 287       5.303  20.287  13.640  1.00 92.94           C  
ATOM   4631  HB2 PRO A 287       4.592  20.270  14.466  1.00 92.94           H  
ATOM   4632  HB3 PRO A 287       6.010  19.463  13.733  1.00 92.94           H  
ATOM   4633  O   PRO A 287       2.326  20.099  13.182  1.00 92.94           O  
ATOM   4634  CG  PRO A 287       6.015  21.638  13.630  1.00 92.94           C  
ATOM   4635  HG2 PRO A 287       6.966  21.548  13.104  1.00 92.94           H  
ATOM   4636  HG3 PRO A 287       6.167  22.027  14.637  1.00 92.94           H  
ATOM   4637  CD  PRO A 287       5.069  22.517  12.822  1.00 92.94           C  
ATOM   4638  HD2 PRO A 287       5.633  23.336  12.378  1.00 92.94           H  
ATOM   4639  HD3 PRO A 287       4.274  22.903  13.461  1.00 92.94           H  
ATOM   4640  N   VAL A 288       2.970  18.513  11.720  1.00 93.75           N  
ATOM   4641  H   VAL A 288       3.719  18.165  11.138  1.00 93.75           H  
ATOM   4642  CA  VAL A 288       1.694  17.796  11.678  1.00 93.75           C  
ATOM   4643  HA  VAL A 288       1.068  18.162  12.492  1.00 93.75           H  
ATOM   4644  C   VAL A 288       1.872  16.303  11.902  1.00 93.75           C  
ATOM   4645  CB  VAL A 288       0.922  18.048  10.366  1.00 93.75           C  
ATOM   4646  HB  VAL A 288       0.020  17.437  10.384  1.00 93.75           H  
ATOM   4647  O   VAL A 288       2.920  15.722  11.625  1.00 93.75           O  
ATOM   4648  CG1 VAL A 288       0.468  19.501  10.266  1.00 93.75           C  
ATOM   4649 HG11 VAL A 288      -0.169  19.707  11.125  1.00 93.75           H  
ATOM   4650 HG12 VAL A 288      -0.108  19.653   9.353  1.00 93.75           H  
ATOM   4651 HG13 VAL A 288       1.322  20.179  10.260  1.00 93.75           H  
ATOM   4652  CG2 VAL A 288       1.705  17.675   9.107  1.00 93.75           C  
ATOM   4653 HG21 VAL A 288       2.579  18.318   9.001  1.00 93.75           H  
ATOM   4654 HG22 VAL A 288       2.024  16.635   9.170  1.00 93.75           H  
ATOM   4655 HG23 VAL A 288       1.066  17.791   8.232  1.00 93.75           H  
ATOM   4656  N   VAL A 289       0.806  15.662  12.372  1.00 94.06           N  
ATOM   4657  H   VAL A 289       0.005  16.215  12.643  1.00 94.06           H  
ATOM   4658  CA  VAL A 289       0.627  14.218  12.227  1.00 94.06           C  
ATOM   4659  HA  VAL A 289       1.511  13.791  11.754  1.00 94.06           H  
ATOM   4660  C   VAL A 289      -0.551  13.976  11.300  1.00 94.06           C  
ATOM   4661  CB  VAL A 289       0.446  13.507  13.574  1.00 94.06           C  
ATOM   4662  HB  VAL A 289      -0.452  13.865  14.077  1.00 94.06           H  
ATOM   4663  O   VAL A 289      -1.659  14.441  11.566  1.00 94.06           O  
ATOM   4664  CG1 VAL A 289       0.317  12.000  13.326  1.00 94.06           C  
ATOM   4665 HG11 VAL A 289       0.517  11.437  14.238  1.00 94.06           H  
ATOM   4666 HG12 VAL A 289      -0.680  11.761  12.958  1.00 94.06           H  
ATOM   4667 HG13 VAL A 289       1.051  11.685  12.585  1.00 94.06           H  
ATOM   4668  CG2 VAL A 289       1.649  13.747  14.497  1.00 94.06           C  
ATOM   4669 HG21 VAL A 289       1.517  13.209  15.436  1.00 94.06           H  
ATOM   4670 HG22 VAL A 289       2.560  13.403  14.008  1.00 94.06           H  
ATOM   4671 HG23 VAL A 289       1.744  14.811  14.714  1.00 94.06           H  
ATOM   4672  N   VAL A 290      -0.300  13.256  10.211  1.00 95.88           N  
ATOM   4673  H   VAL A 290       0.632  12.893  10.074  1.00 95.88           H  
ATOM   4674  CA  VAL A 290      -1.315  12.936   9.206  1.00 95.88           C  
ATOM   4675  HA  VAL A 290      -2.080  13.712   9.223  1.00 95.88           H  
ATOM   4676  C   VAL A 290      -1.971  11.604   9.555  1.00 95.88           C  
ATOM   4677  CB  VAL A 290      -0.713  12.927   7.789  1.00 95.88           C  
ATOM   4678  HB  VAL A 290       0.048  12.149   7.742  1.00 95.88           H  
ATOM   4679  O   VAL A 290      -1.307  10.666   9.999  1.00 95.88           O  
ATOM   4680  CG1 VAL A 290      -1.766  12.657   6.704  1.00 95.88           C  
ATOM   4681 HG11 VAL A 290      -1.310  12.744   5.718  1.00 95.88           H  
ATOM   4682 HG12 VAL A 290      -2.583  13.375   6.782  1.00 95.88           H  
ATOM   4683 HG13 VAL A 290      -2.165  11.647   6.800  1.00 95.88           H  
ATOM   4684  CG2 VAL A 290      -0.053  14.270   7.456  1.00 95.88           C  
ATOM   4685 HG21 VAL A 290       0.676  14.550   8.216  1.00 95.88           H  
ATOM   4686 HG22 VAL A 290       0.471  14.182   6.505  1.00 95.88           H  
ATOM   4687 HG23 VAL A 290      -0.811  15.049   7.377  1.00 95.88           H  
ATOM   4688  N   SER A 291      -3.278  11.508   9.346  1.00 96.06           N  
ATOM   4689  H   SER A 291      -3.777  12.338   9.061  1.00 96.06           H  
ATOM   4690  CA  SER A 291      -4.033  10.255   9.378  1.00 96.06           C  
ATOM   4691  HA  SER A 291      -3.330   9.423   9.349  1.00 96.06           H  
ATOM   4692  C   SER A 291      -4.930  10.165   8.145  1.00 96.06           C  
ATOM   4693  CB  SER A 291      -4.847  10.146  10.673  1.00 96.06           C  
ATOM   4694  HB2 SER A 291      -5.346   9.178  10.712  1.00 96.06           H  
ATOM   4695  HB3 SER A 291      -5.594  10.939  10.704  1.00 96.06           H  
ATOM   4696  O   SER A 291      -5.557  11.153   7.777  1.00 96.06           O  
ATOM   4697  OG  SER A 291      -3.981  10.270  11.786  1.00 96.06           O  
ATOM   4698  HG  SER A 291      -3.398  11.006  11.586  1.00 96.06           H  
ATOM   4699  N   ALA A 292      -4.993   9.004   7.498  1.00 96.88           N  
ATOM   4700  H   ALA A 292      -4.478   8.220   7.873  1.00 96.88           H  
ATOM   4701  CA  ALA A 292      -5.851   8.756   6.339  1.00 96.88           C  
ATOM   4702  HA  ALA A 292      -6.320   9.684   6.014  1.00 96.88           H  
ATOM   4703  C   ALA A 292      -6.962   7.774   6.706  1.00 96.88           C  
ATOM   4704  CB  ALA A 292      -5.006   8.219   5.178  1.00 96.88           C  
ATOM   4705  HB1 ALA A 292      -4.253   8.954   4.893  1.00 96.88           H  
ATOM   4706  HB2 ALA A 292      -4.518   7.289   5.469  1.00 96.88           H  
ATOM   4707  HB3 ALA A 292      -5.652   8.029   4.321  1.00 96.88           H  
ATOM   4708  O   ALA A 292      -6.678   6.707   7.248  1.00 96.88           O  
ATOM   4709  N   GLY A 293      -8.209   8.108   6.399  1.00 95.50           N  
ATOM   4710  H   GLY A 293      -8.395   9.012   5.988  1.00 95.50           H  
ATOM   4711  CA  GLY A 293      -9.358   7.249   6.669  1.00 95.50           C  
ATOM   4712  HA2 GLY A 293      -9.339   6.911   7.705  1.00 95.50           H  
ATOM   4713  HA3 GLY A 293      -9.317   6.379   6.013  1.00 95.50           H  
ATOM   4714  C   GLY A 293     -10.666   7.985   6.428  1.00 95.50           C  
ATOM   4715  O   GLY A 293     -10.663   9.196   6.241  1.00 95.50           O  
ATOM   4716  N   ASN A 294     -11.786   7.257   6.404  1.00 91.44           N  
ATOM   4717  H   ASN A 294     -11.720   6.265   6.582  1.00 91.44           H  
ATOM   4718  CA  ASN A 294     -13.127   7.840   6.263  1.00 91.44           C  
ATOM   4719  HA  ASN A 294     -13.814   7.025   6.034  1.00 91.44           H  
ATOM   4720  C   ASN A 294     -13.260   8.854   5.099  1.00 91.44           C  
ATOM   4721  CB  ASN A 294     -13.538   8.421   7.621  1.00 91.44           C  
ATOM   4722  HB2 ASN A 294     -13.340   7.701   8.415  1.00 91.44           H  
ATOM   4723  HB3 ASN A 294     -12.942   9.318   7.789  1.00 91.44           H  
ATOM   4724  O   ASN A 294     -13.905   9.893   5.224  1.00 91.44           O  
ATOM   4725  CG  ASN A 294     -15.003   8.796   7.693  1.00 91.44           C  
ATOM   4726  ND2 ASN A 294     -15.323   9.844   8.414  1.00 91.44           N  
ATOM   4727 HD21 ASN A 294     -16.301  10.097   8.426  1.00 91.44           H  
ATOM   4728 HD22 ASN A 294     -14.584  10.409   8.807  1.00 91.44           H  
ATOM   4729  OD1 ASN A 294     -15.871   8.144   7.137  1.00 91.44           O  
ATOM   4730  N   SER A 295     -12.637   8.558   3.953  1.00 94.25           N  
ATOM   4731  H   SER A 295     -12.082   7.715   3.914  1.00 94.25           H  
ATOM   4732  CA  SER A 295     -12.625   9.440   2.774  1.00 94.25           C  
ATOM   4733  HA  SER A 295     -11.990   8.963   2.027  1.00 94.25           H  
ATOM   4734  C   SER A 295     -12.007  10.827   3.014  1.00 94.25           C  
ATOM   4735  CB  SER A 295     -14.022   9.546   2.151  1.00 94.25           C  
ATOM   4736  HB2 SER A 295     -14.682  10.112   2.809  1.00 94.25           H  
ATOM   4737  HB3 SER A 295     -13.953  10.071   1.198  1.00 94.25           H  
ATOM   4738  O   SER A 295     -12.393  11.801   2.364  1.00 94.25           O  
ATOM   4739  OG  SER A 295     -14.563   8.258   1.939  1.00 94.25           O  
ATOM   4740  HG  SER A 295     -14.715   7.858   2.798  1.00 94.25           H  
ATOM   4741  N   GLU A 296     -11.034  10.941   3.920  1.00 95.94           N  
ATOM   4742  H   GLU A 296     -10.812  10.151   4.509  1.00 95.94           H  
ATOM   4743  CA  GLU A 296     -10.303  12.180   4.190  1.00 95.94           C  
ATOM   4744  HA  GLU A 296     -10.270  12.758   3.266  1.00 95.94           H  
ATOM   4745  C   GLU A 296      -8.837  11.948   4.602  1.00 95.94           C  
ATOM   4746  CB  GLU A 296     -11.055  13.030   5.238  1.00 95.94           C  
ATOM   4747  HB2 GLU A 296     -12.036  13.290   4.839  1.00 95.94           H  
ATOM   4748  HB3 GLU A 296     -10.506  13.957   5.400  1.00 95.94           H  
ATOM   4749  O   GLU A 296      -8.438  10.866   5.044  1.00 95.94           O  
ATOM   4750  CG  GLU A 296     -11.239  12.322   6.589  1.00 95.94           C  
ATOM   4751  HG2 GLU A 296     -10.267  11.976   6.941  1.00 95.94           H  
ATOM   4752  HG3 GLU A 296     -11.888  11.457   6.452  1.00 95.94           H  
ATOM   4753  CD  GLU A 296     -11.865  13.209   7.669  1.00 95.94           C  
ATOM   4754  OE1 GLU A 296     -11.536  12.976   8.856  1.00 95.94           O  
ATOM   4755  OE2 GLU A 296     -12.666  14.117   7.344  1.00 95.94           O  
ATOM   4756  N   LEU A 297      -8.032  13.006   4.479  1.00 97.06           N  
ATOM   4757  H   LEU A 297      -8.426  13.837   4.060  1.00 97.06           H  
ATOM   4758  CA  LEU A 297      -6.790  13.175   5.229  1.00 97.06           C  
ATOM   4759  HA  LEU A 297      -6.481  12.216   5.644  1.00 97.06           H  
ATOM   4760  C   LEU A 297      -7.046  14.128   6.400  1.00 97.06           C  
ATOM   4761  CB  LEU A 297      -5.657  13.704   4.329  1.00 97.06           C  
ATOM   4762  HB2 LEU A 297      -5.960  14.665   3.914  1.00 97.06           H  
ATOM   4763  HB3 LEU A 297      -4.782  13.876   4.955  1.00 97.06           H  
ATOM   4764  O   LEU A 297      -7.446  15.273   6.199  1.00 97.06           O  
ATOM   4765  CG  LEU A 297      -5.253  12.782   3.168  1.00 97.06           C  
ATOM   4766  HG  LEU A 297      -6.104  12.666   2.497  1.00 97.06           H  
ATOM   4767  CD1 LEU A 297      -4.090  13.412   2.399  1.00 97.06           C  
ATOM   4768 HD11 LEU A 297      -3.234  13.554   3.059  1.00 97.06           H  
ATOM   4769 HD12 LEU A 297      -3.799  12.763   1.573  1.00 97.06           H  
ATOM   4770 HD13 LEU A 297      -4.393  14.378   1.995  1.00 97.06           H  
ATOM   4771  CD2 LEU A 297      -4.808  11.397   3.635  1.00 97.06           C  
ATOM   4772 HD21 LEU A 297      -4.444  10.820   2.785  1.00 97.06           H  
ATOM   4773 HD22 LEU A 297      -5.664  10.872   4.060  1.00 97.06           H  
ATOM   4774 HD23 LEU A 297      -4.020  11.488   4.383  1.00 97.06           H  
ATOM   4775  N   SER A 298      -6.787  13.666   7.619  1.00 95.81           N  
ATOM   4776  H   SER A 298      -6.456  12.715   7.698  1.00 95.81           H  
ATOM   4777  CA  SER A 298      -6.781  14.486   8.831  1.00 95.81           C  
ATOM   4778  HA  SER A 298      -7.365  15.389   8.657  1.00 95.81           H  
ATOM   4779  C   SER A 298      -5.349  14.901   9.170  1.00 95.81           C  
ATOM   4780  CB  SER A 298      -7.457  13.740   9.987  1.00 95.81           C  
ATOM   4781  HB2 SER A 298      -7.166  12.689   9.967  1.00 95.81           H  
ATOM   4782  HB3 SER A 298      -8.540  13.815   9.890  1.00 95.81           H  
ATOM   4783  O   SER A 298      -4.458  14.061   9.300  1.00 95.81           O  
ATOM   4784  OG  SER A 298      -7.036  14.305  11.213  1.00 95.81           O  
ATOM   4785  HG  SER A 298      -7.782  14.449  11.799  1.00 95.81           H  
ATOM   4786  N   LEU A 299      -5.122  16.206   9.313  1.00 94.69           N  
ATOM   4787  H   LEU A 299      -5.906  16.824   9.163  1.00 94.69           H  
ATOM   4788  CA  LEU A 299      -3.862  16.810   9.737  1.00 94.69           C  
ATOM   4789  HA  LEU A 299      -3.072  16.059   9.751  1.00 94.69           H  
ATOM   4790  C   LEU A 299      -4.026  17.338  11.163  1.00 94.69           C  
ATOM   4791  CB  LEU A 299      -3.448  17.934   8.763  1.00 94.69           C  
ATOM   4792  HB2 LEU A 299      -4.332  18.483   8.436  1.00 94.69           H  
ATOM   4793  HB3 LEU A 299      -2.813  18.634   9.307  1.00 94.69           H  
ATOM   4794  O   LEU A 299      -4.686  18.353  11.390  1.00 94.69           O  
ATOM   4795  CG  LEU A 299      -2.645  17.457   7.541  1.00 94.69           C  
ATOM   4796  HG  LEU A 299      -1.750  16.953   7.907  1.00 94.69           H  
ATOM   4797  CD1 LEU A 299      -3.423  16.495   6.640  1.00 94.69           C  
ATOM   4798 HD11 LEU A 299      -3.580  15.546   7.153  1.00 94.69           H  
ATOM   4799 HD12 LEU A 299      -4.387  16.929   6.375  1.00 94.69           H  
ATOM   4800 HD13 LEU A 299      -2.858  16.297   5.729  1.00 94.69           H  
ATOM   4801  CD2 LEU A 299      -2.187  18.649   6.700  1.00 94.69           C  
ATOM   4802 HD21 LEU A 299      -1.523  18.306   5.906  1.00 94.69           H  
ATOM   4803 HD22 LEU A 299      -1.641  19.360   7.319  1.00 94.69           H  
ATOM   4804 HD23 LEU A 299      -3.041  19.152   6.245  1.00 94.69           H  
ATOM   4805  N   GLN A 300      -3.402  16.665  12.128  1.00 91.25           N  
ATOM   4806  H   GLN A 300      -2.888  15.834  11.873  1.00 91.25           H  
ATOM   4807  CA  GLN A 300      -3.333  17.125  13.514  1.00 91.25           C  
ATOM   4808  HA  GLN A 300      -4.234  17.690  13.752  1.00 91.25           H  
ATOM   4809  C   GLN A 300      -2.132  18.052  13.700  1.00 91.25           C  
ATOM   4810  CB  GLN A 300      -3.259  15.933  14.474  1.00 91.25           C  
ATOM   4811  HB2 GLN A 300      -3.058  16.307  15.478  1.00 91.25           H  
ATOM   4812  HB3 GLN A 300      -2.443  15.274  14.179  1.00 91.25           H  
ATOM   4813  O   GLN A 300      -0.984  17.613  13.649  1.00 91.25           O  
ATOM   4814  CG  GLN A 300      -4.572  15.145  14.501  1.00 91.25           C  
ATOM   4815  HG2 GLN A 300      -4.767  14.717  13.518  1.00 91.25           H  
ATOM   4816  HG3 GLN A 300      -5.389  15.826  14.742  1.00 91.25           H  
ATOM   4817  CD  GLN A 300      -4.558  14.013  15.522  1.00 91.25           C  
ATOM   4818  NE2 GLN A 300      -5.721  13.559  15.918  1.00 91.25           N  
ATOM   4819 HE21 GLN A 300      -6.565  13.923  15.501  1.00 91.25           H  
ATOM   4820 HE22 GLN A 300      -5.741  12.713  16.470  1.00 91.25           H  
ATOM   4821  OE1 GLN A 300      -3.537  13.505  15.980  1.00 91.25           O  
ATOM   4822  N   LEU A 301      -2.413  19.329  13.943  1.00 86.19           N  
ATOM   4823  H   LEU A 301      -3.387  19.593  13.983  1.00 86.19           H  
ATOM   4824  CA  LEU A 301      -1.440  20.395  14.151  1.00 86.19           C  
ATOM   4825  HA  LEU A 301      -0.587  20.242  13.489  1.00 86.19           H  
ATOM   4826  C   LEU A 301      -0.950  20.384  15.597  1.00 86.19           C  
ATOM   4827  CB  LEU A 301      -2.098  21.751  13.826  1.00 86.19           C  
ATOM   4828  HB2 LEU A 301      -1.390  22.553  14.033  1.00 86.19           H  
ATOM   4829  HB3 LEU A 301      -2.943  21.887  14.501  1.00 86.19           H  
ATOM   4830  O   LEU A 301      -1.753  20.373  16.538  1.00 86.19           O  
ATOM   4831  CG  LEU A 301      -2.589  21.874  12.371  1.00 86.19           C  
ATOM   4832  HG  LEU A 301      -3.010  20.931  12.021  1.00 86.19           H  
ATOM   4833  CD1 LEU A 301      -3.668  22.950  12.248  1.00 86.19           C  
ATOM   4834 HD11 LEU A 301      -3.922  23.084  11.196  1.00 86.19           H  
ATOM   4835 HD12 LEU A 301      -4.565  22.612  12.766  1.00 86.19           H  
ATOM   4836 HD13 LEU A 301      -3.313  23.893  12.662  1.00 86.19           H  
ATOM   4837  CD2 LEU A 301      -1.440  22.274  11.463  1.00 86.19           C  
ATOM   4838 HD21 LEU A 301      -1.706  22.116  10.417  1.00 86.19           H  
ATOM   4839 HD22 LEU A 301      -1.198  23.324  11.628  1.00 86.19           H  
ATOM   4840 HD23 LEU A 301      -0.543  21.700  11.695  1.00 86.19           H  
ATOM   4841  N   ARG A 302       0.369  20.456  15.783  1.00 71.94           N  
ATOM   4842  H   ARG A 302       0.965  20.460  14.968  1.00 71.94           H  
ATOM   4843  CA  ARG A 302       0.982  20.620  17.105  1.00 71.94           C  
ATOM   4844  HA  ARG A 302       0.219  20.491  17.873  1.00 71.94           H  
ATOM   4845  C   ARG A 302       1.507  22.050  17.249  1.00 71.94           C  
ATOM   4846  CB  ARG A 302       2.029  19.514  17.305  1.00 71.94           C  
ATOM   4847  HB2 ARG A 302       1.563  18.551  17.095  1.00 71.94           H  
ATOM   4848  HB3 ARG A 302       2.851  19.657  16.603  1.00 71.94           H  
ATOM   4849  O   ARG A 302       2.666  22.319  16.958  1.00 71.94           O  
ATOM   4850  CG  ARG A 302       2.572  19.493  18.742  1.00 71.94           C  
ATOM   4851  HG2 ARG A 302       3.120  20.419  18.919  1.00 71.94           H  
ATOM   4852  HG3 ARG A 302       1.747  19.446  19.452  1.00 71.94           H  
ATOM   4853  CD  ARG A 302       3.533  18.314  18.966  1.00 71.94           C  
ATOM   4854  HD2 ARG A 302       3.884  17.950  18.001  1.00 71.94           H  
ATOM   4855  HD3 ARG A 302       4.396  18.686  19.518  1.00 71.94           H  
ATOM   4856  NE  ARG A 302       2.919  17.212  19.741  1.00 71.94           N  
ATOM   4857  HE  ARG A 302       2.014  17.395  20.150  1.00 71.94           H  
ATOM   4858  NH1 ARG A 302       4.609  15.681  19.456  1.00 71.94           N  
ATOM   4859 HH11 ARG A 302       5.075  16.322  18.830  1.00 71.94           H  
ATOM   4860 HH12 ARG A 302       5.024  14.782  19.652  1.00 71.94           H  
ATOM   4861  NH2 ARG A 302       2.892  15.182  20.785  1.00 71.94           N  
ATOM   4862 HH21 ARG A 302       2.015  15.411  21.232  1.00 71.94           H  
ATOM   4863 HH22 ARG A 302       3.335  14.294  20.977  1.00 71.94           H  
ATOM   4864  CZ  ARG A 302       3.472  16.035  19.988  1.00 71.94           C  
ATOM   4865  N   LEU A 303       0.644  22.964  17.696  1.00 65.38           N  
ATOM   4866  H   LEU A 303      -0.303  22.679  17.900  1.00 65.38           H  
ATOM   4867  CA  LEU A 303       1.009  24.369  17.910  1.00 65.38           C  
ATOM   4868  HA  LEU A 303       1.654  24.664  17.082  1.00 65.38           H  
ATOM   4869  C   LEU A 303       1.795  24.563  19.227  1.00 65.38           C  
ATOM   4870  CB  LEU A 303      -0.248  25.259  17.873  1.00 65.38           C  
ATOM   4871  HB2 LEU A 303      -0.930  24.921  18.654  1.00 65.38           H  
ATOM   4872  HB3 LEU A 303       0.041  26.283  18.111  1.00 65.38           H  
ATOM   4873  O   LEU A 303       1.515  23.865  20.214  1.00 65.38           O  
ATOM   4874  CG  LEU A 303      -0.996  25.266  16.525  1.00 65.38           C  
ATOM   4875  HG  LEU A 303      -1.251  24.244  16.243  1.00 65.38           H  
ATOM   4876  CD1 LEU A 303      -2.299  26.053  16.661  1.00 65.38           C  
ATOM   4877 HD11 LEU A 303      -2.835  26.033  15.711  1.00 65.38           H  
ATOM   4878 HD12 LEU A 303      -2.080  27.086  16.930  1.00 65.38           H  
ATOM   4879 HD13 LEU A 303      -2.918  25.600  17.436  1.00 65.38           H  
ATOM   4880  CD2 LEU A 303      -0.171  25.895  15.400  1.00 65.38           C  
ATOM   4881 HD21 LEU A 303       0.136  26.906  15.670  1.00 65.38           H  
ATOM   4882 HD22 LEU A 303      -0.759  25.942  14.484  1.00 65.38           H  
ATOM   4883 HD23 LEU A 303       0.715  25.295  15.194  1.00 65.38           H  
ATOM   4884  N   PRO A 304       2.743  25.522  19.291  1.00 57.28           N  
ATOM   4885  CA  PRO A 304       3.377  25.929  20.545  1.00 57.28           C  
ATOM   4886  HA  PRO A 304       3.913  25.077  20.963  1.00 57.28           H  
ATOM   4887  C   PRO A 304       2.309  26.426  21.536  1.00 57.28           C  
ATOM   4888  CB  PRO A 304       4.382  27.033  20.171  1.00 57.28           C  
ATOM   4889  HB2 PRO A 304       5.319  26.922  20.715  1.00 57.28           H  
ATOM   4890  HB3 PRO A 304       3.955  28.018  20.363  1.00 57.28           H  
ATOM   4891  O   PRO A 304       1.555  27.339  21.218  1.00 57.28           O  
ATOM   4892  CG  PRO A 304       4.589  26.873  18.665  1.00 57.28           C  
ATOM   4893  HG2 PRO A 304       5.376  26.142  18.481  1.00 57.28           H  
ATOM   4894  HG3 PRO A 304       4.828  27.822  18.184  1.00 57.28           H  
ATOM   4895  CD  PRO A 304       3.256  26.314  18.182  1.00 57.28           C  
ATOM   4896  HD2 PRO A 304       2.567  27.131  17.967  1.00 57.28           H  
ATOM   4897  HD3 PRO A 304       3.423  25.712  17.289  1.00 57.28           H  
ATOM   4898  N   GLY A 305       2.210  25.814  22.724  1.00 57.41           N  
ATOM   4899  H   GLY A 305       2.872  25.082  22.936  1.00 57.41           H  
ATOM   4900  CA  GLY A 305       1.208  26.185  23.744  1.00 57.41           C  
ATOM   4901  HA2 GLY A 305       1.713  26.248  24.708  1.00 57.41           H  
ATOM   4902  HA3 GLY A 305       0.806  27.174  23.528  1.00 57.41           H  
ATOM   4903  C   GLY A 305       0.012  25.230  23.919  1.00 57.41           C  
ATOM   4904  O   GLY A 305      -0.950  25.592  24.585  1.00 57.41           O  
ATOM   4905  N   GLN A 306       0.077  24.003  23.383  1.00 52.66           N  
ATOM   4906  H   GLN A 306       0.839  23.831  22.743  1.00 52.66           H  
ATOM   4907  CA  GLN A 306      -0.853  22.880  23.651  1.00 52.66           C  
ATOM   4908  HA  GLN A 306      -0.434  22.032  23.110  1.00 52.66           H  
ATOM   4909  C   GLN A 306      -2.294  22.962  23.098  1.00 52.66           C  
ATOM   4910  CB  GLN A 306      -0.855  22.461  25.141  1.00 52.66           C  
ATOM   4911  HB2 GLN A 306      -1.602  21.680  25.284  1.00 52.66           H  
ATOM   4912  HB3 GLN A 306      -1.148  23.305  25.767  1.00 52.66           H  
ATOM   4913  O   GLN A 306      -3.119  22.122  23.458  1.00 52.66           O  
ATOM   4914  CG  GLN A 306       0.467  21.880  25.652  1.00 52.66           C  
ATOM   4915  HG2 GLN A 306       1.228  22.661  25.661  1.00 52.66           H  
ATOM   4916  HG3 GLN A 306       0.792  21.083  24.983  1.00 52.66           H  
ATOM   4917  CD  GLN A 306       0.335  21.302  27.063  1.00 52.66           C  
ATOM   4918  NE2 GLN A 306       1.385  20.725  27.603  1.00 52.66           N  
ATOM   4919 HE21 GLN A 306       1.253  20.389  28.546  1.00 52.66           H  
ATOM   4920 HE22 GLN A 306       2.276  20.702  27.126  1.00 52.66           H  
ATOM   4921  OE1 GLN A 306      -0.696  21.336  27.712  1.00 52.66           O  
ATOM   4922  N   GLN A 307      -2.623  23.849  22.156  1.00 58.25           N  
ATOM   4923  H   GLN A 307      -1.949  24.541  21.860  1.00 58.25           H  
ATOM   4924  CA  GLN A 307      -3.889  23.710  21.418  1.00 58.25           C  
ATOM   4925  HA  GLN A 307      -4.603  23.198  22.062  1.00 58.25           H  
ATOM   4926  C   GLN A 307      -3.703  22.808  20.188  1.00 58.25           C  
ATOM   4927  CB  GLN A 307      -4.512  25.081  21.103  1.00 58.25           C  
ATOM   4928  HB2 GLN A 307      -4.521  25.252  20.026  1.00 58.25           H  
ATOM   4929  HB3 GLN A 307      -3.929  25.875  21.570  1.00 58.25           H  
ATOM   4930  O   GLN A 307      -3.038  23.183  19.223  1.00 58.25           O  
ATOM   4931  CG  GLN A 307      -5.950  25.144  21.648  1.00 58.25           C  
ATOM   4932  HG2 GLN A 307      -5.925  24.957  22.722  1.00 58.25           H  
ATOM   4933  HG3 GLN A 307      -6.554  24.369  21.177  1.00 58.25           H  
ATOM   4934  CD  GLN A 307      -6.625  26.490  21.410  1.00 58.25           C  
ATOM   4935  NE2 GLN A 307      -7.596  26.858  22.217  1.00 58.25           N  
ATOM   4936 HE21 GLN A 307      -7.851  26.295  23.016  1.00 58.25           H  
ATOM   4937 HE22 GLN A 307      -7.985  27.773  22.041  1.00 58.25           H  
ATOM   4938  OE1 GLN A 307      -6.322  27.223  20.486  1.00 58.25           O
[truncated: 203,805 more chars]
