# Supplementary material for: Selective cargo and membrane recognition by SNX17 regulates its interaction with Retriever
Source: EMBO Rep. 2024 Dec 9;26(2):470–93. doi: 10.1038/s44319-024-00340-1 (PMC11772769; doi:10.1038/s44319-024-00340-1)
Supplement: Supplementary file 8 — EV and Appendix Figures Source Data [file 44319_2024_340_MOESM8_ESM.zip › EMBOR-2024-59048V3_SourceDataForExpandedView+Appendix/Figure S11/S11 SNX17_HPV_L2_248-261.pdb]

ATOM      1  N   MET A   1       4.266  -7.822   2.013  1.00 69.25           N  
ATOM      2  H   MET A   1       3.773  -8.179   2.819  1.00 69.25           H  
ATOM      3  H2  MET A   1       5.151  -8.306   1.954  1.00 69.25           H  
ATOM      4  H3  MET A   1       4.437  -6.836   2.149  1.00 69.25           H  
ATOM      5  CA  MET A   1       3.481  -8.070   0.778  1.00 69.25           C  
ATOM      6  HA  MET A   1       2.476  -7.665   0.894  1.00 69.25           H  
ATOM      7  C   MET A   1       3.380  -9.563   0.551  1.00 69.25           C  
ATOM      8  CB  MET A   1       4.156  -7.422  -0.429  1.00 69.25           C  
ATOM      9  HB2 MET A   1       4.286  -6.362  -0.210  1.00 69.25           H  
ATOM     10  HB3 MET A   1       5.140  -7.868  -0.574  1.00 69.25           H  
ATOM     11  O   MET A   1       4.392 -10.234   0.699  1.00 69.25           O  
ATOM     12  CG  MET A   1       3.345  -7.570  -1.718  1.00 69.25           C  
ATOM     13  HG2 MET A   1       2.434  -6.976  -1.650  1.00 69.25           H  
ATOM     14  HG3 MET A   1       3.072  -8.614  -1.876  1.00 69.25           H  
ATOM     15  SD  MET A   1       4.290  -7.046  -3.144  1.00 69.25           S  
ATOM     16  CE  MET A   1       4.651  -5.332  -2.680  1.00 69.25           C  
ATOM     17  HE1 MET A   1       3.735  -4.838  -2.355  1.00 69.25           H  
ATOM     18  HE2 MET A   1       5.376  -5.309  -1.866  1.00 69.25           H  
ATOM     19  HE3 MET A   1       5.090  -4.794  -3.520  1.00 69.25           H  
ATOM     20  N   HIS A   2       2.203 -10.078   0.203  1.00 74.25           N  
ATOM     21  H   HIS A   2       1.400  -9.475   0.094  1.00 74.25           H  
ATOM     22  CA  HIS A   2       1.982 -11.516   0.108  1.00 74.25           C  
ATOM     23  HA  HIS A   2       2.930 -12.039   0.231  1.00 74.25           H  
ATOM     24  C   HIS A   2       1.392 -11.961  -1.222  1.00 74.25           C  
ATOM     25  CB  HIS A   2       1.094 -11.951   1.255  1.00 74.25           C  
ATOM     26  HB2 HIS A   2       0.162 -11.386   1.236  1.00 74.25           H  
ATOM     27  HB3 HIS A   2       1.641 -11.740   2.174  1.00 74.25           H  
ATOM     28  O   HIS A   2       0.362 -11.452  -1.663  1.00 74.25           O  
ATOM     29  CG  HIS A   2       0.809 -13.423   1.233  1.00 74.25           C  
ATOM     30  CD2 HIS A   2      -0.279 -14.042   0.683  1.00 74.25           C  
ATOM     31  HD2 HIS A   2      -1.080 -13.551   0.150  1.00 74.25           H  
ATOM     32  ND1 HIS A   2       1.589 -14.397   1.800  1.00 74.25           N  
ATOM     33  HD1 HIS A   2       2.432 -14.261   2.339  1.00 74.25           H  
ATOM     34  CE1 HIS A   2       0.949 -15.567   1.662  1.00 74.25           C  
ATOM     35  HE1 HIS A   2       1.294 -16.507   2.068  1.00 74.25           H  
ATOM     36  NE2 HIS A   2      -0.198 -15.405   0.976  1.00 74.25           N  
ATOM     37  N   PHE A   3       2.030 -12.977  -1.794  1.00 86.56           N  
ATOM     38  H   PHE A   3       2.821 -13.376  -1.309  1.00 86.56           H  
ATOM     39  CA  PHE A   3       1.599 -13.666  -3.000  1.00 86.56           C  
ATOM     40  HA  PHE A   3       0.929 -13.019  -3.566  1.00 86.56           H  
ATOM     41  C   PHE A   3       0.841 -14.937  -2.651  1.00 86.56           C  
ATOM     42  CB  PHE A   3       2.808 -13.974  -3.883  1.00 86.56           C  
ATOM     43  HB2 PHE A   3       2.537 -14.752  -4.596  1.00 86.56           H  
ATOM     44  HB3 PHE A   3       3.627 -14.362  -3.277  1.00 86.56           H  
ATOM     45  O   PHE A   3       1.165 -15.649  -1.707  1.00 86.56           O  
ATOM     46  CG  PHE A   3       3.272 -12.759  -4.651  1.00 86.56           C  
ATOM     47  CD1 PHE A   3       2.914 -12.613  -6.003  1.00 86.56           C  
ATOM     48  HD1 PHE A   3       2.344 -13.383  -6.502  1.00 86.56           H  
ATOM     49  CD2 PHE A   3       4.005 -11.745  -4.008  1.00 86.56           C  
ATOM     50  HD2 PHE A   3       4.286 -11.852  -2.970  1.00 86.56           H  
ATOM     51  CE1 PHE A   3       3.291 -11.460  -6.710  1.00 86.56           C  
ATOM     52  HE1 PHE A   3       3.005 -11.337  -7.744  1.00 86.56           H  
ATOM     53  CE2 PHE A   3       4.360 -10.581  -4.712  1.00 86.56           C  
ATOM     54  HE2 PHE A   3       4.892  -9.777  -4.226  1.00 86.56           H  
ATOM     55  CZ  PHE A   3       4.005 -10.439  -6.062  1.00 86.56           C  
ATOM     56  HZ  PHE A   3       4.268  -9.537  -6.595  1.00 86.56           H  
ATOM     57  N   SER A   4      -0.189 -15.222  -3.426  1.00 86.62           N  
ATOM     58  H   SER A   4      -0.412 -14.582  -4.175  1.00 86.62           H  
ATOM     59  CA  SER A   4      -1.200 -16.204  -3.084  1.00 86.62           C  
ATOM     60  HA  SER A   4      -0.760 -17.018  -2.509  1.00 86.62           H  
ATOM     61  C   SER A   4      -1.783 -16.761  -4.380  1.00 86.62           C  
ATOM     62  CB  SER A   4      -2.213 -15.427  -2.222  1.00 86.62           C  
ATOM     63  HB2 SER A   4      -2.130 -14.360  -2.429  1.00 86.62           H  
ATOM     64  HB3 SER A   4      -1.961 -15.568  -1.171  1.00 86.62           H  
ATOM     65  O   SER A   4      -2.047 -15.979  -5.280  1.00 86.62           O  
ATOM     66  OG  SER A   4      -3.559 -15.776  -2.443  1.00 86.62           O  
ATOM     67  HG  SER A   4      -3.835 -15.360  -3.263  1.00 86.62           H  
ATOM     68  N   ILE A   5      -2.031 -18.065  -4.490  1.00 92.75           N  
ATOM     69  H   ILE A   5      -1.764 -18.704  -3.754  1.00 92.75           H  
ATOM     70  CA  ILE A   5      -2.728 -18.663  -5.638  1.00 92.75           C  
ATOM     71  HA  ILE A   5      -3.067 -17.868  -6.302  1.00 92.75           H  
ATOM     72  C   ILE A   5      -3.970 -19.387  -5.118  1.00 92.75           C  
ATOM     73  CB  ILE A   5      -1.801 -19.578  -6.473  1.00 92.75           C  
ATOM     74  HB  ILE A   5      -1.549 -20.463  -5.888  1.00 92.75           H  
ATOM     75  O   ILE A   5      -3.949 -20.606  -5.006  1.00 92.75           O  
ATOM     76  CG1 ILE A   5      -0.486 -18.854  -6.837  1.00 92.75           C  
ATOM     77 HG12 ILE A   5       0.062 -18.627  -5.922  1.00 92.75           H  
ATOM     78 HG13 ILE A   5      -0.720 -17.911  -7.332  1.00 92.75           H  
ATOM     79  CG2 ILE A   5      -2.531 -20.032  -7.751  1.00 92.75           C  
ATOM     80 HG21 ILE A   5      -2.643 -19.189  -8.434  1.00 92.75           H  
ATOM     81 HG22 ILE A   5      -1.962 -20.826  -8.234  1.00 92.75           H  
ATOM     82 HG23 ILE A   5      -3.523 -20.424  -7.528  1.00 92.75           H  
ATOM     83  CD1 ILE A   5       0.452 -19.667  -7.736  1.00 92.75           C  
ATOM     84 HD11 ILE A   5       0.558 -20.675  -7.336  1.00 92.75           H  
ATOM     85 HD12 ILE A   5       0.057 -19.718  -8.751  1.00 92.75           H  
ATOM     86 HD13 ILE A   5       1.430 -19.187  -7.769  1.00 92.75           H  
ATOM     87  N   PRO A   6      -5.031 -18.675  -4.699  1.00 87.12           N  
ATOM     88  CA  PRO A   6      -6.124 -19.284  -3.945  1.00 87.12           C  
ATOM     89  HA  PRO A   6      -5.731 -19.846  -3.098  1.00 87.12           H  
ATOM     90  C   PRO A   6      -6.974 -20.244  -4.784  1.00 87.12           C  
ATOM     91  CB  PRO A   6      -6.951 -18.101  -3.437  1.00 87.12           C  
ATOM     92  HB2 PRO A   6      -6.534 -17.748  -2.494  1.00 87.12           H  
ATOM     93  HB3 PRO A   6      -8.004 -18.355  -3.313  1.00 87.12           H  
ATOM     94  O   PRO A   6      -7.626 -21.113  -4.220  1.00 87.12           O  
ATOM     95  CG  PRO A   6      -6.749 -17.033  -4.510  1.00 87.12           C  
ATOM     96  HG2 PRO A   6      -6.862 -16.028  -4.103  1.00 87.12           H  
ATOM     97  HG3 PRO A   6      -7.454 -17.194  -5.326  1.00 87.12           H  
ATOM     98  CD  PRO A   6      -5.327 -17.284  -5.007  1.00 87.12           C  
ATOM     99  HD2 PRO A   6      -5.297 -17.109  -6.082  1.00 87.12           H  
ATOM    100  HD3 PRO A   6      -4.624 -16.622  -4.500  1.00 87.12           H  
ATOM    101  N   GLU A   7      -6.967 -20.095  -6.108  1.00 90.00           N  
ATOM    102  H   GLU A   7      -6.388 -19.380  -6.524  1.00 90.00           H  
ATOM    103  CA  GLU A   7      -7.808 -20.868  -7.014  1.00 90.00           C  
ATOM    104  HA  GLU A   7      -8.000 -21.842  -6.565  1.00 90.00           H  
ATOM    105  C   GLU A   7      -7.113 -21.121  -8.358  1.00 90.00           C  
ATOM    106  CB  GLU A   7      -9.172 -20.169  -7.181  1.00 90.00           C  
ATOM    107  HB2 GLU A   7      -9.609 -20.026  -6.192  1.00 90.00           H  
ATOM    108  HB3 GLU A   7      -9.834 -20.819  -7.753  1.00 90.00           H  
ATOM    109  O   GLU A   7      -6.107 -20.490  -8.712  1.00 90.00           O  
ATOM    110  CG  GLU A   7      -9.074 -18.809  -7.889  1.00 90.00           C  
ATOM    111  HG2 GLU A   7      -8.330 -18.193  -7.385  1.00 90.00           H  
ATOM    112  HG3 GLU A   7      -8.725 -18.990  -8.906  1.00 90.00           H  
ATOM    113  CD  GLU A   7     -10.395 -18.024  -7.950  1.00 90.00           C  
ATOM    114  OE1 GLU A   7     -10.327 -16.871  -8.441  1.00 90.00           O  
ATOM    115  OE2 GLU A   7     -11.443 -18.547  -7.511  1.00 90.00           O  
ATOM    116  N   THR A   8      -7.672 -22.066  -9.109  1.00 94.00           N  
ATOM    117  H   THR A   8      -8.552 -22.455  -8.802  1.00 94.00           H  
ATOM    118  CA  THR A   8      -7.312 -22.327 -10.502  1.00 94.00           C  
ATOM    119  HA  THR A   8      -6.654 -21.530 -10.850  1.00 94.00           H  
ATOM    120  C   THR A   8      -8.562 -22.279 -11.365  1.00 94.00           C  
ATOM    121  CB  THR A   8      -6.577 -23.662 -10.696  1.00 94.00           C  
ATOM    122  HB  THR A   8      -6.333 -23.762 -11.753  1.00 94.00           H  
ATOM    123  O   THR A   8      -9.657 -22.597 -10.908  1.00 94.00           O  
ATOM    124  CG2 THR A   8      -5.278 -23.735  -9.902  1.00 94.00           C  
ATOM    125 HG21 THR A   8      -4.661 -22.870 -10.149  1.00 94.00           H  
ATOM    126 HG22 THR A   8      -5.493 -23.732  -8.833  1.00 94.00           H  
ATOM    127 HG23 THR A   8      -4.747 -24.650 -10.162  1.00 94.00           H  
ATOM    128  OG1 THR A   8      -7.357 -24.769 -10.312  1.00 94.00           O  
ATOM    129  HG1 THR A   8      -7.639 -24.636  -9.404  1.00 94.00           H  
ATOM    130  N   GLU A   9      -8.400 -21.891 -12.623  1.00 91.81           N  
ATOM    131  H   GLU A   9      -7.470 -21.644 -12.931  1.00 91.81           H  
ATOM    132  CA  GLU A   9      -9.484 -21.828 -13.598  1.00 91.81           C  
ATOM    133  HA  GLU A   9     -10.411 -22.193 -13.155  1.00 91.81           H  
ATOM    134  C   GLU A   9      -9.132 -22.723 -14.789  1.00 91.81           C  
ATOM    135  CB  GLU A   9      -9.721 -20.378 -14.052  1.00 91.81           C  
ATOM    136  HB2 GLU A   9      -8.780 -19.979 -14.431  1.00 91.81           H  
ATOM    137  HB3 GLU A   9     -10.434 -20.396 -14.876  1.00 91.81           H  
ATOM    138  O   GLU A   9      -8.048 -22.614 -15.364  1.00 91.81           O  
ATOM    139  CG  GLU A   9     -10.264 -19.421 -12.968  1.00 91.81           C  
ATOM    140  HG2 GLU A   9     -11.250 -19.765 -12.657  1.00 91.81           H  
ATOM    141  HG3 GLU A   9      -9.601 -19.451 -12.103  1.00 91.81           H  
ATOM    142  CD  GLU A   9     -10.361 -17.962 -13.474  1.00 91.81           C  
ATOM    143  OE1 GLU A   9     -10.565 -17.017 -12.670  1.00 91.81           O  
ATOM    144  OE2 GLU A   9     -10.170 -17.712 -14.685  1.00 91.81           O  
ATOM    145  N   SER A  10     -10.051 -23.599 -15.196  1.00 90.50           N  
ATOM    146  H   SER A  10     -10.946 -23.616 -14.728  1.00 90.50           H  
ATOM    147  CA  SER A  10      -9.927 -24.289 -16.484  1.00 90.50           C  
ATOM    148  HA  SER A  10      -8.885 -24.558 -16.661  1.00 90.50           H  
ATOM    149  C   SER A  10     -10.382 -23.343 -17.586  1.00 90.50           C  
ATOM    150  CB  SER A  10     -10.746 -25.578 -16.510  1.00 90.50           C  
ATOM    151  HB2 SER A  10     -11.783 -25.367 -16.251  1.00 90.50           H  
ATOM    152  HB3 SER A  10     -10.710 -26.009 -17.510  1.00 90.50           H  
ATOM    153  O   SER A  10     -11.524 -22.888 -17.579  1.00 90.50           O  
ATOM    154  OG  SER A  10     -10.194 -26.498 -15.591  1.00 90.50           O  
ATOM    155  HG  SER A  10     -10.228 -26.114 -14.712  1.00 90.50           H  
ATOM    156  N   ARG A  11      -9.497 -23.033 -18.529  1.00 87.44           N  
ATOM    157  H   ARG A  11      -8.579 -23.451 -18.480  1.00 87.44           H  
ATOM    158  CA  ARG A  11      -9.787 -22.141 -19.654  1.00 87.44           C  
ATOM    159  HA  ARG A  11     -10.828 -21.823 -19.601  1.00 87.44           H  
ATOM    160  C   ARG A  11      -9.627 -22.903 -20.960  1.00 87.44           C  
ATOM    161  CB  ARG A  11      -8.910 -20.879 -19.580  1.00 87.44           C  
ATOM    162  HB2 ARG A  11      -7.860 -21.169 -19.630  1.00 87.44           H  
ATOM    163  HB3 ARG A  11      -9.138 -20.247 -20.439  1.00 87.44           H  
ATOM    164  O   ARG A  11      -8.656 -23.634 -21.146  1.00 87.44           O  
ATOM    165  CG  ARG A  11      -9.153 -20.089 -18.279  1.00 87.44           C  
ATOM    166  HG2 ARG A  11      -8.717 -20.643 -17.448  1.00 87.44           H  
ATOM    167  HG3 ARG A  11     -10.224 -20.002 -18.095  1.00 87.44           H  
ATOM    168  CD  ARG A  11      -8.540 -18.681 -18.285  1.00 87.44           C  
ATOM    169  HD2 ARG A  11      -7.502 -18.747 -18.613  1.00 87.44           H  
ATOM    170  HD3 ARG A  11      -8.563 -18.309 -17.261  1.00 87.44           H  
ATOM    171  NE  ARG A  11      -9.295 -17.747 -19.148  1.00 87.44           N  
ATOM    172  HE  ARG A  11     -10.088 -18.132 -19.641  1.00 87.44           H  
ATOM    173  NH1 ARG A  11      -8.075 -15.847 -18.717  1.00 87.44           N  
ATOM    174 HH11 ARG A  11      -7.500 -16.381 -18.081  1.00 87.44           H  
ATOM    175 HH12 ARG A  11      -7.875 -14.880 -18.929  1.00 87.44           H  
ATOM    176  NH2 ARG A  11      -9.826 -15.739 -20.089  1.00 87.44           N  
ATOM    177 HH21 ARG A  11      -9.613 -14.767 -20.263  1.00 87.44           H  
ATOM    178 HH22 ARG A  11     -10.553 -16.180 -20.634  1.00 87.44           H  
ATOM    179  CZ  ARG A  11      -9.066 -16.454 -19.309  1.00 87.44           C  
ATOM    180  N   SER A  12     -10.583 -22.741 -21.867  1.00 80.19           N  
ATOM    181  H   SER A  12     -11.360 -22.127 -21.669  1.00 80.19           H  
ATOM    182  CA  SER A  12     -10.422 -23.156 -23.260  1.00 80.19           C  
ATOM    183  HA  SER A  12     -10.126 -24.204 -23.298  1.00 80.19           H  
ATOM    184  C   SER A  12      -9.324 -22.312 -23.905  1.00 80.19           C  
ATOM    185  CB  SER A  12     -11.750 -23.004 -24.009  1.00 80.19           C  
ATOM    186  HB2 SER A  12     -12.436 -23.780 -23.671  1.00 80.19           H  
ATOM    187  HB3 SER A  12     -11.589 -23.122 -25.081  1.00 80.19           H  
ATOM    188  O   SER A  12      -9.230 -21.116 -23.629  1.00 80.19           O  
ATOM    189  OG  SER A  12     -12.329 -21.740 -23.742  1.00 80.19           O  
ATOM    190  HG  SER A  12     -11.825 -21.072 -24.211  1.00 80.19           H  
ATOM    191  N   GLY A  13      -8.476 -22.919 -24.737  1.00 66.56           N  
ATOM    192  H   GLY A  13      -8.622 -23.882 -25.002  1.00 66.56           H  
ATOM    193  CA  GLY A  13      -7.529 -22.145 -25.527  1.00 66.56           C  
ATOM    194  HA2 GLY A  13      -6.879 -22.814 -26.091  1.00 66.56           H  
ATOM    195  HA3 GLY A  13      -6.917 -21.529 -24.868  1.00 66.56           H  
ATOM    196  C   GLY A  13      -8.273 -21.245 -26.511  1.00 66.56           C  
ATOM    197  O   GLY A  13      -9.296 -21.648 -27.070  1.00 66.56           O  
ATOM    198  N   ASP A  14      -7.754 -20.038 -26.730  1.00 59.41           N  
ATOM    199  H   ASP A  14      -6.978 -19.699 -26.181  1.00 59.41           H  
ATOM    200  CA  ASP A  14      -8.239 -19.192 -27.818  1.00 59.41           C  
ATOM    201  HA  ASP A  14      -9.294 -18.980 -27.645  1.00 59.41           H  
ATOM    202  C   ASP A  14      -8.114 -19.938 -29.156  1.00 59.41           C  
ATOM    203  CB  ASP A  14      -7.486 -17.853 -27.855  1.00 59.41           C  
ATOM    204  HB2 ASP A  14      -6.419 -18.048 -27.962  1.00 59.41           H  
ATOM    205  HB3 ASP A  14      -7.815 -17.288 -28.727  1.00 59.41           H  
ATOM    206  O   ASP A  14      -7.228 -20.778 -29.340  1.00 59.41           O  
ATOM    207  CG  ASP A  14      -7.736 -16.999 -26.607  1.00 59.41           C  
ATOM    208  OD1 ASP A  14      -8.887 -16.996 -26.119  1.00 59.41           O  
ATOM    209  OD2 ASP A  14      -6.753 -16.403 -26.116  1.00 59.41           O  
ATOM    210  N   SER A  15      -9.021 -19.638 -30.088  1.00 61.78           N  
ATOM    211  H   SER A  15      -9.694 -18.916 -29.870  1.00 61.78           H  
ATOM    212  CA  SER A  15      -9.029 -20.170 -31.462  1.00 61.78           C  
ATOM    213  HA  SER A  15      -9.998 -19.916 -31.893  1.00 61.78           H  
ATOM    214  C   SER A  15      -8.918 -21.701 -31.568  1.00 61.78           C  
ATOM    215  CB  SER A  15      -7.979 -19.459 -32.323  1.00 61.78           C  
ATOM    216  HB2 SER A  15      -6.979 -19.771 -32.018  1.00 61.78           H  
ATOM    217  HB3 SER A  15      -8.128 -19.728 -33.368  1.00 61.78           H  
ATOM    218  O   SER A  15      -8.214 -22.221 -32.430  1.00 61.78           O  
ATOM    219  OG  SER A  15      -8.099 -18.056 -32.180  1.00 61.78           O  
ATOM    220  HG  SER A  15      -7.573 -17.780 -31.426  1.00 61.78           H  
ATOM    221  N   GLY A  16      -9.605 -22.441 -30.691  1.00 62.56           N  
ATOM    222  H   GLY A  16     -10.103 -21.969 -29.950  1.00 62.56           H  
ATOM    223  CA  GLY A  16      -9.628 -23.910 -30.736  1.00 62.56           C  
ATOM    224  HA2 GLY A  16      -9.688 -24.242 -31.772  1.00 62.56           H  
ATOM    225  HA3 GLY A  16     -10.517 -24.261 -30.211  1.00 62.56           H  
ATOM    226  C   GLY A  16      -8.413 -24.584 -30.093  1.00 62.56           C  
ATOM    227  O   GLY A  16      -8.228 -25.791 -30.243  1.00 62.56           O  
ATOM    228  N   GLY A  17      -7.586 -23.832 -29.363  1.00 64.50           N  
ATOM    229  H   GLY A  17      -7.744 -22.835 -29.324  1.00 64.50           H  
ATOM    230  CA  GLY A  17      -6.491 -24.400 -28.587  1.00 64.50           C  
ATOM    231  HA2 GLY A  17      -5.913 -23.594 -28.136  1.00 64.50           H  
ATOM    232  HA3 GLY A  17      -5.839 -24.953 -29.263  1.00 64.50           H  
ATOM    233  C   GLY A  17      -6.973 -25.345 -27.479  1.00 64.50           C  
ATOM    234  O   GLY A  17      -8.076 -25.215 -26.940  1.00 64.50           O  
ATOM    235  N   SER A  18      -6.107 -26.285 -27.091  1.00 74.88           N  
ATOM    236  H   SER A  18      -5.213 -26.342 -27.556  1.00 74.88           H  
ATOM    237  CA  SER A  18      -6.371 -27.222 -25.995  1.00 74.88           C  
ATOM    238  HA  SER A  18      -7.215 -27.851 -26.278  1.00 74.88           H  
ATOM    239  C   SER A  18      -6.717 -26.491 -24.696  1.00 74.88           C  
ATOM    240  CB  SER A  18      -5.153 -28.120 -25.755  1.00 74.88           C  
ATOM    241  HB2 SER A  18      -5.356 -28.793 -24.922  1.00 74.88           H  
ATOM    242  HB3 SER A  18      -4.955 -28.715 -26.647  1.00 74.88           H  
ATOM    243  O   SER A  18      -6.073 -25.494 -24.351  1.00 74.88           O  
ATOM    244  OG  SER A  18      -4.019 -27.327 -25.455  1.00 74.88           O  
ATOM    245  HG  SER A  18      -4.303 -26.638 -24.851  1.00 74.88           H  
ATOM    246  N   ALA A  19      -7.679 -27.028 -23.944  1.00 84.31           N  
ATOM    247  H   ALA A  19      -8.173 -27.843 -24.281  1.00 84.31           H  
ATOM    248  CA  ALA A  19      -7.981 -26.543 -22.605  1.00 84.31           C  
ATOM    249  HA  ALA A  19      -8.308 -25.507 -22.692  1.00 84.31           H  
ATOM    250  C   ALA A  19      -6.728 -26.577 -21.715  1.00 84.31           C  
ATOM    251  CB  ALA A  19      -9.127 -27.367 -22.008  1.00 84.31           C  
ATOM    252  HB1 ALA A  19     -10.005 -27.302 -22.652  1.00 84.31           H  
ATOM    253  HB2 ALA A  19      -9.383 -26.974 -21.024  1.00 84.31           H  
ATOM    254  HB3 ALA A  19      -8.826 -28.409 -21.909  1.00 84.31           H  
ATOM    255  O   ALA A  19      -5.920 -27.506 -21.778  1.00 84.31           O  
ATOM    256  N   TYR A  20      -6.566 -25.555 -20.884  1.00 88.19           N  
ATOM    257  H   TYR A  20      -7.265 -24.826 -20.872  1.00 88.19           H  
ATOM    258  CA  TYR A  20      -5.441 -25.423 -19.973  1.00 88.19           C  
ATOM    259  HA  TYR A  20      -4.982 -26.402 -19.836  1.00 88.19           H  
ATOM    260  C   TYR A  20      -5.905 -24.943 -18.602  1.00 88.19           C  
ATOM    261  CB  TYR A  20      -4.384 -24.487 -20.577  1.00 88.19           C  
ATOM    262  HB2 TYR A  20      -4.132 -24.840 -21.577  1.00 88.19           H  
ATOM    263  HB3 TYR A  20      -3.478 -24.554 -19.976  1.00 88.19           H  
ATOM    264  O   TYR A  20      -6.960 -24.330 -18.450  1.00 88.19           O  
ATOM    265  CG  TYR A  20      -4.802 -23.030 -20.657  1.00 88.19           C  
ATOM    266  CD1 TYR A  20      -5.492 -22.552 -21.787  1.00 88.19           C  
ATOM    267  HD1 TYR A  20      -5.756 -23.228 -22.587  1.00 88.19           H  
ATOM    268  CD2 TYR A  20      -4.522 -22.159 -19.587  1.00 88.19           C  
ATOM    269  HD2 TYR A  20      -4.025 -22.535 -18.704  1.00 88.19           H  
ATOM    270  CE1 TYR A  20      -5.878 -21.200 -21.854  1.00 88.19           C  
ATOM    271  HE1 TYR A  20      -6.437 -20.832 -22.702  1.00 88.19           H  
ATOM    272  CE2 TYR A  20      -4.879 -20.800 -19.662  1.00 88.19           C  
ATOM    273  HE2 TYR A  20      -4.637 -20.131 -18.850  1.00 88.19           H  
ATOM    274  OH  TYR A  20      -5.805 -18.994 -20.938  1.00 88.19           O  
ATOM    275  HH  TYR A  20      -5.538 -18.468 -20.180  1.00 88.19           H  
ATOM    276  CZ  TYR A  20      -5.546 -20.319 -20.807  1.00 88.19           C  
ATOM    277  N   VAL A  21      -5.075 -25.200 -17.595  1.00 93.44           N  
ATOM    278  H   VAL A  21      -4.223 -25.708 -17.785  1.00 93.44           H  
ATOM    279  CA  VAL A  21      -5.286 -24.693 -16.239  1.00 93.44           C  
ATOM    280  HA  VAL A  21      -6.349 -24.510 -16.084  1.00 93.44           H  
ATOM    281  C   VAL A  21      -4.549 -23.365 -16.080  1.00 93.44           C  
ATOM    282  CB  VAL A  21      -4.849 -25.723 -15.188  1.00 93.44           C  
ATOM    283  HB  VAL A  21      -3.786 -25.933 -15.304  1.00 93.44           H  
ATOM    284  O   VAL A  21      -3.333 -23.289 -16.291  1.00 93.44           O  
ATOM    285  CG1 VAL A  21      -5.094 -25.191 -13.776  1.00 93.44           C  
ATOM    286 HG11 VAL A  21      -6.153 -24.967 -13.643  1.00 93.44           H  
ATOM    287 HG12 VAL A  21      -4.793 -25.941 -13.045  1.00 93.44           H  
ATOM    288 HG13 VAL A  21      -4.508 -24.291 -13.590  1.00 93.44           H  
ATOM    289  CG2 VAL A  21      -5.629 -27.037 -15.347  1.00 93.44           C  
ATOM    290 HG21 VAL A  21      -6.699 -26.847 -15.272  1.00 93.44           H  
ATOM    291 HG22 VAL A  21      -5.342 -27.735 -14.560  1.00 93.44           H  
ATOM    292 HG23 VAL A  21      -5.417 -27.499 -16.311  1.00 93.44           H  
ATOM    293  N   ALA A  22      -5.291 -22.326 -15.716  1.00 95.81           N  
ATOM    294  H   ALA A  22      -6.281 -22.478 -15.581  1.00 95.81           H  
ATOM    295  CA  ALA A  22      -4.774 -21.043 -15.275  1.00 95.81           C  
ATOM    296  HA  ALA A  22      -3.776 -20.897 -15.689  1.00 95.81           H  
ATOM    297  C   ALA A  22      -4.672 -21.017 -13.744  1.00 95.81           C  
ATOM    298  CB  ALA A  22      -5.679 -19.927 -15.806  1.00 95.81           C  
ATOM    299  HB1 ALA A  22      -6.665 -20.005 -15.346  1.00 95.81           H  
ATOM    300  HB2 ALA A  22      -5.247 -18.959 -15.553  1.00 95.81           H  
ATOM    301  HB3 ALA A  22      -5.786 -20.010 -16.888  1.00 95.81           H  
ATOM    302  O   ALA A  22      -5.560 -21.492 -13.039  1.00 95.81           O  
ATOM    303  N   TYR A  23      -3.587 -20.443 -13.243  1.00 96.38           N  
ATOM    304  H   TYR A  23      -2.901 -20.080 -13.888  1.00 96.38           H  
ATOM    305  CA  TYR A  23      -3.323 -20.216 -11.829  1.00 96.38           C  
ATOM    306  HA  TYR A  23      -4.012 -20.798 -11.218  1.00 96.38           H  
ATOM    307  C   TYR A  23      -3.544 -18.733 -11.535  1.00 96.38           C  
ATOM    308  CB  TYR A  23      -1.888 -20.665 -11.512  1.00 96.38           C  
ATOM    309  HB2 TYR A  23      -1.191 -20.122 -12.149  1.00 96.38           H  
ATOM    310  HB3 TYR A  23      -1.654 -20.397 -10.482  1.00 96.38           H  
ATOM    311  O   TYR A  23      -2.869 -17.879 -12.119  1.00 96.38           O  
ATOM    312  CG  TYR A  23      -1.668 -22.156 -11.695  1.00 96.38           C  
ATOM    313  CD1 TYR A  23      -1.933 -23.039 -10.631  1.00 96.38           C  
ATOM    314  HD1 TYR A  23      -2.255 -22.649  -9.677  1.00 96.38           H  
ATOM    315  CD2 TYR A  23      -1.269 -22.663 -12.947  1.00 96.38           C  
ATOM    316  HD2 TYR A  23      -1.096 -21.980 -13.765  1.00 96.38           H  
ATOM    317  CE1 TYR A  23      -1.835 -24.429 -10.822  1.00 96.38           C  
ATOM    318  HE1 TYR A  23      -2.083 -25.104 -10.016  1.00 96.38           H  
ATOM    319  CE2 TYR A  23      -1.167 -24.053 -13.144  1.00 96.38           C  
ATOM    320  HE2 TYR A  23      -0.935 -24.453 -14.120  1.00 96.38           H  
ATOM    321  OH  TYR A  23      -1.440 -26.274 -12.279  1.00 96.38           O  
ATOM    322  HH  TYR A  23      -1.825 -26.713 -11.516  1.00 96.38           H  
ATOM    323  CZ  TYR A  23      -1.464 -24.933 -12.083  1.00 96.38           C  
ATOM    324  N   ASN A  24      -4.493 -18.429 -10.651  1.00 94.38           N  
ATOM    325  H   ASN A  24      -5.015 -19.170 -10.207  1.00 94.38           H  
ATOM    326  CA  ASN A  24      -4.866 -17.057 -10.317  1.00 94.38           C  
ATOM    327  HA  ASN A  24      -4.776 -16.421 -11.198  1.00 94.38           H  
ATOM    328  C   ASN A  24      -3.917 -16.520  -9.247  1.00 94.38           C  
ATOM    329  CB  ASN A  24      -6.336 -17.039  -9.857  1.00 94.38           C  
ATOM    330  HB2 ASN A  24      -6.505 -17.821  -9.118  1.00 94.38           H  
ATOM    331  HB3 ASN A  24      -6.550 -16.086  -9.372  1.00 94.38           H  
ATOM    332  O   ASN A  24      -4.056 -16.853  -8.076  1.00 94.38           O  
ATOM    333  CG  ASN A  24      -7.332 -17.215 -10.991  1.00 94.38           C  
ATOM    334  ND2 ASN A  24      -8.601 -17.036 -10.715  1.00 94.38           N  
ATOM    335 HD21 ASN A  24      -8.952 -16.872  -9.783  1.00 94.38           H  
ATOM    336 HD22 ASN A  24      -9.286 -17.137 -11.450  1.00 94.38           H  
ATOM    337  OD1 ASN A  24      -6.980 -17.478 -12.133  1.00 94.38           O  
ATOM    338  N   ILE A  25      -2.949 -15.689  -9.625  1.00 94.25           N  
ATOM    339  H   ILE A  25      -2.934 -15.374 -10.584  1.00 94.25           H  
ATOM    340  CA  ILE A  25      -2.033 -15.054  -8.678  1.00 94.25           C  
ATOM    341  HA  ILE A  25      -1.826 -15.756  -7.870  1.00 94.25           H  
ATOM    342  C   ILE A  25      -2.718 -13.831  -8.085  1.00 94.25           C  
ATOM    343  CB  ILE A  25      -0.683 -14.697  -9.327  1.00 94.25           C  
ATOM    344  HB  ILE A  25      -0.875 -14.063 -10.192  1.00 94.25           H  
ATOM    345  O   ILE A  25      -3.055 -12.874  -8.781  1.00 94.25           O  
ATOM    346  CG1 ILE A  25       0.032 -15.985  -9.789  1.00 94.25           C  
ATOM    347 HG12 ILE A  25      -0.648 -16.593 -10.386  1.00 94.25           H  
ATOM    348 HG13 ILE A  25       0.320 -16.567  -8.914  1.00 94.25           H  
ATOM    349  CG2 ILE A  25       0.201 -13.922  -8.326  1.00 94.25           C  
ATOM    350 HG21 ILE A  25       1.154 -13.653  -8.783  1.00 94.25           H  
ATOM    351 HG22 ILE A  25       0.380 -14.526  -7.437  1.00 94.25           H  
ATOM    352 HG23 ILE A  25      -0.273 -12.984  -8.035  1.00 94.25           H  
ATOM    353  CD1 ILE A  25       1.280 -15.742 -10.639  1.00 94.25           C  
ATOM    354 HD11 ILE A  25       1.728 -16.709 -10.868  1.00 94.25           H  
ATOM    355 HD12 ILE A  25       2.018 -15.143 -10.106  1.00 94.25           H  
ATOM    356 HD13 ILE A  25       1.008 -15.240 -11.568  1.00 94.25           H  
ATOM    357  N   HIS A  26      -2.885 -13.857  -6.773  1.00 88.25           N  
ATOM    358  H   HIS A  26      -2.579 -14.689  -6.289  1.00 88.25           H  
ATOM    359  CA  HIS A  26      -3.358 -12.752  -5.966  1.00 88.25           C  
ATOM    360  HA  HIS A  26      -3.783 -12.001  -6.633  1.00 88.25           H  
ATOM    361  C   HIS A  26      -2.190 -12.128  -5.211  1.00 88.25           C  
ATOM    362  CB  HIS A  26      -4.446 -13.211  -4.988  1.00 88.25           C  
ATOM    363  HB2 HIS A  26      -4.626 -12.405  -4.275  1.00 88.25           H  
ATOM    364  HB3 HIS A  26      -4.082 -14.075  -4.433  1.00 88.25           H  
ATOM    365  O   HIS A  26      -1.370 -12.834  -4.616  1.00 88.25           O  
ATOM    366  CG  HIS A  26      -5.768 -13.565  -5.619  1.00 88.25           C  
ATOM    367  CD2 HIS A  26      -5.975 -14.292  -6.761  1.00 88.25           C  
ATOM    368  HD2 HIS A  26      -5.221 -14.727  -7.400  1.00 88.25           H  
ATOM    369  ND1 HIS A  26      -7.012 -13.232  -5.126  1.00 88.25           N  
ATOM    370  HD1 HIS A  26      -7.217 -12.621  -4.349  1.00 88.25           H  
ATOM    371  CE1 HIS A  26      -7.937 -13.754  -5.948  1.00 88.25           C  
ATOM    372  HE1 HIS A  26      -9.006 -13.652  -5.831  1.00 88.25           H  
ATOM    373  NE2 HIS A  26      -7.348 -14.396  -6.963  1.00 88.25           N  
ATOM    374  N   VAL A  27      -2.172 -10.802  -5.167  1.00 85.56           N  
ATOM    375  H   VAL A  27      -2.914 -10.302  -5.636  1.00 85.56           H  
ATOM    376  CA  VAL A  27      -1.256 -10.021  -4.342  1.00 85.56           C  
ATOM    377  HA  VAL A  27      -0.548 -10.692  -3.857  1.00 85.56           H  
ATOM    378  C   VAL A  27      -2.067  -9.320  -3.271  1.00 85.56           C  
ATOM    379  CB  VAL A  27      -0.435  -9.030  -5.172  1.00 85.56           C  
ATOM    380  HB  VAL A  27      -1.092  -8.322  -5.677  1.00 85.56           H  
ATOM    381  O   VAL A  27      -2.998  -8.573  -3.560  1.00 85.56           O  
ATOM    382  CG1 VAL A  27       0.524  -8.274  -4.248  1.00 85.56           C  
ATOM    383 HG11 VAL A  27      -0.030  -7.611  -3.583  1.00 85.56           H  
ATOM    384 HG12 VAL A  27       1.187  -7.667  -4.864  1.00 85.56           H  
ATOM    385 HG13 VAL A  27       1.127  -8.974  -3.669  1.00 85.56           H  
ATOM    386  CG2 VAL A  27       0.402  -9.778  -6.213  1.00 85.56           C  
ATOM    387 HG21 VAL A  27       1.052 -10.490  -5.704  1.00 85.56           H  
ATOM    388 HG22 VAL A  27      -0.239 -10.318  -6.910  1.00 85.56           H  
ATOM    389 HG23 VAL A  27       1.008  -9.074  -6.782  1.00 85.56           H  
ATOM    390  N   ASN A  28      -1.729  -9.602  -2.015  1.00 74.44           N  
ATOM    391  H   ASN A  28      -0.942 -10.219  -1.873  1.00 74.44           H  
ATOM    392  CA  ASN A  28      -2.468  -9.151  -0.845  1.00 74.44           C  
ATOM    393  HA  ASN A  28      -2.144  -9.757   0.001  1.00 74.44           H  
ATOM    394  C   ASN A  28      -3.986  -9.384  -1.003  1.00 74.44           C  
ATOM    395  CB  ASN A  28      -2.114  -7.690  -0.529  1.00 74.44           C  
ATOM    396  HB2 ASN A  28      -2.596  -7.043  -1.262  1.00 74.44           H  
ATOM    397  HB3 ASN A  28      -2.532  -7.478   0.455  1.00 74.44           H  
ATOM    398  O   ASN A  28      -4.779  -8.479  -0.810  1.00 74.44           O  
ATOM    399  CG  ASN A  28      -0.636  -7.361  -0.466  1.00 74.44           C  
ATOM    400  ND2 ASN A  28      -0.244  -6.244  -1.033  1.00 74.44           N  
ATOM    401 HD21 ASN A  28       0.735  -6.000  -1.007  1.00 74.44           H  
ATOM    402 HD22 ASN A  28      -0.924  -5.670  -1.510  1.00 74.44           H  
ATOM    403  OD1 ASN A  28       0.182  -8.074   0.098  1.00 74.44           O  
ATOM    404  N   GLY A  29      -4.398 -10.581  -1.431  1.00 72.56           N  
ATOM    405  H   GLY A  29      -3.694 -11.269  -1.658  1.00 72.56           H  
ATOM    406  CA  GLY A  29      -5.813 -10.954  -1.574  1.00 72.56           C  
ATOM    407  HA2 GLY A  29      -5.900 -12.039  -1.520  1.00 72.56           H  
ATOM    408  HA3 GLY A  29      -6.372 -10.533  -0.738  1.00 72.56           H  
ATOM    409  C   GLY A  29      -6.511 -10.492  -2.861  1.00 72.56           C  
ATOM    410  O   GLY A  29      -7.525 -11.086  -3.222  1.00 72.56           O  
ATOM    411  N   VAL A  30      -5.962  -9.530  -3.604  1.00 76.62           N  
ATOM    412  H   VAL A  30      -5.108  -9.094  -3.287  1.00 76.62           H  
ATOM    413  CA  VAL A  30      -6.540  -9.045  -4.870  1.00 76.62           C  
ATOM    414  HA  VAL A  30      -7.614  -9.226  -4.863  1.00 76.62           H  
ATOM    415  C   VAL A  30      -5.936  -9.801  -6.047  1.00 76.62           C  
ATOM    416  CB  VAL A  30      -6.330  -7.527  -5.030  1.00 76.62           C  
ATOM    417  HB  VAL A  30      -5.262  -7.309  -5.071  1.00 76.62           H  
ATOM    418  O   VAL A  30      -4.722  -9.985  -6.090  1.00 76.62           O  
ATOM    419  CG1 VAL A  30      -6.988  -6.992  -6.310  1.00 76.62           C  
ATOM    420 HG11 VAL A  30      -8.049  -7.242  -6.327  1.00 76.62           H  
ATOM    421 HG12 VAL A  30      -6.879  -5.909  -6.359  1.00 76.62           H  
ATOM    422 HG13 VAL A  30      -6.501  -7.410  -7.192  1.00 76.62           H  
ATOM    423  CG2 VAL A  30      -6.935  -6.763  -3.844  1.00 76.62           C  
ATOM    424 HG21 VAL A  30      -6.818  -5.690  -3.993  1.00 76.62           H  
ATOM    425 HG22 VAL A  30      -7.996  -6.996  -3.747  1.00 76.62           H  
ATOM    426 HG23 VAL A  30      -6.424  -7.031  -2.919  1.00 76.62           H  
ATOM    427  N   LEU A  31      -6.764 -10.223  -7.007  1.00 87.31           N  
ATOM    428  H   LEU A  31      -7.750 -10.017  -6.928  1.00 87.31           H  
ATOM    429  CA  LEU A  31      -6.289 -10.851  -8.240  1.00 87.31           C  
ATOM    430  HA  LEU A  31      -5.723 -11.745  -7.980  1.00 87.31           H  
ATOM    431  C   LEU A  31      -5.368  -9.887  -9.000  1.00 87.31           C  
ATOM    432  CB  LEU A  31      -7.491 -11.263  -9.107  1.00 87.31           C  
ATOM    433  HB2 LEU A  31      -8.091 -10.375  -9.303  1.00 87.31           H  
ATOM    434  HB3 LEU A  31      -8.104 -11.975  -8.555  1.00 87.31           H  
ATOM    435  O   LEU A  31      -5.799  -8.816  -9.420  1.00 87.31           O  
ATOM    436  CG  LEU A  31      -7.082 -11.886 -10.457  1.00 87.31           C  
ATOM    437  HG  LEU A  31      -6.385 -11.233 -10.981  1.00 87.31           H  
ATOM    438  CD1 LEU A  31      -6.439 -13.262 -10.295  1.00 87.31           C  
ATOM    439 HD11 LEU A  31      -7.125 -13.924  -9.766  1.00 87.31           H  
ATOM    440 HD12 LEU A  31      -5.508 -13.183  -9.733  1.00 87.31           H  
ATOM    441 HD13 LEU A  31      -6.208 -13.687 -11.272  1.00 87.31           H  
ATOM    442  CD2 LEU A  31      -8.311 -12.045 -11.344  1.00 87.31           C  
ATOM    443 HD21 LEU A  31      -8.787 -11.075 -11.487  1.00 87.31           H  
ATOM    444 HD22 LEU A  31      -9.010 -12.744 -10.885  1.00 87.31           H  
ATOM    445 HD23 LEU A  31      -7.978 -12.430 -12.308  1.00 87.31           H  
ATOM    446  N   HIS A  32      -4.123 -10.303  -9.206  1.00 93.19           N  
ATOM    447  H   HIS A  32      -3.855 -11.209  -8.849  1.00 93.19           H  
ATOM    448  CA  HIS A  32      -3.131  -9.568  -9.987  1.00 93.19           C  
ATOM    449  HA  HIS A  32      -3.396  -8.511 -10.032  1.00 93.19           H  
ATOM    450  C   HIS A  32      -3.090 -10.078 -11.426  1.00 93.19           C  
ATOM    451  CB  HIS A  32      -1.769  -9.680  -9.290  1.00 93.19           C  
ATOM    452  HB2 HIS A  32      -1.452 -10.722  -9.249  1.00 93.19           H  
ATOM    453  HB3 HIS A  32      -1.870  -9.307  -8.271  1.00 93.19           H  
ATOM    454  O   HIS A  32      -3.246  -9.310 -12.370  1.00 93.19           O  
ATOM    455  CG  HIS A  32      -0.707  -8.868  -9.979  1.00 93.19           C  
ATOM    456  CD2 HIS A  32       0.239  -9.340 -10.841  1.00 93.19           C  
ATOM    457  HD2 HIS A  32       0.384 -10.368 -11.135  1.00 93.19           H  
ATOM    458  ND1 HIS A  32      -0.623  -7.481  -9.924  1.00 93.19           N  
ATOM    459  CE1 HIS A  32       0.360  -7.139 -10.772  1.00 93.19           C  
ATOM    460  HE1 HIS A  32       0.644  -6.125 -11.014  1.00 93.19           H  
ATOM    461  NE2 HIS A  32       0.901  -8.235 -11.329  1.00 93.19           N  
ATOM    462  HE2 HIS A  32       1.556  -8.216 -12.098  1.00 93.19           H  
ATOM    463  N   CYS A  33      -2.935 -11.391 -11.604  1.00 95.75           N  
ATOM    464  H   CYS A  33      -2.856 -11.994 -10.798  1.00 95.75           H  
ATOM    465  CA  CYS A  33      -2.868 -12.004 -12.926  1.00 95.75           C  
ATOM    466  HA  CYS A  33      -3.548 -11.465 -13.586  1.00 95.75           H  
ATOM    467  C   CYS A  33      -3.315 -13.472 -12.921  1.00 95.75           C  
ATOM    468  CB  CYS A  33      -1.451 -11.830 -13.497  1.00 95.75           C  
ATOM    469  HB2 CYS A  33      -1.211 -10.767 -13.529  1.00 95.75           H  
ATOM    470  HB3 CYS A  33      -1.426 -12.217 -14.515  1.00 95.75           H  
ATOM    471  O   CYS A  33      -3.432 -14.112 -11.877  1.00 95.75           O  
ATOM    472  SG  CYS A  33      -0.198 -12.690 -12.506  1.00 95.75           S  
ATOM    473  HG  CYS A  33       0.857 -12.318 -13.236  1.00 95.75           H  
ATOM    474  N   ARG A  34      -3.563 -14.012 -14.113  1.00 96.00           N  
ATOM    475  H   ARG A  34      -3.448 -13.417 -14.921  1.00 96.00           H  
ATOM    476  CA  ARG A  34      -3.845 -15.422 -14.378  1.00 96.00           C  
ATOM    477  HA  ARG A  34      -3.830 -15.992 -13.449  1.00 96.00           H  
ATOM    478  C   ARG A  34      -2.767 -15.955 -15.304  1.00 96.00           C  
ATOM    479  CB  ARG A  34      -5.214 -15.582 -15.042  1.00 96.00           C  
ATOM    480  HB2 ARG A  34      -5.206 -15.086 -16.013  1.00 96.00           H  
ATOM    481  HB3 ARG A  34      -5.384 -16.647 -15.202  1.00 96.00           H  
ATOM    482  O   ARG A  34      -2.638 -15.481 -16.427  1.00 96.00           O  
ATOM    483  CG  ARG A  34      -6.371 -15.018 -14.218  1.00 96.00           C  
ATOM    484  HG2 ARG A  34      -6.336 -15.415 -13.203  1.00 96.00           H  
ATOM    485  HG3 ARG A  34      -6.302 -13.932 -14.160  1.00 96.00           H  
ATOM    486  CD  ARG A  34      -7.673 -15.424 -14.914  1.00 96.00           C  
ATOM    487  HD2 ARG A  34      -7.704 -16.511 -14.988  1.00 96.00           H  
ATOM    488  HD3 ARG A  34      -7.698 -15.010 -15.922  1.00 96.00           H  
ATOM    489  NE  ARG A  34      -8.861 -15.002 -14.172  1.00 96.00           N  
ATOM    490  HE  ARG A  34      -9.370 -15.750 -13.725  1.00 96.00           H  
ATOM    491  NH1 ARG A  34      -8.932 -12.780 -14.790  1.00 96.00           N  
ATOM    492 HH11 ARG A  34      -9.377 -11.875 -14.738  1.00 96.00           H  
ATOM    493 HH12 ARG A  34      -8.093 -12.902 -15.338  1.00 96.00           H  
ATOM    494  NH2 ARG A  34     -10.469 -13.658 -13.401  1.00 96.00           N  
ATOM    495 HH21 ARG A  34     -10.930 -12.764 -13.314  1.00 96.00           H  
ATOM    496 HH22 ARG A  34     -10.791 -14.493 -12.931  1.00 96.00           H  
ATOM    497  CZ  ARG A  34      -9.408 -13.809 -14.132  1.00 96.00           C  
ATOM    498  N   VAL A  35      -2.021 -16.956 -14.856  1.00 96.81           N  
ATOM    499  H   VAL A  35      -2.190 -17.302 -13.923  1.00 96.81           H  
ATOM    500  CA  VAL A  35      -0.875 -17.481 -15.610  1.00 96.81           C  
ATOM    501  HA  VAL A  35      -0.877 -17.052 -16.612  1.00 96.81           H  
ATOM    502  C   VAL A  35      -0.964 -18.986 -15.791  1.00 96.81           C  
ATOM    503  CB  VAL A  35       0.464 -17.080 -14.969  1.00 96.81           C  
ATOM    504  HB  VAL A  35       1.271 -17.538 -15.542  1.00 96.81           H  
ATOM    505  O   VAL A  35      -1.525 -19.707 -14.968  1.00 96.81           O  
ATOM    506  CG1 VAL A  35       0.664 -15.563 -15.020  1.00 96.81           C  
ATOM    507 HG11 VAL A  35       0.592 -15.219 -16.052  1.00 96.81           H  
ATOM    508 HG12 VAL A  35       1.649 -15.302 -14.633  1.00 96.81           H  
ATOM    509 HG13 VAL A  35      -0.094 -15.057 -14.422  1.00 96.81           H  
ATOM    510  CG2 VAL A  35       0.581 -17.554 -13.519  1.00 96.81           C  
ATOM    511 HG21 VAL A  35       1.560 -17.268 -13.135  1.00 96.81           H  
ATOM    512 HG22 VAL A  35      -0.191 -17.095 -12.902  1.00 96.81           H  
ATOM    513 HG23 VAL A  35       0.486 -18.638 -13.470  1.00 96.81           H  
ATOM    514  N   ARG A  36      -0.389 -19.491 -16.877  1.00 95.38           N  
ATOM    515  H   ARG A  36       0.020 -18.835 -17.527  1.00 95.38           H  
ATOM    516  CA  ARG A  36      -0.215 -20.927 -17.109  1.00 95.38           C  
ATOM    517  HA  ARG A  36      -1.084 -21.452 -16.711  1.00 95.38           H  
ATOM    518  C   ARG A  36       1.016 -21.433 -16.366  1.00 95.38           C  
ATOM    519  CB  ARG A  36      -0.112 -21.214 -18.615  1.00 95.38           C  
ATOM    520  HB2 ARG A  36       0.793 -20.753 -19.011  1.00 95.38           H  
ATOM    521  HB3 ARG A  36      -0.046 -22.291 -18.764  1.00 95.38           H  
ATOM    522  O   ARG A  36       1.985 -20.702 -16.166  1.00 95.38           O  
ATOM    523  CG  ARG A  36      -1.324 -20.676 -19.388  1.00 95.38           C  
ATOM    524  HG2 ARG A  36      -2.232 -21.025 -18.895  1.00 95.38           H  
ATOM    525  HG3 ARG A  36      -1.315 -19.587 -19.371  1.00 95.38           H  
ATOM    526  CD  ARG A  36      -1.309 -21.146 -20.847  1.00 95.38           C  
ATOM    527  HD2 ARG A  36      -1.405 -22.231 -20.872  1.00 95.38           H  
ATOM    528  HD3 ARG A  36      -0.357 -20.860 -21.293  1.00 95.38           H  
ATOM    529  NE  ARG A  36      -2.408 -20.537 -21.620  1.00 95.38           N  
ATOM    530  HE  ARG A  36      -3.071 -19.973 -21.108  1.00 95.38           H  
ATOM    531  NH1 ARG A  36      -1.873 -21.371 -23.691  1.00 95.38           N  
ATOM    532 HH11 ARG A  36      -1.100 -21.880 -23.286  1.00 95.38           H  
ATOM    533 HH12 ARG A  36      -2.057 -21.405 -24.684  1.00 95.38           H  
ATOM    534  NH2 ARG A  36      -3.596 -19.974 -23.483  1.00 95.38           N  
ATOM    535 HH21 ARG A  36      -4.217 -19.399 -22.932  1.00 95.38           H  
ATOM    536 HH22 ARG A  36      -3.712 -19.971 -24.487  1.00 95.38           H  
ATOM    537  CZ  ARG A  36      -2.624 -20.634 -22.921  1.00 95.38           C  
ATOM    538  N   TYR A  37       1.038 -22.734 -16.081  1.00 95.88           N  
ATOM    539  H   TYR A  37       0.194 -23.269 -16.227  1.00 95.88           H  
ATOM    540  CA  TYR A  37       2.240 -23.401 -15.570  1.00 95.88           C  
ATOM    541  HA  TYR A  37       2.463 -23.021 -14.573  1.00 95.88           H  
ATOM    542  C   TYR A  37       3.479 -23.134 -16.445  1.00 95.88           C  
ATOM    543  CB  TYR A  37       1.979 -24.911 -15.475  1.00 95.88           C  
ATOM    544  HB2 TYR A  37       1.236 -25.095 -14.699  1.00 95.88           H  
ATOM    545  HB3 TYR A  37       1.568 -25.265 -16.421  1.00 95.88           H  
ATOM    546  O   TYR A  37       4.558 -22.882 -15.921  1.00 95.88           O  
ATOM    547  CG  TYR A  37       3.227 -25.706 -15.155  1.00 95.88           C  
ATOM    548  CD1 TYR A  37       3.965 -26.310 -16.193  1.00 95.88           C  
ATOM    549  HD1 TYR A  37       3.626 -26.235 -17.216  1.00 95.88           H  
ATOM    550  CD2 TYR A  37       3.702 -25.754 -13.832  1.00 95.88           C  
ATOM    551  HD2 TYR A  37       3.176 -25.235 -13.045  1.00 95.88           H  
ATOM    552  CE1 TYR A  37       5.182 -26.953 -15.904  1.00 95.88           C  
ATOM    553  HE1 TYR A  37       5.793 -27.369 -16.692  1.00 95.88           H  
ATOM    554  CE2 TYR A  37       4.904 -26.421 -13.539  1.00 95.88           C  
ATOM    555  HE2 TYR A  37       5.294 -26.431 -12.532  1.00 95.88           H  
ATOM    556  OH  TYR A  37       6.840 -27.594 -14.314  1.00 95.88           O  
ATOM    557  HH  TYR A  37       7.067 -27.544 -13.382  1.00 95.88           H  
ATOM    558  CZ  TYR A  37       5.652 -27.005 -14.578  1.00 95.88           C  
ATOM    559  N   SER A  38       3.328 -23.143 -17.775  1.00 94.75           N  
ATOM    560  H   SER A  38       2.409 -23.280 -18.171  1.00 94.75           H  
ATOM    561  CA  SER A  38       4.434 -22.889 -18.708  1.00 94.75           C  
ATOM    562  HA  SER A  38       5.248 -23.579 -18.484  1.00 94.75           H  
ATOM    563  C   SER A  38       5.007 -21.474 -18.601  1.00 94.75           C  
ATOM    564  CB  SER A  38       3.975 -23.144 -20.146  1.00 94.75           C  
ATOM    565  HB2 SER A  38       3.748 -24.204 -20.263  1.00 94.75           H  
ATOM    566  HB3 SER A  38       4.774 -22.880 -20.839  1.00 94.75           H  
ATOM    567  O   SER A  38       6.205 -21.302 -18.791  1.00 94.75           O  
ATOM    568  OG  SER A  38       2.809 -22.392 -20.441  1.00 94.75           O  
ATOM    569  HG  SER A  38       3.053 -21.708 -21.069  1.00 94.75           H  
ATOM    570  N   GLN A  39       4.185 -20.474 -18.268  1.00 96.00           N  
ATOM    571  H   GLN A  39       3.223 -20.684 -18.043  1.00 96.00           H  
ATOM    572  CA  GLN A  39       4.650 -19.099 -18.062  1.00 96.00           C  
ATOM    573  HA  GLN A  39       5.300 -18.808 -18.888  1.00 96.00           H  
ATOM    574  C   GLN A  39       5.486 -18.998 -16.779  1.00 96.00           C  
ATOM    575  CB  GLN A  39       3.447 -18.140 -18.029  1.00 96.00           C  
ATOM    576  HB2 GLN A  39       3.787 -17.150 -17.726  1.00 96.00           H  
ATOM    577  HB3 GLN A  39       2.725 -18.486 -17.289  1.00 96.00           H  
ATOM    578  O   GLN A  39       6.559 -18.403 -16.789  1.00 96.00           O  
ATOM    579  CG  GLN A  39       2.758 -18.001 -19.395  1.00 96.00           C  
ATOM    580  HG2 GLN A  39       2.473 -18.984 -19.771  1.00 96.00           H  
ATOM    581  HG3 GLN A  39       3.453 -17.552 -20.104  1.00 96.00           H  
ATOM    582  CD  GLN A  39       1.497 -17.149 -19.300  1.00 96.00           C  
ATOM    583  NE2 GLN A  39       1.519 -15.935 -19.802  1.00 96.00           N  
ATOM    584 HE21 GLN A  39       2.322 -15.528 -20.261  1.00 96.00           H  
ATOM    585 HE22 GLN A  39       0.712 -15.328 -19.806  1.00 96.00           H  
ATOM    586  OE1 GLN A  39       0.495 -17.606 -18.763  1.00 96.00           O  
ATOM    587  N   LEU A  40       5.045 -19.651 -15.697  1.00 97.44           N  
ATOM    588  H   LEU A  40       4.151 -20.120 -15.750  1.00 97.44           H  
ATOM    589  CA  LEU A  40       5.807 -19.725 -14.445  1.00 97.44           C  
ATOM    590  HA  LEU A  40       6.128 -18.719 -14.173  1.00 97.44           H  
ATOM    591  C   LEU A  40       7.095 -20.545 -14.584  1.00 97.44           C  
ATOM    592  CB  LEU A  40       4.908 -20.295 -13.334  1.00 97.44           C  
ATOM    593  HB2 LEU A  40       4.451 -21.219 -13.690  1.00 97.44           H  
ATOM    594  HB3 LEU A  40       5.524 -20.539 -12.469  1.00 97.44           H  
ATOM    595  O   LEU A  40       8.106 -20.197 -13.981  1.00 97.44           O  
ATOM    596  CG  LEU A  40       3.811 -19.317 -12.884  1.00 97.44           C  
ATOM    597  HG  LEU A  40       3.266 -18.954 -13.756  1.00 97.44           H  
ATOM    598  CD1 LEU A  40       2.819 -20.017 -11.958  1.00 97.44           C  
ATOM    599 HD11 LEU A  40       1.994 -19.343 -11.729  1.00 97.44           H  
ATOM    600 HD12 LEU A  40       2.422 -20.904 -12.452  1.00 97.44           H  
ATOM    601 HD13 LEU A  40       3.306 -20.277 -11.018  1.00 97.44           H  
ATOM    602  CD2 LEU A  40       4.402 -18.129 -12.124  1.00 97.44           C  
ATOM    603 HD21 LEU A  40       3.606 -17.475 -11.768  1.00 97.44           H  
ATOM    604 HD22 LEU A  40       5.054 -17.539 -12.768  1.00 97.44           H  
ATOM    605 HD23 LEU A  40       4.979 -18.478 -11.267  1.00 97.44           H  
ATOM    606  N   LEU A  41       7.082 -21.596 -15.408  1.00 96.81           N  
ATOM    607  H   LEU A  41       6.204 -21.876 -15.820  1.00 96.81           H  
ATOM    608  CA  LEU A  41       8.292 -22.344 -15.747  1.00 96.81           C  
ATOM    609  HA  LEU A  41       8.775 -22.646 -14.818  1.00 96.81           H  
ATOM    610  C   LEU A  41       9.291 -21.459 -16.506  1.00 96.81           C  
ATOM    611  CB  LEU A  41       7.907 -23.602 -16.543  1.00 96.81           C  
ATOM    612  HB2 LEU A  41       7.362 -23.292 -17.435  1.00 96.81           H  
ATOM    613  HB3 LEU A  41       7.243 -24.215 -15.932  1.00 96.81           H  
ATOM    614  O   LEU A  41      10.470 -21.468 -16.173  1.00 96.81           O  
ATOM    615  CG  LEU A  41       9.112 -24.454 -16.989  1.00 96.81           C  
ATOM    616  HG  LEU A  41       9.774 -23.852 -17.612  1.00 96.81           H  
ATOM    617  CD1 LEU A  41       9.907 -25.019 -15.810  1.00 96.81           C  
ATOM    618 HD11 LEU A  41      10.749 -25.593 -16.196  1.00 96.81           H  
ATOM    619 HD12 LEU A  41       9.279 -25.658 -15.189  1.00 96.81           H  
ATOM    620 HD13 LEU A  41      10.317 -24.205 -15.211  1.00 96.81           H  
ATOM    621  CD2 LEU A  41       8.609 -25.632 -17.828  1.00 96.81           C  
ATOM    622 HD21 LEU A  41       8.058 -25.249 -18.687  1.00 96.81           H  
ATOM    623 HD22 LEU A  41       7.977 -26.278 -17.219  1.00 96.81           H  
ATOM    624 HD23 LEU A  41       9.474 -26.188 -18.189  1.00 96.81           H  
ATOM    625  N   GLY A  42       8.820 -20.652 -17.463  1.00 96.94           N  
ATOM    626  H   GLY A  42       7.844 -20.711 -17.717  1.00 96.94           H  
ATOM    627  CA  GLY A  42       9.665 -19.690 -18.175  1.00 96.94           C  
ATOM    628  HA2 GLY A  42       9.059 -19.157 -18.909  1.00 96.94           H  
ATOM    629  HA3 GLY A  42      10.460 -20.223 -18.695  1.00 96.94           H  
ATOM    630  C   GLY A  42      10.304 -18.657 -17.240  1.00 96.94           C  
ATOM    631  O   GLY A  42      11.507 -18.420 -17.327  1.00 96.94           O  
ATOM    632  N   LEU A  43       9.537 -18.109 -16.286  1.00 97.38           N  
ATOM    633  H   LEU A  43       8.548 -18.314 -16.288  1.00 97.38           H  
ATOM    634  CA  LEU A  43      10.075 -17.244 -15.227  1.00 97.38           C  
ATOM    635  HA  LEU A  43      10.537 -16.371 -15.689  1.00 97.38           H  
ATOM    636  C   LEU A  43      11.163 -17.962 -14.416  1.00 97.38           C  
ATOM    637  CB  LEU A  43       8.923 -16.776 -14.313  1.00 97.38           C  
ATOM    638  HB2 LEU A  43       8.266 -16.117 -14.881  1.00 97.38           H  
ATOM    639  HB3 LEU A  43       8.342 -17.648 -14.013  1.00 97.38           H  
ATOM    640  O   LEU A  43      12.241 -17.409 -14.207  1.00 97.38           O  
ATOM    641  CG  LEU A  43       9.386 -16.051 -13.031  1.00 97.38           C  
ATOM    642  HG  LEU A  43      10.075 -16.686 -12.475  1.00 97.38           H  
ATOM    643  CD1 LEU A  43      10.080 -14.725 -13.338  1.00 97.38           C  
ATOM    644 HD11 LEU A  43       9.409 -14.061 -13.882  1.00 97.38           H  
ATOM    645 HD12 LEU A  43      10.386 -14.247 -12.407  1.00 97.38           H  
ATOM    646 HD13 LEU A  43      10.974 -14.899 -13.937  1.00 97.38           H  
ATOM    647  CD2 LEU A  43       8.190 -15.801 -12.116  1.00 97.38           C  
ATOM    648 HD21 LEU A  43       7.502 -15.098 -12.587  1.00 97.38           H  
ATOM    649 HD22 LEU A  43       7.671 -16.739 -11.919  1.00 97.38           H  
ATOM    650 HD23 LEU A  43       8.534 -15.394 -11.165  1.00 97.38           H  
ATOM    651  N   HIS A  44      10.894 -19.193 -13.975  1.00 97.25           N  
ATOM    652  H   HIS A  44       9.984 -19.589 -14.163  1.00 97.25           H  
ATOM    653  CA  HIS A  44      11.851 -19.984 -13.205  1.00 97.25           C  
ATOM    654  HA  HIS A  44      12.116 -19.428 -12.306  1.00 97.25           H  
ATOM    655  C   HIS A  44      13.153 -20.222 -13.979  1.00 97.25           C  
ATOM    656  CB  HIS A  44      11.199 -21.311 -12.793  1.00 97.25           C  
ATOM    657  HB2 HIS A  44      10.823 -21.830 -13.675  1.00 97.25           H  
ATOM    658  HB3 HIS A  44      10.351 -21.102 -12.140  1.00 97.25           H  
ATOM    659  O   HIS A  44      14.240 -20.034 -13.437  1.00 97.25           O  
ATOM    660  CG  HIS A  44      12.157 -22.225 -12.076  1.00 97.25           C  
ATOM    661  CD2 HIS A  44      12.825 -23.297 -12.604  1.00 97.25           C  
ATOM    662  HD2 HIS A  44      12.739 -23.653 -13.620  1.00 97.25           H  
ATOM    663  ND1 HIS A  44      12.573 -22.092 -10.774  1.00 97.25           N  
ATOM    664  HD1 HIS A  44      12.216 -21.418 -10.112  1.00 97.25           H  
ATOM    665  CE1 HIS A  44      13.463 -23.064 -10.516  1.00 97.25           C  
ATOM    666  HE1 HIS A  44      13.941 -23.225  -9.561  1.00 97.25           H  
ATOM    667  NE2 HIS A  44      13.653 -23.827 -11.606  1.00 97.25           N  
ATOM    668  N   GLU A  45      13.059 -20.595 -15.255  1.00 96.56           N  
ATOM    669  H   GLU A  45      12.140 -20.734 -15.649  1.00 96.56           H  
ATOM    670  CA  GLU A  45      14.218 -20.809 -16.122  1.00 96.56           C  
ATOM    671  HA  GLU A  45      14.891 -21.521 -15.643  1.00 96.56           H  
ATOM    672  C   GLU A  45      15.020 -19.524 -16.350  1.00 96.56           C  
ATOM    673  CB  GLU A  45      13.756 -21.395 -17.463  1.00 96.56           C  
ATOM    674  HB2 GLU A  45      14.583 -21.346 -18.172  1.00 96.56           H  
ATOM    675  HB3 GLU A  45      12.929 -20.799 -17.849  1.00 96.56           H  
ATOM    676  O   GLU A  45      16.254 -19.568 -16.343  1.00 96.56           O  
ATOM    677  CG  GLU A  45      13.330 -22.865 -17.322  1.00 96.56           C  
ATOM    678  HG2 GLU A  45      12.575 -22.959 -16.542  1.00 96.56           H  
ATOM    679  HG3 GLU A  45      14.199 -23.438 -17.000  1.00 96.56           H  
ATOM    680  CD  GLU A  45      12.782 -23.475 -18.623  1.00 96.56           C  
ATOM    681  OE1 GLU A  45      12.583 -24.713 -18.619  1.00 96.56           O  
ATOM    682  OE2 GLU A  45      12.589 -22.735 -19.612  1.00 96.56           O  
ATOM    683  N   GLN A  46      14.344 -18.381 -16.494  1.00 96.69           N  
ATOM    684  H   GLN A  46      13.335 -18.413 -16.524  1.00 96.69           H  
ATOM    685  CA  GLN A  46      14.999 -17.087 -16.656  1.00 96.69           C  
ATOM    686  HA  GLN A  46      15.754 -17.193 -17.435  1.00 96.69           H  
ATOM    687  C   GLN A  46      15.729 -16.659 -15.375  1.00 96.69           C  
ATOM    688  CB  GLN A  46      13.974 -16.045 -17.127  1.00 96.69           C  
ATOM    689  HB2 GLN A  46      13.403 -16.451 -17.962  1.00 96.69           H  
ATOM    690  HB3 GLN A  46      13.290 -15.790 -16.317  1.00 96.69           H  
ATOM    691  O   GLN A  46      16.923 -16.361 -15.428  1.00 96.69           O  
ATOM    692  CG  GLN A  46      14.717 -14.793 -17.604  1.00 96.69           C  
ATOM    693  HG2 GLN A  46      15.305 -14.393 -16.778  1.00 96.69           H  
ATOM    694  HG3 GLN A  46      15.409 -15.062 -18.402  1.00 96.69           H  
ATOM    695  CD  GLN A  46      13.820 -13.679 -18.124  1.00 96.69           C  
ATOM    696  NE2 GLN A  46      14.384 -12.500 -18.246  1.00 96.69           N  
ATOM    697 HE21 GLN A  46      13.792 -11.702 -18.431  1.00 96.69           H  
ATOM    698 HE22 GLN A  46      15.291 -12.364 -17.825  1.00 96.69           H  
ATOM    699  OE1 GLN A  46      12.645 -13.836 -18.431  1.00 96.69           O  
ATOM    700  N   LEU A  47      15.068 -16.736 -14.214  1.00 96.31           N  
ATOM    701  H   LEU A  47      14.092 -16.995 -14.231  1.00 96.31           H  
ATOM    702  CA  LEU A  47      15.709 -16.468 -12.923  1.00 96.31           C  
ATOM    703  HA  LEU A  47      16.117 -15.457 -12.934  1.00 96.31           H  
ATOM    704  C   LEU A  47      16.888 -17.419 -12.675  1.00 96.31           C  
ATOM    705  CB  LEU A  47      14.682 -16.599 -11.786  1.00 96.31           C  
ATOM    706  HB2 LEU A  47      14.199 -17.572 -11.868  1.00 96.31           H  
ATOM    707  HB3 LEU A  47      15.230 -16.564 -10.845  1.00 96.31           H  
ATOM    708  O   LEU A  47      17.918 -17.006 -12.147  1.00 96.31           O  
ATOM    709  CG  LEU A  47      13.600 -15.507 -11.728  1.00 96.31           C  
ATOM    710  HG  LEU A  47      13.082 -15.444 -12.685  1.00 96.31           H  
ATOM    711  CD1 LEU A  47      12.583 -15.864 -10.641  1.00 96.31           C  
ATOM    712 HD11 LEU A  47      13.082 -15.966  -9.677  1.00 96.31           H  
ATOM    713 HD12 LEU A  47      11.831 -15.079 -10.570  1.00 96.31           H  
ATOM    714 HD13 LEU A  47      12.087 -16.799 -10.904  1.00 96.31           H  
ATOM    715  CD2 LEU A  47      14.186 -14.134 -11.400  1.00 96.31           C  
ATOM    716 HD21 LEU A  47      14.737 -14.165 -10.460  1.00 96.31           H  
ATOM    717 HD22 LEU A  47      13.387 -13.398 -11.314  1.00 96.31           H  
ATOM    718 HD23 LEU A  47      14.856 -13.808 -12.196  1.00 96.31           H  
ATOM    719  N   ARG A  48      16.783 -18.682 -13.108  1.00 95.62           N  
ATOM    720  H   ARG A  48      15.891 -18.978 -13.480  1.00 95.62           H  
ATOM    721  CA  ARG A  48      17.857 -19.675 -12.954  1.00 95.62           C  
ATOM    722  HA  ARG A  48      18.191 -19.669 -11.916  1.00 95.62           H  
ATOM    723  C   ARG A  48      19.078 -19.313 -13.780  1.00 95.62           C  
ATOM    724  CB  ARG A  48      17.327 -21.066 -13.332  1.00 95.62           C  
ATOM    725  HB2 ARG A  48      16.400 -21.264 -12.793  1.00 95.62           H  
ATOM    726  HB3 ARG A  48      17.109 -21.089 -14.400  1.00 95.62           H  
ATOM    727  O   ARG A  48      20.199 -19.532 -13.331  1.00 95.62           O  
ATOM    728  CG  ARG A  48      18.329 -22.174 -12.982  1.00 95.62           C  
ATOM    729  HG2 ARG A  48      19.282 -22.007 -13.485  1.00 95.62           H  
ATOM    730  HG3 ARG A  48      18.498 -22.161 -11.905  1.00 95.62           H  
ATOM    731  CD  ARG A  48      17.798 -23.552 -13.379  1.00 95.62           C  
ATOM    732  HD2 ARG A  48      16.804 -23.685 -12.953  1.00 95.62           H  
ATOM    733  HD3 ARG A  48      18.461 -24.307 -12.957  1.00 95.62           H  
ATOM    734  NE  ARG A  48      17.745 -23.709 -14.846  1.00 95.62           N  
ATOM    735  HE  ARG A  48      17.919 -22.878 -15.393  1.00 95.62           H  
ATOM    736  NH1 ARG A  48      17.138 -25.918 -14.882  1.00 95.62           N  
ATOM    737 HH11 ARG A  48      17.103 -25.905 -13.873  1.00 95.62           H  
ATOM    738 HH12 ARG A  48      16.858 -26.739 -15.400  1.00 95.62           H  
ATOM    739  NH2 ARG A  48      17.380 -24.808 -16.805  1.00 95.62           N  
ATOM    740 HH21 ARG A  48      17.039 -25.619 -17.302  1.00 95.62           H  
ATOM    741 HH22 ARG A  48      17.520 -23.947 -17.314  1.00 95.62           H  
ATOM    742  CZ  ARG A  48      17.427 -24.808 -15.503  1.00 95.62           C  
ATOM    743  N   LYS A  49      18.860 -18.786 -14.984  1.00 95.69           N  
ATOM    744  H   LYS A  49      17.900 -18.645 -15.264  1.00 95.69           H  
ATOM    745  CA  LYS A  49      19.926 -18.330 -15.877  1.00 95.69           C  
ATOM    746  HA  LYS A  49      20.690 -19.105 -15.949  1.00 95.69           H  
ATOM    747  C   LYS A  49      20.626 -17.083 -15.334  1.00 95.69           C  
ATOM    748  CB  LYS A  49      19.312 -18.088 -17.262  1.00 95.69           C  
ATOM    749  HB2 LYS A  49      18.773 -18.983 -17.575  1.00 95.69           H  
ATOM    750  HB3 LYS A  49      18.601 -17.264 -17.200  1.00 95.69           H  
ATOM    751  O   LYS A  49      21.837 -16.975 -15.476  1.00 95.69           O  
ATOM    752  CG  LYS A  49      20.374 -17.757 -18.317  1.00 95.69           C  
ATOM    753  HG2 LYS A  49      21.056 -18.600 -18.425  1.00 95.69           H  
ATOM    754  HG3 LYS A  49      20.938 -16.877 -18.010  1.00 95.69           H  
ATOM    755  CD  LYS A  49      19.705 -17.458 -19.660  1.00 95.69           C  
ATOM    756  HD2 LYS A  49      19.162 -18.339 -20.003  1.00 95.69           H  
ATOM    757  HD3 LYS A  49      19.004 -16.634 -19.528  1.00 95.69           H  
ATOM    758  CE  LYS A  49      20.772 -17.064 -20.685  1.00 95.69           C  
ATOM    759  HE2 LYS A  49      21.365 -16.251 -20.266  1.00 95.69           H  
ATOM    760  HE3 LYS A  49      21.436 -17.913 -20.846  1.00 95.69           H  
ATOM    761  NZ  LYS A  49      20.155 -16.632 -21.963  1.00 95.69           N  
ATOM    762  HZ1 LYS A  49      19.558 -15.834 -21.804  1.00 95.69           H  
ATOM    763  HZ2 LYS A  49      20.866 -16.364 -22.629  1.00 95.69           H  
ATOM    764  HZ3 LYS A  49      19.597 -17.374 -22.360  1.00 95.69           H  
ATOM    765  N   GLU A  50      19.876 -16.164 -14.732  1.00 94.62           N  
ATOM    766  H   GLU A  50      18.875 -16.297 -14.719  1.00 94.62           H  
ATOM    767  CA  GLU A  50      20.394 -14.874 -14.258  1.00 94.62           C  
ATOM    768  HA  GLU A  50      21.165 -14.516 -14.941  1.00 94.62           H  
ATOM    769  C   GLU A  50      21.056 -14.950 -12.875  1.00 94.62           C  
ATOM    770  CB  GLU A  50      19.250 -13.850 -14.262  1.00 94.62           C  
ATOM    771  HB2 GLU A  50      19.570 -12.958 -13.724  1.00 94.62           H  
ATOM    772  HB3 GLU A  50      18.390 -14.278 -13.747  1.00 94.62           H  
ATOM    773  O   GLU A  50      22.105 -14.344 -12.672  1.00 94.62           O  
ATOM    774  CG  GLU A  50      18.854 -13.444 -15.693  1.00 94.62           C  
ATOM    775  HG2 GLU A  50      18.681 -14.341 -16.287  1.00 94.62           H  
ATOM    776  HG3 GLU A  50      19.686 -12.904 -16.145  1.00 94.62           H  
ATOM    777  CD  GLU A  50      17.591 -12.573 -15.743  1.00 94.62           C  
ATOM    778  OE1 GLU A  50      17.021 -12.425 -16.852  1.00 94.62           O  
ATOM    779  OE2 GLU A  50      17.149 -12.083 -14.680  1.00 94.62           O  
ATOM    780  N   TYR A  51      20.483 -15.715 -11.940  1.00 93.69           N  
ATOM    781  H   TYR A  51      19.594 -16.140 -12.163  1.00 93.69           H  
ATOM    782  CA  TYR A  51      20.906 -15.750 -10.531  1.00 93.69           C  
ATOM    783  HA  TYR A  51      21.685 -15.003 -10.373  1.00 93.69           H  
ATOM    784  C   TYR A  51      21.508 -17.092 -10.089  1.00 93.69           C  
ATOM    785  CB  TYR A  51      19.710 -15.357  -9.654  1.00 93.69           C  
ATOM    786  HB2 TYR A  51      20.007 -15.414  -8.607  1.00 93.69           H  
ATOM    787  HB3 TYR A  51      18.901 -16.073  -9.801  1.00 93.69           H  
ATOM    788  O   TYR A  51      22.071 -17.197  -9.000  1.00 93.69           O  
ATOM    789  CG  TYR A  51      19.205 -13.954  -9.929  1.00 93.69           C  
ATOM    790  CD1 TYR A  51      19.896 -12.859  -9.383  1.00 93.69           C  
ATOM    791  HD1 TYR A  51      20.768 -13.034  -8.770  1.00 93.69           H  
ATOM    792  CD2 TYR A  51      18.086 -13.736 -10.758  1.00 93.69           C  
ATOM    793  HD2 TYR A  51      17.567 -14.575 -11.197  1.00 93.69           H  
ATOM    794  CE1 TYR A  51      19.467 -11.546  -9.646  1.00 93.69           C  
ATOM    795  HE1 TYR A  51      20.001 -10.708  -9.224  1.00 93.69           H  
ATOM    796  CE2 TYR A  51      17.662 -12.421 -11.040  1.00 93.69           C  
ATOM    797  HE2 TYR A  51      16.833 -12.239 -11.707  1.00 93.69           H  
ATOM    798  OH  TYR A  51      17.963 -10.051 -10.737  1.00 93.69           O  
ATOM    799  HH  TYR A  51      18.512  -9.423 -10.262  1.00 93.69           H  
ATOM    800  CZ  TYR A  51      18.350 -11.326 -10.477  1.00 93.69           C  
ATOM    801  N   GLY A  52      21.425 -18.123 -10.933  1.00 91.00           N  
ATOM    802  H   GLY A  52      20.957 -17.973 -11.816  1.00 91.00           H  
ATOM    803  CA  GLY A  52      21.914 -19.466 -10.635  1.00 91.00           C  
ATOM    804  HA2 GLY A  52      22.809 -19.404 -10.016  1.00 91.00           H  
ATOM    805  HA3 GLY A  52      22.190 -19.942 -11.576  1.00 91.00           H  
ATOM    806  C   GLY A  52      20.889 -20.351  -9.919  1.00 91.00           C  
ATOM    807  O   GLY A  52      19.960 -19.894  -9.257  1.00 91.00           O  
ATOM    808  N   ALA A  53      21.064 -21.668 -10.051  1.00 86.62           N  
ATOM    809  H   ALA A  53      21.841 -21.998 -10.606  1.00 86.62           H  
ATOM    810  CA  ALA A  53      20.124 -22.654  -9.511  1.00 86.62           C  
ATOM    811  HA  ALA A  53      19.113 -22.373  -9.807  1.00 86.62           H  
ATOM    812  C   ALA A  53      20.111 -22.728  -7.976  1.00 86.62           C  
ATOM    813  CB  ALA A  53      20.453 -24.017 -10.132  1.00 86.62           C  
ATOM    814  HB1 ALA A  53      21.442 -24.343  -9.811  1.00 86.62           H  
ATOM    815  HB2 ALA A  53      20.425 -23.952 -11.220  1.00 86.62           H  
ATOM    816  HB3 ALA A  53      19.719 -24.750  -9.799  1.00 86.62           H  
ATOM    817  O   ALA A  53      19.089 -23.078  -7.399  1.00 86.62           O  
ATOM    818  N   ASN A  54      21.219 -22.378  -7.320  1.00 88.00           N  
ATOM    819  H   ASN A  54      22.027 -22.101  -7.860  1.00 88.00           H  
ATOM    820  CA  ASN A  54      21.379 -22.543  -5.871  1.00 88.00           C  
ATOM    821  HA  ASN A  54      21.004 -23.525  -5.583  1.00 88.00           H  
ATOM    822  C   ASN A  54      20.590 -21.519  -5.043  1.00 88.00           C  
ATOM    823  CB  ASN A  54      22.875 -22.465  -5.528  1.00 88.00           C  
ATOM    824  HB2 ASN A  54      22.990 -22.534  -4.446  1.00 88.00           H  
ATOM    825  HB3 ASN A  54      23.270 -21.500  -5.844  1.00 88.00           H  
ATOM    826  O   ASN A  54      20.356 -21.751  -3.863  1.00 88.00           O  
ATOM    827  CG  ASN A  54      23.708 -23.573  -6.145  1.00 88.00           C  
ATOM    828  ND2 ASN A  54      25.010 -23.422  -6.144  1.00 88.00           N  
ATOM    829 HD21 ASN A  54      25.547 -24.188  -6.525  1.00 88.00           H  
ATOM    830 HD22 ASN A  54      25.433 -22.626  -5.688  1.00 88.00           H  
ATOM    831  OD1 ASN A  54      23.222 -24.565  -6.657  1.00 88.00           O  
ATOM    832  N   VAL A  55      20.209 -20.389  -5.645  1.00 88.56           N  
ATOM    833  H   VAL A  55      20.440 -20.258  -6.619  1.00 88.56           H  
ATOM    834  CA  VAL A  55      19.454 -19.316  -4.973  1.00 88.56           C  
ATOM    835  HA  VAL A  55      19.674 -19.334  -3.905  1.00 88.56           H  
ATOM    836  C   VAL A  55      17.945 -19.533  -5.121  1.00 88.56           C  
ATOM    837  CB  VAL A  55      19.880 -17.936  -5.523  1.00 88.56           C  
ATOM    838  HB  VAL A  55      19.524 -17.836  -6.548  1.00 88.56           H  
ATOM    839  O   VAL A  55      17.142 -18.962  -4.392  1.00 88.56           O  
ATOM    840  CG1 VAL A  55      19.322 -16.772  -4.694  1.00 88.56           C  
ATOM    841 HG11 VAL A  55      19.699 -15.822  -5.072  1.00 88.56           H  
ATOM    842 HG12 VAL A  55      19.606 -16.877  -3.647  1.00 88.56           H  
ATOM    843 HG13 VAL A  55      18.234 -16.737  -4.754  1.00 88.56           H  
ATOM    844  CG2 VAL A  55      21.411 -17.780  -5.533  1.00 88.56           C  
ATOM    845 HG21 VAL A  55      21.865 -18.480  -6.234  1.00 88.56           H  
ATOM    846 HG22 VAL A  55      21.675 -16.775  -5.863  1.00 88.56           H  
ATOM    847 HG23 VAL A  55      21.808 -17.945  -4.531  1.00 88.56           H  
ATOM    848  N   LEU A  56      17.529 -20.369  -6.074  1.00 93.06           N  
ATOM    849  H   LEU A  56      18.209 -20.937  -6.558  1.00 93.06           H  
ATOM    850  CA  LEU A  56      16.123 -20.533  -6.397  1.00 93.06           C  
ATOM    851  HA  LEU A  56      15.666 -19.549  -6.292  1.00 93.06           H  
ATOM    852  C   LEU A  56      15.412 -21.507  -5.454  1.00 93.06           C  
ATOM    853  CB  LEU A  56      15.979 -20.989  -7.848  1.00 93.06           C  
ATOM    854  HB2 LEU A  56      16.784 -21.687  -8.078  1.00 93.06           H  
ATOM    855  HB3 LEU A  56      15.037 -21.526  -7.967  1.00 93.06           H  
ATOM    856  O   LEU A  56      15.912 -22.606  -5.206  1.00 93.06           O  
ATOM    857  CG  LEU A  56      16.001 -19.808  -8.820  1.00 93.06           C  
ATOM    858  HG  LEU A  56      16.823 -19.128  -8.593  1.00 93.06           H  
ATOM    859  CD1 LEU A  56      16.201 -20.385 -10.204  1.00 93.06           C  
ATOM    860 HD11 LEU A  56      16.062 -19.577 -10.923  1.00 93.06           H  
ATOM    861 HD12 LEU A  56      15.468 -21.164 -10.411  1.00 93.06           H  
ATOM    862 HD13 LEU A  56      17.210 -20.792 -10.274  1.00 93.06           H  
ATOM    863  CD2 LEU A  56      14.672 -19.046  -8.815  1.00 93.06           C  
ATOM    864 HD21 LEU A  56      14.665 -18.308  -9.617  1.00 93.06           H  
ATOM    865 HD22 LEU A  56      13.841 -19.739  -8.946  1.00 93.06           H  
ATOM    866 HD23 LEU A  56      14.563 -18.505  -7.875  1.00 93.06           H  
ATOM    867  N   PRO A  57      14.184 -21.176  -5.020  1.00 93.56           N  
ATOM    868  CA  PRO A  57      13.329 -22.140  -4.352  1.00 93.56           C  
ATOM    869  HA  PRO A  57      13.865 -22.573  -3.507  1.00 93.56           H  
ATOM    870  C   PRO A  57      12.923 -23.268  -5.307  1.00 93.56           C  
ATOM    871  CB  PRO A  57      12.135 -21.337  -3.828  1.00 93.56           C  
ATOM    872  HB2 PRO A  57      12.359 -20.989  -2.819  1.00 93.56           H  
ATOM    873  HB3 PRO A  57      11.210 -21.913  -3.831  1.00 93.56           H  
ATOM    874  O   PRO A  57      12.916 -23.120  -6.535  1.00 93.56           O  
ATOM    875  CG  PRO A  57      12.056 -20.136  -4.766  1.00 93.56           C  
ATOM    876  HG2 PRO A  57      11.450 -20.391  -5.635  1.00 93.56           H  
ATOM    877  HG3 PRO A  57      11.653 -19.255  -4.267  1.00 93.56           H  
ATOM    878  CD  PRO A  57      13.495 -19.907  -5.205  1.00 93.56           C  
ATOM    879  HD2 PRO A  57      13.959 -19.147  -4.577  1.00 93.56           H  
ATOM    880  HD3 PRO A  57      13.503 -19.594  -6.249  1.00 93.56           H  
ATOM    881  N   ALA A  58      12.537 -24.404  -4.725  1.00 94.06           N  
ATOM    882  H   ALA A  58      12.569 -24.463  -3.717  1.00 94.06           H  
ATOM    883  CA  ALA A  58      12.083 -25.566  -5.476  1.00 94.06           C  
ATOM    884  HA  ALA A  58      12.899 -25.888  -6.122  1.00 94.06           H  
ATOM    885  C   ALA A  58      10.872 -25.222  -6.360  1.00 94.06           C  
ATOM    886  CB  ALA A  58      11.764 -26.701  -4.497  1.00 94.06           C  
ATOM    887  HB1 ALA A  58      12.650 -26.942  -3.910  1.00 94.06           H  
ATOM    888  HB2 ALA A  58      10.958 -26.400  -3.828  1.00 94.06           H  
ATOM    889  HB3 ALA A  58      11.455 -27.587  -5.052  1.00 94.06           H  
ATOM    890  O   ALA A  58       9.886 -24.648  -5.894  1.00 94.06           O  
ATOM    891  N   PHE A  59      10.936 -25.616  -7.632  1.00 96.69           N  
ATOM    892  H   PHE A  59      11.773 -26.079  -7.955  1.00 96.69           H  
ATOM    893  CA  PHE A  59       9.861 -25.415  -8.599  1.00 96.69           C  
ATOM    894  HA  PHE A  59       9.130 -24.738  -8.157  1.00 96.69           H  
ATOM    895  C   PHE A  59       9.180 -26.749  -8.934  1.00 96.69           C  
ATOM    896  CB  PHE A  59      10.413 -24.717  -9.843  1.00 96.69           C  
ATOM    897  HB2 PHE A  59      10.971 -23.841  -9.513  1.00 96.69           H  
ATOM    898  HB3 PHE A  59      11.106 -25.380 -10.362  1.00 96.69           H  
ATOM    899  O   PHE A  59       9.870 -27.751  -9.147  1.00 96.69           O  
ATOM    900  CG  PHE A  59       9.336 -24.254 -10.802  1.00 96.69           C  
ATOM    901  CD1 PHE A  59       8.941 -25.060 -11.885  1.00 96.69           C  
ATOM    902  HD1 PHE A  59       9.435 -26.003 -12.065  1.00 96.69           H  
ATOM    903  CD2 PHE A  59       8.698 -23.020 -10.586  1.00 96.69           C  
ATOM    904  HD2 PHE A  59       9.005 -22.390  -9.764  1.00 96.69           H  
ATOM    905  CE1 PHE A  59       7.905 -24.634 -12.734  1.00 96.69           C  
ATOM    906  HE1 PHE A  59       7.616 -25.239 -13.581  1.00 96.69           H  
ATOM    907  CE2 PHE A  59       7.662 -22.597 -11.433  1.00 96.69           C  
ATOM    908  HE2 PHE A  59       7.195 -21.638 -11.264  1.00 96.69           H  
ATOM    909  CZ  PHE A  59       7.256 -23.411 -12.503  1.00 96.69           C  
ATOM    910  HZ  PHE A  59       6.462 -23.087 -13.159  1.00 96.69           H  
ATOM    911  N   PRO A  60       7.837 -26.803  -8.998  1.00 95.25           N  
ATOM    912  CA  PRO A  60       7.129 -28.038  -9.305  1.00 95.25           C  
ATOM    913  HA  PRO A  60       7.389 -28.777  -8.547  1.00 95.25           H  
ATOM    914  C   PRO A  60       7.475 -28.559 -10.708  1.00 95.25           C  
ATOM    915  CB  PRO A  60       5.646 -27.703  -9.169  1.00 95.25           C  
ATOM    916  HB2 PRO A  60       5.022 -28.235  -9.887  1.00 95.25           H  
ATOM    917  HB3 PRO A  60       5.341 -27.926  -8.147  1.00 95.25           H  
ATOM    918  O   PRO A  60       7.377 -27.809 -11.686  1.00 95.25           O  
ATOM    919  CG  PRO A  60       5.575 -26.194  -9.345  1.00 95.25           C  
ATOM    920  HG2 PRO A  60       5.526 -25.939 -10.403  1.00 95.25           H  
ATOM    921  HG3 PRO A  60       4.731 -25.775  -8.796  1.00 95.25           H  
ATOM    922  CD  PRO A  60       6.898 -25.715  -8.767  1.00 95.25           C  
ATOM    923  HD2 PRO A  60       7.202 -24.794  -9.265  1.00 95.25           H  
ATOM    924  HD3 PRO A  60       6.797 -25.543  -7.695  1.00 95.25           H  
ATOM    925  N   PRO A  61       7.825 -29.847 -10.855  1.00 91.88           N  
ATOM    926  CA  PRO A  61       8.275 -30.392 -12.126  1.00 91.88           C  
ATOM    927  HA  PRO A  61       9.072 -29.762 -12.519  1.00 91.88           H  
ATOM    928  C   PRO A  61       7.151 -30.459 -13.165  1.00 91.88           C  
ATOM    929  CB  PRO A  61       8.853 -31.772 -11.804  1.00 91.88           C  
ATOM    930  HB2 PRO A  61       8.727 -32.481 -12.622  1.00 91.88           H  
ATOM    931  HB3 PRO A  61       9.908 -31.673 -11.549  1.00 91.88           H  
ATOM    932  O   PRO A  61       5.950 -30.563 -12.859  1.00 91.88           O  
ATOM    933  CG  PRO A  61       8.069 -32.192 -10.562  1.00 91.88           C  
ATOM    934  HG2 PRO A  61       7.101 -32.595 -10.858  1.00 91.88           H  
ATOM    935  HG3 PRO A  61       8.620 -32.914  -9.960  1.00 91.88           H  
ATOM    936  CD  PRO A  61       7.872 -30.871  -9.821  1.00 91.88           C  
ATOM    937  HD2 PRO A  61       8.723 -30.683  -9.167  1.00 91.88           H  
ATOM    938  HD3 PRO A  61       6.948 -30.899  -9.243  1.00 91.88           H  
ATOM    939  N   LYS A  62       7.564 -30.440 -14.434  1.00 89.69           N  
ATOM    940  H   LYS A  62       8.554 -30.355 -14.615  1.00 89.69           H  
ATOM    941  CA  LYS A  62       6.654 -30.630 -15.559  1.00 89.69           C  
ATOM    942  HA  LYS A  62       5.786 -29.993 -15.389  1.00 89.69           H  
ATOM    943  C   LYS A  62       6.205 -32.088 -15.562  1.00 89.69           C  
ATOM    944  CB  LYS A  62       7.333 -30.183 -16.862  1.00 89.69           C  
ATOM    945  HB2 LYS A  62       8.142 -30.871 -17.105  1.00 89.69           H  
ATOM    946  HB3 LYS A  62       7.762 -29.193 -16.704  1.00 89.69           H  
ATOM    947  O   LYS A  62       7.017 -32.996 -15.420  1.00 89.69           O  
ATOM    948  CG  LYS A  62       6.348 -30.105 -18.041  1.00 89.69           C  
ATOM    949  HG2 LYS A  62       5.984 -31.105 -18.278  1.00 89.69           H  
ATOM    950  HG3 LYS A  62       5.501 -29.477 -17.768  1.00 89.69           H  
ATOM    951  CD  LYS A  62       7.041 -29.512 -19.277  1.00 89.69           C  
ATOM    952  HD2 LYS A  62       7.434 -28.526 -19.029  1.00 89.69           H  
ATOM    953  HD3 LYS A  62       7.874 -30.158 -19.556  1.00 89.69           H  
ATOM    954  CE  LYS A  62       6.070 -29.390 -20.460  1.00 89.69           C  
ATOM    955  HE2 LYS A  62       5.250 -28.731 -20.175  1.00 89.69           H  
ATOM    956  HE3 LYS A  62       5.651 -30.375 -20.668  1.00 89.69           H  
ATOM    957  NZ  LYS A  62       6.754 -28.864 -21.671  1.00 89.69           N  
ATOM    958  HZ1 LYS A  62       7.161 -27.956 -21.498  1.00 89.69           H  
ATOM    959  HZ2 LYS A  62       7.501 -29.482 -21.955  1.00 89.69           H  
ATOM    960  HZ3 LYS A  62       6.113 -28.786 -22.448  1.00 89.69           H  
ATOM    961  N   LYS A  63       4.901 -32.305 -15.725  1.00 84.88           N  
ATOM    962  H   LYS A  63       4.340 -31.511 -15.999  1.00 84.88           H  
ATOM    963  CA  LYS A  63       4.319 -33.641 -15.901  1.00 84.88           C  
ATOM    964  HA  LYS A  63       5.070 -34.391 -15.655  1.00 84.88           H  
ATOM    965  C   LYS A  63       3.986 -33.834 -17.378  1.00 84.88           C  
ATOM    966  CB  LYS A  63       3.116 -33.876 -14.966  1.00 84.88           C  
ATOM    967  HB2 LYS A  63       2.370 -33.095 -15.113  1.00 84.88           H  
ATOM    968  HB3 LYS A  63       2.659 -34.828 -15.238  1.00 84.88           H  
ATOM    969  O   LYS A  63       3.591 -32.872 -18.034  1.00 84.88           O  
ATOM    970  CG  LYS A  63       3.533 -33.942 -13.482  1.00 84.88           C  
ATOM    971  HG2 LYS A  63       4.413 -34.579 -13.390  1.00 84.88           H  
ATOM    972  HG3 LYS A  63       3.793 -32.943 -13.131  1.00 84.88           H  
ATOM    973  CD  LYS A  63       2.423 -34.526 -12.591  1.00 84.88           C  
ATOM    974  HD2 LYS A  63       1.547 -33.878 -12.629  1.00 84.88           H  
ATOM    975  HD3 LYS A  63       2.137 -35.511 -12.962  1.00 84.88           H  
ATOM    976  CE  LYS A  63       2.857 -34.656 -11.125  1.00 84.88           C  
ATOM    977  HE2 LYS A  63       3.218 -33.693 -10.766  1.00 84.88           H  
ATOM    978  HE3 LYS A  63       3.680 -35.370 -11.075  1.00 84.88           H  
ATOM    979  NZ  LYS A  63       1.741 -35.129 -10.268  1.00 84.88           N  
ATOM    980  HZ1 LYS A  63       1.008 -34.439 -10.180  1.00 84.88           H  
ATOM    981  HZ2 LYS A  63       2.034 -35.397  -9.340  1.00 84.88           H  
ATOM    982  HZ3 LYS A  63       1.267 -35.922 -10.675  1.00 84.88           H  
ATOM    983  N   LEU A  64       4.201 -35.050 -17.878  1.00 80.25           N  
ATOM    984  H   LEU A  64       4.567 -35.762 -17.263  1.00 80.25           H  
ATOM    985  CA  LEU A  64       3.999 -35.408 -19.288  1.00 80.25           C  
ATOM    986  HA  LEU A  64       4.360 -34.602 -19.926  1.00 80.25           H  
ATOM    987  C   LEU A  64       2.519 -35.605 -19.638  1.00 80.25           C  
ATOM    988  CB  LEU A  64       4.795 -36.694 -19.592  1.00 80.25           C  
ATOM    989  HB2 LEU A  64       4.527 -37.449 -18.853  1.00 80.25           H  
ATOM    990  HB3 LEU A  64       4.488 -37.076 -20.565  1.00 80.25           H  
ATOM    991  O   LEU A  64       2.112 -35.301 -20.753  1.00 80.25           O  
ATOM    992  CG  LEU A  64       6.324 -36.512 -19.604  1.00 80.25           C  
ATOM    993  HG  LEU A  64       6.635 -35.966 -18.714  1.00 80.25           H  
ATOM    994  CD1 LEU A  64       7.011 -37.875 -19.588  1.00 80.25           C  
ATOM    995 HD11 LEU A  64       6.726 -38.427 -18.692  1.00 80.25           H  
ATOM    996 HD12 LEU A  64       6.723 -38.451 -20.467  1.00 80.25           H  
ATOM    997 HD13 LEU A  64       8.093 -37.746 -19.587  1.00 80.25           H  
ATOM    998  CD2 LEU A  64       6.794 -35.748 -20.845  1.00 80.25           C  
ATOM    999 HD21 LEU A  64       6.374 -34.742 -20.855  1.00 80.25           H  
ATOM   1000 HD22 LEU A  64       7.881 -35.673 -20.839  1.00 80.25           H  
ATOM   1001 HD23 LEU A  64       6.484 -36.276 -21.747  1.00 80.25           H  
ATOM   1002  N   PHE A  65       1.723 -36.093 -18.685  1.00 81.94           N  
ATOM   1003  H   PHE A  65       2.122 -36.302 -17.782  1.00 81.94           H  
ATOM   1004  CA  PHE A  65       0.302 -36.381 -18.872  1.00 81.94           C  
ATOM   1005  HA  PHE A  65       0.099 -36.471 -19.939  1.00 81.94           H  
ATOM   1006  C   PHE A  65      -0.591 -35.256 -18.342  1.00 81.94           C  
ATOM   1007  CB  PHE A  65      -0.030 -37.732 -18.225  1.00 81.94           C  
ATOM   1008  HB2 PHE A  65      -1.079 -37.966 -18.402  1.00 81.94           H  
ATOM   1009  HB3 PHE A  65       0.109 -37.654 -17.146  1.00 81.94           H  
ATOM   1010  O   PHE A  65      -0.150 -34.391 -17.576  1.00 81.94           O  
ATOM   1011  CG  PHE A  65       0.808 -38.876 -18.764  1.00 81.94           C  
ATOM   1012  CD1 PHE A  65       0.597 -39.343 -20.075  1.00 81.94           C  
ATOM   1013  HD1 PHE A  65      -0.177 -38.908 -20.689  1.00 81.94           H  
ATOM   1014  CD2 PHE A  65       1.820 -39.451 -17.972  1.00 81.94           C  
ATOM   1015  HD2 PHE A  65       1.979 -39.110 -16.960  1.00 81.94           H  
ATOM   1016  CE1 PHE A  65       1.394 -40.379 -20.593  1.00 81.94           C  
ATOM   1017  HE1 PHE A  65       1.227 -40.738 -21.597  1.00 81.94           H  
ATOM   1018  CE2 PHE A  65       2.618 -40.487 -18.491  1.00 81.94           C  
ATOM   1019  HE2 PHE A  65       3.387 -40.938 -17.881  1.00 81.94           H  
ATOM   1020  CZ  PHE A  65       2.405 -40.950 -19.801  1.00 81.94           C  
ATOM   1021  HZ  PHE A  65       3.012 -41.750 -20.198  1.00 81.94           H  
ATOM   1022  N   SER A  66      -1.865 -35.296 -18.739  1.00 84.50           N  
ATOM   1023  H   SER A  66      -2.169 -36.061 -19.324  1.00 84.50           H  
ATOM   1024  CA  SER A  66      -2.916 -34.465 -18.154  1.00 84.50           C  
ATOM   1025  HA  SER A  66      -2.705 -33.418 -18.374  1.00 84.50           H  
ATOM   1026  C   SER A  66      -2.966 -34.660 -16.643  1.00 84.50           C  
ATOM   1027  CB  SER A  66      -4.281 -34.828 -18.746  1.00 84.50           C  
ATOM   1028  HB2 SER A  66      -5.064 -34.267 -18.236  1.00 84.50           H  
ATOM   1029  HB3 SER A  66      -4.298 -34.571 -19.805  1.00 84.50           H  
ATOM   1030  O   SER A  66      -2.917 -35.790 -16.158  1.00 84.50           O  
ATOM   1031  OG  SER A  66      -4.518 -36.214 -18.602  1.00 84.50           O  
ATOM   1032  HG  SER A  66      -4.367 -36.460 -17.687  1.00 84.50           H  
ATOM   1033  N   LEU A  67      -3.090 -33.560 -15.910  1.00 88.81           N  
ATOM   1034  H   LEU A  67      -3.211 -32.670 -16.372  1.00 88.81           H  
ATOM   1035  CA  LEU A  67      -3.185 -33.602 -14.459  1.00 88.81           C  
ATOM   1036  HA  LEU A  67      -2.476 -34.333 -14.068  1.00 88.81           H  
ATOM   1037  C   LEU A  67      -4.580 -34.030 -14.015  1.00 88.81           C  
ATOM   1038  CB  LEU A  67      -2.873 -32.223 -13.877  1.00 88.81           C  
ATOM   1039  HB2 LEU A  67      -3.604 -31.515 -14.267  1.00 88.81           H  
ATOM   1040  HB3 LEU A  67      -3.012 -32.283 -12.797  1.00 88.81           H  
ATOM   1041  O   LEU A  67      -5.584 -33.522 -14.517  1.00 88.81           O  
ATOM   1042  CG  LEU A  67      -1.471 -31.678 -14.159  1.00 88.81           C  
ATOM   1043  HG  LEU A  67      -1.316 -31.552 -15.231  1.00 88.81           H  
ATOM   1044  CD1 LEU A  67      -1.370 -30.316 -13.480  1.00 88.81           C  
ATOM   1045 HD11 LEU A  67      -0.329 -30.001 -13.402  1.00 88.81           H  
ATOM   1046 HD12 LEU A  67      -1.954 -29.582 -14.035  1.00 88.81           H  
ATOM   1047 HD13 LEU A  67      -1.759 -30.382 -12.464  1.00 88.81           H  
ATOM   1048  CD2 LEU A  67      -0.370 -32.565 -13.598  1.00 88.81           C  
ATOM   1049 HD21 LEU A  67      -0.396 -33.537 -14.092  1.00 88.81           H  
ATOM   1050 HD22 LEU A  67      -0.524 -32.697 -12.527  1.00 88.81           H  
ATOM   1051 HD23 LEU A  67       0.599 -32.101 -13.782  1.00 88.81           H  
ATOM   1052  N   THR A  68      -4.631 -34.886 -13.005  1.00 91.75           N  
ATOM   1053  H   THR A  68      -3.766 -35.290 -12.676  1.00 91.75           H  
ATOM   1054  CA  THR A  68      -5.843 -35.080 -12.206  1.00 91.75           C  
ATOM   1055  HA  THR A  68      -6.672 -35.264 -12.889  1.00 91.75           H  
ATOM   1056  C   THR A  68      -6.146 -33.825 -11.371  1.00 91.75           C  
ATOM   1057  CB  THR A  68      -5.705 -36.291 -11.276  1.00 91.75           C  
ATOM   1058  HB  THR A  68      -6.630 -36.413 -10.712  1.00 91.75           H  
ATOM   1059  O   THR A  68      -5.232 -33.043 -11.086  1.00 91.75           O  
ATOM   1060  CG2 THR A  68      -5.420 -37.591 -12.025  1.00 91.75           C  
ATOM   1061 HG21 THR A  68      -6.214 -37.781 -12.748  1.00 91.75           H  
ATOM   1062 HG22 THR A  68      -4.465 -37.535 -12.547  1.00 91.75           H  
ATOM   1063 HG23 THR A  68      -5.386 -38.416 -11.314  1.00 91.75           H  
ATOM   1064  OG1 THR A  68      -4.654 -36.078 -10.375  1.00 91.75           O  
ATOM   1065  HG1 THR A  68      -3.847 -36.183 -10.884  1.00 91.75           H  
ATOM   1066  N   PRO A  69      -7.395 -33.626 -10.908  1.00 90.81           N  
ATOM   1067  CA  PRO A  69      -7.738 -32.493 -10.043  1.00 90.81           C  
ATOM   1068  HA  PRO A  69      -7.634 -31.573 -10.619  1.00 90.81           H  
ATOM   1069  C   PRO A  69      -6.858 -32.386  -8.786  1.00 90.81           C  
ATOM   1070  CB  PRO A  69      -9.214 -32.697  -9.688  1.00 90.81           C  
ATOM   1071  HB2 PRO A  69      -9.309 -33.311  -8.793  1.00 90.81           H  
ATOM   1072  HB3 PRO A  69      -9.729 -31.746  -9.551  1.00 90.81           H  
ATOM   1073  O   PRO A  69      -6.433 -31.293  -8.422  1.00 90.81           O  
ATOM   1074  CG  PRO A  69      -9.761 -33.468 -10.889  1.00 90.81           C  
ATOM   1075  HG2 PRO A  69      -9.974 -32.775 -11.703  1.00 90.81           H  
ATOM   1076  HG3 PRO A  69     -10.651 -34.043 -10.631  1.00 90.81           H  
ATOM   1077  CD  PRO A  69      -8.593 -34.372 -11.274  1.00 90.81           C  
ATOM   1078  HD2 PRO A  69      -8.640 -35.297 -10.700  1.00 90.81           H  
ATOM   1079  HD3 PRO A  69      -8.631 -34.582 -12.343  1.00 90.81           H  
ATOM   1080  N   ALA A  70      -6.510 -33.519  -8.167  1.00 93.50           N  
ATOM   1081  H   ALA A  70      -6.859 -34.398  -8.521  1.00 93.50           H  
ATOM   1082  CA  ALA A  70      -5.626 -33.549  -7.000  1.00 93.50           C  
ATOM   1083  HA  ALA A  70      -6.021 -32.877  -6.238  1.00 93.50           H  
ATOM   1084  C   ALA A  70      -4.197 -33.080  -7.331  1.00 93.50           C  
ATOM   1085  CB  ALA A  70      -5.625 -34.977  -6.441  1.00 93.50           C  
ATOM   1086  HB1 ALA A  70      -4.997 -35.016  -5.551  1.00 93.50           H  
ATOM   1087  HB2 ALA A  70      -6.639 -35.270  -6.167  1.00 93.50           H  
ATOM   1088  HB3 ALA A  70      -5.233 -35.673  -7.182  1.00 93.50           H  
ATOM   1089  O   ALA A  70      -3.564 -32.379  -6.546  1.00 93.50           O  
ATOM   1090  N   GLU A  71      -3.684 -33.420  -8.515  1.00 93.88           N  
ATOM   1091  H   GLU A  71      -4.237 -33.982  -9.146  1.00 93.88           H  
ATOM   1092  CA  GLU A  71      -2.361 -32.968  -8.951  1.00 93.88           C  
ATOM   1093  HA  GLU A  71      -1.655 -33.073  -8.128  1.00 93.88           H  
ATOM   1094  C   GLU A  71      -2.350 -31.497  -9.383  1.00 93.88           C  
ATOM   1095  CB  GLU A  71      -1.882 -33.819 -10.122  1.00 93.88           C  
ATOM   1096  HB2 GLU A  71      -0.942 -33.403 -10.485  1.00 93.88           H  
ATOM   1097  HB3 GLU A  71      -2.621 -33.753 -10.921  1.00 93.88           H  
ATOM   1098  O   GLU A  71      -1.322 -30.831  -9.241  1.00 93.88           O  
ATOM   1099  CG  GLU A  71      -1.618 -35.281  -9.757  1.00 93.88           C  
ATOM   1100  HG2 GLU A  71      -2.456 -35.706  -9.204  1.00 93.88           H  
ATOM   1101  HG3 GLU A  71      -0.743 -35.324  -9.109  1.00 93.88           H  
ATOM   1102  CD  GLU A  71      -1.377 -36.078 -11.039  1.00 93.88           C  
ATOM   1103  OE1 GLU A  71      -0.250 -36.609 -11.171  1.00 93.88           O  
ATOM   1104  OE2 GLU A  71      -2.267 -36.035 -11.915  1.00 93.88           O  
ATOM   1105  N   VAL A  72      -3.470 -30.982  -9.905  1.00 94.56           N  
ATOM   1106  H   VAL A  72      -4.262 -31.596 -10.031  1.00 94.56           H  
ATOM   1107  CA  VAL A  72      -3.646 -29.544 -10.154  1.00 94.56           C  
ATOM   1108  HA  VAL A  72      -2.835 -29.194 -10.793  1.00 94.56           H  
ATOM   1109  C   VAL A  72      -3.540 -28.774  -8.844  1.00 94.56           C  
ATOM   1110  CB  VAL A  72      -4.985 -29.236 -10.856  1.00 94.56           C  
ATOM   1111  HB  VAL A  72      -5.808 -29.701 -10.313  1.00 94.56           H  
ATOM   1112  O   VAL A  72      -2.799 -27.791  -8.787  1.00 94.56           O  
ATOM   1113  CG1 VAL A  72      -5.244 -27.727 -10.927  1.00 94.56           C  
ATOM   1114 HG11 VAL A  72      -5.486 -27.342  -9.936  1.00 94.56           H  
ATOM   1115 HG12 VAL A  72      -6.100 -27.519 -11.569  1.00 94.56           H  
ATOM   1116 HG13 VAL A  72      -4.360 -27.212 -11.302  1.00 94.56           H  
ATOM   1117  CG2 VAL A  72      -4.983 -29.775 -12.290  1.00 94.56           C  
ATOM   1118 HG21 VAL A  72      -5.941 -29.558 -12.762  1.00 94.56           H  
ATOM   1119 HG22 VAL A  72      -4.855 -30.857 -12.279  1.00 94.56           H  
ATOM   1120 HG23 VAL A  72      -4.182 -29.313 -12.867  1.00 94.56           H  
ATOM   1121  N   GLU A  73      -4.212 -29.256  -7.799  1.00 94.88           N  
ATOM   1122  H   GLU A  73      -4.832 -30.041  -7.940  1.00 94.88           H  
ATOM   1123  CA  GLU A  73      -4.208 -28.633  -6.478  1.00 94.88           C  
ATOM   1124  HA  GLU A  73      -4.443 -27.577  -6.610  1.00 94.88           H  
ATOM   1125  C   GLU A  73      -2.828 -28.700  -5.811  1.00 94.88           C  
ATOM   1126  CB  GLU A  73      -5.305 -29.299  -5.630  1.00 94.88           C  
ATOM   1127  HB2 GLU A  73      -5.076 -30.359  -5.519  1.00 94.88           H  
ATOM   1128  HB3 GLU A  73      -6.255 -29.220  -6.157  1.00 94.88           H  
ATOM   1129  O   GLU A  73      -2.294 -27.683  -5.372  1.00 94.88           O  
ATOM   1130  CG  GLU A  73      -5.470 -28.694  -4.232  1.00 94.88           C  
ATOM   1131  HG2 GLU A  73      -4.549 -28.852  -3.671  1.00 94.88           H  
ATOM   1132  HG3 GLU A  73      -6.265 -29.237  -3.721  1.00 94.88           H  
ATOM   1133  CD  GLU A  73      -5.814 -27.199  -4.240  1.00 94.88           C  
ATOM   1134  OE1 GLU A  73      -5.756 -26.584  -3.160  1.00 94.88           O  
ATOM   1135  OE2 GLU A  73      -6.070 -26.599  -5.308  1.00 94.88           O  
ATOM   1136  N   GLN A  74      -2.169 -29.860  -5.855  1.00 94.75           N  
ATOM   1137  H   GLN A  74      -2.662 -30.681  -6.174  1.00 94.75           H  
ATOM   1138  CA  GLN A  74      -0.797 -29.996  -5.363  1.00 94.75           C  
ATOM   1139  HA  GLN A  74      -0.785 -29.763  -4.298  1.00 94.75           H  
ATOM   1140  C   GLN A  74       0.163 -29.030  -6.078  1.00 94.75           C  
ATOM   1141  CB  GLN A  74      -0.353 -31.449  -5.571  1.00 94.75           C  
ATOM   1142  HB2 GLN A  74      -1.089 -32.117  -5.125  1.00 94.75           H  
ATOM   1143  HB3 GLN A  74      -0.299 -31.657  -6.640  1.00 94.75           H  
ATOM   1144  O   GLN A  74       1.005 -28.384  -5.448  1.00 94.75           O  
ATOM   1145  CG  GLN A  74       1.010 -31.721  -4.923  1.00 94.75           C  
ATOM   1146  HG2 GLN A  74       0.920 -31.576  -3.846  1.00 94.75           H  
ATOM   1147  HG3 GLN A  74       1.755 -31.019  -5.299  1.00 94.75           H  
ATOM   1148  CD  GLN A  74       1.531 -33.127  -5.195  1.00 94.75           C  
ATOM   1149  NE2 GLN A  74       2.494 -33.583  -4.426  1.00 94.75           N  
ATOM   1150 HE21 GLN A  74       2.748 -34.550  -4.570  1.00 94.75           H  
ATOM   1151 HE22 GLN A  74       2.766 -33.064  -3.604  1.00 94.75           H  
ATOM   1152  OE1 GLN A  74       1.135 -33.826  -6.116  1.00 94.75           O  
ATOM   1153  N   ARG A  75       0.036 -28.895  -7.404  1.00 95.88           N  
ATOM   1154  H   ARG A  75      -0.665 -29.451  -7.873  1.00 95.88           H  
ATOM   1155  CA  ARG A  75       0.838 -27.941  -8.177  1.00 95.88           C  
ATOM   1156  HA  ARG A  75       1.885 -28.083  -7.909  1.00 95.88           H  
ATOM   1157  C   ARG A  75       0.495 -26.497  -7.811  1.00 95.88           C  
ATOM   1158  CB  ARG A  75       0.670 -28.227  -9.673  1.00 95.88           C  
ATOM   1159  HB2 ARG A  75       1.025 -29.237  -9.877  1.00 95.88           H  
ATOM   1160  HB3 ARG A  75      -0.387 -28.176  -9.933  1.00 95.88           H  
ATOM   1161  O   ARG A  75       1.413 -25.688  -7.730  1.00 95.88           O  
ATOM   1162  CG  ARG A  75       1.448 -27.227 -10.541  1.00 95.88           C  
ATOM   1163  HG2 ARG A  75       1.024 -26.233 -10.397  1.00 95.88           H  
ATOM   1164  HG3 ARG A  75       2.499 -27.206 -10.254  1.00 95.88           H  
ATOM   1165  CD  ARG A  75       1.310 -27.574 -12.022  1.00 95.88           C  
ATOM   1166  HD2 ARG A  75       0.288 -27.908 -12.206  1.00 95.88           H  
ATOM   1167  HD3 ARG A  75       1.491 -26.674 -12.608  1.00 95.88           H  
ATOM   1168  NE  ARG A  75       2.223 -28.644 -12.450  1.00 95.88           N  
ATOM   1169  HE  ARG A  75       2.870 -29.004 -11.763  1.00 95.88           H  
ATOM   1170  NH1 ARG A  75       1.432 -28.784 -14.599  1.00 95.88           N  
ATOM   1171 HH11 ARG A  75       1.407 -29.238 -15.501  1.00 95.88           H  
ATOM   1172 HH12 ARG A  75       0.816 -28.010 -14.393  1.00 95.88           H  
ATOM   1173  NH2 ARG A  75       2.978 -30.230 -13.890  1.00 95.88           N  
ATOM   1174 HH21 ARG A  75       3.737 -30.448 -13.260  1.00 95.88           H  
ATOM   1175 HH22 ARG A  75       2.848 -30.756 -14.743  1.00 95.88           H  
ATOM   1176  CZ  ARG A  75       2.212 -29.208 -13.641  1.00 95.88           C  
ATOM   1177  N   ARG A  76      -0.780 -26.165  -7.582  1.00 96.06           N  
ATOM   1178  H   ARG A  76      -1.477 -26.893  -7.648  1.00 96.06           H  
ATOM   1179  CA  ARG A  76      -1.218 -24.831  -7.133  1.00 96.06           C  
ATOM   1180  HA  ARG A  76      -0.947 -24.086  -7.881  1.00 96.06           H  
ATOM   1181  C   ARG A  76      -0.501 -24.439  -5.840  1.00 96.06           C  
ATOM   1182  CB  ARG A  76      -2.749 -24.829  -6.944  1.00 96.06           C  
ATOM   1183  HB2 ARG A  76      -3.005 -25.506  -6.129  1.00 96.06           H  
ATOM   1184  HB3 ARG A  76      -3.234 -25.202  -7.846  1.00 96.06           H  
ATOM   1185  O   ARG A  76       0.093 -23.366  -5.784  1.00 96.06           O  
ATOM   1186  CG  ARG A  76      -3.324 -23.442  -6.618  1.00 96.06           C  
ATOM   1187  HG2 ARG A  76      -3.391 -22.869  -7.543  1.00 96.06           H  
ATOM   1188  HG3 ARG A  76      -2.663 -22.903  -5.940  1.00 96.06           H  
ATOM   1189  CD  ARG A  76      -4.728 -23.528  -5.989  1.00 96.06           C  
ATOM   1190  HD2 ARG A  76      -5.373 -24.112  -6.647  1.00 96.06           H  
ATOM   1191  HD3 ARG A  76      -5.159 -22.530  -5.914  1.00 96.06           H  
ATOM   1192  NE  ARG A  76      -4.748 -24.173  -4.660  1.00 96.06           N  
ATOM   1193  HE  ARG A  76      -5.277 -25.032  -4.603  1.00 96.06           H  
ATOM   1194  NH1 ARG A  76      -3.486 -22.704  -3.407  1.00 96.06           N  
ATOM   1195 HH11 ARG A  76      -3.051 -22.442  -2.533  1.00 96.06           H  
ATOM   1196 HH12 ARG A  76      -3.517 -22.042  -4.169  1.00 96.06           H  
ATOM   1197  NH2 ARG A  76      -4.274 -24.520  -2.460  1.00 96.06           N  
ATOM   1198 HH21 ARG A  76      -3.721 -24.378  -1.627  1.00 96.06           H  
ATOM   1199 HH22 ARG A  76      -4.817 -25.368  -2.541  1.00 96.06           H  
ATOM   1200  CZ  ARG A  76      -4.178 -23.795  -3.528  1.00 96.06           C  
ATOM   1201  N   GLU A  77      -0.477 -25.326  -4.847  1.00 93.94           N  
ATOM   1202  H   GLU A  77      -1.023 -26.170  -4.950  1.00 93.94           H  
ATOM   1203  CA  GLU A  77       0.226 -25.100  -3.577  1.00 93.94           C  
ATOM   1204  HA  GLU A  77      -0.152 -24.191  -3.109  1.00 93.94           H  
ATOM   1205  C   GLU A  77       1.742 -24.938  -3.752  1.00 93.94           C  
ATOM   1206  CB  GLU A  77      -0.008 -26.279  -2.632  1.00 93.94           C  
ATOM   1207  HB2 GLU A  77       0.290 -27.201  -3.132  1.00 93.94           H  
ATOM   1208  HB3 GLU A  77       0.631 -26.140  -1.760  1.00 93.94           H  
ATOM   1209  O   GLU A  77       2.357 -24.077  -3.122  1.00 93.94           O  
ATOM   1210  CG  GLU A  77      -1.456 -26.402  -2.150  1.00 93.94           C  
ATOM   1211  HG2 GLU A  77      -2.113 -26.584  -3.000  1.00 93.94           H  
ATOM   1212  HG3 GLU A  77      -1.741 -25.454  -1.694  1.00 93.94           H  
ATOM   1213  CD  GLU A  77      -1.615 -27.528  -1.120  1.00 93.94           C  
ATOM   1214  OE1 GLU A  77      -2.668 -27.525  -0.452  1.00 93.94           O  
ATOM   1215  OE2 GLU A  77      -0.652 -28.317  -0.945  1.00 93.94           O  
ATOM   1216  N   GLN A  78       2.360 -25.748  -4.615  1.00 95.88           N  
ATOM   1217  H   GLN A  78       1.813 -26.470  -5.062  1.00 95.88           H  
ATOM   1218  CA  GLN A  78       3.796 -25.663  -4.894  1.00 95.88           C  
ATOM   1219  HA  GLN A  78       4.343 -25.666  -3.951  1.00 95.88           H  
ATOM   1220  C   GLN A  78       4.165 -24.360  -5.615  1.00 95.88           C  
ATOM   1221  CB  GLN A  78       4.229 -26.883  -5.717  1.00 95.88           C  
ATOM   1222  HB2 GLN A  78       3.554 -27.001  -6.564  1.00 95.88           H  
ATOM   1223  HB3 GLN A  78       5.237 -26.713  -6.097  1.00 95.88           H  
ATOM   1224  O   GLN A  78       5.161 -23.730  -5.265  1.00 95.88           O  
ATOM   1225  CG  GLN A  78       4.246 -28.167  -4.873  1.00 95.88           C  
ATOM   1226  HG2 GLN A  78       3.305 -28.277  -4.334  1.00 95.88           H  
ATOM   1227  HG3 GLN A  78       5.040 -28.078  -4.131  1.00 95.88           H  
ATOM   1228  CD  GLN A  78       4.472 -29.440  -5.687  1.00 95.88           C  
ATOM   1229  NE2 GLN A  78       4.965 -30.490  -5.069  1.00 95.88           N  
ATOM   1230 HE21 GLN A  78       5.198 -30.446  -4.087  1.00 95.88           H  
ATOM   1231 HE22 GLN A  78       5.081 -31.323  -5.628  1.00 95.88           H  
ATOM   1232  OE1 GLN A  78       4.212 -29.543  -6.875  1.00 95.88           O  
ATOM   1233  N   LEU A  79       3.355 -23.931  -6.585  1.00 96.88           N  
ATOM   1234  H   LEU A  79       2.548 -24.492  -6.818  1.00 96.88           H  
ATOM   1235  CA  LEU A  79       3.535 -22.652  -7.276  1.00 96.88           C  
ATOM   1236  HA  LEU A  79       4.564 -22.577  -7.630  1.00 96.88           H  
ATOM   1237  C   LEU A  79       3.309 -21.467  -6.331  1.00 96.88           C  
ATOM   1238  CB  LEU A  79       2.574 -22.568  -8.473  1.00 96.88           C  
ATOM   1239  HB2 LEU A  79       2.593 -21.548  -8.856  1.00 96.88           H  
ATOM   1240  HB3 LEU A  79       1.564 -22.769  -8.116  1.00 96.88           H  
ATOM   1241  O   LEU A  79       4.027 -20.476  -6.415  1.00 96.88           O  
ATOM   1242  CG  LEU A  79       2.889 -23.522  -9.637  1.00 96.88           C  
ATOM   1243  HG  LEU A  79       2.939 -24.550  -9.278  1.00 96.88           H  
ATOM   1244  CD1 LEU A  79       1.752 -23.442 -10.653  1.00 96.88           C  
ATOM   1245 HD11 LEU A  79       1.607 -22.412 -10.979  1.00 96.88           H  
ATOM   1246 HD12 LEU A  79       1.962 -24.076 -11.515  1.00 96.88           H  
ATOM   1247 HD13 LEU A  79       0.832 -23.783 -10.178  1.00 96.88           H  
ATOM   1248  CD2 LEU A  79       4.218 -23.211 -10.330  1.00 96.88           C  
ATOM   1249 HD21 LEU A  79       5.046 -23.344  -9.635  1.00 96.88           H  
ATOM   1250 HD22 LEU A  79       4.366 -23.883 -11.175  1.00 96.88           H  
ATOM   1251 HD23 LEU A  79       4.235 -22.182 -10.689  1.00 96.88           H  
ATOM   1252  N   GLU A  80       2.357 -21.569  -5.406  1.00 94.06           N  
ATOM   1253  H   GLU A  80       1.747 -22.373  -5.420  1.00 94.06           H  
ATOM   1254  CA  GLU A  80       2.133 -20.544  -4.389  1.00 94.06           C  
ATOM   1255  HA  GLU A  80       1.973 -19.585  -4.881  1.00 94.06           H  
ATOM   1256  C   GLU A  80       3.352 -20.375  -3.477  1.00 94.06           C  
ATOM   1257  CB  GLU A  80       0.871 -20.901  -3.597  1.00 94.06           C  
ATOM   1258  HB2 GLU A  80       0.019 -20.856  -4.276  1.00 94.06           H  
ATOM   1259  HB3 GLU A  80       0.943 -21.913  -3.200  1.00 94.06           H  
ATOM   1260  O   GLU A  80       3.844 -19.257  -3.316  1.00 94.06           O  
ATOM   1261  CG  GLU A  80       0.660 -19.932  -2.437  1.00 94.06           C  
ATOM   1262  HG2 GLU A  80       1.420 -20.114  -1.678  1.00 94.06           H  
ATOM   1263  HG3 GLU A  80       0.764 -18.910  -2.802  1.00 94.06           H  
ATOM   1264  CD  GLU A  80      -0.719 -20.082  -1.813  1.00 94.06           C  
ATOM   1265  OE1 GLU A  80      -0.850 -19.962  -0.581  1.00 94.06           O  
ATOM   1266  OE2 GLU A  80      -1.729 -20.032  -2.549  1.00 94.06           O  
ATOM   1267  N   LYS A  81       3.878 -21.482  -2.938  1.00 92.44           N  
ATOM   1268  H   LYS A  81       3.408 -22.360  -3.108  1.00 92.44           H  
ATOM   1269  CA  LYS A  81       5.099 -21.477  -2.116  1.00 92.44           C  
ATOM   1270  HA  LYS A  81       4.954 -20.820  -1.259  1.00 92.44           H  
ATOM   1271  C   LYS A  81       6.293 -20.920  -2.888  1.00 92.44           C  
ATOM   1272  CB  LYS A  81       5.402 -22.899  -1.623  1.00 92.44           C  
ATOM   1273  HB2 LYS A  81       6.410 -22.922  -1.209  1.00 92.44           H  
ATOM   1274  HB3 LYS A  81       5.361 -23.590  -2.465  1.00 92.44           H  
ATOM   1275  O   LYS A  81       7.048 -20.121  -2.343  1.00 92.44           O  
ATOM   1276  CG  LYS A  81       4.422 -23.347  -0.530  1.00 92.44           C  
ATOM   1277  HG2 LYS A  81       4.559 -22.720   0.351  1.00 92.44           H  
ATOM   1278  HG3 LYS A  81       3.397 -23.228  -0.881  1.00 92.44           H  
ATOM   1279  CD  LYS A  81       4.656 -24.815  -0.154  1.00 92.44           C  
ATOM   1280  HD2 LYS A  81       5.665 -24.936   0.238  1.00 92.44           H  
ATOM   1281  HD3 LYS A  81       4.533 -25.431  -1.045  1.00 92.44           H  
ATOM   1282  CE  LYS A  81       3.626 -25.228   0.904  1.00 92.44           C  
ATOM   1283  HE2 LYS A  81       3.788 -24.627   1.799  1.00 92.44           H  
ATOM   1284  HE3 LYS A  81       2.633 -24.989   0.524  1.00 92.44           H  
ATOM   1285  NZ  LYS A  81       3.700 -26.674   1.230  1.00 92.44           N  
ATOM   1286  HZ1 LYS A  81       3.492 -27.227   0.411  1.00 92.44           H  
ATOM   1287  HZ2 LYS A  81       4.611 -26.919   1.590  1.00 92.44           H  
ATOM   1288  HZ3 LYS A  81       3.003 -26.905   1.924  1.00 92.44           H  
ATOM   1289  N   TYR A  82       6.432 -21.294  -4.160  1.00 95.50           N  
ATOM   1290  H   TYR A  82       5.795 -21.985  -4.530  1.00 95.50           H  
ATOM   1291  CA  TYR A  82       7.470 -20.763  -5.041  1.00 95.50           C  
ATOM   1292  HA  TYR A  82       8.446 -20.986  -4.608  1.00 95.50           H  
ATOM   1293  C   TYR A  82       7.373 -19.235  -5.172  1.00 95.50           C  
ATOM   1294  CB  TYR A  82       7.381 -21.459  -6.406  1.00 95.50           C  
ATOM   1295  HB2 TYR A  82       7.586 -22.521  -6.275  1.00 95.50           H  
ATOM   1296  HB3 TYR A  82       6.369 -21.364  -6.800  1.00 95.50           H  
ATOM   1297  O   TYR A  82       8.348 -18.537  -4.905  1.00 95.50           O  
ATOM   1298  CG  TYR A  82       8.348 -20.897  -7.424  1.00 95.50           C  
ATOM   1299  CD1 TYR A  82       7.913 -19.956  -8.379  1.00 95.50           C  
ATOM   1300  HD1 TYR A  82       6.878 -19.649  -8.410  1.00 95.50           H  
ATOM   1301  CD2 TYR A  82       9.700 -21.277  -7.373  1.00 95.50           C  
ATOM   1302  HD2 TYR A  82      10.029 -22.002  -6.643  1.00 95.50           H  
ATOM   1303  CE1 TYR A  82       8.839 -19.386  -9.274  1.00 95.50           C  
ATOM   1304  HE1 TYR A  82       8.525 -18.648  -9.997  1.00 95.50           H  
ATOM   1305  CE2 TYR A  82      10.636 -20.680  -8.236  1.00 95.50           C  
ATOM   1306  HE2 TYR A  82      11.681 -20.939  -8.143  1.00 95.50           H  
ATOM   1307  OH  TYR A  82      11.101 -19.116  -9.998  1.00 95.50           O  
ATOM   1308  HH  TYR A  82      12.004 -19.174  -9.677  1.00 95.50           H  
ATOM   1309  CZ  TYR A  82      10.204 -19.730  -9.187  1.00 95.50           C  
ATOM   1310  N   MET A  83       6.194 -18.702  -5.508  1.00 94.12           N  
ATOM   1311  H   MET A  83       5.419 -19.325  -5.689  1.00 94.12           H  
ATOM   1312  CA  MET A  83       5.984 -17.256  -5.664  1.00 94.12           C  
ATOM   1313  HA  MET A  83       6.692 -16.874  -6.399  1.00 94.12           H  
ATOM   1314  C   MET A  83       6.234 -16.479  -4.364  1.00 94.12           C  
ATOM   1315  CB  MET A  83       4.553 -16.990  -6.157  1.00 94.12           C  
ATOM   1316  HB2 MET A  83       3.845 -17.511  -5.512  1.00 94.12           H  
ATOM   1317  HB3 MET A  83       4.344 -15.923  -6.082  1.00 94.12           H  
ATOM   1318  O   MET A  83       6.799 -15.387  -4.400  1.00 94.12           O  
ATOM   1319  CG  MET A  83       4.320 -17.431  -7.608  1.00 94.12           C  
ATOM   1320  HG2 MET A  83       4.507 -18.502  -7.688  1.00 94.12           H  
ATOM   1321  HG3 MET A  83       3.271 -17.262  -7.853  1.00 94.12           H  
ATOM   1322  SD  MET A  83       5.337 -16.615  -8.869  1.00 94.12           S  
ATOM   1323  CE  MET A  83       4.789 -14.897  -8.687  1.00 94.12           C  
ATOM   1324  HE1 MET A  83       3.701 -14.845  -8.727  1.00 94.12           H  
ATOM   1325  HE2 MET A  83       5.134 -14.498  -7.733  1.00 94.12           H  
ATOM   1326  HE3 MET A  83       5.212 -14.299  -9.494  1.00 94.12           H  
ATOM   1327  N   GLN A  84       5.838 -17.036  -3.215  1.00 88.81           N  
ATOM   1328  H   GLN A  84       5.364 -17.927  -3.251  1.00 88.81           H  
ATOM   1329  CA  GLN A  84       6.106 -16.444  -1.901  1.00 88.81           C  
ATOM   1330  HA  GLN A  84       5.748 -15.415  -1.891  1.00 88.81           H  
ATOM   1331  C   GLN A  84       7.606 -16.398  -1.597  1.00 88.81           C  
ATOM   1332  CB  GLN A  84       5.367 -17.237  -0.813  1.00 88.81           C  
ATOM   1333  HB2 GLN A  84       5.568 -18.299  -0.948  1.00 88.81           H  
ATOM   1334  HB3 GLN A  84       5.740 -16.939   0.167  1.00 88.81           H  
ATOM   1335  O   GLN A  84       8.110 -15.338  -1.236  1.00 88.81           O  
ATOM   1336  CG  GLN A  84       3.854 -16.987  -0.853  1.00 88.81           C  
ATOM   1337  HG2 GLN A  84       3.650 -15.970  -0.518  1.00 88.81           H  
ATOM   1338  HG3 GLN A  84       3.494 -17.083  -1.877  1.00 88.81           H  
ATOM   1339  CD  GLN A  84       3.058 -17.959   0.012  1.00 88.81           C  
ATOM   1340  NE2 GLN A  84       1.750 -17.890  -0.049  1.00 88.81           N  
ATOM   1341 HE21 GLN A  84       1.329 -17.158  -0.603  1.00 88.81           H  
ATOM   1342 HE22 GLN A  84       1.218 -18.626   0.393  1.00 88.81           H  
ATOM   1343  OE1 GLN A  84       3.574 -18.783   0.747  1.00 88.81           O  
ATOM   1344  N   ALA A  85       8.319 -17.510  -1.800  1.00 91.06           N  
ATOM   1345  H   ALA A  85       7.842 -18.350  -2.095  1.00 91.06           H  
ATOM   1346  CA  ALA A  85       9.753 -17.600  -1.542  1.00 91.06           C  
ATOM   1347  HA  ALA A  85       9.948 -17.288  -0.516  1.00 91.06           H  
ATOM   1348  C   ALA A  85      10.565 -16.677  -2.464  1.00 91.06           C  
ATOM   1349  CB  ALA A  85      10.170 -19.066  -1.689  1.00 91.06           C  
ATOM   1350  HB1 ALA A  85      11.242 -19.156  -1.514  1.00 91.06           H  
ATOM   1351  HB2 ALA A  85       9.641 -19.670  -0.952  1.00 91.06           H  
ATOM   1352  HB3 ALA A  85       9.926 -19.429  -2.687  1.00 91.06           H  
ATOM   1353  O   ALA A  85      11.439 -15.956  -1.993  1.00 91.06           O  
ATOM   1354  N   VAL A  86      10.227 -16.625  -3.759  1.00 92.69           N  
ATOM   1355  H   VAL A  86       9.508 -17.250  -4.094  1.00 92.69           H  
ATOM   1356  CA  VAL A  86      10.861 -15.698  -4.711  1.00 92.69           C  
ATOM   1357  HA  VAL A  86      11.936 -15.877  -4.716  1.00 92.69           H  
ATOM   1358  C   VAL A  86      10.667 -14.246  -4.277  1.00 92.69           C  
ATOM   1359  CB  VAL A  86      10.322 -15.914  -6.139  1.00 92.69           C  
ATOM   1360  HB  VAL A  86       9.233 -15.923  -6.117  1.00 92.69           H  
ATOM   1361  O   VAL A  86      11.619 -13.477  -4.319  1.00 92.69           O  
ATOM   1362  CG1 VAL A  86      10.774 -14.832  -7.127  1.00 92.69           C  
ATOM   1363 HG11 VAL A  86      10.433 -15.080  -8.133  1.00 92.69           H  
ATOM   1364 HG12 VAL A  86      11.862 -14.764  -7.130  1.00 92.69           H  
ATOM   1365 HG13 VAL A  86      10.356 -13.862  -6.859  1.00 92.69           H  
ATOM   1366  CG2 VAL A  86      10.819 -17.249  -6.708  1.00 92.69           C  
ATOM   1367 HG21 VAL A  86      10.406 -17.391  -7.706  1.00 92.69           H  
ATOM   1368 HG22 VAL A  86      11.907 -17.250  -6.762  1.00 92.69           H  
ATOM   1369 HG23 VAL A  86      10.492 -18.077  -6.079  1.00 92.69           H  
ATOM   1370  N   ARG A  87       9.464 -13.853  -3.831  1.00 89.00           N  
ATOM   1371  H   ARG A  87       8.705 -14.519  -3.820  1.00 89.00           H  
ATOM   1372  CA  ARG A  87       9.229 -12.469  -3.387  1.00 89.00           C  
ATOM   1373  HA  ARG A  87       9.684 -11.820  -4.135  1.00 89.00           H  
ATOM   1374  C   ARG A  87       9.937 -12.133  -2.071  1.00 89.00           C  
ATOM   1375  CB  ARG A  87       7.720 -12.172  -3.306  1.00 89.00           C  
ATOM   1376  HB2 ARG A  87       7.261 -12.865  -2.602  1.00 89.00           H  
ATOM   1377  HB3 ARG A  87       7.272 -12.338  -4.286  1.00 89.00           H  
ATOM   1378  O   ARG A  87      10.285 -10.973  -1.870  1.00 89.00           O  
ATOM   1379  CG  ARG A  87       7.411 -10.727  -2.850  1.00 89.00           C  
ATOM   1380  HG2 ARG A  87       7.812 -10.563  -1.850  1.00 89.00           H  
ATOM   1381  HG3 ARG A  87       6.331 -10.608  -2.763  1.00 89.00           H  
ATOM   1382  CD  ARG A  87       7.963  -9.652  -3.812  1.00 89.00           C  
ATOM   1383  HD2 ARG A  87       7.407  -9.698  -4.748  1.00 89.00           H  
ATOM   1384  HD3 ARG A  87       9.014  -9.854  -4.023  1.00 89.00           H  
ATOM   1385  NE  ARG A  87       7.876  -8.288  -3.253  1.00 89.00           N  
ATOM   1386  HE  ARG A  87       7.626  -8.216  -2.277  1.00 89.00           H  
ATOM   1387  NH1 ARG A  87       8.726  -7.074  -5.061  1.00 89.00           N  
ATOM   1388 HH11 ARG A  87       9.038  -6.190  -5.436  1.00 89.00           H  
ATOM   1389 HH12 ARG A  87       9.078  -7.882  -5.555  1.00 89.00           H  
ATOM   1390  NH2 ARG A  87       8.159  -6.017  -3.237  1.00 89.00           N  
ATOM   1391 HH21 ARG A  87       8.539  -5.228  -3.739  1.00 89.00           H  
ATOM   1392 HH22 ARG A  87       7.988  -5.965  -2.243  1.00 89.00           H  
ATOM   1393  CZ  ARG A  87       8.243  -7.159  -3.854  1.00 89.00           C  
ATOM   1394  N   GLN A  88      10.071 -13.099  -1.165  1.00 83.12           N  
ATOM   1395  H   GLN A  88       9.735 -14.023  -1.394  1.00 83.12           H  
ATOM   1396  CA  GLN A  88      10.731 -12.906   0.130  1.00 83.12           C  
ATOM   1397  HA  GLN A  88      10.377 -11.982   0.587  1.00 83.12           H  
ATOM   1398  C   GLN A  88      12.248 -12.771  -0.001  1.00 83.12           C  
ATOM   1399  CB  GLN A  88      10.392 -14.080   1.056  1.00 83.12           C  
ATOM   1400  HB2 GLN A  88      10.502 -15.014   0.505  1.00 83.12           H  
ATOM   1401  HB3 GLN A  88      11.093 -14.093   1.891  1.00 83.12           H  
ATOM   1402  O   GLN A  88      12.862 -12.092   0.820  1.00 83.12           O  
ATOM   1403  CG  GLN A  88       8.973 -13.968   1.632  1.00 83.12           C  
ATOM   1404  HG2 GLN A  88       8.930 -13.099   2.288  1.00 83.12           H  
ATOM   1405  HG3 GLN A  88       8.253 -13.819   0.827  1.00 83.12           H  
ATOM   1406  CD  GLN A  88       8.562 -15.204   2.425  1.00 83.12           C  
ATOM   1407  NE2 GLN A  88       7.439 -15.164   3.107  1.00 83.12           N  
ATOM   1408 HE21 GLN A  88       7.283 -15.973   3.691  1.00 83.12           H  
ATOM   1409 HE22 GLN A  88       6.946 -14.291   3.232  1.00 83.12           H  
ATOM   1410  OE1 GLN A  88       9.216 -16.230   2.458  1.00 83.12           O  
ATOM   1411  N   ASP A  89      12.845 -13.380  -1.026  1.00 85.69           N  
ATOM   1412  H   ASP A  89      12.306 -13.972  -1.641  1.00 85.69           H  
ATOM   1413  CA  ASP A  89      14.260 -13.200  -1.320  1.00 85.69           C  
ATOM   1414  HA  ASP A  89      14.818 -13.422  -0.411  1.00 85.69           H  
ATOM   1415  C   ASP A  89      14.532 -11.748  -1.781  1.00 85.69           C  
ATOM   1416  CB  ASP A  89      14.711 -14.234  -2.350  1.00 85.69           C  
ATOM   1417  HB2 ASP A  89      14.174 -14.076  -3.285  1.00 85.69           H  
ATOM   1418  HB3 ASP A  89      14.473 -15.234  -1.985  1.00 85.69           H  
ATOM   1419  O   ASP A  89      13.941 -11.293  -2.768  1.00 85.69           O  
ATOM   1420  CG  ASP A  89      16.216 -14.120  -2.580  1.00 85.69           C  
ATOM   1421  OD1 ASP A  89      16.619 -13.139  -3.242  1.00 85.69           O  
ATOM   1422  OD2 ASP A  89      16.960 -14.968  -2.051  1.00 85.69           O  
ATOM   1423  N   PRO A  90      15.419 -10.993  -1.103  1.00 82.88           N  
ATOM   1424  CA  PRO A  90      15.678  -9.594  -1.441  1.00 82.88           C  
ATOM   1425  HA  PRO A  90      14.748  -9.036  -1.337  1.00 82.88           H  
ATOM   1426  C   PRO A  90      16.230  -9.382  -2.855  1.00 82.88           C  
ATOM   1427  CB  PRO A  90      16.687  -9.103  -0.396  1.00 82.88           C  
ATOM   1428  HB2 PRO A  90      17.705  -9.245  -0.759  1.00 82.88           H  
ATOM   1429  HB3 PRO A  90      16.518  -8.058  -0.137  1.00 82.88           H  
ATOM   1430  O   PRO A  90      15.989  -8.331  -3.450  1.00 82.88           O  
ATOM   1431  CG  PRO A  90      16.453 -10.025   0.797  1.00 82.88           C  
ATOM   1432  HG2 PRO A  90      17.339 -10.113   1.426  1.00 82.88           H  
ATOM   1433  HG3 PRO A  90      15.602  -9.667   1.376  1.00 82.88           H  
ATOM   1434  CD  PRO A  90      16.095 -11.349   0.136  1.00 82.88           C  
ATOM   1435  HD2 PRO A  90      15.454 -11.916   0.811  1.00 82.88           H  
ATOM   1436  HD3 PRO A  90      16.998 -11.915  -0.093  1.00 82.88           H  
ATOM   1437  N   LEU A  91      16.972 -10.352  -3.393  1.00 87.75           N  
ATOM   1438  H   LEU A  91      16.996 -11.250  -2.932  1.00 87.75           H  
ATOM   1439  CA  LEU A  91      17.595 -10.281  -4.711  1.00 87.75           C  
ATOM   1440  HA  LEU A  91      17.905  -9.253  -4.899  1.00 87.75           H  
ATOM   1441  C   LEU A  91      16.600 -10.675  -5.808  1.00 87.75           C  
ATOM   1442  CB  LEU A  91      18.837 -11.193  -4.697  1.00 87.75           C  
ATOM   1443  HB2 LEU A  91      19.485 -10.890  -3.875  1.00 87.75           H  
ATOM   1444  HB3 LEU A  91      18.521 -12.218  -4.505  1.00 87.75           H  
ATOM   1445  O   LEU A  91      16.467  -9.964  -6.803  1.00 87.75           O  
ATOM   1446  CG  LEU A  91      19.652 -11.196  -5.999  1.00 87.75           C  
ATOM   1447  HG  LEU A  91      19.010 -11.465  -6.837  1.00 87.75           H  
ATOM   1448  CD1 LEU A  91      20.289  -9.831  -6.270  1.00 87.75           C  
ATOM   1449 HD11 LEU A  91      20.939  -9.893  -7.143  1.00 87.75           H  
ATOM   1450 HD12 LEU A  91      20.874  -9.515  -5.406  1.00 87.75           H  
ATOM   1451 HD13 LEU A  91      19.509  -9.096  -6.470  1.00 87.75           H  
ATOM   1452  CD2 LEU A  91      20.767 -12.237  -5.890  1.00 87.75           C  
ATOM   1453 HD21 LEU A  91      20.325 -13.230  -5.805  1.00 87.75           H  
ATOM   1454 HD22 LEU A  91      21.404 -12.204  -6.773  1.00 87.75           H  
ATOM   1455 HD23 LEU A  91      21.374 -12.043  -5.005  1.00 87.75           H  
ATOM   1456  N   LEU A  92      15.878 -11.781  -5.622  1.00 91.94           N  
ATOM   1457  H   LEU A  92      16.044 -12.311  -4.779  1.00 91.94           H  
ATOM   1458  CA  LEU A  92      14.920 -12.279  -6.610  1.00 91.94           C  
ATOM   1459  HA  LEU A  92      15.368 -12.203  -7.601  1.00 91.94           H  
ATOM   1460  C   LEU A  92      13.639 -11.439  -6.622  1.00 91.94           C  
ATOM   1461  CB  LEU A  92      14.579 -13.752  -6.338  1.00 91.94           C  
ATOM   1462  HB2 LEU A  92      13.919 -14.081  -7.140  1.00 91.94           H  
ATOM   1463  HB3 LEU A  92      14.018 -13.808  -5.405  1.00 91.94           H  
ATOM   1464  O   LEU A  92      13.145 -11.084  -7.692  1.00 91.94           O  
ATOM   1465  CG  LEU A  92      15.757 -14.738  -6.268  1.00 91.94           C  
ATOM   1466  HG  LEU A  92      16.482 -14.419  -5.519  1.00 91.94           H  
ATOM   1467  CD1 LEU A  92      15.220 -16.117  -5.877  1.00 91.94           C  
ATOM   1468 HD11 LEU A  92      14.467 -16.448  -6.592  1.00 91.94           H  
ATOM   1469 HD12 LEU A  92      14.783 -16.062  -4.880  1.00 91.94           H  
ATOM   1470 HD13 LEU A  92      16.041 -16.833  -5.841  1.00 91.94           H  
ATOM   1471  CD2 LEU A  92      16.465 -14.860  -7.618  1.00 91.94           C  
ATOM   1472 HD21 LEU A  92      16.903 -13.901  -7.892  1.00 91.94           H  
ATOM   1473 HD22 LEU A  92      17.271 -15.589  -7.538  1.00 91.94           H  
ATOM   1474 HD23 LEU A  92      15.763 -15.176  -8.390  1.00 91.94           H  
ATOM   1475  N   GLY A  93      13.117 -11.079  -5.450  1.00 90.38           N  
ATOM   1476  H   GLY A  93      13.558 -11.414  -4.606  1.00 90.38           H  
ATOM   1477  CA  GLY A  93      11.853 -10.364  -5.305  1.00 90.38           C  
ATOM   1478  HA2 GLY A  93      11.074 -10.906  -5.841  1.00 90.38           H  
ATOM   1479  HA3 GLY A  93      11.603 -10.337  -4.244  1.00 90.38           H  
ATOM   1480  C   GLY A  93      11.897  -8.930  -5.823  1.00 90.38           C  
ATOM   1481  O   GLY A  93      10.862  -8.417  -6.245  1.00 90.38           O  
ATOM   1482  N   SER A  94      13.078  -8.303  -5.823  1.00 87.88           N  
ATOM   1483  H   SER A  94      13.875  -8.802  -5.453  1.00 87.88           H  
ATOM   1484  CA  SER A  94      13.319  -6.976  -6.405  1.00 87.88           C  
ATOM   1485  HA  SER A  94      12.377  -6.429  -6.432  1.00 87.88           H  
ATOM   1486  C   SER A  94      13.834  -7.026  -7.851  1.00 87.88           C  
ATOM   1487  CB  SER A  94      14.274  -6.168  -5.519  1.00 87.88           C  
ATOM   1488  HB2 SER A  94      13.890  -6.135  -4.500  1.00 87.88           H  
ATOM   1489  HB3 SER A  94      14.327  -5.150  -5.903  1.00 87.88           H  
ATOM   1490  O   SER A  94      13.981  -5.980  -8.483  1.00 87.88           O  
ATOM   1491  OG  SER A  94      15.575  -6.723  -5.520  1.00 87.88           O  
ATOM   1492  HG  SER A  94      15.680  -7.311  -4.769  1.00 87.88           H  
ATOM   1493  N   SER A  95      14.087  -8.221  -8.399  1.00 92.81           N  
ATOM   1494  H   SER A  95      13.936  -9.053  -7.846  1.00 92.81           H  
ATOM   1495  CA  SER A  95      14.635  -8.373  -9.748  1.00 92.81           C  
ATOM   1496  HA  SER A  95      15.562  -7.800  -9.784  1.00 92.81           H  
ATOM   1497  C   SER A  95      13.700  -7.821 -10.821  1.00 92.81           C  
ATOM   1498  CB  SER A  95      14.993  -9.827 -10.075  1.00 92.81           C  
ATOM   1499  HB2 SER A  95      15.523  -9.840 -11.027  1.00 92.81           H  
ATOM   1500  HB3 SER A  95      15.641 -10.235  -9.300  1.00 92.81           H  
ATOM   1501  O   SER A  95      12.477  -7.997 -10.781  1.00 92.81           O  
ATOM   1502  OG  SER A  95      13.852 -10.645 -10.221  1.00 92.81           O  
ATOM   1503  HG  SER A  95      13.515 -10.810  -9.338  1.00 92.81           H  
ATOM   1504  N   GLU A  96      14.287  -7.204 -11.845  1.00 93.19           N  
ATOM   1505  H   GLU A  96      15.282  -7.031 -11.814  1.00 93.19           H  
ATOM   1506  CA  GLU A  96      13.521  -6.741 -13.000  1.00 93.19           C  
ATOM   1507  HA  GLU A  96      12.716  -6.104 -12.634  1.00 93.19           H  
ATOM   1508  C   GLU A  96      12.865  -7.912 -13.741  1.00 93.19           C  
ATOM   1509  CB  GLU A  96      14.430  -5.906 -13.914  1.00 93.19           C  
ATOM   1510  HB2 GLU A  96      15.306  -6.498 -14.179  1.00 93.19           H  
ATOM   1511  HB3 GLU A  96      14.773  -5.034 -13.357  1.00 93.19           H  
ATOM   1512  O   GLU A  96      11.746  -7.782 -14.220  1.00 93.19           O  
ATOM   1513  CG  GLU A  96      13.762  -5.428 -15.213  1.00 93.19           C  
ATOM   1514  HG2 GLU A  96      13.622  -6.289 -15.867  1.00 93.19           H  
ATOM   1515  HG3 GLU A  96      14.446  -4.749 -15.722  1.00 93.19           H  
ATOM   1516  CD  GLU A  96      12.412  -4.720 -15.021  1.00 93.19           C  
ATOM   1517  OE1 GLU A  96      11.620  -4.710 -15.997  1.00 93.19           O  
ATOM   1518  OE2 GLU A  96      12.119  -4.186 -13.931  1.00 93.19           O  
ATOM   1519  N   THR A  97      13.497  -9.085 -13.774  1.00 95.50           N  
ATOM   1520  H   THR A  97      14.436  -9.144 -13.408  1.00 95.50           H  
ATOM   1521  CA  THR A  97      12.921 -10.289 -14.387  1.00 95.50           C  
ATOM   1522  HA  THR A  97      12.678 -10.068 -15.426  1.00 95.50           H  
ATOM   1523  C   THR A  97      11.623 -10.720 -13.712  1.00 95.50           C  
ATOM   1524  CB  THR A  97      13.973 -11.398 -14.379  1.00 95.50           C  
ATOM   1525  HB  THR A  97      14.430 -11.477 -13.392  1.00 95.50           H  
ATOM   1526  O   THR A  97      10.623 -10.956 -14.395  1.00 95.50           O  
ATOM   1527  CG2 THR A  97      13.445 -12.764 -14.807  1.00 95.50           C  
ATOM   1528 HG21 THR A  97      12.780 -13.164 -14.042  1.00 95.50           H  
ATOM   1529 HG22 THR A  97      12.899 -12.675 -15.747  1.00 95.50           H  
ATOM   1530 HG23 THR A  97      14.287 -13.448 -14.921  1.00 95.50           H  
ATOM   1531  OG1 THR A  97      14.920 -10.967 -15.316  1.00 95.50           O  
ATOM   1532  HG1 THR A  97      15.753 -11.408 -15.134  1.00 95.50           H  
ATOM   1533  N   PHE A  98      11.591 -10.752 -12.377  1.00 95.94           N  
ATOM   1534  H   PHE A  98      12.422 -10.508 -11.857  1.00 95.94           H  
ATOM   1535  CA  PHE A  98      10.382 -11.081 -11.625  1.00 95.94           C  
ATOM   1536  HA  PHE A  98       9.965 -12.010 -12.014  1.00 95.94           H  
ATOM   1537  C   PHE A  98       9.300 -10.002 -11.772  1.00 95.94           C  
ATOM   1538  CB  PHE A  98      10.762 -11.289 -10.156  1.00 95.94           C  
ATOM   1539  HB2 PHE A  98      11.506 -12.083 -10.091  1.00 95.94           H  
ATOM   1540  HB3 PHE A  98      11.213 -10.374  -9.770  1.00 95.94           H  
ATOM   1541  O   PHE A  98       8.150 -10.308 -12.095  1.00 95.94           O  
ATOM   1542  CG  PHE A  98       9.594 -11.666  -9.277  1.00 95.94           C  
ATOM   1543  CD1 PHE A  98       9.086 -10.755  -8.334  1.00 95.94           C  
ATOM   1544  HD1 PHE A  98       9.521  -9.771  -8.241  1.00 95.94           H  
ATOM   1545  CD2 PHE A  98       9.011 -12.937  -9.409  1.00 95.94           C  
ATOM   1546  HD2 PHE A  98       9.415 -13.635 -10.127  1.00 95.94           H  
ATOM   1547  CE1 PHE A  98       8.006 -11.126  -7.516  1.00 95.94           C  
ATOM   1548  HE1 PHE A  98       7.606 -10.416  -6.808  1.00 95.94           H  
ATOM   1549  CE2 PHE A  98       7.936 -13.312  -8.586  1.00 95.94           C  
ATOM   1550  HE2 PHE A  98       7.518 -14.304  -8.671  1.00 95.94           H  
ATOM   1551  CZ  PHE A  98       7.435 -12.406  -7.634  1.00 95.94           C  
ATOM   1552  HZ  PHE A  98       6.615 -12.691  -6.992  1.00 95.94           H  
ATOM   1553  N   ASN A  99       9.667  -8.731 -11.597  1.00 94.75           N  
ATOM   1554  H   ASN A  99      10.623  -8.535 -11.340  1.00 94.75           H  
ATOM   1555  CA  ASN A  99       8.715  -7.622 -11.657  1.00 94.75           C  
ATOM   1556  HA  ASN A  99       7.859  -7.866 -11.028  1.00 94.75           H  
ATOM   1557  C   ASN A  99       8.158  -7.411 -13.081  1.00 94.75           C  
ATOM   1558  CB  ASN A  99       9.396  -6.372 -11.075  1.00 94.75           C  
ATOM   1559  HB2 ASN A  99       8.761  -5.504 -11.251  1.00 94.75           H  
ATOM   1560  HB3 ASN A  99      10.351  -6.201 -11.573  1.00 94.75           H  
ATOM   1561  O   ASN A  99       6.958  -7.197 -13.253  1.00 94.75           O  
ATOM   1562  CG  ASN A  99       9.603  -6.467  -9.568  1.00 94.75           C  
ATOM   1563  ND2 ASN A  99      10.751  -6.099  -9.058  1.00 94.75           N  
ATOM   1564 HD21 ASN A  99      11.544  -5.873  -9.641  1.00 94.75           H  
ATOM   1565 HD22 ASN A  99      10.818  -6.111  -8.050  1.00 94.75           H  
ATOM   1566  OD1 ASN A  99       8.719  -6.854  -8.821  1.00 94.75           O  
ATOM   1567  N   SER A 100       8.986  -7.565 -14.117  1.00 95.81           N  
ATOM   1568  H   SER A 100       9.965  -7.715 -13.918  1.00 95.81           H  
ATOM   1569  CA  SER A 100       8.578  -7.506 -15.528  1.00 95.81           C  
ATOM   1570  HA  SER A 100       8.071  -6.558 -15.711  1.00 95.81           H  
ATOM   1571  C   SER A 100       7.628  -8.637 -15.907  1.00 95.81           C  
ATOM   1572  CB  SER A 100       9.812  -7.593 -16.429  1.00 95.81           C  
ATOM   1573  HB2 SER A 100      10.518  -6.809 -16.156  1.00 95.81           H  
ATOM   1574  HB3 SER A 100      10.296  -8.559 -16.285  1.00 95.81           H  
ATOM   1575  O   SER A 100       6.679  -8.414 -16.661  1.00 95.81           O  
ATOM   1576  OG  SER A 100       9.464  -7.444 -17.794  1.00 95.81           O  
ATOM   1577  HG  SER A 100       9.687  -6.541 -18.032  1.00 95.81           H  
ATOM   1578  N   PHE A 101       7.855  -9.846 -15.384  1.00 97.12           N  
ATOM   1579  H   PHE A 101       8.663  -9.986 -14.795  1.00 97.12           H  
ATOM   1580  CA  PHE A 101       6.929 -10.960 -15.566  1.00 97.12           C  
ATOM   1581  HA  PHE A 101       6.791 -11.146 -16.631  1.00 97.12           H  
ATOM   1582  C   PHE A 101       5.553 -10.633 -14.982  1.00 97.12           C  
ATOM   1583  CB  PHE A 101       7.512 -12.222 -14.920  1.00 97.12           C  
ATOM   1584  HB2 PHE A 101       8.374 -12.546 -15.503  1.00 97.12           H  
ATOM   1585  HB3 PHE A 101       7.866 -11.994 -13.915  1.00 97.12           H  
ATOM   1586  O   PHE A 101       4.540 -10.811 -15.655  1.00 97.12           O  
ATOM   1587  CG  PHE A 101       6.514 -13.357 -14.826  1.00 97.12           C  
ATOM   1588  CD1 PHE A 101       5.719 -13.516 -13.673  1.00 97.12           C  
ATOM   1589  HD1 PHE A 101       5.842 -12.842 -12.838  1.00 97.12           H  
ATOM   1590  CD2 PHE A 101       6.355 -14.235 -15.910  1.00 97.12           C  
ATOM   1591  HD2 PHE A 101       6.959 -14.115 -16.797  1.00 97.12           H  
ATOM   1592  CE1 PHE A 101       4.772 -14.553 -13.605  1.00 97.12           C  
ATOM   1593  HE1 PHE A 101       4.167 -14.674 -12.718  1.00 97.12           H  
ATOM   1594  CE2 PHE A 101       5.416 -15.275 -15.838  1.00 97.12           C  
ATOM   1595  HE2 PHE A 101       5.318 -15.954 -16.672  1.00 97.12           H  
ATOM   1596  CZ  PHE A 101       4.622 -15.435 -14.690  1.00 97.12           C  
ATOM   1597  HZ  PHE A 101       3.901 -16.238 -14.640  1.00 97.12           H  
ATOM   1598  N   LEU A 102       5.511 -10.117 -13.751  1.00 96.38           N  
ATOM   1599  H   LEU A 102       6.380  -9.991 -13.252  1.00 96.38           H  
ATOM   1600  CA  LEU A 102       4.258  -9.766 -13.085  1.00 96.38           C  
ATOM   1601  HA  LEU A 102       3.598 -10.633 -13.093  1.00 96.38           H  
ATOM   1602  C   LEU A 102       3.501  -8.647 -13.809  1.00 96.38           C  
ATOM   1603  CB  LEU A 102       4.568  -9.364 -11.640  1.00 96.38           C  
ATOM   1604  HB2 LEU A 102       3.708  -8.836 -11.229  1.00 96.38           H  
ATOM   1605  HB3 LEU A 102       5.413  -8.676 -11.668  1.00 96.38           H  
ATOM   1606  O   LEU A 102       2.279  -8.744 -13.923  1.00 96.38           O  
ATOM   1607  CG  LEU A 102       4.928 -10.517 -10.695  1.00 96.38           C  
ATOM   1608  HG  LEU A 102       5.797 -11.056 -11.073  1.00 96.38           H  
ATOM   1609  CD1 LEU A 102       5.268  -9.922  -9.332  1.00 96.38           C  
ATOM   1610 HD11 LEU A 102       5.490 -10.724  -8.627  1.00 96.38           H  
ATOM   1611 HD12 LEU A 102       6.151  -9.289  -9.421  1.00 96.38           H  
ATOM   1612 HD13 LEU A 102       4.435  -9.326  -8.962  1.00 96.38           H  
ATOM   1613  CD2 LEU A 102       3.775 -11.510 -10.517  1.00 96.38           C  
ATOM   1614 HD21 LEU A 102       4.046 -12.242  -9.757  1.00 96.38           H  
ATOM   1615 HD22 LEU A 102       2.874 -10.979 -10.210  1.00 96.38           H  
ATOM   1616 HD23 LEU A 102       3.589 -12.041 -11.450  1.00 96.38           H  
ATOM   1617  N   ARG A 103       4.202  -7.635 -14.336  1.00 96.00           N  
ATOM   1618  H   ARG A 103       5.187  -7.582 -14.120  1.00 96.00           H  
ATOM   1619  CA  ARG A 103       3.602  -6.574 -15.164  1.00 96.00           C  
ATOM   1620  HA  ARG A 103       2.775  -6.116 -14.622  1.00 96.00           H  
ATOM   1621  C   ARG A 103       3.004  -7.129 -16.454  1.00 96.00           C  
ATOM   1622  CB  ARG A 103       4.641  -5.490 -15.483  1.00 96.00           C  
ATOM   1623  HB2 ARG A 103       4.258  -4.863 -16.289  1.00 96.00           H  
ATOM   1624  HB3 ARG A 103       5.570  -5.951 -15.820  1.00 96.00           H  
ATOM   1625  O   ARG A 103       1.826  -6.909 -16.726  1.00 96.00           O  
ATOM   1626  CG  ARG A 103       4.906  -4.599 -14.265  1.00 96.00           C  
ATOM   1627  HG2 ARG A 103       5.335  -5.198 -13.462  1.00 96.00           H  
ATOM   1628  HG3 ARG A 103       3.956  -4.182 -13.930  1.00 96.00           H  
ATOM   1629  CD  ARG A 103       5.840  -3.429 -14.568  1.00 96.00           C  
ATOM   1630  HD2 ARG A 103       5.427  -2.841 -15.387  1.00 96.00           H  
ATOM   1631  HD3 ARG A 103       5.865  -2.787 -13.688  1.00 96.00           H  
ATOM   1632  NE  ARG A 103       7.199  -3.874 -14.926  1.00 96.00           N  
ATOM   1633  HE  ARG A 103       7.353  -4.124 -15.893  1.00 96.00           H  
ATOM   1634  NH1 ARG A 103       8.269  -3.408 -12.927  1.00 96.00           N  
ATOM   1635 HH11 ARG A 103       9.125  -2.959 -12.635  1.00 96.00           H  
ATOM   1636 HH12 ARG A 103       7.431  -3.004 -12.533  1.00 96.00           H  
ATOM   1637  NH2 ARG A 103       9.431  -4.163 -14.599  1.00 96.00           N  
ATOM   1638 HH21 ARG A 103       9.644  -4.441 -15.547  1.00 96.00           H  
ATOM   1639 HH22 ARG A 103      10.265  -4.042 -14.043  1.00 96.00           H  
ATOM   1640  CZ  ARG A 103       8.271  -3.814 -14.156  1.00 96.00           C  
ATOM   1641  N   ARG A 104       3.777  -7.919 -17.208  1.00 96.25           N  
ATOM   1642  H   ARG A 104       4.728  -8.074 -16.907  1.00 96.25           H  
ATOM   1643  CA  ARG A 104       3.305  -8.557 -18.451  1.00 96.25           C  
ATOM   1644  HA  ARG A 104       2.943  -7.791 -19.136  1.00 96.25           H  
ATOM   1645  C   ARG A 104       2.107  -9.468 -18.201  1.00 96.25           C  
ATOM   1646  CB  ARG A 104       4.453  -9.329 -19.121  1.00 96.25           C  
ATOM   1647  HB2 ARG A 104       5.013  -9.896 -18.377  1.00 96.25           H  
ATOM   1648  HB3 ARG A 104       4.031 -10.028 -19.843  1.00 96.25           H  
ATOM   1649  O   ARG A 104       1.101  -9.364 -18.893  1.00 96.25           O  
ATOM   1650  CG  ARG A 104       5.387  -8.371 -19.873  1.00 96.25           C  
ATOM   1651  HG2 ARG A 104       5.799  -7.625 -19.194  1.00 96.25           H  
ATOM   1652  HG3 ARG A 104       4.798  -7.851 -20.629  1.00 96.25           H  
ATOM   1653  CD  ARG A 104       6.519  -9.119 -20.587  1.00 96.25           C  
ATOM   1654  HD2 ARG A 104       6.772  -8.555 -21.485  1.00 96.25           H  
ATOM   1655  HD3 ARG A 104       6.161 -10.102 -20.894  1.00 96.25           H  
ATOM   1656  NE  ARG A 104       7.734  -9.232 -19.754  1.00 96.25           N  
ATOM   1657  HE  ARG A 104       7.792  -8.626 -18.949  1.00 96.25           H  
ATOM   1658  NH1 ARG A 104       8.803 -10.862 -20.973  1.00 96.25           N  
ATOM   1659 HH11 ARG A 104       9.619 -11.434 -21.135  1.00 96.25           H  
ATOM   1660 HH12 ARG A 104       7.982 -10.943 -21.555  1.00 96.25           H  
ATOM   1661  NH2 ARG A 104       9.848  -9.887 -19.260  1.00 96.25           N  
ATOM   1662 HH21 ARG A 104       9.868  -9.150 -18.569  1.00 96.25           H  
ATOM   1663 HH22 ARG A 104      10.643 -10.498 -19.383  1.00 96.25           H  
ATOM   1664  CZ  ARG A 104       8.784  -9.994 -20.000  1.00 96.25           C  
ATOM   1665  N   ALA A 105       2.163 -10.294 -17.159  1.00 96.44           N  
ATOM   1666  H   ALA A 105       3.024 -10.349 -16.633  1.00 96.44           H  
ATOM   1667  CA  ALA A 105       1.058 -11.168 -16.790  1.00 96.44           C  
ATOM   1668  HA  ALA A 105       0.801 -11.784 -17.652  1.00 96.44           H  
ATOM   1669  C   ALA A 105      -0.206 -10.384 -16.388  1.00 96.44           C  
ATOM   1670  CB  ALA A 105       1.534 -12.086 -15.662  1.00 96.44           C  
ATOM   1671  HB1 ALA A 105       1.813 -11.494 -14.790  1.00 96.44           H  
ATOM   1672  HB2 ALA A 105       2.399 -12.661 -15.996  1.00 96.44           H  
ATOM   1673  HB3 ALA A 105       0.732 -12.777 -15.400  1.00 96.44           H  
ATOM   1674  O   ALA A 105      -1.316 -10.815 -16.707  1.00 96.44           O  
ATOM   1675  N   GLN A 106      -0.067  -9.242 -15.701  1.00 95.75           N  
ATOM   1676  H   GLN A 106       0.860  -8.937 -15.442  1.00 95.75           H  
ATOM   1677  CA  GLN A 106      -1.191  -8.354 -15.380  1.00 95.75           C  
ATOM   1678  HA  GLN A 106      -1.945  -8.920 -14.833  1.00 95.75           H  
ATOM   1679  C   GLN A 106      -1.838  -7.814 -16.661  1.00 95.75           C  
ATOM   1680  CB  GLN A 106      -0.700  -7.202 -14.486  1.00 95.75           C  
ATOM   1681  HB2 GLN A 106      -0.041  -6.546 -15.055  1.00 95.75           H  
ATOM   1682  HB3 GLN A 106      -0.136  -7.618 -13.651  1.00 95.75           H  
ATOM   1683  O   GLN A 106      -3.057  -7.911 -16.824  1.00 95.75           O  
ATOM   1684  CG  GLN A 106      -1.861  -6.376 -13.919  1.00 95.75           C  
ATOM   1685  HG2 GLN A 106      -2.490  -6.019 -14.735  1.00 95.75           H  
ATOM   1686  HG3 GLN A 106      -2.470  -7.017 -13.281  1.00 95.75           H  
ATOM   1687  CD  GLN A 106      -1.424  -5.159 -13.107  1.00 95.75           C  
ATOM   1688  NE2 GLN A 106      -2.337  -4.588 -12.354  1.00 95.75           N  
ATOM   1689 HE21 GLN A 106      -3.270  -4.971 -12.300  1.00 95.75           H  
ATOM   1690 HE22 GLN A 106      -2.097  -3.732 -11.876  1.00 95.75           H  
ATOM   1691  OE1 GLN A 106      -0.296  -4.693 -13.142  1.00 95.75           O  
ATOM   1692  N   GLN A 107      -1.015  -7.311 -17.583  1.00 95.38           N  
ATOM   1693  H   GLN A 107      -0.029  -7.260 -17.370  1.00 95.38           H  
ATOM   1694  CA  GLN A 107      -1.452  -6.766 -18.865  1.00 95.38           C  
ATOM   1695  HA  GLN A 107      -2.154  -5.955 -18.670  1.00 95.38           H  
ATOM   1696  C   GLN A 107      -2.173  -7.817 -19.723  1.00 95.38           C  
ATOM   1697  CB  GLN A 107      -0.225  -6.193 -19.585  1.00 95.38           C  
ATOM   1698  HB2 GLN A 107       0.409  -6.999 -19.953  1.00 95.38           H  
ATOM   1699  HB3 GLN A 107       0.356  -5.593 -18.884  1.00 95.38           H  
ATOM   1700  O   GLN A 107      -3.293  -7.579 -20.173  1.00 95.38           O  
ATOM   1701  CG  GLN A 107      -0.649  -5.300 -20.752  1.00 95.38           C  
ATOM   1702  HG2 GLN A 107      -1.176  -5.907 -21.488  1.00 95.38           H  
ATOM   1703  HG3 GLN A 107      -1.330  -4.531 -20.386  1.00 95.38           H  
ATOM   1704  CD  GLN A 107       0.515  -4.610 -21.453  1.00 95.38           C  
ATOM   1705  NE2 GLN A 107       0.205  -3.698 -22.345  1.00 95.38           N  
ATOM   1706 HE21 GLN A 107       0.943  -3.272 -22.887  1.00 95.38           H  
ATOM   1707 HE22 GLN A 107      -0.768  -3.532 -22.559  1.00 95.38           H  
ATOM   1708  OE1 GLN A 107       1.684  -4.890 -21.225  1.00 95.38           O  
ATOM   1709  N   GLU A 108      -1.585  -9.009 -19.873  1.00 94.62           N  
ATOM   1710  H   GLU A 108      -0.645  -9.118 -19.522  1.00 94.62           H  
ATOM   1711  CA  GLU A 108      -2.181 -10.142 -20.596  1.00 94.62           C  
ATOM   1712  HA  GLU A 108      -2.372  -9.862 -21.632  1.00 94.62           H  
ATOM   1713  C   GLU A 108      -3.515 -10.581 -19.977  1.00 94.62           C  
ATOM   1714  CB  GLU A 108      -1.222 -11.345 -20.564  1.00 94.62           C  
ATOM   1715  HB2 GLU A 108      -1.779 -12.230 -20.868  1.00 94.62           H  
ATOM   1716  HB3 GLU A 108      -0.884 -11.496 -19.539  1.00 94.62           H  
ATOM   1717  O   GLU A 108      -4.482 -10.859 -20.685  1.00 94.62           O  
ATOM   1718  CG  GLU A 108      -0.001 -11.219 -21.490  1.00 94.62           C  
ATOM   1719  HG2 GLU A 108       0.522 -10.287 -21.275  1.00 94.62           H  
ATOM   1720  HG3 GLU A 108      -0.352 -11.174 -22.521  1.00 94.62           H  
ATOM   1721  CD  GLU A 108       0.974 -12.404 -21.335  1.00 94.62           C  
ATOM   1722  OE1 GLU A 108       2.127 -12.288 -21.810  1.00 94.62           O  
ATOM   1723  OE2 GLU A 108       0.590 -13.441 -20.735  1.00 94.62           O  
ATOM   1724  N   THR A 109      -3.595 -10.618 -18.643  1.00 94.31           N  
ATOM   1725  H   THR A 109      -2.773 -10.356 -18.118  1.00 94.31           H  
ATOM   1726  CA  THR A 109      -4.809 -11.044 -17.928  1.00 94.31           C  
ATOM   1727  HA  THR A 109      -5.101 -12.029 -18.293  1.00 94.31           H  
ATOM   1728  C   THR A 109      -5.978 -10.099 -18.161  1.00 94.31           C  
ATOM   1729  CB  THR A 109      -4.555 -11.129 -16.421  1.00 94.31           C  
ATOM   1730  HB  THR A 109      -4.202 -10.169 -16.044  1.00 94.31           H  
ATOM   1731  O   THR A 109      -7.118 -10.558 -18.265  1.00 94.31           O  
ATOM   1732  CG2 THR A 109      -5.792 -11.555 -15.626  1.00 94.31           C  
ATOM   1733 HG21 THR A 109      -6.539 -10.762 -15.643  1.00 94.31           H  
ATOM   1734 HG22 THR A 109      -5.519 -11.731 -14.585  1.00 94.31           H  
ATOM   1735 HG23 THR A 109      -6.205 -12.463 -16.065  1.00 94.31           H  
ATOM   1736  OG1 THR A 109      -3.582 -12.108 -16.181  1.00 94.31           O  
ATOM   1737  HG1 THR A 109      -2.762 -11.757 -16.536  1.00 94.31           H  
ATOM   1738  N   GLN A 110      -5.701  -8.796 -18.195  1.00 93.19           N  
ATOM   1739  H   GLN A 110      -4.739  -8.503 -18.102  1.00 93.19           H  
ATOM   1740  CA  GLN A 110      -6.709  -7.757 -18.400  1.00 93.19           C  
ATOM   1741  HA  GLN A 110      -7.673  -8.124 -18.049  1.00 93.19           H  
ATOM   1742  C   GLN A 110      -6.917  -7.421 -19.881  1.00 93.19           C  
ATOM   1743  CB  GLN A 110      -6.343  -6.517 -17.571  1.00 93.19           C  
ATOM   1744  HB2 GLN A 110      -5.375  -6.144 -17.904  1.00 93.19           H  
ATOM   1745  HB3 GLN A 110      -7.085  -5.737 -17.742  1.00 93.19           H  
ATOM   1746  O   GLN A 110      -7.829  -6.664 -20.191  1.00 93.19           O  
ATOM   1747  CG  GLN A 110      -6.274  -6.805 -16.062  1.00 93.19           C  
ATOM   1748  HG2 GLN A 110      -5.505  -7.552 -15.865  1.00 93.19           H  
ATOM   1749  HG3 GLN A 110      -5.977  -5.893 -15.544  1.00 93.19           H  
ATOM   1750  CD  GLN A 110      -7.585  -7.264 -15.434  1.00 93.19           C  
ATOM   1751  NE2 GLN A 110      -7.524  -7.863 -14.265  1.00 93.19           N  
ATOM   1752 HE21 GLN A 110      -6.636  -7.933 -13.789  1.00 93.19           H  
ATOM   1753 HE22 GLN A 110      -8.408  -7.990 -13.794  1.00 93.19           H  
ATOM   1754  OE1 GLN A 110      -8.685  -7.068 -15.924  1.00 93.19           O  
ATOM   1755  N   GLN A 111      -6.116  -8.010 -20.777  1.00 93.19           N  
ATOM   1756  H   GLN A 111      -5.359  -8.584 -20.434  1.00 93.19           H  
ATOM   1757  CA  GLN A 111      -6.185  -7.812 -22.227  1.00 93.19           C  
ATOM   1758  HA  GLN A 111      -5.304  -8.289 -22.656  1.00 93.19           H  
ATOM   1759  C   GLN A 111      -6.087  -6.332 -22.626  1.00 93.19           C  
ATOM   1760  CB  GLN A 111      -7.418  -8.524 -22.811  1.00 93.19           C  
ATOM   1761  HB2 GLN A 111      -7.424  -8.390 -23.893  1.00 93.19           H  
ATOM   1762  HB3 GLN A 111      -8.324  -8.071 -22.408  1.00 93.19           H  
ATOM   1763  O   GLN A 111      -6.790  -5.869 -23.520  1.00 93.19           O  
ATOM   1764  CG  GLN A 111      -7.424 -10.030 -22.515  1.00 93.19           C  
ATOM   1765  HG2 GLN A 111      -7.408 -10.203 -21.439  1.00 93.19           H  
ATOM   1766  HG3 GLN A 111      -6.526 -10.475 -22.945  1.00 93.19           H  
ATOM   1767  CD  GLN A 111      -8.649 -10.739 -23.080  1.00 93.19           C  
ATOM   1768  NE2 GLN A 111      -8.597 -12.045 -23.225  1.00 93.19           N  
ATOM   1769 HE21 GLN A 111      -9.359 -12.430 -23.765  1.00 93.19           H  
ATOM   1770 HE22 GLN A 111      -7.701 -12.507 -23.157  1.00 93.19           H  
ATOM   1771  OE1 GLN A 111      -9.681 -10.169 -23.385  1.00 93.19           O  
ATOM   1772  N   VAL A 112      -5.214  -5.584 -21.945  1.00 93.56           N  
ATOM   1773  H   VAL A 112      -4.624  -6.040 -21.264  1.00 93.56           H  
ATOM   1774  CA  VAL A 112      -4.999  -4.157 -22.214  1.00 93.56           C  
ATOM   1775  HA  VAL A 112      -5.906  -3.749 -22.659  1.00 93.56           H  
ATOM   1776  C   VAL A 112      -3.833  -4.010 -23.197  1.00 93.56           C  
ATOM   1777  CB  VAL A 112      -4.761  -3.369 -20.913  1.00 93.56           C  
ATOM   1778  HB  VAL A 112      -3.897  -3.778 -20.390  1.00 93.56           H  
ATOM   1779  O   VAL A 112      -2.704  -4.357 -22.836  1.00 93.56           O  
ATOM   1780  CG1 VAL A 112      -4.513  -1.884 -21.192  1.00 93.56           C  
ATOM   1781 HG11 VAL A 112      -3.581  -1.758 -21.743  1.00 93.56           H  
ATOM   1782 HG12 VAL A 112      -5.331  -1.461 -21.777  1.00 93.56           H  
ATOM   1783 HG13 VAL A 112      -4.424  -1.336 -20.254  1.00 93.56           H  
ATOM   1784  CG2 VAL A 112      -5.982  -3.469 -19.988  1.00 93.56           C  
ATOM   1785 HG21 VAL A 112      -6.154  -4.508 -19.706  1.00 93.56           H  
ATOM   1786 HG22 VAL A 112      -6.866  -3.092 -20.501  1.00 93.56           H  
ATOM   1787 HG23 VAL A 112      -5.817  -2.882 -19.085  1.00 93.56           H  
ATOM   1788  N   PRO A 113      -4.056  -3.521 -24.429  1.00 94.56           N  
ATOM   1789  CA  PRO A 113      -2.964  -3.273 -25.367  1.00 94.56           C  
ATOM   1790  HA  PRO A 113      -2.376  -4.179 -25.511  1.00 94.56           H  
ATOM   1791  C   PRO A 113      -2.053  -2.157 -24.848  1.00 94.56           C  
ATOM   1792  CB  PRO A 113      -3.644  -2.886 -26.682  1.00 94.56           C  
ATOM   1793  HB2 PRO A 113      -3.883  -3.786 -27.247  1.00 94.56           H  
ATOM   1794  HB3 PRO A 113      -3.034  -2.209 -27.280  1.00 94.56           H  
ATOM   1795  O   PRO A 113      -2.490  -1.319 -24.062  1.00 94.56           O  
ATOM   1796  CG  PRO A 113      -4.938  -2.217 -26.219  1.00 94.56           C  
ATOM   1797  HG2 PRO A 113      -5.717  -2.267 -26.980  1.00 94.56           H  
ATOM   1798  HG3 PRO A 113      -4.739  -1.180 -25.948  1.00 94.56           H  
ATOM   1799  CD  PRO A 113      -5.312  -3.009 -24.968  1.00 94.56           C  
ATOM   1800  HD2 PRO A 113      -5.814  -2.348 -24.262  1.00 94.56           H  
ATOM   1801  HD3 PRO A 113      -5.962  -3.842 -25.235  1.00 94.56           H  
ATOM   1802  N   THR A 114      -0.789  -2.140 -25.281  1.00 96.25           N  
ATOM   1803  H   THR A 114      -0.481  -2.848 -25.932  1.00 96.25           H  
ATOM   1804  CA  THR A 114       0.102  -0.995 -25.041  1.00 96.25           C  
ATOM   1805  HA  THR A 114       0.005  -0.669 -24.005  1.00 96.25           H  
ATOM   1806  C   THR A 114      -0.301   0.156 -25.954  1.00 96.25           C  
ATOM   1807  CB  THR A 114       1.580  -1.345 -25.232  1.00 96.25           C  
ATOM   1808  HB  THR A 114       1.732  -1.813 -26.205  1.00 96.25           H  
ATOM   1809  O   THR A 114      -0.144   0.060 -27.169  1.00 96.25           O  
ATOM   1810  CG2 THR A 114       2.496  -0.127 -25.099  1.00 96.25           C  
ATOM   1811 HG21 THR A 114       3.537  -0.442 -25.030  1.00 96.25           H  
ATOM   1812 HG22 THR A 114       2.395   0.511 -25.977  1.00 96.25           H  
ATOM   1813 HG23 THR A 114       2.229   0.453 -24.215  1.00 96.25           H  
ATOM   1814  OG1 THR A 114       1.985  -2.231 -24.214  1.00 96.25           O  
ATOM   1815  HG1 THR A 114       2.550  -1.707 -23.641  1.00 96.25           H  
ATOM   1816  N   GLU A 115      -0.800   1.237 -25.368  1.00 97.19           N  
ATOM   1817  H   GLU A 115      -0.932   1.239 -24.366  1.00 97.19           H  
ATOM   1818  CA  GLU A 115      -1.200   2.453 -26.075  1.00 97.19           C  
ATOM   1819  HA  GLU A 115      -0.565   2.570 -26.954  1.00 97.19           H  
ATOM   1820  C   GLU A 115      -0.977   3.687 -25.195  1.00 97.19           C  
ATOM   1821  CB  GLU A 115      -2.655   2.336 -26.573  1.00 97.19           C  
ATOM   1822  HB2 GLU A 115      -2.707   1.476 -27.241  1.00 97.19           H  
ATOM   1823  HB3 GLU A 115      -2.897   3.226 -27.153  1.00 97.19           H  
ATOM   1824  O   GLU A 115      -0.881   3.572 -23.970  1.00 97.19           O  
ATOM   1825  CG  GLU A 115      -3.704   2.166 -25.459  1.00 97.19           C  
ATOM   1826  HG2 GLU A 115      -3.405   1.341 -24.812  1.00 97.19           H  
ATOM   1827  HG3 GLU A 115      -3.721   3.077 -24.860  1.00 97.19           H  
ATOM   1828  CD  GLU A 115      -5.124   1.880 -25.977  1.00 97.19           C  
ATOM   1829  OE1 GLU A 115      -6.027   1.739 -25.119  1.00 97.19           O  
ATOM   1830  OE2 GLU A 115      -5.311   1.753 -27.210  1.00 97.19           O  
ATOM   1831  N   GLU A 116      -0.864   4.859 -25.819  1.00 97.88           N  
ATOM   1832  H   GLU A 116      -0.995   4.902 -26.819  1.00 97.88           H  
ATOM   1833  CA  GLU A 116      -0.798   6.130 -25.099  1.00 97.88           C  
ATOM   1834  HA  GLU A 116      -0.114   6.031 -24.256  1.00 97.88           H  
ATOM   1835  C   GLU A 116      -2.174   6.501 -24.548  1.00 97.88           C  
ATOM   1836  CB  GLU A 116      -0.286   7.264 -25.996  1.00 97.88           C  
ATOM   1837  HB2 GLU A 116      -0.848   7.268 -26.930  1.00 97.88           H  
ATOM   1838  HB3 GLU A 116      -0.463   8.208 -25.479  1.00 97.88           H  
ATOM   1839  O   GLU A 116      -3.183   6.480 -25.254  1.00 97.88           O  
ATOM   1840  CG  GLU A 116       1.216   7.158 -26.296  1.00 97.88           C  
ATOM   1841  HG2 GLU A 116       1.755   7.133 -25.349  1.00 97.88           H  
ATOM   1842  HG3 GLU A 116       1.405   6.223 -26.824  1.00 97.88           H  
ATOM   1843  CD  GLU A 116       1.746   8.332 -27.136  1.00 97.88           C  
ATOM   1844  OE1 GLU A 116       2.952   8.296 -27.466  1.00 97.88           O  
ATOM   1845  OE2 GLU A 116       0.962   9.260 -27.448  1.00 97.88           O  
ATOM   1846  N   VAL A 117      -2.207   6.882 -23.277  1.00 97.62           N  
ATOM   1847  H   VAL A 117      -1.345   6.861 -22.751  1.00 97.62           H  
ATOM   1848  CA  VAL A 117      -3.422   7.256 -22.557  1.00 97.62           C  
ATOM   1849  HA  VAL A 117      -4.186   7.531 -23.284  1.00 97.62           H  
ATOM   1850  C   VAL A 117      -3.167   8.472 -21.681  1.00 97.62           C  
ATOM   1851  CB  VAL A 117      -3.968   6.084 -21.717  1.00 97.62           C  
ATOM   1852  HB  VAL A 117      -4.820   6.445 -21.142  1.00 97.62           H  
ATOM   1853  O   VAL A 117      -2.064   8.689 -21.178  1.00 97.62           O  
ATOM   1854  CG1 VAL A 117      -4.473   4.951 -22.613  1.00 97.62           C  
ATOM   1855 HG11 VAL A 117      -4.949   4.173 -22.016  1.00 97.62           H  
ATOM   1856 HG12 VAL A 117      -5.193   5.333 -23.337  1.00 97.62           H  
ATOM   1857 HG13 VAL A 117      -3.635   4.515 -23.157  1.00 97.62           H  
ATOM   1858  CG2 VAL A 117      -2.935   5.519 -20.733  1.00 97.62           C  
ATOM   1859 HG21 VAL A 117      -3.364   4.682 -20.182  1.00 97.62           H  
ATOM   1860 HG22 VAL A 117      -2.062   5.151 -21.272  1.00 97.62           H  
ATOM   1861 HG23 VAL A 117      -2.622   6.291 -20.030  1.00 97.62           H  
ATOM   1862  N   SER A 118      -4.220   9.257 -21.453  1.00 97.88           N  
ATOM   1863  H   SER A 118      -5.103   9.013 -21.878  1.00 97.88           H  
ATOM   1864  CA  SER A 118      -4.207  10.289 -20.419  1.00 97.88           C  
ATOM   1865  HA  SER A 118      -3.181  10.626 -20.274  1.00 97.88           H  
ATOM   1866  C   SER A 118      -4.722   9.695 -19.111  1.00 97.88           C  
ATOM   1867  CB  SER A 118      -5.021  11.507 -20.849  1.00 97.88           C  
ATOM   1868  HB2 SER A 118      -4.792  11.746 -21.888  1.00 97.88           H  
ATOM   1869  HB3 SER A 118      -6.087  11.302 -20.756  1.00 97.88           H  
ATOM   1870  O   SER A 118      -5.879   9.278 -19.025  1.00 97.88           O  
ATOM   1871  OG  SER A 118      -4.664  12.611 -20.043  1.00 97.88           O  
ATOM   1872  HG  SER A 118      -3.744  12.805 -20.240  1.00 97.88           H  
ATOM   1873  N   LEU A 119      -3.862   9.626 -18.099  1.00 98.06           N  
ATOM   1874  H   LEU A 119      -2.935  10.001 -18.245  1.00 98.06           H  
ATOM   1875  CA  LEU A 119      -4.186   9.103 -16.778  1.00 98.06           C  
ATOM   1876  HA  LEU A 119      -5.111   8.533 -16.853  1.00 98.06           H  
ATOM   1877  C   LEU A 119      -4.415  10.257 -15.797  1.00 98.06           C  
ATOM   1878  CB  LEU A 119      -3.073   8.138 -16.337  1.00 98.06           C  
ATOM   1879  HB2 LEU A 119      -2.138   8.696 -16.286  1.00 98.06           H  
ATOM   1880  HB3 LEU A 119      -2.958   7.368 -17.101  1.00 98.06           H  
ATOM   1881  O   LEU A 119      -3.588  11.159 -15.664  1.00 98.06           O  
ATOM   1882  CG  LEU A 119      -3.310   7.455 -14.978  1.00 98.06           C  
ATOM   1883  HG  LEU A 119      -3.411   8.211 -14.198  1.00 98.06           H  
ATOM   1884  CD1 LEU A 119      -4.559   6.567 -14.978  1.00 98.06           C  
ATOM   1885 HD11 LEU A 119      -5.454   7.177 -15.098  1.00 98.06           H  
ATOM   1886 HD12 LEU A 119      -4.637   6.036 -14.029  1.00 98.06           H  
ATOM   1887 HD13 LEU A 119      -4.499   5.842 -15.789  1.00 98.06           H  
ATOM   1888  CD2 LEU A 119      -2.102   6.580 -14.647  1.00 98.06           C  
ATOM   1889 HD21 LEU A 119      -2.216   6.134 -13.659  1.00 98.06           H  
ATOM   1890 HD22 LEU A 119      -1.989   5.795 -15.395  1.00 98.06           H  
ATOM   1891 HD23 LEU A 119      -1.205   7.198 -14.652  1.00 98.06           H  
ATOM   1892  N   GLU A 120      -5.542  10.209 -15.089  1.00 97.94           N  
ATOM   1893  H   GLU A 120      -6.179   9.442 -15.254  1.00 97.94           H  
ATOM   1894  CA  GLU A 120      -5.862  11.138 -14.005  1.00 97.94           C  
ATOM   1895  HA  GLU A 120      -5.416  12.108 -14.224  1.00 97.94           H  
ATOM   1896  C   GLU A 120      -5.263  10.632 -12.689  1.00 97.94           C  
ATOM   1897  CB  GLU A 120      -7.389  11.331 -13.920  1.00 97.94           C  
ATOM   1898  HB2 GLU A 120      -7.863  10.370 -13.721  1.00 97.94           H  
ATOM   1899  HB3 GLU A 120      -7.744  11.687 -14.887  1.00 97.94           H  
ATOM   1900  O   GLU A 120      -5.630   9.566 -12.189  1.00 97.94           O  
ATOM   1901  CG  GLU A 120      -7.832  12.334 -12.840  1.00 97.94           C  
ATOM   1902  HG2 GLU A 120      -7.528  11.969 -11.859  1.00 97.94           H  
ATOM   1903  HG3 GLU A 120      -7.328  13.285 -13.012  1.00 97.94           H  
ATOM   1904  CD  GLU A 120      -9.358  12.554 -12.855  1.00 97.94           C  
ATOM   1905  OE1 GLU A 120     -10.093  12.029 -11.981  1.00 97.94           O  
ATOM   1906  OE2 GLU A 120      -9.853  13.316 -13.716  1.00 97.94           O  
ATOM   1907  N   VAL A 121      -4.369  11.429 -12.109  1.00 98.44           N  
ATOM   1908  H   VAL A 121      -4.061  12.251 -12.609  1.00 98.44           H  
ATOM   1909  CA  VAL A 121      -3.847  11.241 -10.755  1.00 98.44           C  
ATOM   1910  HA  VAL A 121      -4.272  10.333 -10.329  1.00 98.44           H  
ATOM   1911  C   VAL A 121      -4.303  12.413  -9.899  1.00 98.44           C  
ATOM   1912  CB  VAL A 121      -2.316  11.079 -10.759  1.00 98.44           C  
ATOM   1913  HB  VAL A 121      -1.855  11.959 -11.206  1.00 98.44           H  
ATOM   1914  O   VAL A 121      -4.181  13.573 -10.285  1.00 98.44           O  
ATOM   1915  CG1 VAL A 121      -1.770  10.910  -9.333  1.00 98.44           C  
ATOM   1916 HG11 VAL A 121      -0.699  10.710  -9.370  1.00 98.44           H  
ATOM   1917 HG12 VAL A 121      -1.921  11.827  -8.763  1.00 98.44           H  
ATOM   1918 HG13 VAL A 121      -2.276  10.085  -8.832  1.00 98.44           H  
ATOM   1919  CG2 VAL A 121      -1.924   9.842 -11.582  1.00 98.44           C  
ATOM   1920 HG21 VAL A 121      -2.464   8.964 -11.225  1.00 98.44           H  
ATOM   1921 HG22 VAL A 121      -2.167  10.004 -12.633  1.00 98.44           H  
ATOM   1922 HG23 VAL A 121      -0.853   9.655 -11.510  1.00 98.44           H  
ATOM   1923  N   LEU A 122      -4.853  12.120  -8.728  1.00 97.88           N  
ATOM   1924  H   LEU A 122      -4.920  11.149  -8.459  1.00 97.88           H  
ATOM   1925  CA  LEU A 122      -5.326  13.126  -7.790  1.00 97.88           C  
ATOM   1926  HA  LEU A 122      -5.579  14.033  -8.339  1.00 97.88           H  
ATOM   1927  C   LEU A 122      -4.230  13.489  -6.789  1.00 97.88           C  
ATOM   1928  CB  LEU A 122      -6.598  12.631  -7.086  1.00 97.88           C  
ATOM   1929  HB2 LEU A 122      -6.335  11.746  -6.507  1.00 97.88           H  
ATOM   1930  HB3 LEU A 122      -6.936  13.405  -6.397  1.00 97.88           H  
ATOM   1931  O   LEU A 122      -3.462  12.642  -6.337  1.00 97.88           O  
ATOM   1932  CG  LEU A 122      -7.762  12.247  -8.016  1.00 97.88           C  
ATOM   1933  HG  LEU A 122      -7.478  11.384  -8.619  1.00 97.88           H  
ATOM   1934  CD1 LEU A 122      -8.980  11.861  -7.179  1.00 97.88           C  
ATOM   1935 HD11 LEU A 122      -9.329  12.720  -6.606  1.00 97.88           H  
ATOM   1936 HD12 LEU A 122      -9.788  11.532  -7.832  1.00 97.88           H  
ATOM   1937 HD13 LEU A 122      -8.724  11.051  -6.495  1.00 97.88           H  
ATOM   1938  CD2 LEU A 122      -8.167  13.385  -8.945  1.00 97.88           C  
ATOM   1939 HD21 LEU A 122      -8.384  14.285  -8.370  1.00 97.88           H  
ATOM   1940 HD22 LEU A 122      -9.052  13.089  -9.508  1.00 97.88           H  
ATOM   1941 HD23 LEU A 122      -7.360  13.576  -9.653  1.00 97.88           H  
ATOM   1942  N   LEU A 123      -4.193  14.748  -6.380  1.00 97.19           N  
ATOM   1943  H   LEU A 123      -4.808  15.406  -6.838  1.00 97.19           H  
ATOM   1944  CA  LEU A 123      -3.503  15.162  -5.166  1.00 97.19           C  
ATOM   1945  HA  LEU A 123      -2.601  14.561  -5.042  1.00 97.19           H  
ATOM   1946  C   LEU A 123      -4.393  14.891  -3.946  1.00 97.19           C  
ATOM   1947  CB  LEU A 123      -3.090  16.637  -5.290  1.00 97.19           C  
ATOM   1948  HB2 LEU A 123      -2.554  16.928  -4.386  1.00 97.19           H  
ATOM   1949  HB3 LEU A 123      -3.999  17.236  -5.356  1.00 97.19           H  
ATOM   1950  O   LEU A 123      -5.589  14.619  -4.060  1.00 97.19           O  
ATOM   1951  CG  LEU A 123      -2.216  16.971  -6.513  1.00 97.19           C  
ATOM   1952  HG  LEU A 123      -2.805  16.859  -7.423  1.00 97.19           H  
ATOM   1953  CD1 LEU A 123      -1.748  18.424  -6.423  1.00 97.19           C  
ATOM   1954 HD11 LEU A 123      -1.197  18.686  -7.327  1.00 97.19           H  
ATOM   1955 HD12 LEU A 123      -1.100  18.558  -5.557  1.00 97.19           H  
ATOM   1956 HD13 LEU A 123      -2.606  19.089  -6.333  1.00 97.19           H  
ATOM   1957  CD2 LEU A 123      -0.978  16.079  -6.610  1.00 97.19           C  
ATOM   1958 HD21 LEU A 123      -0.332  16.440  -7.410  1.00 97.19           H  
ATOM   1959 HD22 LEU A 123      -0.429  16.090  -5.669  1.00 97.19           H  
ATOM   1960 HD23 LEU A 123      -1.275  15.059  -6.854  1.00 97.19           H  
ATOM   1961  N   SER A 124      -3.825  14.999  -2.745  1.00 93.25           N  
ATOM   1962  H   SER A 124      -2.839  15.215  -2.705  1.00 93.25           H  
ATOM   1963  CA  SER A 124      -4.556  14.712  -1.500  1.00 93.25           C  
ATOM   1964  HA  SER A 124      -4.909  13.681  -1.537  1.00 93.25           H  
ATOM   1965  C   SER A 124      -5.798  15.595  -1.285  1.00 93.25           C  
ATOM   1966  CB  SER A 124      -3.602  14.842  -0.314  1.00 93.25           C  
ATOM   1967  HB2 SER A 124      -4.169  14.804   0.616  1.00 93.25           H  
ATOM   1968  HB3 SER A 124      -3.078  15.796  -0.374  1.00 93.25           H  
ATOM   1969  O   SER A 124      -6.766  15.124  -0.688  1.00 93.25           O  
ATOM   1970  OG  SER A 124      -2.665  13.776  -0.324  1.00 93.25           O  
ATOM   1971  HG  SER A 124      -2.285  13.679  -1.200  1.00 93.25           H  
ATOM   1972  N   ASN A 125      -5.796  16.821  -1.826  1.00 91.62           N  
ATOM   1973  H   ASN A 125      -4.995  17.088  -2.380  1.00 91.62           H  
ATOM   1974  CA  ASN A 125      -6.917  17.772  -1.821  1.00 91.62           C  
ATOM   1975  HA  ASN A 125      -7.483  17.630  -0.900  1.00 91.62           H  
ATOM   1976  C   ASN A 125      -7.921  17.569  -2.980  1.00 91.62           C  
ATOM   1977  CB  ASN A 125      -6.351  19.209  -1.820  1.00 91.62           C  
ATOM   1978  HB2 ASN A 125      -5.639  19.325  -1.002  1.00 91.62           H  
ATOM   1979  HB3 ASN A 125      -7.174  19.903  -1.644  1.00 91.62           H  
ATOM   1980  O   ASN A 125      -8.779  18.420  -3.194  1.00 91.62           O  
ATOM   1981  CG  ASN A 125      -5.674  19.596  -3.129  1.00 91.62           C  
ATOM   1982  ND2 ASN A 125      -5.367  20.856  -3.326  1.00 91.62           N  
ATOM   1983 HD21 ASN A 125      -4.962  21.083  -4.223  1.00 91.62           H  
ATOM   1984 HD22 ASN A 125      -5.682  21.559  -2.672  1.00 91.62           H  
ATOM   1985  OD1 ASN A 125      -5.378  18.771  -3.977  1.00 91.62           O  
ATOM   1986  N   GLY A 126      -7.787  16.498  -3.770  1.00 92.75           N  
ATOM   1987  H   GLY A 126      -7.037  15.848  -3.585  1.00 92.75           H  
ATOM   1988  CA  GLY A 126      -8.662  16.200  -4.909  1.00 92.75           C  
ATOM   1989  HA2 GLY A 126      -8.620  15.130  -5.110  1.00 92.75           H  
ATOM   1990  HA3 GLY A 126      -9.690  16.455  -4.650  1.00 92.75           H  
ATOM   1991  C   GLY A 126      -8.311  16.928  -6.211  1.00 92.75           C  
ATOM   1992  O   GLY A 126      -8.967  16.702  -7.226  1.00 92.75           O  
ATOM   1993  N   GLN A 127      -7.270  17.770  -6.236  1.00 95.56           N  
ATOM   1994  H   GLN A 127      -6.752  17.941  -5.386  1.00 95.56           H  
ATOM   1995  CA  GLN A 127      -6.818  18.393  -7.480  1.00 95.56           C  
ATOM   1996  HA  GLN A 127      -7.663  18.930  -7.912  1.00 95.56           H  
ATOM   1997  C   GLN A 127      -6.358  17.326  -8.481  1.00 95.56           C  
ATOM   1998  CB  GLN A 127      -5.703  19.409  -7.198  1.00 95.56           C  
ATOM   1999  HB2 GLN A 127      -4.875  18.899  -6.705  1.00 95.56           H  
ATOM   2000  HB3 GLN A 127      -6.089  20.177  -6.527  1.00 95.56           H  
ATOM   2001  O   GLN A 127      -5.549  16.462  -8.153  1.00 95.56           O  
ATOM   2002  CG  GLN A 127      -5.180  20.074  -8.483  1.00 95.56           C  
ATOM   2003  HG2 GLN A 127      -4.787  19.312  -9.155  1.00 95.56           H  
ATOM   2004  HG3 GLN A 127      -5.997  20.591  -8.988  1.00 95.56           H  
ATOM   2005  CD  GLN A 127      -4.060  21.074  -8.226  1.00 95.56           C  
ATOM   2006  NE2 GLN A 127      -3.276  21.386  -9.234  1.00 95.56           N  
ATOM   2007 HE21 GLN A 127      -3.397  20.939 -10.132  1.00 95.56           H  
ATOM   2008 HE22 GLN A 127      -2.519  22.024  -9.036  1.00 95.56           H  
ATOM   2009  OE1 GLN A 127      -3.867  21.591  -7.137  1.00 95.56           O  
ATOM   2010  N   LYS A 128      -6.839  17.432  -9.719  1.00 97.19           N  
ATOM   2011  H   LYS A 128      -7.504  18.169  -9.905  1.00 97.19           H  
ATOM   2012  CA  LYS A 128      -6.505  16.522 -10.817  1.00 97.19           C  
ATOM   2013  HA  LYS A 128      -6.376  15.516 -10.419  1.00 97.19           H  
ATOM   2014  C   LYS A 128      -5.194  16.917 -11.490  1.00 97.19           C  
ATOM   2015  CB  LYS A 128      -7.662  16.506 -11.826  1.00 97.19           C  
ATOM   2016  HB2 LYS A 128      -7.371  15.921 -12.699  1.00 97.19           H  
ATOM   2017  HB3 LYS A 128      -7.870  17.526 -12.150  1.00 97.19           H  
ATOM   2018  O   LYS A 128      -4.993  18.080 -11.839  1.00 97.19           O  
ATOM   2019  CG  LYS A 128      -8.926  15.886 -11.217  1.00 97.19           C  
ATOM   2020  HG2 LYS A 128      -8.747  14.817 -11.099  1.00 97.19           H  
ATOM   2021  HG3 LYS A 128      -9.147  16.325 -10.244  1.00 97.19           H  
ATOM   2022  CD  LYS A 128     -10.140  16.074 -12.124  1.00 97.19           C  
ATOM   2023  HD2 LYS A 128     -10.412  17.128 -12.171  1.00 97.19           H  
ATOM   2024  HD3 LYS A 128      -9.883  15.735 -13.128  1.00 97.19           H  
ATOM   2025  CE  LYS A 128     -11.308  15.262 -11.551  1.00 97.19           C  
ATOM   2026  HE2 LYS A 128     -11.974  15.915 -10.986  1.00 97.19           H  
ATOM   2027  HE3 LYS A 128     -10.904  14.519 -10.864  1.00 97.19           H  
ATOM   2028  NZ  LYS A 128     -12.026  14.550 -12.627  1.00 97.19           N  
ATOM   2029  HZ1 LYS A 128     -12.738  13.941 -12.248  1.00 97.19           H  
ATOM   2030  HZ2 LYS A 128     -12.397  15.181 -13.323  1.00 97.19           H  
ATOM   2031  HZ3 LYS A 128     -11.348  13.957 -13.084  1.00 97.19           H  
ATOM   2032  N   VAL A 129      -4.342  15.930 -11.729  1.00 98.12           N  
ATOM   2033  H   VAL A 129      -4.545  15.026 -11.328  1.00 98.12           H  
ATOM   2034  CA  VAL A 129      -3.123  16.011 -12.532  1.00 98.12           C  
ATOM   2035  HA  VAL A 129      -3.025  17.011 -12.954  1.00 98.12           H  
ATOM   2036  C   VAL A 129      -3.271  15.001 -13.664  1.00 98.12           C  
ATOM   2037  CB  VAL A 129      -1.867  15.720 -11.684  1.00 98.12           C  
ATOM   2038  HB  VAL A 129      -1.884  14.685 -11.341  1.00 98.12           H  
ATOM   2039  O   VAL A 129      -3.350  13.799 -13.423  1.00 98.12           O  
ATOM   2040  CG1 VAL A 129      -0.595  15.942 -12.510  1.00 98.12           C  
ATOM   2041 HG11 VAL A 129       0.284  15.729 -11.901  1.00 98.12           H  
ATOM   2042 HG12 VAL A 129      -0.544  16.975 -12.854  1.00 98.12           H  
ATOM   2043 HG13 VAL A 129      -0.580  15.269 -13.367  1.00 98.12           H  
ATOM   2044  CG2 VAL A 129      -1.790  16.631 -10.452  1.00 98.12           C  
ATOM   2045 HG21 VAL A 129      -0.882  16.403  -9.894  1.00 98.12           H  
ATOM   2046 HG22 VAL A 129      -1.785  17.679 -10.753  1.00 98.12           H  
ATOM   2047 HG23 VAL A 129      -2.640  16.443  -9.795  1.00 98.12           H  
ATOM   2048  N   LEU A 130      -3.355  15.496 -14.898  1.00 98.25           N  
ATOM   2049  H   LEU A 130      -3.276  16.494 -15.027  1.00 98.25           H  
ATOM   2050  CA  LEU A 130      -3.410  14.656 -16.094  1.00 98.25           C  
ATOM   2051  HA  LEU A 130      -3.802  13.673 -15.835  1.00 98.25           H  
ATOM   2052  C   LEU A 130      -1.996  14.456 -16.636  1.00 98.25           C  
ATOM   2053  CB  LEU A 130      -4.336  15.287 -17.148  1.00 98.25           C  
ATOM   2054  HB2 LEU A 130      -4.198  14.764 -18.094  1.00 98.25           H  
ATOM   2055  HB3 LEU A 130      -4.033  16.323 -17.296  1.00 98.25           H  
ATOM   2056  O   LEU A 130      -1.293  15.436 -16.910  1.00 98.25           O  
ATOM   2057  CG  LEU A 130      -5.830  15.238 -16.780  1.00 98.25           C  
ATOM   2058  HG  LEU A 130      -5.969  15.595 -15.759  1.00 98.25           H  
ATOM   2059  CD1 LEU A 130      -6.617  16.155 -17.717  1.00 98.25           C  
ATOM   2060 HD11 LEU A 130      -7.674  16.124 -17.455  1.00 98.25           H  
ATOM   2061 HD12 LEU A 130      -6.495  15.821 -18.747  1.00 98.25           H  
ATOM   2062 HD13 LEU A 130      -6.259  17.180 -17.621  1.00 98.25           H  
ATOM   2063  CD2 LEU A 130      -6.408  13.827 -16.898  1.00 98.25           C  
ATOM   2064 HD21 LEU A 130      -6.307  13.463 -17.920  1.00 98.25           H  
ATOM   2065 HD22 LEU A 130      -5.881  13.143 -16.234  1.00 98.25           H  
ATOM   2066 HD23 LEU A 130      -7.462  13.832 -16.621  1.00 98.25           H  
ATOM   2067  N   VAL A 131      -1.609  13.196 -16.803  1.00 98.31           N  
ATOM   2068  H   VAL A 131      -2.247  12.459 -16.540  1.00 98.31           H  
ATOM   2069  CA  VAL A 131      -0.323  12.783 -17.376  1.00 98.31           C  
ATOM   2070  HA  VAL A 131       0.210  13.666 -17.730  1.00 98.31           H  
ATOM   2071  C   VAL A 131      -0.549  11.888 -18.585  1.00 98.31           C  
ATOM   2072  CB  VAL A 131       0.583  12.092 -16.340  1.00 98.31           C  
ATOM   2073  HB  VAL A 131       1.489  11.765 -16.850  1.00 98.31           H  
ATOM   2074  O   VAL A 131      -1.480  11.087 -18.594  1.00 98.31           O  
ATOM   2075  CG1 VAL A 131       0.993  13.086 -15.255  1.00 98.31           C  
ATOM   2076 HG11 VAL A 131       0.127  13.391 -14.667  1.00 98.31           H  
ATOM   2077 HG12 VAL A 131       1.464  13.958 -15.708  1.00 98.31           H  
ATOM   2078 HG13 VAL A 131       1.716  12.597 -14.601  1.00 98.31           H  
ATOM   2079  CG2 VAL A 131      -0.050  10.871 -15.660  1.00 98.31           C  
ATOM   2080 HG21 VAL A 131      -0.938  11.158 -15.097  1.00 98.31           H  
ATOM   2081 HG22 VAL A 131       0.672  10.418 -14.980  1.00 98.31           H  
ATOM   2082 HG23 VAL A 131      -0.318  10.127 -16.410  1.00 98.31           H  
ATOM   2083  N   ASN A 132       0.301  12.029 -19.599  1.00 98.12           N  
ATOM   2084  H   ASN A 132       1.105  12.630 -19.487  1.00 98.12           H  
ATOM   2085  CA  ASN A 132       0.301  11.140 -20.755  1.00 98.12           C  
ATOM   2086  HA  ASN A 132      -0.679  10.678 -20.873  1.00 98.12           H  
ATOM   2087  C   ASN A 132       1.326  10.041 -20.501  1.00 98.12           C  
ATOM   2088  CB  ASN A 132       0.607  11.927 -22.034  1.00 98.12           C  
ATOM   2089  HB2 ASN A 132       0.707  11.223 -22.861  1.00 98.12           H  
ATOM   2090  HB3 ASN A 132       1.559  12.445 -21.921  1.00 98.12           H  
ATOM   2091  O   ASN A 132       2.494  10.341 -20.263  1.00 98.12           O  
ATOM   2092  CG  ASN A 132      -0.471  12.926 -22.407  1.00 98.12           C  
ATOM   2093  ND2 ASN A 132      -0.167  13.800 -23.336  1.00 98.12           N  
ATOM   2094 HD21 ASN A 132      -0.929  14.374 -23.668  1.00 98.12           H  
ATOM   2095 HD22 ASN A 132       0.697  13.686 -23.847  1.00 98.12           H  
ATOM   2096  OD1 ASN A 132      -1.578  12.960 -21.889  1.00 98.12           O  
ATOM   2097  N   VAL A 133       0.863   8.799 -20.509  1.00 98.00           N  
ATOM   2098  H   VAL A 133      -0.103   8.646 -20.764  1.00 98.00           H  
ATOM   2099  CA  VAL A 133       1.643   7.602 -20.181  1.00 98.00           C  
ATOM   2100  HA  VAL A 133       2.704   7.786 -20.348  1.00 98.00           H  
ATOM   2101  C   VAL A 133       1.226   6.472 -21.115  1.00 98.00           C  
ATOM   2102  CB  VAL A 133       1.456   7.190 -18.702  1.00 98.00           C  
ATOM   2103  HB  VAL A 133       1.987   6.256 -18.522  1.00 98.00           H  
ATOM   2104  O   VAL A 133       0.172   6.545 -21.751  1.00 98.00           O  
ATOM   2105  CG1 VAL A 133       2.046   8.242 -17.751  1.00 98.00           C  
ATOM   2106 HG11 VAL A 133       1.992   7.886 -16.722  1.00 98.00           H  
ATOM   2107 HG12 VAL A 133       1.507   9.185 -17.836  1.00 98.00           H  
ATOM   2108 HG13 VAL A 133       3.094   8.402 -18.006  1.00 98.00           H  
ATOM   2109  CG2 VAL A 133      -0.013   6.953 -18.315  1.00 98.00           C  
ATOM   2110 HG21 VAL A 133      -0.424   6.154 -18.933  1.00 98.00           H  
ATOM   2111 HG22 VAL A 133      -0.597   7.862 -18.458  1.00 98.00           H  
ATOM   2112 HG23 VAL A 133      -0.066   6.645 -17.271  1.00 98.00           H  
ATOM   2113  N   LEU A 134       2.017   5.411 -21.187  1.00 98.06           N  
ATOM   2114  H   LEU A 134       2.860   5.401 -20.631  1.00 98.06           H  
ATOM   2115  CA  LEU A 134       1.580   4.165 -21.802  1.00 98.06           C  
ATOM   2116  HA  LEU A 134       0.924   4.402 -22.640  1.00 98.06           H  
ATOM   2117  C   LEU A 134       0.771   3.344 -20.794  1.00 98.06           C  
ATOM   2118  CB  LEU A 134       2.778   3.371 -22.343  1.00 98.06           C  
ATOM   2119  HB2 LEU A 134       3.412   3.092 -21.501  1.00 98.06           H  
ATOM   2120  HB3 LEU A 134       2.413   2.448 -22.792  1.00 98.06           H  
ATOM   2121  O   LEU A 134       1.055   3.316 -19.597  1.00 98.06           O  
ATOM   2122  CG  LEU A 134       3.626   4.125 -23.384  1.00 98.06           C  
ATOM   2123  HG  LEU A 134       3.912   5.106 -23.006  1.00 98.06           H  
ATOM   2124  CD1 LEU A 134       4.902   3.336 -23.678  1.00 98.06           C  
ATOM   2125 HD11 LEU A 134       5.504   3.879 -24.406  1.00 98.06           H  
ATOM   2126 HD12 LEU A 134       5.474   3.243 -22.755  1.00 98.06           H  
ATOM   2127 HD13 LEU A 134       4.656   2.345 -24.060  1.00 98.06           H  
ATOM   2128  CD2 LEU A 134       2.860   4.294 -24.699  1.00 98.06           C  
ATOM   2129 HD21 LEU A 134       1.963   4.889 -24.526  1.00 98.06           H  
ATOM   2130 HD22 LEU A 134       3.481   4.827 -25.418  1.00 98.06           H  
ATOM   2131 HD23 LEU A 134       2.577   3.323 -25.105  1.00 98.06           H  
ATOM   2132  N   THR A 135      -0.197   2.574 -21.276  1.00 97.69           N  
ATOM   2133  H   THR A 135      -0.454   2.673 -22.247  1.00 97.69           H  
ATOM   2134  CA  THR A 135      -0.918   1.589 -20.445  1.00 97.69           C  
ATOM   2135  HA  THR A 135      -1.408   2.115 -19.626  1.00 97.69           H  
ATOM   2136  C   THR A 135       0.001   0.520 -19.830  1.00 97.69           C  
ATOM   2137  CB  THR A 135      -1.983   0.872 -21.273  1.00 97.69           C  
ATOM   2138  HB  THR A 135      -2.454   0.100 -20.664  1.00 97.69           H  
ATOM   2139  O   THR A 135      -0.371  -0.105 -18.834  1.00 97.69           O  
ATOM   2140  CG2 THR A 135      -3.059   1.804 -21.809  1.00 97.69           C  
ATOM   2141 HG21 THR A 135      -3.464   2.408 -20.997  1.00 97.69           H  
ATOM   2142 HG22 THR A 135      -2.641   2.467 -22.566  1.00 97.69           H  
ATOM   2143 HG23 THR A 135      -3.863   1.221 -22.259  1.00 97.69           H  
ATOM   2144  OG1 THR A 135      -1.338   0.294 -22.373  1.00 97.69           O  
ATOM   2145  HG1 THR A 135      -1.991  -0.161 -22.910  1.00 97.69           H  
ATOM   2146  N   SER A 136       1.192   0.313 -20.409  1.00 96.75           N  
ATOM   2147  H   SER A 136       1.399   0.859 -21.233  1.00 96.75           H  
ATOM   2148  CA  SER A 136       2.234  -0.607 -19.936  1.00 96.75           C  
ATOM   2149  HA  SER A 136       1.760  -1.370 -19.318  1.00 96.75           H  
ATOM   2150  C   SER A 136       3.310   0.040 -19.060  1.00 96.75           C  
ATOM   2151  CB  SER A 136       2.886  -1.326 -21.118  1.00 96.75           C  
ATOM   2152  HB2 SER A 136       2.121  -1.916 -21.622  1.00 96.75           H  
ATOM   2153  HB3 SER A 136       3.655  -2.008 -20.757  1.00 96.75           H  
ATOM   2154  O   SER A 136       4.257  -0.652 -18.678  1.00 96.75           O  
ATOM   2155  OG  SER A 136       3.453  -0.411 -22.041  1.00 96.75           O  
ATOM   2156  HG  SER A 136       4.065   0.162 -21.575  1.00 96.75           H  
ATOM   2157  N   ASP A 137       3.187   1.330 -18.746  1.00 97.06           N  
ATOM   2158  H   ASP A 137       2.400   1.867 -19.080  1.00 97.06           H  
ATOM   2159  CA  ASP A 137       4.115   2.010 -17.844  1.00 97.06           C  
ATOM   2160  HA  ASP A 137       5.136   1.799 -18.160  1.00 97.06           H  
ATOM   2161  C   ASP A 137       3.963   1.473 -16.419  1.00 97.06           C  
ATOM   2162  CB  ASP A 137       3.910   3.531 -17.904  1.00 97.06           C  
ATOM   2163  HB2 ASP A 137       4.379   3.992 -17.034  1.00 97.06           H  
ATOM   2164  HB3 ASP A 137       2.847   3.760 -17.837  1.00 97.06           H  
ATOM   2165  O   ASP A 137       2.854   1.241 -15.920  1.00 97.06           O  
ATOM   2166  CG  ASP A 137       4.508   4.169 -19.165  1.00 97.06           C  
ATOM   2167  OD1 ASP A 137       5.236   3.473 -19.910  1.00 97.06           O  
ATOM   2168  OD2 ASP A 137       4.180   5.350 -19.414  1.00 97.06           O  
ATOM   2169  N   GLN A 138       5.097   1.242 -15.758  1.00 96.38           N  
ATOM   2170  H   GLN A 138       5.962   1.555 -16.175  1.00 96.38           H  
ATOM   2171  CA  GLN A 138       5.103   0.746 -14.387  1.00 96.38           C  
ATOM   2172  HA  GLN A 138       4.297   0.018 -14.295  1.00 96.38           H  
ATOM   2173  C   GLN A 138       4.806   1.877 -13.394  1.00 96.38           C  
ATOM   2174  CB  GLN A 138       6.420   0.003 -14.103  1.00 96.38           C  
ATOM   2175  HB2 GLN A 138       6.679  -0.596 -14.976  1.00 96.38           H  
ATOM   2176  HB3 GLN A 138       6.265  -0.669 -13.259  1.00 96.38           H  
ATOM   2177  O   GLN A 138       4.824   3.058 -13.733  1.00 96.38           O  
ATOM   2178  CG  GLN A 138       7.591   0.928 -13.751  1.00 96.38           C  
ATOM   2179  HG2 GLN A 138       7.530   1.190 -12.695  1.00 96.38           H  
ATOM   2180  HG3 GLN A 138       7.516   1.860 -14.311  1.00 96.38           H  
ATOM   2181  CD  GLN A 138       8.951   0.288 -13.987  1.00 96.38           C  
ATOM   2182  NE2 GLN A 138       9.847   0.942 -14.688  1.00 96.38           N  
ATOM   2183 HE21 GLN A 138      10.806   0.623 -14.680  1.00 96.38           H  
ATOM   2184 HE22 GLN A 138       9.605   1.841 -15.079  1.00 96.38           H  
ATOM   2185  OE1 GLN A 138       9.234  -0.805 -13.509  1.00 96.38           O  
ATOM   2186  N   THR A 139       4.580   1.526 -12.127  1.00 96.44           N  
ATOM   2187  H   THR A 139       4.418   0.549 -11.928  1.00 96.44           H  
ATOM   2188  CA  THR A 139       4.315   2.521 -11.071  1.00 96.44           C  
ATOM   2189  HA  THR A 139       3.376   3.024 -11.301  1.00 96.44           H  
ATOM   2190  C   THR A 139       5.362   3.635 -10.978  1.00 96.44           C  
ATOM   2191  CB  THR A 139       4.153   1.825  -9.716  1.00 96.44           C  
ATOM   2192  HB  THR A 139       5.055   1.258  -9.489  1.00 96.44           H  
ATOM   2193  O   THR A 139       4.979   4.777 -10.741  1.00 96.44           O  
ATOM   2194  CG2 THR A 139       3.854   2.774  -8.556  1.00 96.44           C  
ATOM   2195 HG21 THR A 139       3.673   2.195  -7.650  1.00 96.44           H  
ATOM   2196 HG22 THR A 139       4.703   3.434  -8.379  1.00 96.44           H  
ATOM   2197 HG23 THR A 139       2.973   3.372  -8.788  1.00 96.44           H  
ATOM   2198  OG1 THR A 139       3.052   0.947  -9.779  1.00 96.44           O  
ATOM   2199  HG1 THR A 139       3.365   0.081  -9.509  1.00 96.44           H  
ATOM   2200  N   GLU A 140       6.649   3.328 -11.169  1.00 94.69           N  
ATOM   2201  H   GLU A 140       6.900   2.381 -11.416  1.00 94.69           H  
ATOM   2202  CA  GLU A 140       7.720   4.336 -11.128  1.00 94.69           C  
ATOM   2203  HA  GLU A 140       7.601   4.930 -10.222  1.00 94.69           H  
ATOM   2204  C   GLU A 140       7.637   5.303 -12.317  1.00 94.69           C  
ATOM   2205  CB  GLU A 140       9.097   3.650 -11.069  1.00 94.69           C  
ATOM   2206  HB2 GLU A 140       9.377   3.328 -12.072  1.00 94.69           H  
ATOM   2207  HB3 GLU A 140       9.037   2.754 -10.452  1.00 94.69           H  
ATOM   2208  O   GLU A 140       7.671   6.509 -12.110  1.00 94.69           O  
ATOM   2209  CG  GLU A 140      10.199   4.573 -10.509  1.00 94.69           C  
ATOM   2210  HG2 GLU A 140      11.158   4.093 -10.701  1.00 94.69           H  
ATOM   2211  HG3 GLU A 140      10.185   5.519 -11.050  1.00 94.69           H  
ATOM   2212  CD  GLU A 140      10.091   4.838  -8.990  1.00 94.69           C  
ATOM   2213  OE1 GLU A 140      10.879   5.652  -8.460  1.00 94.69           O  
ATOM   2214  OE2 GLU A 140       9.288   4.154  -8.303  1.00 94.69           O  
ATOM   2215  N   ASP A 141       7.411   4.795 -13.532  1.00 96.62           N  
ATOM   2216  H   ASP A 141       7.399   3.793 -13.654  1.00 96.62           H  
ATOM   2217  CA  ASP A 141       7.308   5.617 -14.746  1.00 96.62           C  
ATOM   2218  HA  ASP A 141       8.228   6.188 -14.872  1.00 96.62           H  
ATOM   2219  C   ASP A 141       6.128   6.609 -14.633  1.00 96.62           C  
ATOM   2220  CB  ASP A 141       7.111   4.710 -15.981  1.00 96.62           C  
ATOM   2221  HB2 ASP A 141       7.139   5.327 -16.879  1.00 96.62           H  
ATOM   2222  HB3 ASP A 141       6.114   4.279 -15.896  1.00 96.62           H  
ATOM   2223  O   ASP A 141       6.243   7.796 -14.941  1.00 96.62           O  
ATOM   2224  CG  ASP A 141       8.090   3.534 -16.153  1.00 96.62           C  
ATOM   2225  OD1 ASP A 141       9.243   3.573 -15.670  1.00 96.62           O  
ATOM   2226  OD2 ASP A 141       7.645   2.465 -16.637  1.00 96.62           O  
ATOM   2227  N   VAL A 142       4.987   6.149 -14.099  1.00 98.19           N  
ATOM   2228  H   VAL A 142       4.939   5.163 -13.887  1.00 98.19           H  
ATOM   2229  CA  VAL A 142       3.823   7.016 -13.844  1.00 98.19           C  
ATOM   2230  HA  VAL A 142       3.624   7.589 -14.750  1.00 98.19           H  
ATOM   2231  C   VAL A 142       4.109   8.027 -12.728  1.00 98.19           C  
ATOM   2232  CB  VAL A 142       2.570   6.182 -13.515  1.00 98.19           C  
ATOM   2233  HB  VAL A 142       2.766   5.589 -12.622  1.00 98.19           H  
ATOM   2234  O   VAL A 142       3.661   9.171 -12.806  1.00 98.19           O  
ATOM   2235  CG1 VAL A 142       1.333   7.056 -13.254  1.00 98.19           C  
ATOM   2236 HG11 VAL A 142       1.496   7.715 -12.401  1.00 98.19           H  
ATOM   2237 HG12 VAL A 142       1.129   7.669 -14.132  1.00 98.19           H  
ATOM   2238 HG13 VAL A 142       0.473   6.423 -13.039  1.00 98.19           H  
ATOM   2239  CG2 VAL A 142       2.208   5.236 -14.671  1.00 98.19           C  
ATOM   2240 HG21 VAL A 142       2.100   5.800 -15.597  1.00 98.19           H  
ATOM   2241 HG22 VAL A 142       2.996   4.497 -14.818  1.00 98.19           H  
ATOM   2242 HG23 VAL A 142       1.276   4.710 -14.467  1.00 98.19           H  
ATOM   2243  N   LEU A 143       4.844   7.636 -11.683  1.00 97.81           N  
ATOM   2244  H   LEU A 143       5.250   6.711 -11.700  1.00 97.81           H  
ATOM   2245  CA  LEU A 143       5.234   8.543 -10.602  1.00 97.81           C  
ATOM   2246  HA  LEU A 143       4.335   9.034 -10.232  1.00 97.81           H  
ATOM   2247  C   LEU A 143       6.173   9.647 -11.115  1.00 97.81           C  
ATOM   2248  CB  LEU A 143       5.859   7.720  -9.459  1.00 97.81           C  
ATOM   2249  HB2 LEU A 143       5.127   6.993  -9.108  1.00 97.81           H  
ATOM   2250  HB3 LEU A 143       6.714   7.170  -9.852  1.00 97.81           H  
ATOM   2251  O   LEU A 143       5.964  10.813 -10.783  1.00 97.81           O  
ATOM   2252  CG  LEU A 143       6.349   8.557  -8.266  1.00 97.81           C  
ATOM   2253  HG  LEU A 143       7.081   9.285  -8.617  1.00 97.81           H  
ATOM   2254  CD1 LEU A 143       5.211   9.304  -7.564  1.00 97.81           C  
ATOM   2255 HD11 LEU A 143       4.785  10.040  -8.246  1.00 97.81           H  
ATOM   2256 HD12 LEU A 143       5.612   9.834  -6.700  1.00 97.81           H  
ATOM   2257 HD13 LEU A 143       4.440   8.603  -7.244  1.00 97.81           H  
ATOM   2258  CD2 LEU A 143       7.026   7.654  -7.235  1.00 97.81           C  
ATOM   2259 HD21 LEU A 143       7.409   8.256  -6.411  1.00 97.81           H  
ATOM   2260 HD22 LEU A 143       7.869   7.145  -7.703  1.00 97.81           H  
ATOM   2261 HD23 LEU A 143       6.325   6.910  -6.858  1.00 97.81           H  
ATOM   2262  N   GLU A 144       7.146   9.298 -11.958  1.00 96.88           N  
ATOM   2263  H   GLU A 144       7.280   8.318 -12.159  1.00 96.88           H  
ATOM   2264  CA  GLU A 144       8.045  10.240 -12.632  1.00 96.88           C  
ATOM   2265  HA  GLU A 144       8.543  10.861 -11.888  1.00 96.88           H  
ATOM   2266  C   GLU A 144       7.268  11.185 -13.562  1.00 96.88           C  
ATOM   2267  CB  GLU A 144       9.128   9.472 -13.414  1.00 96.88           C  
ATOM   2268  HB2 GLU A 144       8.652   8.713 -14.035  1.00 96.88           H  
ATOM   2269  HB3 GLU A 144       9.638  10.179 -14.068  1.00 96.88           H  
ATOM   2270  O   GLU A 144       7.466  12.398 -13.506  1.00 96.88           O  
ATOM   2271  CG  GLU A 144      10.184   8.809 -12.505  1.00 96.88           C  
ATOM   2272  HG2 GLU A 144      10.678   9.592 -11.930  1.00 96.88           H  
ATOM   2273  HG3 GLU A 144       9.686   8.150 -11.794  1.00 96.88           H  
ATOM   2274  CD  GLU A 144      11.253   8.006 -13.280  1.00 96.88           C  
ATOM   2275  OE1 GLU A 144      12.092   7.345 -12.617  1.00 96.88           O  
ATOM   2276  OE2 GLU A 144      11.264   8.067 -14.531  1.00 96.88           O  
ATOM   2277  N   ALA A 145       6.305  10.677 -14.340  1.00 98.12           N  
ATOM   2278  H   ALA A 145       6.227   9.672 -14.409  1.00 98.12           H  
ATOM   2279  CA  ALA A 145       5.454  11.509 -15.194  1.00 98.12           C  
ATOM   2280  HA  ALA A 145       6.097  12.071 -15.872  1.00 98.12           H  
ATOM   2281  C   ALA A 145       4.625  12.528 -14.386  1.00 98.12           C  
ATOM   2282  CB  ALA A 145       4.552  10.593 -16.030  1.00 98.12           C  
ATOM   2283  HB1 ALA A 145       5.164   9.896 -16.602  1.00 98.12           H  
ATOM   2284  HB2 ALA A 145       3.962  11.191 -16.724  1.00 98.12           H  
ATOM   2285  HB3 ALA A 145       3.883  10.026 -15.382  1.00 98.12           H  
ATOM   2286  O   ALA A 145       4.492  13.689 -14.783  1.00 98.12           O  
ATOM   2287  N   VAL A 146       4.086  12.121 -13.230  1.00 98.62           N  
ATOM   2288  H   VAL A 146       4.218  11.154 -12.970  1.00 98.62           H  
ATOM   2289  CA  VAL A 146       3.359  13.019 -12.313  1.00 98.62           C  
ATOM   2290  HA  VAL A 146       2.622  13.588 -12.880  1.00 98.62           H  
ATOM   2291  C   VAL A 146       4.301  14.044 -11.687  1.00 98.62           C  
ATOM   2292  CB  VAL A 146       2.615  12.215 -11.231  1.00 98.62           C  
ATOM   2293  HB  VAL A 146       3.311  11.531 -10.745  1.00 98.62           H  
ATOM   2294  O   VAL A 146       3.947  15.221 -11.613  1.00 98.62           O  
ATOM   2295  CG1 VAL A 146       1.985  13.110 -10.154  1.00 98.62           C  
ATOM   2296 HG11 VAL A 146       2.771  13.594  -9.575  1.00 98.62           H  
ATOM   2297 HG12 VAL A 146       1.384  12.505  -9.475  1.00 98.62           H  
ATOM   2298 HG13 VAL A 146       1.356  13.870 -10.618  1.00 98.62           H  
ATOM   2299  CG2 VAL A 146       1.467  11.399 -11.835  1.00 98.62           C  
ATOM   2300 HG21 VAL A 146       1.815  10.816 -12.687  1.00 98.62           H  
ATOM   2301 HG22 VAL A 146       1.089  10.710 -11.080  1.00 98.62           H  
ATOM   2302 HG23 VAL A 146       0.667  12.058 -12.173  1.00 98.62           H  
ATOM   2303  N   ALA A 147       5.495  13.628 -11.264  1.00 97.56           N  
ATOM   2304  H   ALA A 147       5.735  12.652 -11.360  1.00 97.56           H  
ATOM   2305  CA  ALA A 147       6.501  14.522 -10.703  1.00 97.56           C  
ATOM   2306  HA  ALA A 147       6.075  15.041  -9.844  1.00 97.56           H  
ATOM   2307  C   ALA A 147       6.941  15.587 -11.715  1.00 97.56           C  
ATOM   2308  CB  ALA A 147       7.685  13.685 -10.227  1.00 97.56           C  
ATOM   2309  HB1 ALA A 147       8.473  14.352  -9.878  1.00 97.56           H  
ATOM   2310  HB2 ALA A 147       7.376  13.019  -9.422  1.00 97.56           H  
ATOM   2311  HB3 ALA A 147       8.084  13.090 -11.049  1.00 97.56           H  
ATOM   2312  O   ALA A 147       6.889  16.777 -11.403  1.00 97.56           O  
ATOM   2313  N   ALA A 148       7.259  15.175 -12.944  1.00 97.88           N  
ATOM   2314  H   ALA A 148       7.313  14.181 -13.118  1.00 97.88           H  
ATOM   2315  CA  ALA A 148       7.608  16.073 -14.038  1.00 97.88           C  
ATOM   2316  HA  ALA A 148       8.482  16.657 -13.751  1.00 97.88           H  
ATOM   2317  C   ALA A 148       6.467  17.051 -14.351  1.00 97.88           C  
ATOM   2318  CB  ALA A 148       7.965  15.220 -15.261  1.00 97.88           C  
ATOM   2319  HB1 ALA A 148       8.803  14.566 -15.020  1.00 97.88           H  
ATOM   2320  HB2 ALA A 148       8.253  15.868 -16.089  1.00 97.88           H  
ATOM   2321  HB3 ALA A 148       7.114  14.608 -15.560  1.00 97.88           H  
ATOM   2322  O   ALA A 148       6.699  18.242 -14.531  1.00 97.88           O  
ATOM   2323  N   LYS A 149       5.210  16.586 -14.340  1.00 98.19           N  
ATOM   2324  H   LYS A 149       5.076  15.593 -14.214  1.00 98.19           H  
ATOM   2325  CA  LYS A 149       4.037  17.446 -14.566  1.00 98.19           C  
ATOM   2326  HA  LYS A 149       4.220  17.987 -15.494  1.00 98.19           H  
ATOM   2327  C   LYS A 149       3.839  18.513 -13.481  1.00 98.19           C  
ATOM   2328  CB  LYS A 149       2.797  16.545 -14.702  1.00 98.19           C  
ATOM   2329  HB2 LYS A 149       3.008  15.781 -15.451  1.00 98.19           H  
ATOM   2330  HB3 LYS A 149       2.616  16.038 -13.754  1.00 98.19           H  
ATOM   2331  O   LYS A 149       3.183  19.521 -13.741  1.00 98.19           O  
ATOM   2332  CG  LYS A 149       1.510  17.271 -15.117  1.00 98.19           C  
ATOM   2333  HG2 LYS A 149       0.721  16.526 -15.218  1.00 98.19           H  
ATOM   2334  HG3 LYS A 149       1.208  17.980 -14.346  1.00 98.19           H  
ATOM   2335  CD  LYS A 149       1.680  17.994 -16.456  1.00 98.19           C  
ATOM   2336  HD2 LYS A 149       2.050  17.281 -17.193  1.00 98.19           H  
ATOM   2337  HD3 LYS A 149       2.398  18.807 -16.348  1.00 98.19           H  
ATOM   2338  CE  LYS A 149       0.346  18.569 -16.920  1.00 98.19           C  
ATOM   2339  HE2 LYS A 149      -0.386  17.762 -16.942  1.00 98.19           H  
ATOM   2340  HE3 LYS A 149       0.020  19.316 -16.196  1.00 98.19           H  
ATOM   2341  NZ  LYS A 149       0.495  19.168 -18.267  1.00 98.19           N  
ATOM   2342  HZ1 LYS A 149       0.793  18.454 -18.916  1.00 98.19           H  
ATOM   2343  HZ2 LYS A 149      -0.382  19.555 -18.586  1.00 98.19           H  
ATOM   2344  HZ3 LYS A 149       1.201  19.890 -18.244  1.00 98.19           H  
ATOM   2345  N   LEU A 150       4.357  18.272 -12.279  1.00 98.12           N  
ATOM   2346  H   LEU A 150       4.881  17.416 -12.167  1.00 98.12           H  
ATOM   2347  CA  LEU A 150       4.268  19.161 -11.122  1.00 98.12           C  
ATOM   2348  HA  LEU A 150       3.457  19.874 -11.275  1.00 98.12           H  
ATOM   2349  C   LEU A 150       5.529  20.012 -10.909  1.00 98.12           C  
ATOM   2350  CB  LEU A 150       3.966  18.303  -9.878  1.00 98.12           C  
ATOM   2351  HB2 LEU A 150       4.714  17.512  -9.824  1.00 98.12           H  
ATOM   2352  HB3 LEU A 150       4.076  18.914  -8.982  1.00 98.12           H  
ATOM   2353  O   LEU A 150       5.544  20.795  -9.960  1.00 98.12           O  
ATOM   2354  CG  LEU A 150       2.563  17.673  -9.861  1.00 98.12           C  
ATOM   2355  HG  LEU A 150       2.363  17.159 -10.802  1.00 98.12           H  
ATOM   2356  CD1 LEU A 150       2.485  16.654  -8.725  1.00 98.12           C  
ATOM   2357 HD11 LEU A 150       1.515  16.157  -8.741  1.00 98.12           H  
ATOM   2358 HD12 LEU A 150       3.256  15.898  -8.876  1.00 98.12           H  
ATOM   2359 HD13 LEU A 150       2.652  17.144  -7.766  1.00 98.12           H  
ATOM   2360  CD2 LEU A 150       1.472  18.727  -9.641  1.00 98.12           C  
ATOM   2361 HD21 LEU A 150       1.684  19.297  -8.737  1.00 98.12           H  
ATOM   2362 HD22 LEU A 150       1.439  19.401 -10.497  1.00 98.12           H  
ATOM   2363 HD23 LEU A 150       0.502  18.240  -9.544  1.00 98.12           H  
ATOM   2364  N   ASP A 151       6.565  19.854 -11.739  1.00 97.94           N  
ATOM   2365  H   ASP A 151       6.451  19.257 -12.546  1.00 97.94           H  
ATOM   2366  CA  ASP A 151       7.911  20.410 -11.531  1.00 97.94           C  
ATOM   2367  HA  ASP A 151       8.543  19.983 -12.308  1.00 97.94           H  
ATOM   2368  C   ASP A 151       8.548  19.977 -10.190  1.00 97.94           C  
ATOM   2369  CB  ASP A 151       7.928  21.936 -11.746  1.00 97.94           C  
ATOM   2370  HB2 ASP A 151       8.951  22.293 -11.627  1.00 97.94           H  
ATOM   2371  HB3 ASP A 151       7.323  22.421 -10.979  1.00 97.94           H  
ATOM   2372  O   ASP A 151       9.285  20.734  -9.548  1.00 97.94           O  
ATOM   2373  CG  ASP A 151       7.448  22.375 -13.132  1.00 97.94           C  
ATOM   2374  OD1 ASP A 151       7.964  21.827 -14.130  1.00 97.94           O  
ATOM   2375  OD2 ASP A 151       6.623  23.320 -13.183  1.00 97.94           O  
ATOM   2376  N   LEU A 152       8.244  18.759  -9.722  1.00 97.06           N  
ATOM   2377  H   LEU A 152       7.704  18.150 -10.320  1.00 97.06           H  
ATOM   2378  CA  LEU A 152       8.859  18.190  -8.523  1.00 97.06           C  
ATOM   2379  HA  LEU A 152       8.907  18.983  -7.777  1.00 97.06           H  
ATOM   2380  C   LEU A 152      10.277  17.684  -8.859  1.00 97.06           C  
ATOM   2381  CB  LEU A 152       7.975  17.064  -7.959  1.00 97.06           C  
ATOM   2382  HB2 LEU A 152       7.939  16.264  -8.698  1.00 97.06           H  
ATOM   2383  HB3 LEU A 152       6.960  17.434  -7.818  1.00 97.06           H  
ATOM   2384  O   LEU A 152      10.408  16.857  -9.759  1.00 97.06           O  
ATOM   2385  CG  LEU A 152       8.497  16.486  -6.627  1.00 97.06           C  
ATOM   2386  HG  LEU A 152       9.555  16.239  -6.715  1.00 97.06           H  
ATOM   2387  CD1 LEU A 152       8.308  17.468  -5.464  1.00 97.06           C  
ATOM   2388 HD11 LEU A 152       8.862  18.388  -5.650  1.00 97.06           H  
ATOM   2389 HD12 LEU A 152       8.683  17.016  -4.545  1.00 97.06           H  
ATOM   2390 HD13 LEU A 152       7.250  17.702  -5.348  1.00 97.06           H  
ATOM   2391  CD2 LEU A 152       7.743  15.204  -6.276  1.00 97.06           C  
ATOM   2392 HD21 LEU A 152       6.681  15.409  -6.146  1.00 97.06           H  
ATOM   2393 HD22 LEU A 152       8.152  14.778  -5.360  1.00 97.06           H  
ATOM   2394 HD23 LEU A 152       7.874  14.478  -7.079  1.00 97.06           H  
ATOM   2395  N   PRO A 153      11.328  18.112  -8.135  1.00 95.12           N  
ATOM   2396  CA  PRO A 153      12.689  17.639  -8.375  1.00 95.12           C  
ATOM   2397  HA  PRO A 153      12.979  17.917  -9.388  1.00 95.12           H  
ATOM   2398  C   PRO A 153      12.866  16.131  -8.192  1.00 95.12           C  
ATOM   2399  CB  PRO A 153      13.575  18.373  -7.369  1.00 95.12           C  
ATOM   2400  HB2 PRO A 153      13.677  17.779  -6.460  1.00 95.12           H  
ATOM   2401  HB3 PRO A 153      14.556  18.605  -7.783  1.00 95.12           H  
ATOM   2402  O   PRO A 153      12.295  15.538  -7.272  1.00 95.12           O  
ATOM   2403  CG  PRO A 153      12.784  19.625  -7.037  1.00 95.12           C  
ATOM   2404  HG2 PRO A 153      12.985  20.396  -7.781  1.00 95.12           H  
ATOM   2405  HG3 PRO A 153      13.033  19.965  -6.032  1.00 95.12           H  
ATOM   2406  CD  PRO A 153      11.332  19.171  -7.141  1.00 95.12           C  
ATOM   2407  HD2 PRO A 153      11.002  18.763  -6.186  1.00 95.12           H  
ATOM   2408  HD3 PRO A 153      10.707  20.013  -7.439  1.00 95.12           H  
ATOM   2409  N   ASP A 154      13.761  15.551  -8.991  1.00 92.06           N  
ATOM   2410  H   ASP A 154      14.037  16.054  -9.822  1.00 92.06           H  
ATOM   2411  CA  ASP A 154      14.083  14.119  -8.996  1.00 92.06           C  
ATOM   2412  HA  ASP A 154      13.222  13.561  -9.363  1.00 92.06           H  
ATOM   2413  C   ASP A 154      14.469  13.575  -7.615  1.00 92.06           C  
ATOM   2414  CB  ASP A 154      15.249  13.858  -9.963  1.00 92.06           C  
ATOM   2415  HB2 ASP A 154      15.490  12.796  -9.936  1.00 92.06           H  
ATOM   2416  HB3 ASP A 154      16.124  14.407  -9.614  1.00 92.06           H  
ATOM   2417  O   ASP A 154      14.080  12.472  -7.228  1.00 92.06           O  
ATOM   2418  CG  ASP A 154      14.971  14.246 -11.418  1.00 92.06           C  
ATOM   2419  OD1 ASP A 154      13.799  14.525 -11.745  1.00 92.06           O  
ATOM   2420  OD2 ASP A 154      15.969  14.319 -12.167  1.00 92.06           O  
ATOM   2421  N   ASP A 155      15.214  14.354  -6.824  1.00 91.06           N  
ATOM   2422  H   ASP A 155      15.406  15.301  -7.118  1.00 91.06           H  
ATOM   2423  CA  ASP A 155      15.661  13.935  -5.496  1.00 91.06           C  
ATOM   2424  HA  ASP A 155      15.996  12.902  -5.588  1.00 91.06           H  
ATOM   2425  C   ASP A 155      14.538  13.919  -4.446  1.00 91.06           C  
ATOM   2426  CB  ASP A 155      16.877  14.763  -5.055  1.00 91.06           C  
ATOM   2427  HB2 ASP A 155      17.596  14.810  -5.873  1.00 91.06           H  
ATOM   2428  HB3 ASP A 155      17.361  14.234  -4.234  1.00 91.06           H  
ATOM   2429  O   ASP A 155      14.732  13.353  -3.365  1.00 91.06           O  
ATOM   2430  CG  ASP A 155      16.541  16.185  -4.599  1.00 91.06           C  
ATOM   2431  OD1 ASP A 155      15.833  16.887  -5.353  1.00 91.06           O  
ATOM   2432  OD2 ASP A 155      17.055  16.545  -3.508  1.00 91.06           O  
ATOM   2433  N   LEU A 156      13.366  14.474  -4.777  1.00 94.44           N  
ATOM   2434  H   LEU A 156      13.301  14.912  -5.685  1.00 94.44           H  
ATOM   2435  CA  LEU A 156      12.168  14.469  -3.941  1.00 94.44           C  
ATOM   2436  HA  LEU A 156      12.464  14.188  -2.931  1.00 94.44           H  
ATOM   2437  C   LEU A 156      11.107  13.449  -4.372  1.00 94.44           C  
ATOM   2438  CB  LEU A 156      11.568  15.880  -3.869  1.00 94.44           C  
ATOM   2439  HB2 LEU A 156      10.638  15.822  -3.303  1.00 94.44           H  
ATOM   2440  HB3 LEU A 156      11.329  16.219  -4.877  1.00 94.44           H  
ATOM   2441  O   LEU A 156      10.247  13.121  -3.554  1.00 94.44           O  
ATOM   2442  CG  LEU A 156      12.478  16.919  -3.195  1.00 94.44           C  
ATOM   2443  HG  LEU A 156      13.356  17.102  -3.814  1.00 94.44           H  
ATOM   2444  CD1 LEU A 156      11.700  18.222  -3.054  1.00 94.44           C  
ATOM   2445 HD11 LEU A 156      12.353  18.950  -2.575  1.00 94.44           H  
ATOM   2446 HD12 LEU A 156      11.406  18.579  -4.041  1.00 94.44           H  
ATOM   2447 HD13 LEU A 156      10.818  18.071  -2.431  1.00 94.44           H  
ATOM   2448  CD2 LEU A 156      12.929  16.507  -1.790  1.00 94.44           C  
ATOM   2449 HD21 LEU A 156      12.075  16.211  -1.182  1.00 94.44           H  
ATOM   2450 HD22 LEU A 156      13.638  15.681  -1.857  1.00 94.44           H  
ATOM   2451 HD23 LEU A 156      13.444  17.337  -1.306  1.00 94.44           H  
ATOM   2452  N   ILE A 157      11.165  12.908  -5.596  1.00 94.75           N  
ATOM   2453  H   ILE A 157      11.889  13.232  -6.221  1.00 94.75           H  
ATOM   2454  CA  ILE A 157      10.155  11.968  -6.130  1.00 94.75           C  
ATOM   2455  HA  ILE A 157       9.207  12.495  -6.232  1.00 94.75           H  
ATOM   2456  C   ILE A 157       9.921  10.801  -5.170  1.00 94.75           C  
ATOM   2457  CB  ILE A 157      10.574  11.446  -7.527  1.00 94.75           C  
ATOM   2458  HB  ILE A 157      11.560  10.986  -7.459  1.00 94.75           H  
ATOM   2459  O   ILE A 157       8.784  10.466  -4.839  1.00 94.75           O  
ATOM   2460  CG1 ILE A 157      10.646  12.633  -8.506  1.00 94.75           C  
ATOM   2461 HG12 ILE A 157       9.698  13.170  -8.477  1.00 94.75           H  
ATOM   2462 HG13 ILE A 157      11.417  13.323  -8.163  1.00 94.75           H  
ATOM   2463  CG2 ILE A 157       9.582  10.388  -8.044  1.00 94.75           C  
ATOM   2464 HG21 ILE A 157       8.600  10.844  -8.176  1.00 94.75           H  
ATOM   2465 HG22 ILE A 157       9.509   9.537  -7.367  1.00 94.75           H  
ATOM   2466 HG23 ILE A 157       9.918   9.985  -8.999  1.00 94.75           H  
ATOM   2467  CD1 ILE A 157      10.973  12.265  -9.960  1.00 94.75           C  
ATOM   2468 HD11 ILE A 157      11.139  13.178 -10.532  1.00 94.75           H  
ATOM   2469 HD12 ILE A 157      11.875  11.655  -9.996  1.00 94.75           H  
ATOM   2470 HD13 ILE A 157      10.145  11.723 -10.416  1.00 94.75           H  
ATOM   2471  N   GLY A 158      11.004  10.232  -4.645  1.00 92.12           N  
ATOM   2472  H   GLY A 158      11.904  10.561  -4.965  1.00 92.12           H  
ATOM   2473  CA  GLY A 158      10.925   9.064  -3.780  1.00 92.12           C  
ATOM   2474  HA2 GLY A 158      10.386   8.276  -4.306  1.00 92.12           H  
ATOM   2475  HA3 GLY A 158      11.947   8.728  -3.606  1.00 92.12           H  
ATOM   2476  C   GLY A 158      10.228   9.291  -2.428  1.00 92.12           C  
ATOM   2477  O   GLY A 158       9.821   8.326  -1.783  1.00 92.12           O  
ATOM   2478  N   TYR A 159      10.056  10.537  -1.974  1.00 94.94           N  
ATOM   2479  H   TYR A 159      10.324  11.314  -2.560  1.00 94.94           H  
ATOM   2480  CA  TYR A 159       9.287  10.822  -0.754  1.00 94.94           C  
ATOM   2481  HA  TYR A 159       9.597  10.127   0.026  1.00 94.94           H  
ATOM   2482  C   TYR A 159       7.778  10.615  -0.961  1.00 94.94           C  
ATOM   2483  CB  TYR A 159       9.585  12.241  -0.254  1.00 94.94           C  
ATOM   2484  HB2 TYR A 159       8.866  12.496   0.524  1.00 94.94           H  
ATOM   2485  HB3 TYR A 159       9.431  12.953  -1.064  1.00 94.94           H  
ATOM   2486  O   TYR A 159       7.017  10.624   0.010  1.00 94.94           O  
ATOM   2487  CG  TYR A 159      10.976  12.420   0.322  1.00 94.94           C  
ATOM   2488  CD1 TYR A 159      11.214  12.314   1.708  1.00 94.94           C  
ATOM   2489  HD1 TYR A 159      10.400  12.112   2.388  1.00 94.94           H  
ATOM   2490  CD2 TYR A 159      12.041  12.712  -0.542  1.00 94.94           C  
ATOM   2491  HD2 TYR A 159      11.859  12.767  -1.605  1.00 94.94           H  
ATOM   2492  CE1 TYR A 159      12.514  12.521   2.217  1.00 94.94           C  
ATOM   2493  HE1 TYR A 159      12.713  12.465   3.277  1.00 94.94           H  
ATOM   2494  CE2 TYR A 159      13.337  12.916  -0.041  1.00 94.94           C  
ATOM   2495  HE2 TYR A 159      14.147  13.158  -0.714  1.00 94.94           H  
ATOM   2496  OH  TYR A 159      14.837  13.019   1.815  1.00 94.94           O  
ATOM   2497  HH  TYR A 159      14.854  13.366   2.710  1.00 94.94           H  
ATOM   2498  CZ  TYR A 159      13.576  12.830   1.344  1.00 94.94           C  
ATOM   2499  N   PHE A 160       7.341  10.407  -2.203  1.00 96.19           N  
ATOM   2500  H   PHE A 160       8.019  10.376  -2.952  1.00 96.19           H  
ATOM   2501  CA  PHE A 160       5.954  10.211  -2.585  1.00 96.19           C  
ATOM   2502  HA  PHE A 160       5.325  10.290  -1.698  1.00 96.19           H  
ATOM   2503  C   PHE A 160       5.720   8.817  -3.167  1.00 96.19           C  
ATOM   2504  CB  PHE A 160       5.531  11.329  -3.548  1.00 96.19           C  
ATOM   2505  HB2 PHE A 160       6.145  11.282  -4.447  1.00 96.19           H  
ATOM   2506  HB3 PHE A 160       4.495  11.161  -3.843  1.00 96.19           H  
ATOM   2507  O   PHE A 160       6.627   8.068  -3.531  1.00 96.19           O  
ATOM   2508  CG  PHE A 160       5.634  12.716  -2.939  1.00 96.19           C  
ATOM   2509  CD1 PHE A 160       4.538  13.269  -2.251  1.00 96.19           C  
ATOM   2510  HD1 PHE A 160       3.607  12.723  -2.199  1.00 96.19           H  
ATOM   2511  CD2 PHE A 160       6.836  13.441  -3.026  1.00 96.19           C  
ATOM   2512  HD2 PHE A 160       7.680  13.022  -3.556  1.00 96.19           H  
ATOM   2513  CE1 PHE A 160       4.649  14.529  -1.636  1.00 96.19           C  
ATOM   2514  HE1 PHE A 160       3.809  14.946  -1.100  1.00 96.19           H  
ATOM   2515  CE2 PHE A 160       6.948  14.703  -2.417  1.00 96.19           C  
ATOM   2516  HE2 PHE A 160       7.880  15.245  -2.483  1.00 96.19           H  
ATOM   2517  CZ  PHE A 160       5.855  15.247  -1.719  1.00 96.19           C  
ATOM   2518  HZ  PHE A 160       5.944  16.215  -1.249  1.00 96.19           H  
ATOM   2519  N   SER A 161       4.455   8.424  -3.222  1.00 95.88           N  
ATOM   2520  H   SER A 161       3.745   9.046  -2.862  1.00 95.88           H  
ATOM   2521  CA  SER A 161       4.020   7.211  -3.905  1.00 95.88           C  
ATOM   2522  HA  SER A 161       4.673   7.023  -4.758  1.00 95.88           H  
ATOM   2523  C   SER A 161       2.602   7.373  -4.430  1.00 95.88           C  
ATOM   2524  CB  SER A 161       4.081   6.010  -2.958  1.00 95.88           C  
ATOM   2525  HB2 SER A 161       3.629   5.146  -3.445  1.00 95.88           H  
ATOM   2526  HB3 SER A 161       3.510   6.231  -2.057  1.00 95.88           H  
ATOM   2527  O   SER A 161       1.844   8.236  -3.981  1.00 95.88           O  
ATOM   2528  OG  SER A 161       5.421   5.689  -2.616  1.00 95.88           O  
ATOM   2529  HG  SER A 161       5.955   6.462  -2.816  1.00 95.88           H  
ATOM   2530  N   LEU A 162       2.244   6.491  -5.360  1.00 97.56           N  
ATOM   2531  H   LEU A 162       2.936   5.840  -5.705  1.00 97.56           H  
ATOM   2532  CA  LEU A 162       0.892   6.365  -5.879  1.00 97.56           C  
ATOM   2533  HA  LEU A 162       0.390   7.329  -5.806  1.00 97.56           H  
ATOM   2534  C   LEU A 162       0.094   5.359  -5.041  1.00 97.56           C  
ATOM   2535  CB  LEU A 162       0.951   5.970  -7.362  1.00 97.56           C  
ATOM   2536  HB2 LEU A 162       1.408   4.983  -7.439  1.00 97.56           H  
ATOM   2537  HB3 LEU A 162      -0.070   5.901  -7.738  1.00 97.56           H  
ATOM   2538  O   LEU A 162       0.564   4.262  -4.723  1.00 97.56           O  
ATOM   2539  CG  LEU A 162       1.739   6.938  -8.265  1.00 97.56           C  
ATOM   2540  HG  LEU A 162       2.772   6.992  -7.922  1.00 97.56           H  
ATOM   2541  CD1 LEU A 162       1.746   6.403  -9.693  1.00 97.56           C  
ATOM   2542 HD11 LEU A 162       0.734   6.361 -10.097  1.00 97.56           H  
ATOM   2543 HD12 LEU A 162       2.354   7.060 -10.314  1.00 97.56           H  
ATOM   2544 HD13 LEU A 162       2.199   5.412  -9.724  1.00 97.56           H  
ATOM   2545  CD2 LEU A 162       1.146   8.349  -8.273  1.00 97.56           C  
ATOM   2546 HD21 LEU A 162       1.717   8.973  -8.960  1.00 97.56           H  
ATOM   2547 HD22 LEU A 162       0.107   8.323  -8.601  1.00 97.56           H  
ATOM   2548 HD23 LEU A 162       1.211   8.796  -7.280  1.00 97.56           H  
ATOM   2549  N   PHE A 163      -1.133   5.726  -4.698  1.00 96.75           N  
ATOM   2550  H   PHE A 163      -1.431   6.662  -4.935  1.00 96.75           H  
ATOM   2551  CA  PHE A 163      -2.061   4.895  -3.940  1.00 96.75           C  
ATOM   2552  HA  PHE A 163      -1.625   3.911  -3.768  1.00 96.75           H  
ATOM   2553  C   PHE A 163      -3.341   4.703  -4.736  1.00 96.75           C  
ATOM   2554  CB  PHE A 163      -2.357   5.529  -2.575  1.00 96.75           C  
ATOM   2555  HB2 PHE A 163      -3.125   4.936  -2.079  1.00 96.75           H  
ATOM   2556  HB3 PHE A 163      -2.765   6.528  -2.727  1.00 96.75           H  
ATOM   2557  O   PHE A 163      -3.894   5.662  -5.265  1.00 96.75           O  
ATOM   2558  CG  PHE A 163      -1.148   5.626  -1.665  1.00 96.75           C  
ATOM   2559  CD1 PHE A 163      -0.937   4.672  -0.651  1.00 96.75           C  
ATOM   2560  HD1 PHE A 163      -1.641   3.865  -0.514  1.00 96.75           H  
ATOM   2561  CD2 PHE A 163      -0.227   6.677  -1.832  1.00 96.75           C  
ATOM   2562  HD2 PHE A 163      -0.381   7.417  -2.604  1.00 96.75           H  
ATOM   2563  CE1 PHE A 163       0.186   4.780   0.192  1.00 96.75           C  
ATOM   2564  HE1 PHE A 163       0.354   4.069   0.988  1.00 96.75           H  
ATOM   2565  CE2 PHE A 163       0.900   6.773  -1.000  1.00 96.75           C  
ATOM   2566  HE2 PHE A 163       1.597   7.587  -1.135  1.00 96.75           H  
ATOM   2567  CZ  PHE A 163       1.103   5.830   0.018  1.00 96.75           C  
ATOM   2568  HZ  PHE A 163       1.952   5.928   0.678  1.00 96.75           H  
ATOM   2569  N   LEU A 164      -3.836   3.470  -4.772  1.00 95.25           N  
ATOM   2570  H   LEU A 164      -3.359   2.749  -4.250  1.00 95.25           H  
ATOM   2571  CA  LEU A 164      -5.195   3.195  -5.203  1.00 95.25           C  
ATOM   2572  HA  LEU A 164      -5.434   3.827  -6.059  1.00 95.25           H  
ATOM   2573  C   LEU A 164      -6.137   3.533  -4.047  1.00 95.25           C  
ATOM   2574  CB  LEU A 164      -5.295   1.725  -5.624  1.00 95.25           C  
ATOM   2575  HB2 LEU A 164      -5.055   1.113  -4.754  1.00 95.25           H  
ATOM   2576  HB3 LEU A 164      -4.554   1.521  -6.397  1.00 95.25           H  
ATOM   2577  O   LEU A 164      -5.993   3.003  -2.937  1.00 95.25           O  
ATOM   2578  CG  LEU A 164      -6.687   1.338  -6.150  1.00 95.25           C  
ATOM   2579  HG  LEU A 164      -7.452   1.671  -5.450  1.00 95.25           H  
ATOM   2580  CD1 LEU A 164      -6.969   1.935  -7.530  1.00 95.25           C  
ATOM   2581 HD11 LEU A 164      -6.176   1.674  -8.231  1.00 95.25           H  
ATOM   2582 HD12 LEU A 164      -7.047   3.020  -7.462  1.00 95.25           H  
ATOM   2583 HD13 LEU A 164      -7.915   1.548  -7.908  1.00 95.25           H  
ATOM   2584  CD2 LEU A 164      -6.772  -0.185  -6.235  1.00 95.25           C  
ATOM   2585 HD21 LEU A 164      -6.414  -0.634  -5.309  1.00 95.25           H  
ATOM   2586 HD22 LEU A 164      -6.188  -0.549  -7.080  1.00 95.25           H  
ATOM   2587 HD23 LEU A 164      -7.820  -0.463  -6.351  1.00 95.25           H  
ATOM   2588  N   VAL A 165      -7.111   4.389  -4.315  1.00 95.88           N  
ATOM   2589  H   VAL A 165      -7.165   4.783  -5.244  1.00 95.88           H  
ATOM   2590  CA  VAL A 165      -8.143   4.785  -3.358  1.00 95.88           C  
ATOM   2591  HA  VAL A 165      -8.074   4.149  -2.475  1.00 95.88           H  
ATOM   2592  C   VAL A 165      -9.524   4.564  -3.954  1.00 95.88           C  
ATOM   2593  CB  VAL A 165      -7.971   6.240  -2.885  1.00 95.88           C  
ATOM   2594  HB  VAL A 165      -8.674   6.390  -2.066  1.00 95.88           H  
ATOM   2595  O   VAL A 165      -9.675   4.494  -5.172  1.00 95.88           O  
ATOM   2596  CG1 VAL A 165      -6.557   6.515  -2.351  1.00 95.88           C  
ATOM   2597 HG11 VAL A 165      -5.834   6.499  -3.166  1.00 95.88           H  
ATOM   2598 HG12 VAL A 165      -6.278   5.762  -1.613  1.00 95.88           H  
ATOM   2599 HG13 VAL A 165      -6.529   7.497  -1.878  1.00 95.88           H  
ATOM   2600  CG2 VAL A 165      -8.289   7.267  -3.975  1.00 95.88           C  
ATOM   2601 HG21 VAL A 165      -7.594   7.158  -4.808  1.00 95.88           H  
ATOM   2602 HG22 VAL A 165      -8.216   8.273  -3.563  1.00 95.88           H  
ATOM   2603 HG23 VAL A 165      -9.310   7.142  -4.336  1.00 95.88           H  
ATOM   2604  N   ARG A 166     -10.530   4.480  -3.088  1.00 94.44           N  
ATOM   2605  H   ARG A 166     -10.304   4.502  -2.104  1.00 94.44           H  
ATOM   2606  CA  ARG A 166     -11.939   4.598  -3.448  1.00 94.44           C  
ATOM   2607  HA  ARG A 166     -12.048   4.582  -4.532  1.00 94.44           H  
ATOM   2608  C   ARG A 166     -12.456   5.941  -2.946  1.00 94.44           C  
ATOM   2609  CB  ARG A 166     -12.704   3.403  -2.873  1.00 94.44           C  
ATOM   2610  HB2 ARG A 166     -12.686   3.450  -1.784  1.00 94.44           H  
ATOM   2611  HB3 ARG A 166     -12.209   2.484  -3.187  1.00 94.44           H  
ATOM   2612  O   ARG A 166     -12.360   6.231  -1.753  1.00 94.44           O  
ATOM   2613  CG  ARG A 166     -14.157   3.364  -3.354  1.00 94.44           C  
ATOM   2614  HG2 ARG A 166     -14.178   3.254  -4.438  1.00 94.44           H  
ATOM   2615  HG3 ARG A 166     -14.671   4.285  -3.077  1.00 94.44           H  
ATOM   2616  CD  ARG A 166     -14.872   2.177  -2.706  1.00 94.44           C  
ATOM   2617  HD2 ARG A 166     -14.866   2.313  -1.625  1.00 94.44           H  
ATOM   2618  HD3 ARG A 166     -14.339   1.260  -2.958  1.00 94.44           H  
ATOM   2619  NE  ARG A 166     -16.255   2.075  -3.188  1.00 94.44           N  
ATOM   2620  HE  ARG A 166     -16.499   2.582  -4.027  1.00 94.44           H  
ATOM   2621  NH1 ARG A 166     -17.123   0.608  -1.651  1.00 94.44           N  
ATOM   2622 HH11 ARG A 166     -17.922   0.093  -1.310  1.00 94.44           H  
ATOM   2623 HH12 ARG A 166     -16.235   0.601  -1.170  1.00 94.44           H  
ATOM   2624  NH2 ARG A 166     -18.411   1.453  -3.282  1.00 94.44           N  
ATOM   2625 HH21 ARG A 166     -19.254   1.022  -2.932  1.00 94.44           H  
ATOM   2626 HH22 ARG A 166     -18.448   2.037  -4.106  1.00 94.44           H  
ATOM   2627  CZ  ARG A 166     -17.254   1.376  -2.698  1.00 94.44           C  
ATOM   2628  N   GLU A 167     -12.954   6.758  -3.854  1.00 92.00           N  
ATOM   2629  H   GLU A 167     -13.007   6.439  -4.810  1.00 92.00           H  
ATOM   2630  CA  GLU A 167     -13.626   8.015  -3.554  1.00 92.00           C  
ATOM   2631  HA  GLU A 167     -13.042   8.570  -2.820  1.00 92.00           H  
ATOM   2632  C   GLU A 167     -15.002   7.734  -2.944  1.00 92.00           C  
ATOM   2633  CB  GLU A 167     -13.685   8.844  -4.843  1.00 92.00           C  
ATOM   2634  HB2 GLU A 167     -14.317   8.337  -5.572  1.00 92.00           H  
ATOM   2635  HB3 GLU A 167     -12.673   8.898  -5.245  1.00 92.00           H  
ATOM   2636  O   GLU A 167     -15.732   6.849  -3.395  1.00 92.00           O  
ATOM   2637  CG  GLU A 167     -14.189  10.278  -4.635  1.00 92.00           C  
ATOM   2638  HG2 GLU A 167     -13.676  10.701  -3.772  1.00 92.00           H  
ATOM   2639  HG3 GLU A 167     -15.257  10.252  -4.420  1.00 92.00           H  
ATOM   2640  CD  GLU A 167     -13.927  11.163  -5.869  1.00 92.00           C  
ATOM   2641  OE1 GLU A 167     -13.770  12.388  -5.672  1.00 92.00           O  
ATOM   2642  OE2 GLU A 167     -13.810  10.623  -7.000  1.00 92.00           O  
ATOM   2643  N   LYS A 168     -15.319   8.452  -1.870  1.00 87.56           N  
ATOM   2644  H   LYS A 168     -14.662   9.150  -1.552  1.00 87.56           H  
ATOM   2645  CA  LYS A 168     -16.602   8.387  -1.172  1.00 87.56           C  
ATOM   2646  HA  LYS A 168     -17.140   7.485  -1.464  1.00 87.56           H  
ATOM   2647  C   LYS A 168     -17.478   9.580  -1.541  1.00 87.56           C  
ATOM   2648  CB  LYS A 168     -16.346   8.372   0.333  1.00 87.56           C  
ATOM   2649  HB2 LYS A 168     -17.301   8.433   0.855  1.00 87.56           H  
ATOM   2650  HB3 LYS A 168     -15.761   9.258   0.578  1.00 87.56           H  
ATOM   2651  O   LYS A 168     -17.008  10.562  -2.109  1.00 87.56           O  
ATOM   2652  CG  LYS A 168     -15.584   7.142   0.831  1.00 87.56           C  
ATOM   2653  HG2 LYS A 168     -14.563   7.155   0.451  1.00 87.56           H  
ATOM   2654  HG3 LYS A 168     -16.088   6.228   0.515  1.00 87.56           H  
ATOM   2655  CD  LYS A 168     -15.581   7.238   2.353  1.00 87.56           C  
ATOM   2656  HD2 LYS A 168     -16.599   7.103   2.719  1.00 87.56           H  
ATOM   2657  HD3 LYS A 168     -15.240   8.232   2.643  1.00 87.56           H  
ATOM   2658  CE  LYS A 168     -14.667   6.201   2.979  1.00 87.56           C  
ATOM   2659  HE2 LYS A 168     -14.991   5.194   2.716  1.00 87.56           H  
ATOM   2660  HE3 LYS A 168     -13.656   6.349   2.598  1.00 87.56           H  
ATOM   2661  NZ  LYS A 168     -14.676   6.391   4.437  1.00 87.56           N  
ATOM   2662  HZ1 LYS A 168     -14.496   7.359   4.663  1.00 87.56           H  
ATOM   2663  HZ2 LYS A 168     -15.554   6.089   4.835  1.00 87.56           H  
ATOM   2664  HZ3 LYS A 168     -13.922   5.841   4.824  1.00 87.56           H  
ATOM   2665  N   GLU A 169     -18.745   9.514  -1.147  1.00 81.44           N  
ATOM   2666  H   GLU A 169     -19.072   8.667  -0.705  1.00 81.44           H  
ATOM   2667  CA  GLU A 169     -19.737  10.571  -1.392  1.00 81.44           C  
ATOM   2668  HA  GLU A 169     -19.835  10.734  -2.465  1.00 81.44           H  
ATOM   2669  C   GLU A 169     -19.365  11.927  -0.765  1.00 81.44           C  
ATOM   2670  CB  GLU A 169     -21.095  10.117  -0.836  1.00 81.44           C  
ATOM   2671  HB2 GLU A 169     -21.813  10.925  -0.977  1.00 81.44           H  
ATOM   2672  HB3 GLU A 169     -20.989   9.928   0.232  1.00 81.44           H  
ATOM   2673  O   GLU A 169     -19.721  12.972  -1.300  1.00 81.44           O  
ATOM   2674  CG  GLU A 169     -21.638   8.854  -1.526  1.00 81.44           C  
ATOM   2675  HG2 GLU A 169     -21.716   9.050  -2.595  1.00 81.44           H  
ATOM   2676  HG3 GLU A 169     -20.930   8.037  -1.383  1.00 81.44           H  
ATOM   2677  CD  GLU A 169     -23.008   8.412  -0.985  1.00 81.44           C  
ATOM   2678  OE1 GLU A 169     -23.580   7.475  -1.585  1.00 81.44           O  
ATOM   2679  OE2 GLU A 169     -23.462   8.975   0.037  1.00 81.44           O  
ATOM   2680  N   ASP A 170     -18.619  11.929   0.342  1.00 77.50           N  
ATOM   2681  H   ASP A 170     -18.273  11.048   0.696  1.00 77.50           H  
ATOM   2682  CA  ASP A 170     -18.127  13.134   1.023  1.00 77.50           C  
ATOM   2683  HA  ASP A 170     -18.874  13.919   0.901  1.00 77.50           H  
ATOM   2684  C   ASP A 170     -16.819  13.689   0.420  1.00 77.50           C  
ATOM   2685  CB  ASP A 170     -18.001  12.849   2.535  1.00 77.50           C  
ATOM   2686  HB2 ASP A 170     -18.974  12.531   2.910  1.00 77.50           H  
ATOM   2687  HB3 ASP A 170     -17.742  13.775   3.047  1.00 77.50           H  
ATOM   2688  O   ASP A 170     -16.225  14.618   0.969  1.00 77.50           O  
ATOM   2689  CG  ASP A 170     -16.963  11.775   2.903  1.00 77.50           C  
ATOM   2690  OD1 ASP A 170     -16.423  11.117   1.984  1.00 77.50           O  
ATOM   2691  OD2 ASP A 170     -16.726  11.562   4.114  1.00 77.50           O  
ATOM   2692  N   GLY A 171     -16.332  13.114  -0.688  1.00 78.88           N  
ATOM   2693  H   GLY A 171     -16.864  12.364  -1.106  1.00 78.88           H  
ATOM   2694  CA  GLY A 171     -15.043  13.458  -1.295  1.00 78.88           C  
ATOM   2695  HA2 GLY A 171     -14.990  12.996  -2.282  1.00 78.88           H  
ATOM   2696  HA3 GLY A 171     -14.978  14.539  -1.412  1.00 78.88           H  
ATOM   2697  C   GLY A 171     -13.833  12.981  -0.483  1.00 78.88           C  
ATOM   2698  O   GLY A 171     -12.690  13.345  -0.784  1.00 78.88           O  
ATOM   2699  N   ALA A 172     -14.040  12.184   0.570  1.00 86.62           N  
ATOM   2700  H   ALA A 172     -14.986  11.931   0.816  1.00 86.62           H  
ATOM   2701  CA  ALA A 172     -12.955  11.515   1.265  1.00 86.62           C  
ATOM   2702  HA  ALA A 172     -12.118  12.210   1.332  1.00 86.62           H  
ATOM   2703  C   ALA A 172     -12.475  10.289   0.477  1.00 86.62           C  
ATOM   2704  CB  ALA A 172     -13.368  11.175   2.700  1.00 86.62           C  
ATOM   2705  HB1 ALA A 172     -13.788  12.057   3.184  1.00 86.62           H  
ATOM   2706  HB2 ALA A 172     -14.122  10.388   2.692  1.00 86.62           H  
ATOM   2707  HB3 ALA A 172     -12.502  10.832   3.267  1.00 86.62           H  
ATOM   2708  O   ALA A 172     -13.194   9.692  -0.326  1.00 86.62           O  
ATOM   2709  N   PHE A 173     -11.233   9.889   0.737  1.00 92.25           N  
ATOM   2710  H   PHE A 173     -10.694  10.392   1.427  1.00 92.25           H  
ATOM   2711  CA  PHE A 173     -10.620   8.731   0.101  1.00 92.25           C  
ATOM   2712  HA  PHE A 173     -11.246   8.382  -0.720  1.00 92.25           H  
ATOM   2713  C   PHE A 173     -10.497   7.578   1.095  1.00 92.25           C  
ATOM   2714  CB  PHE A 173      -9.261   9.134  -0.485  1.00 92.25           C  
ATOM   2715  HB2 PHE A 173      -8.790   8.252  -0.919  1.00 92.25           H  
ATOM   2716  HB3 PHE A 173      -8.621   9.467   0.333  1.00 92.25           H  
ATOM   2717  O   PHE A 173      -9.860   7.712   2.139  1.00 92.25           O  
ATOM   2718  CG  PHE A 173      -9.308  10.219  -1.549  1.00 92.25           C  
ATOM   2719  CD1 PHE A 173     -10.265  10.177  -2.583  1.00 92.25           C  
ATOM   2720  HD1 PHE A 173     -10.982   9.371  -2.640  1.00 92.25           H  
ATOM   2721  CD2 PHE A 173      -8.376  11.276  -1.511  1.00 92.25           C  
ATOM   2722  HD2 PHE A 173      -7.619  11.300  -0.741  1.00 92.25           H  
ATOM   2723  CE1 PHE A 173     -10.313  11.198  -3.546  1.00 92.25           C  
ATOM   2724  HE1 PHE A 173     -11.070  11.184  -4.317  1.00 92.25           H  
ATOM   2725  CE2 PHE A 173      -8.414  12.291  -2.484  1.00 92.25           C  
ATOM   2726  HE2 PHE A 173      -7.690  13.092  -2.472  1.00 92.25           H  
ATOM   2727  CZ  PHE A 173      -9.392  12.256  -3.494  1.00 92.25           C  
ATOM   2728  HZ  PHE A 173      -9.441  13.041  -4.234  1.00 92.25           H  
ATOM   2729  N   SER A 174     -11.057   6.425   0.742  1.00 93.81           N  
ATOM   2730  H   SER A 174     -11.587   6.400  -0.118  1.00 93.81           H  
ATOM   2731  CA  SER A 174     -10.749   5.150   1.385  1.00 93.81           C  
ATOM   2732  HA  SER A 174     -10.547   5.312   2.444  1.00 93.81           H  
ATOM   2733  C   SER A 174      -9.515   4.547   0.715  1.00 93.81           C  
ATOM   2734  CB  SER A 174     -11.946   4.208   1.285  1.00 93.81           C  
ATOM   2735  HB2 SER A 174     -12.132   3.961   0.240  1.00 93.81           H  
ATOM   2736  HB3 SER A 174     -12.831   4.693   1.696  1.00 93.81           H  
ATOM   2737  O   SER A 174      -9.550   4.160  -0.454  1.00 93.81           O  
ATOM   2738  OG  SER A 174     -11.687   3.029   2.010  1.00 93.81           O  
ATOM   2739  HG  SER A 174     -12.306   3.007   2.743  1.00 93.81           H  
ATOM   2740  N   PHE A 175      -8.389   4.501   1.425  1.00 94.06           N  
ATOM   2741  H   PHE A 175      -8.396   4.868   2.366  1.00 94.06           H  
ATOM   2742  CA  PHE A 175      -7.145   3.949   0.886  1.00 94.06           C  
ATOM   2743  HA  PHE A 175      -6.995   4.348  -0.117  1.00 94.06           H  
ATOM   2744  C   PHE A 175      -7.238   2.428   0.762  1.00 94.06           C  
ATOM   2745  CB  PHE A 175      -5.951   4.383   1.744  1.00 94.06           C  
ATOM   2746  HB2 PHE A 175      -5.116   3.714   1.538  1.00 94.06           H  
ATOM   2747  HB3 PHE A 175      -6.198   4.280   2.801  1.00 94.06           H  
ATOM   2748  O   PHE A 175      -7.429   1.729   1.757  1.00 94.06           O  
ATOM   2749  CG  PHE A 175      -5.505   5.804   1.462  1.00 94.06           C  
ATOM   2750  CD1 PHE A 175      -4.341   6.039   0.705  1.00 94.06           C  
ATOM   2751  HD1 PHE A 175      -3.746   5.210   0.350  1.00 94.06           H  
ATOM   2752  CD2 PHE A 175      -6.276   6.895   1.907  1.00 94.06           C  
ATOM   2753  HD2 PHE A 175      -7.178   6.731   2.477  1.00 94.06           H  
ATOM   2754  CE1 PHE A 175      -3.953   7.353   0.389  1.00 94.06           C  
ATOM   2755  HE1 PHE A 175      -3.069   7.528  -0.207  1.00 94.06           H  
ATOM   2756  CE2 PHE A 175      -5.893   8.207   1.578  1.00 94.06           C  
ATOM   2757  HE2 PHE A 175      -6.508   9.044   1.876  1.00 94.06           H  
ATOM   2758  CZ  PHE A 175      -4.736   8.436   0.820  1.00 94.06           C  
ATOM   2759  HZ  PHE A 175      -4.475   9.445   0.537  1.00 94.06           H  
ATOM   2760  N   VAL A 176      -7.079   1.914  -0.459  1.00 91.00           N  
ATOM   2761  H   VAL A 176      -6.928   2.546  -1.233  1.00 91.00           H  
ATOM   2762  CA  VAL A 176      -7.175   0.478  -0.755  1.00 91.00           C  
ATOM   2763  HA  VAL A 176      -7.825  -0.001  -0.023  1.00 91.00           H  
ATOM   2764  C   VAL A 176      -5.800  -0.168  -0.641  1.00 91.00           C  
ATOM   2765  CB  VAL A 176      -7.782   0.246  -2.156  1.00 91.00           C  
ATOM   2766  HB  VAL A 176      -7.134   0.717  -2.895  1.00 91.00           H  
ATOM   2767  O   VAL A 176      -5.655  -1.206   0.002  1.00 91.00           O  
ATOM   2768  CG1 VAL A 176      -7.869  -1.246  -2.510  1.00 91.00           C  
ATOM   2769 HG11 VAL A 176      -8.329  -1.361  -3.491  1.00 91.00           H  
ATOM   2770 HG12 VAL A 176      -6.877  -1.697  -2.535  1.00 91.00           H  
ATOM   2771 HG13 VAL A 176      -8.474  -1.766  -1.767  1.00 91.00           H  
ATOM   2772  CG2 VAL A 176      -9.188   0.857  -2.298  1.00 91.00           C  
ATOM   2773 HG21 VAL A 176      -9.368   1.637  -1.560  1.00 91.00           H  
ATOM   2774 HG22 VAL A 176      -9.959   0.097  -2.167  1.00 91.00           H  
ATOM   2775 HG23 VAL A 176      -9.287   1.302  -3.288  1.00 91.00           H  
ATOM   2776  N   ARG A 177      -4.785   0.426  -1.285  1.00 90.25           N  
ATOM   2777  H   ARG A 177      -4.990   1.271  -1.798  1.00 90.25           H  
ATOM   2778  CA  ARG A 177      -3.396  -0.060  -1.272  1.00 90.25           C  
ATOM   2779  HA  ARG A 177      -3.102  -0.221  -0.235  1.00 90.25           H  
ATOM   2780  C   ARG A 177      -2.428   0.944  -1.896  1.00 90.25           C  
ATOM   2781  CB  ARG A 177      -3.289  -1.426  -1.975  1.00 90.25           C  
ATOM   2782  HB2 ARG A 177      -2.245  -1.738  -2.000  1.00 90.25           H  
ATOM   2783  HB3 ARG A 177      -3.830  -2.170  -1.392  1.00 90.25           H  
ATOM   2784  O   ARG A 177      -2.790   1.678  -2.812  1.00 90.25           O  
ATOM   2785  CG  ARG A 177      -3.838  -1.417  -3.405  1.00 90.25           C  
ATOM   2786  HG2 ARG A 177      -4.811  -0.927  -3.446  1.00 90.25           H  
ATOM   2787  HG3 ARG A 177      -3.150  -0.861  -4.042  1.00 90.25           H  
ATOM   2788  CD  ARG A 177      -4.018  -2.855  -3.900  1.00 90.25           C  
ATOM   2789  HD2 ARG A 177      -3.114  -3.430  -3.699  1.00 90.25           H  
ATOM   2790  HD3 ARG A 177      -4.839  -3.317  -3.352  1.00 90.25           H  
ATOM   2791  NE  ARG A 177      -4.312  -2.883  -5.340  1.00 90.25           N  
ATOM   2792  HE  ARG A 177      -5.254  -3.089  -5.640  1.00 90.25           H  
ATOM   2793  NH1 ARG A 177      -2.196  -2.377  -5.964  1.00 90.25           N  
ATOM   2794 HH11 ARG A 177      -1.501  -2.350  -6.696  1.00 90.25           H  
ATOM   2795 HH12 ARG A 177      -1.874  -2.307  -5.009  1.00 90.25           H  
ATOM   2796  NH2 ARG A 177      -3.706  -2.780  -7.539  1.00 90.25           N  
ATOM   2797 HH21 ARG A 177      -2.909  -2.729  -8.157  1.00 90.25           H  
ATOM   2798 HH22 ARG A 177      -4.620  -3.031  -7.887  1.00 90.25           H  
ATOM   2799  CZ  ARG A 177      -3.415  -2.678  -6.280  1.00 90.25           C  
ATOM   2800  N   LYS A 178      -1.167   0.903  -1.467  1.00 92.69           N  
ATOM   2801  H   LYS A 178      -0.961   0.290  -0.691  1.00 92.69           H  
ATOM   2802  CA  LYS A 178      -0.038   1.503  -2.197  1.00 92.69           C  
ATOM   2803  HA  LYS A 178      -0.291   2.522  -2.491  1.00 92.69           H  
ATOM   2804  C   LYS A 178       0.238   0.700  -3.475  1.00 92.69           C  
ATOM   2805  CB  LYS A 178       1.183   1.554  -1.264  1.00 92.69           C  
ATOM   2806  HB2 LYS A 178       1.427   0.544  -0.933  1.00 92.69           H  
ATOM   2807  HB3 LYS A 178       0.926   2.145  -0.385  1.00 92.69           H  
ATOM   2808  O   LYS A 178       0.331  -0.530  -3.391  1.00 92.69           O  
ATOM   2809  CG  LYS A 178       2.418   2.167  -1.936  1.00 92.69           C  
ATOM   2810  HG2 LYS A 178       2.754   1.500  -2.730  1.00 92.69           H  
ATOM   2811  HG3 LYS A 178       2.154   3.131  -2.371  1.00 92.69           H  
ATOM   2812  CD  LYS A 178       3.570   2.362  -0.940  1.00 92.69           C  
ATOM   2813  HD2 LYS A 178       3.773   1.431  -0.411  1.00 92.69           H  
ATOM   2814  HD3 LYS A 178       3.287   3.132  -0.223  1.00 92.69           H  
ATOM   2815  CE  LYS A 178       4.821   2.798  -1.711  1.00 92.69           C  
ATOM   2816  HE2 LYS A 178       4.521   3.570  -2.420  1.00 92.69           H  
ATOM   2817  HE3 LYS A 178       5.196   1.961  -2.300  1.00 92.69           H  
ATOM   2818  NZ  LYS A 178       5.885   3.344  -0.829  1.00 92.69           N  
ATOM   2819  HZ1 LYS A 178       5.503   4.033  -0.196  1.00 92.69           H  
ATOM   2820  HZ2 LYS A 178       6.360   2.632  -0.292  1.00 92.69           H  
ATOM   2821  HZ3 LYS A 178       6.548   3.862  -1.388  1.00 92.69           H  
ATOM   2822  N   LEU A 179       0.387   1.373  -4.615  1.00 93.44           N  
ATOM   2823  H   LEU A 179       0.379   2.383  -4.592  1.00 93.44           H  
ATOM   2824  CA  LEU A 179       0.788   0.739  -5.874  1.00 93.44           C  
ATOM   2825  HA  LEU A 179       0.206  -0.172  -6.013  1.00 93.44           H  
ATOM   2826  C   LEU A 179       2.261   0.323  -5.816  1.00 93.44           C  
ATOM   2827  CB  LEU A 179       0.526   1.670  -7.071  1.00 93.44           C  
ATOM   2828  HB2 LEU A 179       0.922   1.189  -7.965  1.00 93.44           H  
ATOM   2829  HB3 LEU A 179       1.084   2.595  -6.923  1.00 93.44           H  
ATOM   2830  O   LEU A 179       3.100   1.021  -5.241  1.00 93.44           O  
ATOM   2831  CG  LEU A 179      -0.952   2.015  -7.329  1.00 93.44           C  
ATOM   2832  HG  LEU A 179      -1.349   2.580  -6.485  1.00 93.44           H  
ATOM   2833  CD1 LEU A 179      -1.068   2.871  -8.586  1.00 93.44           C  
ATOM   2834 HD11 LEU A 179      -0.747   2.291  -9.451  1.00 93.44           H  
ATOM   2835 HD12 LEU A 179      -2.100   3.193  -8.729  1.00 93.44           H  
ATOM   2836 HD13 LEU A 179      -0.431   3.751  -8.502  1.00 93.44           H  
ATOM   2837  CD2 LEU A 179      -1.814   0.769  -7.545  1.00 93.44           C  
ATOM   2838 HD21 LEU A 179      -2.801   1.058  -7.906  1.00 93.44           H  
ATOM   2839 HD22 LEU A 179      -1.929   0.237  -6.600  1.00 93.44           H  
ATOM   2840 HD23 LEU A 179      -1.344   0.116  -8.281  1.00 93.44           H  
ATOM   2841  N   GLN A 180       2.559  -0.848  -6.366  1.00 90.69           N  
ATOM   2842  H   GLN A 180       1.812  -1.383  -6.785  1.00 90.69           H  
ATOM   2843  CA  GLN A 180       3.873  -1.481  -6.282  1.00 90.69           C  
ATOM   2844  HA  GLN A 180       4.489  -0.946  -5.559  1.00 90.69           H  
ATOM   2845  C   GLN A 180       4.616  -1.442  -7.618  1.00 90.69           C  
ATOM   2846  CB  GLN A 180       3.705  -2.921  -5.790  1.00 90.69           C  
ATOM   2847  HB2 GLN A 180       4.692  -3.365  -5.655  1.00 90.69           H  
ATOM   2848  HB3 GLN A 180       3.174  -3.487  -6.556  1.00 90.69           H  
ATOM   2849  O   GLN A 180       4.023  -1.261  -8.676  1.00 90.69           O  
ATOM   2850  CG  GLN A 180       2.920  -3.024  -4.475  1.00 90.69           C  
ATOM   2851  HG2 GLN A 180       1.919  -2.615  -4.610  1.00 90.69           H  
ATOM   2852  HG3 GLN A 180       2.785  -4.076  -4.224  1.00 90.69           H  
ATOM   2853  CD  GLN A 180       3.605  -2.317  -3.310  1.00 90.69           C  
ATOM   2854  NE2 GLN A 180       2.856  -1.660  -2.456  1.00 90.69           N  
ATOM   2855 HE21 GLN A 180       1.904  -1.450  -2.720  1.00 90.69           H  
ATOM   2856 HE22 GLN A 180       3.350  -1.155  -1.735  1.00 90.69           H  
ATOM   2857  OE1 GLN A 180       4.809  -2.370  -3.109  1.00 90.69           O  
ATOM   2858  N   GLU A 181       5.927  -1.662  -7.581  1.00 88.69           N  
ATOM   2859  H   GLU A 181       6.371  -1.815  -6.686  1.00 88.69           H  
ATOM   2860  CA  GLU A 181       6.802  -1.614  -8.764  1.00 88.69           C  
ATOM   2861  HA  GLU A 181       6.732  -0.622  -9.210  1.00 88.69           H  
ATOM   2862  C   GLU A 181       6.415  -2.618  -9.871  1.00 88.69           C  
ATOM   2863  CB  GLU A 181       8.254  -1.805  -8.286  1.00 88.69           C  
ATOM   2864  HB2 GLU A 181       8.434  -1.053  -7.518  1.00 88.69           H  
ATOM   2865  HB3 GLU A 181       8.937  -1.610  -9.112  1.00 88.69           H  
ATOM   2866  O   GLU A 181       6.573  -2.328 -11.053  1.00 88.69           O  
ATOM   2867  CG  GLU A 181       8.539  -3.218  -7.725  1.00 88.69           C  
ATOM   2868  HG2 GLU A 181       8.819  -3.865  -8.556  1.00 88.69           H  
ATOM   2869  HG3 GLU A 181       7.621  -3.624  -7.300  1.00 88.69           H  
ATOM   2870  CD  GLU A 181       9.611  -3.295  -6.621  1.00 88.69           C  
ATOM   2871  OE1 GLU A 181       9.722  -4.408  -6.038  1.00 88.69           O  
ATOM   2872  OE2 GLU A 181      10.174  -2.241  -6.222  1.00 88.69           O  
ATOM   2873  N   PHE A 182       5.846  -3.774  -9.514  1.00 92.00           N  
ATOM   2874  H   PHE A 182       5.714  -3.957  -8.530  1.00 92.00           H  
ATOM   2875  CA  PHE A 182       5.377  -4.792 -10.467  1.00 92.00           C  
ATOM   2876  HA  PHE A 182       6.050  -4.799 -11.324  1.00 92.00           H  
ATOM   2877  C   PHE A 182       3.967  -4.538 -11.017  1.00 92.00           C  
ATOM   2878  CB  PHE A 182       5.435  -6.178  -9.827  1.00 92.00           C  
ATOM   2879  HB2 PHE A 182       5.089  -6.914 -10.553  1.00 92.00           H  
ATOM   2880  HB3 PHE A 182       6.473  -6.416  -9.597  1.00 92.00           H  
ATOM   2881  O   PHE A 182       3.390  -5.416 -11.662  1.00 92.00           O  
ATOM   2882  CG  PHE A 182       4.599  -6.300  -8.579  1.00 92.00           C  
ATOM   2883  CD1 PHE A 182       5.226  -6.103  -7.348  1.00 92.00           C  
ATOM   2884  HD1 PHE A 182       6.293  -5.942  -7.300  1.00 92.00           H  
ATOM   2885  CD2 PHE A 182       3.209  -6.521  -8.642  1.00 92.00           C  
ATOM   2886  HD2 PHE A 182       2.730  -6.680  -9.597  1.00 92.00           H  
ATOM   2887  CE1 PHE A 182       4.455  -6.061  -6.192  1.00 92.00           C  
ATOM   2888  HE1 PHE A 182       4.974  -5.827  -5.275  1.00 92.00           H  
ATOM   2889  CE2 PHE A 182       2.432  -6.486  -7.473  1.00 92.00           C  
ATOM   2890  HE2 PHE A 182       1.360  -6.603  -7.535  1.00 92.00           H  
ATOM   2891  CZ  PHE A 182       3.060  -6.230  -6.243  1.00 92.00           C  
ATOM   2892  HZ  PHE A 182       2.475  -6.113  -5.343  1.00 92.00           H  
ATOM   2893  N   GLU A 183       3.383  -3.381 -10.734  1.00 93.75           N  
ATOM   2894  H   GLU A 183       3.903  -2.670 -10.240  1.00 93.75           H  
ATOM   2895  CA  GLU A 183       2.061  -3.023 -11.223  1.00 93.75           C  
ATOM   2896  HA  GLU A 183       1.559  -3.908 -11.616  1.00 93.75           H  
ATOM   2897  C   GLU A 183       2.122  -2.010 -12.352  1.00 93.75           C  
ATOM   2898  CB  GLU A 183       1.197  -2.470 -10.100  1.00 93.75           C  
ATOM   2899  HB2 GLU A 183       0.239  -2.174 -10.527  1.00 93.75           H  
ATOM   2900  HB3 GLU A 183       1.662  -1.584  -9.668  1.00 93.75           H  
ATOM   2901  O   GLU A 183       3.044  -1.199 -12.443  1.00 93.75           O  
ATOM   2902  CG  GLU A 183       0.957  -3.511  -9.013  1.00 93.75           C  
ATOM   2903  HG2 GLU A 183       1.892  -3.750  -8.506  1.00 93.75           H  
ATOM   2904  HG3 GLU A 183       0.540  -4.419  -9.447  1.00 93.75           H  
ATOM   2905  CD  GLU A 183      -0.031  -2.913  -8.040  1.00 93.75           C  
ATOM   2906  OE1 GLU A 183       0.330  -2.639  -6.873  1.00 93.75           O  
ATOM   2907  OE2 GLU A 183      -1.188  -2.657  -8.450  1.00 93.75           O  
ATOM   2908  N   LEU A 184       1.075  -2.055 -13.166  1.00 97.25           N  
ATOM   2909  H   LEU A 184       0.424  -2.819 -13.053  1.00 97.25           H  
ATOM   2910  CA  LEU A 184       0.757  -1.078 -14.191  1.00 97.25           C  
ATOM   2911  HA  LEU A 184       1.621  -0.450 -14.411  1.00 97.25           H  
ATOM   2912  C   LEU A 184      -0.401  -0.215 -13.671  1.00 97.25           C  
ATOM   2913  CB  LEU A 184       0.379  -1.846 -15.465  1.00 97.25           C  
ATOM   2914  HB2 LEU A 184      -0.525  -2.423 -15.269  1.00 97.25           H  
ATOM   2915  HB3 LEU A 184       0.164  -1.123 -16.253  1.00 97.25           H  
ATOM   2916  O   LEU A 184      -1.534  -0.706 -13.637  1.00 97.25           O  
ATOM   2917  CG  LEU A 184       1.442  -2.838 -15.962  1.00 97.25           C  
ATOM   2918  HG  LEU A 184       1.619  -3.613 -15.217  1.00 97.25           H  
ATOM   2919  CD1 LEU A 184       0.925  -3.523 -17.221  1.00 97.25           C  
ATOM   2920 HD11 LEU A 184       0.049  -4.122 -16.973  1.00 97.25           H  
ATOM   2921 HD12 LEU A 184       0.655  -2.778 -17.969  1.00 97.25           H  
ATOM   2922 HD13 LEU A 184       1.698  -4.175 -17.627  1.00 97.25           H  
ATOM   2923  CD2 LEU A 184       2.759  -2.136 -16.255  1.00 97.25           C  
ATOM   2924 HD21 LEU A 184       3.425  -2.771 -16.839  1.00 97.25           H  
ATOM   2925 HD22 LEU A 184       2.555  -1.228 -16.823  1.00 97.25           H  
ATOM   2926 HD23 LEU A 184       3.246  -1.849 -15.322  1.00 97.25           H  
ATOM   2927  N   PRO A 185      -0.174   1.035 -13.226  1.00 97.19           N  
ATOM   2928  CA  PRO A 185      -1.205   1.838 -12.567  1.00 97.19           C  
ATOM   2929  HA  PRO A 185      -1.441   1.372 -11.610  1.00 97.19           H  
ATOM   2930  C   PRO A 185      -2.499   1.975 -13.374  1.00 97.19           C  
ATOM   2931  CB  PRO A 185      -0.550   3.196 -12.309  1.00 97.19           C  
ATOM   2932  HB2 PRO A 185      -0.949   3.675 -11.415  1.00 97.19           H  
ATOM   2933  HB3 PRO A 185      -0.651   3.846 -13.177  1.00 97.19           H  
ATOM   2934  O   PRO A 185      -3.585   1.814 -12.813  1.00 97.19           O  
ATOM   2935  CG  PRO A 185       0.913   2.824 -12.116  1.00 97.19           C  
ATOM   2936  HG2 PRO A 185       1.066   2.438 -11.108  1.00 97.19           H  
ATOM   2937  HG3 PRO A 185       1.568   3.673 -12.309  1.00 97.19           H  
ATOM   2938  CD  PRO A 185       1.116   1.707 -13.132  1.00 97.19           C  
ATOM   2939  HD2 PRO A 185       1.904   1.035 -12.790  1.00 97.19           H  
ATOM   2940  HD3 PRO A 185       1.377   2.135 -14.100  1.00 97.19           H  
ATOM   2941  N   TYR A 186      -2.388   2.182 -14.692  1.00 97.44           N  
ATOM   2942  H   TYR A 186      -1.464   2.295 -15.086  1.00 97.44           H  
ATOM   2943  CA  TYR A 186      -3.537   2.241 -15.596  1.00 97.44           C  
ATOM   2944  HA  TYR A 186      -4.185   3.064 -15.294  1.00 97.44           H  
ATOM   2945  C   TYR A 186      -4.367   0.951 -15.545  1.00 97.44           C  
ATOM   2946  CB  TYR A 186      -3.054   2.510 -17.027  1.00 97.44           C  
ATOM   2947  HB2 TYR A 186      -2.359   1.728 -17.332  1.00 97.44           H  
ATOM   2948  HB3 TYR A 186      -2.514   3.456 -17.050  1.00 97.44           H  
ATOM   2949  O   TYR A 186      -5.580   0.990 -15.340  1.00 97.44           O  
ATOM   2950  CG  TYR A 186      -4.198   2.571 -18.020  1.00 97.44           C  
ATOM   2951  CD1 TYR A 186      -4.626   1.403 -18.682  1.00 97.44           C  
ATOM   2952  HD1 TYR A 186      -4.117   0.465 -18.518  1.00 97.44           H  
ATOM   2953  CD2 TYR A 186      -4.859   3.792 -18.251  1.00 97.44           C  
ATOM   2954  HD2 TYR A 186      -4.519   4.693 -17.762  1.00 97.44           H  
ATOM   2955  CE1 TYR A 186      -5.711   1.461 -19.578  1.00 97.44           C  
ATOM   2956  HE1 TYR A 186      -6.044   0.581 -20.107  1.00 97.44           H  
ATOM   2957  CE2 TYR A 186      -5.925   3.859 -19.169  1.00 97.44           C  
ATOM   2958  HE2 TYR A 186      -6.406   4.804 -19.372  1.00 97.44           H  
ATOM   2959  OH  TYR A 186      -7.379   2.738 -20.717  1.00 97.44           O  
ATOM   2960  HH  TYR A 186      -7.584   3.632 -20.999  1.00 97.44           H  
ATOM   2961  CZ  TYR A 186      -6.350   2.691 -19.835  1.00 97.44           C  
ATOM   2962  N   VAL A 187      -3.721  -0.211 -15.665  1.00 95.75           N  
ATOM   2963  H   VAL A 187      -2.718  -0.190 -15.780  1.00 95.75           H  
ATOM   2964  CA  VAL A 187      -4.395  -1.517 -15.612  1.00 95.75           C  
ATOM   2965  HA  VAL A 187      -5.224  -1.512 -16.319  1.00 95.75           H  
ATOM   2966  C   VAL A 187      -4.975  -1.774 -14.216  1.00 95.75           C  
ATOM   2967  CB  VAL A 187      -3.429  -2.645 -16.019  1.00 95.75           C  
ATOM   2968  HB  VAL A 187      -2.639  -2.723 -15.272  1.00 95.75           H  
ATOM   2969  O   VAL A 187      -6.100  -2.259 -14.081  1.00 95.75           O  
ATOM   2970  CG1 VAL A 187      -4.149  -3.992 -16.073  1.00 95.75           C  
ATOM   2971 HG11 VAL A 187      -5.024  -3.912 -16.717  1.00 95.75           H  
ATOM   2972 HG12 VAL A 187      -3.482  -4.756 -16.473  1.00 95.75           H  
ATOM   2973 HG13 VAL A 187      -4.452  -4.284 -15.068  1.00 95.75           H  
ATOM   2974  CG2 VAL A 187      -2.802  -2.396 -17.398  1.00 95.75           C  
ATOM   2975 HG21 VAL A 187      -3.582  -2.266 -18.148  1.00 95.75           H  
ATOM   2976 HG22 VAL A 187      -2.170  -3.237 -17.684  1.00 95.75           H  
ATOM   2977 HG23 VAL A 187      -2.175  -1.505 -17.380  1.00 95.75           H  
ATOM   2978  N   SER A 188      -4.246  -1.410 -13.159  1.00 94.31           N  
ATOM   2979  H   SER A 188      -3.320  -1.043 -13.327  1.00 94.31           H  
ATOM   2980  CA  SER A 188      -4.678  -1.577 -11.768  1.00 94.31           C  
ATOM   2981  HA  SER A 188      -4.894  -2.632 -11.600  1.00 94.31           H  
ATOM   2982  C   SER A 188      -5.958  -0.804 -11.442  1.00 94.31           C  
ATOM   2983  CB  SER A 188      -3.558  -1.167 -10.802  1.00 94.31           C  
ATOM   2984  HB2 SER A 188      -3.972  -1.064  -9.799  1.00 94.31           H  
ATOM   2985  HB3 SER A 188      -3.127  -0.214 -11.106  1.00 94.31           H  
ATOM   2986  O   SER A 188      -6.798  -1.340 -10.723  1.00 94.31           O  
ATOM   2987  OG  SER A 188      -2.561  -2.175 -10.784  1.00 94.31           O  
ATOM   2988  HG  SER A 188      -1.971  -2.062 -10.036  1.00 94.31           H  
ATOM   2989  N   VAL A 189      -6.143   0.412 -11.970  1.00 94.88           N  
ATOM   2990  H   VAL A 189      -5.403   0.820 -12.523  1.00 94.88           H  
ATOM   2991  CA  VAL A 189      -7.372   1.194 -11.734  1.00 94.88           C  
ATOM   2992  HA  VAL A 189      -7.725   0.956 -10.731  1.00 94.88           H  
ATOM   2993  C   VAL A 189      -8.509   0.792 -12.683  1.00 94.88           C  
ATOM   2994  CB  VAL A 189      -7.078   2.709 -11.735  1.00 94.88           C  
ATOM   2995  HB  VAL A 189      -6.202   2.874 -11.107  1.00 94.88           H  
ATOM   2996  O   VAL A 189      -9.645   0.623 -12.245  1.00 94.88           O  
ATOM   2997  CG1 VAL A 189      -6.777   3.301 -13.116  1.00 94.88           C  
ATOM   2998 HG11 VAL A 189      -5.941   2.771 -13.574  1.00 94.88           H  
ATOM   2999 HG12 VAL A 189      -7.652   3.246 -13.763  1.00 94.88           H  
ATOM   3000 HG13 VAL A 189      -6.491   4.347 -13.007  1.00 94.88           H  
ATOM   3001  CG2 VAL A 189      -8.231   3.495 -11.104  1.00 94.88           C  
ATOM   3002 HG21 VAL A 189      -7.974   4.553 -11.050  1.00 94.88           H  
ATOM   3003 HG22 VAL A 189      -8.419   3.133 -10.093  1.00 94.88           H  
ATOM   3004 HG23 VAL A 189      -9.140   3.386 -11.694  1.00 94.88           H  
ATOM   3005  N   THR A 190      -8.221   0.555 -13.966  1.00 93.19           N  
ATOM   3006  H   THR A 190      -7.271   0.687 -14.282  1.00 93.19           H  
ATOM   3007  CA  THR A 190      -9.255   0.241 -14.974  1.00 93.19           C  
ATOM   3008  HA  THR A 190     -10.087   0.932 -14.844  1.00 93.19           H  
ATOM   3009  C   THR A 190      -9.831  -1.167 -14.831  1.00 93.19           C  
ATOM   3010  CB  THR A 190      -8.727   0.415 -16.403  1.00 93.19           C  
ATOM   3011  HB  THR A 190      -9.484   0.056 -17.100  1.00 93.19           H  
ATOM   3012  O   THR A 190     -11.026  -1.371 -15.058  1.00 93.19           O  
ATOM   3013  CG2 THR A 190      -8.430   1.876 -16.733  1.00 93.19           C  
ATOM   3014 HG21 THR A 190      -8.084   1.944 -17.764  1.00 93.19           H  
ATOM   3015 HG22 THR A 190      -7.666   2.286 -16.072  1.00 93.19           H  
ATOM   3016 HG23 THR A 190      -9.341   2.466 -16.635  1.00 93.19           H  
ATOM   3017  OG1 THR A 190      -7.554  -0.338 -16.583  1.00 93.19           O  
ATOM   3018  HG1 THR A 190      -6.821   0.221 -16.317  1.00 93.19           H  
ATOM   3019  N   SER A 191      -9.032  -2.135 -14.371  1.00 89.44           N  
ATOM   3020  H   SER A 191      -8.051  -1.923 -14.266  1.00 89.44           H  
ATOM   3021  CA  SER A 191      -9.488  -3.514 -14.132  1.00 89.44           C  
ATOM   3022  HA  SER A 191      -9.893  -3.902 -15.066  1.00 89.44           H  
ATOM   3023  C   SER A 191     -10.598  -3.632 -13.080  1.00 89.44           C  
ATOM   3024  CB  SER A 191      -8.317  -4.411 -13.730  1.00 89.44           C  
ATOM   3025  HB2 SER A 191      -7.593  -4.440 -14.544  1.00 89.44           H  
ATOM   3026  HB3 SER A 191      -8.693  -5.419 -13.558  1.00 89.44           H  
ATOM   3027  O   SER A 191     -11.338  -4.617 -13.085  1.00 89.44           O  
ATOM   3028  OG  SER A 191      -7.685  -3.951 -12.554  1.00 89.44           O  
ATOM   3029  HG  SER A 191      -7.120  -3.219 -12.815  1.00 89.44           H  
ATOM   3030  N   LEU A 192     -10.763  -2.623 -12.216  1.00 88.31           N  
ATOM   3031  H   LEU A 192     -10.112  -1.851 -12.267  1.00 88.31           H  
ATOM   3032  CA  LEU A 192     -11.823  -2.558 -11.205  1.00 88.31           C  
ATOM   3033  HA  LEU A 192     -11.956  -3.549 -10.770  1.00 88.31           H  
ATOM   3034  C   LEU A 192     -13.184  -2.156 -11.786  1.00 88.31           C  
ATOM   3035  CB  LEU A 192     -11.402  -1.580 -10.095  1.00 88.31           C  
ATOM   3036  HB2 LEU A 192     -11.248  -0.599 -10.544  1.00 88.31           H  
ATOM   3037  HB3 LEU A 192     -12.209  -1.487  -9.369  1.00 88.31           H  
ATOM   3038  O   LEU A 192     -14.199  -2.350 -11.122  1.00 88.31           O  
ATOM   3039  CG  LEU A 192     -10.122  -2.014  -9.362  1.00 88.31           C  
ATOM   3040  HG  LEU A 192      -9.355  -2.291 -10.086  1.00 88.31           H  
ATOM   3041  CD1 LEU A 192      -9.570  -0.864  -8.537  1.00 88.31           C  
ATOM   3042 HD11 LEU A 192      -9.528   0.039  -9.146  1.00 88.31           H  
ATOM   3043 HD12 LEU A 192     -10.192  -0.692  -7.659  1.00 88.31           H  
ATOM   3044 HD13 LEU A 192      -8.551  -1.124  -8.251  1.00 88.31           H  
ATOM   3045  CD2 LEU A 192     -10.369  -3.202  -8.427  1.00 88.31           C  
ATOM   3046 HD21 LEU A 192     -10.668  -4.073  -9.010  1.00 88.31           H  
ATOM   3047 HD22 LEU A 192      -9.449  -3.440  -7.894  1.00 88.31           H  
ATOM   3048 HD23 LEU A 192     -11.153  -2.955  -7.712  1.00 88.31           H  
ATOM   3049  N   ARG A 193     -13.222  -1.626 -13.019  1.00 88.69           N  
ATOM   3050  H   ARG A 193     -12.339  -1.515 -13.499  1.00 88.69           H  
ATOM   3051  CA  ARG A 193     -14.451  -1.291 -13.764  1.00 88.69           C  
ATOM   3052  HA  ARG A 193     -14.154  -0.707 -14.636  1.00 88.69           H  
ATOM   3053  C   ARG A 193     -15.428  -0.391 -12.992  1.00 88.69           C  
ATOM   3054  CB  ARG A 193     -15.133  -2.574 -14.271  1.00 88.69           C  
ATOM   3055  HB2 ARG A 193     -15.500  -3.140 -13.414  1.00 88.69           H  
ATOM   3056  HB3 ARG A 193     -15.990  -2.297 -14.885  1.00 88.69           H  
ATOM   3057  O   ARG A 193     -16.639  -0.504 -13.156  1.00 88.69           O  
ATOM   3058  CG  ARG A 193     -14.212  -3.468 -15.107  1.00 88.69           C  
ATOM   3059  HG2 ARG A 193     -13.877  -2.925 -15.990  1.00 88.69           H  
ATOM   3060  HG3 ARG A 193     -13.344  -3.768 -14.520  1.00 88.69           H  
ATOM   3061  CD  ARG A 193     -14.979  -4.722 -15.524  1.00 88.69           C  
ATOM   3062  HD2 ARG A 193     -15.833  -4.420 -16.131  1.00 88.69           H  
ATOM   3063  HD3 ARG A 193     -15.338  -5.227 -14.628  1.00 88.69           H  
ATOM   3064  NE  ARG A 193     -14.117  -5.636 -16.291  1.00 88.69           N  
ATOM   3065  HE  ARG A 193     -13.139  -5.389 -16.340  1.00 88.69           H  
ATOM   3066  NH1 ARG A 193     -15.746  -7.129 -16.902  1.00 88.69           N  
ATOM   3067 HH11 ARG A 193     -16.042  -7.924 -17.450  1.00 88.69           H  
ATOM   3068 HH12 ARG A 193     -16.415  -6.570 -16.392  1.00 88.69           H  
ATOM   3069  NH2 ARG A 193     -13.648  -7.411 -17.629  1.00 88.69           N  
ATOM   3070 HH21 ARG A 193     -12.696  -7.081 -17.709  1.00 88.69           H  
ATOM   3071 HH22 ARG A 193     -13.947  -8.189 -18.198  1.00 88.69           H  
ATOM   3072  CZ  ARG A 193     -14.506  -6.720 -16.933  1.00 88.69           C  
ATOM   3073  N   SER A 194     -14.907   0.504 -12.157  1.00 89.81           N  
ATOM   3074  H   SER A 194     -13.902   0.542 -12.066  1.00 89.81           H  
ATOM   3075  CA  SER A 194     -15.687   1.497 -11.416  1.00 89.81           C  
ATOM   3076  HA  SER A 194     -16.637   1.662 -11.923  1.00 89.81           H  
ATOM   3077  C   SER A 194     -14.935   2.823 -11.383  1.00 89.81           C  
ATOM   3078  CB  SER A 194     -16.004   0.994 -10.003  1.00 89.81           C  
ATOM   3079  HB2 SER A 194     -15.108   0.573  -9.546  1.00 89.81           H  
ATOM   3080  HB3 SER A 194     -16.760   0.212 -10.064  1.00 89.81           H  
ATOM   3081  O   SER A 194     -13.729   2.853 -11.140  1.00 89.81           O  
ATOM   3082  OG  SER A 194     -16.488   2.067  -9.217  1.00 89.81           O  
ATOM   3083  HG  SER A 194     -16.799   1.744  -8.369  1.00 89.81           H  
ATOM   3084  N   GLN A 195     -15.658   3.918 -11.625  1.00 90.38           N  
ATOM   3085  H   GLN A 195     -16.655   3.816 -11.744  1.00 90.38           H  
ATOM   3086  CA  GLN A 195     -15.104   5.276 -11.610  1.00 90.38           C  
ATOM   3087  HA  GLN A 195     -14.150   5.272 -12.137  1.00 90.38           H  
ATOM   3088  C   GLN A 195     -14.819   5.796 -10.196  1.00 90.38           C  
ATOM   3089  CB  GLN A 195     -16.059   6.236 -12.332  1.00 90.38           C  
ATOM   3090  HB2 GLN A 195     -17.037   6.203 -11.853  1.00 90.38           H  
ATOM   3091  HB3 GLN A 195     -15.667   7.249 -12.234  1.00 90.38           H  
ATOM   3092  O   GLN A 195     -14.129   6.804 -10.062  1.00 90.38           O  
ATOM   3093  CG  GLN A 195     -16.210   5.925 -13.829  1.00 90.38           C  
ATOM   3094  HG2 GLN A 195     -16.687   4.953 -13.956  1.00 90.38           H  
ATOM   3095  HG3 GLN A 195     -15.222   5.887 -14.288  1.00 90.38           H  
ATOM   3096  CD  GLN A 195     -17.043   6.973 -14.563  1.00 90.38           C  
ATOM   3097  NE2 GLN A 195     -17.190   6.856 -15.863  1.00 90.38           N  
ATOM   3098 HE21 GLN A 195     -17.751   7.574 -16.299  1.00 90.38           H  
ATOM   3099 HE22 GLN A 195     -16.761   6.099 -16.376  1.00 90.38           H  
ATOM   3100  OE1 GLN A 195     -17.570   7.915 -14.001  1.00 90.38           O  
ATOM   3101  N   GLU A 196     -15.318   5.113  -9.160  1.00 93.50           N  
ATOM   3102  H   GLU A 196     -15.893   4.302  -9.340  1.00 93.50           H  
ATOM   3103  CA  GLU A 196     -15.033   5.436  -7.757  1.00 93.50           C  
ATOM   3104  HA  GLU A 196     -15.257   6.484  -7.557  1.00 93.50           H  
ATOM   3105  C   GLU A 196     -13.563   5.189  -7.404  1.00 93.50           C  
ATOM   3106  CB  GLU A 196     -15.881   4.553  -6.832  1.00 93.50           C  
ATOM   3107  HB2 GLU A 196     -15.617   4.785  -5.801  1.00 93.50           H  
ATOM   3108  HB3 GLU A 196     -15.612   3.514  -7.022  1.00 93.50           H  
ATOM   3109  O   GLU A 196     -13.046   5.770  -6.454  1.00 93.50           O  
ATOM   3110  CG  GLU A 196     -17.402   4.721  -6.985  1.00 93.50           C  
ATOM   3111  HG2 GLU A 196     -17.681   4.533  -8.022  1.00 93.50           H  
ATOM   3112  HG3 GLU A 196     -17.669   5.748  -6.736  1.00 93.50           H  
ATOM   3113  CD  GLU A 196     -18.176   3.747  -6.081  1.00 93.50           C  
ATOM   3114  OE1 GLU A 196     -19.418   3.813  -6.033  1.00 93.50           O  
ATOM   3115  OE2 GLU A 196     -17.542   2.860  -5.457  1.00 93.50           O  
ATOM   3116  N   TYR A 197     -12.872   4.315  -8.141  1.00 94.88           N  
ATOM   3117  H   TYR A 197     -13.306   3.909  -8.958  1.00 94.88           H  
ATOM   3118  CA  TYR A 197     -11.460   4.057  -7.898  1.00 94.88           C  
ATOM   3119  HA  TYR A 197     -11.292   4.155  -6.826  1.00 94.88           H  
ATOM   3120  C   TYR A 197     -10.584   5.088  -8.600  1.00 94.88           C  
ATOM   3121  CB  TYR A 197     -11.079   2.626  -8.261  1.00 94.88           C  
ATOM   3122  HB2 TYR A 197     -11.364   2.423  -9.293  1.00 94.88           H  
ATOM   3123  HB3 TYR A 197      -9.995   2.529  -8.193  1.00 94.88           H  
ATOM   3124  O   TYR A 197     -10.727   5.351  -9.794  1.00 94.88           O  
ATOM   3125  CG  TYR A 197     -11.705   1.606  -7.335  1.00 94.88           C  
ATOM   3126  CD1 TYR A 197     -11.130   1.337  -6.077  1.00 94.88           C  
ATOM   3127  HD1 TYR A 197     -10.248   1.877  -5.769  1.00 94.88           H  
ATOM   3128  CD2 TYR A 197     -12.874   0.939  -7.733  1.00 94.88           C  
ATOM   3129  HD2 TYR A 197     -13.306   1.172  -8.695  1.00 94.88           H  
ATOM   3130  CE1 TYR A 197     -11.713   0.373  -5.231  1.00 94.88           C  
ATOM   3131  HE1 TYR A 197     -11.272   0.164  -4.267  1.00 94.88           H  
ATOM   3132  CE2 TYR A 197     -13.467  -0.018  -6.888  1.00 94.88           C  
ATOM   3133  HE2 TYR A 197     -14.367  -0.535  -7.187  1.00 94.88           H  
ATOM   3134  OH  TYR A 197     -13.444  -1.239  -4.827  1.00 94.88           O  
ATOM   3135  HH  TYR A 197     -12.960  -1.339  -4.004  1.00 94.88           H  
ATOM   3136  CZ  TYR A 197     -12.882  -0.305  -5.638  1.00 94.88           C  
ATOM   3137  N   LYS A 198      -9.645   5.649  -7.841  1.00 96.56           N  
ATOM   3138  H   LYS A 198      -9.592   5.346  -6.879  1.00 96.56           H  
ATOM   3139  CA  LYS A 198      -8.731   6.708  -8.273  1.00 96.56           C  
ATOM   3140  HA  LYS A 198      -8.752   6.786  -9.360  1.00 96.56           H  
ATOM   3141  C   LYS A 198      -7.304   6.376  -7.867  1.00 96.56           C  
ATOM   3142  CB  LYS A 198      -9.163   8.055  -7.659  1.00 96.56           C  
ATOM   3143  HB2 LYS A 198      -9.067   7.991  -6.575  1.00 96.56           H  
ATOM   3144  HB3 LYS A 198      -8.486   8.839  -7.999  1.00 96.56           H  
ATOM   3145  O   LYS A 198      -7.069   5.568  -6.966  1.00 96.56           O  
ATOM   3146  CG  LYS A 198     -10.604   8.486  -7.969  1.00 96.56           C  
ATOM   3147  HG2 LYS A 198     -11.307   7.715  -7.653  1.00 96.56           H  
ATOM   3148  HG3 LYS A 198     -10.822   9.383  -7.388  1.00 96.56           H  
ATOM   3149  CD  LYS A 198     -10.809   8.801  -9.451  1.00 96.56           C  
ATOM   3150  HD2 LYS A 198     -10.104   9.573  -9.759  1.00 96.56           H  
ATOM   3151  HD3 LYS A 198     -10.657   7.905 -10.052  1.00 96.56           H  
ATOM   3152  CE  LYS A 198     -12.236   9.307  -9.642  1.00 96.56           C  
ATOM   3153  HE2 LYS A 198     -12.400  10.169  -8.996  1.00 96.56           H  
ATOM   3154  HE3 LYS A 198     -12.934   8.535  -9.316  1.00 96.56           H  
ATOM   3155  NZ  LYS A 198     -12.464   9.661 -11.057  1.00 96.56           N  
ATOM   3156  HZ1 LYS A 198     -13.401  10.026 -11.148  1.00 96.56           H  
ATOM   3157  HZ2 LYS A 198     -12.371   8.829 -11.623  1.00 96.56           H  
ATOM   3158  HZ3 LYS A 198     -11.788  10.354 -11.347  1.00 96.56           H  
ATOM   3159  N   ILE A 199      -6.353   7.045  -8.508  1.00 98.12           N  
ATOM   3160  H   ILE A 199      -6.625   7.714  -9.213  1.00 98.12           H  
ATOM   3161  CA  ILE A 199      -4.954   7.049  -8.085  1.00 98.12           C  
ATOM   3162  HA  ILE A 199      -4.794   6.246  -7.367  1.00 98.12           H  
ATOM   3163  C   ILE A 199      -4.682   8.380  -7.392  1.00 98.12           C  
ATOM   3164  CB  ILE A 199      -4.008   6.790  -9.272  1.00 98.12           C  
ATOM   3165  HB  ILE A 199      -4.151   7.578 -10.011  1.00 98.12           H  
ATOM   3166  O   ILE A 199      -5.008   9.431  -7.936  1.00 98.12           O  
ATOM   3167  CG1 ILE A 199      -4.335   5.423  -9.920  1.00 98.12           C  
ATOM   3168 HG12 ILE A 199      -4.105   4.618  -9.222  1.00 98.12           H  
ATOM   3169 HG13 ILE A 199      -5.397   5.367 -10.159  1.00 98.12           H  
ATOM   3170  CG2 ILE A 199      -2.546   6.817  -8.785  1.00 98.12           C  
ATOM   3171 HG21 ILE A 199      -2.307   7.776  -8.327  1.00 98.12           H  
ATOM   3172 HG22 ILE A 199      -2.384   6.021  -8.058  1.00 98.12           H  
ATOM   3173 HG23 ILE A 199      -1.862   6.690  -9.624  1.00 98.12           H  
ATOM   3174  CD1 ILE A 199      -3.582   5.192 -11.228  1.00 98.12           C  
ATOM   3175 HD11 ILE A 199      -3.794   6.015 -11.911  1.00 98.12           H  
ATOM   3176 HD12 ILE A 199      -2.508   5.143 -11.049  1.00 98.12           H  
ATOM   3177 HD13 ILE A 199      -3.913   4.256 -11.679  1.00 98.12           H  
ATOM   3178  N   VAL A 200      -4.084   8.339  -6.205  1.00 98.06           N  
ATOM   3179  H   VAL A 200      -3.880   7.431  -5.814  1.00 98.06           H  
ATOM   3180  CA  VAL A 200      -3.704   9.523  -5.427  1.00 98.06           C  
ATOM   3181  HA  VAL A 200      -3.995  10.415  -5.983  1.00 98.06           H  
ATOM   3182  C   VAL A 200      -2.192   9.558  -5.233  1.00 98.06           C  
ATOM   3183  CB  VAL A 200      -4.447   9.568  -4.077  1.00 98.06           C  
ATOM   3184  HB  VAL A 200      -4.324   8.608  -3.575  1.00 98.06           H  
ATOM   3185  O   VAL A 200      -1.596   8.561  -4.820  1.00 98.06           O  
ATOM   3186  CG1 VAL A 200      -3.937  10.671  -3.138  1.00 98.06           C  
ATOM   3187 HG11 VAL A 200      -4.566  10.723  -2.249  1.00 98.06           H  
ATOM   3188 HG12 VAL A 200      -2.918  10.450  -2.821  1.00 98.06           H  
ATOM   3189 HG13 VAL A 200      -3.956  11.634  -3.648  1.00 98.06           H  
ATOM   3190  CG2 VAL A 200      -5.942   9.831  -4.270  1.00 98.06           C  
ATOM   3191 HG21 VAL A 200      -6.357   9.165  -5.027  1.00 98.06           H  
ATOM   3192 HG22 VAL A 200      -6.461   9.670  -3.324  1.00 98.06           H  
ATOM   3193 HG23 VAL A 200      -6.105  10.866  -4.569  1.00 98.06           H  
ATOM   3194  N   LEU A 201      -1.586  10.721  -5.469  1.00 98.50           N  
ATOM   3195  H   LEU A 201      -2.154  11.480  -5.817  1.00 98.50           H  
ATOM   3196  CA  LEU A 201      -0.233  11.045  -5.029  1.00 98.50           C  
ATOM   3197  HA  LEU A 201       0.389  10.156  -5.125  1.00 98.50           H  
ATOM   3198  C   LEU A 201      -0.266  11.480  -3.556  1.00 98.50           C  
ATOM   3199  CB  LEU A 201       0.342  12.155  -5.928  1.00 98.50           C  
ATOM   3200  HB2 LEU A 201      -0.253  13.055  -5.776  1.00 98.50           H  
ATOM   3201  HB3 LEU A 201       0.241  11.865  -6.974  1.00 98.50           H  
ATOM   3202  O   LEU A 201      -0.973  12.423  -3.180  1.00 98.50           O  
ATOM   3203  CG  LEU A 201       1.821  12.476  -5.636  1.00 98.50           C  
ATOM   3204  HG  LEU A 201       1.982  12.549  -4.560  1.00 98.50           H  
ATOM   3205  CD1 LEU A 201       2.745  11.396  -6.200  1.00 98.50           C  
ATOM   3206 HD11 LEU A 201       2.572  11.274  -7.269  1.00 98.50           H  
ATOM   3207 HD12 LEU A 201       3.785  11.688  -6.055  1.00 98.50           H  
ATOM   3208 HD13 LEU A 201       2.576  10.445  -5.694  1.00 98.50           H  
ATOM   3209  CD2 LEU A 201       2.200  13.821  -6.250  1.00 98.50           C  
ATOM   3210 HD21 LEU A 201       2.027  13.804  -7.326  1.00 98.50           H  
ATOM   3211 HD22 LEU A 201       3.254  14.031  -6.064  1.00 98.50           H  
ATOM   3212 HD23 LEU A 201       1.603  14.616  -5.803  1.00 98.50           H  
ATOM   3213  N   ARG A 202       0.520  10.807  -2.713  1.00 97.06           N  
ATOM   3214  H   ARG A 202       1.060  10.037  -3.080  1.00 97.06           H  
ATOM   3215  CA  ARG A 202       0.664  11.138  -1.286  1.00 97.06           C  
ATOM   3216  HA  ARG A 202       0.460  12.200  -1.147  1.00 97.06           H  
ATOM   3217  C   ARG A 202       2.095  10.882  -0.827  1.00 97.06           C  
ATOM   3218  CB  ARG A 202      -0.366  10.325  -0.474  1.00 97.06           C  
ATOM   3219  HB2 ARG A 202      -0.071   9.276  -0.464  1.00 97.06           H  
ATOM   3220  HB3 ARG A 202      -1.335  10.401  -0.966  1.00 97.06           H  
ATOM   3221  O   ARG A 202       2.783  10.036  -1.404  1.00 97.06           O  
ATOM   3222  CG  ARG A 202      -0.534  10.817   0.972  1.00 97.06           C  
ATOM   3223  HG2 ARG A 202      -0.834  11.865   0.946  1.00 97.06           H  
ATOM   3224  HG3 ARG A 202       0.406  10.715   1.514  1.00 97.06           H  
ATOM   3225  CD  ARG A 202      -1.616  10.030   1.716  1.00 97.06           C  
ATOM   3226  HD2 ARG A 202      -2.576  10.217   1.235  1.00 97.06           H  
ATOM   3227  HD3 ARG A 202      -1.396   8.966   1.635  1.00 97.06           H  
ATOM   3228  NE  ARG A 202      -1.692  10.392   3.147  1.00 97.06           N  
ATOM   3229  HE  ARG A 202      -1.113   9.857   3.778  1.00 97.06           H  
ATOM   3230  NH1 ARG A 202      -3.222  12.138   3.068  1.00 97.06           N  
ATOM   3231 HH11 ARG A 202      -3.235  12.168   2.059  1.00 97.06           H  
ATOM   3232 HH12 ARG A 202      -3.779  12.775   3.619  1.00 97.06           H  
ATOM   3233  NH2 ARG A 202      -2.413  11.489   5.007  1.00 97.06           N  
ATOM   3234 HH21 ARG A 202      -2.834  12.329   5.377  1.00 97.06           H  
ATOM   3235 HH22 ARG A 202      -1.951  10.868   5.656  1.00 97.06           H  
ATOM   3236  CZ  ARG A 202      -2.439  11.326   3.720  1.00 97.06           C  
ATOM   3237  N   LYS A 203       2.537  11.591   0.217  1.00 96.38           N  
ATOM   3238  H   LYS A 203       1.928  12.279   0.636  1.00 96.38           H  
ATOM   3239  CA  LYS A 203       3.811  11.279   0.879  1.00 96.38           C  
ATOM   3240  HA  LYS A 203       4.599  11.375   0.132  1.00 96.38           H  
ATOM   3241  C   LYS A 203       3.814   9.823   1.365  1.00 96.38           C  
ATOM   3242  CB  LYS A 203       4.119  12.301   1.987  1.00 96.38           C  
ATOM   3243  HB2 LYS A 203       5.203  12.363   2.079  1.00 96.38           H  
ATOM   3244  HB3 LYS A 203       3.766  13.284   1.675  1.00 96.38           H  
ATOM   3245  O   LYS A 203       2.770   9.302   1.762  1.00 96.38           O  
ATOM   3246  CG  LYS A 203       3.549  11.966   3.379  1.00 96.38           C  
ATOM   3247  HG2 LYS A 203       2.478  11.776   3.314  1.00 96.38           H  
ATOM   3248  HG3 LYS A 203       4.044  11.070   3.754  1.00 96.38           H  
ATOM   3249  CD  LYS A 203       3.821  13.122   4.357  1.00 96.38           C  
ATOM   3250  HD2 LYS A 203       3.115  13.932   4.171  1.00 96.38           H  
ATOM   3251  HD3 LYS A 203       4.825  13.500   4.165  1.00 96.38           H  
ATOM   3252  CE  LYS A 203       3.754  12.693   5.831  1.00 96.38           C  
ATOM   3253  HE2 LYS A 203       4.349  11.787   5.943  1.00 96.38           H  
ATOM   3254  HE3 LYS A 203       2.726  12.454   6.104  1.00 96.38           H  
ATOM   3255  NZ  LYS A 203       4.312  13.745   6.733  1.00 96.38           N  
ATOM   3256  HZ1 LYS A 203       3.751  14.585   6.757  1.00 96.38           H  
ATOM   3257  HZ2 LYS A 203       5.227  14.059   6.441  1.00 96.38           H  
ATOM   3258  HZ3 LYS A 203       4.431  13.405   7.676  1.00 96.38           H  
ATOM   3259  N   SER A 204       4.967   9.165   1.322  1.00 92.31           N  
ATOM   3260  H   SER A 204       5.765   9.649   0.936  1.00 92.31           H  
ATOM   3261  CA  SER A 204       5.095   7.724   1.584  1.00 92.31           C  
ATOM   3262  HA  SER A 204       4.129   7.345   1.920  1.00 92.31           H  
ATOM   3263  C   SER A 204       6.070   7.356   2.701  1.00 92.31           C  
ATOM   3264  CB  SER A 204       5.426   6.992   0.288  1.00 92.31           C  
ATOM   3265  HB2 SER A 204       4.649   7.221  -0.441  1.00 92.31           H  
ATOM   3266  HB3 SER A 204       5.422   5.917   0.469  1.00 92.31           H  
ATOM   3267  O   SER A 204       6.492   6.204   2.774  1.00 92.31           O  
ATOM   3268  OG  SER A 204       6.674   7.372  -0.250  1.00 92.31           O  
ATOM   3269  HG  SER A 204       7.355   7.386   0.426  1.00 92.31           H  
ATOM   3270  N   TYR A 205       6.433   8.327   3.534  1.00 93.94           N  
ATOM   3271  H   TYR A 205       6.012   9.238   3.414  1.00 93.94           H  
ATOM   3272  CA  TYR A 205       7.253   8.171   4.734  1.00 93.94           C  
ATOM   3273  HA  TYR A 205       7.591   7.139   4.833  1.00 93.94           H  
ATOM   3274  C   TYR A 205       6.432   8.514   5.984  1.00 93.94           C  
ATOM   3275  CB  TYR A 205       8.489   9.069   4.612  1.00 93.94           C  
ATOM   3276  HB2 TYR A 205       9.069   8.759   3.742  1.00 93.94           H  
ATOM   3277  HB3 TYR A 205       9.121   8.917   5.487  1.00 93.94           H  
ATOM   3278  O   TYR A 205       5.402   9.194   5.886  1.00 93.94           O  
ATOM   3279  CG  TYR A 205       8.157  10.545   4.492  1.00 93.94           C  
ATOM   3280  CD1 TYR A 205       8.003  11.140   3.226  1.00 93.94           C  
ATOM   3281  HD1 TYR A 205       8.133  10.549   2.331  1.00 93.94           H  
ATOM   3282  CD2 TYR A 205       7.978  11.318   5.654  1.00 93.94           C  
ATOM   3283  HD2 TYR A 205       8.094  10.864   6.627  1.00 93.94           H  
ATOM   3284  CE1 TYR A 205       7.699  12.510   3.126  1.00 93.94           C  
ATOM   3285  HE1 TYR A 205       7.571  12.984   2.164  1.00 93.94           H  
ATOM   3286  CE2 TYR A 205       7.698  12.692   5.557  1.00 93.94           C  
ATOM   3287  HE2 TYR A 205       7.633  13.286   6.456  1.00 93.94           H  
ATOM   3288  OH  TYR A 205       7.266  14.606   4.164  1.00 93.94           O  
ATOM   3289  HH  TYR A 205       7.153  15.015   5.025  1.00 93.94           H  
ATOM   3290  CZ  TYR A 205       7.570  13.292   4.287  1.00 93.94           C  
ATOM   3291  N   TRP A 206       6.894   8.058   7.148  1.00 95.75           N  
ATOM   3292  H   TRP A 206       7.735   7.499   7.149  1.00 95.75           H  
ATOM   3293  CA  TRP A 206       6.187   8.204   8.422  1.00 95.75           C  
ATOM   3294  HA  TRP A 206       5.159   8.515   8.233  1.00 95.75           H  
ATOM   3295  C   TRP A 206       6.802   9.271   9.325  1.00 95.75           C  
ATOM   3296  CB  TRP A 206       6.133   6.839   9.114  1.00 95.75           C  
ATOM   3297  HB2 TRP A 206       7.145   6.511   9.351  1.00 95.75           H  
ATOM   3298  HB3 TRP A 206       5.592   6.945  10.053  1.00 95.75           H  
ATOM   3299  O   TRP A 206       6.067  10.064   9.908  1.00 95.75           O  
ATOM   3300  CG  TRP A 206       5.459   5.785   8.296  1.00 95.75           C  
ATOM   3301  CD1 TRP A 206       6.079   4.868   7.521  1.00 95.75           C  
ATOM   3302  HD1 TRP A 206       7.150   4.787   7.409  1.00 95.75           H  
ATOM   3303  CD2 TRP A 206       4.032   5.593   8.082  1.00 95.75           C  
ATOM   3304  CE2 TRP A 206       3.851   4.503   7.182  1.00 95.75           C  
ATOM   3305  CE3 TRP A 206       2.874   6.262   8.526  1.00 95.75           C  
ATOM   3306  HE3 TRP A 206       2.979   7.132   9.158  1.00 95.75           H  
ATOM   3307  NE1 TRP A 206       5.132   4.118   6.853  1.00 95.75           N  
ATOM   3308  HE1 TRP A 206       5.375   3.459   6.126  1.00 95.75           H  
ATOM   3309  CH2 TRP A 206       1.444   4.737   7.266  1.00 95.75           C  
ATOM   3310  HH2 TRP A 206       0.449   4.444   6.966  1.00 95.75           H  
ATOM   3311  CZ2 TRP A 206       2.581   4.070   6.772  1.00 95.75           C  
ATOM   3312  HZ2 TRP A 206       2.494   3.256   6.068  1.00 95.75           H  
ATOM   3313  CZ3 TRP A 206       1.596   5.836   8.127  1.00 95.75           C  
ATOM   3314  HZ3 TRP A 206       0.728   6.381   8.465  1.00 95.75           H  
ATOM   3315  N   ASP A 207       8.129   9.324   9.428  1.00 93.38           N  
ATOM   3316  H   ASP A 207       8.676   8.575   9.029  1.00 93.38           H  
ATOM   3317  CA  ASP A 207       8.828  10.305  10.255  1.00 93.38           C  
ATOM   3318  HA  ASP A 207       8.402  10.272  11.258  1.00 93.38           H  
ATOM   3319  C   ASP A 207       8.679  11.727   9.715  1.00 93.38           C  
ATOM   3320  CB  ASP A 207      10.305   9.932  10.363  1.00 93.38           C  
ATOM   3321  HB2 ASP A 207      10.345   8.889  10.677  1.00 93.38           H  
ATOM   3322  HB3 ASP A 207      10.778  10.020   9.385  1.00 93.38           H  
ATOM   3323  O   ASP A 207       9.114  12.048   8.606  1.00 93.38           O  
ATOM   3324  CG  ASP A 207      11.096  10.765  11.371  1.00 93.38           C  
ATOM   3325  OD1 ASP A 207      10.541  11.722  11.941  1.00 93.38           O  
ATOM   3326  OD2 ASP A 207      12.242  10.358  11.659  1.00 93.38           O  
ATOM   3327  N   SER A 208       8.115  12.605  10.541  1.00 94.31           N  
ATOM   3328  H   SER A 208       7.865  12.299  11.471  1.00 94.31           H  
ATOM   3329  CA  SER A 208       7.985  14.030  10.247  1.00 94.31           C  
ATOM   3330  HA  SER A 208       7.434  14.144   9.314  1.00 94.31           H  
ATOM   3331  C   SER A 208       9.326  14.743  10.059  1.00 94.31           C  
ATOM   3332  CB  SER A 208       7.185  14.715  11.356  1.00 94.31           C  
ATOM   3333  HB2 SER A 208       6.156  14.356  11.321  1.00 94.31           H  
ATOM   3334  HB3 SER A 208       7.182  15.792  11.193  1.00 94.31           H  
ATOM   3335  O   SER A 208       9.343  15.808   9.454  1.00 94.31           O  
ATOM   3336  OG  SER A 208       7.716  14.423  12.635  1.00 94.31           O  
ATOM   3337  HG  SER A 208       8.646  14.657  12.667  1.00 94.31           H  
ATOM   3338  N   ALA A 209      10.452  14.180  10.509  1.00 92.50           N  
ATOM   3339  H   ALA A 209      10.401  13.310  11.020  1.00 92.50           H  
ATOM   3340  CA  ALA A 209      11.777  14.739  10.235  1.00 92.50           C  
ATOM   3341  HA  ALA A 209      11.825  15.748  10.645  1.00 92.50           H  
ATOM   3342  C   ALA A 209      12.070  14.842   8.726  1.00 92.50           C  
ATOM   3343  CB  ALA A 209      12.829  13.876  10.940  1.00 92.50           C  
ATOM   3344  HB1 ALA A 209      12.598  13.799  12.003  1.00 92.50           H  
ATOM   3345  HB2 ALA A 209      13.811  14.333  10.822  1.00 92.50           H  
ATOM   3346  HB3 ALA A 209      12.847  12.877  10.506  1.00 92.50           H  
ATOM   3347  O   ALA A 209      12.731  15.777   8.285  1.00 92.50           O  
ATOM   3348  N   TYR A 210      11.527  13.933   7.910  1.00 93.50           N  
ATOM   3349  H   TYR A 210      10.956  13.201   8.308  1.00 93.50           H  
ATOM   3350  CA  TYR A 210      11.679  13.976   6.452  1.00 93.50           C  
ATOM   3351  HA  TYR A 210      12.722  14.177   6.208  1.00 93.50           H  
ATOM   3352  C   TYR A 210      10.858  15.080   5.780  1.00 93.50           C  
ATOM   3353  CB  TYR A 210      11.281  12.617   5.879  1.00 93.50           C  
ATOM   3354  HB2 TYR A 210      11.258  12.669   4.791  1.00 93.50           H  
ATOM   3355  HB3 TYR A 210      10.262  12.414   6.209  1.00 93.50           H  
ATOM   3356  O   TYR A 210      11.099  15.393   4.614  1.00 93.50           O  
ATOM   3357  CG  TYR A 210      12.168  11.468   6.308  1.00 93.50           C  
ATOM   3358  CD1 TYR A 210      13.567  11.541   6.155  1.00 93.50           C  
ATOM   3359  HD1 TYR A 210      14.014  12.412   5.698  1.00 93.50           H  
ATOM   3360  CD2 TYR A 210      11.586  10.342   6.916  1.00 93.50           C  
ATOM   3361  HD2 TYR A 210      10.516  10.293   7.052  1.00 93.50           H  
ATOM   3362  CE1 TYR A 210      14.383  10.505   6.647  1.00 93.50           C  
ATOM   3363  HE1 TYR A 210      15.457  10.591   6.566  1.00 93.50           H  
ATOM   3364  CE2 TYR A 210      12.398   9.303   7.405  1.00 93.50           C  
ATOM   3365  HE2 TYR A 210      11.950   8.461   7.910  1.00 93.50           H  
ATOM   3366  OH  TYR A 210      14.586   8.401   7.783  1.00 93.50           O  
ATOM   3367  HH  TYR A 210      15.486   8.709   7.908  1.00 93.50           H  
ATOM   3368  CZ  TYR A 210      13.797   9.387   7.279  1.00 93.50           C  
ATOM   3369  N   ASP A 211       9.916  15.704   6.494  1.00 96.38           N  
ATOM   3370  H   ASP A 211       9.798  15.467   7.469  1.00 96.38           H  
ATOM   3371  CA  ASP A 211       9.228  16.882   5.973  1.00 96.38           C  
ATOM   3372  HA  ASP A 211       8.753  16.635   5.023  1.00 96.38           H  
ATOM   3373  C   ASP A 211      10.221  18.028   5.713  1.00 96.38           C  
ATOM   3374  CB  ASP A 211       8.160  17.373   6.953  1.00 96.38           C  
ATOM   3375  HB2 ASP A 211       7.714  18.280   6.545  1.00 96.38           H  
ATOM   3376  HB3 ASP A 211       8.674  17.658   7.871  1.00 96.38           H  
ATOM   3377  O   ASP A 211       9.970  18.842   4.829  1.00 96.38           O  
ATOM   3378  CG  ASP A 211       7.012  16.408   7.283  1.00 96.38           C  
ATOM   3379  OD1 ASP A 211       6.623  15.529   6.476  1.00 96.38           O  
ATOM   3380  OD2 ASP A 211       6.391  16.606   8.351  1.00 96.38           O  
ATOM   3381  N   ASP A 212      11.345  18.091   6.438  1.00 95.12           N  
ATOM   3382  H   ASP A 212      11.513  17.389   7.144  1.00 95.12           H  
ATOM   3383  CA  ASP A 212      12.363  19.133   6.261  1.00 95.12           C  
ATOM   3384  HA  ASP A 212      11.886  20.108   6.363  1.00 95.12           H  
ATOM   3385  C   ASP A 212      12.966  19.095   4.857  1.00 95.12           C  
ATOM   3386  CB  ASP A 212      13.457  19.011   7.339  1.00 95.12           C  
ATOM   3387  HB2 ASP A 212      14.280  19.673   7.071  1.00 95.12           H  
ATOM   3388  HB3 ASP A 212      13.840  17.991   7.364  1.00 95.12           H  
ATOM   3389  O   ASP A 212      12.962  20.121   4.177  1.00 95.12           O  
ATOM   3390  CG  ASP A 212      12.962  19.419   8.727  1.00 95.12           C  
ATOM   3391  OD1 ASP A 212      11.805  19.885   8.827  1.00 95.12           O  
ATOM   3392  OD2 ASP A 212      13.742  19.419   9.696  1.00 95.12           O  
ATOM   3393  N   ASP A 213      13.370  17.907   4.393  1.00 93.69           N  
ATOM   3394  H   ASP A 213      13.293  17.110   5.008  1.00 93.69           H  
ATOM   3395  CA  ASP A 213      13.877  17.697   3.031  1.00 93.69           C  
ATOM   3396  HA  ASP A 213      14.780  18.289   2.880  1.00 93.69           H  
ATOM   3397  C   ASP A 213      12.832  18.132   1.982  1.00 93.69           C  
ATOM   3398  CB  ASP A 213      14.200  16.203   2.811  1.00 93.69           C  
ATOM   3399  HB2 ASP A 213      13.310  15.616   3.039  1.00 93.69           H  
ATOM   3400  HB3 ASP A 213      14.408  16.063   1.750  1.00 93.69           H  
ATOM   3401  O   ASP A 213      13.141  18.817   1.007  1.00 93.69           O  
ATOM   3402  CG  ASP A 213      15.394  15.612   3.578  1.00 93.69           C  
ATOM   3403  OD1 ASP A 213      16.492  16.214   3.575  1.00 93.69           O  
ATOM   3404  OD2 ASP A 213      15.286  14.428   3.990  1.00 93.69           O  
ATOM   3405  N   VAL A 214      11.563  17.762   2.187  1.00 95.88           N  
ATOM   3406  H   VAL A 214      11.367  17.222   3.018  1.00 95.88           H  
ATOM   3407  CA  VAL A 214      10.471  18.039   1.239  1.00 95.88           C  
ATOM   3408  HA  VAL A 214      10.818  17.786   0.237  1.00 95.88           H  
ATOM   3409  C   VAL A 214      10.097  19.529   1.215  1.00 95.88           C  
ATOM   3410  CB  VAL A 214       9.255  17.146   1.566  1.00 95.88           C  
ATOM   3411  HB  VAL A 214       8.939  17.332   2.592  1.00 95.88           H  
ATOM   3412  O   VAL A 214       9.770  20.072   0.158  1.00 95.88           O  
ATOM   3413  CG1 VAL A 214       8.061  17.413   0.640  1.00 95.88           C  
ATOM   3414 HG11 VAL A 214       7.679  18.418   0.814  1.00 95.88           H  
ATOM   3415 HG12 VAL A 214       8.365  17.303  -0.401  1.00 95.88           H  
ATOM   3416 HG13 VAL A 214       7.261  16.706   0.862  1.00 95.88           H  
ATOM   3417  CG2 VAL A 214       9.604  15.658   1.421  1.00 95.88           C  
ATOM   3418 HG21 VAL A 214      10.415  15.389   2.097  1.00 95.88           H  
ATOM   3419 HG22 VAL A 214       8.738  15.049   1.681  1.00 95.88           H  
ATOM   3420 HG23 VAL A 214       9.912  15.439   0.399  1.00 95.88           H  
ATOM   3421  N   MET A 215      10.154  20.214   2.360  1.00 97.12           N  
ATOM   3422  H   MET A 215      10.442  19.711   3.187  1.00 97.12           H  
ATOM   3423  CA  MET A 215       9.807  21.634   2.504  1.00 97.12           C  
ATOM   3424  HA  MET A 215       8.910  21.829   1.916  1.00 97.12           H  
ATOM   3425  C   MET A 215      10.885  22.600   1.989  1.00 97.12           C  
ATOM   3426  CB  MET A 215       9.511  21.954   3.976  1.00 97.12           C  
ATOM   3427  HB2 MET A 215      10.304  21.544   4.602  1.00 97.12           H  
ATOM   3428  HB3 MET A 215       9.510  23.036   4.106  1.00 97.12           H  
ATOM   3429  O   MET A 215      10.614  23.803   1.871  1.00 97.12           O  
ATOM   3430  CG  MET A 215       8.148  21.448   4.455  1.00 97.12           C  
ATOM   3431  HG2 MET A 215       8.137  20.358   4.479  1.00 97.12           H  
ATOM   3432  HG3 MET A 215       7.389  21.770   3.742  1.00 97.12           H  
ATOM   3433  SD  MET A 215       7.693  22.093   6.090  1.00 97.12           S  
ATOM   3434  CE  MET A 215       8.933  21.273   7.129  1.00 97.12           C  
ATOM   3435  HE1 MET A 215       8.690  21.444   8.177  1.00 97.12           H  
ATOM   3436  HE2 MET A 215       8.925  20.200   6.939  1.00 97.12           H  
ATOM   3437  HE3 MET A 215       9.929  21.661   6.916  1.00 97.12           H  
ATOM   3438  N   GLU A 216      12.101  22.130   1.698  1.00 95.25           N  
ATOM   3439  H   GLU A 216      12.318  21.167   1.911  1.00 95.25           H  
ATOM   3440  CA  GLU A 216      13.145  22.953   1.070  1.00 95.25           C  
ATOM   3441  HA  GLU A 216      13.275  23.870   1.644  1.00 95.25           H  
ATOM   3442  C   GLU A 216      12.759  23.374  -0.352  1.00 95.25           C  
ATOM   3443  CB  GLU A 216      14.491  22.214   1.056  1.00 95.25           C  
ATOM   3444  HB2 GLU A 216      15.151  22.720   0.351  1.00 95.25           H  
ATOM   3445  HB3 GLU A 216      14.347  21.187   0.721  1.00 95.25           H  
ATOM   3446  O   GLU A 216      13.025  24.508  -0.757  1.00 95.25           O  
ATOM   3447  CG  GLU A 216      15.158  22.244   2.438  1.00 95.25           C  
ATOM   3448  HG2 GLU A 216      15.233  23.285   2.752  1.00 95.25           H  
ATOM   3449  HG3 GLU A 216      14.521  21.733   3.160  1.00 95.25           H  
ATOM   3450  CD  GLU A 216      16.564  21.622   2.461  1.00 95.25           C  
ATOM   3451  OE1 GLU A 216      17.241  21.817   3.494  1.00 95.25           O  
ATOM   3452  OE2 GLU A 216      16.990  21.025   1.443  1.00 95.25           O  
ATOM   3453  N   ASN A 217      12.056  22.509  -1.084  1.00 96.19           N  
ATOM   3454  H   ASN A 217      11.829  21.616  -0.670  1.00 96.19           H  
ATOM   3455  CA  ASN A 217      11.552  22.812  -2.415  1.00 96.19           C  
ATOM   3456  HA  ASN A 217      12.199  23.566  -2.863  1.00 96.19           H  
ATOM   3457  C   ASN A 217      10.121  23.377  -2.374  1.00 96.19           C  
ATOM   3458  CB  ASN A 217      11.646  21.551  -3.271  1.00 96.19           C  
ATOM   3459  HB2 ASN A 217      12.672  21.185  -3.290  1.00 96.19           H  
ATOM   3460  HB3 ASN A 217      10.999  20.791  -2.831  1.00 96.19           H  
ATOM   3461  O   ASN A 217       9.265  22.927  -1.616  1.00 96.19           O  
ATOM   3462  CG  ASN A 217      11.173  21.815  -4.678  1.00 96.19           C  
ATOM   3463  ND2 ASN A 217      12.023  22.297  -5.551  1.00 96.19           N  
ATOM   3464 HD21 ASN A 217      13.010  22.298  -5.335  1.00 96.19           H  
ATOM   3465 HD22 ASN A 217      11.698  22.352  -6.505  1.00 96.19           H  
ATOM   3466  OD1 ASN A 217       9.998  21.707  -4.973  1.00 96.19           O  
ATOM   3467  N   ARG A 218       9.821  24.338  -3.255  1.00 97.38           N  
ATOM   3468  H   ARG A 218      10.555  24.637  -3.882  1.00 97.38           H  
ATOM   3469  CA  ARG A 218       8.499  24.982  -3.339  1.00 97.38           C  
ATOM   3470  HA  ARG A 218       8.257  25.390  -2.357  1.00 97.38           H  
ATOM   3471  C   ARG A 218       7.363  24.011  -3.688  1.00 97.38           C  
ATOM   3472  CB  ARG A 218       8.581  26.126  -4.360  1.00 97.38           C  
ATOM   3473  HB2 ARG A 218       8.860  25.715  -5.330  1.00 97.38           H  
ATOM   3474  HB3 ARG A 218       9.359  26.823  -4.046  1.00 97.38           H  
ATOM   3475  O   ARG A 218       6.270  24.150  -3.141  1.00 97.38           O  
ATOM   3476  CG  ARG A 218       7.256  26.890  -4.503  1.00 97.38           C  
ATOM   3477  HG2 ARG A 218       6.979  27.324  -3.542  1.00 97.38           H  
ATOM   3478  HG3 ARG A 218       6.469  26.211  -4.832  1.00 97.38           H  
ATOM   3479  CD  ARG A 218       7.396  27.996  -5.551  1.00 97.38           C  
ATOM   3480  HD2 ARG A 218       7.732  27.541  -6.483  1.00 97.38           H  
ATOM   3481  HD3 ARG A 218       8.151  28.708  -5.218  1.00 97.38           H  
ATOM   3482  NE  ARG A 218       6.115  28.695  -5.775  1.00 97.38           N  
ATOM   3483  HE  ARG A 218       5.387  28.546  -5.092  1.00 97.38           H  
ATOM   3484  NH1 ARG A 218       6.741  29.820  -7.677  1.00 97.38           N  
ATOM   3485 HH11 ARG A 218       6.512  30.407  -8.466  1.00 97.38           H  
ATOM   3486 HH12 ARG A 218       7.653  29.390  -7.630  1.00 97.38           H  
ATOM   3487  NH2 ARG A 218       4.662  30.041  -6.906  1.00 97.38           N  
ATOM   3488 HH21 ARG A 218       3.923  29.825  -6.252  1.00 97.38           H  
ATOM   3489 HH22 ARG A 218       4.471  30.643  -7.693  1.00 97.38           H  
ATOM   3490  CZ  ARG A 218       5.846  29.511  -6.780  1.00 97.38           C  
ATOM   3491  N   VAL A 219       7.585  23.079  -4.612  1.00 97.69           N  
ATOM   3492  H   VAL A 219       8.525  22.953  -4.960  1.00 97.69           H  
ATOM   3493  CA  VAL A 219       6.582  22.086  -5.029  1.00 97.69           C  
ATOM   3494  HA  VAL A 219       5.631  22.590  -5.200  1.00 97.69           H  
ATOM   3495  C   VAL A 219       6.363  21.076  -3.909  1.00 97.69           C  
ATOM   3496  CB  VAL A 219       6.980  21.389  -6.345  1.00 97.69           C  
ATOM   3497  HB  VAL A 219       7.930  20.869  -6.216  1.00 97.69           H  
ATOM   3498  O   VAL A 219       5.218  20.864  -3.514  1.00 97.69           O  
ATOM   3499  CG1 VAL A 219       5.930  20.358  -6.769  1.00 97.69           C  
ATOM   3500 HG11 VAL A 219       6.266  19.869  -7.683  1.00 97.69           H  
ATOM   3501 HG12 VAL A 219       4.973  20.842  -6.966  1.00 97.69           H  
ATOM   3502 HG13 VAL A 219       5.805  19.586  -6.010  1.00 97.69           H  
ATOM   3503  CG2 VAL A 219       7.129  22.435  -7.458  1.00 97.69           C  
ATOM   3504 HG21 VAL A 219       7.966  23.102  -7.253  1.00 97.69           H  
ATOM   3505 HG22 VAL A 219       6.206  23.003  -7.578  1.00 97.69           H  
ATOM   3506 HG23 VAL A 219       7.337  21.929  -8.400  1.00 97.69           H  
ATOM   3507  N   GLY A 220       7.443  20.553  -3.318  1.00 97.69           N  
ATOM   3508  H   GLY A 220       8.352  20.773  -3.697  1.00 97.69           H  
ATOM   3509  CA  GLY A 220       7.370  19.675  -2.145  1.00 97.69           C  
ATOM   3510  HA2 GLY A 220       6.870  18.745  -2.417  1.00 97.69           H  
ATOM   3511  HA3 GLY A 220       8.382  19.440  -1.815  1.00 97.69           H  
ATOM   3512  C   GLY A 220       6.610  20.318  -0.977  1.00 97.69           C  
ATOM   3513  O   GLY A 220       5.651  19.736  -0.467  1.00 97.69           O  
ATOM   3514  N   LEU A 221       6.936  21.572  -0.641  1.00 98.19           N  
ATOM   3515  H   LEU A 221       7.783  21.951  -1.037  1.00 98.19           H  
ATOM   3516  CA  LEU A 221       6.213  22.378   0.348  1.00 98.19           C  
ATOM   3517  HA  LEU A 221       6.315  21.894   1.319  1.00 98.19           H  
ATOM   3518  C   LEU A 221       4.713  22.485   0.032  1.00 98.19           C  
ATOM   3519  CB  LEU A 221       6.859  23.779   0.398  1.00 98.19           C  
ATOM   3520  HB2 LEU A 221       7.895  23.674   0.719  1.00 98.19           H  
ATOM   3521  HB3 LEU A 221       6.867  24.193  -0.610  1.00 98.19           H  
ATOM   3522  O   LEU A 221       3.877  22.349   0.924  1.00 98.19           O  
ATOM   3523  CG  LEU A 221       6.148  24.787   1.320  1.00 98.19           C  
ATOM   3524  HG  LEU A 221       5.105  24.901   1.024  1.00 98.19           H  
ATOM   3525  CD1 LEU A 221       6.208  24.339   2.773  1.00 98.19           C  
ATOM   3526 HD11 LEU A 221       7.244  24.199   3.081  1.00 98.19           H  
ATOM   3527 HD12 LEU A 221       5.687  23.386   2.868  1.00 98.19           H  
ATOM   3528 HD13 LEU A 221       5.723  25.072   3.417  1.00 98.19           H  
ATOM   3529  CD2 LEU A 221       6.809  26.160   1.215  1.00 98.19           C  
ATOM   3530 HD21 LEU A 221       6.734  26.520   0.189  1.00 98.19           H  
ATOM   3531 HD22 LEU A 221       7.861  26.079   1.488  1.00 98.19           H  
ATOM   3532 HD23 LEU A 221       6.310  26.867   1.878  1.00 98.19           H  
ATOM   3533  N   ASN A 222       4.358  22.740  -1.230  1.00 97.88           N  
ATOM   3534  H   ASN A 222       5.088  22.815  -1.924  1.00 97.88           H  
ATOM   3535  CA  ASN A 222       2.962  22.859  -1.646  1.00 97.88           C  
ATOM   3536  HA  ASN A 222       2.457  23.555  -0.976  1.00 97.88           H  
ATOM   3537  C   ASN A 222       2.205  21.529  -1.539  1.00 97.88           C  
ATOM   3538  CB  ASN A 222       2.893  23.401  -3.080  1.00 97.88           C  
ATOM   3539  HB2 ASN A 222       1.884  23.255  -3.467  1.00 97.88           H  
ATOM   3540  HB3 ASN A 222       3.570  22.830  -3.715  1.00 97.88           H  
ATOM   3541  O   ASN A 222       1.058  21.541  -1.093  1.00 97.88           O  
ATOM   3542  CG  ASN A 222       3.216  24.875  -3.208  1.00 97.88           C  
ATOM   3543  ND2 ASN A 222       3.572  25.306  -4.392  1.00 97.88           N  
ATOM   3544 HD21 ASN A 222       3.726  24.628  -5.125  1.00 97.88           H  
ATOM   3545 HD22 ASN A 222       3.874  26.266  -4.470  1.00 97.88           H  
ATOM   3546  OD1 ASN A 222       3.054  25.684  -2.301  1.00 97.88           O  
ATOM   3547  N   LEU A 223       2.827  20.409  -1.918  1.00 98.19           N  
ATOM   3548  H   LEU A 223       3.765  20.481  -2.285  1.00 98.19           H  
ATOM   3549  CA  LEU A 223       2.235  19.074  -1.805  1.00 98.19           C  
ATOM   3550  HA  LEU A 223       1.261  19.070  -2.295  1.00 98.19           H  
ATOM   3551  C   LEU A 223       1.985  18.702  -0.341  1.00 98.19           C  
ATOM   3552  CB  LEU A 223       3.158  18.038  -2.478  1.00 98.19           C  
ATOM   3553  HB2 LEU A 223       2.815  17.040  -2.204  1.00 98.19           H  
ATOM   3554  HB3 LEU A 223       4.166  18.156  -2.083  1.00 98.19           H  
ATOM   3555  O   LEU A 223       0.876  18.290   0.006  1.00 98.19           O  
ATOM   3556  CG  LEU A 223       3.214  18.117  -4.014  1.00 98.19           C  
ATOM   3557  HG  LEU A 223       3.493  19.123  -4.326  1.00 98.19           H  
ATOM   3558  CD1 LEU A 223       4.261  17.134  -4.537  1.00 98.19           C  
ATOM   3559 HD11 LEU A 223       3.993  16.111  -4.271  1.00 98.19           H  
ATOM   3560 HD12 LEU A 223       5.234  17.367  -4.103  1.00 98.19           H  
ATOM   3561 HD13 LEU A 223       4.338  17.213  -5.621  1.00 98.19           H  
ATOM   3562  CD2 LEU A 223       1.864  17.769  -4.644  1.00 98.19           C  
ATOM   3563 HD21 LEU A 223       1.547  16.777  -4.320  1.00 98.19           H  
ATOM   3564 HD22 LEU A 223       1.112  18.508  -4.368  1.00 98.19           H  
ATOM   3565 HD23 LEU A 223       1.957  17.777  -5.730  1.00 98.19           H  
ATOM   3566  N   LEU A 224       2.978  18.919   0.526  1.00 98.12           N  
ATOM   3567  H   LEU A 224       3.867  19.241   0.169  1.00 98.12           H  
ATOM   3568  CA  LEU A 224       2.861  18.644   1.957  1.00 98.12           C  
ATOM   3569  HA  LEU A 224       2.556  17.604   2.075  1.00 98.12           H  
ATOM   3570  C   LEU A 224       1.787  19.523   2.613  1.00 98.12           C  
ATOM   3571  CB  LEU A 224       4.233  18.857   2.625  1.00 98.12           C  
ATOM   3572  HB2 LEU A 224       4.370  19.919   2.829  1.00 98.12           H  
ATOM   3573  HB3 LEU A 224       5.032  18.548   1.952  1.00 98.12           H  
ATOM   3574  O   LEU A 224       0.969  19.038   3.397  1.00 98.12           O  
ATOM   3575  CG  LEU A 224       4.350  18.055   3.932  1.00 98.12           C  
ATOM   3576  HG  LEU A 224       3.398  18.069   4.463  1.00 98.12           H  
ATOM   3577  CD1 LEU A 224       4.745  16.610   3.633  1.00 98.12           C  
ATOM   3578 HD11 LEU A 224       5.712  16.583   3.130  1.00 98.12           H  
ATOM   3579 HD12 LEU A 224       4.827  16.060   4.570  1.00 98.12           H  
ATOM   3580 HD13 LEU A 224       3.998  16.131   2.999  1.00 98.12           H  
ATOM   3581  CD2 LEU A 224       5.414  18.636   4.850  1.00 98.12           C  
ATOM   3582 HD21 LEU A 224       5.179  19.671   5.098  1.00 98.12           H  
ATOM   3583 HD22 LEU A 224       5.430  18.068   5.780  1.00 98.12           H  
ATOM   3584 HD23 LEU A 224       6.394  18.586   4.377  1.00 98.12           H  
ATOM   3585  N   TYR A 225       1.752  20.809   2.252  1.00 98.12           N  
ATOM   3586  H   TYR A 225       2.477  21.148   1.636  1.00 98.12           H  
ATOM   3587  CA  TYR A 225       0.740  21.753   2.720  1.00 98.12           C  
ATOM   3588  HA  TYR A 225       0.750  21.777   3.810  1.00 98.12           H  
ATOM   3589  C   TYR A 225      -0.671  21.328   2.293  1.00 98.12           C  
ATOM   3590  CB  TYR A 225       1.090  23.156   2.213  1.00 98.12           C  
ATOM   3591  HB2 TYR A 225       2.038  23.462   2.656  1.00 98.12           H  
ATOM   3592  HB3 TYR A 225       1.228  23.121   1.132  1.00 98.12           H  
ATOM   3593  O   TYR A 225      -1.555  21.230   3.140  1.00 98.12           O  
ATOM   3594  CG  TYR A 225       0.044  24.200   2.537  1.00 98.12           C  
ATOM   3595  CD1 TYR A 225      -0.908  24.561   1.564  1.00 98.12           C  
ATOM   3596  HD1 TYR A 225      -0.906  24.074   0.600  1.00 98.12           H  
ATOM   3597  CD2 TYR A 225      -0.001  24.775   3.822  1.00 98.12           C  
ATOM   3598  HD2 TYR A 225       0.716  24.480   4.573  1.00 98.12           H  
ATOM   3599  CE1 TYR A 225      -1.898  25.511   1.871  1.00 98.12           C  
ATOM   3600  HE1 TYR A 225      -2.656  25.780   1.150  1.00 98.12           H  
ATOM   3601  CE2 TYR A 225      -0.995  25.722   4.134  1.00 98.12           C  
ATOM   3602  HE2 TYR A 225      -1.039  26.152   5.124  1.00 98.12           H  
ATOM   3603  OH  TYR A 225      -2.886  27.021   3.425  1.00 98.12           O  
ATOM   3604  HH  TYR A 225      -2.804  27.363   4.319  1.00 98.12           H  
ATOM   3605  CZ  TYR A 225      -1.940  26.090   3.155  1.00 98.12           C  
ATOM   3606  N   ALA A 226      -0.884  21.020   1.009  1.00 97.12           N  
ATOM   3607  H   ALA A 226      -0.111  21.067   0.361  1.00 97.12           H  
ATOM   3608  CA  ALA A 226      -2.190  20.605   0.494  1.00 97.12           C  
ATOM   3609  HA  ALA A 226      -2.922  21.380   0.723  1.00 97.12           H  
ATOM   3610  C   ALA A 226      -2.685  19.302   1.142  1.00 97.12           C  
ATOM   3611  CB  ALA A 226      -2.088  20.460  -1.029  1.00 97.12           C  
ATOM   3612  HB1 ALA A 226      -3.056  20.166  -1.435  1.00 97.12           H  
ATOM   3613  HB2 ALA A 226      -1.793  21.411  -1.474  1.00 97.12           H  
ATOM   3614  HB3 ALA A 226      -1.349  19.702  -1.285  1.00 97.12           H  
ATOM   3615  O   ALA A 226      -3.865  19.185   1.473  1.00 97.12           O  
ATOM   3616  N   GLN A 227      -1.781  18.343   1.366  1.00 97.25           N  
ATOM   3617  H   GLN A 227      -0.835  18.477   1.039  1.00 97.25           H  
ATOM   3618  CA  GLN A 227      -2.091  17.119   2.099  1.00 97.25           C  
ATOM   3619  HA  GLN A 227      -2.949  16.637   1.629  1.00 97.25           H  
ATOM   3620  C   GLN A 227      -2.500  17.418   3.545  1.00 97.25           C  
ATOM   3621  CB  GLN A 227      -0.884  16.170   2.020  1.00 97.25           C  
ATOM   3622  HB2 GLN A 227      -0.645  15.981   0.973  1.00 97.25           H  
ATOM   3623  HB3 GLN A 227      -0.020  16.631   2.498  1.00 97.25           H  
ATOM   3624  O   GLN A 227      -3.538  16.941   3.992  1.00 97.25           O  
ATOM   3625  CG  GLN A 227      -1.193  14.839   2.709  1.00 97.25           C  
ATOM   3626  HG2 GLN A 227      -2.034  14.361   2.206  1.00 97.25           H  
ATOM   3627  HG3 GLN A 227      -1.486  15.026   3.742  1.00 97.25           H  
ATOM   3628  CD  GLN A 227      -0.017  13.872   2.721  1.00 97.25           C  
ATOM   3629  NE2 GLN A 227       0.191  13.203   3.833  1.00 97.25           N  
ATOM   3630 HE21 GLN A 227      -0.420  13.373   4.619  1.00 97.25           H  
ATOM   3631 HE22 GLN A 227       0.960  12.549   3.848  1.00 97.25           H  
ATOM   3632  OE1 GLN A 227       0.705  13.664   1.754  1.00 97.25           O  
ATOM   3633  N   THR A 228      -1.726  18.240   4.254  1.00 98.00           N  
ATOM   3634  H   THR A 228      -0.883  18.594   3.826  1.00 98.00           H  
ATOM   3635  CA  THR A 228      -1.983  18.564   5.666  1.00 98.00           C  
ATOM   3636  HA  THR A 228      -2.049  17.637   6.235  1.00 98.00           H  
ATOM   3637  C   THR A 228      -3.303  19.311   5.851  1.00 98.00           C  
ATOM   3638  CB  THR A 228      -0.834  19.401   6.237  1.00 98.00           C  
ATOM   3639  HB  THR A 228      -0.775  20.354   5.711  1.00 98.00           H  
ATOM   3640  O   THR A 228      -4.057  19.000   6.768  1.00 98.00           O  
ATOM   3641  CG2 THR A 228      -0.983  19.661   7.731  1.00 98.00           C  
ATOM   3642 HG21 THR A 228      -1.893  20.223   7.941  1.00 98.00           H  
ATOM   3643 HG22 THR A 228      -0.126  20.243   8.070  1.00 98.00           H  
ATOM   3644 HG23 THR A 228      -1.016  18.715   8.271  1.00 98.00           H  
ATOM   3645  OG1 THR A 228       0.383  18.712   6.079  1.00 98.00           O  
ATOM   3646  HG1 THR A 228       0.660  18.790   5.164  1.00 98.00           H  
ATOM   3647  N   VAL A 229      -3.616  20.265   4.968  1.00 97.12           N  
ATOM   3648  H   VAL A 229      -2.953  20.486   4.239  1.00 97.12           H  
ATOM   3649  CA  VAL A 229      -4.908  20.968   4.984  1.00 97.12           C  
ATOM   3650  HA  VAL A 229      -5.053  21.419   5.966  1.00 97.12           H  
ATOM   3651  C   VAL A 229      -6.059  19.980   4.788  1.00 97.12           C  
ATOM   3652  CB  VAL A 229      -4.940  22.091   3.929  1.00 97.12           C  
ATOM   3653  HB  VAL A 229      -4.630  21.691   2.964  1.00 97.12           H  
ATOM   3654  O   VAL A 229      -6.981  19.967   5.597  1.00 97.12           O  
ATOM   3655  CG1 VAL A 229      -6.333  22.711   3.776  1.00 97.12           C  
ATOM   3656 HG11 VAL A 229      -6.723  23.023   4.745  1.00 97.12           H  
ATOM   3657 HG12 VAL A 229      -6.301  23.570   3.107  1.00 97.12           H  
ATOM   3658 HG13 VAL A 229      -7.028  21.990   3.345  1.00 97.12           H  
ATOM   3659  CG2 VAL A 229      -3.985  23.227   4.324  1.00 97.12           C  
ATOM   3660 HG21 VAL A 229      -2.966  22.853   4.432  1.00 97.12           H  
ATOM   3661 HG22 VAL A 229      -4.300  23.659   5.273  1.00 97.12           H  
ATOM   3662 HG23 VAL A 229      -3.991  23.995   3.551  1.00 97.12           H  
ATOM   3663  N   SER A 230      -5.971  19.098   3.788  1.00 95.38           N  
ATOM   3664  H   SER A 230      -5.171  19.133   3.172  1.00 95.38           H  
ATOM   3665  CA  SER A 230      -7.010  18.092   3.537  1.00 95.38           C  
ATOM   3666  HA  SER A 230      -7.959  18.610   3.401  1.00 95.38           H  
ATOM   3667  C   SER A 230      -7.177  17.111   4.705  1.00 95.38           C  
ATOM   3668  CB  SER A 230      -6.677  17.329   2.253  1.00 95.38           C  
ATOM   3669  HB2 SER A 230      -5.742  16.783   2.377  1.00 95.38           H  
ATOM   3670  HB3 SER A 230      -6.568  18.039   1.434  1.00 95.38           H  
ATOM   3671  O   SER A 230      -8.302  16.775   5.074  1.00 95.38           O  
ATOM   3672  OG  SER A 230      -7.713  16.420   1.940  1.00 95.38           O  
ATOM   3673  HG  SER A 230      -8.534  16.917   1.943  1.00 95.38           H  
ATOM   3674  N   ASP A 231      -6.076  16.680   5.325  1.00 96.00           N  
ATOM   3675  H   ASP A 231      -5.176  16.942   4.949  1.00 96.00           H  
ATOM   3676  CA  ASP A 231      -6.107  15.790   6.486  1.00 96.00           C  
ATOM   3677  HA  ASP A 231      -6.728  14.926   6.250  1.00 96.00           H  
ATOM   3678  C   ASP A 231      -6.737  16.485   7.719  1.00 96.00           C  
ATOM   3679  CB  ASP A 231      -4.684  15.282   6.791  1.00 96.00           C  
ATOM   3680  HB2 ASP A 231      -4.023  16.140   6.916  1.00 96.00           H  
ATOM   3681  HB3 ASP A 231      -4.718  14.750   7.742  1.00 96.00           H  
ATOM   3682  O   ASP A 231      -7.454  15.837   8.484  1.00 96.00           O  
ATOM   3683  CG  ASP A 231      -4.053  14.318   5.765  1.00 96.00           C  
ATOM   3684  OD1 ASP A 231      -4.724  13.765   4.862  1.00 96.00           O  
ATOM   3685  OD2 ASP A 231      -2.842  14.023   5.896  1.00 96.00           O  
ATOM   3686  N   ILE A 232      -6.539  17.798   7.906  1.00 96.50           N  
ATOM   3687  H   ILE A 232      -5.931  18.282   7.262  1.00 96.50           H  
ATOM   3688  CA  ILE A 232      -7.219  18.590   8.954  1.00 96.50           C  
ATOM   3689  HA  ILE A 232      -7.140  18.058   9.902  1.00 96.50           H  
ATOM   3690  C   ILE A 232      -8.718  18.722   8.656  1.00 96.50           C  
ATOM   3691  CB  ILE A 232      -6.548  19.977   9.126  1.00 96.50           C  
ATOM   3692  HB  ILE A 232      -6.404  20.418   8.140  1.00 96.50           H  
ATOM   3693  O   ILE A 232      -9.540  18.454   9.530  1.00 96.50           O  
ATOM   3694  CG1 ILE A 232      -5.170  19.821   9.806  1.00 96.50           C  
ATOM   3695 HG12 ILE A 232      -5.307  19.616  10.867  1.00 96.50           H  
ATOM   3696 HG13 ILE A 232      -4.649  18.970   9.368  1.00 96.50           H  
ATOM   3697  CG2 ILE A 232      -7.425  20.938   9.957  1.00 96.50           C  
ATOM   3698 HG21 ILE A 232      -7.706  20.466  10.898  1.00 96.50           H  
ATOM   3699 HG22 ILE A 232      -6.900  21.871  10.160  1.00 96.50           H  
ATOM   3700 HG23 ILE A 232      -8.331  21.193   9.406  1.00 96.50           H  
ATOM   3701  CD1 ILE A 232      -4.252  21.037   9.641  1.00 96.50           C  
ATOM   3702 HD11 ILE A 232      -4.072  21.211   8.580  1.00 96.50           H  
ATOM   3703 HD12 ILE A 232      -3.299  20.839  10.133  1.00 96.50           H  
ATOM   3704 HD13 ILE A 232      -4.698  21.928  10.083  1.00 96.50           H  
ATOM   3705  N   GLU A 233      -9.090  19.096   7.431  1.00 93.69           N  
ATOM   3706  H   GLU A 233      -8.370  19.311   6.755  1.00 93.69           H  
ATOM   3707  CA  GLU A 233     -10.491  19.295   7.025  1.00 93.69           C  
ATOM   3708  HA  GLU A 233     -10.961  20.029   7.679  1.00 93.69           H  
ATOM   3709  C   GLU A 233     -11.316  18.006   7.131  1.00 93.69           C  
ATOM   3710  CB  GLU A 233     -10.530  19.820   5.583  1.00 93.69           C  
ATOM   3711  HB2 GLU A 233      -9.886  19.192   4.967  1.00 93.69           H  
ATOM   3712  HB3 GLU A 233     -11.549  19.747   5.203  1.00 93.69           H  
ATOM   3713  O   GLU A 233     -12.478  18.036   7.533  1.00 93.69           O  
ATOM   3714  CG  GLU A 233     -10.086  21.290   5.491  1.00 93.69           C  
ATOM   3715  HG2 GLU A 233      -9.134  21.418   6.005  1.00 93.69           H  
ATOM   3716  HG3 GLU A 233     -10.822  21.900   6.014  1.00 93.69           H  
ATOM   3717  CD  GLU A 233      -9.938  21.796   4.046  1.00 93.69           C  
ATOM   3718  OE1 GLU A 233      -9.797  23.032   3.894  1.00 93.69           O  
ATOM   3719  OE2 GLU A 233      -9.922  20.964   3.108  1.00 93.69           O  
ATOM   3720  N   ARG A 234     -10.699  16.854   6.846  1.00 91.81           N  
ATOM   3721  H   ARG A 234      -9.760  16.918   6.478  1.00 91.81           H  
ATOM   3722  CA  ARG A 234     -11.306  15.522   7.005  1.00 91.81           C  
ATOM   3723  HA  ARG A 234     -12.359  15.587   6.735  1.00 91.81           H  
ATOM   3724  C   ARG A 234     -11.283  15.013   8.455  1.00 91.81           C  
ATOM   3725  CB  ARG A 234     -10.607  14.546   6.044  1.00 91.81           C  
ATOM   3726  HB2 ARG A 234      -9.534  14.570   6.233  1.00 91.81           H  
ATOM   3727  HB3 ARG A 234     -10.965  13.535   6.239  1.00 91.81           H  
ATOM   3728  O   ARG A 234     -11.770  13.915   8.728  1.00 91.81           O  
ATOM   3729  CG  ARG A 234     -10.887  14.869   4.566  1.00 91.81           C  
ATOM   3730  HG2 ARG A 234     -11.934  14.657   4.350  1.00 91.81           H  
ATOM   3731  HG3 ARG A 234     -10.694  15.921   4.357  1.00 91.81           H  
ATOM   3732  CD  ARG A 234      -9.988  14.014   3.667  1.00 91.81           C  
ATOM   3733  HD2 ARG A 234     -10.083  12.969   3.961  1.00 91.81           H  
ATOM   3734  HD3 ARG A 234      -8.957  14.331   3.825  1.00 91.81           H  
ATOM   3735  NE  ARG A 234     -10.347  14.146   2.239  1.00 91.81           N  
ATOM   3736  HE  ARG A 234     -11.250  14.541   2.022  1.00 91.81           H  
ATOM   3737  NH1 ARG A 234      -8.377  13.377   1.354  1.00 91.81           N  
ATOM   3738 HH11 ARG A 234      -7.767  13.588   0.577  1.00 91.81           H  
ATOM   3739 HH12 ARG A 234      -7.991  13.448   2.285  1.00 91.81           H  
ATOM   3740  NH2 ARG A 234     -10.029  13.904  -0.014  1.00 91.81           N  
ATOM   3741 HH21 ARG A 234      -9.467  13.573  -0.785  1.00 91.81           H  
ATOM   3742 HH22 ARG A 234     -11.010  14.050  -0.205  1.00 91.81           H  
ATOM   3743  CZ  ARG A 234      -9.590  13.815   1.207  1.00 91.81           C  
ATOM   3744  N   GLY A 235     -10.694  15.765   9.386  1.00 92.00           N  
ATOM   3745  H   GLY A 235     -10.340  16.669   9.108  1.00 92.00           H  
ATOM   3746  CA  GLY A 235     -10.563  15.395  10.797  1.00 92.00           C  
ATOM   3747  HA2 GLY A 235     -11.547  15.160  11.202  1.00 92.00           H  
ATOM   3748  HA3 GLY A 235     -10.158  16.251  11.337  1.00 92.00           H  
ATOM   3749  C   GLY A 235      -9.630  14.207  11.044  1.00 92.00           C  
ATOM   3750  O   GLY A 235      -9.817  13.470  12.010  1.00 92.00           O  
ATOM   3751  N   TRP A 236      -8.677  13.952  10.149  1.00 93.44           N  
ATOM   3752  H   TRP A 236      -8.548  14.611   9.395  1.00 93.44           H  
ATOM   3753  CA  TRP A 236      -7.639  12.934  10.338  1.00 93.44           C  
ATOM   3754  HA  TRP A 236      -8.069  12.031  10.773  1.00 93.44           H  
ATOM   3755  C   TRP A 236      -6.574  13.432  11.309  1.00 93.44           C  
ATOM   3756  CB  TRP A 236      -7.000  12.575   8.995  1.00 93.44           C  
ATOM   3757  HB2 TRP A 236      -6.161  11.911   9.199  1.00 93.44           H  
ATOM   3758  HB3 TRP A 236      -6.585  13.471   8.535  1.00 93.44           H  
ATOM   3759  O   TRP A 236      -6.126  12.672  12.160  1.00 93.44           O  
ATOM   3760  CG  TRP A 236      -7.867  11.888   7.987  1.00 93.44           C  
ATOM   3761  CD1 TRP A 236      -9.220  11.854   7.944  1.00 93.44           C  
ATOM   3762  HD1 TRP A 236      -9.885  12.351   8.636  1.00 93.44           H  
ATOM   3763  CD2 TRP A 236      -7.418  11.093   6.855  1.00 93.44           C  
ATOM   3764  CE2 TRP A 236      -8.566  10.540   6.212  1.00 93.44           C  
ATOM   3765  CE3 TRP A 236      -6.151  10.756   6.334  1.00 93.44           C  
ATOM   3766  HE3 TRP A 236      -5.266  11.191   6.774  1.00 93.44           H  
ATOM   3767  NE1 TRP A 236      -9.637  11.060   6.899  1.00 93.44           N  
ATOM   3768  HE1 TRP A 236     -10.608  10.891   6.679  1.00 93.44           H  
ATOM   3769  CH2 TRP A 236      -7.190   9.292   4.683  1.00 93.44           C  
ATOM   3770  HH2 TRP A 236      -7.103   8.552   3.901  1.00 93.44           H  
ATOM   3771  CZ2 TRP A 236      -8.465   9.643   5.145  1.00 93.44           C  
ATOM   3772  HZ2 TRP A 236      -9.347   9.197   4.709  1.00 93.44           H  
ATOM   3773  CZ3 TRP A 236      -6.040   9.871   5.247  1.00 93.44           C  
ATOM   3774  HZ3 TRP A 236      -5.066   9.634   4.847  1.00 93.44           H  
ATOM   3775  N   ILE A 237      -6.236  14.718  11.209  1.00 96.00           N  
ATOM   3776  H   ILE A 237      -6.670  15.261  10.476  1.00 96.00           H  
ATOM   3777  CA  ILE A 237      -5.435  15.433  12.200  1.00 96.00           C  
ATOM   3778  HA  ILE A 237      -4.803  14.722  12.732  1.00 96.00           H  
ATOM   3779  C   ILE A 237      -6.395  16.066  13.204  1.00 96.00           C  
ATOM   3780  CB  ILE A 237      -4.515  16.465  11.518  1.00 96.00           C  
ATOM   3781  HB  ILE A 237      -5.134  17.158  10.948  1.00 96.00           H  
ATOM   3782  O   ILE A 237      -7.345  16.756  12.826  1.00 96.00           O  
ATOM   3783  CG1 ILE A 237      -3.555  15.737  10.550  1.00 96.00           C  
ATOM   3784 HG12 ILE A 237      -2.903  15.089  11.136  1.00 96.00           H  
ATOM   3785 HG13 ILE A 237      -4.122  15.093   9.878  1.00 96.00           H  
ATOM   3786  CG2 ILE A 237      -3.721  17.254  12.577  1.00 96.00           C  
ATOM   3787 HG21 ILE A 237      -4.395  17.770  13.261  1.00 96.00           H  
ATOM   3788 HG22 ILE A 237      -3.085  16.578  13.148  1.00 96.00           H  
ATOM   3789 HG23 ILE A 237      -3.101  18.013  12.100  1.00 96.00           H  
ATOM   3790  CD1 ILE A 237      -2.702  16.652   9.665  1.00 96.00           C  
ATOM   3791 HD11 ILE A 237      -2.031  16.041   9.061  1.00 96.00           H  
ATOM   3792 HD12 ILE A 237      -2.105  17.336  10.268  1.00 96.00           H  
ATOM   3793 HD13 ILE A 237      -3.345  17.222   8.994  1.00 96.00           H  
ATOM   3794  N   LEU A 238      -6.158  15.828  14.491  1.00 93.75           N  
ATOM   3795  H   LEU A 238      -5.317  15.327  14.740  1.00 93.75           H  
ATOM   3796  CA  LEU A 238      -7.012  16.331  15.559  1.00 93.75           C  
ATOM   3797  HA  LEU A 238      -8.028  16.434  15.177  1.00 93.75           H  
ATOM   3798  C   LEU A 238      -6.542  17.712  16.005  1.00 93.75           C  
ATOM   3799  CB  LEU A 238      -7.043  15.343  16.727  1.00 93.75           C  
ATOM   3800  HB2 LEU A 238      -7.661  15.767  17.519  1.00 93.75           H  
ATOM   3801  HB3 LEU A 238      -6.026  15.244  17.109  1.00 93.75           H  
ATOM   3802  O   LEU A 238      -5.395  17.898  16.412  1.00 93.75           O  
ATOM   3803  CG  LEU A 238      -7.563  13.940  16.382  1.00 93.75           C  
ATOM   3804  HG  LEU A 238      -6.924  13.475  15.631  1.00 93.75           H  
ATOM   3805  CD1 LEU A 238      -7.502  13.104  17.657  1.00 93.75           C  
ATOM   3806 HD11 LEU A 238      -6.457  12.929  17.916  1.00 93.75           H  
ATOM   3807 HD12 LEU A 238      -8.025  13.601  18.475  1.00 93.75           H  
ATOM   3808 HD13 LEU A 238      -7.960  12.132  17.477  1.00 93.75           H  
ATOM   3809  CD2 LEU A 238      -9.006  13.951  15.870  1.00 93.75           C  
ATOM   3810 HD21 LEU A 238      -9.658  14.455  16.584  1.00 93.75           H  
ATOM   3811 HD22 LEU A 238      -9.346  12.926  15.720  1.00 93.75           H  
ATOM   3812 HD23 LEU A 238      -9.048  14.456  14.905  1.00 93.75           H  
ATOM   3813  N   VAL A 239      -7.459  18.675  15.958  1.00 95.75           N  
ATOM   3814  H   VAL A 239      -8.377  18.442  15.607  1.00 95.75           H  
ATOM   3815  CA  VAL A 239      -7.165  20.088  16.191  1.00 95.75           C  
ATOM   3816  HA  VAL A 239      -6.150  20.187  16.577  1.00 95.75           H  
ATOM   3817  C   VAL A 239      -8.131  20.651  17.229  1.00 95.75           C  
ATOM   3818  CB  VAL A 239      -7.244  20.874  14.866  1.00 95.75           C  
ATOM   3819  HB  VAL A 239      -8.289  21.001  14.583  1.00 95.75           H  
ATOM   3820  O   VAL A 239      -9.348  20.511  17.107  1.00 95.75           O  
ATOM   3821  CG1 VAL A 239      -6.616  22.253  15.022  1.00 95.75           C  
ATOM   3822 HG11 VAL A 239      -6.823  22.831  14.122  1.00 95.75           H  
ATOM   3823 HG12 VAL A 239      -7.067  22.769  15.870  1.00 95.75           H  
ATOM   3824 HG13 VAL A 239      -5.540  22.159  15.168  1.00 95.75           H  
ATOM   3825  CG2 VAL A 239      -6.515  20.180  13.708  1.00 95.75           C  
ATOM   3826 HG21 VAL A 239      -5.554  19.793  14.047  1.00 95.75           H  
ATOM   3827 HG22 VAL A 239      -6.360  20.870  12.880  1.00 95.75           H  
ATOM   3828 HG23 VAL A 239      -7.115  19.346  13.344  1.00 95.75           H  
ATOM   3829  N   THR A 240      -7.607  21.311  18.261  1.00 95.69           N  
ATOM   3830  H   THR A 240      -6.601  21.359  18.333  1.00 95.69           H  
ATOM   3831  CA  THR A 240      -8.427  22.065  19.223  1.00 95.69           C  
ATOM   3832  HA  THR A 240      -9.289  21.454  19.489  1.00 95.69           H  
ATOM   3833  C   THR A 240      -8.947  23.368  18.607  1.00 95.69           C  
ATOM   3834  CB  THR A 240      -7.660  22.381  20.515  1.00 95.69           C  
ATOM   3835  HB  THR A 240      -8.334  22.901  21.196  1.00 95.69           H  
ATOM   3836  O   THR A 240      -8.446  23.843  17.589  1.00 95.69           O  
ATOM   3837  CG2 THR A 240      -7.129  21.141  21.230  1.00 95.69           C  
ATOM   3838 HG21 THR A 240      -6.593  21.441  22.130  1.00 95.69           H  
ATOM   3839 HG22 THR A 240      -7.961  20.498  21.517  1.00 95.69           H  
ATOM   3840 HG23 THR A 240      -6.453  20.576  20.588  1.00 95.69           H  
ATOM   3841  OG1 THR A 240      -6.579  23.231  20.235  1.00 95.69           O  
ATOM   3842  HG1 THR A 240      -5.874  22.650  19.940  1.00 95.69           H  
ATOM   3843  N   LYS A 241      -9.930  24.014  19.249  1.00 95.44           N  
ATOM   3844  H   LYS A 241     -10.319  23.591  20.080  1.00 95.44           H  
ATOM   3845  CA  LYS A 241     -10.456  25.313  18.782  1.00 95.44           C  
ATOM   3846  HA  LYS A 241     -10.856  25.190  17.776  1.00 95.44           H  
ATOM   3847  C   LYS A 241      -9.371  26.389  18.666  1.00 95.44           C  
ATOM   3848  CB  LYS A 241     -11.570  25.807  19.715  1.00 95.44           C  
ATOM   3849  HB2 LYS A 241     -11.824  26.830  19.436  1.00 95.44           H  
ATOM   3850  HB3 LYS A 241     -11.208  25.815  20.743  1.00 95.44           H  
ATOM   3851  O   LYS A 241      -9.398  27.176  17.724  1.00 95.44           O  
ATOM   3852  CG  LYS A 241     -12.841  24.952  19.618  1.00 95.44           C  
ATOM   3853  HG2 LYS A 241     -13.193  24.949  18.586  1.00 95.44           H  
ATOM   3854  HG3 LYS A 241     -12.618  23.929  19.920  1.00 95.44           H  
ATOM   3855  CD  LYS A 241     -13.938  25.520  20.527  1.00 95.44           C  
ATOM   3856  HD2 LYS A 241     -13.584  25.513  21.558  1.00 95.44           H  
ATOM   3857  HD3 LYS A 241     -14.155  26.547  20.232  1.00 95.44           H  
ATOM   3858  CE  LYS A 241     -15.210  24.671  20.412  1.00 95.44           C  
ATOM   3859  HE2 LYS A 241     -14.957  23.637  20.644  1.00 95.44           H  
ATOM   3860  HE3 LYS A 241     -15.558  24.701  19.379  1.00 95.44           H  
ATOM   3861  NZ  LYS A 241     -16.277  25.148  21.329  1.00 95.44           N  
ATOM   3862  HZ1 LYS A 241     -15.966  25.102  22.289  1.00 95.44           H  
ATOM   3863  HZ2 LYS A 241     -17.100  24.570  21.242  1.00 95.44           H  
ATOM   3864  HZ3 LYS A 241     -16.535  26.102  21.118  1.00 95.44           H  
ATOM   3865  N   GLU A 242      -8.430  26.413  19.608  1.00 96.69           N  
ATOM   3866  H   GLU A 242      -8.442  25.709  20.333  1.00 96.69           H  
ATOM   3867  CA  GLU A 242      -7.336  27.386  19.613  1.00 96.69           C  
ATOM   3868  HA  GLU A 242      -7.749  28.373  19.408  1.00 96.69           H  
ATOM   3869  C   GLU A 242      -6.324  27.093  18.500  1.00 96.69           C  
ATOM   3870  CB  GLU A 242      -6.697  27.407  21.011  1.00 96.69           C  
ATOM   3871  HB2 GLU A 242      -7.463  27.672  21.740  1.00 96.69           H  
ATOM   3872  HB3 GLU A 242      -6.340  26.406  21.256  1.00 96.69           H  
ATOM   3873  O   GLU A 242      -6.026  27.970  17.691  1.00 96.69           O  
ATOM   3874  CG  GLU A 242      -5.525  28.389  21.148  1.00 96.69           C  
ATOM   3875  HG2 GLU A 242      -5.221  28.418  22.195  1.00 96.69           H  
ATOM   3876  HG3 GLU A 242      -4.686  27.994  20.575  1.00 96.69           H  
ATOM   3877  CD  GLU A 242      -5.848  29.816  20.675  1.00 96.69           C  
ATOM   3878  OE1 GLU A 242      -4.899  30.472  20.185  1.00 96.69           O  
ATOM   3879  OE2 GLU A 242      -7.035  30.222  20.754  1.00 96.69           O  
ATOM   3880  N   GLN A 243      -5.893  25.835  18.362  1.00 96.81           N  
ATOM   3881  H   GLN A 243      -6.187  25.140  19.033  1.00 96.81           H  
ATOM   3882  CA  GLN A 243      -5.007  25.419  17.269  1.00 96.81           C  
ATOM   3883  HA  GLN A 243      -4.076  25.985  17.320  1.00 96.81           H  
ATOM   3884  C   GLN A 243      -5.636  25.680  15.894  1.00 96.81           C  
ATOM   3885  CB  GLN A 243      -4.692  23.929  17.414  1.00 96.81           C  
ATOM   3886  HB2 GLN A 243      -5.636  23.401  17.548  1.00 96.81           H  
ATOM   3887  HB3 GLN A 243      -4.223  23.571  16.497  1.00 96.81           H  
ATOM   3888  O   GLN A 243      -4.957  26.144  14.984  1.00 96.81           O  
ATOM   3889  CG  GLN A 243      -3.742  23.618  18.581  1.00 96.81           C  
ATOM   3890  HG2 GLN A 243      -2.729  23.907  18.298  1.00 96.81           H  
ATOM   3891  HG3 GLN A 243      -4.022  24.193  19.463  1.00 96.81           H  
ATOM   3892  CD  GLN A 243      -3.768  22.141  18.959  1.00 96.81           C  
ATOM   3893  NE2 GLN A 243      -2.704  21.600  19.502  1.00 96.81           N  
ATOM   3894 HE21 GLN A 243      -2.741  20.613  19.713  1.00 96.81           H  
ATOM   3895 HE22 GLN A 243      -1.841  22.119  19.585  1.00 96.81           H  
ATOM   3896  OE1 GLN A 243      -4.783  21.469  18.830  1.00 96.81           O  
ATOM   3897  N   HIS A 244      -6.946  25.465  15.739  1.00 96.81           N  
ATOM   3898  H   HIS A 244      -7.457  25.032  16.495  1.00 96.81           H  
ATOM   3899  CA  HIS A 244      -7.655  25.766  14.496  1.00 96.81           C  
ATOM   3900  HA  HIS A 244      -7.166  25.244  13.674  1.00 96.81           H  
ATOM   3901  C   HIS A 244      -7.619  27.269  14.180  1.00 96.81           C  
ATOM   3902  CB  HIS A 244      -9.097  25.251  14.607  1.00 96.81           C  
ATOM   3903  HB2 HIS A 244      -9.617  25.789  15.400  1.00 96.81           H  
ATOM   3904  HB3 HIS A 244      -9.073  24.195  14.879  1.00 96.81           H  
ATOM   3905  O   HIS A 244      -7.495  27.668  13.022  1.00 96.81           O  
ATOM   3906  CG  HIS A 244      -9.884  25.393  13.329  1.00 96.81           C  
ATOM   3907  CD2 HIS A 244     -10.343  24.375  12.537  1.00 96.81           C  
ATOM   3908  HD2 HIS A 244     -10.219  23.317  12.718  1.00 96.81           H  
ATOM   3909  ND1 HIS A 244     -10.232  26.574  12.711  1.00 96.81           N  
ATOM   3910  HD1 HIS A 244      -9.852  27.482  12.937  1.00 96.81           H  
ATOM   3911  CE1 HIS A 244     -10.878  26.273  11.573  1.00 96.81           C  
ATOM   3912  HE1 HIS A 244     -11.209  26.984  10.831  1.00 96.81           H  
ATOM   3913  NE2 HIS A 244     -10.985  24.948  11.437  1.00 96.81           N  
ATOM   3914  N   ARG A 245      -7.711  28.129  15.199  1.00 96.88           N  
ATOM   3915  H   ARG A 245      -7.776  27.752  16.134  1.00 96.88           H  
ATOM   3916  CA  ARG A 245      -7.599  29.586  15.042  1.00 96.88           C  
ATOM   3917  HA  ARG A 245      -8.276  29.903  14.248  1.00 96.88           H  
ATOM   3918  C   ARG A 245      -6.198  29.996  14.589  1.00 96.88           C  
ATOM   3919  CB  ARG A 245      -7.980  30.265  16.369  1.00 96.88           C  
ATOM   3920  HB2 ARG A 245      -8.375  29.532  17.072  1.00 96.88           H  
ATOM   3921  HB3 ARG A 245      -7.100  30.715  16.828  1.00 96.88           H  
ATOM   3922  O   ARG A 245      -6.068  30.812  13.678  1.00 96.88           O  
ATOM   3923  CG  ARG A 245      -9.044  31.336  16.140  1.00 96.88           C  
ATOM   3924  HG2 ARG A 245      -9.935  30.876  15.712  1.00 96.88           H  
ATOM   3925  HG3 ARG A 245      -8.657  32.087  15.451  1.00 96.88           H  
ATOM   3926  CD  ARG A 245      -9.405  31.998  17.469  1.00 96.88           C  
ATOM   3927  HD2 ARG A 245      -8.504  32.421  17.912  1.00 96.88           H  
ATOM   3928  HD3 ARG A 245      -9.787  31.229  18.140  1.00 96.88           H  
ATOM   3929  NE  ARG A 245     -10.404  33.065  17.266  1.00 96.88           N  
ATOM   3930  HE  ARG A 245     -10.365  33.552  16.381  1.00 96.88           H  
ATOM   3931  NH1 ARG A 245     -11.366  32.963  19.344  1.00 96.88           N  
ATOM   3932 HH11 ARG A 245     -10.655  32.297  19.614  1.00 96.88           H  
ATOM   3933 HH12 ARG A 245     -11.993  33.335  20.043  1.00 96.88           H  
ATOM   3934  NH2 ARG A 245     -12.119  34.442  17.847  1.00 96.88           N  
ATOM   3935 HH21 ARG A 245     -12.059  34.898  16.948  1.00 96.88           H  
ATOM   3936 HH22 ARG A 245     -12.774  34.779  18.538  1.00 96.88           H  
ATOM   3937  CZ  ARG A 245     -11.290  33.481  18.150  1.00 96.88           C  
ATOM   3938  N   GLN A 246      -5.172  29.394  15.184  1.00 97.50           N  
ATOM   3939  H   GLN A 246      -5.374  28.768  15.951  1.00 97.50           H  
ATOM   3940  CA  GLN A 246      -3.771  29.621  14.825  1.00 97.50           C  
ATOM   3941  HA  GLN A 246      -3.553  30.688  14.885  1.00 97.50           H  
ATOM   3942  C   GLN A 246      -3.483  29.171  13.389  1.00 97.50           C  
ATOM   3943  CB  GLN A 246      -2.870  28.881  15.819  1.00 97.50           C  
ATOM   3944  HB2 GLN A 246      -3.155  27.829  15.849  1.00 97.50           H  
ATOM   3945  HB3 GLN A 246      -1.835  28.950  15.485  1.00 97.50           H  
ATOM   3946  O   GLN A 246      -2.973  29.954  12.590  1.00 97.50           O  
ATOM   3947  CG  GLN A 246      -2.968  29.472  17.233  1.00 97.50           C  
ATOM   3948  HG2 GLN A 246      -4.010  29.552  17.544  1.00 97.50           H  
ATOM   3949  HG3 GLN A 246      -2.545  30.477  17.232  1.00 97.50           H  
ATOM   3950  CD  GLN A 246      -2.238  28.641  18.278  1.00 97.50           C  
ATOM   3951  NE2 GLN A 246      -2.296  29.056  19.521  1.00 97.50           N  
ATOM   3952 HE21 GLN A 246      -2.976  29.759  19.772  1.00 97.50           H  
ATOM   3953 HE22 GLN A 246      -1.834  28.487  20.216  1.00 97.50           H  
ATOM   3954  OE1 GLN A 246      -1.633  27.614  18.007  1.00 97.50           O  
ATOM   3955  N   LEU A 247      -3.896  27.952  13.031  1.00 98.06           N  
ATOM   3956  H   LEU A 247      -4.284  27.353  13.746  1.00 98.06           H  
ATOM   3957  CA  LEU A 247      -3.779  27.415  11.675  1.00 98.06           C  
ATOM   3958  HA  LEU A 247      -2.726  27.366  11.397  1.00 98.06           H  
ATOM   3959  C   LEU A 247      -4.475  28.313  10.650  1.00 98.06           C  
ATOM   3960  CB  LEU A 247      -4.389  26.008  11.642  1.00 98.06           C  
ATOM   3961  HB2 LEU A 247      -4.564  25.719  10.606  1.00 98.06           H  
ATOM   3962  HB3 LEU A 247      -5.362  26.046  12.131  1.00 98.06           H  
ATOM   3963  O   LEU A 247      -3.868  28.657   9.639  1.00 98.06           O  
ATOM   3964  CG  LEU A 247      -3.534  24.916  12.307  1.00 98.06           C  
ATOM   3965  HG  LEU A 247      -3.213  25.238  13.297  1.00 98.06           H  
ATOM   3966  CD1 LEU A 247      -4.426  23.689  12.453  1.00 98.06           C  
ATOM   3967 HD11 LEU A 247      -3.830  22.785  12.577  1.00 98.06           H  
ATOM   3968 HD12 LEU A 247      -5.049  23.831  13.337  1.00 98.06           H  
ATOM   3969 HD13 LEU A 247      -5.063  23.565  11.577  1.00 98.06           H  
ATOM   3970  CD2 LEU A 247      -2.288  24.542  11.504  1.00 98.06           C  
ATOM   3971 HD21 LEU A 247      -1.679  23.844  12.079  1.00 98.06           H  
ATOM   3972 HD22 LEU A 247      -2.574  24.056  10.571  1.00 98.06           H  
ATOM   3973 HD23 LEU A 247      -1.683  25.421  11.282  1.00 98.06           H  
ATOM   3974  N   LYS A 248      -5.704  28.762  10.933  1.00 97.25           N  
ATOM   3975  H   LYS A 248      -6.164  28.409  11.760  1.00 97.25           H  
ATOM   3976  CA  LYS A 248      -6.440  29.671  10.045  1.00 97.25           C  
ATOM   3977  HA  LYS A 248      -6.509  29.199   9.064  1.00 97.25           H  
ATOM   3978  C   LYS A 248      -5.698  30.996   9.837  1.00 97.25           C  
ATOM   3979  CB  LYS A 248      -7.861  29.869  10.586  1.00 97.25           C  
ATOM   3980  HB2 LYS A 248      -7.829  30.418  11.527  1.00 97.25           H  
ATOM   3981  HB3 LYS A 248      -8.312  28.892  10.759  1.00 97.25           H  
ATOM   3982  O   LYS A 248      -5.570  31.445   8.703  1.00 97.25           O  
ATOM   3983  CG  LYS A 248      -8.715  30.626   9.565  1.00 97.25           C  
ATOM   3984  HG2 LYS A 248      -8.284  31.613   9.399  1.00 97.25           H  
ATOM   3985  HG3 LYS A 248      -8.711  30.079   8.622  1.00 97.25           H  
ATOM   3986  CD  LYS A 248     -10.158  30.796  10.040  1.00 97.25           C  
ATOM   3987  HD2 LYS A 248     -10.618  29.817  10.175  1.00 97.25           H  
ATOM   3988  HD3 LYS A 248     -10.168  31.352  10.977  1.00 97.25           H  
ATOM   3989  CE  LYS A 248     -10.890  31.585   8.953  1.00 97.25           C  
ATOM   3990  HE2 LYS A 248     -10.813  31.036   8.014  1.00 97.25           H  
ATOM   3991  HE3 LYS A 248     -10.367  32.531   8.810  1.00 97.25           H  
ATOM   3992  NZ  LYS A 248     -12.308  31.831   9.296  1.00 97.25           N  
ATOM   3993  HZ1 LYS A 248     -12.802  30.957   9.408  1.00 97.25           H  
ATOM   3994  HZ2 LYS A 248     -12.733  32.357   8.546  1.00 97.25           H  
ATOM   3995  HZ3 LYS A 248     -12.360  32.386  10.138  1.00 97.25           H  
ATOM   3996  N   SER A 249      -5.129  31.577  10.896  1.00 97.62           N  
ATOM   3997  H   SER A 249      -5.262  31.155  11.804  1.00 97.62           H  
ATOM   3998  CA  SER A 249      -4.308  32.791  10.777  1.00 97.62           C  
ATOM   3999  HA  SER A 249      -4.911  33.564  10.301  1.00 97.62           H  
ATOM   4000  C   SER A 249      -3.061  32.572   9.906  1.00 97.62           C  
ATOM   4001  CB  SER A 249      -3.890  33.281  12.168  1.00 97.62           C  
ATOM   4002  HB2 SER A 249      -4.777  33.382  12.793  1.00 97.62           H  
ATOM   4003  HB3 SER A 249      -3.213  32.561  12.628  1.00 97.62           H  
ATOM   4004  O   SER A 249      -2.682  33.452   9.134  1.00 97.62           O  
ATOM   4005  OG  SER A 249      -3.249  34.542  12.067  1.00 97.62           O  
ATOM   4006  HG  SER A 249      -3.860  35.108  11.589  1.00 97.62           H  
ATOM   4007  N   LEU A 250      -2.432  31.396   9.985  1.00 97.75           N  
ATOM   4008  H   LEU A 250      -2.766  30.714  10.651  1.00 97.75           H  
ATOM   4009  CA  LEU A 250      -1.286  31.042   9.139  1.00 97.75           C  
ATOM   4010  HA  LEU A 250      -0.588  31.879   9.124  1.00 97.75           H  
ATOM   4011  C   LEU A 250      -1.690  30.807   7.676  1.00 97.75           C  
ATOM   4012  CB  LEU A 250      -0.571  29.813   9.728  1.00 97.75           C  
ATOM   4013  HB2 LEU A 250       0.199  29.486   9.029  1.00 97.75           H  
ATOM   4014  HB3 LEU A 250      -1.294  29.004   9.830  1.00 97.75           H  
ATOM   4015  O   LEU A 250      -0.936  31.181   6.777  1.00 97.75           O  
ATOM   4016  CG  LEU A 250       0.091  30.062  11.096  1.00 97.75           C  
ATOM   4017  HG  LEU A 250      -0.630  30.506  11.784  1.00 97.75           H  
ATOM   4018  CD1 LEU A 250       0.570  28.743  11.697  1.00 97.75           C  
ATOM   4019 HD11 LEU A 250      -0.250  28.025  11.727  1.00 97.75           H  
ATOM   4020 HD12 LEU A 250       1.394  28.342  11.106  1.00 97.75           H  
ATOM   4021 HD13 LEU A 250       0.923  28.911  12.714  1.00 97.75           H  
ATOM   4022  CD2 LEU A 250       1.289  31.006  10.987  1.00 97.75           C  
ATOM   4023 HD21 LEU A 250       0.962  31.999  10.681  1.00 97.75           H  
ATOM   4024 HD22 LEU A 250       1.999  30.620  10.255  1.00 97.75           H  
ATOM   4025 HD23 LEU A 250       1.784  31.083  11.955  1.00 97.75           H  
ATOM   4026  N   GLN A 251      -2.879  30.247   7.421  1.00 96.38           N  
ATOM   4027  H   GLN A 251      -3.438  29.933   8.201  1.00 96.38           H  
ATOM   4028  CA  GLN A 251      -3.438  30.139   6.067  1.00 96.38           C  
ATOM   4029  HA  GLN A 251      -2.705  29.653   5.423  1.00 96.38           H  
ATOM   4030  C   GLN A 251      -3.714  31.522   5.464  1.00 96.38           C  
ATOM   4031  CB  GLN A 251      -4.728  29.302   6.059  1.00 96.38           C  
ATOM   4032  HB2 GLN A 251      -5.444  29.728   6.762  1.00 96.38           H  
ATOM   4033  HB3 GLN A 251      -5.168  29.356   5.063  1.00 96.38           H  
ATOM   4034  O   GLN A 251      -3.313  31.771   4.330  1.00 96.38           O  
ATOM   4035  CG  GLN A 251      -4.506  27.823   6.396  1.00 96.38           C  
ATOM   4036  HG2 GLN A 251      -3.791  27.381   5.702  1.00 96.38           H  
ATOM   4037  HG3 GLN A 251      -4.082  27.741   7.397  1.00 96.38           H  
ATOM   4038  CD  GLN A 251      -5.810  27.033   6.370  1.00 96.38           C  
ATOM   4039  NE2 GLN A 251      -5.927  26.005   5.556  1.00 96.38           N  
ATOM   4040 HE21 GLN A 251      -6.821  25.536   5.560  1.00 96.38           H  
ATOM   4041 HE22 GLN A 251      -5.188  25.730   4.925  1.00 96.38           H  
ATOM   4042  OE1 GLN A 251      -6.746  27.339   7.088  1.00 96.38           O  
ATOM   4043  N   GLU A 252      -4.320  32.437   6.228  1.00 96.38           N  
ATOM   4044  H   GLU A 252      -4.662  32.149   7.134  1.00 96.38           H  
ATOM   4045  CA  GLU A 252      -4.604  33.818   5.803  1.00 96.38           C  
ATOM   4046  HA  GLU A 252      -5.211  33.804   4.898  1.00 96.38           H  
ATOM   4047  C   GLU A 252      -3.322  34.601   5.470  1.00 96.38           C  
ATOM   4048  CB  GLU A 252      -5.392  34.538   6.915  1.00 96.38           C  
ATOM   4049  HB2 GLU A 252      -4.871  34.381   7.860  1.00 96.38           H  
ATOM   4050  HB3 GLU A 252      -5.405  35.608   6.708  1.00 96.38           H  
ATOM   4051  O   GLU A 252      -3.299  35.384   4.523  1.00 96.38           O  
ATOM   4052  CG  GLU A 252      -6.851  34.053   7.035  1.00 96.38           C  
ATOM   4053  HG2 GLU A 252      -7.402  34.406   6.163  1.00 96.38           H  
ATOM   4054  HG3 GLU A 252      -6.873  32.963   7.009  1.00 96.38           H  
ATOM   4055  CD  GLU A 252      -7.571  34.525   8.316  1.00 96.38           C  
ATOM   4056  OE1 GLU A 252      -8.752  34.126   8.498  1.00 96.38           O  
ATOM   4057  OE2 GLU A 252      -6.951  35.244   9.135  1.00 96.38           O  
ATOM   4058  N   LYS A 253      -2.230  34.349   6.202  1.00 96.06           N  
ATOM   4059  H   LYS A 253      -2.341  33.736   6.997  1.00 96.06           H  
ATOM   4060  CA  LYS A 253      -0.901  34.933   5.942  1.00 96.06           C  
ATOM   4061  HA  LYS A 253      -1.031  35.951   5.575  1.00 96.06           H  
ATOM   4062  C   LYS A 253      -0.101  34.209   4.853  1.00 96.06           C  
ATOM   4063  CB  LYS A 253      -0.103  34.978   7.251  1.00 96.06           C  
ATOM   4064  HB2 LYS A 253      -0.084  33.980   7.688  1.00 96.06           H  
ATOM   4065  HB3 LYS A 253       0.924  35.277   7.040  1.00 96.06           H  
ATOM   4066  O   LYS A 253       0.989  34.656   4.510  1.00 96.06           O  
ATOM   4067  CG  LYS A 253      -0.696  35.979   8.250  1.00 96.06           C  
ATOM   4068  HG2 LYS A 253      -0.602  36.989   7.852  1.00 96.06           H  
ATOM   4069  HG3 LYS A 253      -1.752  35.766   8.417  1.00 96.06           H  
ATOM   4070  CD  LYS A 253       0.051  35.878   9.581  1.00 96.06           C  
ATOM   4071  HD2 LYS A 253      -0.001  34.848   9.935  1.00 96.06           H  
ATOM   4072  HD3 LYS A 253       1.095  36.155   9.434  1.00 96.06           H  
ATOM   4073  CE  LYS A 253      -0.605  36.802  10.607  1.00 96.06           C  
ATOM   4074  HE2 LYS A 253      -0.522  37.831  10.257  1.00 96.06           H  
ATOM   4075  HE3 LYS A 253      -1.662  36.546  10.665  1.00 96.06           H  
ATOM   4076  NZ  LYS A 253       0.024  36.644  11.939  1.00 96.06           N  
ATOM   4077  HZ1 LYS A 253      -0.101  35.693  12.255  1.00 96.06           H  
ATOM   4078  HZ2 LYS A 253      -0.413  37.257  12.613  1.00 96.06           H  
ATOM   4079  HZ3 LYS A 253       1.013  36.844  11.892  1.00 96.06           H  
ATOM   4080  N   VAL A 254      -0.609  33.094   4.320  1.00 94.31           N  
ATOM   4081  H   VAL A 254      -1.540  32.825   4.605  1.00 94.31           H  
ATOM   4082  CA  VAL A 254       0.087  32.230   3.344  1.00 94.31           C  
ATOM   4083  HA  VAL A 254      -0.552  31.355   3.226  1.00 94.31           H  
ATOM   4084  C   VAL A 254       1.432  31.695   3.888  1.00 94.31           C  
ATOM   4085  CB  VAL A 254       0.176  32.907   1.950  1.00 94.31           C  
ATOM   4086  HB  VAL A 254       0.982  33.641   1.950  1.00 94.31           H  
ATOM   4087  O   VAL A 254       2.346  31.342   3.142  1.00 94.31           O  
ATOM   4088  CG1 VAL A 254       0.432  31.896   0.818  1.00 94.31           C  
ATOM   4089 HG11 VAL A 254      -0.349  31.135   0.820  1.00 94.31           H  
ATOM   4090 HG12 VAL A 254       1.408  31.423   0.930  1.00 94.31           H  
ATOM   4091 HG13 VAL A 254       0.427  32.414  -0.142  1.00 94.31           H  
ATOM   4092  CG2 VAL A 254      -1.133  33.627   1.572  1.00 94.31           C  
ATOM   4093 HG21 VAL A 254      -1.072  34.017   0.556  1.00 94.31           H  
ATOM   4094 HG22 VAL A 254      -1.306  34.475   2.234  1.00 94.31           H  
ATOM   4095 HG23 VAL A 254      -1.977  32.942   1.649  1.00 94.31           H  
ATOM   4096  N   SER A 255       1.551  31.577   5.212  1.00 96.06           N  
ATOM   4097  H   SER A 255       0.750  31.830   5.772  1.00 96.06           H  
ATOM   4098  CA  SER A 255       2.744  31.110   5.932  1.00 96.06           C  
ATOM   4099  HA  SER A 255       3.639  31.473   5.425  1.00 96.06           H  
ATOM   4100  C   SER A 255       2.810  29.580   5.946  1.00 96.06           C  
ATOM   4101  CB  SER A 255       2.748  31.692   7.351  1.00 96.06           C  
ATOM   4102  HB2 SER A 255       3.593  31.298   7.915  1.00 96.06           H  
ATOM   4103  HB3 SER A 255       1.826  31.411   7.859  1.00 96.06           H  
ATOM   4104  O   SER A 255       2.604  28.932   6.972  1.00 96.06           O  
ATOM   4105  OG  SER A 255       2.851  33.102   7.312  1.00 96.06           O  
ATOM   4106  HG  SER A 255       3.723  33.317   6.974  1.00 96.06           H  
ATOM   4107  N   LYS A 256       3.023  28.972   4.771  1.00 97.31           N  
ATOM   4108  H   LYS A 256       3.106  29.575   3.965  1.00 97.31           H  
ATOM   4109  CA  LYS A 256       2.919  27.510   4.590  1.00 97.31           C  
ATOM   4110  HA  LYS A 256       1.931  27.191   4.922  1.00 97.31           H  
ATOM   4111  C   LYS A 256       3.914  26.716   5.436  1.00 97.31           C  
ATOM   4112  CB  LYS A 256       3.088  27.118   3.116  1.00 97.31           C  
ATOM   4113  HB2 LYS A 256       4.056  27.465   2.752  1.00 97.31           H  
ATOM   4114  HB3 LYS A 256       3.067  26.031   3.050  1.00 97.31           H  
ATOM   4115  O   LYS A 256       3.545  25.665   5.952  1.00 97.31           O  
ATOM   4116  CG  LYS A 256       1.976  27.683   2.227  1.00 97.31           C  
ATOM   4117  HG2 LYS A 256       1.006  27.450   2.666  1.00 97.31           H  
ATOM   4118  HG3 LYS A 256       2.081  28.765   2.151  1.00 97.31           H  
ATOM   4119  CD  LYS A 256       2.055  27.062   0.831  1.00 97.31           C  
ATOM   4120  HD2 LYS A 256       3.037  27.250   0.395  1.00 97.31           H  
ATOM   4121  HD3 LYS A 256       1.900  25.987   0.911  1.00 97.31           H  
ATOM   4122  CE  LYS A 256       0.969  27.680  -0.051  1.00 97.31           C  
ATOM   4123  HE2 LYS A 256       0.020  27.640   0.483  1.00 97.31           H  
ATOM   4124  HE3 LYS A 256       1.216  28.728  -0.220  1.00 97.31           H  
ATOM   4125  NZ  LYS A 256       0.858  26.955  -1.335  1.00 97.31           N  
ATOM   4126  HZ1 LYS A 256       0.477  26.034  -1.174  1.00 97.31           H  
ATOM   4127  HZ2 LYS A 256       0.267  27.446  -1.990  1.00 97.31           H  
ATOM   4128  HZ3 LYS A 256       1.773  26.803  -1.737  1.00 97.31           H  
ATOM   4129  N   LYS A 257       5.155  27.199   5.579  1.00 97.31           N  
ATOM   4130  H   LYS A 257       5.347  28.127   5.232  1.00 97.31           H  
ATOM   4131  CA  LYS A 257       6.176  26.517   6.390  1.00 97.31           C  
ATOM   4132  HA  LYS A 257       6.214  25.463   6.117  1.00 97.31           H  
ATOM   4133  C   LYS A 257       5.783  26.534   7.864  1.00 97.31           C  
ATOM   4134  CB  LYS A 257       7.571  27.135   6.176  1.00 97.31           C  
ATOM   4135  HB2 LYS A 257       8.226  26.778   6.970  1.00 97.31           H  
ATOM   4136  HB3 LYS A 257       7.517  28.221   6.243  1.00 97.31           H  
ATOM   4137  O   LYS A 257       5.772  25.490   8.499  1.00 97.31           O  
ATOM   4138  CG  LYS A 257       8.177  26.715   4.828  1.00 97.31           C  
ATOM   4139  HG2 LYS A 257       8.098  25.631   4.741  1.00 97.31           H  
ATOM   4140  HG3 LYS A 257       7.612  27.176   4.018  1.00 97.31           H  
ATOM   4141  CD  LYS A 257       9.661  27.096   4.702  1.00 97.31           C  
ATOM   4142  HD2 LYS A 257       9.769  28.181   4.728  1.00 97.31           H  
ATOM   4143  HD3 LYS A 257      10.209  26.659   5.537  1.00 97.31           H  
ATOM   4144  CE  LYS A 257      10.206  26.535   3.380  1.00 97.31           C  
ATOM   4145  HE2 LYS A 257       9.894  25.493   3.302  1.00 97.31           H  
ATOM   4146  HE3 LYS A 257       9.749  27.070   2.548  1.00 97.31           H  
ATOM   4147  NZ  LYS A 257      11.686  26.590   3.278  1.00 97.31           N  
ATOM   4148  HZ1 LYS A 257      11.972  26.123   2.430  1.00 97.31           H  
ATOM   4149  HZ2 LYS A 257      12.112  26.074   4.035  1.00 97.31           H  
ATOM   4150  HZ3 LYS A 257      12.034  27.539   3.274  1.00 97.31           H  
ATOM   4151  N   GLU A 258       5.383  27.685   8.388  1.00 97.69           N  
ATOM   4152  H   GLU A 258       5.437  28.519   7.821  1.00 97.69           H  
ATOM   4153  CA  GLU A 258       4.934  27.852   9.771  1.00 97.69           C  
ATOM   4154  HA  GLU A 258       5.704  27.486  10.450  1.00 97.69           H  
ATOM   4155  C   GLU A 258       3.655  27.056  10.053  1.00 97.69           C  
ATOM   4156  CB  GLU A 258       4.687  29.338  10.071  1.00 97.69           C  
ATOM   4157  HB2 GLU A 258       3.915  29.720   9.402  1.00 97.69           H  
ATOM   4158  HB3 GLU A 258       4.297  29.406  11.087  1.00 97.69           H  
ATOM   4159  O   GLU A 258       3.535  26.447  11.113  1.00 97.69           O  
ATOM   4160  CG  GLU A 258       5.934  30.237   9.997  1.00 97.69           C  
ATOM   4161  HG2 GLU A 258       6.737  29.758  10.556  1.00 97.69           H  
ATOM   4162  HG3 GLU A 258       5.693  31.170  10.507  1.00 97.69           H  
ATOM   4163  CD  GLU A 258       6.426  30.586   8.577  1.00 97.69           C  
ATOM   4164  OE1 GLU A 258       7.523  31.172   8.486  1.00 97.69           O  
ATOM   4165  OE2 GLU A 258       5.735  30.259   7.577  1.00 97.69           O  
ATOM   4166  N   PHE A 259       2.727  27.000   9.091  1.00 98.25           N  
ATOM   4167  H   PHE A 259       2.855  27.574   8.270  1.00 98.25           H  
ATOM   4168  CA  PHE A 259       1.541  26.145   9.167  1.00 98.25           C  
ATOM   4169  HA  PHE A 259       0.948  26.422  10.039  1.00 98.25           H  
ATOM   4170  C   PHE A 259       1.930  24.676   9.342  1.00 98.25           C  
ATOM   4171  CB  PHE A 259       0.685  26.347   7.909  1.00 98.25           C  
ATOM   4172  HB2 PHE A 259       1.278  26.109   7.026  1.00 98.25           H  
ATOM   4173  HB3 PHE A 259       0.407  27.398   7.838  1.00 98.25           H  
ATOM   4174  O   PHE A 259       1.400  24.005  10.222  1.00 98.25           O  
ATOM   4175  CG  PHE A 259      -0.574  25.504   7.872  1.00 98.25           C  
ATOM   4176  CD1 PHE A 259      -0.520  24.161   7.447  1.00 98.25           C  
ATOM   4177  HD1 PHE A 259       0.421  23.718   7.154  1.00 98.25           H  
ATOM   4178  CD2 PHE A 259      -1.809  26.065   8.245  1.00 98.25           C  
ATOM   4179  HD2 PHE A 259      -1.864  27.093   8.574  1.00 98.25           H  
ATOM   4180  CE1 PHE A 259      -1.690  23.386   7.404  1.00 98.25           C  
ATOM   4181  HE1 PHE A 259      -1.647  22.359   7.071  1.00 98.25           H  
ATOM   4182  CE2 PHE A 259      -2.980  25.290   8.190  1.00 98.25           C  
ATOM   4183  HE2 PHE A 259      -3.931  25.718   8.470  1.00 98.25           H  
ATOM   4184  CZ  PHE A 259      -2.920  23.950   7.777  1.00 98.25           C  
ATOM   4185  HZ  PHE A 259      -3.823  23.359   7.736  1.00 98.25           H  
ATOM   4186  N   LEU A 260       2.879  24.184   8.539  1.00 98.19           N  
ATOM   4187  H   LEU A 260       3.286  24.791   7.842  1.00 98.19           H  
ATOM   4188  CA  LEU A 260       3.367  22.808   8.630  1.00 98.19           C  
ATOM   4189  HA  LEU A 260       2.512  22.131   8.642  1.00 98.19           H  
ATOM   4190  C   LEU A 260       4.126  22.551   9.934  1.00 98.19           C  
ATOM   4191  CB  LEU A 260       4.230  22.497   7.401  1.00 98.19           C  
ATOM   4192  HB2 LEU A 260       4.803  21.587   7.581  1.00 98.19           H  
ATOM   4193  HB3 LEU A 260       4.942  23.309   7.253  1.00 98.19           H  
ATOM   4194  O   LEU A 260       3.908  21.517  10.554  1.00 98.19           O  
ATOM   4195  CG  LEU A 260       3.384  22.308   6.132  1.00 98.19           C  
ATOM   4196  HG  LEU A 260       2.628  23.090   6.065  1.00 98.19           H  
ATOM   4197  CD1 LEU A 260       4.268  22.432   4.901  1.00 98.19           C  
ATOM   4198 HD11 LEU A 260       4.641  23.455   4.866  1.00 98.19           H  
ATOM   4199 HD12 LEU A 260       3.698  22.222   3.996  1.00 98.19           H  
ATOM   4200 HD13 LEU A 260       5.121  21.756   4.969  1.00 98.19           H  
ATOM   4201  CD2 LEU A 260       2.668  20.960   6.134  1.00 98.19           C  
ATOM   4202 HD21 LEU A 260       1.874  20.962   6.880  1.00 98.19           H  
ATOM   4203 HD22 LEU A 260       2.227  20.761   5.157  1.00 98.19           H  
ATOM   4204 HD23 LEU A 260       3.362  20.156   6.380  1.00 98.19           H  
ATOM   4205  N   ARG A 261       4.934  23.508  10.409  1.00 97.69           N  
ATOM   4206  H   ARG A 261       5.087  24.323   9.833  1.00 97.69           H  
ATOM   4207  CA  ARG A 261       5.593  23.419  11.724  1.00 97.69           C  
ATOM   4208  HA  ARG A 261       6.155  22.487  11.780  1.00 97.69           H  
ATOM   4209  C   ARG A 261       4.595  23.311  12.867  1.00 97.69           C  
ATOM   4210  CB  ARG A 261       6.518  24.626  11.965  1.00 97.69           C  
ATOM   4211  HB2 ARG A 261       6.850  24.594  13.003  1.00 97.69           H  
ATOM   4212  HB3 ARG A 261       5.954  25.549  11.831  1.00 97.69           H  
ATOM   4213  O   ARG A 261       4.787  22.490  13.756  1.00 97.69           O  
ATOM   4214  CG  ARG A 261       7.770  24.674  11.081  1.00 97.69           C  
ATOM   4215  HG2 ARG A 261       8.400  25.497  11.420  1.00 97.69           H  
ATOM   4216  HG3 ARG A 261       7.499  24.850  10.040  1.00 97.69           H  
ATOM   4217  CD  ARG A 261       8.546  23.367  11.167  1.00 97.69           C  
ATOM   4218  HD2 ARG A 261       8.744  23.122  12.210  1.00 97.69           H  
ATOM   4219  HD3 ARG A 261       7.935  22.580  10.725  1.00 97.69           H  
ATOM   4220  NE  ARG A 261       9.808  23.432  10.428  1.00 97.69           N  
ATOM   4221  HE  ARG A 261      10.161  24.334  10.143  1.00 97.69           H  
ATOM   4222  NH1 ARG A 261      10.144  21.164  10.441  1.00 97.69           N  
ATOM   4223 HH11 ARG A 261       9.298  20.972  10.958  1.00 97.69           H  
ATOM   4224 HH12 ARG A 261      10.715  20.415  10.078  1.00 97.69           H  
ATOM   4225  NH2 ARG A 261      11.595  22.478   9.405  1.00 97.69           N  
ATOM   4226 HH21 ARG A 261      12.023  21.593   9.175  1.00 97.69           H  
ATOM   4227 HH22 ARG A 261      12.032  23.357   9.168  1.00 97.69           H  
ATOM   4228  CZ  ARG A 261      10.506  22.366  10.101  1.00 97.69           C  
ATOM   4229  N   LEU A 262       3.518  24.095  12.837  1.00 98.06           N  
ATOM   4230  H   LEU A 262       3.437  24.784  12.103  1.00 98.06           H  
ATOM   4231  CA  LEU A 262       2.440  23.954  13.812  1.00 98.06           C  
ATOM   4232  HA  LEU A 262       2.879  23.978  14.809  1.00 98.06           H  
ATOM   4233  C   LEU A 262       1.745  22.596  13.654  1.00 98.06           C  
ATOM   4234  CB  LEU A 262       1.465  25.135  13.672  1.00 98.06           C  
ATOM   4235  HB2 LEU A 262       2.015  26.060  13.840  1.00 98.06           H  
ATOM   4236  HB3 LEU A 262       1.078  25.156  12.653  1.00 98.06           H  
ATOM   4237  O   LEU A 262       1.536  21.902  14.645  1.00 98.06           O  
ATOM   4238  CG  LEU A 262       0.271  25.078  14.645  1.00 98.06           C  
ATOM   4239  HG  LEU A 262      -0.327  24.191  14.438  1.00 98.06           H  
ATOM   4240  CD1 LEU A 262       0.700  25.056  16.114  1.00 98.06           C  
ATOM   4241 HD11 LEU A 262      -0.177  25.129  16.756  1.00 98.06           H  
ATOM   4242 HD12 LEU A 262       1.209  24.121  16.347  1.00 98.06           H  
ATOM   4243 HD13 LEU A 262       1.363  25.894  16.327  1.00 98.06           H  
ATOM   4244  CD2 LEU A 262      -0.614  26.306  14.434  1.00 98.06           C  
ATOM   4245 HD21 LEU A 262      -0.934  26.358  13.394  1.00 98.06           H  
ATOM   4246 HD22 LEU A 262      -1.493  26.230  15.074  1.00 98.06           H  
ATOM   4247 HD23 LEU A 262      -0.061  27.210  14.690  1.00 98.06           H  
ATOM   4248  N   ALA A 263       1.436  22.188  12.421  1.00 98.06           N  
ATOM   4249  H   ALA A 263       1.637  22.800  11.643  1.00 98.06           H  
ATOM   4250  CA  ALA A 263       0.751  20.932  12.143  1.00 98.06           C  
ATOM   4251  HA  ALA A 263      -0.195  20.948  12.684  1.00 98.06           H  
ATOM   4252  C   ALA A 263       1.529  19.701  12.622  1.00 98.06           C  
ATOM   4253  CB  ALA A 263       0.426  20.844  10.655  1.00 98.06           C  
ATOM   4254  HB1 ALA A 263      -0.173  19.950  10.482  1.00 98.06           H  
ATOM   4255  HB2 ALA A 263       1.346  20.772  10.076  1.00 98.06           H  
ATOM   4256  HB3 ALA A 263      -0.142  21.720  10.342  1.00 98.06           H  
ATOM   4257  O   ALA A 263       0.915  18.789  13.163  1.00 98.06           O  
ATOM   4258  N   GLN A 264       2.860  19.708  12.515  1.00 97.25           N  
ATOM   4259  H   GLN A 264       3.289  20.468  12.008  1.00 97.25           H  
ATOM   4260  CA  GLN A 264       3.742  18.658  13.039  1.00 97.25           C  
ATOM   4261  HA  GLN A 264       3.514  17.717  12.539  1.00 97.25           H  
ATOM   4262  C   GLN A 264       3.569  18.411  14.546  1.00 97.25           C  
ATOM   4263  CB  GLN A 264       5.202  19.038  12.739  1.00 97.25           C  
ATOM   4264  HB2 GLN A 264       5.865  18.438  13.363  1.00 97.25           H  
ATOM   4265  HB3 GLN A 264       5.363  20.088  12.986  1.00 97.25           H  
ATOM   4266  O   GLN A 264       3.847  17.312  15.016  1.00 97.25           O  
ATOM   4267  CG  GLN A 264       5.583  18.779  11.275  1.00 97.25           C  
ATOM   4268  HG2 GLN A 264       4.849  19.215  10.597  1.00 97.25           H  
ATOM   4269  HG3 GLN A 264       5.575  17.701  11.114  1.00 97.25           H  
ATOM   4270  CD  GLN A 264       6.967  19.302  10.894  1.00 97.25           C  
ATOM   4271  NE2 GLN A 264       7.563  18.724   9.882  1.00 97.25           N  
ATOM   4272 HE21 GLN A 264       8.529  18.944   9.686  1.00 97.25           H  
ATOM   4273 HE22 GLN A 264       7.128  17.938   9.420  1.00 97.25           H  
ATOM   4274  OE1 GLN A 264       7.541  20.225  11.464  1.00 97.25           O  
ATOM   4275  N   THR A 265       3.093  19.404  15.305  1.00 96.94           N  
ATOM   4276  H   THR A 265       2.880  20.284  14.857  1.00 96.94           H  
ATOM   4277  CA  THR A 265       2.832  19.268  16.752  1.00 96.94           C  
ATOM   4278  HA  THR A 265       3.535  18.544  17.163  1.00 96.94           H  
ATOM   4279  C   THR A 265       1.433  18.735  17.074  1.00 96.94           C  
ATOM   4280  CB  THR A 265       3.057  20.592  17.502  1.00 96.94           C  
ATOM   4281  HB  THR A 265       3.051  20.378  18.571  1.00 96.94           H  
ATOM   4282  O   THR A 265       1.120  18.471  18.235  1.00 96.94           O  
ATOM   4283  CG2 THR A 265       4.390  21.260  17.169  1.00 96.94           C  
ATOM   4284 HG21 THR A 265       4.528  22.124  17.818  1.00 96.94           H  
ATOM   4285 HG22 THR A 265       5.207  20.559  17.339  1.00 96.94           H  
ATOM   4286 HG23 THR A 265       4.399  21.592  16.130  1.00 96.94           H  
ATOM   4287  OG1 THR A 265       2.036  21.529  17.239  1.00 96.94           O  
ATOM   4288  HG1 THR A 265       1.933  21.607  16.288  1.00 96.94           H  
ATOM   4289  N   LEU A 266       0.563  18.604  16.069  1.00 97.50           N  
ATOM   4290  H   LEU A 266       0.895  18.731  15.124  1.00 97.50           H  
ATOM   4291  CA  LEU A 266      -0.825  18.200  16.257  1.00 97.50           C  
ATOM   4292  HA  LEU A 266      -1.173  18.614  17.203  1.00 97.50           H  
ATOM   4293  C   LEU A 266      -0.949  16.685  16.362  1.00 97.50           C  
ATOM   4294  CB  LEU A 266      -1.722  18.751  15.138  1.00 97.50           C  
ATOM   4295  HB2 LEU A 266      -1.423  18.287  14.198  1.00 97.50           H  
ATOM   4296  HB3 LEU A 266      -2.755  18.464  15.336  1.00 97.50           H  
ATOM   4297  O   LEU A 266      -0.225  15.912  15.731  1.00 97.50           O  
ATOM   4298  CG  LEU A 266      -1.652  20.276  14.987  1.00 97.50           C  
ATOM   4299  HG  LEU A 266      -0.620  20.571  14.800  1.00 97.50           H  
ATOM   4300  CD1 LEU A 266      -2.493  20.730  13.802  1.00 97.50           C  
ATOM   4301 HD11 LEU A 266      -2.247  21.772  13.599  1.00 97.50           H  
ATOM   4302 HD12 LEU A 266      -3.554  20.631  14.033  1.00 97.50           H  
ATOM   4303 HD13 LEU A 266      -2.257  20.132  12.921  1.00 97.50           H  
ATOM   4304  CD2 LEU A 266      -2.150  21.026  16.221  1.00 97.50           C  
ATOM   4305 HD21 LEU A 266      -1.475  20.832  17.055  1.00 97.50           H  
ATOM   4306 HD22 LEU A 266      -3.158  20.698  16.474  1.00 97.50           H  
ATOM   4307 HD23 LEU A 266      -2.142  22.098  16.023  1.00 97.50           H  
ATOM   4308  N   ARG A 267      -1.940  16.252  17.140  1.00 94.88           N  
ATOM   4309  H   ARG A 267      -2.560  16.936  17.550  1.00 94.88           H  
ATOM   4310  CA  ARG A 267      -2.221  14.833  17.314  1.00 94.88           C  
ATOM   4311  HA  ARG A 267      -1.289  14.349  17.607  1.00 94.88           H  
ATOM   4312  C   ARG A 267      -2.667  14.224  15.983  1.00 94.88           C  
ATOM   4313  CB  ARG A 267      -3.230  14.659  18.449  1.00 94.88           C  
ATOM   4314  HB2 ARG A 267      -2.822  15.132  19.343  1.00 94.88           H  
ATOM   4315  HB3 ARG A 267      -4.158  15.168  18.191  1.00 94.88           H  
ATOM   4316  O   ARG A 267      -3.517  14.780  15.289  1.00 94.88           O  
ATOM   4317  CG  ARG A 267      -3.509  13.186  18.761  1.00 94.88           C  
ATOM   4318  HG2 ARG A 267      -2.577  12.676  19.003  1.00 94.88           H  
ATOM   4319  HG3 ARG A 267      -3.977  12.702  17.904  1.00 94.88           H  
ATOM   4320  CD  ARG A 267      -4.459  13.114  19.954  1.00 94.88           C  
ATOM   4321  HD2 ARG A 267      -3.981  13.589  20.811  1.00 94.88           H  
ATOM   4322  HD3 ARG A 267      -5.367  13.666  19.713  1.00 94.88           H  
ATOM   4323  NE  ARG A 267      -4.790  11.726  20.308  1.00 94.88           N  
ATOM   4324  HE  ARG A 267      -4.197  10.980  19.975  1.00 94.88           H  
ATOM   4325  NH1 ARG A 267      -6.694  12.152  21.522  1.00 94.88           N  
ATOM   4326 HH11 ARG A 267      -7.374  11.819  22.190  1.00 94.88           H  
ATOM   4327 HH12 ARG A 267      -6.772  13.053  21.071  1.00 94.88           H  
ATOM   4328  NH2 ARG A 267      -5.651  10.201  21.721  1.00 94.88           N  
ATOM   4329 HH21 ARG A 267      -5.085   9.529  21.222  1.00 94.88           H  
ATOM   4330 HH22 ARG A 267      -6.407   9.846  22.289  1.00 94.88           H  
ATOM   4331  CZ  ARG A 267      -5.720  11.363  21.165  1.00 94.88           C  
ATOM   4332  N   HIS A 268      -2.092  13.063  15.670  1.00 96.31           N  
ATOM   4333  H   HIS A 268      -1.392  12.712  16.309  1.00 96.31           H  
ATOM   4334  CA  HIS A 268      -2.292  12.314  14.422  1.00 96.31           C  
ATOM   4335  HA  HIS A 268      -1.669  11.423  14.499  1.00 96.31           H  
ATOM   4336  C   HIS A 268      -1.774  13.011  13.148  1.00 96.31           C  
ATOM   4337  CB  HIS A 268      -3.740  11.796  14.304  1.00 96.31           C  
ATOM   4338  HB2 HIS A 268      -3.839  11.244  13.370  1.00 96.31           H  
ATOM   4339  HB3 HIS A 268      -4.427  12.640  14.245  1.00 96.31           H  
ATOM   4340  O   HIS A 268      -2.123  12.610  12.038  1.00 96.31           O  
ATOM   4341  CG  HIS A 268      -4.212  10.873  15.404  1.00 96.31           C  
ATOM   4342  CD2 HIS A 268      -3.451  10.275  16.373  1.00 96.31           C  
ATOM   4343  HD2 HIS A 268      -2.383  10.362  16.511  1.00 96.31           H  
ATOM   4344  ND1 HIS A 268      -5.529  10.424  15.531  1.00 96.31           N  
ATOM   4345  CE1 HIS A 268      -5.523   9.577  16.571  1.00 96.31           C  
ATOM   4346  HE1 HIS A 268      -6.369   9.007  16.926  1.00 96.31           H  
ATOM   4347  NE2 HIS A 268      -4.303   9.483  17.109  1.00 96.31           N  
ATOM   4348  HE2 HIS A 268      -4.094   8.915  17.918  1.00 96.31           H  
ATOM   4349  N   TYR A 269      -0.881  14.002  13.262  1.00 97.69           N  
ATOM   4350  H   TYR A 269      -0.610  14.341  14.174  1.00 97.69           H  
ATOM   4351  CA  TYR A 269      -0.125  14.481  12.101  1.00 97.69           C  
ATOM   4352  HA  TYR A 269      -0.827  14.859  11.358  1.00 97.69           H  
ATOM   4353  C   TYR A 269       0.681  13.351  11.448  1.00 97.69           C  
ATOM   4354  CB  TYR A 269       0.794  15.639  12.483  1.00 97.69           C  
ATOM   4355  HB2 TYR A 269       1.441  15.335  13.306  1.00 97.69           H  
ATOM   4356  HB3 TYR A 269       0.171  16.462  12.833  1.00 97.69           H  
ATOM   4357  O   TYR A 269       1.378  12.595  12.120  1.00 97.69           O  
ATOM   4358  CG  TYR A 269       1.650  16.097  11.315  1.00 97.69           C  
ATOM   4359  CD1 TYR A 269       2.955  15.591  11.159  1.00 97.69           C  
ATOM   4360  HD1 TYR A 269       3.361  14.920  11.902  1.00 97.69           H  
ATOM   4361  CD2 TYR A 269       1.117  16.972  10.350  1.00 97.69           C  
ATOM   4362  HD2 TYR A 269       0.122  17.369  10.482  1.00 97.69           H  
ATOM   4363  CE1 TYR A 269       3.732  15.974  10.050  1.00 97.69           C  
ATOM   4364  HE1 TYR A 269       4.742  15.606   9.942  1.00 97.69           H  
ATOM   4365  CE2 TYR A 269       1.884  17.346   9.231  1.00 97.69           C  
ATOM   4366  HE2 TYR A 269       1.487  18.020   8.486  1.00 97.69           H  
ATOM   4367  OH  TYR A 269       3.929  17.218   8.007  1.00 97.69           O  
ATOM   4368  HH  TYR A 269       4.851  16.979   8.125  1.00 97.69           H  
ATOM   4369  CZ  TYR A 269       3.196  16.856   9.087  1.00 97.69           C  
ATOM   4370  N   GLY A 270       0.590  13.238  10.121  1.00 96.19           N  
ATOM   4371  H   GLY A 270       0.001  13.894   9.627  1.00 96.19           H  
ATOM   4372  CA  GLY A 270       1.286  12.199   9.358  1.00 96.19           C  
ATOM   4373  HA2 GLY A 270       2.308  12.111   9.727  1.00 96.19           H  
ATOM   4374  HA3 GLY A 270       1.318  12.496   8.309  1.00 96.19           H  
ATOM   4375  C   GLY A 270       0.645  10.810   9.430  1.00 96.19           C  
ATOM   4376  O   GLY A 270       1.176   9.881   8.824  1.00 96.19           O  
ATOM   4377  N   TYR A 271      -0.495  10.654  10.110  1.00 97.06           N  
ATOM   4378  H   TYR A 271      -0.910  11.444  10.582  1.00 97.06           H  
ATOM   4379  CA  TYR A 271      -1.204   9.379  10.153  1.00 97.06           C  
ATOM   4380  HA  TYR A 271      -0.457   8.586  10.195  1.00 97.06           H  
ATOM   4381  C   TYR A 271      -2.021   9.162   8.870  1.00 97.06           C  
ATOM   4382  CB  TYR A 271      -2.072   9.245  11.421  1.00 97.06           C  
ATOM   4383  HB2 TYR A 271      -2.768   8.423  11.255  1.00 97.06           H  
ATOM   4384  HB3 TYR A 271      -2.677  10.144  11.539  1.00 97.06           H  
ATOM   4385  O   TYR A 271      -2.454  10.098   8.190  1.00 97.06           O  
ATOM   4386  CG  TYR A 271      -1.330   8.961  12.725  1.00 97.06           C  
ATOM   4387  CD1 TYR A 271      -1.716   7.879  13.545  1.00 97.06           C  
ATOM   4388  HD1 TYR A 271      -2.504   7.211  13.229  1.00 97.06           H  
ATOM   4389  CD2 TYR A 271      -0.265   9.781  13.145  1.00 97.06           C  
ATOM   4390  HD2 TYR A 271       0.056  10.618  12.543  1.00 97.06           H  
ATOM   4391  CE1 TYR A 271      -1.083   7.647  14.783  1.00 97.06           C  
ATOM   4392  HE1 TYR A 271      -1.386   6.827  15.418  1.00 97.06           H  
ATOM   4393  CE2 TYR A 271       0.374   9.553  14.375  1.00 97.06           C  
ATOM   4394  HE2 TYR A 271       1.169  10.205  14.705  1.00 97.06           H  
ATOM   4395  OH  TYR A 271       0.534   8.357  16.429  1.00 97.06           O  
ATOM   4396  HH  TYR A 271       0.159   7.659  16.971  1.00 97.06           H  
ATOM   4397  CZ  TYR A 271      -0.043   8.497  15.209  1.00 97.06           C  
ATOM   4398  N   LEU A 272      -2.257   7.895   8.547  1.00 96.62           N  
ATOM   4399  H   LEU A 272      -1.837   7.190   9.135  1.00 96.62           H  
ATOM   4400  CA  LEU A 272      -3.274   7.461   7.603  1.00 96.62           C  
ATOM   4401  HA  LEU A 272      -3.584   8.307   6.990  1.00 96.62           H  
ATOM   4402  C   LEU A 272      -4.481   6.965   8.399  1.00 96.62           C  
ATOM   4403  CB  LEU A 272      -2.689   6.362   6.700  1.00 96.62           C  
ATOM   4404  HB2 LEU A 272      -1.699   6.659   6.354  1.00 96.62           H  
ATOM   4405  HB3 LEU A 272      -2.573   5.453   7.290  1.00 96.62           H  
ATOM   4406  O   LEU A 272      -4.357   6.015   9.174  1.00 96.62           O  
ATOM   4407  CG  LEU A 272      -3.585   6.078   5.484  1.00 96.62           C  
ATOM   4408  HG  LEU A 272      -4.633   6.070   5.781  1.00 96.62           H  
ATOM   4409  CD1 LEU A 272      -3.368   7.137   4.400  1.00 96.62           C  
ATOM   4410 HD11 LEU A 272      -2.360   7.058   3.992  1.00 96.62           H  
ATOM   4411 HD12 LEU A 272      -4.092   6.990   3.599  1.00 96.62           H  
ATOM   4412 HD13 LEU A 272      -3.501   8.136   4.814  1.00 96.62           H  
ATOM   4413  CD2 LEU A 272      -3.241   4.722   4.876  1.00 96.62           C  
ATOM   4414 HD21 LEU A 272      -3.421   3.942   5.616  1.00 96.62           H  
ATOM   4415 HD22 LEU A 272      -3.880   4.538   4.012  1.00 96.62           H  
ATOM   4416 HD23 LEU A 272      -2.192   4.703   4.580  1.00 96.62           H  
ATOM   4417  N   ARG A 273      -5.640   7.595   8.209  1.00 95.38           N  
ATOM   4418  H   ARG A 273      -5.683   8.351   7.540  1.00 95.38           H  
ATOM   4419  CA  ARG A 273      -6.884   7.191   8.865  1.00 95.38           C  
ATOM   4420  HA  ARG A 273      -6.645   6.662   9.787  1.00 95.38           H  
ATOM   4421  C   ARG A 273      -7.666   6.232   7.974  1.00 95.38           C  
ATOM   4422  CB  ARG A 273      -7.680   8.439   9.247  1.00 95.38           C  
ATOM   4423  HB2 ARG A 273      -7.993   8.947   8.335  1.00 95.38           H  
ATOM   4424  HB3 ARG A 273      -7.038   9.106   9.823  1.00 95.38           H  
ATOM   4425  O   ARG A 273      -7.797   6.450   6.771  1.00 95.38           O  
ATOM   4426  CG  ARG A 273      -8.922   8.105  10.074  1.00 95.38           C  
ATOM   4427  HG2 ARG A 273      -9.616   7.522   9.469  1.00 95.38           H  
ATOM   4428  HG3 ARG A 273      -8.638   7.530  10.956  1.00 95.38           H  
ATOM   4429  CD  ARG A 273      -9.609   9.400  10.507  1.00 95.38           C  
ATOM   4430  HD2 ARG A 273      -9.806  10.008   9.624  1.00 95.38           H  
ATOM   4431  HD3 ARG A 273      -8.945   9.943  11.179  1.00 95.38           H  
ATOM   4432  NE  ARG A 273     -10.880   9.107  11.177  1.00 95.38           N  
ATOM   4433  HE  ARG A 273     -11.166   8.138  11.155  1.00 95.38           H  
ATOM   4434  NH1 ARG A 273     -11.355  11.222  11.942  1.00 95.38           N  
ATOM   4435 HH11 ARG A 273     -10.494  11.595  11.566  1.00 95.38           H  
ATOM   4436 HH12 ARG A 273     -11.903  11.868  12.492  1.00 95.38           H  
ATOM   4437  NH2 ARG A 273     -12.673   9.537  12.502  1.00 95.38           N  
ATOM   4438 HH21 ARG A 273     -12.852   8.544  12.536  1.00 95.38           H  
ATOM   4439 HH22 ARG A 273     -13.130  10.184  13.129  1.00 95.38           H  
ATOM   4440  CZ  ARG A 273     -11.622   9.955  11.859  1.00 95.38           C  
ATOM   4441  N   PHE A 274      -8.194   5.183   8.585  1.00 96.25           N  
ATOM   4442  H   PHE A 274      -8.039   5.078   9.578  1.00 96.25           H  
ATOM   4443  CA  PHE A 274      -9.023   4.182   7.930  1.00 96.25           C  
ATOM   4444  HA  PHE A 274      -8.877   4.239   6.851  1.00 96.25           H  
ATOM   4445  C   PHE A 274     -10.509   4.429   8.188  1.00 96.25           C  
ATOM   4446  CB  PHE A 274      -8.577   2.787   8.383  1.00 96.25           C  
ATOM   4447  HB2 PHE A 274      -9.208   2.032   7.914  1.00 96.25           H  
ATOM   4448  HB3 PHE A 274      -8.718   2.702   9.460  1.00 96.25           H  
ATOM   4449  O   PHE A 274     -10.913   5.238   9.030  1.00 96.25           O  
ATOM   4450  CG  PHE A 274      -7.135   2.486   8.031  1.00 96.25           C  
ATOM   4451  CD1 PHE A 274      -6.798   2.120   6.719  1.00 96.25           C  
ATOM   4452  HD1 PHE A 274      -7.568   2.046   5.966  1.00 96.25           H  
ATOM   4453  CD2 PHE A 274      -6.122   2.614   8.997  1.00 96.25           C  
ATOM   4454  HD2 PHE A 274      -6.366   2.915  10.005  1.00 96.25           H  
ATOM   4455  CE1 PHE A 274      -5.459   1.873   6.382  1.00 96.25           C  
ATOM   4456  HE1 PHE A 274      -5.217   1.610   5.363  1.00 96.25           H  
ATOM   4457  CE2 PHE A 274      -4.783   2.373   8.658  1.00 96.25           C  
ATOM   4458  HE2 PHE A 274      -4.015   2.492   9.408  1.00 96.25           H  
ATOM   4459  CZ  PHE A 274      -4.447   1.994   7.349  1.00 96.25           C  
ATOM   4460  HZ  PHE A 274      -3.416   1.812   7.086  1.00 96.25           H  
ATOM   4461  N   ASP A 275     -11.326   3.701   7.445  1.00 94.56           N  
ATOM   4462  H   ASP A 275     -10.928   3.054   6.779  1.00 94.56           H  
ATOM   4463  CA  ASP A 275     -12.768   3.691   7.589  1.00 94.56           C  
ATOM   4464  HA  ASP A 275     -13.115   4.724   7.593  1.00 94.56           H  
ATOM   4465  C   ASP A 275     -13.172   3.057   8.925  1.00 94.56           C  
ATOM   4466  CB  ASP A 275     -13.400   2.975   6.382  1.00 94.56           C  
ATOM   4467  HB2 ASP A 275     -14.483   2.963   6.512  1.00 94.56           H  
ATOM   4468  HB3 ASP A 275     -13.055   1.942   6.350  1.00 94.56           H  
ATOM   4469  O   ASP A 275     -12.434   2.264   9.523  1.00 94.56           O  
ATOM   4470  CG  ASP A 275     -13.085   3.665   5.049  1.00 94.56           C  
ATOM   4471  OD1 ASP A 275     -12.642   4.835   5.067  1.00 94.56           O  
ATOM   4472  OD2 ASP A 275     -13.409   3.115   3.976  1.00 94.56           O  
ATOM   4473  N   ALA A 276     -14.365   3.421   9.401  1.00 94.00           N  
ATOM   4474  H   ALA A 276     -14.954   4.020   8.840  1.00 94.00           H  
ATOM   4475  CA  ALA A 276     -14.936   2.805  10.589  1.00 94.00           C  
ATOM   4476  HA  ALA A 276     -14.260   2.981  11.425  1.00 94.00           H  
ATOM   4477  C   ALA A 276     -15.056   1.289  10.381  1.00 94.00           C  
ATOM   4478  CB  ALA A 276     -16.285   3.453  10.911  1.00 94.00           C  
ATOM   4479  HB1 ALA A 276     -16.691   3.004  11.818  1.00 94.00           H  
ATOM   4480  HB2 ALA A 276     -16.983   3.284  10.091  1.00 94.00           H  
ATOM   4481  HB3 ALA A 276     -16.154   4.523  11.069  1.00 94.00           H  
ATOM   4482  O   ALA A 276     -15.521   0.818   9.342  1.00 94.00           O  
ATOM   4483  N   CYS A 277     -14.606   0.536  11.372  1.00 95.31           N  
ATOM   4484  H   CYS A 277     -14.271   0.984  12.214  1.00 95.31           H  
ATOM   4485  CA  CYS A 277     -14.520  -0.912  11.327  1.00 95.31           C  
ATOM   4486  HA  CYS A 277     -15.337  -1.304  10.720  1.00 95.31           H  
ATOM   4487  C   CYS A 277     -14.711  -1.490  12.734  1.00 95.31           C  
ATOM   4488  CB  CYS A 277     -13.195  -1.293  10.643  1.00 95.31           C  
ATOM   4489  HB2 CYS A 277     -13.095  -2.378  10.616  1.00 95.31           H  
ATOM   4490  HB3 CYS A 277     -13.224  -0.929   9.616  1.00 95.31           H  
ATOM   4491  O   CYS A 277     -15.219  -0.810  13.628  1.00 95.31           O  
ATOM   4492  SG  CYS A 277     -11.745  -0.583  11.469  1.00 95.31           S  
ATOM   4493  HG  CYS A 277     -12.024   0.683  11.145  1.00 95.31           H  
ATOM   4494  N   VAL A 278     -14.375  -2.765  12.915  1.00 95.81           N  
ATOM   4495  H   VAL A 278     -13.922  -3.272  12.168  1.00 95.81           H  
ATOM   4496  CA  VAL A 278     -14.665  -3.501  14.145  1.00 95.81           C  
ATOM   4497  HA  VAL A 278     -15.007  -2.809  14.915  1.00 95.81           H  
ATOM   4498  C   VAL A 278     -13.401  -4.175  14.659  1.00 95.81           C  
ATOM   4499  CB  VAL A 278     -15.794  -4.513  13.892  1.00 95.81           C  
ATOM   4500  HB  VAL A 278     -15.470  -5.246  13.153  1.00 95.81           H  
ATOM   4501  O   VAL A 278     -12.644  -4.735  13.867  1.00 95.81           O  
ATOM   4502  CG1 VAL A 278     -16.157  -5.234  15.176  1.00 95.81           C  
ATOM   4503 HG11 VAL A 278     -16.424  -4.496  15.933  1.00 95.81           H  
ATOM   4504 HG12 VAL A 278     -17.004  -5.896  14.997  1.00 95.81           H  
ATOM   4505 HG13 VAL A 278     -15.321  -5.839  15.526  1.00 95.81           H  
ATOM   4506  CG2 VAL A 278     -17.077  -3.836  13.387  1.00 95.81           C  
ATOM   4507 HG21 VAL A 278     -16.912  -3.391  12.406  1.00 95.81           H  
ATOM   4508 HG22 VAL A 278     -17.875  -4.572  13.295  1.00 95.81           H  
ATOM   4509 HG23 VAL A 278     -17.387  -3.061  14.088  1.00 95.81           H  
ATOM   4510  N   ALA A 279     -13.182  -4.150  15.970  1.00 95.69           N  
ATOM   4511  H   ALA A 279     -13.848  -3.674  16.563  1.00 95.69           H  
ATOM   4512  CA  ALA A 279     -12.104  -4.872  16.636  1.00 95.69           C  
ATOM   4513  HA  ALA A 279     -11.591  -5.489  15.897  1.00 95.69           H  
ATOM   4514  C   ALA A 279     -12.638  -5.830  17.712  1.00 95.69           C  
ATOM   4515  CB  ALA A 279     -11.089  -3.865  17.189  1.00 95.69           C  
ATOM   4516  HB1 ALA A 279     -10.688  -3.263  16.373  1.00 95.69           H  
ATOM   4517  HB2 ALA A 279     -11.569  -3.219  17.923  1.00 95.69           H  
ATOM   4518  HB3 ALA A 279     -10.265  -4.396  17.667  1.00 95.69           H  
ATOM   4519  O   ALA A 279     -13.784  -5.718  18.142  1.00 95.69           O  
ATOM   4520  N   ASP A 280     -11.806  -6.776  18.144  1.00 94.69           N  
ATOM   4521  H   ASP A 280     -10.890  -6.848  17.725  1.00 94.69           H  
ATOM   4522  CA  ASP A 280     -12.074  -7.663  19.287  1.00 94.69           C  
ATOM   4523  HA  ASP A 280     -13.154  -7.679  19.433  1.00 94.69           H  
ATOM   4524  C   ASP A 280     -11.487  -7.156  20.618  1.00 94.69           C  
ATOM   4525  CB  ASP A 280     -11.636  -9.102  18.962  1.00 94.69           C  
ATOM   4526  HB2 ASP A 280     -12.010  -9.767  19.741  1.00 94.69           H  
ATOM   4527  HB3 ASP A 280     -12.099  -9.406  18.024  1.00 94.69           H  
ATOM   4528  O   ASP A 280     -11.486  -7.877  21.617  1.00 94.69           O  
ATOM   4529  CG  ASP A 280     -10.116  -9.280  18.848  1.00 94.69           C  
ATOM   4530  OD1 ASP A 280      -9.376  -8.282  18.992  1.00 94.69           O  
ATOM   4531  OD2 ASP A 280      -9.677 -10.403  18.504  1.00 94.69           O  
ATOM   4532  N   PHE A 281     -10.996  -5.916  20.628  1.00 88.56           N  
ATOM   4533  H   PHE A 281     -11.070  -5.383  19.773  1.00 88.56           H  
ATOM   4534  CA  PHE A 281     -10.404  -5.252  21.782  1.00 88.56           C  
ATOM   4535  HA  PHE A 281     -10.600  -5.858  22.666  1.00 88.56           H  
ATOM   4536  C   PHE A 281     -11.009  -3.846  21.967  1.00 88.56           C  
ATOM   4537  CB  PHE A 281      -8.887  -5.181  21.588  1.00 88.56           C  
ATOM   4538  HB2 PHE A 281      -8.671  -4.592  20.696  1.00 88.56           H  
ATOM   4539  HB3 PHE A 281      -8.506  -6.189  21.424  1.00 88.56           H  
ATOM   4540  O   PHE A 281     -11.145  -3.121  20.977  1.00 88.56           O  
ATOM   4541  CG  PHE A 281      -8.166  -4.566  22.767  1.00 88.56           C  
ATOM   4542  CD1 PHE A 281      -8.024  -3.169  22.856  1.00 88.56           C  
ATOM   4543  HD1 PHE A 281      -8.402  -2.537  22.066  1.00 88.56           H  
ATOM   4544  CD2 PHE A 281      -7.691  -5.386  23.807  1.00 88.56           C  
ATOM   4545  HD2 PHE A 281      -7.817  -6.457  23.747  1.00 88.56           H  
ATOM   4546  CE1 PHE A 281      -7.397  -2.593  23.974  1.00 88.56           C  
ATOM   4547  HE1 PHE A 281      -7.284  -1.521  24.041  1.00 88.56           H  
ATOM   4548  CE2 PHE A 281      -7.066  -4.810  24.927  1.00 88.56           C  
ATOM   4549  HE2 PHE A 281      -6.698  -5.438  25.724  1.00 88.56           H  
ATOM   4550  CZ  PHE A 281      -6.914  -3.415  25.007  1.00 88.56           C  
ATOM   4551  HZ  PHE A 281      -6.427  -2.974  25.864  1.00 88.56           H  
ATOM   4552  N   PRO A 282     -11.329  -3.411  23.206  1.00 84.75           N  
ATOM   4553  CA  PRO A 282     -11.197  -4.145  24.475  1.00 84.75           C  
ATOM   4554  HA  PRO A 282     -10.204  -4.583  24.573  1.00 84.75           H  
ATOM   4555  C   PRO A 282     -12.239  -5.259  24.637  1.00 84.75           C  
ATOM   4556  CB  PRO A 282     -11.379  -3.080  25.560  1.00 84.75           C  
ATOM   4557  HB2 PRO A 282     -10.426  -2.586  25.748  1.00 84.75           H  
ATOM   4558  HB3 PRO A 282     -11.780  -3.492  26.486  1.00 84.75           H  
ATOM   4559  O   PRO A 282     -12.072  -6.145  25.469  1.00 84.75           O  
ATOM   4560  CG  PRO A 282     -12.347  -2.090  24.914  1.00 84.75           C  
ATOM   4561  HG2 PRO A 282     -12.261  -1.094  25.349  1.00 84.75           H  
ATOM   4562  HG3 PRO A 282     -13.369  -2.461  24.997  1.00 84.75           H  
ATOM   4563  CD  PRO A 282     -11.916  -2.104  23.450  1.00 84.75           C  
ATOM   4564  HD2 PRO A 282     -11.161  -1.337  23.277  1.00 84.75           H  
ATOM   4565  HD3 PRO A 282     -12.781  -1.945  22.807  1.00 84.75           H  
ATOM   4566  N   GLU A 283     -13.289  -5.218  23.823  1.00 86.94           N  
ATOM   4567  H   GLU A 283     -13.330  -4.494  23.120  1.00 86.94           H  
ATOM   4568  CA  GLU A 283     -14.366  -6.194  23.797  1.00 86.94           C  
ATOM   4569  HA  GLU A 283     -14.095  -7.062  24.398  1.00 86.94           H  
ATOM   4570  C   GLU A 283     -14.602  -6.665  22.366  1.00 86.94           C  
ATOM   4571  CB  GLU A 283     -15.652  -5.584  24.370  1.00 86.94           C  
ATOM   4572  HB2 GLU A 283     -16.462  -6.305  24.254  1.00 86.94           H  
ATOM   4573  HB3 GLU A 283     -15.898  -4.687  23.801  1.00 86.94           H  
ATOM   4574  O   GLU A 283     -14.225  -6.004  21.394  1.00 86.94           O  
ATOM   4575  CG  GLU A 283     -15.525  -5.231  25.860  1.00 86.94           C  
ATOM   4576  HG2 GLU A 283     -14.702  -4.530  25.995  1.00 86.94           H  
ATOM   4577  HG3 GLU A 283     -15.291  -6.141  26.412  1.00 86.94           H  
ATOM   4578  CD  GLU A 283     -16.799  -4.599  26.439  1.00 86.94           C  
ATOM   4579  OE1 GLU A 283     -16.753  -4.229  27.633  1.00 86.94           O  
ATOM   4580  OE2 GLU A 283     -17.799  -4.469  25.697  1.00 86.94           O  
ATOM   4581  N   LYS A 284     -15.262  -7.815  22.243  1.00 89.69           N  
ATOM   4582  H   LYS A 284     -15.611  -8.253  23.084  1.00 89.69           H  
ATOM   4583  CA  LYS A 284     -15.633  -8.366  20.948  1.00 89.69           C  
ATOM   4584  HA  LYS A 284     -14.722  -8.451  20.355  1.00 89.69           H  
ATOM   4585  C   LYS A 284     -16.597  -7.429  20.216  1.00 89.69           C  
ATOM   4586  CB  LYS A 284     -16.218  -9.764  21.138  1.00 89.69           C  
ATOM   4587  HB2 LYS A 284     -15.580 -10.341  21.807  1.00 89.69           H  
ATOM   4588  HB3 LYS A 284     -17.211  -9.677  21.579  1.00 89.69           H  
ATOM   4589  O   LYS A 284     -17.524  -6.893  20.812  1.00 89.69           O  
ATOM   4590  CG  LYS A 284     -16.297 -10.482  19.790  1.00 89.69           C  
ATOM   4591  HG2 LYS A 284     -15.292 -10.669  19.411  1.00 89.69           H  
ATOM   4592  HG3 LYS A 284     -16.833  -9.861  19.073  1.00 89.69           H  
ATOM   4593  CD  LYS A 284     -17.051 -11.796  19.926  1.00 89.69           C  
ATOM   4594  HD2 LYS A 284     -16.468 -12.505  20.514  1.00 89.69           H  
ATOM   4595  HD3 LYS A 284     -18.007 -11.604  20.413  1.00 89.69           H  
ATOM   4596  CE  LYS A 284     -17.295 -12.324  18.516  1.00 89.69           C  
ATOM   4597  HE2 LYS A 284     -17.724 -11.513  17.927  1.00 89.69           H  
ATOM   4598  HE3 LYS A 284     -16.341 -12.599  18.065  1.00 89.69           H  
ATOM   4599  NZ  LYS A 284     -18.232 -13.463  18.550  1.00 89.69           N  
ATOM   4600  HZ1 LYS A 284     -19.105 -13.128  18.933  1.00 89.69           H  
ATOM   4601  HZ2 LYS A 284     -18.409 -13.785  17.609  1.00 89.69           H  
ATOM   4602  HZ3 LYS A 284     -17.868 -14.208  19.127  1.00 89.69           H  
ATOM   4603  N   ASP A 285     -16.411  -7.320  18.906  1.00 90.75           N  
ATOM   4604  H   ASP A 285     -15.578  -7.733  18.510  1.00 90.75           H  
ATOM   4605  CA  ASP A 285     -17.273  -6.561  18.003  1.00 90.75           C  
ATOM   4606  HA  ASP A 285     -16.762  -6.633  17.043  1.00 90.75           H  
ATOM   4607  C   ASP A 285     -17.340  -5.049  18.333  1.00 90.75           C  
ATOM   4608  CB  ASP A 285     -18.632  -7.264  17.781  1.00 90.75           C  
ATOM   4609  HB2 ASP A 285     -19.220  -6.677  17.077  1.00 90.75           H  
ATOM   4610  HB3 ASP A 285     -19.181  -7.306  18.722  1.00 90.75           H  
ATOM   4611  O   ASP A 285     -18.323  -4.368  18.037  1.00 90.75           O  
ATOM   4612  CG  ASP A 285     -18.489  -8.684  17.199  1.00 90.75           C  
ATOM   4613  OD1 ASP A 285     -17.744  -8.853  16.205  1.00 90.75           O  
ATOM   4614  OD2 ASP A 285     -19.097  -9.641  17.741  1.00 90.75           O  
ATOM   4615  N   CYS A 286     -16.267  -4.498  18.913  1.00 91.31           N  
ATOM   4616  H   CYS A 286     -15.458  -5.081  19.075  1.00 91.31           H  
ATOM   4617  CA  CYS A 286     -16.179  -3.092  19.291  1.00 91.31           C  
ATOM   4618  HA  CYS A 286     -17.101  -2.847  19.818  1.00 91.31           H  
ATOM   4619  C   CYS A 286     -16.005  -2.176  18.060  1.00 91.31           C  
ATOM   4620  CB  CYS A 286     -15.032  -2.906  20.288  1.00 91.31           C  
ATOM   4621  HB2 CYS A 286     -14.073  -2.992  19.777  1.00 91.31           H  
ATOM   4622  HB3 CYS A 286     -15.089  -3.669  21.064  1.00 91.31           H  
ATOM   4623  O   CYS A 286     -15.046  -2.356  17.300  1.00 91.31           O  
ATOM   4624  SG  CYS A 286     -15.206  -1.266  21.044  1.00 91.31           S  
ATOM   4625  HG  CYS A 286     -16.231  -1.584  21.839  1.00 91.31           H  
ATOM   4626  N   PRO A 287     -16.873  -1.164  17.852  1.00 93.50           N  
ATOM   4627  CA  PRO A 287     -16.717  -0.201  16.765  1.00 93.50           C  
ATOM   4628  HA  PRO A 287     -16.603  -0.753  15.832  1.00 93.50           H  
ATOM   4629  C   PRO A 287     -15.504   0.712  16.977  1.00 93.50           C  
ATOM   4630  CB  PRO A 287     -18.023   0.601  16.709  1.00 93.50           C  
ATOM   4631  HB2 PRO A 287     -17.921   1.544  17.246  1.00 93.50           H  
ATOM   4632  HB3 PRO A 287     -18.335   0.784  15.680  1.00 93.50           H  
ATOM   4633  O   PRO A 287     -15.422   1.454  17.963  1.00 93.50           O  
ATOM   4634  CG  PRO A 287     -19.025  -0.282  17.449  1.00 93.50           C  
ATOM   4635  HG2 PRO A 287     -19.824   0.303  17.904  1.00 93.50           H  
ATOM   4636  HG3 PRO A 287     -19.431  -1.029  16.768  1.00 93.50           H  
ATOM   4637  CD  PRO A 287     -18.160  -0.968  18.499  1.00 93.50           C  
ATOM   4638  HD2 PRO A 287     -18.037  -0.321  19.367  1.00 93.50           H  
ATOM   4639  HD3 PRO A 287     -18.630  -1.909  18.788  1.00 93.50           H  
ATOM   4640  N   VAL A 288     -14.592   0.712  16.007  1.00 94.62           N  
ATOM   4641  H   VAL A 288     -14.742   0.105  15.213  1.00 94.62           H  
ATOM   4642  CA  VAL A 288     -13.340   1.473  16.054  1.00 94.62           C  
ATOM   4643  HA  VAL A 288     -13.418   2.205  16.858  1.00 94.62           H  
ATOM   4644  C   VAL A 288     -13.085   2.254  14.773  1.00 94.62           C  
ATOM   4645  CB  VAL A 288     -12.120   0.583  16.373  1.00 94.62           C  
ATOM   4646  HB  VAL A 288     -11.223   1.197  16.293  1.00 94.62           H  
ATOM   4647  O   VAL A 288     -13.542   1.911  13.682  1.00 94.62           O  
ATOM   4648  CG1 VAL A 288     -12.173   0.067  17.807  1.00 94.62           C  
ATOM   4649 HG11 VAL A 288     -12.144   0.928  18.475  1.00 94.62           H  
ATOM   4650 HG12 VAL A 288     -13.079  -0.514  17.982  1.00 94.62           H  
ATOM   4651 HG13 VAL A 288     -11.307  -0.562  18.013  1.00 94.62           H  
ATOM   4652  CG2 VAL A 288     -11.956  -0.594  15.409  1.00 94.62           C  
ATOM   4653 HG21 VAL A 288     -11.012  -1.099  15.612  1.00 94.62           H  
ATOM   4654 HG22 VAL A 288     -11.946  -0.240  14.378  1.00 94.62           H  
ATOM   4655 HG23 VAL A 288     -12.777  -1.300  15.539  1.00 94.62           H  
ATOM   4656  N   VAL A 289     -12.289   3.307  14.907  1.00 94.56           N  
ATOM   4657  H   VAL A 289     -12.016   3.564  15.844  1.00 94.56           H  
ATOM   4658  CA  VAL A 289     -11.596   3.964  13.801  1.00 94.56           C  
ATOM   4659  HA  VAL A 289     -11.874   3.505  12.852  1.00 94.56           H  
ATOM   4660  C   VAL A 289     -10.107   3.762  14.021  1.00 94.56           C  
ATOM   4661  CB  VAL A 289     -11.959   5.450  13.743  1.00 94.56           C  
ATOM   4662  HB  VAL A 289     -11.761   5.905  14.714  1.00 94.56           H  
ATOM   4663  O   VAL A 289      -9.577   4.133  15.066  1.00 94.56           O  
ATOM   4664  CG1 VAL A 289     -11.144   6.201  12.690  1.00 94.56           C  
ATOM   4665 HG11 VAL A 289     -11.418   5.881  11.685  1.00 94.56           H  
ATOM   4666 HG12 VAL A 289     -11.324   7.265  12.843  1.00 94.56           H  
ATOM   4667 HG13 VAL A 289     -10.075   6.044  12.836  1.00 94.56           H  
ATOM   4668  CG2 VAL A 289     -13.448   5.648  13.420  1.00 94.56           C  
ATOM   4669 HG21 VAL A 289     -13.688   6.711  13.402  1.00 94.56           H  
ATOM   4670 HG22 VAL A 289     -14.058   5.170  14.185  1.00 94.56           H  
ATOM   4671 HG23 VAL A 289     -13.680   5.200  12.454  1.00 94.56           H  
ATOM   4672  N   VAL A 290      -9.437   3.175  13.036  1.00 96.88           N  
ATOM   4673  H   VAL A 290      -9.929   2.935  12.187  1.00 96.88           H  
ATOM   4674  CA  VAL A 290      -7.996   2.924  13.093  1.00 96.88           C  
ATOM   4675  HA  VAL A 290      -7.679   2.902  14.135  1.00 96.88           H  
ATOM   4676  C   VAL A 290      -7.264   4.062  12.390  1.00 96.88           C  
ATOM   4677  CB  VAL A 290      -7.646   1.556  12.482  1.00 96.88           C  
ATOM   4678  HB  VAL A 290      -7.908   1.573  11.424  1.00 96.88           H  
ATOM   4679  O   VAL A 290      -7.672   4.493  11.310  1.00 96.88           O  
ATOM   4680  CG1 VAL A 290      -6.153   1.219  12.614  1.00 96.88           C  
ATOM   4681 HG11 VAL A 290      -5.547   1.931  12.055  1.00 96.88           H  
ATOM   4682 HG12 VAL A 290      -5.855   1.244  13.662  1.00 96.88           H  
ATOM   4683 HG13 VAL A 290      -5.962   0.223  12.214  1.00 96.88           H  
ATOM   4684  CG2 VAL A 290      -8.432   0.419  13.147  1.00 96.88           C  
ATOM   4685 HG21 VAL A 290      -9.506   0.598  13.092  1.00 96.88           H  
ATOM   4686 HG22 VAL A 290      -8.137   0.322  14.192  1.00 96.88           H  
ATOM   4687 HG23 VAL A 290      -8.224  -0.514  12.624  1.00 96.88           H  
ATOM   4688  N   SER A 291      -6.150   4.497  12.964  1.00 97.06           N  
ATOM   4689  H   SER A 291      -5.931   4.157  13.890  1.00 97.06           H  
ATOM   4690  CA  SER A 291      -5.180   5.385  12.328  1.00 97.06           C  
ATOM   4691  HA  SER A 291      -5.420   5.487  11.270  1.00 97.06           H  
ATOM   4692  C   SER A 291      -3.788   4.766  12.456  1.00 97.06           C  
ATOM   4693  CB  SER A 291      -5.220   6.782  12.961  1.00 97.06           C  
ATOM   4694  HB2 SER A 291      -4.500   7.422  12.451  1.00 97.06           H  
ATOM   4695  HB3 SER A 291      -4.949   6.711  14.014  1.00 97.06           H  
ATOM   4696  O   SER A 291      -3.405   4.349  13.545  1.00 97.06           O  
ATOM   4697  OG  SER A 291      -6.496   7.383  12.846  1.00 97.06           O  
ATOM   4698  HG  SER A 291      -6.473   8.201  13.348  1.00 97.06           H  
ATOM   4699  N   ALA A 292      -3.027   4.694  11.365  1.00 97.81           N  
ATOM   4700  H   ALA A 292      -3.385   5.085  10.505  1.00 97.81           H  
ATOM   4701  CA  ALA A 292      -1.641   4.220  11.373  1.00 97.81           C  
ATOM   4702  HA  ALA A 292      -1.415   3.738  12.324  1.00 97.81           H  
ATOM   4703  C   ALA A 292      -0.681   5.395  11.205  1.00 97.81           C  
ATOM   4704  CB  ALA A 292      -1.438   3.187  10.259  1.00 97.81           C  
ATOM   4705  HB1 ALA A 292      -1.678   3.629   9.292  1.00 97.81           H  
ATOM   4706  HB2 ALA A 292      -2.073   2.319  10.438  1.00 97.81           H  
ATOM   4707  HB3 ALA A 292      -0.396   2.865  10.257  1.00 97.81           H  
ATOM   4708  O   ALA A 292      -0.879   6.212  10.310  1.00 97.81           O  
ATOM   4709  N   GLY A 293       0.360   5.467  12.023  1.00 97.19           N  
ATOM   4710  H   GLY A 293       0.450   4.795  12.771  1.00 97.19           H  
ATOM   4711  CA  GLY A 293       1.363   6.528  11.963  1.00 97.19           C  
ATOM   4712  HA2 GLY A 293       1.976   6.391  11.073  1.00 97.19           H  
ATOM   4713  HA3 GLY A 293       0.879   7.504  11.914  1.00 97.19           H  
ATOM   4714  C   GLY A 293       2.265   6.493  13.186  1.00 97.19           C  
ATOM   4715  O   GLY A 293       1.997   5.740  14.111  1.00 97.19           O  
ATOM   4716  N   ASN A 294       3.358   7.260  13.174  1.00 94.88           N  
ATOM   4717  H   ASN A 294       3.498   7.881  12.390  1.00 94.88           H  
ATOM   4718  CA  ASN A 294       4.298   7.365  14.300  1.00 94.88           C  
ATOM   4719  HA  ASN A 294       5.215   7.804  13.905  1.00 94.88           H  
ATOM   4720  C   ASN A 294       4.715   6.011  14.926  1.00 94.88           C  
ATOM   4721  CB  ASN A 294       3.730   8.350  15.331  1.00 94.88           C  
ATOM   4722  HB2 ASN A 294       2.918   7.854  15.863  1.00 94.88           H  
ATOM   4723  HB3 ASN A 294       3.345   9.240  14.835  1.00 94.88           H  
ATOM   4724  O   ASN A 294       4.866   5.884  16.137  1.00 94.88           O  
ATOM   4725  CG  ASN A 294       4.767   8.800  16.341  1.00 94.88           C  
ATOM   4726  ND2 ASN A 294       4.353   9.077  17.554  1.00 94.88           N  
ATOM   4727 HD21 ASN A 294       3.400   8.864  17.812  1.00 94.88           H  
ATOM   4728 HD22 ASN A 294       5.061   9.331  18.227  1.00 94.88           H  
ATOM   4729  OD1 ASN A 294       5.944   8.930  16.043  1.00 94.88           O  
ATOM   4730  N   SER A 295       4.906   4.980  14.096  1.00 96.00           N  
ATOM   4731  H   SER A 295       4.712   5.115  13.114  1.00 96.00           H  
ATOM   4732  CA  SER A 295       5.240   3.621  14.552  1.00 96.00           C  
ATOM   4733  HA  SER A 295       5.279   2.989  13.665  1.00 96.00           H  
ATOM   4734  C   SER A 295       4.193   2.975  15.472  1.00 96.00           C  
ATOM   4735  CB  SER A 295       6.640   3.573  15.174  1.00 96.00           C  
ATOM   4736  HB2 SER A 295       6.908   2.534  15.368  1.00 96.00           H  
ATOM   4737  HB3 SER A 295       6.650   4.111  16.122  1.00 96.00           H  
ATOM   4738  O   SER A 295       4.541   2.190  16.354  1.00 96.00           O  
ATOM   4739  OG  SER A 295       7.581   4.150  14.291  1.00 96.00           O  
ATOM   4740  HG  SER A 295       7.420   5.096  14.300  1.00 96.00           H  
ATOM   4741  N   GLU A 296       2.909   3.254  15.261  1.00 97.25           N  
ATOM   4742  H   GLU A 296       2.667   3.991  14.615  1.00 97.25           H  
ATOM   4743  CA  GLU A 296       1.797   2.662  16.006  1.00 97.25           C  
ATOM   4744  HA  GLU A 296       2.087   1.656  16.313  1.00 97.25           H  
ATOM   4745  C   GLU A 296       0.524   2.508  15.156  1.00 97.25           C  
ATOM   4746  CB  GLU A 296       1.517   3.474  17.290  1.00 97.25           C  
ATOM   4747  HB2 GLU A 296       0.678   3.024  17.821  1.00 97.25           H  
ATOM   4748  HB3 GLU A 296       2.391   3.422  17.939  1.00 97.25           H  
ATOM   4749  O   GLU A 296       0.364   3.107  14.087  1.00 97.25           O  
ATOM   4750  CG  GLU A 296       1.196   4.947  17.007  1.00 97.25           C  
ATOM   4751  HG2 GLU A 296       2.090   5.435  16.619  1.00 97.25           H  
ATOM   4752  HG3 GLU A 296       0.411   4.999  16.253  1.00 97.25           H  
ATOM   4753  CD  GLU A 296       0.742   5.718  18.244  1.00 97.25           C  
ATOM   4754  OE1 GLU A 296      -0.248   6.473  18.108  1.00 97.25           O  
ATOM   4755  OE2 GLU A 296       1.376   5.583  19.314  1.00 97.25           O  
ATOM   4756  N   LEU A 297      -0.402   1.692  15.661  1.00 97.81           N  
ATOM   4757  H   LEU A 297      -0.169   1.206  16.515  1.00 97.81           H  
ATOM   4758  CA  LEU A 297      -1.817   1.753  15.307  1.00 97.81           C  
ATOM   4759  HA  LEU A 297      -1.953   2.395  14.436  1.00 97.81           H  
ATOM   4760  C   LEU A 297      -2.583   2.381  16.473  1.00 97.81           C  
ATOM   4761  CB  LEU A 297      -2.367   0.353  14.982  1.00 97.81           C  
ATOM   4762  HB2 LEU A 297      -3.435   0.449  14.785  1.00 97.81           H  
ATOM   4763  HB3 LEU A 297      -2.250  -0.280  15.862  1.00 97.81           H  
ATOM   4764  O   LEU A 297      -2.591   1.839  17.575  1.00 97.81           O  
ATOM   4765  CG  LEU A 297      -1.709  -0.354  13.787  1.00 97.81           C  
ATOM   4766  HG  LEU A 297      -0.653  -0.516  14.001  1.00 97.81           H  
ATOM   4767  CD1 LEU A 297      -2.384  -1.711  13.568  1.00 97.81           C  
ATOM   4768 HD11 LEU A 297      -2.272  -2.323  14.463  1.00 97.81           H  
ATOM   4769 HD12 LEU A 297      -3.445  -1.574  13.361  1.00 97.81           H  
ATOM   4770 HD13 LEU A 297      -1.915  -2.226  12.730  1.00 97.81           H  
ATOM   4771  CD2 LEU A 297      -1.823   0.444  12.490  1.00 97.81           C  
ATOM   4772 HD21 LEU A 297      -2.864   0.701  12.298  1.00 97.81           H  
ATOM   4773 HD22 LEU A 297      -1.229   1.354  12.581  1.00 97.81           H  
ATOM   4774 HD23 LEU A 297      -1.425  -0.141  11.660  1.00 97.81           H  
ATOM   4775  N   SER A 298      -3.254   3.496  16.218  1.00 96.62           N  
ATOM   4776  H   SER A 298      -3.187   3.881  15.287  1.00 96.62           H  
ATOM   4777  CA  SER A 298      -4.187   4.133  17.146  1.00 96.62           C  
ATOM   4778  HA  SER A 298      -3.935   3.858  18.171  1.00 96.62           H  
ATOM   4779  C   SER A 298      -5.608   3.653  16.846  1.00 96.62           C  
ATOM   4780  CB  SER A 298      -4.053   5.657  17.039  1.00 96.62           C  
ATOM   4781  HB2 SER A 298      -3.207   5.990  17.640  1.00 96.62           H  
ATOM   4782  HB3 SER A 298      -3.873   5.935  16.000  1.00 96.62           H  
ATOM   4783  O   SER A 298      -6.109   3.864  15.740  1.00 96.62           O  
ATOM   4784  OG  SER A 298      -5.234   6.299  17.471  1.00 96.62           O  
ATOM   4785  HG  SER A 298      -5.908   6.143  16.805  1.00 96.62           H  
ATOM   4786  N   LEU A 299      -6.276   3.043  17.823  1.00 95.25           N  
ATOM   4787  H   LEU A 299      -5.792   2.911  18.700  1.00 95.25           H  
ATOM   4788  CA  LEU A 299      -7.679   2.633  17.757  1.00 95.25           C  
ATOM   4789  HA  LEU A 299      -8.029   2.659  16.725  1.00 95.25           H  
ATOM   4790  C   LEU A 299      -8.530   3.611  18.564  1.00 95.25           C  
ATOM   4791  CB  LEU A 299      -7.852   1.195  18.290  1.00 95.25           C  
ATOM   4792  HB2 LEU A 299      -7.193   1.040  19.145  1.00 95.25           H  
ATOM   4793  HB3 LEU A 299      -8.877   1.091  18.647  1.00 95.25           H  
ATOM   4794  O   LEU A 299      -8.485   3.615  19.791  1.00 95.25           O  
ATOM   4795  CG  LEU A 299      -7.630   0.093  17.243  1.00 95.25           C  
ATOM   4796  HG  LEU A 299      -8.321   0.264  16.418  1.00 95.25           H  
ATOM   4797  CD1 LEU A 299      -6.203   0.064  16.694  1.00 95.25           C  
ATOM   4798 HD11 LEU A 299      -6.069  -0.802  16.046  1.00 95.25           H  
ATOM   4799 HD12 LEU A 299      -5.491   0.010  17.517  1.00 95.25           H  
ATOM   4800 HD13 LEU A 299      -6.010   0.963  16.109  1.00 95.25           H  
ATOM   4801  CD2 LEU A 299      -7.952  -1.278  17.839  1.00 95.25           C  
ATOM   4802 HD21 LEU A 299      -7.877  -2.045  17.068  1.00 95.25           H  
ATOM   4803 HD22 LEU A 299      -7.256  -1.518  18.643  1.00 95.25           H  
ATOM   4804 HD23 LEU A 299      -8.967  -1.286  18.237  1.00 95.25           H  
ATOM   4805  N   GLN A 300      -9.340   4.410  17.876  1.00 91.81           N  
ATOM   4806  H   GLN A 300      -9.321   4.357  16.868  1.00 91.81           H  
ATOM   4807  CA  GLN A 300     -10.341   5.274  18.496  1.00 91.81           C  
ATOM   4808  HA  GLN A 300     -10.003   5.568  19.490  1.00 91.81           H  
ATOM   4809  C   GLN A 300     -11.664   4.531  18.645  1.00 91.81           C  
ATOM   4810  CB  GLN A 300     -10.531   6.541  17.666  1.00 91.81           C  
ATOM   4811  HB2 GLN A 300     -11.415   7.071  18.018  1.00 91.81           H  
ATOM   4812  HB3 GLN A 300     -10.668   6.276  16.617  1.00 91.81           H  
ATOM   4813  O   GLN A 300     -12.302   4.170  17.655  1.00 91.81           O  
ATOM   4814  CG  GLN A 300      -9.321   7.461  17.811  1.00 91.81           C  
ATOM   4815  HG2 GLN A 300      -8.418   6.952  17.474  1.00 91.81           H  
ATOM   4816  HG3 GLN A 300      -9.200   7.713  18.864  1.00 91.81           H  
ATOM   4817  CD  GLN A 300      -9.465   8.748  17.018  1.00 91.81           C  
ATOM   4818  NE2 GLN A 300      -8.652   9.717  17.344  1.00 91.81           N  
ATOM   4819 HE21 GLN A 300      -8.004   9.568  18.104  1.00 91.81           H  
ATOM   4820 HE22 GLN A 300      -8.601  10.525  16.740  1.00 91.81           H  
ATOM   4821  OE1 GLN A 300     -10.287   8.908  16.121  1.00 91.81           O  
ATOM   4822  N   LEU A 301     -12.082   4.343  19.890  1.00 85.31           N  
ATOM   4823  H   LEU A 301     -11.503   4.702  20.635  1.00 85.31           H  
ATOM   4824  CA  LEU A 301     -13.297   3.646  20.284  1.00 85.31           C  
ATOM   4825  HA  LEU A 301     -13.523   2.862  19.562  1.00 85.31           H  
ATOM   4826  C   LEU A 301     -14.463   4.641  20.322  1.00 85.31           C  
ATOM   4827  CB  LEU A 301     -13.053   3.003  21.662  1.00 85.31           C  
ATOM   4828  HB2 LEU A 301     -12.809   3.802  22.363  1.00 85.31           H  
ATOM   4829  HB3 LEU A 301     -13.973   2.534  22.009  1.00 85.31           H  
ATOM   4830  O   LEU A 301     -14.391   5.677  20.990  1.00 85.31           O  
ATOM   4831  CG  LEU A 301     -11.917   1.957  21.679  1.00 85.31           C  
ATOM   4832  HG  LEU A 301     -11.113   2.244  21.003  1.00 85.31           H  
ATOM   4833  CD1 LEU A 301     -11.330   1.817  23.083  1.00 85.31           C  
ATOM   4834 HD11 LEU A 301     -10.829   2.747  23.354  1.00 85.31           H  
ATOM   4835 HD12 LEU A 301     -12.116   1.590  23.803  1.00 85.31           H  
ATOM   4836 HD13 LEU A 301     -10.588   1.018  23.088  1.00 85.31           H  
ATOM   4837  CD2 LEU A 301     -12.444   0.591  21.269  1.00 85.31           C  
ATOM   4838 HD21 LEU A 301     -13.083   0.674  20.390  1.00 85.31           H  
ATOM   4839 HD22 LEU A 301     -11.617  -0.087  21.057  1.00 85.31           H  
ATOM   4840 HD23 LEU A 301     -13.047   0.180  22.078  1.00 85.31           H  
ATOM   4841  N   ARG A 302     -15.564   4.318  19.636  1.00 69.75           N  
ATOM   4842  H   ARG A 302     -15.554   3.447  19.125  1.00 69.75           H  
ATOM   4843  CA  ARG A 302     -16.845   5.029  19.788  1.00 69.75           C  
ATOM   4844  HA  ARG A 302     -16.689   5.972  20.312  1.00 69.75           H  
ATOM   4845  C   ARG A 302     -17.770   4.209  20.680  1.00 69.75           C  
ATOM   4846  CB  ARG A 302     -17.478   5.341  18.424  1.00 69.75           C  
ATOM   4847  HB2 ARG A 302     -18.531   5.575  18.582  1.00 69.75           H  
ATOM   4848  HB3 ARG A 302     -17.418   4.463  17.781  1.00 69.75           H  
ATOM   4849  O   ARG A 302     -18.648   3.503  20.193  1.00 69.75           O  
ATOM   4850  CG  ARG A 302     -16.830   6.546  17.733  1.00 69.75           C  
ATOM   4851  HG2 ARG A 302     -16.860   7.408  18.400  1.00 69.75           H  
ATOM   4852  HG3 ARG A 302     -15.794   6.316  17.484  1.00 69.75           H  
ATOM   4853  CD  ARG A 302     -17.620   6.860  16.457  1.00 69.75           C  
ATOM   4854  HD2 ARG A 302     -17.548   6.002  15.788  1.00 69.75           H  
ATOM   4855  HD3 ARG A 302     -18.667   7.008  16.724  1.00 69.75           H  
ATOM   4856  NE  ARG A 302     -17.119   8.067  15.773  1.00 69.75           N  
ATOM   4857  HE  ARG A 302     -16.350   8.547  16.219  1.00 69.75           H  
ATOM   4858  NH1 ARG A 302     -18.577   8.000  13.999  1.00 69.75           N  
ATOM   4859 HH11 ARG A 302     -18.935   8.390  13.139  1.00 69.75           H  
ATOM   4860 HH12 ARG A 302     -18.980   7.155  14.377  1.00 69.75           H  
ATOM   4861  NH2 ARG A 302     -17.090   9.657  14.141  1.00 69.75           N  
ATOM   4862 HH21 ARG A 302     -16.388  10.168  14.657  1.00 69.75           H  
ATOM   4863 HH22 ARG A 302     -17.479  10.043  13.293  1.00 69.75           H  
ATOM   4864  CZ  ARG A 302     -17.595   8.566  14.645  1.00 69.75           C  
ATOM   4865  N   LEU A 303     -17.550   4.291  21.988  1.00 60.66           N  
ATOM   4866  H   LEU A 303     -16.818   4.904  22.319  1.00 60.66           H  
ATOM   4867  CA  LEU A 303     -18.396   3.620  22.973  1.00 60.66           C  
ATOM   4868  HA  LEU A 303     -18.630   2.628  22.587  1.00 60.66           H  
ATOM   4869  C   LEU A 303     -19.714   4.402  23.173  1.00 60.66           C  
ATOM   4870  CB  LEU A 303     -17.605   3.445  24.279  1.00 60.66           C  
ATOM   4871  HB2 LEU A 303     -18.282   3.148  25.079  1.00 60.66           H  
ATOM   4872  HB3 LEU A 303     -17.173   4.411  24.537  1.00 60.66           H  
ATOM   4873  O   LEU A 303     -19.687   5.635  23.211  1.00 60.66           O  
ATOM   4874  CG  LEU A 303     -16.470   2.408  24.176  1.00 60.66           C  
ATOM   4875  HG  LEU A 303     -15.911   2.573  23.255  1.00 60.66           H  
ATOM   4876  CD1 LEU A 303     -15.499   2.574  25.344  1.00 60.66           C  
ATOM   4877 HD11 LEU A 303     -14.677   1.865  25.239  1.00 60.66           H  
ATOM   4878 HD12 LEU A 303     -16.016   2.385  26.284  1.00 60.66           H  
ATOM   4879 HD13 LEU A 303     -15.099   3.588  25.353  1.00 60.66           H  
ATOM   4880  CD2 LEU A 303     -16.997   0.972  24.180  1.00 60.66           C  
ATOM   4881 HD21 LEU A 303     -16.162   0.273  24.136  1.00 60.66           H  
ATOM   4882 HD22 LEU A 303     -17.564   0.778  25.090  1.00 60.66           H  
ATOM   4883 HD23 LEU A 303     -17.633   0.794  23.313  1.00 60.66           H  
ATOM   4884  N   PRO A 304     -20.875   3.733  23.312  1.00 59.62           N  
ATOM   4885  CA  PRO A 304     -22.146   4.401  23.594  1.00 59.62           C  
ATOM   4886  HA  PRO A 304     -22.380   5.068  22.764  1.00 59.62           H  
ATOM   4887  C   PRO A 304     -22.090   5.194  24.905  1.00 59.62           C  
ATOM   4888  CB  PRO A 304     -23.202   3.291  23.668  1.00 59.62           C  
ATOM   4889  HB2 PRO A 304     -23.372   2.993  24.703  1.00 59.62           H  
ATOM   4890  HB3 PRO A 304     -24.142   3.598  23.209  1.00 59.62           H  
ATOM   4891  O   PRO A 304     -21.732   4.649  25.946  1.00 59.62           O  
ATOM   4892  CG  PRO A 304     -22.569   2.121  22.920  1.00 59.62           C  
ATOM   4893  HG2 PRO A 304     -22.927   1.160  23.291  1.00 59.62           H  
ATOM   4894  HG3 PRO A 304     -22.773   2.218  21.854  1.00 59.62           H  
ATOM   4895  CD  PRO A 304     -21.076   2.300  23.167  1.00 59.62           C  
ATOM   4896  HD2 PRO A 304     -20.524   1.890  22.321  1.00 59.62           H  
ATOM   4897  HD3 PRO A 304     -20.787   1.798  24.090  1.00 59.62           H  
ATOM   4898  N   GLY A 305     -22.446   6.482  24.864  1.00 59.53           N  
ATOM   4899  H   GLY A 305     -22.663   6.883  23.963  1.00 59.53           H  
ATOM   4900  CA  GLY A 305     -22.518   7.362  26.041  1.00 59.53           C  
ATOM   4901  HA2 GLY A 305     -22.983   8.305  25.751  1.00 59.53           H  
ATOM   4902  HA3 GLY A 305     -23.153   6.888  26.789  1.00 59.53           H  
ATOM   4903  C   GLY A 305     -21.182   7.693  26.725  1.00 59.53           C  
ATOM   4904  O   GLY A 305     -21.154   8.578  27.576  1.00 59.53           O  
ATOM   4905  N   GLN A 306     -20.083   7.024  26.368  1.00 56.94           N  
ATOM   4906  H   GLN A 306     -20.162   6.323  25.646  1.00 56.94           H  
ATOM   4907  CA  GLN A 306     -18.766   7.241  26.966  1.00 56.94           C  
ATOM   4908  HA  GLN A 306     -18.897   7.742  27.925  1.00 56.94           H  
ATOM   4909  C   GLN A 306     -17.884   8.163  26.117  1.00 56.94           C  
ATOM   4910  CB  GLN A 306     -18.068   5.902  27.250  1.00 56.94           C  
ATOM   4911  HB2 GLN A 306     -17.035   6.109  27.530  1.00 56.94           H  
ATOM   4912  HB3 GLN A 306     -18.065   5.295  26.345  1.00 56.94           H  
ATOM   4913  O   GLN A 306     -18.095   8.357  24.919  1.00 56.94           O  
ATOM   4914  CG  GLN A 306     -18.727   5.111  28.392  1.00 56.94           C  
ATOM   4915  HG2 GLN A 306     -19.688   4.724  28.055  1.00 56.94           H  
ATOM   4916  HG3 GLN A 306     -18.905   5.778  29.236  1.00 56.94           H  
ATOM   4917  CD  GLN A 306     -17.867   3.947  28.886  1.00 56.94           C  
ATOM   4918  NE2 GLN A 306     -18.339   3.193  29.853  1.00 56.94           N  
ATOM   4919 HE21 GLN A 306     -19.264   3.348  30.228  1.00 56.94           H  
ATOM   4920 HE22 GLN A 306     -17.768   2.405  30.124  1.00 56.94           H  
ATOM   4921  OE1 GLN A 306     -16.755   3.706  28.444  1.00 56.94           O  
ATOM   4922  N   GLN A 307     -16.868   8.734  26.769  1.00 61.91           N  
ATOM   4923  H   GLN A 307     -16.743   8.505  27.745  1.00 61.91           H  
ATOM   4924  CA  GLN A 307     -15.811   9.500  26.114  1.00 61.91           C  
ATOM   4925  HA  GLN A 307     -16.263  10.351  25.604  1.00 61.91           H  
ATOM   4926  C   GLN A 307     -15.074   8.660  25.064  1.00 61.91           C  
ATOM   4927  CB  GLN A 307     -14.813  10.016  27.162  1.00 61.91           C  
ATOM   4928  HB2 GLN A 307     -14.550   9.201  27.836  1.00 61.91           H  
ATOM   4929  HB3 GLN A 307     -13.903  10.336  26.653  1.00 61.91           H  
ATOM   4930  O   GLN A 307     -14.941   7.442  25.190  1.00 61.91           O  
ATOM   4931  CG  GLN A 307     -15.345  11.213  27.967  1.00 61.91           C  
ATOM   4932  HG2 GLN A 307     -15.561  12.036  27.286  1.00 61.91           H  
ATOM   4933  HG3 GLN A 307     -16.267  10.933  28.475  1.00 61.91           H  
ATOM   4934  CD  GLN A 307     -14.343  11.692  29.016  1.00 61.91           C  
ATOM   4935  NE2 GLN A 307     -14.571  12.821  29.648  1.00 61.91           N  
ATOM   4936 HE21 GLN A 307     -13.894  13.045  30.364  1.00 61.91           H  
ATOM   4937 HE22 GLN A 307     -15.419  13.352  29.509  1.00 61.91           H  
ATOM   4938  OE1 GLN A 307     -13.344  11.060  29.293  1.00 61.91           O
[truncated: 221,869 more chars]
