# Supplementary material for: Selective cargo and membrane recognition by SNX17 regulates its interaction with Retriever
Source: EMBO Rep. 2024 Dec 9;26(2):470–93. doi: 10.1038/s44319-024-00340-1 (PMC11772769; doi:10.1038/s44319-024-00340-1)
Supplement: Supplementary file 8 — EV and Appendix Figures Source Data [file 44319_2024_340_MOESM8_ESM.zip › EMBOR-2024-59048V3_SourceDataForExpandedView+Appendix/Figure S11/S11 SNX17-APP_744-770.pdb]

ATOM      1  N   MET A   1       5.081   6.619  -0.370  1.00 68.50           N  
ATOM      2  H   MET A   1       5.289   5.635  -0.462  1.00 68.50           H  
ATOM      3  H2  MET A   1       5.912   7.097  -0.052  1.00 68.50           H  
ATOM      4  H3  MET A   1       4.843   6.975  -1.285  1.00 68.50           H  
ATOM      5  CA  MET A   1       3.976   6.845   0.582  1.00 68.50           C  
ATOM      6  HA  MET A   1       3.061   6.405   0.186  1.00 68.50           H  
ATOM      7  C   MET A   1       3.777   8.329   0.734  1.00 68.50           C  
ATOM      8  CB  MET A   1       4.276   6.229   1.942  1.00 68.50           C  
ATOM      9  HB2 MET A   1       5.134   6.731   2.390  1.00 68.50           H  
ATOM     10  HB3 MET A   1       4.528   5.181   1.784  1.00 68.50           H  
ATOM     11  O   MET A   1       4.759   9.058   0.803  1.00 68.50           O  
ATOM     12  CG  MET A   1       3.080   6.323   2.891  1.00 68.50           C  
ATOM     13  HG2 MET A   1       2.256   5.720   2.508  1.00 68.50           H  
ATOM     14  HG3 MET A   1       2.748   7.357   2.982  1.00 68.50           H  
ATOM     15  SD  MET A   1       3.521   5.757   4.531  1.00 68.50           S  
ATOM     16  CE  MET A   1       3.951   4.037   4.159  1.00 68.50           C  
ATOM     17  HE1 MET A   1       4.052   3.462   5.079  1.00 68.50           H  
ATOM     18  HE2 MET A   1       3.176   3.599   3.530  1.00 68.50           H  
ATOM     19  HE3 MET A   1       4.902   3.990   3.628  1.00 68.50           H  
ATOM     20  N   HIS A   2       2.527   8.764   0.747  1.00 72.75           N  
ATOM     21  H   HIS A   2       1.762   8.104   0.722  1.00 72.75           H  
ATOM     22  CA  HIS A   2       2.199  10.148   0.512  1.00 72.75           C  
ATOM     23  HA  HIS A   2       3.116  10.719   0.364  1.00 72.75           H  
ATOM     24  C   HIS A   2       1.445  10.793   1.674  1.00 72.75           C  
ATOM     25  CB  HIS A   2       1.379  10.190  -0.778  1.00 72.75           C  
ATOM     26  HB2 HIS A   2       1.884   9.638  -1.570  1.00 72.75           H  
ATOM     27  HB3 HIS A   2       0.397   9.748  -0.607  1.00 72.75           H  
ATOM     28  O   HIS A   2       0.325  10.386   1.955  1.00 72.75           O  
ATOM     29  CG  HIS A   2       1.278  11.616  -1.165  1.00 72.75           C  
ATOM     30  CD2 HIS A   2       2.423  12.218  -1.559  1.00 72.75           C  
ATOM     31  HD2 HIS A   2       3.306  11.670  -1.852  1.00 72.75           H  
ATOM     32  ND1 HIS A   2       0.510  12.559  -0.517  1.00 72.75           N  
ATOM     33  HD1 HIS A   2      -0.358  12.411  -0.024  1.00 72.75           H  
ATOM     34  CE1 HIS A   2       1.212  13.689  -0.478  1.00 72.75           C  
ATOM     35  HE1 HIS A   2       0.902  14.618  -0.022  1.00 72.75           H  
ATOM     36  NE2 HIS A   2       2.417  13.481  -1.011  1.00 72.75           N  
ATOM     37  N   PHE A   3       2.006  11.833   2.288  1.00 86.00           N  
ATOM     38  H   PHE A   3       2.880  12.196   1.935  1.00 86.00           H  
ATOM     39  CA  PHE A   3       1.342  12.606   3.342  1.00 86.00           C  
ATOM     40  HA  PHE A   3       0.476  12.061   3.719  1.00 86.00           H  
ATOM     41  C   PHE A   3       0.850  13.940   2.807  1.00 86.00           C  
ATOM     42  CB  PHE A   3       2.293  12.834   4.519  1.00 86.00           C  
ATOM     43  HB2 PHE A   3       3.292  13.073   4.154  1.00 86.00           H  
ATOM     44  HB3 PHE A   3       1.946  13.694   5.091  1.00 86.00           H  
ATOM     45  O   PHE A   3       1.615  14.682   2.199  1.00 86.00           O  
ATOM     46  CG  PHE A   3       2.361  11.645   5.446  1.00 86.00           C  
ATOM     47  CD1 PHE A   3       1.702  11.685   6.689  1.00 86.00           C  
ATOM     48  HD1 PHE A   3       1.169  12.572   6.996  1.00 86.00           H  
ATOM     49  CD2 PHE A   3       3.033  10.477   5.045  1.00 86.00           C  
ATOM     50  HD2 PHE A   3       3.534  10.442   4.089  1.00 86.00           H  
ATOM     51  CE1 PHE A   3       1.723  10.559   7.529  1.00 86.00           C  
ATOM     52  HE1 PHE A   3       1.203  10.579   8.475  1.00 86.00           H  
ATOM     53  CE2 PHE A   3       3.034   9.347   5.879  1.00 86.00           C  
ATOM     54  HE2 PHE A   3       3.519   8.434   5.568  1.00 86.00           H  
ATOM     55  CZ  PHE A   3       2.383   9.389   7.121  1.00 86.00           C  
ATOM     56  HZ  PHE A   3       2.374   8.511   7.751  1.00 86.00           H  
ATOM     57  N   SER A   4      -0.404  14.275   3.064  1.00 84.06           N  
ATOM     58  H   SER A   4      -1.003  13.622   3.548  1.00 84.06           H  
ATOM     59  CA  SER A   4      -0.959  15.581   2.720  1.00 84.06           C  
ATOM     60  HA  SER A   4      -0.154  16.313   2.650  1.00 84.06           H  
ATOM     61  C   SER A   4      -1.929  16.085   3.772  1.00 84.06           C  
ATOM     62  CB  SER A   4      -1.649  15.541   1.368  1.00 84.06           C  
ATOM     63  HB2 SER A   4      -0.900  15.473   0.579  1.00 84.06           H  
ATOM     64  HB3 SER A   4      -2.175  16.490   1.264  1.00 84.06           H  
ATOM     65  O   SER A   4      -2.491  15.298   4.523  1.00 84.06           O  
ATOM     66  OG  SER A   4      -2.554  14.456   1.250  1.00 84.06           O  
ATOM     67  HG  SER A   4      -3.195  14.517   1.962  1.00 84.06           H  
ATOM     68  N   ILE A   5      -2.165  17.390   3.792  1.00 90.19           N  
ATOM     69  H   ILE A   5      -1.689  17.970   3.116  1.00 90.19           H  
ATOM     70  CA  ILE A   5      -3.161  18.044   4.633  1.00 90.19           C  
ATOM     71  HA  ILE A   5      -3.763  17.279   5.122  1.00 90.19           H  
ATOM     72  C   ILE A   5      -4.089  18.861   3.725  1.00 90.19           C  
ATOM     73  CB  ILE A   5      -2.489  18.877   5.752  1.00 90.19           C  
ATOM     74  HB  ILE A   5      -1.990  19.736   5.305  1.00 90.19           H  
ATOM     75  O   ILE A   5      -3.959  20.082   3.688  1.00 90.19           O  
ATOM     76  CG1 ILE A   5      -1.427  18.046   6.510  1.00 90.19           C  
ATOM     77 HG12 ILE A   5      -0.624  17.780   5.821  1.00 90.19           H  
ATOM     78 HG13 ILE A   5      -1.882  17.123   6.870  1.00 90.19           H  
ATOM     79  CG2 ILE A   5      -3.564  19.387   6.730  1.00 90.19           C  
ATOM     80 HG21 ILE A   5      -4.393  19.856   6.201  1.00 90.19           H  
ATOM     81 HG22 ILE A   5      -3.127  20.135   7.392  1.00 90.19           H  
ATOM     82 HG23 ILE A   5      -3.956  18.556   7.315  1.00 90.19           H  
ATOM     83  CD1 ILE A   5      -0.777  18.772   7.692  1.00 90.19           C  
ATOM     84 HD11 ILE A   5      -0.456  19.766   7.378  1.00 90.19           H  
ATOM     85 HD12 ILE A   5       0.089  18.205   8.033  1.00 90.19           H  
ATOM     86 HD13 ILE A   5      -1.482  18.860   8.519  1.00 90.19           H  
ATOM     87  N   PRO A   6      -4.988  18.230   2.940  1.00 83.56           N  
ATOM     88  CA  PRO A   6      -5.806  18.934   1.945  1.00 83.56           C  
ATOM     89  HA  PRO A   6      -5.166  19.398   1.195  1.00 83.56           H  
ATOM     90  C   PRO A   6      -6.716  20.009   2.530  1.00 83.56           C  
ATOM     91  CB  PRO A   6      -6.691  17.868   1.289  1.00 83.56           C  
ATOM     92  HB2 PRO A   6      -7.724  18.201   1.188  1.00 83.56           H  
ATOM     93  HB3 PRO A   6      -6.305  17.615   0.301  1.00 83.56           H  
ATOM     94  O   PRO A   6      -7.027  20.983   1.851  1.00 83.56           O  
ATOM     95  CG  PRO A   6      -6.624  16.662   2.223  1.00 83.56           C  
ATOM     96  HG2 PRO A   6      -6.694  15.725   1.670  1.00 83.56           H  
ATOM     97  HG3 PRO A   6      -7.424  16.729   2.961  1.00 83.56           H  
ATOM     98  CD  PRO A   6      -5.278  16.804   2.922  1.00 83.56           C  
ATOM     99  HD2 PRO A   6      -4.513  16.286   2.344  1.00 83.56           H  
ATOM    100  HD3 PRO A   6      -5.338  16.384   3.927  1.00 83.56           H  
ATOM    101  N   GLU A   7      -7.180  19.810   3.760  1.00 86.19           N  
ATOM    102  H   GLU A   7      -6.872  18.999   4.278  1.00 86.19           H  
ATOM    103  CA  GLU A   7      -8.225  20.625   4.356  1.00 86.19           C  
ATOM    104  HA  GLU A   7      -8.201  21.611   3.891  1.00 86.19           H  
ATOM    105  C   GLU A   7      -7.992  20.842   5.852  1.00 86.19           C  
ATOM    106  CB  GLU A   7      -9.609  20.020   4.044  1.00 86.19           C  
ATOM    107  HB2 GLU A   7      -9.707  19.923   2.963  1.00 86.19           H  
ATOM    108  HB3 GLU A   7     -10.378  20.709   4.393  1.00 86.19           H  
ATOM    109  O   GLU A   7      -7.241  20.123   6.522  1.00 86.19           O  
ATOM    110  CG  GLU A   7      -9.836  18.649   4.696  1.00 86.19           C  
ATOM    111  HG2 GLU A   7      -9.795  18.793   5.775  1.00 86.19           H  
ATOM    112  HG3 GLU A   7      -9.027  17.975   4.412  1.00 86.19           H  
ATOM    113  CD  GLU A   7     -11.177  17.986   4.336  1.00 86.19           C  
ATOM    114  OE1 GLU A   7     -11.413  16.882   4.883  1.00 86.19           O  
ATOM    115  OE2 GLU A   7     -11.956  18.565   3.547  1.00 86.19           O  
ATOM    116  N   THR A   8      -8.654  21.872   6.366  1.00 92.75           N  
ATOM    117  H   THR A   8      -9.335  22.339   5.784  1.00 92.75           H  
ATOM    118  CA  THR A   8      -8.735  22.153   7.796  1.00 92.75           C  
ATOM    119  HA  THR A   8      -8.321  21.306   8.343  1.00 92.75           H  
ATOM    120  C   THR A   8     -10.196  22.271   8.198  1.00 92.75           C  
ATOM    121  CB  THR A   8      -7.945  23.407   8.205  1.00 92.75           C  
ATOM    122  HB  THR A   8      -8.058  23.542   9.281  1.00 92.75           H  
ATOM    123  O   THR A   8     -11.034  22.707   7.410  1.00 92.75           O  
ATOM    124  CG2 THR A   8      -6.455  23.296   7.893  1.00 92.75           C  
ATOM    125 HG21 THR A   8      -5.940  24.182   8.265  1.00 92.75           H  
ATOM    126 HG22 THR A   8      -6.050  22.412   8.386  1.00 92.75           H  
ATOM    127 HG23 THR A   8      -6.300  23.211   6.818  1.00 92.75           H  
ATOM    128  OG1 THR A   8      -8.415  24.566   7.559  1.00 92.75           O  
ATOM    129  HG1 THR A   8      -8.356  24.416   6.613  1.00 92.75           H  
ATOM    130  N   GLU A   9     -10.505  21.882   9.429  1.00 92.00           N  
ATOM    131  H   GLU A   9      -9.763  21.533  10.019  1.00 92.00           H  
ATOM    132  CA  GLU A   9     -11.850  21.967   9.992  1.00 92.00           C  
ATOM    133  HA  GLU A   9     -12.532  22.428   9.278  1.00 92.00           H  
ATOM    134  C   GLU A   9     -11.805  22.837  11.250  1.00 92.00           C  
ATOM    135  CB  GLU A   9     -12.399  20.567  10.332  1.00 92.00           C  
ATOM    136  HB2 GLU A   9     -11.699  20.077  11.008  1.00 92.00           H  
ATOM    137  HB3 GLU A   9     -13.338  20.700  10.870  1.00 92.00           H  
ATOM    138  O   GLU A   9     -11.022  22.582  12.167  1.00 92.00           O  
ATOM    139  CG  GLU A   9     -12.661  19.626   9.141  1.00 92.00           C  
ATOM    140  HG2 GLU A   9     -11.751  19.545   8.546  1.00 92.00           H  
ATOM    141  HG3 GLU A   9     -13.444  20.058   8.517  1.00 92.00           H  
ATOM    142  CD  GLU A   9     -13.092  18.208   9.602  1.00 92.00           C  
ATOM    143  OE1 GLU A   9     -12.958  17.235   8.821  1.00 92.00           O  
ATOM    144  OE2 GLU A   9     -13.534  18.020  10.769  1.00 92.00           O  
ATOM    145  N   SER A  10     -12.664  23.852  11.340  1.00 90.19           N  
ATOM    146  H   SER A  10     -13.279  24.055  10.565  1.00 90.19           H  
ATOM    147  CA  SER A  10     -12.925  24.508  12.622  1.00 90.19           C  
ATOM    148  HA  SER A  10     -11.983  24.669  13.146  1.00 90.19           H  
ATOM    149  C   SER A  10     -13.801  23.594  13.470  1.00 90.19           C  
ATOM    150  CB  SER A  10     -13.600  25.866  12.438  1.00 90.19           C  
ATOM    151  HB2 SER A  10     -14.551  25.740  11.919  1.00 90.19           H  
ATOM    152  HB3 SER A  10     -13.788  26.310  13.415  1.00 90.19           H  
ATOM    153  O   SER A  10     -14.905  23.234  13.067  1.00 90.19           O  
ATOM    154  OG  SER A  10     -12.764  26.723  11.687  1.00 90.19           O  
ATOM    155  HG  SER A  10     -11.860  26.634  11.997  1.00 90.19           H  
ATOM    156  N   ARG A  11     -13.315  23.221  14.650  1.00 87.75           N  
ATOM    157  H   ARG A  11     -12.399  23.551  14.919  1.00 87.75           H  
ATOM    158  CA  ARG A  11     -14.036  22.374  15.596  1.00 87.75           C  
ATOM    159  HA  ARG A  11     -15.028  22.149  15.206  1.00 87.75           H  
ATOM    160  C   ARG A  11     -14.239  23.120  16.902  1.00 87.75           C  
ATOM    161  CB  ARG A  11     -13.285  21.050  15.785  1.00 87.75           C  
ATOM    162  HB2 ARG A  11     -13.723  20.524  16.634  1.00 87.75           H  
ATOM    163  HB3 ARG A  11     -12.235  21.251  15.995  1.00 87.75           H  
ATOM    164  O   ARG A  11     -13.306  23.717  17.435  1.00 87.75           O  
ATOM    165  CG  ARG A  11     -13.404  20.168  14.533  1.00 87.75           C  
ATOM    166  HG2 ARG A  11     -12.842  20.605  13.707  1.00 87.75           H  
ATOM    167  HG3 ARG A  11     -14.455  20.115  14.249  1.00 87.75           H  
ATOM    168  CD  ARG A  11     -12.900  18.749  14.802  1.00 87.75           C  
ATOM    169  HD2 ARG A  11     -13.243  18.446  15.791  1.00 87.75           H  
ATOM    170  HD3 ARG A  11     -11.810  18.743  14.793  1.00 87.75           H  
ATOM    171  NE  ARG A  11     -13.424  17.814  13.792  1.00 87.75           N  
ATOM    172  HE  ARG A  11     -13.524  18.155  12.846  1.00 87.75           H  
ATOM    173  NH1 ARG A  11     -13.590  15.930  15.108  1.00 87.75           N  
ATOM    174 HH11 ARG A  11     -13.952  14.999  15.260  1.00 87.75           H  
ATOM    175 HH12 ARG A  11     -13.109  16.407  15.857  1.00 87.75           H  
ATOM    176  NH2 ARG A  11     -14.448  15.969  13.036  1.00 87.75           N  
ATOM    177 HH21 ARG A  11     -14.508  16.464  12.158  1.00 87.75           H  
ATOM    178 HH22 ARG A  11     -14.851  15.051  13.167  1.00 87.75           H  
ATOM    179  CZ  ARG A  11     -13.819  16.575  13.996  1.00 87.75           C  
ATOM    180  N   SER A  12     -15.458  23.080  17.426  1.00 81.12           N  
ATOM    181  H   SER A  12     -16.189  22.570  16.949  1.00 81.12           H  
ATOM    182  CA  SER A  12     -15.710  23.419  18.824  1.00 81.12           C  
ATOM    183  HA  SER A  12     -15.272  24.391  19.051  1.00 81.12           H  
ATOM    184  C   SER A  12     -15.043  22.366  19.707  1.00 81.12           C  
ATOM    185  CB  SER A  12     -17.216  23.499  19.091  1.00 81.12           C  
ATOM    186  HB2 SER A  12     -17.400  23.570  20.163  1.00 81.12           H  
ATOM    187  HB3 SER A  12     -17.612  24.393  18.610  1.00 81.12           H  
ATOM    188  O   SER A  12     -15.048  21.182  19.363  1.00 81.12           O  
ATOM    189  OG  SER A  12     -17.881  22.369  18.561  1.00 81.12           O  
ATOM    190  HG  SER A  12     -17.670  21.604  19.101  1.00 81.12           H  
ATOM    191  N   GLY A  13     -14.436  22.776  20.819  1.00 67.38           N  
ATOM    192  H   GLY A  13     -14.496  23.741  21.111  1.00 67.38           H  
ATOM    193  CA  GLY A  13     -13.986  21.807  21.808  1.00 67.38           C  
ATOM    194  HA2 GLY A  13     -13.462  22.315  22.617  1.00 67.38           H  
ATOM    195  HA3 GLY A  13     -13.310  21.089  21.342  1.00 67.38           H  
ATOM    196  C   GLY A  13     -15.188  21.066  22.388  1.00 67.38           C  
ATOM    197  O   GLY A  13     -16.230  21.675  22.637  1.00 67.38           O  
ATOM    198  N   ASP A  14     -15.042  19.761  22.606  1.00 60.06           N  
ATOM    199  H   ASP A  14     -14.220  19.268  22.287  1.00 60.06           H  
ATOM    200  CA  ASP A  14     -16.040  18.998  23.350  1.00 60.06           C  
ATOM    201  HA  ASP A  14     -16.985  19.050  22.809  1.00 60.06           H  
ATOM    202  C   ASP A  14     -16.244  19.626  24.740  1.00 60.06           C  
ATOM    203  CB  ASP A  14     -15.635  17.518  23.451  1.00 60.06           C  
ATOM    204  HB2 ASP A  14     -16.398  16.982  24.015  1.00 60.06           H  
ATOM    205  HB3 ASP A  14     -14.695  17.446  23.998  1.00 60.06           H  
ATOM    206  O   ASP A  14     -15.329  20.234  25.306  1.00 60.06           O  
ATOM    207  CG  ASP A  14     -15.483  16.851  22.078  1.00 60.06           C  
ATOM    208  OD1 ASP A  14     -16.287  17.169  21.175  1.00 60.06           O  
ATOM    209  OD2 ASP A  14     -14.508  16.087  21.914  1.00 60.06           O  
ATOM    210  N   SER A  15     -17.460  19.506  25.275  1.00 62.12           N  
ATOM    211  H   SER A  15     -18.128  18.927  24.784  1.00 62.12           H  
ATOM    212  CA  SER A  15     -17.823  19.934  26.636  1.00 62.12           C  
ATOM    213  HA  SER A  15     -18.908  19.862  26.712  1.00 62.12           H  
ATOM    214  C   SER A  15     -17.480  21.393  26.982  1.00 62.12           C  
ATOM    215  CB  SER A  15     -17.251  18.952  27.665  1.00 62.12           C  
ATOM    216  HB2 SER A  15     -16.164  19.031  27.675  1.00 62.12           H  
ATOM    217  HB3 SER A  15     -17.635  19.192  28.656  1.00 62.12           H  
ATOM    218  O   SER A  15     -17.126  21.700  28.117  1.00 62.12           O  
ATOM    219  OG  SER A  15     -17.627  17.630  27.320  1.00 62.12           O  
ATOM    220  HG  SER A  15     -17.166  17.018  27.898  1.00 62.12           H  
ATOM    221  N   GLY A  16     -17.585  22.308  26.013  1.00 62.19           N  
ATOM    222  H   GLY A  16     -17.801  21.990  25.079  1.00 62.19           H  
ATOM    223  CA  GLY A  16     -17.339  23.739  26.232  1.00 62.19           C  
ATOM    224  HA2 GLY A  16     -17.659  24.018  27.236  1.00 62.19           H  
ATOM    225  HA3 GLY A  16     -17.934  24.307  25.516  1.00 62.19           H  
ATOM    226  C   GLY A  16     -15.880  24.168  26.064  1.00 62.19           C  
ATOM    227  O   GLY A  16     -15.533  25.301  26.396  1.00 62.19           O  
ATOM    228  N   GLY A  17     -15.017  23.295  25.536  1.00 65.12           N  
ATOM    229  H   GLY A  17     -15.336  22.358  25.335  1.00 65.12           H  
ATOM    230  CA  GLY A  17     -13.653  23.671  25.179  1.00 65.12           C  
ATOM    231  HA2 GLY A  17     -13.156  24.056  26.069  1.00 65.12           H  
ATOM    232  HA3 GLY A  17     -13.111  22.788  24.841  1.00 65.12           H  
ATOM    233  C   GLY A  17     -13.600  24.742  24.079  1.00 65.12           C  
ATOM    234  O   GLY A  17     -14.486  24.844  23.227  1.00 65.12           O  
ATOM    235  N   SER A  18     -12.520  25.527  24.066  1.00 73.50           N  
ATOM    236  H   SER A  18     -11.798  25.384  24.758  1.00 73.50           H  
ATOM    237  CA  SER A  18     -12.302  26.567  23.058  1.00 73.50           C  
ATOM    238  HA  SER A  18     -13.139  27.263  23.123  1.00 73.50           H  
ATOM    239  C   SER A  18     -12.285  25.999  21.635  1.00 73.50           C  
ATOM    240  CB  SER A  18     -11.022  27.358  23.353  1.00 73.50           C  
ATOM    241  HB2 SER A  18     -10.848  28.079  22.554  1.00 73.50           H  
ATOM    242  HB3 SER A  18     -11.157  27.903  24.287  1.00 73.50           H  
ATOM    243  O   SER A  18     -11.819  24.882  21.383  1.00 73.50           O  
ATOM    244  OG  SER A  18      -9.894  26.510  23.479  1.00 73.50           O  
ATOM    245  HG  SER A  18      -9.157  27.039  23.792  1.00 73.50           H  
ATOM    246  N   ALA A  19     -12.806  26.784  20.688  1.00 83.75           N  
ATOM    247  H   ALA A  19     -13.192  27.681  20.947  1.00 83.75           H  
ATOM    248  CA  ALA A  19     -12.751  26.436  19.277  1.00 83.75           C  
ATOM    249  HA  ALA A  19     -13.226  25.463  19.155  1.00 83.75           H  
ATOM    250  C   ALA A  19     -11.292  26.318  18.812  1.00 83.75           C  
ATOM    251  CB  ALA A  19     -13.537  27.464  18.457  1.00 83.75           C  
ATOM    252  HB1 ALA A  19     -13.082  28.449  18.559  1.00 83.75           H  
ATOM    253  HB2 ALA A  19     -14.570  27.504  18.804  1.00 83.75           H  
ATOM    254  HB3 ALA A  19     -13.531  27.174  17.407  1.00 83.75           H  
ATOM    255  O   ALA A  19     -10.435  27.127  19.174  1.00 83.75           O  
ATOM    256  N   TYR A  20     -11.010  25.311  17.995  1.00 88.38           N  
ATOM    257  H   TYR A  20     -11.756  24.686  17.723  1.00 88.38           H  
ATOM    258  CA  TYR A  20      -9.684  25.055  17.454  1.00 88.38           C  
ATOM    259  HA  TYR A  20      -9.093  25.968  17.527  1.00 88.38           H  
ATOM    260  C   TYR A  20      -9.759  24.683  15.976  1.00 88.38           C  
ATOM    261  CB  TYR A  20      -8.979  23.973  18.285  1.00 88.38           C  
ATOM    262  HB2 TYR A  20      -8.999  24.267  19.334  1.00 88.38           H  
ATOM    263  HB3 TYR A  20      -7.933  23.929  17.983  1.00 88.38           H  
ATOM    264  O   TYR A  20     -10.794  24.263  15.463  1.00 88.38           O  
ATOM    265  CG  TYR A  20      -9.583  22.588  18.149  1.00 88.38           C  
ATOM    266  CD1 TYR A  20     -10.677  22.214  18.952  1.00 88.38           C  
ATOM    267  HD1 TYR A  20     -11.105  22.921  19.647  1.00 88.38           H  
ATOM    268  CD2 TYR A  20      -9.075  21.687  17.193  1.00 88.38           C  
ATOM    269  HD2 TYR A  20      -8.259  21.980  16.549  1.00 88.38           H  
ATOM    270  CE1 TYR A  20     -11.252  20.937  18.812  1.00 88.38           C  
ATOM    271  HE1 TYR A  20     -12.118  20.669  19.399  1.00 88.38           H  
ATOM    272  CE2 TYR A  20      -9.622  20.394  17.081  1.00 88.38           C  
ATOM    273  HE2 TYR A  20      -9.223  19.683  16.373  1.00 88.38           H  
ATOM    274  OH  TYR A  20     -11.198  18.751  17.824  1.00 88.38           O  
ATOM    275  HH  TYR A  20     -11.975  18.637  18.375  1.00 88.38           H  
ATOM    276  CZ  TYR A  20     -10.703  20.013  17.900  1.00 88.38           C  
ATOM    277  N   VAL A  21      -8.629  24.827  15.288  1.00 93.62           N  
ATOM    278  H   VAL A  21      -7.812  25.173  15.770  1.00 93.62           H  
ATOM    279  CA  VAL A  21      -8.468  24.355  13.911  1.00 93.62           C  
ATOM    280  HA  VAL A  21      -9.445  24.279  13.435  1.00 93.62           H  
ATOM    281  C   VAL A  21      -7.850  22.961  13.941  1.00 93.62           C  
ATOM    282  CB  VAL A  21      -7.634  25.337  13.075  1.00 93.62           C  
ATOM    283  HB  VAL A  21      -6.639  25.433  13.510  1.00 93.62           H  
ATOM    284  O   VAL A  21      -6.750  22.779  14.475  1.00 93.62           O  
ATOM    285  CG1 VAL A  21      -7.494  24.836  11.638  1.00 93.62           C  
ATOM    286 HG11 VAL A  21      -6.964  23.884  11.605  1.00 93.62           H  
ATOM    287 HG12 VAL A  21      -6.924  25.555  11.050  1.00 93.62           H  
ATOM    288 HG13 VAL A  21      -8.479  24.712  11.188  1.00 93.62           H  
ATOM    289  CG2 VAL A  21      -8.286  26.727  13.038  1.00 93.62           C  
ATOM    290 HG21 VAL A  21      -7.697  27.395  12.409  1.00 93.62           H  
ATOM    291 HG22 VAL A  21      -9.291  26.653  12.624  1.00 93.62           H  
ATOM    292 HG23 VAL A  21      -8.341  27.155  14.038  1.00 93.62           H  
ATOM    293  N   ALA A  22      -8.568  21.992  13.385  1.00 95.88           N  
ATOM    294  H   ALA A  22      -9.462  22.234  12.981  1.00 95.88           H  
ATOM    295  CA  ALA A  22      -8.075  20.659  13.092  1.00 95.88           C  
ATOM    296  HA  ALA A  22      -7.311  20.390  13.821  1.00 95.88           H  
ATOM    297  C   ALA A  22      -7.448  20.630  11.692  1.00 95.88           C  
ATOM    298  CB  ALA A  22      -9.227  19.658  13.216  1.00 95.88           C  
ATOM    299  HB1 ALA A  22      -9.963  19.847  12.434  1.00 95.88           H  
ATOM    300  HB2 ALA A  22      -9.712  19.757  14.187  1.00 95.88           H  
ATOM    301  HB3 ALA A  22      -8.843  18.645  13.101  1.00 95.88           H  
ATOM    302  O   ALA A  22      -7.977  21.219  10.751  1.00 95.88           O  
ATOM    303  N   TYR A  23      -6.326  19.934  11.571  1.00 95.75           N  
ATOM    304  H   TYR A  23      -5.960  19.476  12.393  1.00 95.75           H  
ATOM    305  CA  TYR A  23      -5.617  19.675  10.325  1.00 95.75           C  
ATOM    306  HA  TYR A  23      -6.005  20.313   9.531  1.00 95.75           H  
ATOM    307  C   TYR A  23      -5.866  18.218   9.944  1.00 95.75           C  
ATOM    308  CB  TYR A  23      -4.123  19.984  10.511  1.00 95.75           C  
ATOM    309  HB2 TYR A  23      -3.589  19.706   9.603  1.00 95.75           H  
ATOM    310  HB3 TYR A  23      -3.726  19.365  11.316  1.00 95.75           H  
ATOM    311  O   TYR A  23      -5.528  17.312  10.713  1.00 95.75           O  
ATOM    312  CG  TYR A  23      -3.839  21.442  10.826  1.00 95.75           C  
ATOM    313  CD1 TYR A  23      -3.566  22.358   9.791  1.00 95.75           C  
ATOM    314  HD1 TYR A  23      -3.517  22.017   8.767  1.00 95.75           H  
ATOM    315  CD2 TYR A  23      -3.927  21.891  12.157  1.00 95.75           C  
ATOM    316  HD2 TYR A  23      -4.161  21.185  12.940  1.00 95.75           H  
ATOM    317  CE1 TYR A  23      -3.406  23.727  10.081  1.00 95.75           C  
ATOM    318  HE1 TYR A  23      -3.244  24.444   9.289  1.00 95.75           H  
ATOM    319  CE2 TYR A  23      -3.804  23.260  12.449  1.00 95.75           C  
ATOM    320  HE2 TYR A  23      -3.959  23.606  13.461  1.00 95.75           H  
ATOM    321  OH  TYR A  23      -3.525  25.501  11.691  1.00 95.75           O  
ATOM    322  HH  TYR A  23      -4.037  25.676  12.484  1.00 95.75           H  
ATOM    323  CZ  TYR A  23      -3.550  24.176  11.408  1.00 95.75           C  
ATOM    324  N   ASN A  24      -6.477  17.999   8.781  1.00 93.94           N  
ATOM    325  H   ASN A  24      -6.731  18.780   8.194  1.00 93.94           H  
ATOM    326  CA  ASN A  24      -6.855  16.669   8.317  1.00 93.94           C  
ATOM    327  HA  ASN A  24      -7.105  16.033   9.166  1.00 93.94           H  
ATOM    328  C   ASN A  24      -5.669  16.037   7.591  1.00 93.94           C  
ATOM    329  CB  ASN A  24      -8.103  16.791   7.425  1.00 93.94           C  
ATOM    330  HB2 ASN A  24      -7.949  17.575   6.682  1.00 93.94           H  
ATOM    331  HB3 ASN A  24      -8.247  15.860   6.876  1.00 93.94           H  
ATOM    332  O   ASN A  24      -5.393  16.377   6.445  1.00 93.94           O  
ATOM    333  CG  ASN A  24      -9.378  17.085   8.198  1.00 93.94           C  
ATOM    334  ND2 ASN A  24     -10.514  16.995   7.553  1.00 93.94           N  
ATOM    335 HD21 ASN A  24     -10.576  16.825   6.559  1.00 93.94           H  
ATOM    336 HD22 ASN A  24     -11.376  17.193   8.041  1.00 93.94           H  
ATOM    337  OD1 ASN A  24      -9.373  17.360   9.391  1.00 93.94           O  
ATOM    338  N   ILE A  25      -4.953  15.129   8.253  1.00 93.69           N  
ATOM    339  H   ILE A  25      -5.279  14.827   9.160  1.00 93.69           H  
ATOM    340  CA  ILE A  25      -3.820  14.417   7.662  1.00 93.69           C  
ATOM    341  HA  ILE A  25      -3.298  15.096   6.988  1.00 93.69           H  
ATOM    342  C   ILE A  25      -4.358  13.253   6.844  1.00 93.69           C  
ATOM    343  CB  ILE A  25      -2.802  13.953   8.722  1.00 93.69           C  
ATOM    344  HB  ILE A  25      -3.316  13.312   9.439  1.00 93.69           H  
ATOM    345  O   ILE A  25      -4.959  12.316   7.370  1.00 93.69           O  
ATOM    346  CG1 ILE A  25      -2.229  15.181   9.463  1.00 93.69           C  
ATOM    347 HG12 ILE A  25      -3.046  15.779   9.867  1.00 93.69           H  
ATOM    348 HG13 ILE A  25      -1.676  15.801   8.757  1.00 93.69           H  
ATOM    349  CG2 ILE A  25      -1.667  13.144   8.055  1.00 93.69           C  
ATOM    350 HG21 ILE A  25      -0.966  12.780   8.806  1.00 93.69           H  
ATOM    351 HG22 ILE A  25      -1.139  13.763   7.330  1.00 93.69           H  
ATOM    352 HG23 ILE A  25      -2.065  12.263   7.552  1.00 93.69           H  
ATOM    353  CD1 ILE A  25      -1.302  14.842  10.632  1.00 93.69           C  
ATOM    354 HD11 ILE A  25      -1.832  14.240  11.371  1.00 93.69           H  
ATOM    355 HD12 ILE A  25      -0.414  14.311  10.289  1.00 93.69           H  
ATOM    356 HD13 ILE A  25      -0.981  15.778  11.088  1.00 93.69           H  
ATOM    357  N   HIS A  26      -4.103  13.310   5.547  1.00 88.00           N  
ATOM    358  H   HIS A  26      -3.595  14.113   5.206  1.00 88.00           H  
ATOM    359  CA  HIS A  26      -4.376  12.244   4.607  1.00 88.00           C  
ATOM    360  HA  HIS A  26      -5.091  11.557   5.061  1.00 88.00           H  
ATOM    361  C   HIS A  26      -3.089  11.480   4.322  1.00 88.00           C  
ATOM    362  CB  HIS A  26      -5.003  12.800   3.324  1.00 88.00           C  
ATOM    363  HB2 HIS A  26      -4.416  13.649   2.973  1.00 88.00           H  
ATOM    364  HB3 HIS A  26      -4.971  12.025   2.559  1.00 88.00           H  
ATOM    365  O   HIS A  26      -2.058  12.078   4.001  1.00 88.00           O  
ATOM    366  CG  HIS A  26      -6.436  13.238   3.481  1.00 88.00           C  
ATOM    367  CD2 HIS A  26      -6.961  14.011   4.483  1.00 88.00           C  
ATOM    368  HD2 HIS A  26      -6.425  14.430   5.322  1.00 88.00           H  
ATOM    369  ND1 HIS A  26      -7.470  12.942   2.619  1.00 88.00           N  
ATOM    370  HD1 HIS A  26      -7.427  12.364   1.792  1.00 88.00           H  
ATOM    371  CE1 HIS A  26      -8.581  13.532   3.089  1.00 88.00           C  
ATOM    372  HE1 HIS A  26      -9.554  13.489   2.623  1.00 88.00           H  
ATOM    373  NE2 HIS A  26      -8.320  14.180   4.233  1.00 88.00           N  
ATOM    374  N   VAL A  27      -3.167  10.154   4.393  1.00 85.25           N  
ATOM    375  H   VAL A  27      -4.066   9.738   4.592  1.00 85.25           H  
ATOM    376  CA  VAL A  27      -2.089   9.266   3.974  1.00 85.25           C  
ATOM    377  HA  VAL A  27      -1.236   9.882   3.686  1.00 85.25           H  
ATOM    378  C   VAL A  27      -2.547   8.493   2.759  1.00 85.25           C  
ATOM    379  CB  VAL A  27      -1.580   8.342   5.085  1.00 85.25           C  
ATOM    380  HB  VAL A  27      -2.354   7.636   5.386  1.00 85.25           H  
ATOM    381  O   VAL A  27      -3.565   7.808   2.769  1.00 85.25           O  
ATOM    382  CG1 VAL A  27      -0.354   7.583   4.557  1.00 85.25           C  
ATOM    383 HG11 VAL A  27      -0.669   6.781   3.889  1.00 85.25           H  
ATOM    384 HG12 VAL A  27       0.192   7.158   5.399  1.00 85.25           H  
ATOM    385 HG13 VAL A  27       0.323   8.263   4.039  1.00 85.25           H  
ATOM    386  CG2 VAL A  27      -1.142   9.163   6.300  1.00 85.25           C  
ATOM    387 HG21 VAL A  27      -1.988   9.708   6.720  1.00 85.25           H  
ATOM    388 HG22 VAL A  27      -0.743   8.506   7.073  1.00 85.25           H  
ATOM    389 HG23 VAL A  27      -0.379   9.881   5.998  1.00 85.25           H  
ATOM    390  N   ASN A  28      -1.786   8.644   1.683  1.00 74.31           N  
ATOM    391  H   ASN A  28      -0.966   9.225   1.781  1.00 74.31           H  
ATOM    392  CA  ASN A  28      -2.134   8.163   0.364  1.00 74.31           C  
ATOM    393  HA  ASN A  28      -1.471   8.647  -0.353  1.00 74.31           H  
ATOM    394  C   ASN A  28      -3.577   8.562  -0.007  1.00 74.31           C  
ATOM    395  CB  ASN A  28      -1.857   6.658   0.275  1.00 74.31           C  
ATOM    396  HB2 ASN A  28      -2.612   6.117   0.846  1.00 74.31           H  
ATOM    397  HB3 ASN A  28      -1.957   6.395  -0.779  1.00 74.31           H  
ATOM    398  O   ASN A  28      -4.387   7.705  -0.309  1.00 74.31           O  
ATOM    399  CG  ASN A  28      -0.473   6.219   0.712  1.00 74.31           C  
ATOM    400  ND2 ASN A  28      -0.392   5.163   1.488  1.00 74.31           N  
ATOM    401 HD21 ASN A  28      -1.242   4.728   1.819  1.00 74.31           H  
ATOM    402 HD22 ASN A  28       0.517   4.848   1.793  1.00 74.31           H  
ATOM    403  OD1 ASN A  28       0.550   6.793   0.359  1.00 74.31           O  
ATOM    404  N   GLY A  29      -3.934   9.847   0.099  1.00 70.88           N  
ATOM    405  H   GLY A  29      -3.254  10.509   0.443  1.00 70.88           H  
ATOM    406  CA  GLY A  29      -5.246  10.375  -0.312  1.00 70.88           C  
ATOM    407  HA2 GLY A  29      -5.504   9.953  -1.283  1.00 70.88           H  
ATOM    408  HA3 GLY A  29      -5.172  11.456  -0.429  1.00 70.88           H  
ATOM    409  C   GLY A  29      -6.414  10.081   0.640  1.00 70.88           C  
ATOM    410  O   GLY A  29      -7.414  10.795   0.605  1.00 70.88           O  
ATOM    411  N   VAL A  30      -6.285   9.108   1.543  1.00 74.88           N  
ATOM    412  H   VAL A  30      -5.439   8.555   1.537  1.00 74.88           H  
ATOM    413  CA  VAL A  30      -7.322   8.749   2.520  1.00 74.88           C  
ATOM    414  HA  VAL A  30      -8.294   9.057   2.135  1.00 74.88           H  
ATOM    415  C   VAL A  30      -7.077   9.480   3.834  1.00 74.88           C  
ATOM    416  CB  VAL A  30      -7.372   7.224   2.734  1.00 74.88           C  
ATOM    417  HB  VAL A  30      -6.423   6.883   3.147  1.00 74.88           H  
ATOM    418  O   VAL A  30      -5.940   9.543   4.299  1.00 74.88           O  
ATOM    419  CG1 VAL A  30      -8.499   6.821   3.695  1.00 74.88           C  
ATOM    420 HG11 VAL A  30      -9.458   7.196   3.337  1.00 74.88           H  
ATOM    421 HG12 VAL A  30      -8.304   7.212   4.694  1.00 74.88           H  
ATOM    422 HG13 VAL A  30      -8.551   5.735   3.773  1.00 74.88           H  
ATOM    423  CG2 VAL A  30      -7.614   6.492   1.405  1.00 74.88           C  
ATOM    424 HG21 VAL A  30      -6.781   6.659   0.722  1.00 74.88           H  
ATOM    425 HG22 VAL A  30      -8.533   6.849   0.940  1.00 74.88           H  
ATOM    426 HG23 VAL A  30      -7.696   5.419   1.579  1.00 74.88           H  
ATOM    427  N   LEU A  31      -8.136  10.015   4.449  1.00 86.56           N  
ATOM    428  H   LEU A  31      -9.047   9.921   4.024  1.00 86.56           H  
ATOM    429  CA  LEU A  31      -8.051  10.623   5.776  1.00 86.56           C  
ATOM    430  HA  LEU A  31      -7.345  11.452   5.731  1.00 86.56           H  
ATOM    431  C   LEU A  31      -7.543   9.591   6.791  1.00 86.56           C  
ATOM    432  CB  LEU A  31      -9.428  11.167   6.190  1.00 86.56           C  
ATOM    433  HB2 LEU A  31     -10.144  10.346   6.160  1.00 86.56           H  
ATOM    434  HB3 LEU A  31      -9.746  11.925   5.474  1.00 86.56           H  
ATOM    435  O   LEU A  31      -8.212   8.595   7.054  1.00 86.56           O  
ATOM    436  CG  LEU A  31      -9.434  11.773   7.608  1.00 86.56           C  
ATOM    437  HG  LEU A  31      -9.033  11.061   8.329  1.00 86.56           H  
ATOM    438  CD1 LEU A  31      -8.624  13.065   7.690  1.00 86.56           C  
ATOM    439 HD11 LEU A  31      -8.697  13.496   8.689  1.00 86.56           H  
ATOM    440 HD12 LEU A  31      -9.006  13.775   6.957  1.00 86.56           H  
ATOM    441 HD13 LEU A  31      -7.572  12.868   7.483  1.00 86.56           H  
ATOM    442  CD2 LEU A  31     -10.864  12.088   8.030  1.00 86.56           C  
ATOM    443 HD21 LEU A  31     -10.838  12.459   9.055  1.00 86.56           H  
ATOM    444 HD22 LEU A  31     -11.464  11.179   7.988  1.00 86.56           H  
ATOM    445 HD23 LEU A  31     -11.283  12.846   7.369  1.00 86.56           H  
ATOM    446  N   HIS A  32      -6.386   9.869   7.385  1.00 93.06           N  
ATOM    447  H   HIS A  32      -5.904  10.719   7.129  1.00 93.06           H  
ATOM    448  CA  HIS A  32      -5.798   9.047   8.439  1.00 93.06           C  
ATOM    449  HA  HIS A  32      -6.163   8.023   8.364  1.00 93.06           H  
ATOM    450  C   HIS A  32      -6.203   9.566   9.816  1.00 93.06           C  
ATOM    451  CB  HIS A  32      -4.276   9.015   8.255  1.00 93.06           C  
ATOM    452  HB2 HIS A  32      -4.057   8.664   7.247  1.00 93.06           H  
ATOM    453  HB3 HIS A  32      -3.863  10.017   8.372  1.00 93.06           H  
ATOM    454  O   HIS A  32      -6.755   8.830  10.629  1.00 93.06           O  
ATOM    455  CG  HIS A  32      -3.604   8.086   9.227  1.00 93.06           C  
ATOM    456  CD2 HIS A  32      -2.960   8.443  10.374  1.00 93.06           C  
ATOM    457  HD2 HIS A  32      -2.816   9.448  10.744  1.00 93.06           H  
ATOM    458  ND1 HIS A  32      -3.647   6.697   9.143  1.00 93.06           N  
ATOM    459  CE1 HIS A  32      -3.041   6.242  10.250  1.00 93.06           C  
ATOM    460  HE1 HIS A  32      -2.950   5.201  10.523  1.00 93.06           H  
ATOM    461  NE2 HIS A  32      -2.611   7.268  11.002  1.00 93.06           N  
ATOM    462  HE2 HIS A  32      -2.251   7.171  11.941  1.00 93.06           H  
ATOM    463  N   CYS A  33      -5.986  10.859  10.068  1.00 96.19           N  
ATOM    464  H   CYS A  33      -5.567  11.438   9.354  1.00 96.19           H  
ATOM    465  CA  CYS A  33      -6.321  11.476  11.346  1.00 96.19           C  
ATOM    466  HA  CYS A  33      -7.230  11.004  11.719  1.00 96.19           H  
ATOM    467  C   CYS A  33      -6.615  12.977  11.224  1.00 96.19           C  
ATOM    468  CB  CYS A  33      -5.211  11.175  12.365  1.00 96.19           C  
ATOM    469  HB2 CYS A  33      -5.108  10.095  12.463  1.00 96.19           H  
ATOM    470  HB3 CYS A  33      -5.494  11.581  13.336  1.00 96.19           H  
ATOM    471  O   CYS A  33      -6.249  13.633  10.249  1.00 96.19           O  
ATOM    472  SG  CYS A  33      -3.613  11.879  11.869  1.00 96.19           S  
ATOM    473  HG  CYS A  33      -2.910  11.407  12.901  1.00 96.19           H  
ATOM    474  N   ARG A  34      -7.281  13.527  12.240  1.00 96.06           N  
ATOM    475  H   ARG A  34      -7.531  12.923  13.010  1.00 96.06           H  
ATOM    476  CA  ARG A  34      -7.502  14.962  12.430  1.00 96.06           C  
ATOM    477  HA  ARG A  34      -7.109  15.520  11.580  1.00 96.06           H  
ATOM    478  C   ARG A  34      -6.761  15.393  13.683  1.00 96.06           C  
ATOM    479  CB  ARG A  34      -8.995  15.272  12.576  1.00 96.06           C  
ATOM    480  HB2 ARG A  34      -9.105  16.352  12.675  1.00 96.06           H  
ATOM    481  HB3 ARG A  34      -9.374  14.805  13.486  1.00 96.06           H  
ATOM    482  O   ARG A  34      -7.073  14.919  14.770  1.00 96.06           O  
ATOM    483  CG  ARG A  34      -9.846  14.798  11.397  1.00 96.06           C  
ATOM    484  HG2 ARG A  34      -9.869  13.708  11.367  1.00 96.06           H  
ATOM    485  HG3 ARG A  34      -9.423  15.155  10.458  1.00 96.06           H  
ATOM    486  CD  ARG A  34     -11.265  15.345  11.585  1.00 96.06           C  
ATOM    487  HD2 ARG A  34     -11.644  15.048  12.563  1.00 96.06           H  
ATOM    488  HD3 ARG A  34     -11.219  16.434  11.555  1.00 96.06           H  
ATOM    489  NE  ARG A  34     -12.181  14.899  10.530  1.00 96.06           N  
ATOM    490  HE  ARG A  34     -12.404  15.600   9.838  1.00 96.06           H  
ATOM    491  NH1 ARG A  34     -12.617  12.774  11.323  1.00 96.06           N  
ATOM    492 HH11 ARG A  34     -13.053  11.870  11.214  1.00 96.06           H  
ATOM    493 HH12 ARG A  34     -11.969  12.923  12.083  1.00 96.06           H  
ATOM    494  NH2 ARG A  34     -13.515  13.479   9.398  1.00 96.06           N  
ATOM    495 HH21 ARG A  34     -13.882  12.553   9.231  1.00 96.06           H  
ATOM    496 HH22 ARG A  34     -13.567  14.210   8.703  1.00 96.06           H  
ATOM    497  CZ  ARG A  34     -12.764  13.720  10.430  1.00 96.06           C  
ATOM    498  N   VAL A  35      -5.802  16.299  13.543  1.00 97.00           N  
ATOM    499  H   VAL A  35      -5.598  16.647  12.617  1.00 97.00           H  
ATOM    500  CA  VAL A  35      -4.946  16.716  14.663  1.00 97.00           C  
ATOM    501  HA  VAL A  35      -5.339  16.297  15.590  1.00 97.00           H  
ATOM    502  C   VAL A  35      -4.950  18.222  14.847  1.00 97.00           C  
ATOM    503  CB  VAL A  35      -3.513  16.175  14.525  1.00 97.00           C  
ATOM    504  HB  VAL A  35      -2.923  16.553  15.359  1.00 97.00           H  
ATOM    505  O   VAL A  35      -5.098  18.990  13.898  1.00 97.00           O  
ATOM    506  CG1 VAL A  35      -3.491  14.646  14.598  1.00 97.00           C  
ATOM    507 HG11 VAL A  35      -4.027  14.216  13.751  1.00 97.00           H  
ATOM    508 HG12 VAL A  35      -2.463  14.285  14.583  1.00 97.00           H  
ATOM    509 HG13 VAL A  35      -3.964  14.315  15.522  1.00 97.00           H  
ATOM    510  CG2 VAL A  35      -2.838  16.624  13.227  1.00 97.00           C  
ATOM    511 HG21 VAL A  35      -2.798  17.712  13.176  1.00 97.00           H  
ATOM    512 HG22 VAL A  35      -3.379  16.242  12.361  1.00 97.00           H  
ATOM    513 HG23 VAL A  35      -1.820  16.233  13.208  1.00 97.00           H  
ATOM    514  N   ARG A  36      -4.765  18.676  16.085  1.00 95.19           N  
ATOM    515  H   ARG A  36      -4.674  17.988  16.819  1.00 95.19           H  
ATOM    516  CA  ARG A  36      -4.558  20.094  16.401  1.00 95.19           C  
ATOM    517  HA  ARG A  36      -5.159  20.689  15.713  1.00 95.19           H  
ATOM    518  C   ARG A  36      -3.094  20.463  16.188  1.00 95.19           C  
ATOM    519  CB  ARG A  36      -5.012  20.404  17.837  1.00 95.19           C  
ATOM    520  HB2 ARG A  36      -4.297  19.982  18.543  1.00 95.19           H  
ATOM    521  HB3 ARG A  36      -5.030  21.486  17.969  1.00 95.19           H  
ATOM    522  O   ARG A  36      -2.202  19.638  16.369  1.00 95.19           O  
ATOM    523  CG  ARG A  36      -6.401  19.832  18.150  1.00 95.19           C  
ATOM    524  HG2 ARG A  36      -7.060  20.043  17.308  1.00 95.19           H  
ATOM    525  HG3 ARG A  36      -6.328  18.750  18.259  1.00 95.19           H  
ATOM    526  CD  ARG A  36      -6.981  20.412  19.446  1.00 95.19           C  
ATOM    527  HD2 ARG A  36      -6.242  20.298  20.240  1.00 95.19           H  
ATOM    528  HD3 ARG A  36      -7.184  21.473  19.301  1.00 95.19           H  
ATOM    529  NE  ARG A  36      -8.215  19.711  19.843  1.00 95.19           N  
ATOM    530  HE  ARG A  36      -8.465  18.894  19.304  1.00 95.19           H  
ATOM    531  NH1 ARG A  36      -8.838  21.073  21.588  1.00 95.19           N  
ATOM    532 HH11 ARG A  36      -8.090  21.710  21.355  1.00 95.19           H  
ATOM    533 HH12 ARG A  36      -9.514  21.317  22.298  1.00 95.19           H  
ATOM    534  NH2 ARG A  36     -10.047  19.259  21.121  1.00 95.19           N  
ATOM    535 HH21 ARG A  36     -10.613  19.436  21.938  1.00 95.19           H  
ATOM    536 HH22 ARG A  36     -10.199  18.405  20.605  1.00 95.19           H  
ATOM    537  CZ  ARG A  36      -9.026  20.020  20.841  1.00 95.19           C  
ATOM    538  N   TYR A  37      -2.828  21.743  15.925  1.00 96.31           N  
ATOM    539  H   TYR A  37      -3.607  22.358  15.738  1.00 96.31           H  
ATOM    540  CA  TYR A  37      -1.455  22.263  15.840  1.00 96.31           C  
ATOM    541  HA  TYR A  37      -0.966  21.836  14.965  1.00 96.31           H  
ATOM    542  C   TYR A  37      -0.597  21.885  17.065  1.00 96.31           C  
ATOM    543  CB  TYR A  37      -1.504  23.790  15.679  1.00 96.31           C  
ATOM    544  HB2 TYR A  37      -2.197  24.206  16.410  1.00 96.31           H  
ATOM    545  HB3 TYR A  37      -1.886  24.028  14.686  1.00 96.31           H  
ATOM    546  O   TYR A  37       0.567  21.530  16.915  1.00 96.31           O  
ATOM    547  CG  TYR A  37      -0.155  24.458  15.862  1.00 96.31           C  
ATOM    548  CD1 TYR A  37       0.219  24.939  17.134  1.00 96.31           C  
ATOM    549  HD1 TYR A  37      -0.467  24.860  17.964  1.00 96.31           H  
ATOM    550  CD2 TYR A  37       0.760  24.509  14.794  1.00 96.31           C  
ATOM    551  HD2 TYR A  37       0.508  24.083  13.834  1.00 96.31           H  
ATOM    552  CE1 TYR A  37       1.515  25.441  17.344  1.00 96.31           C  
ATOM    553  HE1 TYR A  37       1.829  25.743  18.332  1.00 96.31           H  
ATOM    554  CE2 TYR A  37       2.040  25.058  14.990  1.00 96.31           C  
ATOM    555  HE2 TYR A  37       2.771  25.076  14.195  1.00 96.31           H  
ATOM    556  OH  TYR A  37       3.685  25.935  16.484  1.00 96.31           O  
ATOM    557  HH  TYR A  37       3.930  25.986  17.411  1.00 96.31           H  
ATOM    558  CZ  TYR A  37       2.425  25.497  16.271  1.00 96.31           C  
ATOM    559  N   SER A  38      -1.167  21.928  18.274  1.00 95.31           N  
ATOM    560  H   SER A  38      -2.153  22.134  18.355  1.00 95.31           H  
ATOM    561  CA  SER A  38      -0.449  21.580  19.507  1.00 95.31           C  
ATOM    562  HA  SER A  38       0.457  22.183  19.568  1.00 95.31           H  
ATOM    563  C   SER A  38      -0.012  20.115  19.564  1.00 95.31           C  
ATOM    564  CB  SER A  38      -1.314  21.895  20.731  1.00 95.31           C  
ATOM    565  HB2 SER A  38      -1.419  22.976  20.825  1.00 95.31           H  
ATOM    566  HB3 SER A  38      -0.829  21.512  21.629  1.00 95.31           H  
ATOM    567  O   SER A  38       1.040  19.836  20.127  1.00 95.31           O  
ATOM    568  OG  SER A  38      -2.602  21.320  20.593  1.00 95.31           O  
ATOM    569  HG  SER A  38      -2.766  20.762  21.357  1.00 95.31           H  
ATOM    570  N   GLN A  39      -0.772  19.192  18.965  1.00 96.75           N  
ATOM    571  H   GLN A  39      -1.588  19.486  18.447  1.00 96.75           H  
ATOM    572  CA  GLN A  39      -0.389  17.779  18.888  1.00 96.75           C  
ATOM    573  HA  GLN A  39      -0.083  17.433  19.876  1.00 96.75           H  
ATOM    574  C   GLN A  39       0.818  17.597  17.958  1.00 96.75           C  
ATOM    575  CB  GLN A  39      -1.585  16.928  18.426  1.00 96.75           C  
ATOM    576  HB2 GLN A  39      -1.988  17.339  17.500  1.00 96.75           H  
ATOM    577  HB3 GLN A  39      -1.242  15.915  18.217  1.00 96.75           H  
ATOM    578  O   GLN A  39       1.770  16.912  18.319  1.00 96.75           O  
ATOM    579  CG  GLN A  39      -2.702  16.838  19.478  1.00 96.75           C  
ATOM    580  HG2 GLN A  39      -2.332  16.301  20.351  1.00 96.75           H  
ATOM    581  HG3 GLN A  39      -2.999  17.839  19.791  1.00 96.75           H  
ATOM    582  CD  GLN A  39      -3.937  16.132  18.926  1.00 96.75           C  
ATOM    583  NE2 GLN A  39      -4.192  14.897  19.301  1.00 96.75           N  
ATOM    584 HE21 GLN A  39      -3.630  14.379  19.960  1.00 96.75           H  
ATOM    585 HE22 GLN A  39      -5.020  14.406  18.994  1.00 96.75           H  
ATOM    586  OE1 GLN A  39      -4.672  16.723  18.144  1.00 96.75           O  
ATOM    587  N   LEU A  40       0.827  18.278  16.806  1.00 97.69           N  
ATOM    588  H   LEU A  40       0.012  18.823  16.562  1.00 97.69           H  
ATOM    589  CA  LEU A  40       1.970  18.263  15.883  1.00 97.69           C  
ATOM    590  HA  LEU A  40       2.272  17.229  15.720  1.00 97.69           H  
ATOM    591  C   LEU A  40       3.206  18.961  16.462  1.00 97.69           C  
ATOM    592  CB  LEU A  40       1.562  18.895  14.542  1.00 97.69           C  
ATOM    593  HB2 LEU A  40       2.457  19.058  13.942  1.00 97.69           H  
ATOM    594  HB3 LEU A  40       1.106  19.867  14.733  1.00 97.69           H  
ATOM    595  O   LEU A  40       4.324  18.509  16.233  1.00 97.69           O  
ATOM    596  CG  LEU A  40       0.592  18.022  13.730  1.00 97.69           C  
ATOM    597  HG  LEU A  40      -0.265  17.759  14.349  1.00 97.69           H  
ATOM    598  CD1 LEU A  40       0.088  18.794  12.513  1.00 97.69           C  
ATOM    599 HD11 LEU A  40       0.912  18.989  11.827  1.00 97.69           H  
ATOM    600 HD12 LEU A  40      -0.659  18.201  11.986  1.00 97.69           H  
ATOM    601 HD13 LEU A  40      -0.373  19.726  12.840  1.00 97.69           H  
ATOM    602  CD2 LEU A  40       1.270  16.745  13.232  1.00 97.69           C  
ATOM    603 HD21 LEU A  40       2.151  16.990  12.638  1.00 97.69           H  
ATOM    604 HD22 LEU A  40       0.582  16.167  12.614  1.00 97.69           H  
ATOM    605 HD23 LEU A  40       1.576  16.112  14.065  1.00 97.69           H  
ATOM    606  N   LEU A  41       3.017  20.024  17.249  1.00 97.12           N  
ATOM    607  H   LEU A  41       2.083  20.395  17.344  1.00 97.12           H  
ATOM    608  CA  LEU A  41       4.113  20.647  17.990  1.00 97.12           C  
ATOM    609  HA  LEU A  41       4.909  20.880  17.282  1.00 97.12           H  
ATOM    610  C   LEU A  41       4.697  19.676  19.026  1.00 97.12           C  
ATOM    611  CB  LEU A  41       3.617  21.953  18.632  1.00 97.12           C  
ATOM    612  HB2 LEU A  41       2.780  21.717  19.289  1.00 97.12           H  
ATOM    613  HB3 LEU A  41       3.259  22.616  17.844  1.00 97.12           H  
ATOM    614  O   LEU A  41       5.914  19.568  19.130  1.00 97.12           O  
ATOM    615  CG  LEU A  41       4.692  22.683  19.462  1.00 97.12           C  
ATOM    616  HG  LEU A  41       5.043  22.033  20.263  1.00 97.12           H  
ATOM    617  CD1 LEU A  41       5.886  23.131  18.616  1.00 97.12           C  
ATOM    618 HD11 LEU A  41       5.567  23.778  17.800  1.00 97.12           H  
ATOM    619 HD12 LEU A  41       6.399  22.259  18.210  1.00 97.12           H  
ATOM    620 HD13 LEU A  41       6.598  23.656  19.253  1.00 97.12           H  
ATOM    621  CD2 LEU A  41       4.070  23.928  20.101  1.00 97.12           C  
ATOM    622 HD21 LEU A  41       3.234  23.624  20.730  1.00 97.12           H  
ATOM    623 HD22 LEU A  41       4.822  24.403  20.731  1.00 97.12           H  
ATOM    624 HD23 LEU A  41       3.739  24.619  19.325  1.00 97.12           H  
ATOM    625  N   GLY A  42       3.848  18.932  19.740  1.00 97.44           N  
ATOM    626  H   GLY A  42       2.855  19.082  19.630  1.00 97.44           H  
ATOM    627  CA  GLY A  42       4.291  17.898  20.677  1.00 97.44           C  
ATOM    628  HA2 GLY A  42       4.901  18.354  21.456  1.00 97.44           H  
ATOM    629  HA3 GLY A  42       3.417  17.436  21.136  1.00 97.44           H  
ATOM    630  C   GLY A  42       5.112  16.798  19.997  1.00 97.44           C  
ATOM    631  O   GLY A  42       6.178  16.444  20.496  1.00 97.44           O  
ATOM    632  N   LEU A  43       4.674  16.318  18.826  1.00 97.75           N  
ATOM    633  H   LEU A  43       3.770  16.616  18.490  1.00 97.75           H  
ATOM    634  CA  LEU A  43       5.458  15.393  17.997  1.00 97.75           C  
ATOM    635  HA  LEU A  43       5.649  14.484  18.568  1.00 97.75           H  
ATOM    636  C   LEU A  43       6.821  15.996  17.624  1.00 97.75           C  
ATOM    637  CB  LEU A  43       4.649  15.029  16.736  1.00 97.75           C  
ATOM    638  HB2 LEU A  43       3.773  14.451  17.032  1.00 97.75           H  
ATOM    639  HB3 LEU A  43       4.298  15.949  16.269  1.00 97.75           H  
ATOM    640  O   LEU A  43       7.852  15.350  17.802  1.00 97.75           O  
ATOM    641  CG  LEU A  43       5.445  14.236  15.679  1.00 97.75           C  
ATOM    642  HG  LEU A  43       6.342  14.790  15.400  1.00 97.75           H  
ATOM    643  CD1 LEU A  43       5.860  12.856  16.187  1.00 97.75           C  
ATOM    644 HD11 LEU A  43       6.407  12.325  15.408  1.00 97.75           H  
ATOM    645 HD12 LEU A  43       6.514  12.953  17.054  1.00 97.75           H  
ATOM    646 HD13 LEU A  43       4.982  12.275  16.468  1.00 97.75           H  
ATOM    647  CD2 LEU A  43       4.611  14.084  14.410  1.00 97.75           C  
ATOM    648 HD21 LEU A  43       4.310  15.065  14.042  1.00 97.75           H  
ATOM    649 HD22 LEU A  43       3.723  13.489  14.620  1.00 97.75           H  
ATOM    650 HD23 LEU A  43       5.202  13.591  13.638  1.00 97.75           H  
ATOM    651  N   HIS A  44       6.835  17.239  17.136  1.00 97.56           N  
ATOM    652  H   HIS A  44       5.955  17.714  16.992  1.00 97.56           H  
ATOM    653  CA  HIS A  44       8.069  17.922  16.754  1.00 97.56           C  
ATOM    654  HA  HIS A  44       8.567  17.331  15.985  1.00 97.56           H  
ATOM    655  C   HIS A  44       9.050  18.038  17.927  1.00 97.56           C  
ATOM    656  CB  HIS A  44       7.726  19.302  16.175  1.00 97.56           C  
ATOM    657  HB2 HIS A  44       7.145  19.873  16.900  1.00 97.56           H  
ATOM    658  HB3 HIS A  44       7.114  19.170  15.283  1.00 97.56           H  
ATOM    659  O   HIS A  44      10.239  17.765  17.774  1.00 97.56           O  
ATOM    660  CG  HIS A  44       8.953  20.098  15.814  1.00 97.56           C  
ATOM    661  CD2 HIS A  44       9.530  21.099  16.545  1.00 97.56           C  
ATOM    662  HD2 HIS A  44       9.170  21.474  17.492  1.00 97.56           H  
ATOM    663  ND1 HIS A  44       9.731  19.911  14.700  1.00 97.56           N  
ATOM    664  HD1 HIS A  44       9.517  19.284  13.938  1.00 97.56           H  
ATOM    665  CE1 HIS A  44      10.752  20.784  14.748  1.00 97.56           C  
ATOM    666  HE1 HIS A  44      11.510  20.890  13.986  1.00 97.56           H  
ATOM    667  NE2 HIS A  44      10.676  21.531  15.863  1.00 97.56           N  
ATOM    668  N   GLU A  45       8.563  18.401  19.113  1.00 96.88           N  
ATOM    669  H   GLU A  45       7.580  18.621  19.183  1.00 96.88           H  
ATOM    670  CA  GLU A  45       9.388  18.512  20.316  1.00 96.88           C  
ATOM    671  HA  GLU A  45      10.251  19.138  20.093  1.00 96.88           H  
ATOM    672  C   GLU A  45       9.938  17.159  20.784  1.00 96.88           C  
ATOM    673  CB  GLU A  45       8.580  19.175  21.438  1.00 96.88           C  
ATOM    674  HB2 GLU A  45       7.615  18.677  21.530  1.00 96.88           H  
ATOM    675  HB3 GLU A  45       9.124  19.061  22.376  1.00 96.88           H  
ATOM    676  O   GLU A  45      11.098  17.093  21.200  1.00 96.88           O  
ATOM    677  CG  GLU A  45       8.380  20.676  21.178  1.00 96.88           C  
ATOM    678  HG2 GLU A  45       9.363  21.143  21.129  1.00 96.88           H  
ATOM    679  HG3 GLU A  45       7.902  20.825  20.210  1.00 96.88           H  
ATOM    680  CD  GLU A  45       7.548  21.379  22.261  1.00 96.88           C  
ATOM    681  OE1 GLU A  45       7.521  22.631  22.214  1.00 96.88           O  
ATOM    682  OE2 GLU A  45       6.987  20.693  23.144  1.00 96.88           O  
ATOM    683  N   GLN A  46       9.150  16.084  20.681  1.00 97.25           N  
ATOM    684  H   GLN A  46       8.208  16.206  20.338  1.00 97.25           H  
ATOM    685  CA  GLN A  46       9.603  14.726  20.997  1.00 97.25           C  
ATOM    686  HA  GLN A  46      10.040  14.722  21.996  1.00 97.25           H  
ATOM    687  C   GLN A  46      10.700  14.268  20.036  1.00 97.25           C  
ATOM    688  CB  GLN A  46       8.422  13.748  20.980  1.00 97.25           C  
ATOM    689  HB2 GLN A  46       7.839  13.887  20.069  1.00 97.25           H  
ATOM    690  HB3 GLN A  46       8.809  12.729  20.989  1.00 97.25           H  
ATOM    691  O   GLN A  46      11.780  13.891  20.490  1.00 97.25           O  
ATOM    692  CG  GLN A  46       7.522  13.927  22.209  1.00 97.25           C  
ATOM    693  HG2 GLN A  46       8.096  13.695  23.106  1.00 97.25           H  
ATOM    694  HG3 GLN A  46       7.192  14.963  22.282  1.00 97.25           H  
ATOM    695  CD  GLN A  46       6.292  13.027  22.182  1.00 97.25           C  
ATOM    696  NE2 GLN A  46       5.376  13.200  23.109  1.00 97.25           N  
ATOM    697 HE21 GLN A  46       5.460  13.946  23.784  1.00 97.25           H  
ATOM    698 HE22 GLN A  46       4.575  12.588  23.035  1.00 97.25           H  
ATOM    699  OE1 GLN A  46       6.114  12.149  21.359  1.00 97.25           O  
ATOM    700  N   LEU A  47      10.481  14.405  18.724  1.00 97.12           N  
ATOM    701  H   LEU A  47       9.575  14.724  18.412  1.00 97.12           H  
ATOM    702  CA  LEU A  47      11.499  14.075  17.724  1.00 97.12           C  
ATOM    703  HA  LEU A  47      11.798  13.035  17.857  1.00 97.12           H  
ATOM    704  C   LEU A  47      12.764  14.926  17.907  1.00 97.12           C  
ATOM    705  CB  LEU A  47      10.931  14.265  16.310  1.00 97.12           C  
ATOM    706  HB2 LEU A  47      11.758  14.119  15.615  1.00 97.12           H  
ATOM    707  HB3 LEU A  47      10.568  15.288  16.216  1.00 97.12           H  
ATOM    708  O   LEU A  47      13.874  14.427  17.743  1.00 97.12           O  
ATOM    709  CG  LEU A  47       9.813  13.294  15.891  1.00 97.12           C  
ATOM    710  HG  LEU A  47       9.010  13.308  16.627  1.00 97.12           H  
ATOM    711  CD1 LEU A  47       9.248  13.731  14.537  1.00 97.12           C  
ATOM    712 HD11 LEU A  47      10.040  13.756  13.788  1.00 97.12           H  
ATOM    713 HD12 LEU A  47       8.796  14.718  14.636  1.00 97.12           H  
ATOM    714 HD13 LEU A  47       8.481  13.027  14.218  1.00 97.12           H  
ATOM    715  CD2 LEU A  47      10.330  11.862  15.753  1.00 97.12           C  
ATOM    716 HD21 LEU A  47      10.687  11.493  16.715  1.00 97.12           H  
ATOM    717 HD22 LEU A  47       9.525  11.206  15.423  1.00 97.12           H  
ATOM    718 HD23 LEU A  47      11.143  11.812  15.028  1.00 97.12           H  
ATOM    719  N   ARG A  48      12.624  16.197  18.311  1.00 95.81           N  
ATOM    720  H   ARG A  48      11.687  16.571  18.363  1.00 95.81           H  
ATOM    721  CA  ARG A  48      13.769  17.093  18.548  1.00 95.81           C  
ATOM    722  HA  ARG A  48      14.428  17.051  17.682  1.00 95.81           H  
ATOM    723  C   ARG A  48      14.600  16.629  19.732  1.00 95.81           C  
ATOM    724  CB  ARG A  48      13.270  18.530  18.762  1.00 95.81           C  
ATOM    725  HB2 ARG A  48      12.609  18.815  17.943  1.00 95.81           H  
ATOM    726  HB3 ARG A  48      12.696  18.573  19.688  1.00 95.81           H  
ATOM    727  O   ARG A  48      15.820  16.760  19.706  1.00 95.81           O  
ATOM    728  CG  ARG A  48      14.429  19.538  18.819  1.00 95.81           C  
ATOM    729  HG2 ARG A  48      14.969  19.503  17.873  1.00 95.81           H  
ATOM    730  HG3 ARG A  48      15.120  19.286  19.623  1.00 95.81           H  
ATOM    731  CD  ARG A  48      13.920  20.964  19.042  1.00 95.81           C  
ATOM    732  HD2 ARG A  48      14.762  21.650  18.942  1.00 95.81           H  
ATOM    733  HD3 ARG A  48      13.187  21.196  18.270  1.00 95.81           H  
ATOM    734  NE  ARG A  48      13.317  21.119  20.381  1.00 95.81           N  
ATOM    735  HE  ARG A  48      13.334  20.306  20.980  1.00 95.81           H  
ATOM    736  NH1 ARG A  48      12.574  23.272  20.121  1.00 95.81           N  
ATOM    737 HH11 ARG A  48      12.035  24.055  20.462  1.00 95.81           H  
ATOM    738 HH12 ARG A  48      12.940  23.267  19.179  1.00 95.81           H  
ATOM    739  NH2 ARG A  48      12.113  22.167  22.005  1.00 95.81           N  
ATOM    740 HH21 ARG A  48      12.102  21.314  22.546  1.00 95.81           H  
ATOM    741 HH22 ARG A  48      11.512  22.927  22.289  1.00 95.81           H  
ATOM    742  CZ  ARG A  48      12.679  22.184  20.831  1.00 95.81           C  
ATOM    743  N   LYS A  49      13.940  16.122  20.773  1.00 96.06           N  
ATOM    744  H   LYS A  49      12.936  16.050  20.700  1.00 96.06           H  
ATOM    745  CA  LYS A  49      14.599  15.582  21.962  1.00 96.06           C  
ATOM    746  HA  LYS A  49      15.370  16.279  22.290  1.00 96.06           H  
ATOM    747  C   LYS A  49      15.317  14.265  21.660  1.00 96.06           C  
ATOM    748  CB  LYS A  49      13.548  15.430  23.069  1.00 96.06           C  
ATOM    749  HB2 LYS A  49      13.040  16.384  23.210  1.00 96.06           H  
ATOM    750  HB3 LYS A  49      12.809  14.689  22.766  1.00 96.06           H  
ATOM    751  O   LYS A  49      16.387  14.041  22.212  1.00 96.06           O  
ATOM    752  CG  LYS A  49      14.179  15.001  24.399  1.00 96.06           C  
ATOM    753  HG2 LYS A  49      14.685  14.044  24.273  1.00 96.06           H  
ATOM    754  HG3 LYS A  49      14.906  15.750  24.715  1.00 96.06           H  
ATOM    755  CD  LYS A  49      13.105  14.842  25.476  1.00 96.06           C  
ATOM    756  HD2 LYS A  49      12.363  14.122  25.130  1.00 96.06           H  
ATOM    757  HD3 LYS A  49      12.621  15.802  25.654  1.00 96.06           H  
ATOM    758  CE  LYS A  49      13.759  14.332  26.763  1.00 96.06           C  
ATOM    759  HE2 LYS A  49      14.321  13.429  26.524  1.00 96.06           H  
ATOM    760  HE3 LYS A  49      14.469  15.080  27.117  1.00 96.06           H  
ATOM    761  NZ  LYS A  49      12.747  14.035  27.805  1.00 96.06           N  
ATOM    762  HZ1 LYS A  49      12.221  14.864  28.041  1.00 96.06           H  
ATOM    763  HZ2 LYS A  49      12.106  13.330  27.471  1.00 96.06           H  
ATOM    764  HZ3 LYS A  49      13.193  13.680  28.639  1.00 96.06           H  
ATOM    765  N   GLU A  50      14.735  13.420  20.814  1.00 95.50           N  
ATOM    766  H   GLU A  50      13.818  13.647  20.459  1.00 95.50           H  
ATOM    767  CA  GLU A  50      15.269  12.091  20.499  1.00 95.50           C  
ATOM    768  HA  GLU A  50      15.698  11.656  21.402  1.00 95.50           H  
ATOM    769  C   GLU A  50      16.397  12.123  19.454  1.00 95.50           C  
ATOM    770  CB  GLU A  50      14.096  11.201  20.066  1.00 95.50           C  
ATOM    771  HB2 GLU A  50      13.322  11.270  20.831  1.00 95.50           H  
ATOM    772  HB3 GLU A  50      13.689  11.572  19.126  1.00 95.50           H  
ATOM    773  O   GLU A  50      17.424  11.479  19.648  1.00 95.50           O  
ATOM    774  CG  GLU A  50      14.499   9.727  19.914  1.00 95.50           C  
ATOM    775  HG2 GLU A  50      15.233   9.640  19.113  1.00 95.50           H  
ATOM    776  HG3 GLU A  50      14.969   9.400  20.842  1.00 95.50           H  
ATOM    777  CD  GLU A  50      13.309   8.805  19.606  1.00 95.50           C  
ATOM    778  OE1 GLU A  50      13.552   7.586  19.483  1.00 95.50           O  
ATOM    779  OE2 GLU A  50      12.161   9.308  19.518  1.00 95.50           O  
ATOM    780  N   TYR A  51      16.241  12.907  18.383  1.00 95.00           N  
ATOM    781  H   TYR A  51      15.352  13.372  18.266  1.00 95.00           H  
ATOM    782  CA  TYR A  51      17.155  12.906  17.228  1.00 95.00           C  
ATOM    783  HA  TYR A  51      17.876  12.097  17.345  1.00 95.00           H  
ATOM    784  C   TYR A  51      17.982  14.191  17.072  1.00 95.00           C  
ATOM    785  CB  TYR A  51      16.341  12.610  15.962  1.00 95.00           C  
ATOM    786  HB2 TYR A  51      17.006  12.634  15.099  1.00 95.00           H  
ATOM    787  HB3 TYR A  51      15.596  13.393  15.821  1.00 95.00           H  
ATOM    788  O   TYR A  51      18.908  14.246  16.264  1.00 95.00           O  
ATOM    789  CG  TYR A  51      15.659  11.257  15.997  1.00 95.00           C  
ATOM    790  CD1 TYR A  51      16.426  10.095  15.792  1.00 95.00           C  
ATOM    791  HD1 TYR A  51      17.486  10.181  15.608  1.00 95.00           H  
ATOM    792  CD2 TYR A  51      14.282  11.153  16.275  1.00 95.00           C  
ATOM    793  HD2 TYR A  51      13.696  12.042  16.454  1.00 95.00           H  
ATOM    794  CE1 TYR A  51      15.820   8.828  15.858  1.00 95.00           C  
ATOM    795  HE1 TYR A  51      16.409   7.934  15.713  1.00 95.00           H  
ATOM    796  CE2 TYR A  51      13.670   9.886  16.332  1.00 95.00           C  
ATOM    797  HE2 TYR A  51      12.622   9.783  16.571  1.00 95.00           H  
ATOM    798  OH  TYR A  51      13.861   7.499  16.200  1.00 95.00           O  
ATOM    799  HH  TYR A  51      14.511   6.799  16.290  1.00 95.00           H  
ATOM    800  CZ  TYR A  51      14.440   8.723  16.126  1.00 95.00           C  
ATOM    801  N   GLY A  52      17.681  15.229  17.856  1.00 92.31           N  
ATOM    802  H   GLY A  52      16.917  15.120  18.507  1.00 92.31           H  
ATOM    803  CA  GLY A  52      18.357  16.522  17.793  1.00 92.31           C  
ATOM    804  HA2 GLY A  52      19.411  16.375  17.557  1.00 92.31           H  
ATOM    805  HA3 GLY A  52      18.297  16.984  18.779  1.00 92.31           H  
ATOM    806  C   GLY A  52      17.759  17.484  16.762  1.00 92.31           C  
ATOM    807  O   GLY A  52      17.109  17.102  15.790  1.00 92.31           O  
ATOM    808  N   ALA A  53      17.992  18.782  16.972  1.00 88.25           N  
ATOM    809  H   ALA A  53      18.533  19.049  17.782  1.00 88.25           H  
ATOM    810  CA  ALA A  53      17.409  19.841  16.144  1.00 88.25           C  
ATOM    811  HA  ALA A  53      16.334  19.673  16.070  1.00 88.25           H  
ATOM    812  C   ALA A  53      17.940  19.868  14.700  1.00 88.25           C  
ATOM    813  CB  ALA A  53      17.646  21.182  16.848  1.00 88.25           C  
ATOM    814  HB1 ALA A  53      17.223  21.160  17.852  1.00 88.25           H  
ATOM    815  HB2 ALA A  53      18.715  21.388  16.907  1.00 88.25           H  
ATOM    816  HB3 ALA A  53      17.168  21.978  16.277  1.00 88.25           H  
ATOM    817  O   ALA A  53      17.233  20.319  13.808  1.00 88.25           O  
ATOM    818  N   ASN A  54      19.157  19.369  14.467  1.00 88.69           N  
ATOM    819  H   ASN A  54      19.685  19.012  15.250  1.00 88.69           H  
ATOM    820  CA  ASN A  54      19.820  19.452  13.162  1.00 88.69           C  
ATOM    821  HA  ASN A  54      19.692  20.459  12.763  1.00 88.69           H  
ATOM    822  C   ASN A  54      19.238  18.492  12.114  1.00 88.69           C  
ATOM    823  CB  ASN A  54      21.323  19.184  13.350  1.00 88.69           C  
ATOM    824  HB2 ASN A  54      21.463  18.196  13.788  1.00 88.69           H  
ATOM    825  HB3 ASN A  54      21.803  19.187  12.371  1.00 88.69           H  
ATOM    826  O   ASN A  54      19.432  18.715  10.925  1.00 88.69           O  
ATOM    827  CG  ASN A  54      22.033  20.217  14.205  1.00 88.69           C  
ATOM    828  ND2 ASN A  54      23.236  19.921  14.636  1.00 88.69           N  
ATOM    829 HD21 ASN A  54      23.683  19.060  14.356  1.00 88.69           H  
ATOM    830 HD22 ASN A  54      23.704  20.635  15.176  1.00 88.69           H  
ATOM    831  OD1 ASN A  54      21.531  21.281  14.524  1.00 88.69           O  
ATOM    832  N   VAL A  55      18.561  17.425  12.547  1.00 89.12           N  
ATOM    833  H   VAL A  55      18.439  17.297  13.542  1.00 89.12           H  
ATOM    834  CA  VAL A  55      17.962  16.418  11.651  1.00 89.12           C  
ATOM    835  HA  VAL A  55      18.533  16.373  10.724  1.00 89.12           H  
ATOM    836  C   VAL A  55      16.530  16.804  11.271  1.00 89.12           C  
ATOM    837  CB  VAL A  55      18.016  15.019  12.308  1.00 89.12           C  
ATOM    838  HB  VAL A  55      17.364  15.012  13.181  1.00 89.12           H  
ATOM    839  O   VAL A  55      15.975  16.308  10.296  1.00 89.12           O  
ATOM    840  CG1 VAL A  55      17.574  13.896  11.361  1.00 89.12           C  
ATOM    841 HG11 VAL A  55      17.698  12.925  11.841  1.00 89.12           H  
ATOM    842 HG12 VAL A  55      16.520  13.997  11.101  1.00 89.12           H  
ATOM    843 HG13 VAL A  55      18.161  13.917  10.442  1.00 89.12           H  
ATOM    844  CG2 VAL A  55      19.442  14.676  12.770  1.00 89.12           C  
ATOM    845 HG21 VAL A  55      19.462  13.665  13.177  1.00 89.12           H  
ATOM    846 HG22 VAL A  55      19.762  15.351  13.563  1.00 89.12           H  
ATOM    847 HG23 VAL A  55      20.132  14.738  11.928  1.00 89.12           H  
ATOM    848  N   LEU A  56      15.903  17.702  12.034  1.00 93.69           N  
ATOM    849  H   LEU A  56      16.427  18.200  12.739  1.00 93.69           H  
ATOM    850  CA  LEU A  56      14.494  18.005  11.856  1.00 93.69           C  
ATOM    851  HA  LEU A  56      14.024  17.071  11.551  1.00 93.69           H  
ATOM    852  C   LEU A  56      14.235  19.040  10.758  1.00 93.69           C  
ATOM    853  CB  LEU A  56      13.881  18.459  13.179  1.00 93.69           C  
ATOM    854  HB2 LEU A  56      14.583  19.120  13.687  1.00 93.69           H  
ATOM    855  HB3 LEU A  56      12.978  19.032  12.972  1.00 93.69           H  
ATOM    856  O   LEU A  56      14.892  20.082  10.719  1.00 93.69           O  
ATOM    857  CG  LEU A  56      13.513  17.283  14.087  1.00 93.69           C  
ATOM    858  HG  LEU A  56      14.375  16.640  14.264  1.00 93.69           H  
ATOM    859  CD1 LEU A  56      13.049  17.878  15.401  1.00 93.69           C  
ATOM    860 HD11 LEU A  56      12.254  18.607  15.242  1.00 93.69           H  
ATOM    861 HD12 LEU A  56      12.649  17.071  16.016  1.00 93.69           H  
ATOM    862 HD13 LEU A  56      13.897  18.355  15.893  1.00 93.69           H  
ATOM    863  CD2 LEU A  56      12.352  16.462  13.519  1.00 93.69           C  
ATOM    864 HD21 LEU A  56      11.524  17.115  13.244  1.00 93.69           H  
ATOM    865 HD22 LEU A  56      12.015  15.736  14.258  1.00 93.69           H  
ATOM    866 HD23 LEU A  56      12.686  15.899  12.647  1.00 93.69           H  
ATOM    867  N   PRO A  57      13.198  18.825   9.930  1.00 93.81           N  
ATOM    868  CA  PRO A  57      12.719  19.856   9.029  1.00 93.81           C  
ATOM    869  HA  PRO A  57      13.552  20.229   8.432  1.00 93.81           H  
ATOM    870  C   PRO A  57      12.110  21.027   9.806  1.00 93.81           C  
ATOM    871  CB  PRO A  57      11.715  19.162   8.107  1.00 93.81           C  
ATOM    872  HB2 PRO A  57      12.244  18.776   7.236  1.00 93.81           H  
ATOM    873  HB3 PRO A  57      10.906  19.823   7.796  1.00 93.81           H  
ATOM    874  O   PRO A  57      11.666  20.897  10.953  1.00 93.81           O  
ATOM    875  CG  PRO A  57      11.198  17.991   8.940  1.00 93.81           C  
ATOM    876  HG2 PRO A  57      10.357  18.321   9.550  1.00 93.81           H  
ATOM    877  HG3 PRO A  57      10.907  17.144   8.319  1.00 93.81           H  
ATOM    878  CD  PRO A  57      12.368  17.631   9.845  1.00 93.81           C  
ATOM    879  HD2 PRO A  57      11.990  17.332  10.823  1.00 93.81           H  
ATOM    880  HD3 PRO A  57      12.945  16.821   9.399  1.00 93.81           H  
ATOM    881  N   ALA A  58      12.054  22.184   9.146  1.00 94.38           N  
ATOM    882  H   ALA A  58      12.431  22.224   8.210  1.00 94.38           H  
ATOM    883  CA  ALA A  58      11.478  23.393   9.717  1.00 94.38           C  
ATOM    884  HA  ALA A  58      12.044  23.643  10.614  1.00 94.38           H  
ATOM    885  C   ALA A  58      10.009  23.177  10.116  1.00 94.38           C  
ATOM    886  CB  ALA A  58      11.632  24.542   8.714  1.00 94.38           C  
ATOM    887  HB1 ALA A  58      12.686  24.687   8.477  1.00 94.38           H  
ATOM    888  HB2 ALA A  58      11.236  25.461   9.147  1.00 94.38           H  
ATOM    889  HB3 ALA A  58      11.083  24.313   7.800  1.00 94.38           H  
ATOM    890  O   ALA A  58       9.205  22.670   9.331  1.00 94.38           O  
ATOM    891  N   PHE A  59       9.659  23.604  11.330  1.00 96.88           N  
ATOM    892  H   PHE A  59      10.367  24.016  11.921  1.00 96.88           H  
ATOM    893  CA  PHE A  59       8.303  23.525  11.864  1.00 96.88           C  
ATOM    894  HA  PHE A  59       7.701  22.934  11.174  1.00 96.88           H  
ATOM    895  C   PHE A  59       7.699  24.932  11.994  1.00 96.88           C  
ATOM    896  CB  PHE A  59       8.319  22.772  13.197  1.00 96.88           C  
ATOM    897  HB2 PHE A  59       8.869  21.843  13.046  1.00 96.88           H  
ATOM    898  HB3 PHE A  59       8.850  23.360  13.946  1.00 96.88           H  
ATOM    899  O   PHE A  59       8.387  25.848  12.457  1.00 96.88           O  
ATOM    900  CG  PHE A  59       6.939  22.420  13.712  1.00 96.88           C  
ATOM    901  CD1 PHE A  59       6.259  23.283  14.588  1.00 96.88           C  
ATOM    902  HD1 PHE A  59       6.730  24.195  14.923  1.00 96.88           H  
ATOM    903  CD2 PHE A  59       6.312  21.238  13.279  1.00 96.88           C  
ATOM    904  HD2 PHE A  59       6.831  20.567  12.610  1.00 96.88           H  
ATOM    905  CE1 PHE A  59       4.958  22.967  15.014  1.00 96.88           C  
ATOM    906  HE1 PHE A  59       4.438  23.636  15.684  1.00 96.88           H  
ATOM    907  CE2 PHE A  59       5.014  20.920  13.710  1.00 96.88           C  
ATOM    908  HE2 PHE A  59       4.554  20.000  13.381  1.00 96.88           H  
ATOM    909  CZ  PHE A  59       4.331  21.791  14.573  1.00 96.88           C  
ATOM    910  HZ  PHE A  59       3.331  21.552  14.906  1.00 96.88           H  
ATOM    911  N   PRO A  60       6.431  25.142  11.597  1.00 96.38           N  
ATOM    912  CA  PRO A  60       5.789  26.448  11.698  1.00 96.38           C  
ATOM    913  HA  PRO A  60       6.347  27.164  11.094  1.00 96.38           H  
ATOM    914  C   PRO A  60       5.697  26.924  13.155  1.00 96.38           C  
ATOM    915  CB  PRO A  60       4.402  26.255  11.087  1.00 96.38           C  
ATOM    916  HB2 PRO A  60       4.462  26.467  10.020  1.00 96.38           H  
ATOM    917  HB3 PRO A  60       3.636  26.867  11.564  1.00 96.38           H  
ATOM    918  O   PRO A  60       5.223  26.170  14.003  1.00 96.38           O  
ATOM    919  CG  PRO A  60       4.125  24.765  11.217  1.00 96.38           C  
ATOM    920  HG2 PRO A  60       3.450  24.416  10.435  1.00 96.38           H  
ATOM    921  HG3 PRO A  60       3.737  24.535  12.209  1.00 96.38           H  
ATOM    922  CD  PRO A  60       5.509  24.156  11.050  1.00 96.38           C  
ATOM    923  HD2 PRO A  60       5.722  24.004   9.992  1.00 96.38           H  
ATOM    924  HD3 PRO A  60       5.553  23.204  11.578  1.00 96.38           H  
ATOM    925  N   PRO A  61       6.081  28.172  13.477  1.00 93.00           N  
ATOM    926  CA  PRO A  61       6.083  28.645  14.853  1.00 93.00           C  
ATOM    927  HA  PRO A  61       6.616  27.923  15.472  1.00 93.00           H  
ATOM    928  C   PRO A  61       4.668  28.817  15.424  1.00 93.00           C  
ATOM    929  CB  PRO A  61       6.876  29.956  14.840  1.00 93.00           C  
ATOM    930  HB2 PRO A  61       7.935  29.742  14.986  1.00 93.00           H  
ATOM    931  HB3 PRO A  61       6.527  30.665  15.590  1.00 93.00           H  
ATOM    932  O   PRO A  61       3.674  29.073  14.720  1.00 93.00           O  
ATOM    933  CG  PRO A  61       6.660  30.475  13.420  1.00 93.00           C  
ATOM    934  HG2 PRO A  61       5.701  30.990  13.358  1.00 93.00           H  
ATOM    935  HG3 PRO A  61       7.470  31.130  13.101  1.00 93.00           H  
ATOM    936  CD  PRO A  61       6.604  29.196  12.586  1.00 93.00           C  
ATOM    937  HD2 PRO A  61       7.609  28.918  12.268  1.00 93.00           H  
ATOM    938  HD3 PRO A  61       5.956  29.340  11.722  1.00 93.00           H  
ATOM    939  N   LYS A  62       4.583  28.737  16.756  1.00 91.62           N  
ATOM    940  H   LYS A  62       5.436  28.577  17.274  1.00 91.62           H  
ATOM    941  CA  LYS A  62       3.341  29.001  17.484  1.00 91.62           C  
ATOM    942  HA  LYS A  62       2.547  28.455  16.976  1.00 91.62           H  
ATOM    943  C   LYS A  62       3.041  30.497  17.390  1.00 91.62           C  
ATOM    944  CB  LYS A  62       3.445  28.484  18.929  1.00 91.62           C  
ATOM    945  HB2 LYS A  62       4.151  29.101  19.485  1.00 91.62           H  
ATOM    946  HB3 LYS A  62       3.830  27.465  18.907  1.00 91.62           H  
ATOM    947  O   LYS A  62       3.917  31.324  17.613  1.00 91.62           O  
ATOM    948  CG  LYS A  62       2.086  28.478  19.651  1.00 91.62           C  
ATOM    949  HG2 LYS A  62       1.743  29.503  19.786  1.00 91.62           H  
ATOM    950  HG3 LYS A  62       1.355  27.942  19.046  1.00 91.62           H  
ATOM    951  CD  LYS A  62       2.203  27.798  21.025  1.00 91.62           C  
ATOM    952  HD2 LYS A  62       2.576  26.782  20.895  1.00 91.62           H  
ATOM    953  HD3 LYS A  62       2.917  28.357  21.630  1.00 91.62           H  
ATOM    954  CE  LYS A  62       0.846  27.757  21.743  1.00 91.62           C  
ATOM    955  HE2 LYS A  62       0.459  28.774  21.810  1.00 91.62           H  
ATOM    956  HE3 LYS A  62       0.147  27.174  21.144  1.00 91.62           H  
ATOM    957  NZ  LYS A  62       0.961  27.174  23.108  1.00 91.62           N  
ATOM    958  HZ1 LYS A  62       1.326  26.233  23.081  1.00 91.62           H  
ATOM    959  HZ2 LYS A  62       1.582  27.728  23.680  1.00 91.62           H  
ATOM    960  HZ3 LYS A  62       0.064  27.158  23.573  1.00 91.62           H  
ATOM    961  N   LYS A  63       1.790  30.832  17.073  1.00 87.94           N  
ATOM    962  H   LYS A  63       1.106  30.089  17.086  1.00 87.94           H  
ATOM    963  CA  LYS A  63       1.286  32.211  17.107  1.00 87.94           C  
ATOM    964  HA  LYS A  63       2.132  32.895  17.186  1.00 87.94           H  
ATOM    965  C   LYS A  63       0.451  32.392  18.370  1.00 87.94           C  
ATOM    966  CB  LYS A  63       0.513  32.590  15.830  1.00 87.94           C  
ATOM    967  HB2 LYS A  63       0.187  33.625  15.937  1.00 87.94           H  
ATOM    968  HB3 LYS A  63      -0.381  31.972  15.746  1.00 87.94           H  
ATOM    969  O   LYS A  63      -0.207  31.441  18.792  1.00 87.94           O  
ATOM    970  CG  LYS A  63       1.351  32.470  14.540  1.00 87.94           C  
ATOM    971  HG2 LYS A  63       1.329  31.436  14.195  1.00 87.94           H  
ATOM    972  HG3 LYS A  63       2.387  32.738  14.752  1.00 87.94           H  
ATOM    973  CD  LYS A  63       0.835  33.400  13.427  1.00 87.94           C  
ATOM    974  HD2 LYS A  63      -0.249  33.329  13.342  1.00 87.94           H  
ATOM    975  HD3 LYS A  63       1.074  34.429  13.697  1.00 87.94           H  
ATOM    976  CE  LYS A  63       1.465  33.071  12.065  1.00 87.94           C  
ATOM    977  HE2 LYS A  63       2.549  33.011  12.172  1.00 87.94           H  
ATOM    978  HE3 LYS A  63       1.100  32.095  11.746  1.00 87.94           H  
ATOM    979  NZ  LYS A  63       1.116  34.088  11.044  1.00 87.94           N  
ATOM    980  HZ1 LYS A  63       1.256  33.769  10.096  1.00 87.94           H  
ATOM    981  HZ2 LYS A  63       0.155  34.387  11.136  1.00 87.94           H  
ATOM    982  HZ3 LYS A  63       1.618  34.953  11.182  1.00 87.94           H  
ATOM    983  N   LEU A  64       0.529  33.579  18.969  1.00 81.31           N  
ATOM    984  H   LEU A  64       1.123  34.285  18.558  1.00 81.31           H  
ATOM    985  CA  LEU A  64      -0.128  33.903  20.241  1.00 81.31           C  
ATOM    986  HA  LEU A  64      -0.089  33.039  20.904  1.00 81.31           H  
ATOM    987  C   LEU A  64      -1.615  34.241  20.073  1.00 81.31           C  
ATOM    988  CB  LEU A  64       0.618  35.079  20.900  1.00 81.31           C  
ATOM    989  HB2 LEU A  64       0.638  35.913  20.199  1.00 81.31           H  
ATOM    990  HB3 LEU A  64       0.053  35.406  21.772  1.00 81.31           H  
ATOM    991  O   LEU A  64      -2.405  33.957  20.964  1.00 81.31           O  
ATOM    992  CG  LEU A  64       2.058  34.760  21.347  1.00 81.31           C  
ATOM    993  HG  LEU A  64       2.612  34.327  20.514  1.00 81.31           H  
ATOM    994  CD1 LEU A  64       2.767  36.046  21.767  1.00 81.31           C  
ATOM    995 HD11 LEU A  64       2.243  36.507  22.604  1.00 81.31           H  
ATOM    996 HD12 LEU A  64       3.792  35.827  22.067  1.00 81.31           H  
ATOM    997 HD13 LEU A  64       2.791  36.748  20.934  1.00 81.31           H  
ATOM    998  CD2 LEU A  64       2.090  33.781  22.523  1.00 81.31           C  
ATOM    999 HD21 LEU A  64       1.672  32.818  22.229  1.00 81.31           H  
ATOM   1000 HD22 LEU A  64       1.516  34.186  23.357  1.00 81.31           H  
ATOM   1001 HD23 LEU A  64       3.120  33.629  22.846  1.00 81.31           H  
ATOM   1002  N   PHE A  65      -1.992  34.816  18.931  1.00 81.81           N  
ATOM   1003  H   PHE A  65      -1.291  35.010  18.230  1.00 81.81           H  
ATOM   1004  CA  PHE A  65      -3.362  35.241  18.644  1.00 81.81           C  
ATOM   1005  HA  PHE A  65      -3.910  35.320  19.583  1.00 81.81           H  
ATOM   1006  C   PHE A  65      -4.113  34.231  17.772  1.00 81.81           C  
ATOM   1007  CB  PHE A  65      -3.335  36.639  18.012  1.00 81.81           C  
ATOM   1008  HB2 PHE A  65      -2.855  36.580  17.036  1.00 81.81           H  
ATOM   1009  HB3 PHE A  65      -4.358  36.980  17.852  1.00 81.81           H  
ATOM   1010  O   PHE A  65      -3.515  33.333  17.168  1.00 81.81           O  
ATOM   1011  CG  PHE A  65      -2.622  37.665  18.870  1.00 81.81           C  
ATOM   1012  CD1 PHE A  65      -3.209  38.106  20.071  1.00 81.81           C  
ATOM   1013  HD1 PHE A  65      -4.179  37.738  20.372  1.00 81.81           H  
ATOM   1014  CD2 PHE A  65      -1.357  38.153  18.489  1.00 81.81           C  
ATOM   1015  HD2 PHE A  65      -0.908  37.832  17.561  1.00 81.81           H  
ATOM   1016  CE1 PHE A  65      -2.535  39.030  20.887  1.00 81.81           C  
ATOM   1017  HE1 PHE A  65      -2.990  39.372  21.805  1.00 81.81           H  
ATOM   1018  CE2 PHE A  65      -0.683  39.077  19.307  1.00 81.81           C  
ATOM   1019  HE2 PHE A  65       0.280  39.465  19.011  1.00 81.81           H  
ATOM   1020  CZ  PHE A  65      -1.273  39.516  20.506  1.00 81.81           C  
ATOM   1021  HZ  PHE A  65      -0.763  40.234  21.130  1.00 81.81           H  
ATOM   1022  N   SER A  66      -5.435  34.405  17.694  1.00 84.44           N  
ATOM   1023  H   SER A  66      -5.854  35.188  18.174  1.00 84.44           H  
ATOM   1024  CA  SER A  66      -6.281  33.691  16.740  1.00 84.44           C  
ATOM   1025  HA  SER A  66      -6.253  32.626  16.969  1.00 84.44           H  
ATOM   1026  C   SER A  66      -5.776  33.912  15.319  1.00 84.44           C  
ATOM   1027  CB  SER A  66      -7.731  34.174  16.833  1.00 84.44           C  
ATOM   1028  HB2 SER A  66      -8.139  33.916  17.810  1.00 84.44           H  
ATOM   1029  HB3 SER A  66      -8.330  33.689  16.062  1.00 84.44           H  
ATOM   1030  O   SER A  66      -5.510  35.045  14.920  1.00 84.44           O  
ATOM   1031  OG  SER A  66      -7.787  35.576  16.663  1.00 84.44           O  
ATOM   1032  HG  SER A  66      -7.271  35.813  15.889  1.00 84.44           H  
ATOM   1033  N   LEU A  67      -5.670  32.829  14.559  1.00 89.38           N  
ATOM   1034  H   LEU A  67      -5.977  31.938  14.923  1.00 89.38           H  
ATOM   1035  CA  LEU A  67      -5.213  32.897  13.180  1.00 89.38           C  
ATOM   1036  HA  LEU A  67      -4.367  33.580  13.113  1.00 89.38           H  
ATOM   1037  C   LEU A  67      -6.310  33.435  12.268  1.00 89.38           C  
ATOM   1038  CB  LEU A  67      -4.781  31.508  12.706  1.00 89.38           C  
ATOM   1039  HB2 LEU A  67      -4.507  31.591  11.654  1.00 89.38           H  
ATOM   1040  HB3 LEU A  67      -5.637  30.837  12.774  1.00 89.38           H  
ATOM   1041  O   LEU A  67      -7.461  33.002  12.341  1.00 89.38           O  
ATOM   1042  CG  LEU A  67      -3.609  30.882  13.468  1.00 89.38           C  
ATOM   1043  HG  LEU A  67      -3.897  30.664  14.496  1.00 89.38           H  
ATOM   1044  CD1 LEU A  67      -3.263  29.569  12.770  1.00 89.38           C  
ATOM   1045 HD11 LEU A  67      -4.073  28.852  12.906  1.00 89.38           H  
ATOM   1046 HD12 LEU A  67      -3.121  29.742  11.703  1.00 89.38           H  
ATOM   1047 HD13 LEU A  67      -2.329  29.168  13.164  1.00 89.38           H  
ATOM   1048  CD2 LEU A  67      -2.364  31.763  13.478  1.00 89.38           C  
ATOM   1049 HD21 LEU A  67      -2.548  32.640  14.099  1.00 89.38           H  
ATOM   1050 HD22 LEU A  67      -2.141  32.088  12.462  1.00 89.38           H  
ATOM   1051 HD23 LEU A  67      -1.518  31.209  13.884  1.00 89.38           H  
ATOM   1052  N   THR A  68      -5.922  34.309  11.350  1.00 91.62           N  
ATOM   1053  H   THR A  68      -4.970  34.647  11.380  1.00 91.62           H  
ATOM   1054  CA  THR A  68      -6.740  34.625  10.178  1.00 91.62           C  
ATOM   1055  HA  THR A  68      -7.740  34.881  10.527  1.00 91.62           H  
ATOM   1056  C   THR A  68      -6.830  33.410   9.242  1.00 91.62           C  
ATOM   1057  CB  THR A  68      -6.175  35.823   9.408  1.00 91.62           C  
ATOM   1058  HB  THR A  68      -6.816  36.028   8.550  1.00 91.62           H  
ATOM   1059  O   THR A  68      -5.944  32.549   9.266  1.00 91.62           O  
ATOM   1060  CG2 THR A  68      -6.084  37.089  10.255  1.00 91.62           C  
ATOM   1061 HG21 THR A  68      -7.070  37.345  10.642  1.00 91.62           H  
ATOM   1062 HG22 THR A  68      -5.398  36.948  11.091  1.00 91.62           H  
ATOM   1063 HG23 THR A  68      -5.722  37.912   9.638  1.00 91.62           H  
ATOM   1064  OG1 THR A  68      -4.887  35.524   8.943  1.00 91.62           O  
ATOM   1065  HG1 THR A  68      -4.317  35.553   9.715  1.00 91.62           H  
ATOM   1066  N   PRO A  69      -7.844  33.330   8.360  1.00 91.31           N  
ATOM   1067  CA  PRO A  69      -7.948  32.241   7.385  1.00 91.31           C  
ATOM   1068  HA  PRO A  69      -8.128  31.309   7.921  1.00 91.31           H  
ATOM   1069  C   PRO A  69      -6.692  32.072   6.514  1.00 91.31           C  
ATOM   1070  CB  PRO A  69      -9.180  32.580   6.539  1.00 91.31           C  
ATOM   1071  HB2 PRO A  69      -9.688  31.680   6.192  1.00 91.31           H  
ATOM   1072  HB3 PRO A  69      -8.900  33.207   5.693  1.00 91.31           H  
ATOM   1073  O   PRO A  69      -6.266  30.950   6.258  1.00 91.31           O  
ATOM   1074  CG  PRO A  69     -10.053  33.388   7.498  1.00 91.31           C  
ATOM   1075  HG2 PRO A  69     -10.598  32.710   8.156  1.00 91.31           H  
ATOM   1076  HG3 PRO A  69     -10.742  34.044   6.966  1.00 91.31           H  
ATOM   1077  CD  PRO A  69      -9.029  34.177   8.309  1.00 91.31           C  
ATOM   1078  HD2 PRO A  69      -9.428  34.379   9.303  1.00 91.31           H  
ATOM   1079  HD3 PRO A  69      -8.794  35.110   7.796  1.00 91.31           H  
ATOM   1080  N   ALA A  70      -6.050  33.178   6.123  1.00 92.88           N  
ATOM   1081  H   ALA A  70      -6.421  34.079   6.389  1.00 92.88           H  
ATOM   1082  CA  ALA A  70      -4.807  33.146   5.352  1.00 92.88           C  
ATOM   1083  HA  ALA A  70      -4.952  32.524   4.469  1.00 92.88           H  
ATOM   1084  C   ALA A  70      -3.638  32.543   6.151  1.00 92.88           C  
ATOM   1085  CB  ALA A  70      -4.492  34.576   4.900  1.00 92.88           C  
ATOM   1086  HB1 ALA A  70      -5.310  34.963   4.292  1.00 92.88           H  
ATOM   1087  HB2 ALA A  70      -3.582  34.574   4.301  1.00 92.88           H  
ATOM   1088  HB3 ALA A  70      -4.345  35.222   5.766  1.00 92.88           H  
ATOM   1089  O   ALA A  70      -2.823  31.799   5.611  1.00 92.88           O  
ATOM   1090  N   GLU A  71      -3.562  32.819   7.454  1.00 93.69           N  
ATOM   1091  H   GLU A  71      -4.255  33.424   7.870  1.00 93.69           H  
ATOM   1092  CA  GLU A  71      -2.533  32.236   8.317  1.00 93.69           C  
ATOM   1093  HA  GLU A  71      -1.568  32.280   7.812  1.00 93.69           H  
ATOM   1094  C   GLU A  71      -2.805  30.769   8.656  1.00 93.69           C  
ATOM   1095  CB  GLU A  71      -2.444  33.018   9.621  1.00 93.69           C  
ATOM   1096  HB2 GLU A  71      -1.756  32.501  10.289  1.00 93.69           H  
ATOM   1097  HB3 GLU A  71      -3.430  33.032  10.084  1.00 93.69           H  
ATOM   1098  O   GLU A  71      -1.854  30.008   8.847  1.00 93.69           O  
ATOM   1099  CG  GLU A  71      -1.923  34.444   9.436  1.00 93.69           C  
ATOM   1100  HG2 GLU A  71      -0.870  34.397   9.158  1.00 93.69           H  
ATOM   1101  HG3 GLU A  71      -2.452  34.957   8.632  1.00 93.69           H  
ATOM   1102  CD  GLU A  71      -2.099  35.205  10.747  1.00 93.69           C  
ATOM   1103  OE1 GLU A  71      -1.051  35.588  11.314  1.00 93.69           O  
ATOM   1104  OE2 GLU A  71      -3.253  35.279  11.220  1.00 93.69           O  
ATOM   1105  N   VAL A  72      -4.077  30.363   8.733  1.00 94.44           N  
ATOM   1106  H   VAL A  72      -4.807  31.051   8.612  1.00 94.44           H  
ATOM   1107  CA  VAL A  72      -4.452  28.946   8.836  1.00 94.44           C  
ATOM   1108  HA  VAL A  72      -3.948  28.506   9.697  1.00 94.44           H  
ATOM   1109  C   VAL A  72      -3.960  28.193   7.605  1.00 94.44           C  
ATOM   1110  CB  VAL A  72      -5.971  28.759   9.016  1.00 94.44           C  
ATOM   1111  HB  VAL A  72      -6.509  29.303   8.240  1.00 94.44           H  
ATOM   1112  O   VAL A  72      -3.323  27.153   7.754  1.00 94.44           O  
ATOM   1113  CG1 VAL A  72      -6.366  27.281   8.931  1.00 94.44           C  
ATOM   1114 HG11 VAL A  72      -7.406  27.147   9.228  1.00 94.44           H  
ATOM   1115 HG12 VAL A  72      -6.276  26.929   7.904  1.00 94.44           H  
ATOM   1116 HG13 VAL A  72      -5.713  26.681   9.565  1.00 94.44           H  
ATOM   1117  CG2 VAL A  72      -6.424  29.284  10.382  1.00 94.44           C  
ATOM   1118 HG21 VAL A  72      -6.211  30.350  10.458  1.00 94.44           H  
ATOM   1119 HG22 VAL A  72      -7.500  29.149  10.488  1.00 94.44           H  
ATOM   1120 HG23 VAL A  72      -5.909  28.747  11.179  1.00 94.44           H  
ATOM   1121  N   GLU A  73      -4.184  28.745   6.414  1.00 93.25           N  
ATOM   1122  H   GLU A  73      -4.751  29.579   6.359  1.00 93.25           H  
ATOM   1123  CA  GLU A  73      -3.751  28.135   5.158  1.00 93.25           C  
ATOM   1124  HA  GLU A  73      -4.116  27.108   5.144  1.00 93.25           H  
ATOM   1125  C   GLU A  73      -2.223  28.063   5.046  1.00 93.25           C  
ATOM   1126  CB  GLU A  73      -4.385  28.916   3.995  1.00 93.25           C  
ATOM   1127  HB2 GLU A  73      -4.030  29.946   4.022  1.00 93.25           H  
ATOM   1128  HB3 GLU A  73      -5.466  28.936   4.131  1.00 93.25           H  
ATOM   1129  O   GLU A  73      -1.664  27.001   4.777  1.00 93.25           O  
ATOM   1130  CG  GLU A  73      -4.076  28.336   2.611  1.00 93.25           C  
ATOM   1131  HG2 GLU A  73      -4.571  28.959   1.866  1.00 93.25           H  
ATOM   1132  HG3 GLU A  73      -3.003  28.402   2.433  1.00 93.25           H  
ATOM   1133  CD  GLU A  73      -4.538  26.884   2.429  1.00 93.25           C  
ATOM   1134  OE1 GLU A  73      -4.125  26.258   1.436  1.00 93.25           O  
ATOM   1135  OE2 GLU A  73      -5.270  26.330   3.280  1.00 93.25           O  
ATOM   1136  N   GLN A  74      -1.520  29.148   5.376  1.00 93.75           N  
ATOM   1137  H   GLN A  74      -2.016  30.012   5.543  1.00 93.75           H  
ATOM   1138  CA  GLN A  74      -0.056  29.145   5.411  1.00 93.75           C  
ATOM   1139  HA  GLN A  74       0.312  28.902   4.414  1.00 93.75           H  
ATOM   1140  C   GLN A  74       0.487  28.091   6.390  1.00 93.75           C  
ATOM   1141  CB  GLN A  74       0.427  30.546   5.806  1.00 93.75           C  
ATOM   1142  HB2 GLN A  74      -0.032  31.284   5.149  1.00 93.75           H  
ATOM   1143  HB3 GLN A  74       0.118  30.754   6.831  1.00 93.75           H  
ATOM   1144  O   GLN A  74       1.448  27.379   6.087  1.00 93.75           O  
ATOM   1145  CG  GLN A  74       1.953  30.669   5.693  1.00 93.75           C  
ATOM   1146  HG2 GLN A  74       2.238  30.527   4.650  1.00 93.75           H  
ATOM   1147  HG3 GLN A  74       2.439  29.894   6.286  1.00 93.75           H  
ATOM   1148  CD  GLN A  74       2.485  32.012   6.179  1.00 93.75           C  
ATOM   1149  NE2 GLN A  74       3.666  32.396   5.749  1.00 93.75           N  
ATOM   1150 HE21 GLN A  74       3.951  33.327   6.017  1.00 93.75           H  
ATOM   1151 HE22 GLN A  74       4.126  31.873   5.017  1.00 93.75           H  
ATOM   1152  OE1 GLN A  74       1.894  32.722   6.980  1.00 93.75           O  
ATOM   1153  N   ARG A  75      -0.126  27.964   7.575  1.00 95.81           N  
ATOM   1154  H   ARG A  75      -0.908  28.571   7.776  1.00 95.81           H  
ATOM   1155  CA  ARG A  75       0.256  26.937   8.550  1.00 95.81           C  
ATOM   1156  HA  ARG A  75       1.338  26.975   8.678  1.00 95.81           H  
ATOM   1157  C   ARG A  75      -0.060  25.534   8.031  1.00 95.81           C  
ATOM   1158  CB  ARG A  75      -0.410  27.233   9.899  1.00 95.81           C  
ATOM   1159  HB2 ARG A  75      -1.491  27.282   9.764  1.00 95.81           H  
ATOM   1160  HB3 ARG A  75      -0.062  28.201  10.258  1.00 95.81           H  
ATOM   1161  O   ARG A  75       0.760  24.646   8.242  1.00 95.81           O  
ATOM   1162  CG  ARG A  75      -0.088  26.154  10.944  1.00 95.81           C  
ATOM   1163  HG2 ARG A  75       0.989  26.021  11.043  1.00 95.81           H  
ATOM   1164  HG3 ARG A  75      -0.529  25.212  10.620  1.00 95.81           H  
ATOM   1165  CD  ARG A  75      -0.706  26.507  12.295  1.00 95.81           C  
ATOM   1166  HD2 ARG A  75      -0.873  25.583  12.848  1.00 95.81           H  
ATOM   1167  HD3 ARG A  75      -1.668  26.988  12.116  1.00 95.81           H  
ATOM   1168  NE  ARG A  75       0.135  27.416  13.089  1.00 95.81           N  
ATOM   1169  HE  ARG A  75       1.029  27.676  12.698  1.00 95.81           H  
ATOM   1170  NH1 ARG A  75      -1.323  27.634  14.847  1.00 95.81           N  
ATOM   1171 HH11 ARG A  75      -1.594  28.070  15.717  1.00 95.81           H  
ATOM   1172 HH12 ARG A  75      -1.910  26.946  14.397  1.00 95.81           H  
ATOM   1173  NH2 ARG A  75       0.543  28.856  14.800  1.00 95.81           N  
ATOM   1174 HH21 ARG A  75       1.484  28.998  14.461  1.00 95.81           H  
ATOM   1175 HH22 ARG A  75       0.165  29.421  15.546  1.00 95.81           H  
ATOM   1176  CZ  ARG A  75      -0.211  27.956  14.241  1.00 95.81           C  
ATOM   1177  N   ARG A  76      -1.193  25.325   7.353  1.00 94.62           N  
ATOM   1178  H   ARG A  76      -1.811  26.112   7.219  1.00 94.62           H  
ATOM   1179  CA  ARG A  76      -1.566  24.043   6.729  1.00 94.62           C  
ATOM   1180  HA  ARG A  76      -1.645  23.274   7.497  1.00 94.62           H  
ATOM   1181  C   ARG A  76      -0.485  23.583   5.753  1.00 94.62           C  
ATOM   1182  CB  ARG A  76      -2.928  24.196   6.022  1.00 94.62           C  
ATOM   1183  HB2 ARG A  76      -3.659  24.607   6.718  1.00 94.62           H  
ATOM   1184  HB3 ARG A  76      -2.820  24.904   5.201  1.00 94.62           H  
ATOM   1185  O   ARG A  76      -0.009  22.459   5.873  1.00 94.62           O  
ATOM   1186  CG  ARG A  76      -3.483  22.878   5.458  1.00 94.62           C  
ATOM   1187  HG2 ARG A  76      -3.918  22.307   6.278  1.00 94.62           H  
ATOM   1188  HG3 ARG A  76      -2.683  22.280   5.022  1.00 94.62           H  
ATOM   1189  CD  ARG A  76      -4.568  23.122   4.392  1.00 94.62           C  
ATOM   1190  HD2 ARG A  76      -5.325  23.787   4.808  1.00 94.62           H  
ATOM   1191  HD3 ARG A  76      -5.063  22.182   4.148  1.00 94.62           H  
ATOM   1192  NE  ARG A  76      -4.050  23.740   3.155  1.00 94.62           N  
ATOM   1193  HE  ARG A  76      -4.404  24.661   2.941  1.00 94.62           H  
ATOM   1194  NH1 ARG A  76      -2.679  22.058   2.350  1.00 94.62           N  
ATOM   1195 HH11 ARG A  76      -3.083  21.413   3.014  1.00 94.62           H  
ATOM   1196 HH12 ARG A  76      -2.019  21.709   1.671  1.00 94.62           H  
ATOM   1197  NH2 ARG A  76      -2.793  23.972   1.275  1.00 94.62           N  
ATOM   1198 HH21 ARG A  76      -3.180  24.902   1.193  1.00 94.62           H  
ATOM   1199 HH22 ARG A  76      -2.050  23.682   0.655  1.00 94.62           H  
ATOM   1200  CZ  ARG A  76      -3.188  23.253   2.275  1.00 94.62           C  
ATOM   1201  N   GLU A  77      -0.035  24.464   4.861  1.00 91.81           N  
ATOM   1202  H   GLU A  77      -0.507  25.355   4.791  1.00 91.81           H  
ATOM   1203  CA  GLU A  77       1.040  24.165   3.905  1.00 91.81           C  
ATOM   1204  HA  GLU A  77       0.764  23.300   3.301  1.00 91.81           H  
ATOM   1205  C   GLU A  77       2.377  23.854   4.591  1.00 91.81           C  
ATOM   1206  CB  GLU A  77       1.265  25.364   2.982  1.00 91.81           C  
ATOM   1207  HB2 GLU A  77       1.447  26.250   3.589  1.00 91.81           H  
ATOM   1208  HB3 GLU A  77       2.158  25.165   2.389  1.00 91.81           H  
ATOM   1209  O   GLU A  77       3.096  22.940   4.188  1.00 91.81           O  
ATOM   1210  CG  GLU A  77       0.105  25.635   2.019  1.00 91.81           C  
ATOM   1211  HG2 GLU A  77      -0.083  24.724   1.451  1.00 91.81           H  
ATOM   1212  HG3 GLU A  77      -0.795  25.879   2.582  1.00 91.81           H  
ATOM   1213  CD  GLU A  77       0.433  26.776   1.044  1.00 91.81           C  
ATOM   1214  OE1 GLU A  77      -0.307  26.899   0.046  1.00 91.81           O  
ATOM   1215  OE2 GLU A  77       1.474  27.454   1.241  1.00 91.81           O  
ATOM   1216  N   GLN A  78       2.729  24.605   5.638  1.00 94.94           N  
ATOM   1217  H   GLN A  78       2.125  25.371   5.898  1.00 94.94           H  
ATOM   1218  CA  GLN A  78       3.967  24.378   6.390  1.00 94.94           C  
ATOM   1219  HA  GLN A  78       4.799  24.310   5.689  1.00 94.94           H  
ATOM   1220  C   GLN A  78       3.934  23.046   7.152  1.00 94.94           C  
ATOM   1221  CB  GLN A  78       4.230  25.564   7.332  1.00 94.94           C  
ATOM   1222  HB2 GLN A  78       3.330  25.777   7.909  1.00 94.94           H  
ATOM   1223  HB3 GLN A  78       5.031  25.294   8.021  1.00 94.94           H  
ATOM   1224  O   GLN A  78       4.930  22.325   7.163  1.00 94.94           O  
ATOM   1225  CG  GLN A  78       4.671  26.816   6.555  1.00 94.94           C  
ATOM   1226  HG2 GLN A  78       3.974  27.012   5.740  1.00 94.94           H  
ATOM   1227  HG3 GLN A  78       5.647  26.621   6.111  1.00 94.94           H  
ATOM   1228  CD  GLN A  78       4.775  28.092   7.393  1.00 94.94           C  
ATOM   1229  NE2 GLN A  78       5.383  29.127   6.857  1.00 94.94           N  
ATOM   1230 HE21 GLN A  78       5.427  29.963   7.422  1.00 94.94           H  
ATOM   1231 HE22 GLN A  78       5.766  29.064   5.925  1.00 94.94           H  
ATOM   1232  OE1 GLN A  78       4.327  28.216   8.520  1.00 94.94           O  
ATOM   1233  N   LEU A  79       2.791  22.687   7.745  1.00 96.00           N  
ATOM   1234  H   LEU A  79       2.006  23.320   7.691  1.00 96.00           H  
ATOM   1235  CA  LEU A  79       2.594  21.393   8.403  1.00 96.00           C  
ATOM   1236  HA  LEU A  79       3.430  21.206   9.078  1.00 96.00           H  
ATOM   1237  C   LEU A  79       2.586  20.234   7.399  1.00 96.00           C  
ATOM   1238  CB  LEU A  79       1.286  21.410   9.211  1.00 96.00           C  
ATOM   1239  HB2 LEU A  79       0.478  21.725   8.550  1.00 96.00           H  
ATOM   1240  HB3 LEU A  79       1.069  20.393   9.537  1.00 96.00           H  
ATOM   1241  O   LEU A  79       3.143  19.181   7.692  1.00 96.00           O  
ATOM   1242  CG  LEU A  79       1.293  22.317  10.454  1.00 96.00           C  
ATOM   1243  HG  LEU A  79       1.552  23.337  10.170  1.00 96.00           H  
ATOM   1244  CD1 LEU A  79      -0.115  22.351  11.047  1.00 96.00           C  
ATOM   1245 HD11 LEU A  79      -0.132  22.954  11.955  1.00 96.00           H  
ATOM   1246 HD12 LEU A  79      -0.790  22.792  10.314  1.00 96.00           H  
ATOM   1247 HD13 LEU A  79      -0.458  21.340  11.266  1.00 96.00           H  
ATOM   1248  CD2 LEU A  79       2.284  21.868  11.531  1.00 96.00           C  
ATOM   1249 HD21 LEU A  79       2.209  22.517  12.404  1.00 96.00           H  
ATOM   1250 HD22 LEU A  79       2.086  20.840  11.832  1.00 96.00           H  
ATOM   1251 HD23 LEU A  79       3.304  21.925  11.151  1.00 96.00           H  
ATOM   1252  N   GLU A  80       2.009  20.422   6.210  1.00 92.31           N  
ATOM   1253  H   GLU A  80       1.503  21.280   6.044  1.00 92.31           H  
ATOM   1254  CA  GLU A  80       2.054  19.431   5.131  1.00 92.31           C  
ATOM   1255  HA  GLU A  80       1.638  18.491   5.494  1.00 92.31           H  
ATOM   1256  C   GLU A  80       3.502  19.145   4.715  1.00 92.31           C  
ATOM   1257  CB  GLU A  80       1.190  19.919   3.956  1.00 92.31           C  
ATOM   1258  HB2 GLU A  80       0.160  20.005   4.300  1.00 92.31           H  
ATOM   1259  HB3 GLU A  80       1.525  20.905   3.633  1.00 92.31           H  
ATOM   1260  O   GLU A  80       3.933  17.991   4.741  1.00 92.31           O  
ATOM   1261  CG  GLU A  80       1.232  18.969   2.754  1.00 92.31           C  
ATOM   1262  HG2 GLU A  80       1.057  17.954   3.110  1.00 92.31           H  
ATOM   1263  HG3 GLU A  80       2.224  19.003   2.304  1.00 92.31           H  
ATOM   1264  CD  GLU A  80       0.175  19.351   1.705  1.00 92.31           C  
ATOM   1265  OE1 GLU A  80       0.491  20.130   0.783  1.00 92.31           O  
ATOM   1266  OE2 GLU A  80      -0.981  18.887   1.845  1.00 92.31           O  
ATOM   1267  N   LYS A  81       4.286  20.196   4.439  1.00 90.06           N  
ATOM   1268  H   LYS A  81       3.860  21.111   4.433  1.00 90.06           H  
ATOM   1269  CA  LYS A  81       5.717  20.070   4.117  1.00 90.06           C  
ATOM   1270  HA  LYS A  81       5.829  19.429   3.243  1.00 90.06           H  
ATOM   1271  C   LYS A  81       6.504  19.399   5.241  1.00 90.06           C  
ATOM   1272  CB  LYS A  81       6.308  21.453   3.813  1.00 90.06           C  
ATOM   1273  HB2 LYS A  81       6.020  22.153   4.597  1.00 90.06           H  
ATOM   1274  HB3 LYS A  81       7.395  21.378   3.800  1.00 90.06           H  
ATOM   1275  O   LYS A  81       7.351  18.552   4.966  1.00 90.06           O  
ATOM   1276  CG  LYS A  81       5.844  21.974   2.448  1.00 90.06           C  
ATOM   1277  HG2 LYS A  81       6.216  21.310   1.668  1.00 90.06           H  
ATOM   1278  HG3 LYS A  81       4.755  21.983   2.403  1.00 90.06           H  
ATOM   1279  CD  LYS A  81       6.368  23.392   2.201  1.00 90.06           C  
ATOM   1280  HD2 LYS A  81       7.458  23.387   2.223  1.00 90.06           H  
ATOM   1281  HD3 LYS A  81       5.988  24.050   2.983  1.00 90.06           H  
ATOM   1282  CE  LYS A  81       5.870  23.868   0.834  1.00 90.06           C  
ATOM   1283  HE2 LYS A  81       4.784  23.776   0.817  1.00 90.06           H  
ATOM   1284  HE3 LYS A  81       6.267  23.202   0.069  1.00 90.06           H  
ATOM   1285  NZ  LYS A  81       6.262  25.271   0.555  1.00 90.06           N  
ATOM   1286  HZ1 LYS A  81       5.833  25.888   1.230  1.00 90.06           H  
ATOM   1287  HZ2 LYS A  81       7.266  25.375   0.583  1.00 90.06           H  
ATOM   1288  HZ3 LYS A  81       5.929  25.543  -0.358  1.00 90.06           H  
ATOM   1289  N   TYR A  82       6.210  19.740   6.495  1.00 94.69           N  
ATOM   1290  H   TYR A  82       5.531  20.473   6.647  1.00 94.69           H  
ATOM   1291  CA  TYR A  82       6.837  19.115   7.658  1.00 94.69           C  
ATOM   1292  HA  TYR A  82       7.917  19.245   7.587  1.00 94.69           H  
ATOM   1293  C   TYR A  82       6.566  17.604   7.702  1.00 94.69           C  
ATOM   1294  CB  TYR A  82       6.357  19.816   8.936  1.00 94.69           C  
ATOM   1295  HB2 TYR A  82       5.267  19.813   8.967  1.00 94.69           H  
ATOM   1296  HB3 TYR A  82       6.684  20.855   8.916  1.00 94.69           H  
ATOM   1297  O   TYR A  82       7.509  16.818   7.766  1.00 94.69           O  
ATOM   1298  CG  TYR A  82       6.877  19.163  10.198  1.00 94.69           C  
ATOM   1299  CD1 TYR A  82       6.062  18.277  10.931  1.00 94.69           C  
ATOM   1300  HD1 TYR A  82       5.048  18.079  10.614  1.00 94.69           H  
ATOM   1301  CD2 TYR A  82       8.204  19.398  10.598  1.00 94.69           C  
ATOM   1302  HD2 TYR A  82       8.824  20.080  10.034  1.00 94.69           H  
ATOM   1303  CE1 TYR A  82       6.582  17.621  12.062  1.00 94.69           C  
ATOM   1304  HE1 TYR A  82       5.977  16.924  12.623  1.00 94.69           H  
ATOM   1305  CE2 TYR A  82       8.741  18.712  11.703  1.00 94.69           C  
ATOM   1306  HE2 TYR A  82       9.780  18.859  11.961  1.00 94.69           H  
ATOM   1307  OH  TYR A  82       8.443  17.126  13.480  1.00 94.69           O  
ATOM   1308  HH  TYR A  82       9.402  17.085  13.476  1.00 94.69           H  
ATOM   1309  CZ  TYR A  82       7.928  17.820  12.435  1.00 94.69           C  
ATOM   1310  N   MET A  83       5.300  17.186   7.595  1.00 93.31           N  
ATOM   1311  H   MET A  83       4.570  17.879   7.506  1.00 93.31           H  
ATOM   1312  CA  MET A  83       4.922  15.767   7.624  1.00 93.31           C  
ATOM   1313  HA  MET A  83       5.301  15.320   8.543  1.00 93.31           H  
ATOM   1314  C   MET A  83       5.536  14.977   6.464  1.00 93.31           C  
ATOM   1315  CB  MET A  83       3.392  15.630   7.590  1.00 93.31           C  
ATOM   1316  HB2 MET A  83       2.993  16.206   6.755  1.00 93.31           H  
ATOM   1317  HB3 MET A  83       3.134  14.584   7.422  1.00 93.31           H  
ATOM   1318  O   MET A  83       5.988  13.848   6.657  1.00 93.31           O  
ATOM   1319  CG  MET A  83       2.716  16.099   8.885  1.00 93.31           C  
ATOM   1320  HG2 MET A  83       2.939  17.155   9.035  1.00 93.31           H  
ATOM   1321  HG3 MET A  83       1.637  16.007   8.762  1.00 93.31           H  
ATOM   1322  SD  MET A  83       3.196  15.226  10.403  1.00 93.31           S  
ATOM   1323  CE  MET A  83       2.633  13.548  10.023  1.00 93.31           C  
ATOM   1324  HE1 MET A  83       1.600  13.572   9.676  1.00 93.31           H  
ATOM   1325  HE2 MET A  83       2.703  12.935  10.921  1.00 93.31           H  
ATOM   1326  HE3 MET A  83       3.264  13.115   9.247  1.00 93.31           H  
ATOM   1327  N   GLN A  84       5.590  15.570   5.268  1.00 87.25           N  
ATOM   1328  H   GLN A  84       5.180  16.488   5.164  1.00 87.25           H  
ATOM   1329  CA  GLN A  84       6.237  14.962   4.104  1.00 87.25           C  
ATOM   1330  HA  GLN A  84       5.807  13.975   3.933  1.00 87.25           H  
ATOM   1331  C   GLN A  84       7.739  14.764   4.328  1.00 87.25           C  
ATOM   1332  CB  GLN A  84       5.998  15.830   2.862  1.00 87.25           C  
ATOM   1333  HB2 GLN A  84       6.646  15.484   2.057  1.00 87.25           H  
ATOM   1334  HB3 GLN A  84       6.252  16.865   3.088  1.00 87.25           H  
ATOM   1335  O   GLN A  84       8.245  13.669   4.088  1.00 87.25           O  
ATOM   1336  CG  GLN A  84       4.545  15.749   2.380  1.00 87.25           C  
ATOM   1337  HG2 GLN A  84       4.336  14.725   2.071  1.00 87.25           H  
ATOM   1338  HG3 GLN A  84       3.864  15.996   3.194  1.00 87.25           H  
ATOM   1339  CD  GLN A  84       4.244  16.673   1.204  1.00 87.25           C  
ATOM   1340  NE2 GLN A  84       3.023  16.644   0.729  1.00 87.25           N  
ATOM   1341 HE21 GLN A  84       2.824  17.127  -0.136  1.00 87.25           H  
ATOM   1342 HE22 GLN A  84       2.358  16.013   1.154  1.00 87.25           H  
ATOM   1343  OE1 GLN A  84       5.087  17.389   0.684  1.00 87.25           O  
ATOM   1344  N   ALA A  85       8.437  15.788   4.825  1.00 88.81           N  
ATOM   1345  H   ALA A  85       7.966  16.665   4.995  1.00 88.81           H  
ATOM   1346  CA  ALA A  85       9.873  15.720   5.080  1.00 88.81           C  
ATOM   1347  HA  ALA A  85      10.376  15.394   4.170  1.00 88.81           H  
ATOM   1348  C   ALA A  85      10.218  14.702   6.179  1.00 88.81           C  
ATOM   1349  CB  ALA A  85      10.366  17.129   5.420  1.00 88.81           C  
ATOM   1350  HB1 ALA A  85       9.823  17.517   6.282  1.00 88.81           H  
ATOM   1351  HB2 ALA A  85      11.433  17.094   5.640  1.00 88.81           H  
ATOM   1352  HB3 ALA A  85      10.201  17.791   4.570  1.00 88.81           H  
ATOM   1353  O   ALA A  85      11.109  13.879   5.986  1.00 88.81           O  
ATOM   1354  N   VAL A  86       9.468  14.688   7.288  1.00 92.38           N  
ATOM   1355  H   VAL A  86       8.751  15.392   7.394  1.00 92.38           H  
ATOM   1356  CA  VAL A  86       9.650  13.695   8.361  1.00 92.38           C  
ATOM   1357  HA  VAL A  86      10.676  13.747   8.724  1.00 92.38           H  
ATOM   1358  C   VAL A  86       9.448  12.276   7.836  1.00 92.38           C  
ATOM   1359  CB  VAL A  86       8.699  13.972   9.542  1.00 92.38           C  
ATOM   1360  HB  VAL A  86       7.682  14.084   9.166  1.00 92.38           H  
ATOM   1361  O   VAL A  86      10.246  11.397   8.143  1.00 92.38           O  
ATOM   1362  CG1 VAL A  86       8.704  12.859  10.595  1.00 92.38           C  
ATOM   1363 HG11 VAL A  86       9.718  12.703  10.962  1.00 92.38           H  
ATOM   1364 HG12 VAL A  86       8.326  11.925  10.178  1.00 92.38           H  
ATOM   1365 HG13 VAL A  86       8.064  13.136  11.433  1.00 92.38           H  
ATOM   1366  CG2 VAL A  86       9.105  15.257  10.273  1.00 92.38           C  
ATOM   1367 HG21 VAL A  86       8.415  15.435  11.099  1.00 92.38           H  
ATOM   1368 HG22 VAL A  86       9.056  16.112   9.598  1.00 92.38           H  
ATOM   1369 HG23 VAL A  86      10.119  15.164  10.661  1.00 92.38           H  
ATOM   1370  N   ARG A  87       8.419  12.031   7.012  1.00 88.44           N  
ATOM   1371  H   ARG A  87       7.771  12.777   6.802  1.00 88.44           H  
ATOM   1372  CA  ARG A  87       8.186  10.688   6.464  1.00 88.44           C  
ATOM   1373  HA  ARG A  87       8.245   9.999   7.306  1.00 88.44           H  
ATOM   1374  C   ARG A  87       9.275  10.253   5.483  1.00 88.44           C  
ATOM   1375  CB  ARG A  87       6.791  10.604   5.818  1.00 88.44           C  
ATOM   1376  HB2 ARG A  87       6.034  10.821   6.572  1.00 88.44           H  
ATOM   1377  HB3 ARG A  87       6.715  11.360   5.037  1.00 88.44           H  
ATOM   1378  O   ARG A  87       9.548   9.055   5.405  1.00 88.44           O  
ATOM   1379  CG  ARG A  87       6.498   9.224   5.192  1.00 88.44           C  
ATOM   1380  HG2 ARG A  87       5.522   9.250   4.708  1.00 88.44           H  
ATOM   1381  HG3 ARG A  87       7.223   9.006   4.407  1.00 88.44           H  
ATOM   1382  CD  ARG A  87       6.508   8.100   6.241  1.00 88.44           C  
ATOM   1383  HD2 ARG A  87       5.629   8.214   6.875  1.00 88.44           H  
ATOM   1384  HD3 ARG A  87       7.381   8.186   6.888  1.00 88.44           H  
ATOM   1385  NE  ARG A  87       6.494   6.754   5.641  1.00 88.44           N  
ATOM   1386  HE  ARG A  87       5.589   6.313   5.561  1.00 88.44           H  
ATOM   1387  NH1 ARG A  87       8.780   6.386   5.587  1.00 88.44           N  
ATOM   1388 HH11 ARG A  87       9.565   5.751   5.561  1.00 88.44           H  
ATOM   1389 HH12 ARG A  87       8.977   7.369   5.709  1.00 88.44           H  
ATOM   1390  NH2 ARG A  87       7.379   4.708   5.205  1.00 88.44           N  
ATOM   1391 HH21 ARG A  87       8.189   4.105   5.225  1.00 88.44           H  
ATOM   1392 HH22 ARG A  87       6.471   4.291   5.355  1.00 88.44           H  
ATOM   1393  CZ  ARG A  87       7.549   5.969   5.482  1.00 88.44           C  
ATOM   1394  N   GLN A  88       9.809  11.178   4.687  1.00 80.62           N  
ATOM   1395  H   GLN A  88       9.519  12.138   4.803  1.00 80.62           H  
ATOM   1396  CA  GLN A  88      10.836  10.880   3.686  1.00 80.62           C  
ATOM   1397  HA  GLN A  88      10.561   9.974   3.146  1.00 80.62           H  
ATOM   1398  C   GLN A  88      12.202  10.605   4.311  1.00 80.62           C  
ATOM   1399  CB  GLN A  88      10.943  12.034   2.682  1.00 80.62           C  
ATOM   1400  HB2 GLN A  88      11.872  11.931   2.122  1.00 80.62           H  
ATOM   1401  HB3 GLN A  88      10.968  12.984   3.215  1.00 80.62           H  
ATOM   1402  O   GLN A  88      12.965   9.825   3.744  1.00 80.62           O  
ATOM   1403  CG  GLN A  88       9.781  12.021   1.680  1.00 80.62           C  
ATOM   1404  HG2 GLN A  88       9.808  11.088   1.118  1.00 80.62           H  
ATOM   1405  HG3 GLN A  88       8.830  12.066   2.211  1.00 80.62           H  
ATOM   1406  CD  GLN A  88       9.845  13.177   0.688  1.00 80.62           C  
ATOM   1407  NE2 GLN A  88       8.842  13.326  -0.151  1.00 80.62           N  
ATOM   1408 HE21 GLN A  88       8.938  14.105  -0.786  1.00 80.62           H  
ATOM   1409 HE22 GLN A  88       8.006  12.768  -0.051  1.00 80.62           H  
ATOM   1410  OE1 GLN A  88      10.771  13.964   0.625  1.00 80.62           O  
ATOM   1411  N   ASP A  89      12.495  11.198   5.470  1.00 84.19           N  
ATOM   1412  H   ASP A  89      11.855  11.868   5.872  1.00 84.19           H  
ATOM   1413  CA  ASP A  89      13.709  10.886   6.212  1.00 84.19           C  
ATOM   1414  HA  ASP A  89      14.556  11.058   5.547  1.00 84.19           H  
ATOM   1415  C   ASP A  89      13.684   9.414   6.684  1.00 84.19           C  
ATOM   1416  CB  ASP A  89      13.887  11.865   7.371  1.00 84.19           C  
ATOM   1417  HB2 ASP A  89      13.861  12.887   6.992  1.00 84.19           H  
ATOM   1418  HB3 ASP A  89      13.070  11.741   8.082  1.00 84.19           H  
ATOM   1419  O   ASP A  89      12.748   9.007   7.384  1.00 84.19           O  
ATOM   1420  CG  ASP A  89      15.228  11.607   8.054  1.00 84.19           C  
ATOM   1421  OD1 ASP A  89      15.299  10.610   8.806  1.00 84.19           O  
ATOM   1422  OD2 ASP A  89      16.189  12.343   7.761  1.00 84.19           O  
ATOM   1423  N   PRO A  90      14.680   8.585   6.311  1.00 80.75           N  
ATOM   1424  CA  PRO A  90      14.687   7.168   6.669  1.00 80.75           C  
ATOM   1425  HA  PRO A  90      13.798   6.700   6.247  1.00 80.75           H  
ATOM   1426  C   PRO A  90      14.712   6.908   8.177  1.00 80.75           C  
ATOM   1427  CB  PRO A  90      15.936   6.583   6.000  1.00 80.75           C  
ATOM   1428  HB2 PRO A  90      15.774   5.555   5.677  1.00 80.75           H  
ATOM   1429  HB3 PRO A  90      16.788   6.639   6.678  1.00 80.75           H  
ATOM   1430  O   PRO A  90      14.172   5.895   8.622  1.00 80.75           O  
ATOM   1431  CG  PRO A  90      16.180   7.516   4.817  1.00 80.75           C  
ATOM   1432  HG2 PRO A  90      17.225   7.516   4.506  1.00 80.75           H  
ATOM   1433  HG3 PRO A  90      15.529   7.238   3.989  1.00 80.75           H  
ATOM   1434  CD  PRO A  90      15.754   8.871   5.368  1.00 80.75           C  
ATOM   1435  HD2 PRO A  90      15.424   9.501   4.542  1.00 80.75           H  
ATOM   1436  HD3 PRO A  90      16.582   9.342   5.897  1.00 80.75           H  
ATOM   1437  N   LEU A  91      15.331   7.794   8.961  1.00 87.19           N  
ATOM   1438  H   LEU A  91      15.599   8.685   8.568  1.00 87.19           H  
ATOM   1439  CA  LEU A  91      15.451   7.661  10.408  1.00 87.19           C  
ATOM   1440  HA  LEU A  91      15.588   6.608  10.654  1.00 87.19           H  
ATOM   1441  C   LEU A  91      14.171   8.133  11.103  1.00 87.19           C  
ATOM   1442  CB  LEU A  91      16.693   8.453  10.863  1.00 87.19           C  
ATOM   1443  HB2 LEU A  91      16.548   9.507  10.624  1.00 87.19           H  
ATOM   1444  HB3 LEU A  91      17.558   8.104  10.300  1.00 87.19           H  
ATOM   1445  O   LEU A  91      13.609   7.408  11.919  1.00 87.19           O  
ATOM   1446  CG  LEU A  91      17.004   8.355  12.364  1.00 87.19           C  
ATOM   1447  HG  LEU A  91      16.136   8.665  12.946  1.00 87.19           H  
ATOM   1448  CD1 LEU A  91      17.399   6.932  12.766  1.00 87.19           C  
ATOM   1449 HD11 LEU A  91      18.224   6.582  12.145  1.00 87.19           H  
ATOM   1450 HD12 LEU A  91      16.544   6.267  12.649  1.00 87.19           H  
ATOM   1451 HD13 LEU A  91      17.700   6.916  13.813  1.00 87.19           H  
ATOM   1452  CD2 LEU A  91      18.168   9.291  12.695  1.00 87.19           C  
ATOM   1453 HD21 LEU A  91      19.032   9.048  12.077  1.00 87.19           H  
ATOM   1454 HD22 LEU A  91      18.438   9.193  13.746  1.00 87.19           H  
ATOM   1455 HD23 LEU A  91      17.868  10.321  12.502  1.00 87.19           H  
ATOM   1456  N   LEU A  92      13.675   9.321  10.752  1.00 91.62           N  
ATOM   1457  H   LEU A  92      14.179   9.858  10.061  1.00 91.62           H  
ATOM   1458  CA  LEU A  92      12.489   9.891  11.391  1.00 91.62           C  
ATOM   1459  HA  LEU A  92      12.583   9.768  12.470  1.00 91.62           H  
ATOM   1460  C   LEU A  92      11.210   9.163  10.964  1.00 91.62           C  
ATOM   1461  CB  LEU A  92      12.373  11.389  11.080  1.00 91.62           C  
ATOM   1462  HB2 LEU A  92      11.519  11.763  11.646  1.00 91.62           H  
ATOM   1463  HB3 LEU A  92      12.148  11.504  10.020  1.00 91.62           H  
ATOM   1464  O   LEU A  92      10.365   8.857  11.804  1.00 91.62           O  
ATOM   1465  CG  LEU A  92      13.585  12.267  11.431  1.00 91.62           C  
ATOM   1466  HG  LEU A  92      14.487  11.890  10.950  1.00 91.62           H  
ATOM   1467  CD1 LEU A  92      13.314  13.685  10.925  1.00 91.62           C  
ATOM   1468 HD11 LEU A  92      14.135  14.342  11.212  1.00 91.62           H  
ATOM   1469 HD12 LEU A  92      12.373  14.055  11.331  1.00 91.62           H  
ATOM   1470 HD13 LEU A  92      13.261  13.672   9.836  1.00 91.62           H  
ATOM   1471  CD2 LEU A  92      13.816  12.320  12.942  1.00 91.62           C  
ATOM   1472 HD21 LEU A  92      12.927  12.689  13.453  1.00 91.62           H  
ATOM   1473 HD22 LEU A  92      14.661  12.975  13.158  1.00 91.62           H  
ATOM   1474 HD23 LEU A  92      14.060  11.323  13.311  1.00 91.62           H  
ATOM   1475  N   GLY A  93      11.071   8.837   9.679  1.00 90.62           N  
ATOM   1476  H   GLY A  93      11.786   9.129   9.028  1.00 90.62           H  
ATOM   1477  CA  GLY A  93       9.877   8.195   9.134  1.00 90.62           C  
ATOM   1478  HA2 GLY A  93       8.999   8.770   9.427  1.00 90.62           H  
ATOM   1479  HA3 GLY A  93       9.956   8.202   8.047  1.00 90.62           H  
ATOM   1480  C   GLY A  93       9.684   6.747   9.592  1.00 90.62           C  
ATOM   1481  O   GLY A  93       8.557   6.256   9.574  1.00 90.62           O  
ATOM   1482  N   SER A  94      10.759   6.072  10.012  1.00 88.25           N  
ATOM   1483  H   SER A  94      11.651   6.545  10.009  1.00 88.25           H  
ATOM   1484  CA  SER A  94      10.707   4.736  10.627  1.00 88.25           C  
ATOM   1485  HA  SER A  94       9.776   4.248  10.340  1.00 88.25           H  
ATOM   1486  C   SER A  94      10.709   4.771  12.160  1.00 88.25           C  
ATOM   1487  CB  SER A  94      11.843   3.849  10.107  1.00 88.25           C  
ATOM   1488  HB2 SER A  94      11.713   2.845  10.510  1.00 88.25           H  
ATOM   1489  HB3 SER A  94      11.793   3.792   9.019  1.00 88.25           H  
ATOM   1490  O   SER A  94      10.554   3.729  12.790  1.00 88.25           O  
ATOM   1491  OG  SER A  94      13.112   4.336  10.496  1.00 88.25           O  
ATOM   1492  HG  SER A  94      13.453   4.933   9.826  1.00 88.25           H  
ATOM   1493  N   SER A  95      10.847   5.951  12.776  1.00 93.44           N  
ATOM   1494  H   SER A  95      10.977   6.784  12.220  1.00 93.44           H  
ATOM   1495  CA  SER A  95      10.891   6.074  14.234  1.00 93.44           C  
ATOM   1496  HA  SER A  95      11.686   5.420  14.592  1.00 93.44           H  
ATOM   1497  C   SER A  95       9.587   5.626  14.888  1.00 93.44           C  
ATOM   1498  CB  SER A  95      11.237   7.496  14.689  1.00 93.44           C  
ATOM   1499  HB2 SER A  95      11.401   7.480  15.766  1.00 93.44           H  
ATOM   1500  HB3 SER A  95      12.151   7.826  14.195  1.00 93.44           H  
ATOM   1501  O   SER A  95       8.488   5.913  14.400  1.00 93.44           O  
ATOM   1502  OG  SER A  95      10.198   8.418  14.429  1.00 93.44           O  
ATOM   1503  HG  SER A  95      10.181   8.564  13.480  1.00 93.44           H  
ATOM   1504  N   GLU A  96       9.697   4.972  16.042  1.00 94.25           N  
ATOM   1505  H   GLU A  96      10.610   4.709  16.384  1.00 94.25           H  
ATOM   1506  CA  GLU A  96       8.518   4.610  16.827  1.00 94.25           C  
ATOM   1507  HA  GLU A  96       7.833   4.064  16.178  1.00 94.25           H  
ATOM   1508  C   GLU A  96       7.781   5.866  17.305  1.00 94.25           C  
ATOM   1509  CB  GLU A  96       8.930   3.682  17.980  1.00 94.25           C  
ATOM   1510  HB2 GLU A  96       9.337   2.764  17.557  1.00 94.25           H  
ATOM   1511  HB3 GLU A  96       9.724   4.163  18.552  1.00 94.25           H  
ATOM   1512  O   GLU A  96       6.560   5.911  17.249  1.00 94.25           O  
ATOM   1513  CG  GLU A  96       7.797   3.316  18.956  1.00 94.25           C  
ATOM   1514  HG2 GLU A  96       7.539   4.208  19.526  1.00 94.25           H  
ATOM   1515  HG3 GLU A  96       8.185   2.585  19.665  1.00 94.25           H  
ATOM   1516  CD  GLU A  96       6.521   2.751  18.308  1.00 94.25           C  
ATOM   1517  OE1 GLU A  96       5.456   2.833  18.972  1.00 94.25           O  
ATOM   1518  OE2 GLU A  96       6.550   2.296  17.141  1.00 94.25           O  
ATOM   1519  N   THR A  97       8.492   6.939  17.660  1.00 96.06           N  
ATOM   1520  H   THR A  97       9.495   6.857  17.742  1.00 96.06           H  
ATOM   1521  CA  THR A  97       7.875   8.223  18.032  1.00 96.06           C  
ATOM   1522  HA  THR A  97       7.272   8.070  18.927  1.00 96.06           H  
ATOM   1523  C   THR A  97       6.937   8.751  16.939  1.00 96.06           C  
ATOM   1524  CB  THR A  97       8.977   9.237  18.377  1.00 96.06           C  
ATOM   1525  HB  THR A  97       9.686   9.307  17.553  1.00 96.06           H  
ATOM   1526  O   THR A  97       5.806   9.148  17.232  1.00 96.06           O  
ATOM   1527  CG2 THR A  97       8.439  10.628  18.713  1.00 96.06           C  
ATOM   1528 HG21 THR A  97       7.700  10.559  19.512  1.00 96.06           H  
ATOM   1529 HG22 THR A  97       9.267  11.259  19.039  1.00 96.06           H  
ATOM   1530 HG23 THR A  97       7.983  11.080  17.832  1.00 96.06           H  
ATOM   1531  OG1 THR A  97       9.632   8.763  19.528  1.00 96.06           O  
ATOM   1532  HG1 THR A  97      10.567   8.974  19.480  1.00 96.06           H  
ATOM   1533  N   PHE A  98       7.351   8.704  15.668  1.00 96.69           N  
ATOM   1534  H   PHE A  98       8.266   8.327  15.462  1.00 96.69           H  
ATOM   1535  CA  PHE A  98       6.512   9.136  14.549  1.00 96.69           C  
ATOM   1536  HA  PHE A  98       6.071  10.102  14.798  1.00 96.69           H  
ATOM   1537  C   PHE A  98       5.345   8.176  14.275  1.00 96.69           C  
ATOM   1538  CB  PHE A  98       7.388   9.311  13.304  1.00 96.69           C  
ATOM   1539  HB2 PHE A  98       8.178  10.028  13.527  1.00 96.69           H  
ATOM   1540  HB3 PHE A  98       7.857   8.357  13.063  1.00 96.69           H  
ATOM   1541  O   PHE A  98       4.198   8.612  14.147  1.00 96.69           O  
ATOM   1542  CG  PHE A  98       6.634   9.809  12.091  1.00 96.69           C  
ATOM   1543  CD1 PHE A  98       6.419   8.965  10.987  1.00 96.69           C  
ATOM   1544  HD1 PHE A  98       6.781   7.947  11.004  1.00 96.69           H  
ATOM   1545  CD2 PHE A  98       6.142  11.125  12.072  1.00 96.69           C  
ATOM   1546  HD2 PHE A  98       6.317  11.770  12.920  1.00 96.69           H  
ATOM   1547  CE1 PHE A  98       5.723   9.445   9.864  1.00 96.69           C  
ATOM   1548  HE1 PHE A  98       5.543   8.783   9.030  1.00 96.69           H  
ATOM   1549  CE2 PHE A  98       5.455  11.609  10.946  1.00 96.69           C  
ATOM   1550  HE2 PHE A  98       5.113  12.633  10.930  1.00 96.69           H  
ATOM   1551  CZ  PHE A  98       5.248  10.769   9.838  1.00 96.69           C  
ATOM   1552  HZ  PHE A  98       4.723  11.137   8.968  1.00 96.69           H  
ATOM   1553  N   ASN A  99       5.610   6.868  14.214  1.00 95.94           N  
ATOM   1554  H   ASN A  99       6.561   6.558  14.353  1.00 95.94           H  
ATOM   1555  CA  ASN A  99       4.583   5.877  13.884  1.00 95.94           C  
ATOM   1556  HA  ASN A  99       4.026   6.238  13.019  1.00 95.94           H  
ATOM   1557  C   ASN A  99       3.547   5.714  15.016  1.00 95.94           C  
ATOM   1558  CB  ASN A  99       5.263   4.559  13.472  1.00 95.94           C  
ATOM   1559  HB2 ASN A  99       4.503   3.787  13.352  1.00 95.94           H  
ATOM   1560  HB3 ASN A  99       5.956   4.232  14.247  1.00 95.94           H  
ATOM   1561  O   ASN A  99       2.347   5.647  14.748  1.00 95.94           O  
ATOM   1562  CG  ASN A  99       5.989   4.683  12.138  1.00 95.94           C  
ATOM   1563  ND2 ASN A  99       7.294   4.747  12.120  1.00 95.94           N  
ATOM   1564 HD21 ASN A  99       7.825   4.743  12.979  1.00 95.94           H  
ATOM   1565 HD22 ASN A  99       7.726   4.887  11.218  1.00 95.94           H  
ATOM   1566  OD1 ASN A  99       5.386   4.792  11.082  1.00 95.94           O  
ATOM   1567  N   SER A 100       3.973   5.766  16.282  1.00 96.50           N  
ATOM   1568  H   SER A 100       4.969   5.794  16.444  1.00 96.50           H  
ATOM   1569  CA  SER A 100       3.098   5.746  17.464  1.00 96.50           C  
ATOM   1570  HA  SER A 100       2.482   4.848  17.429  1.00 96.50           H  
ATOM   1571  C   SER A 100       2.183   6.965  17.517  1.00 96.50           C  
ATOM   1572  CB  SER A 100       3.943   5.719  18.742  1.00 96.50           C  
ATOM   1573  HB2 SER A 100       4.315   6.717  18.971  1.00 96.50           H  
ATOM   1574  HB3 SER A 100       4.802   5.068  18.583  1.00 96.50           H  
ATOM   1575  O   SER A 100       0.992   6.838  17.806  1.00 96.50           O  
ATOM   1576  OG  SER A 100       3.222   5.199  19.843  1.00 96.50           O  
ATOM   1577  HG  SER A 100       3.628   4.339  19.972  1.00 96.50           H  
ATOM   1578  N   PHE A 101       2.706   8.151  17.184  1.00 97.62           N  
ATOM   1579  H   PHE A 101       3.691   8.211  16.968  1.00 97.62           H  
ATOM   1580  CA  PHE A 101       1.887   9.356  17.070  1.00 97.62           C  
ATOM   1581  HA  PHE A 101       1.416   9.561  18.031  1.00 97.62           H  
ATOM   1582  C   PHE A 101       0.764   9.170  16.046  1.00 97.62           C  
ATOM   1583  CB  PHE A 101       2.770  10.552  16.694  1.00 97.62           C  
ATOM   1584  HB2 PHE A 101       3.421  10.783  17.536  1.00 97.62           H  
ATOM   1585  HB3 PHE A 101       3.408  10.288  15.851  1.00 97.62           H  
ATOM   1586  O   PHE A 101      -0.393   9.470  16.337  1.00 97.62           O  
ATOM   1587  CG  PHE A 101       1.971  11.785  16.320  1.00 97.62           C  
ATOM   1588  CD1 PHE A 101       1.606  12.018  14.979  1.00 97.62           C  
ATOM   1589  HD1 PHE A 101       1.928  11.334  14.208  1.00 97.62           H  
ATOM   1590  CD2 PHE A 101       1.551  12.676  17.322  1.00 97.62           C  
ATOM   1591  HD2 PHE A 101       1.824  12.496  18.351  1.00 97.62           H  
ATOM   1592  CE1 PHE A 101       0.828  13.141  14.643  1.00 97.62           C  
ATOM   1593  HE1 PHE A 101       0.550  13.315  13.614  1.00 97.62           H  
ATOM   1594  CE2 PHE A 101       0.780  13.801  16.986  1.00 97.62           C  
ATOM   1595  HE2 PHE A 101       0.474  14.484  17.764  1.00 97.62           H  
ATOM   1596  CZ  PHE A 101       0.414  14.032  15.648  1.00 97.62           C  
ATOM   1597  HZ  PHE A 101      -0.184  14.895  15.394  1.00 97.62           H  
ATOM   1598  N   LEU A 102       1.089   8.645  14.862  1.00 97.31           N  
ATOM   1599  H   LEU A 102       2.054   8.401  14.693  1.00 97.31           H  
ATOM   1600  CA  LEU A 102       0.108   8.420  13.803  1.00 97.31           C  
ATOM   1601  HA  LEU A 102      -0.441   9.346  13.632  1.00 97.31           H  
ATOM   1602  C   LEU A 102      -0.943   7.374  14.188  1.00 97.31           C  
ATOM   1603  CB  LEU A 102       0.847   8.015  12.524  1.00 97.31           C  
ATOM   1604  HB2 LEU A 102       0.133   7.578  11.826  1.00 97.31           H  
ATOM   1605  HB3 LEU A 102       1.576   7.254  12.800  1.00 97.31           H  
ATOM   1606  O   LEU A 102      -2.118   7.589  13.885  1.00 97.31           O  
ATOM   1607  CG  LEU A 102       1.602   9.143  11.809  1.00 97.31           C  
ATOM   1608  HG  LEU A 102       2.350   9.572  12.475  1.00 97.31           H  
ATOM   1609  CD1 LEU A 102       2.306   8.550  10.592  1.00 97.31           C  
ATOM   1610 HD11 LEU A 102       1.579   8.091   9.922  1.00 97.31           H  
ATOM   1611 HD12 LEU A 102       2.855   9.334  10.070  1.00 97.31           H  
ATOM   1612 HD13 LEU A 102       3.020   7.794  10.919  1.00 97.31           H  
ATOM   1613  CD2 LEU A 102       0.675  10.265  11.329  1.00 97.31           C  
ATOM   1614 HD21 LEU A 102      -0.106   9.853  10.689  1.00 97.31           H  
ATOM   1615 HD22 LEU A 102       0.223  10.772  12.181  1.00 97.31           H  
ATOM   1616 HD23 LEU A 102       1.258  10.999  10.773  1.00 97.31           H  
ATOM   1617  N   ARG A 103      -0.560   6.298  14.886  1.00 97.00           N  
ATOM   1618  H   ARG A 103       0.430   6.150  15.026  1.00 97.00           H  
ATOM   1619  CA  ARG A 103      -1.505   5.299  15.417  1.00 97.00           C  
ATOM   1620  HA  ARG A 103      -2.130   4.929  14.604  1.00 97.00           H  
ATOM   1621  C   ARG A 103      -2.461   5.909  16.438  1.00 97.00           C  
ATOM   1622  CB  ARG A 103      -0.748   4.110  16.032  1.00 97.00           C  
ATOM   1623  HB2 ARG A 103      -1.446   3.522  16.628  1.00 97.00           H  
ATOM   1624  HB3 ARG A 103       0.045   4.470  16.688  1.00 97.00           H  
ATOM   1625  O   ARG A 103      -3.676   5.804  16.282  1.00 97.00           O  
ATOM   1626  CG  ARG A 103      -0.158   3.201  14.949  1.00 97.00           C  
ATOM   1627  HG2 ARG A 103       0.612   3.742  14.398  1.00 97.00           H  
ATOM   1628  HG3 ARG A 103      -0.958   2.923  14.263  1.00 97.00           H  
ATOM   1629  CD  ARG A 103       0.436   1.902  15.495  1.00 97.00           C  
ATOM   1630  HD2 ARG A 103       0.731   1.288  14.645  1.00 97.00           H  
ATOM   1631  HD3 ARG A 103      -0.333   1.355  16.041  1.00 97.00           H  
ATOM   1632  NE  ARG A 103       1.589   2.125  16.387  1.00 97.00           N  
ATOM   1633  HE  ARG A 103       1.396   2.199  17.376  1.00 97.00           H  
ATOM   1634  NH1 ARG A 103       3.299   1.793  14.863  1.00 97.00           N  
ATOM   1635 HH11 ARG A 103       2.651   1.436  14.175  1.00 97.00           H  
ATOM   1636 HH12 ARG A 103       4.221   1.381  14.832  1.00 97.00           H  
ATOM   1637  NH2 ARG A 103       3.786   2.206  16.956  1.00 97.00           N  
ATOM   1638 HH21 ARG A 103       4.769   2.119  16.742  1.00 97.00           H  
ATOM   1639 HH22 ARG A 103       3.633   2.309  17.950  1.00 97.00           H  
ATOM   1640  CZ  ARG A 103       2.868   2.040  16.062  1.00 97.00           C  
ATOM   1641  N   ARG A 104      -1.934   6.621  17.440  1.00 96.94           N  
ATOM   1642  H   ARG A 104      -0.928   6.684  17.491  1.00 96.94           H  
ATOM   1643  CA  ARG A 104      -2.755   7.287  18.470  1.00 96.94           C  
ATOM   1644  HA  ARG A 104      -3.393   6.550  18.959  1.00 96.94           H  
ATOM   1645  C   ARG A 104      -3.697   8.316  17.856  1.00 96.94           C  
ATOM   1646  CB  ARG A 104      -1.863   7.956  19.520  1.00 96.94           C  
ATOM   1647  HB2 ARG A 104      -2.484   8.570  20.173  1.00 96.94           H  
ATOM   1648  HB3 ARG A 104      -1.146   8.605  19.017  1.00 96.94           H  
ATOM   1649  O   ARG A 104      -4.885   8.318  18.156  1.00 96.94           O  
ATOM   1650  CG  ARG A 104      -1.118   6.930  20.381  1.00 96.94           C  
ATOM   1651  HG2 ARG A 104      -1.832   6.330  20.945  1.00 96.94           H  
ATOM   1652  HG3 ARG A 104      -0.533   6.266  19.744  1.00 96.94           H  
ATOM   1653  CD  ARG A 104      -0.184   7.661  21.347  1.00 96.94           C  
ATOM   1654  HD2 ARG A 104       0.351   8.432  20.794  1.00 96.94           H  
ATOM   1655  HD3 ARG A 104      -0.783   8.130  22.128  1.00 96.94           H  
ATOM   1656  NE  ARG A 104       0.799   6.738  21.934  1.00 96.94           N  
ATOM   1657  HE  ARG A 104       0.785   5.788  21.592  1.00 96.94           H  
ATOM   1658  NH1 ARG A 104       1.937   8.278  23.193  1.00 96.94           N  
ATOM   1659 HH11 ARG A 104       2.723   8.508  23.784  1.00 96.94           H  
ATOM   1660 HH12 ARG A 104       1.259   8.970  22.907  1.00 96.94           H  
ATOM   1661  NH2 ARG A 104       2.658   6.165  23.108  1.00 96.94           N  
ATOM   1662 HH21 ARG A 104       2.629   5.256  22.668  1.00 96.94           H  
ATOM   1663 HH22 ARG A 104       3.449   6.405  23.688  1.00 96.94           H  
ATOM   1664  CZ  ARG A 104       1.788   7.062  22.743  1.00 96.94           C  
ATOM   1665  N   ALA A 105      -3.197   9.138  16.935  1.00 97.38           N  
ATOM   1666  H   ALA A 105      -2.208   9.099  16.737  1.00 97.38           H  
ATOM   1667  CA  ALA A 105      -4.014  10.129  16.248  1.00 97.38           C  
ATOM   1668  HA  ALA A 105      -4.492  10.760  16.998  1.00 97.38           H  
ATOM   1669  C   ALA A 105      -5.131   9.484  15.407  1.00 97.38           C  
ATOM   1670  CB  ALA A 105      -3.093  11.005  15.394  1.00 97.38           C  
ATOM   1671  HB1 ALA A 105      -2.600  10.398  14.634  1.00 97.38           H  
ATOM   1672  HB2 ALA A 105      -2.336  11.469  16.026  1.00 97.38           H  
ATOM   1673  HB3 ALA A 105      -3.681  11.789  14.917  1.00 97.38           H  
ATOM   1674  O   ALA A 105      -6.235  10.029  15.346  1.00 97.38           O  
ATOM   1675  N   GLN A 106      -4.878   8.332  14.771  1.00 97.00           N  
ATOM   1676  H   GLN A 106      -3.952   7.933  14.831  1.00 97.00           H  
ATOM   1677  CA  GLN A 106      -5.906   7.566  14.057  1.00 97.00           C  
ATOM   1678  HA  GLN A 106      -6.367   8.206  13.304  1.00 97.00           H  
ATOM   1679  C   GLN A 106      -7.002   7.094  15.019  1.00 97.00           C  
ATOM   1680  CB  GLN A 106      -5.261   6.362  13.347  1.00 97.00           C  
ATOM   1681  HB2 GLN A 106      -4.936   5.629  14.085  1.00 97.00           H  
ATOM   1682  HB3 GLN A 106      -4.387   6.702  12.793  1.00 97.00           H  
ATOM   1683  O   GLN A 106      -8.188   7.319  14.764  1.00 97.00           O  
ATOM   1684  CG  GLN A 106      -6.226   5.688  12.361  1.00 97.00           C  
ATOM   1685  HG2 GLN A 106      -7.155   5.432  12.871  1.00 97.00           H  
ATOM   1686  HG3 GLN A 106      -6.461   6.393  11.564  1.00 97.00           H  
ATOM   1687  CD  GLN A 106      -5.676   4.411  11.731  1.00 97.00           C  
ATOM   1688  NE2 GLN A 106      -6.311   3.940  10.683  1.00 97.00           N  
ATOM   1689 HE21 GLN A 106      -6.002   3.062  10.290  1.00 97.00           H  
ATOM   1690 HE22 GLN A 106      -7.100   4.436  10.295  1.00 97.00           H  
ATOM   1691  OE1 GLN A 106      -4.703   3.812  12.161  1.00 97.00           O  
ATOM   1692  N   GLN A 107      -6.597   6.496  16.141  1.00 96.19           N  
ATOM   1693  H   GLN A 107      -5.609   6.338  16.272  1.00 96.19           H  
ATOM   1694  CA  GLN A 107      -7.502   5.984  17.167  1.00 96.19           C  
ATOM   1695  HA  GLN A 107      -8.167   5.255  16.705  1.00 96.19           H  
ATOM   1696  C   GLN A 107      -8.369   7.095  17.776  1.00 96.19           C  
ATOM   1697  CB  GLN A 107      -6.665   5.276  18.240  1.00 96.19           C  
ATOM   1698  HB2 GLN A 107      -6.124   6.007  18.841  1.00 96.19           H  
ATOM   1699  HB3 GLN A 107      -5.936   4.625  17.757  1.00 96.19           H  
ATOM   1700  O   GLN A 107      -9.593   6.973  17.809  1.00 96.19           O  
ATOM   1701  CG  GLN A 107      -7.555   4.423  19.146  1.00 96.19           C  
ATOM   1702  HG2 GLN A 107      -8.134   3.735  18.529  1.00 96.19           H  
ATOM   1703  HG3 GLN A 107      -8.246   5.075  19.680  1.00 96.19           H  
ATOM   1704  CD  GLN A 107      -6.787   3.604  20.177  1.00 96.19           C  
ATOM   1705  NE2 GLN A 107      -7.484   2.751  20.892  1.00 96.19           N  
ATOM   1706 HE21 GLN A 107      -8.482   2.696  20.743  1.00 96.19           H  
ATOM   1707 HE22 GLN A 107      -7.018   2.214  21.609  1.00 96.19           H  
ATOM   1708  OE1 GLN A 107      -5.585   3.731  20.360  1.00 96.19           O  
ATOM   1709  N   GLU A 108      -7.754   8.212  18.176  1.00 95.94           N  
ATOM   1710  H   GLU A 108      -6.744   8.226  18.163  1.00 95.94           H  
ATOM   1711  CA  GLU A 108      -8.446   9.394  18.707  1.00 95.94           C  
ATOM   1712  HA  GLU A 108      -9.006   9.123  19.602  1.00 95.94           H  
ATOM   1713  C   GLU A 108      -9.442   9.971  17.691  1.00 95.94           C  
ATOM   1714  CB  GLU A 108      -7.423  10.488  19.063  1.00 95.94           C  
ATOM   1715  HB2 GLU A 108      -7.962  11.424  19.205  1.00 95.94           H  
ATOM   1716  HB3 GLU A 108      -6.741  10.617  18.222  1.00 95.94           H  
ATOM   1717  O   GLU A 108     -10.570  10.316  18.040  1.00 95.94           O  
ATOM   1718  CG  GLU A 108      -6.613  10.214  20.341  1.00 95.94           C  
ATOM   1719  HG2 GLU A 108      -7.302  10.189  21.186  1.00 95.94           H  
ATOM   1720  HG3 GLU A 108      -6.142   9.234  20.267  1.00 95.94           H  
ATOM   1721  CD  GLU A 108      -5.530  11.284  20.602  1.00 95.94           C  
ATOM   1722  OE1 GLU A 108      -4.660  11.038  21.467  1.00 95.94           O  
ATOM   1723  OE2 GLU A 108      -5.554  12.361  19.950  1.00 95.94           O  
ATOM   1724  N   THR A 109      -9.052  10.045  16.414  1.00 95.25           N  
ATOM   1725  H   THR A 109      -8.124   9.718  16.187  1.00 95.25           H  
ATOM   1726  CA  THR A 109      -9.903  10.606  15.352  1.00 95.25           C  
ATOM   1727  HA  THR A 109     -10.217  11.606  15.652  1.00 95.25           H  
ATOM   1728  C   THR A 109     -11.162   9.780  15.118  1.00 95.25           C  
ATOM   1729  CB  THR A 109      -9.137  10.708  14.028  1.00 95.25           C  
ATOM   1730  HB  THR A 109      -8.763   9.728  13.733  1.00 95.25           H  
ATOM   1731  O   THR A 109     -12.218  10.349  14.830  1.00 95.25           O  
ATOM   1732  CG2 THR A 109      -9.985  11.285  12.891  1.00 95.25           C  
ATOM   1733 HG21 THR A 109      -9.363  11.452  12.012  1.00 95.25           H  
ATOM   1734 HG22 THR A 109     -10.767  10.577  12.612  1.00 95.25           H  
ATOM   1735 HG23 THR A 109     -10.429  12.225  13.219  1.00 95.25           H  
ATOM   1736  OG1 THR A 109      -8.056  11.589  14.183  1.00 95.25           O  
ATOM   1737  HG1 THR A 109      -7.431  11.142  14.759  1.00 95.25           H  
ATOM   1738  N   GLN A 110     -11.044   8.454  15.194  1.00 95.00           N  
ATOM   1739  H   GLN A 110     -10.144   8.060  15.428  1.00 95.00           H  
ATOM   1740  CA  GLN A 110     -12.158   7.528  14.985  1.00 95.00           C  
ATOM   1741  HA  GLN A 110     -12.901   8.007  14.347  1.00 95.00           H  
ATOM   1742  C   GLN A 110     -12.904   7.188  16.280  1.00 95.00           C  
ATOM   1743  CB  GLN A 110     -11.659   6.270  14.258  1.00 95.00           C  
ATOM   1744  HB2 GLN A 110     -10.895   5.790  14.869  1.00 95.00           H  
ATOM   1745  HB3 GLN A 110     -12.486   5.570  14.136  1.00 95.00           H  
ATOM   1746  O   GLN A 110     -13.932   6.523  16.213  1.00 95.00           O  
ATOM   1747  CG  GLN A 110     -11.071   6.578  12.871  1.00 95.00           C  
ATOM   1748  HG2 GLN A 110     -10.215   7.245  12.976  1.00 95.00           H  
ATOM   1749  HG3 GLN A 110     -10.702   5.650  12.433  1.00 95.00           H  
ATOM   1750  CD  GLN A 110     -12.055   7.183  11.874  1.00 95.00           C  
ATOM   1751  NE2 GLN A 110     -11.556   7.798  10.824  1.00 95.00           N  
ATOM   1752 HE21 GLN A 110     -10.558   7.783  10.671  1.00 95.00           H  
ATOM   1753 HE22 GLN A 110     -12.214   8.014  10.088  1.00 95.00           H  
ATOM   1754  OE1 GLN A 110     -13.270   7.095  11.966  1.00 95.00           O  
ATOM   1755  N   GLN A 111     -12.424   7.672  17.432  1.00 94.88           N  
ATOM   1756  H   GLN A 111     -11.551   8.179  17.406  1.00 94.88           H  
ATOM   1757  CA  GLN A 111     -13.016   7.446  18.754  1.00 94.88           C  
ATOM   1758  HA  GLN A 111     -12.301   7.817  19.488  1.00 94.88           H  
ATOM   1759  C   GLN A 111     -13.199   5.953  19.079  1.00 94.88           C  
ATOM   1760  CB  GLN A 111     -14.307   8.269  18.922  1.00 94.88           C  
ATOM   1761  HB2 GLN A 111     -15.056   7.916  18.213  1.00 94.88           H  
ATOM   1762  HB3 GLN A 111     -14.693   8.113  19.929  1.00 94.88           H  
ATOM   1763  O   GLN A 111     -14.213   5.552  19.646  1.00 94.88           O  
ATOM   1764  CG  GLN A 111     -14.088   9.775  18.722  1.00 94.88           C  
ATOM   1765  HG2 GLN A 111     -13.351  10.125  19.444  1.00 94.88           H  
ATOM   1766  HG3 GLN A 111     -13.700   9.964  17.720  1.00 94.88           H  
ATOM   1767  CD  GLN A 111     -15.366  10.590  18.889  1.00 94.88           C  
ATOM   1768  NE2 GLN A 111     -15.270  11.900  18.850  1.00 94.88           N  
ATOM   1769 HE21 GLN A 111     -14.355  12.326  18.881  1.00 94.88           H  
ATOM   1770 HE22 GLN A 111     -16.111  12.396  19.111  1.00 94.88           H  
ATOM   1771  OE1 GLN A 111     -16.470  10.099  19.048  1.00 94.88           O  
ATOM   1772  N   VAL A 112     -12.216   5.127  18.710  1.00 95.88           N  
ATOM   1773  H   VAL A 112     -11.387   5.527  18.294  1.00 95.88           H  
ATOM   1774  CA  VAL A 112     -12.243   3.680  18.967  1.00 95.88           C  
ATOM   1775  HA  VAL A 112     -13.281   3.367  19.082  1.00 95.88           H  
ATOM   1776  C   VAL A 112     -11.477   3.384  20.261  1.00 95.88           C  
ATOM   1777  CB  VAL A 112     -11.684   2.883  17.774  1.00 95.88           C  
ATOM   1778  HB  VAL A 112     -10.660   3.196  17.572  1.00 95.88           H  
ATOM   1779  O   VAL A 112     -10.258   3.577  20.287  1.00 95.88           O  
ATOM   1780  CG1 VAL A 112     -11.696   1.375  18.052  1.00 95.88           C  
ATOM   1781 HG11 VAL A 112     -11.004   1.140  18.861  1.00 95.88           H  
ATOM   1782 HG12 VAL A 112     -11.373   0.829  17.166  1.00 95.88           H  
ATOM   1783 HG13 VAL A 112     -12.696   1.046  18.333  1.00 95.88           H  
ATOM   1784  CG2 VAL A 112     -12.524   3.126  16.513  1.00 95.88           C  
ATOM   1785 HG21 VAL A 112     -12.490   4.180  16.236  1.00 95.88           H  
ATOM   1786 HG22 VAL A 112     -13.561   2.843  16.697  1.00 95.88           H  
ATOM   1787 HG23 VAL A 112     -12.134   2.536  15.683  1.00 95.88           H  
ATOM   1788  N   PRO A 113     -12.135   2.933  21.344  1.00 96.19           N  
ATOM   1789  CA  PRO A 113     -11.431   2.548  22.565  1.00 96.19           C  
ATOM   1790  HA  PRO A 113     -10.788   3.361  22.902  1.00 96.19           H  
ATOM   1791  C   PRO A 113     -10.577   1.298  22.326  1.00 96.19           C  
ATOM   1792  CB  PRO A 113     -12.531   2.300  23.600  1.00 96.19           C  
ATOM   1793  HB2 PRO A 113     -12.238   1.565  24.350  1.00 96.19           H  
ATOM   1794  HB3 PRO A 113     -12.804   3.242  24.075  1.00 96.19           H  
ATOM   1795  O   PRO A 113     -10.851   0.526  21.409  1.00 96.19           O  
ATOM   1796  CG  PRO A 113     -13.698   1.802  22.748  1.00 96.19           C  
ATOM   1797  HG2 PRO A 113     -13.571   0.740  22.536  1.00 96.19           H  
ATOM   1798  HG3 PRO A 113     -14.659   1.980  23.230  1.00 96.19           H  
ATOM   1799  CD  PRO A 113     -13.553   2.604  21.455  1.00 96.19           C  
ATOM   1800  HD2 PRO A 113     -14.136   3.523  21.520  1.00 96.19           H  
ATOM   1801  HD3 PRO A 113     -13.892   1.997  20.615  1.00 96.19           H  
ATOM   1802  N   THR A 114      -9.544   1.095  23.148  1.00 97.50           N  
ATOM   1803  H   THR A 114      -9.360   1.762  23.884  1.00 97.50           H  
ATOM   1804  CA  THR A 114      -8.776  -0.158  23.155  1.00 97.50           C  
ATOM   1805  HA  THR A 114      -8.549  -0.449  22.129  1.00 97.50           H  
ATOM   1806  C   THR A 114      -9.604  -1.261  23.804  1.00 97.50           C  
ATOM   1807  CB  THR A 114      -7.421  -0.007  23.853  1.00 97.50           C  
ATOM   1808  HB  THR A 114      -7.562   0.411  24.850  1.00 97.50           H  
ATOM   1809  O   THR A 114      -9.862  -1.211  25.005  1.00 97.50           O  
ATOM   1810  CG2 THR A 114      -6.664  -1.332  23.959  1.00 97.50           C  
ATOM   1811 HG21 THR A 114      -6.672  -1.851  23.001  1.00 97.50           H  
ATOM   1812 HG22 THR A 114      -7.137  -1.970  24.706  1.00 97.50           H  
ATOM   1813 HG23 THR A 114      -5.635  -1.151  24.271  1.00 97.50           H  
ATOM   1814  OG1 THR A 114      -6.603   0.857  23.095  1.00 97.50           O  
ATOM   1815  HG1 THR A 114      -5.960   0.288  22.666  1.00 97.50           H  
ATOM   1816  N   GLU A 115      -9.999  -2.254  23.015  1.00 97.88           N  
ATOM   1817  H   GLU A 115      -9.778  -2.216  22.030  1.00 97.88           H  
ATOM   1818  CA  GLU A 115     -10.759  -3.424  23.461  1.00 97.88           C  
ATOM   1819  HA  GLU A 115     -10.498  -3.633  24.499  1.00 97.88           H  
ATOM   1820  C   GLU A 115     -10.371  -4.664  22.646  1.00 97.88           C  
ATOM   1821  CB  GLU A 115     -12.273  -3.131  23.421  1.00 97.88           C  
ATOM   1822  HB2 GLU A 115     -12.463  -2.284  24.080  1.00 97.88           H  
ATOM   1823  HB3 GLU A 115     -12.804  -3.994  23.824  1.00 97.88           H  
ATOM   1824  O   GLU A 115      -9.832  -4.541  21.544  1.00 97.88           O  
ATOM   1825  CG  GLU A 115     -12.831  -2.808  22.024  1.00 97.88           C  
ATOM   1826  HG2 GLU A 115     -12.230  -2.017  21.576  1.00 97.88           H  
ATOM   1827  HG3 GLU A 115     -12.739  -3.698  21.402  1.00 97.88           H  
ATOM   1828  CD  GLU A 115     -14.301  -2.350  22.025  1.00 97.88           C  
ATOM   1829  OE1 GLU A 115     -14.801  -2.036  20.917  1.00 97.88           O  
ATOM   1830  OE2 GLU A 115     -14.913  -2.264  23.115  1.00 97.88           O  
ATOM   1831  N   GLU A 116     -10.610  -5.855  23.197  1.00 98.00           N  
ATOM   1832  H   GLU A 116     -11.095  -5.903  24.082  1.00 98.00           H  
ATOM   1833  CA  GLU A 116     -10.419  -7.112  22.471  1.00 98.00           C  
ATOM   1834  HA  GLU A 116      -9.483  -7.066  21.916  1.00 98.00           H  
ATOM   1835  C   GLU A 116     -11.550  -7.322  21.465  1.00 98.00           C  
ATOM   1836  CB  GLU A 116     -10.349  -8.318  23.420  1.00 98.00           C  
ATOM   1837  HB2 GLU A 116     -11.185  -8.279  24.119  1.00 98.00           H  
ATOM   1838  HB3 GLU A 116     -10.441  -9.222  22.819  1.00 98.00           H  
ATOM   1839  O   GLU A 116     -12.734  -7.237  21.796  1.00 98.00           O  
ATOM   1840  CG  GLU A 116      -9.026  -8.392  24.195  1.00 98.00           C  
ATOM   1841  HG2 GLU A 116      -8.934  -7.504  24.821  1.00 98.00           H  
ATOM   1842  HG3 GLU A 116      -8.207  -8.393  23.477  1.00 98.00           H  
ATOM   1843  CD  GLU A 116      -8.907  -9.649  25.075  1.00 98.00           C  
ATOM   1844  OE1 GLU A 116      -7.888  -9.745  25.796  1.00 98.00           O  
ATOM   1845  OE2 GLU A 116      -9.816 -10.512  25.033  1.00 98.00           O  
ATOM   1846  N   VAL A 117     -11.177  -7.636  20.229  1.00 97.94           N  
ATOM   1847  H   VAL A 117     -10.189  -7.676  20.023  1.00 97.94           H  
ATOM   1848  CA  VAL A 117     -12.101  -7.865  19.120  1.00 97.94           C  
ATOM   1849  HA  VAL A 117     -13.088  -8.080  19.528  1.00 97.94           H  
ATOM   1850  C   VAL A 117     -11.672  -9.078  18.310  1.00 97.94           C  
ATOM   1851  CB  VAL A 117     -12.230  -6.623  18.216  1.00 97.94           C  
ATOM   1852  HB  VAL A 117     -12.870  -6.882  17.373  1.00 97.94           H  
ATOM   1853  O   VAL A 117     -10.488  -9.395  18.196  1.00 97.94           O  
ATOM   1854  CG1 VAL A 117     -12.902  -5.470  18.963  1.00 97.94           C  
ATOM   1855 HG11 VAL A 117     -13.852  -5.796  19.386  1.00 97.94           H  
ATOM   1856 HG12 VAL A 117     -13.084  -4.636  18.286  1.00 97.94           H  
ATOM   1857 HG13 VAL A 117     -12.256  -5.135  19.775  1.00 97.94           H  
ATOM   1858  CG2 VAL A 117     -10.883  -6.141  17.660  1.00 97.94           C  
ATOM   1859 HG21 VAL A 117     -10.410  -6.929  17.075  1.00 97.94           H  
ATOM   1860 HG22 VAL A 117     -10.218  -5.854  18.475  1.00 97.94           H  
ATOM   1861 HG23 VAL A 117     -11.038  -5.270  17.023  1.00 97.94           H  
ATOM   1862  N   SER A 118     -12.650  -9.746  17.699  1.00 98.00           N  
ATOM   1863  H   SER A 118     -13.598  -9.414  17.804  1.00 98.00           H  
ATOM   1864  CA  SER A 118     -12.374 -10.752  16.678  1.00 98.00           C  
ATOM   1865  HA  SER A 118     -11.407 -11.207  16.890  1.00 98.00           H  
ATOM   1866  C   SER A 118     -12.314 -10.073  15.312  1.00 98.00           C  
ATOM   1867  CB  SER A 118     -13.413 -11.870  16.712  1.00 98.00           C  
ATOM   1868  HB2 SER A 118     -14.337 -11.542  16.237  1.00 98.00           H  
ATOM   1869  HB3 SER A 118     -13.619 -12.141  17.747  1.00 98.00           H  
ATOM   1870  O   SER A 118     -13.305  -9.503  14.853  1.00 98.00           O  
ATOM   1871  OG  SER A 118     -12.895 -13.004  16.046  1.00 98.00           O  
ATOM   1872  HG  SER A 118     -12.134 -13.293  16.554  1.00 98.00           H  
ATOM   1873  N   LEU A 119     -11.148 -10.111  14.674  1.00 98.31           N  
ATOM   1874  H   LEU A 119     -10.386 -10.608  15.113  1.00 98.31           H  
ATOM   1875  CA  LEU A 119     -10.913  -9.537  13.356  1.00 98.31           C  
ATOM   1876  HA  LEU A 119     -11.740  -8.867  13.123  1.00 98.31           H  
ATOM   1877  C   LEU A 119     -10.884 -10.642  12.298  1.00 98.31           C  
ATOM   1878  CB  LEU A 119      -9.626  -8.697  13.397  1.00 98.31           C  
ATOM   1879  HB2 LEU A 119      -8.798  -9.355  13.662  1.00 98.31           H  
ATOM   1880  HB3 LEU A 119      -9.723  -7.951  14.186  1.00 98.31           H  
ATOM   1881  O   LEU A 119     -10.166 -11.634  12.423  1.00 98.31           O  
ATOM   1882  CG  LEU A 119      -9.281  -7.983  12.078  1.00 98.31           C  
ATOM   1883  HG  LEU A 119      -9.167  -8.718  11.281  1.00 98.31           H  
ATOM   1884  CD1 LEU A 119     -10.346  -6.962  11.666  1.00 98.31           C  
ATOM   1885 HD11 LEU A 119     -10.480  -6.227  12.459  1.00 98.31           H  
ATOM   1886 HD12 LEU A 119     -10.035  -6.450  10.755  1.00 98.31           H  
ATOM   1887 HD13 LEU A 119     -11.294  -7.461  11.464  1.00 98.31           H  
ATOM   1888  CD2 LEU A 119      -7.954  -7.246  12.249  1.00 98.31           C  
ATOM   1889 HD21 LEU A 119      -8.038  -6.491  13.031  1.00 98.31           H  
ATOM   1890 HD22 LEU A 119      -7.186  -7.964  12.537  1.00 98.31           H  
ATOM   1891 HD23 LEU A 119      -7.658  -6.774  11.313  1.00 98.31           H  
ATOM   1892  N   GLU A 120     -11.661 -10.448  11.234  1.00 98.12           N  
ATOM   1893  H   GLU A 120     -12.226  -9.612  11.198  1.00 98.12           H  
ATOM   1894  CA  GLU A 120     -11.657 -11.318  10.060  1.00 98.12           C  
ATOM   1895  HA  GLU A 120     -11.410 -12.333  10.372  1.00 98.12           H  
ATOM   1896  C   GLU A 120     -10.578 -10.866   9.073  1.00 98.12           C  
ATOM   1897  CB  GLU A 120     -13.063 -11.350   9.430  1.00 98.12           C  
ATOM   1898  HB2 GLU A 120     -13.329 -10.352   9.084  1.00 98.12           H  
ATOM   1899  HB3 GLU A 120     -13.778 -11.644  10.199  1.00 98.12           H  
ATOM   1900  O   GLU A 120     -10.623  -9.755   8.542  1.00 98.12           O  
ATOM   1901  CG  GLU A 120     -13.177 -12.336   8.257  1.00 98.12           C  
ATOM   1902  HG2 GLU A 120     -12.852 -13.322   8.589  1.00 98.12           H  
ATOM   1903  HG3 GLU A 120     -12.514 -12.019   7.452  1.00 98.12           H  
ATOM   1904  CD  GLU A 120     -14.620 -12.432   7.730  1.00 98.12           C  
ATOM   1905  OE1 GLU A 120     -14.926 -11.965   6.609  1.00 98.12           O  
ATOM   1906  OE2 GLU A 120     -15.479 -13.058   8.389  1.00 98.12           O  
ATOM   1907  N   VAL A 121      -9.627 -11.759   8.804  1.00 98.56           N  
ATOM   1908  H   VAL A 121      -9.610 -12.619   9.334  1.00 98.56           H  
ATOM   1909  CA  VAL A 121      -8.634 -11.618   7.739  1.00 98.56           C  
ATOM   1910  HA  VAL A 121      -8.781 -10.661   7.238  1.00 98.56           H  
ATOM   1911  C   VAL A 121      -8.869 -12.718   6.714  1.00 98.56           C  
ATOM   1912  CB  VAL A 121      -7.200 -11.632   8.299  1.00 98.56           C  
ATOM   1913  HB  VAL A 121      -7.023 -12.563   8.837  1.00 98.56           H  
ATOM   1914  O   VAL A 121      -8.991 -13.892   7.054  1.00 98.56           O  
ATOM   1915  CG1 VAL A 121      -6.162 -11.512   7.173  1.00 98.56           C  
ATOM   1916 HG11 VAL A 121      -6.362 -10.626   6.569  1.00 98.56           H  
ATOM   1917 HG12 VAL A 121      -6.194 -12.397   6.537  1.00 98.56           H  
ATOM   1918 HG13 VAL A 121      -5.162 -11.441   7.600  1.00 98.56           H  
ATOM   1919  CG2 VAL A 121      -7.011 -10.454   9.268  1.00 98.56           C  
ATOM   1920 HG21 VAL A 121      -5.973 -10.384   9.592  1.00 98.56           H  
ATOM   1921 HG22 VAL A 121      -7.295  -9.519   8.785  1.00 98.56           H  
ATOM   1922 HG23 VAL A 121      -7.630 -10.598  10.153  1.00 98.56           H  
ATOM   1923  N   LEU A 122      -8.952 -12.345   5.444  1.00 98.12           N  
ATOM   1924  H   LEU A 122      -8.839 -11.366   5.223  1.00 98.12           H  
ATOM   1925  CA  LEU A 122      -9.160 -13.275   4.345  1.00 98.12           C  
ATOM   1926  HA  LEU A 122      -9.670 -14.162   4.722  1.00 98.12           H  
ATOM   1927  C   LEU A 122      -7.823 -13.734   3.765  1.00 98.12           C  
ATOM   1928  CB  LEU A 122     -10.059 -12.636   3.275  1.00 98.12           C  
ATOM   1929  HB2 LEU A 122      -9.542 -11.759   2.884  1.00 98.12           H  
ATOM   1930  HB3 LEU A 122     -10.188 -13.349   2.461  1.00 98.12           H  
ATOM   1931  O   LEU A 122      -6.871 -12.964   3.645  1.00 98.12           O  
ATOM   1932  CG  LEU A 122     -11.444 -12.177   3.760  1.00 98.12           C  
ATOM   1933  HG  LEU A 122     -11.328 -11.360   4.471  1.00 98.12           H  
ATOM   1934  CD1 LEU A 122     -12.260 -11.666   2.574  1.00 98.12           C  
ATOM   1935 HD11 LEU A 122     -12.445 -12.475   1.867  1.00 98.12           H  
ATOM   1936 HD12 LEU A 122     -11.726 -10.861   2.069  1.00 98.12           H  
ATOM   1937 HD13 LEU A 122     -13.222 -11.288   2.922  1.00 98.12           H  
ATOM   1938  CD2 LEU A 122     -12.229 -13.300   4.426  1.00 98.12           C  
ATOM   1939 HD21 LEU A 122     -13.236 -12.946   4.647  1.00 98.12           H  
ATOM   1940 HD22 LEU A 122     -12.283 -14.168   3.769  1.00 98.12           H  
ATOM   1941 HD23 LEU A 122     -11.747 -13.567   5.367  1.00 98.12           H  
ATOM   1942  N   LEU A 123      -7.760 -14.987   3.341  1.00 97.44           N  
ATOM   1943  H   LEU A 123      -8.553 -15.585   3.522  1.00 97.44           H  
ATOM   1944  CA  LEU A 123      -6.723 -15.452   2.429  1.00 97.44           C  
ATOM   1945  HA  LEU A 123      -5.787 -14.941   2.655  1.00 97.44           H  
ATOM   1946  C   LEU A 123      -7.095 -15.082   0.988  1.00 97.44           C  
ATOM   1947  CB  LEU A 123      -6.510 -16.961   2.621  1.00 97.44           C  
ATOM   1948  HB2 LEU A 123      -7.440 -17.468   2.363  1.00 97.44           H  
ATOM   1949  HB3 LEU A 123      -5.733 -17.297   1.934  1.00 97.44           H  
ATOM   1950  O   LEU A 123      -8.230 -14.715   0.686  1.00 97.44           O  
ATOM   1951  CG  LEU A 123      -6.125 -17.386   4.050  1.00 97.44           C  
ATOM   1952  HG  LEU A 123      -6.973 -17.229   4.716  1.00 97.44           H  
ATOM   1953  CD1 LEU A 123      -5.778 -18.875   4.061  1.00 97.44           C  
ATOM   1954 HD11 LEU A 123      -5.571 -19.194   5.083  1.00 97.44           H  
ATOM   1955 HD12 LEU A 123      -6.618 -19.455   3.679  1.00 97.44           H  
ATOM   1956 HD13 LEU A 123      -4.902 -19.062   3.441  1.00 97.44           H  
ATOM   1957  CD2 LEU A 123      -4.923 -16.609   4.588  1.00 97.44           C  
ATOM   1958 HD21 LEU A 123      -4.603 -17.045   5.534  1.00 97.44           H  
ATOM   1959 HD22 LEU A 123      -4.098 -16.646   3.876  1.00 97.44           H  
ATOM   1960 HD23 LEU A 123      -5.206 -15.573   4.776  1.00 97.44           H  
ATOM   1961  N   SER A 124      -6.141 -15.211   0.066  1.00 94.56           N  
ATOM   1962  H   SER A 124      -5.223 -15.507   0.365  1.00 94.56           H  
ATOM   1963  CA  SER A 124      -6.364 -14.849  -1.343  1.00 94.56           C  
ATOM   1964  HA  SER A 124      -6.663 -13.802  -1.388  1.00 94.56           H  
ATOM   1965  C   SER A 124      -7.491 -15.649  -2.020  1.00 94.56           C  
ATOM   1966  CB  SER A 124      -5.061 -15.001  -2.123  1.00 94.56           C  
ATOM   1967  HB2 SER A 124      -4.639 -15.988  -1.932  1.00 94.56           H  
ATOM   1968  HB3 SER A 124      -5.261 -14.899  -3.190  1.00 94.56           H  
ATOM   1969  O   SER A 124      -8.123 -15.130  -2.930  1.00 94.56           O  
ATOM   1970  OG  SER A 124      -4.137 -13.997  -1.731  1.00 94.56           O  
ATOM   1971  HG  SER A 124      -4.085 -13.958  -0.773  1.00 94.56           H  
ATOM   1972  N   ASN A 125      -7.793 -16.860  -1.540  1.00 92.19           N  
ATOM   1973  H   ASN A 125      -7.295 -17.186  -0.724  1.00 92.19           H  
ATOM   1974  CA  ASN A 125      -8.914 -17.692  -1.997  1.00 92.19           C  
ATOM   1975  HA  ASN A 125      -9.086 -17.488  -3.053  1.00 92.19           H  
ATOM   1976  C   ASN A 125     -10.252 -17.397  -1.278  1.00 92.19           C  
ATOM   1977  CB  ASN A 125      -8.515 -19.176  -1.857  1.00 92.19           C  
ATOM   1978  HB2 ASN A 125      -9.280 -19.785  -2.338  1.00 92.19           H  
ATOM   1979  HB3 ASN A 125      -7.572 -19.354  -2.376  1.00 92.19           H  
ATOM   1980  O   ASN A 125     -11.201 -18.161  -1.427  1.00 92.19           O  
ATOM   1981  CG  ASN A 125      -8.382 -19.630  -0.410  1.00 92.19           C  
ATOM   1982  ND2 ASN A 125      -8.284 -20.915  -0.166  1.00 92.19           N  
ATOM   1983 HD21 ASN A 125      -8.248 -21.184   0.807  1.00 92.19           H  
ATOM   1984 HD22 ASN A 125      -8.405 -21.579  -0.917  1.00 92.19           H  
ATOM   1985  OD1 ASN A 125      -8.332 -18.843   0.521  1.00 92.19           O  
ATOM   1986  N   GLY A 126     -10.324 -16.351  -0.448  1.00 93.62           N  
ATOM   1987  H   GLY A 126      -9.506 -15.770  -0.330  1.00 93.62           H  
ATOM   1988  CA  GLY A 126     -11.521 -15.983   0.315  1.00 93.62           C  
ATOM   1989  HA2 GLY A 126     -11.459 -14.925   0.569  1.00 93.62           H  
ATOM   1990  HA3 GLY A 126     -12.405 -16.130  -0.307  1.00 93.62           H  
ATOM   1991  C   GLY A 126     -11.729 -16.759   1.620  1.00 93.62           C  
ATOM   1992  O   GLY A 126     -12.688 -16.487   2.340  1.00 93.62           O  
ATOM   1993  N   GLN A 127     -10.844 -17.697   1.977  1.00 96.19           N  
ATOM   1994  H   GLN A 127     -10.064 -17.900   1.368  1.00 96.19           H  
ATOM   1995  CA  GLN A 127     -10.933 -18.376   3.271  1.00 96.19           C  
ATOM   1996  HA  GLN A 127     -11.924 -18.823   3.343  1.00 96.19           H  
ATOM   1997  C   GLN A 127     -10.770 -17.372   4.418  1.00 96.19           C  
ATOM   1998  CB  GLN A 127      -9.897 -19.503   3.363  1.00 96.19           C  
ATOM   1999  HB2 GLN A 127      -8.900 -19.085   3.230  1.00 96.19           H  
ATOM   2000  HB3 GLN A 127     -10.086 -20.219   2.563  1.00 96.19           H  
ATOM   2001  O   GLN A 127      -9.818 -16.594   4.445  1.00 96.19           O  
ATOM   2002  CG  GLN A 127      -9.955 -20.228   4.719  1.00 96.19           C  
ATOM   2003  HG2 GLN A 127     -10.955 -20.631   4.876  1.00 96.19           H  
ATOM   2004  HG3 GLN A 127      -9.737 -19.521   5.520  1.00 96.19           H  
ATOM   2005  CD  GLN A 127      -8.952 -21.368   4.834  1.00 96.19           C  
ATOM   2006  NE2 GLN A 127      -8.666 -21.810   6.039  1.00 96.19           N  
ATOM   2007 HE21 GLN A 127      -7.971 -22.541   6.097  1.00 96.19           H  
ATOM   2008 HE22 GLN A 127      -9.065 -21.365   6.852  1.00 96.19           H  
ATOM   2009  OE1 GLN A 127      -8.416 -21.885   3.866  1.00 96.19           O  
ATOM   2010  N   LYS A 128     -11.676 -17.440   5.394  1.00 97.38           N  
ATOM   2011  H   LYS A 128     -12.433 -18.101   5.287  1.00 97.38           H  
ATOM   2012  CA  LYS A 128     -11.678 -16.589   6.585  1.00 97.38           C  
ATOM   2013  HA  LYS A 128     -11.327 -15.594   6.310  1.00 97.38           H  
ATOM   2014  C   LYS A 128     -10.732 -17.124   7.656  1.00 97.38           C  
ATOM   2015  CB  LYS A 128     -13.112 -16.470   7.123  1.00 97.38           C  
ATOM   2016  HB2 LYS A 128     -13.098 -15.931   8.070  1.00 97.38           H  
ATOM   2017  HB3 LYS A 128     -13.514 -17.467   7.299  1.00 97.38           H  
ATOM   2018  O   LYS A 128     -10.789 -18.301   8.012  1.00 97.38           O  
ATOM   2019  CG  LYS A 128     -14.014 -15.712   6.141  1.00 97.38           C  
ATOM   2020  HG2 LYS A 128     -13.921 -16.119   5.134  1.00 97.38           H  
ATOM   2021  HG3 LYS A 128     -13.696 -14.669   6.138  1.00 97.38           H  
ATOM   2022  CD  LYS A 128     -15.484 -15.763   6.553  1.00 97.38           C  
ATOM   2023  HD2 LYS A 128     -15.570 -15.442   7.591  1.00 97.38           H  
ATOM   2024  HD3 LYS A 128     -15.856 -16.784   6.472  1.00 97.38           H  
ATOM   2025  CE  LYS A 128     -16.282 -14.845   5.620  1.00 97.38           C  
ATOM   2026  HE2 LYS A 128     -16.862 -15.443   4.917  1.00 97.38           H  
ATOM   2027  HE3 LYS A 128     -15.578 -14.241   5.048  1.00 97.38           H  
ATOM   2028  NZ  LYS A 128     -17.146 -13.931   6.394  1.00 97.38           N  
ATOM   2029  HZ1 LYS A 128     -16.546 -13.408   7.016  1.00 97.38           H  
ATOM   2030  HZ2 LYS A 128     -17.583 -13.247   5.793  1.00 97.38           H  
ATOM   2031  HZ3 LYS A 128     -17.814 -14.420   6.972  1.00 97.38           H  
ATOM   2032  N   VAL A 129      -9.915 -16.237   8.205  1.00 98.19           N  
ATOM   2033  H   VAL A 129      -9.867 -15.317   7.790  1.00 98.19           H  
ATOM   2034  CA  VAL A 129      -9.069 -16.451   9.379  1.00 98.19           C  
ATOM   2035  HA  VAL A 129      -9.215 -17.463   9.758  1.00 98.19           H  
ATOM   2036  C   VAL A 129      -9.515 -15.450  10.437  1.00 98.19           C  
ATOM   2037  CB  VAL A 129      -7.573 -16.278   9.039  1.00 98.19           C  
ATOM   2038  HB  VAL A 129      -7.370 -15.239   8.778  1.00 98.19           H  
ATOM   2039  O   VAL A 129      -9.364 -14.244  10.261  1.00 98.19           O  
ATOM   2040  CG1 VAL A 129      -6.702 -16.659  10.242  1.00 98.19           C  
ATOM   2041 HG11 VAL A 129      -6.876 -17.699  10.520  1.00 98.19           H  
ATOM   2042 HG12 VAL A 129      -5.649 -16.531   9.992  1.00 98.19           H  
ATOM   2043 HG13 VAL A 129      -6.927 -16.011  11.090  1.00 98.19           H  
ATOM   2044  CG2 VAL A 129      -7.153 -17.159   7.856  1.00 98.19           C  
ATOM   2045 HG21 VAL A 129      -7.344 -18.210   8.077  1.00 98.19           H  
ATOM   2046 HG22 VAL A 129      -7.702 -16.867   6.961  1.00 98.19           H  
ATOM   2047 HG23 VAL A 129      -6.092 -17.009   7.658  1.00 98.19           H  
ATOM   2048  N   LEU A 130     -10.109 -15.950  11.520  1.00 98.31           N  
ATOM   2049  H   LEU A 130     -10.206 -16.952  11.602  1.00 98.31           H  
ATOM   2050  CA  LEU A 130     -10.502 -15.127  12.662  1.00 98.31           C  
ATOM   2051  HA  LEU A 130     -10.667 -14.101  12.333  1.00 98.31           H  
ATOM   2052  C   LEU A 130      -9.366 -15.098  13.681  1.00 98.31           C  
ATOM   2053  CB  LEU A 130     -11.808 -15.649  13.284  1.00 98.31           C  
ATOM   2054  HB2 LEU A 130     -11.979 -15.124  14.224  1.00 98.31           H  
ATOM   2055  HB3 LEU A 130     -11.683 -16.707  13.513  1.00 98.31           H  
ATOM   2056  O   LEU A 130      -8.920 -16.154  14.148  1.00 98.31           O  
ATOM   2057  CG  LEU A 130     -13.053 -15.467  12.396  1.00 98.31           C  
ATOM   2058  HG  LEU A 130     -12.864 -15.886  11.408  1.00 98.31           H  
ATOM   2059  CD1 LEU A 130     -14.233 -16.216  13.016  1.00 98.31           C  
ATOM   2060 HD11 LEU A 130     -14.447 -15.812  14.006  1.00 98.31           H  
ATOM   2061 HD12 LEU A 130     -15.114 -16.096  12.386  1.00 98.31           H  
ATOM   2062 HD13 LEU A 130     -13.998 -17.277  13.100  1.00 98.31           H  
ATOM   2063  CD2 LEU A 130     -13.457 -14.001  12.249  1.00 98.31           C  
ATOM   2064 HD21 LEU A 130     -12.652 -13.432  11.783  1.00 98.31           H  
ATOM   2065 HD22 LEU A 130     -13.667 -13.567  13.227  1.00 98.31           H  
ATOM   2066 HD23 LEU A 130     -14.344 -13.918  11.620  1.00 98.31           H  
ATOM   2067  N   VAL A 131      -8.930 -13.892  14.029  1.00 98.50           N  
ATOM   2068  H   VAL A 131      -9.348 -13.085  13.588  1.00 98.50           H  
ATOM   2069  CA  VAL A 131      -7.913 -13.634  15.052  1.00 98.50           C  
ATOM   2070  HA  VAL A 131      -7.637 -14.575  15.527  1.00 98.50           H  
ATOM   2071  C   VAL A 131      -8.485 -12.742  16.142  1.00 98.50           C  
ATOM   2072  CB  VAL A 131      -6.627 -13.031  14.459  1.00 98.50           C  
ATOM   2073  HB  VAL A 131      -5.944 -12.817  15.281  1.00 98.50           H  
ATOM   2074  O   VAL A 131      -9.286 -11.856  15.859  1.00 98.50           O  
ATOM   2075  CG1 VAL A 131      -5.947 -14.045  13.541  1.00 98.50           C  
ATOM   2076 HG11 VAL A 131      -6.564 -14.242  12.664  1.00 98.50           H  
ATOM   2077 HG12 VAL A 131      -4.993 -13.626  13.221  1.00 98.50           H  
ATOM   2078 HG13 VAL A 131      -5.759 -14.971  14.083  1.00 98.50           H  
ATOM   2079  CG2 VAL A 131      -6.842 -11.737  13.665  1.00 98.50           C  
ATOM   2080 HG21 VAL A 131      -5.880 -11.353  13.325  1.00 98.50           H  
ATOM   2081 HG22 VAL A 131      -7.301 -10.982  14.304  1.00 98.50           H  
ATOM   2082 HG23 VAL A 131      -7.481 -11.916  12.800  1.00 98.50           H  
ATOM   2083  N   ASN A 132      -8.077 -12.979  17.385  1.00 98.19           N  
ATOM   2084  H   ASN A 132      -7.338 -13.650  17.540  1.00 98.19           H  
ATOM   2085  CA  ASN A 132      -8.418 -12.104  18.500  1.00 98.19           C  
ATOM   2086  HA  ASN A 132      -9.318 -11.533  18.268  1.00 98.19           H  
ATOM   2087  C   ASN A 132      -7.264 -11.127  18.693  1.00 98.19           C  
ATOM   2088  CB  ASN A 132      -8.701 -12.933  19.757  1.00 98.19           C  
ATOM   2089  HB2 ASN A 132      -7.826 -13.539  19.993  1.00 98.19           H  
ATOM   2090  HB3 ASN A 132      -8.877 -12.256  20.593  1.00 98.19           H  
ATOM   2091  O   ASN A 132      -6.131 -11.559  18.900  1.00 98.19           O  
ATOM   2092  CG  ASN A 132      -9.919 -13.828  19.626  1.00 98.19           C  
ATOM   2093  ND2 ASN A 132     -10.019 -14.819  20.480  1.00 98.19           N  
ATOM   2094 HD21 ASN A 132     -10.892 -15.326  20.460  1.00 98.19           H  
ATOM   2095 HD22 ASN A 132      -9.374 -14.861  21.256  1.00 98.19           H  
ATOM   2096  OD1 ASN A 132     -10.787 -13.679  18.778  1.00 98.19           O  
ATOM   2097  N   VAL A 133      -7.561  -9.840  18.574  1.00 98.25           N  
ATOM   2098  H   VAL A 133      -8.528  -9.576  18.453  1.00 98.25           H  
ATOM   2099  CA  VAL A 133      -6.588  -8.743  18.622  1.00 98.25           C  
ATOM   2100  HA  VAL A 133      -5.686  -9.064  19.143  1.00 98.25           H  
ATOM   2101  C   VAL A 133      -7.176  -7.585  19.416  1.00 98.25           C  
ATOM   2102  CB  VAL A 133      -6.176  -8.280  17.205  1.00 98.25           C  
ATOM   2103  HB  VAL A 133      -5.498  -7.431  17.293  1.00 98.25           H  
ATOM   2104  O   VAL A 133      -8.389  -7.527  19.633  1.00 98.25           O  
ATOM   2105  CG1 VAL A 133      -5.426  -9.388  16.454  1.00 98.25           C  
ATOM   2106 HG11 VAL A 133      -5.067  -9.012  15.496  1.00 98.25           H  
ATOM   2107 HG12 VAL A 133      -6.075 -10.247  16.285  1.00 98.25           H  
ATOM   2108 HG13 VAL A 133      -4.565  -9.699  17.047  1.00 98.25           H  
ATOM   2109  CG2 VAL A 133      -7.365  -7.822  16.346  1.00 98.25           C  
ATOM   2110 HG21 VAL A 133      -7.866  -6.985  16.831  1.00 98.25           H  
ATOM   2111 HG22 VAL A 133      -7.003  -7.491  15.373  1.00 98.25           H  
ATOM   2112 HG23 VAL A 133      -8.075  -8.639  16.212  1.00 98.25           H  
ATOM   2113  N   LEU A 134      -6.342  -6.641  19.828  1.00 98.31           N  
ATOM   2114  H   LEU A 134      -5.361  -6.728  19.603  1.00 98.31           H  
ATOM   2115  CA  LEU A 134      -6.823  -5.364  20.332  1.00 98.31           C  
ATOM   2116  HA  LEU A 134      -7.749  -5.533  20.881  1.00 98.31           H  
ATOM   2117  C   LEU A 134      -7.144  -4.432  19.163  1.00 98.31           C  
ATOM   2118  CB  LEU A 134      -5.806  -4.734  21.295  1.00 98.31           C  
ATOM   2119  HB2 LEU A 134      -4.891  -4.528  20.740  1.00 98.31           H  
ATOM   2120  HB3 LEU A 134      -6.198  -3.778  21.640  1.00 98.31           H  
ATOM   2121  O   LEU A 134      -6.454  -4.399  18.146  1.00 98.31           O  
ATOM   2122  CG  LEU A 134      -5.470  -5.603  22.520  1.00 98.31           C  
ATOM   2123  HG  LEU A 134      -5.170  -6.603  22.207  1.00 98.31           H  
ATOM   2124  CD1 LEU A 134      -4.311  -4.977  23.295  1.00 98.31           C  
ATOM   2125 HD11 LEU A 134      -4.578  -3.974  23.628  1.00 98.31           H  
ATOM   2126 HD12 LEU A 134      -4.068  -5.604  24.153  1.00 98.31           H  
ATOM   2127 HD13 LEU A 134      -3.442  -4.925  22.640  1.00 98.31           H  
ATOM   2128  CD2 LEU A 134      -6.666  -5.711  23.469  1.00 98.31           C  
ATOM   2129 HD21 LEU A 134      -6.400  -6.329  24.326  1.00 98.31           H  
ATOM   2130 HD22 LEU A 134      -7.500  -6.191  22.956  1.00 98.31           H  
ATOM   2131 HD23 LEU A 134      -6.975  -4.723  23.809  1.00 98.31           H  
ATOM   2132  N   THR A 135      -8.147  -3.577  19.331  1.00 98.00           N  
ATOM   2133  H   THR A 135      -8.739  -3.681  20.142  1.00 98.00           H  
ATOM   2134  CA  THR A 135      -8.441  -2.501  18.366  1.00 98.00           C  
ATOM   2135  HA  THR A 135      -8.663  -2.952  17.398  1.00 98.00           H  
ATOM   2136  C   THR A 135      -7.270  -1.526  18.162  1.00 98.00           C  
ATOM   2137  CB  THR A 135      -9.656  -1.691  18.820  1.00 98.00           C  
ATOM   2138  HB  THR A 135      -9.807  -0.857  18.135  1.00 98.00           H  
ATOM   2139  O   THR A 135      -7.219  -0.844  17.136  1.00 98.00           O  
ATOM   2140  CG2 THR A 135     -10.936  -2.512  18.896  1.00 98.00           C  
ATOM   2141 HG21 THR A 135     -10.883  -3.222  19.721  1.00 98.00           H  
ATOM   2142 HG22 THR A 135     -11.790  -1.853  19.055  1.00 98.00           H  
ATOM   2143 HG23 THR A 135     -11.076  -3.071  17.971  1.00 98.00           H  
ATOM   2144  OG1 THR A 135      -9.389  -1.210  20.108  1.00 98.00           O  
ATOM   2145  HG1 THR A 135     -10.130  -0.674  20.402  1.00 98.00           H  
ATOM   2146  N   SER A 136      -6.337  -1.459  19.121  1.00 97.44           N  
ATOM   2147  H   SER A 136      -6.473  -2.046  19.931  1.00 97.44           H  
ATOM   2148  CA  SER A 136      -5.118  -0.641  19.081  1.00 97.44           C  
ATOM   2149  HA  SER A 136      -5.263   0.151  18.346  1.00 97.44           H  
ATOM   2150  C   SER A 136      -3.856  -1.390  18.646  1.00 97.44           C  
ATOM   2151  CB  SER A 136      -4.887   0.039  20.431  1.00 97.44           C  
ATOM   2152  HB2 SER A 136      -5.748   0.671  20.648  1.00 97.44           H  
ATOM   2153  HB3 SER A 136      -4.004   0.676  20.377  1.00 97.44           H  
ATOM   2154  O   SER A 136      -2.777  -0.799  18.688  1.00 97.44           O  
ATOM   2155  OG  SER A 136      -4.727  -0.912  21.470  1.00 97.44           O  
ATOM   2156  HG  SER A 136      -4.009  -1.502  21.227  1.00 97.44           H  
ATOM   2157  N   ASP A 137      -3.969  -2.657  18.249  1.00 97.94           N  
ATOM   2158  H   ASP A 137      -4.873  -3.107  18.223  1.00 97.94           H  
ATOM   2159  CA  ASP A 137      -2.842  -3.407  17.696  1.00 97.94           C  
ATOM   2160  HA  ASP A 137      -1.985  -3.309  18.362  1.00 97.94           H  
ATOM   2161  C   ASP A 137      -2.433  -2.818  16.341  1.00 97.94           C  
ATOM   2162  CB  ASP A 137      -3.191  -4.900  17.592  1.00 97.94           C  
ATOM   2163  HB2 ASP A 137      -4.180  -5.011  17.147  1.00 97.94           H  
ATOM   2164  HB3 ASP A 137      -2.495  -5.386  16.909  1.00 97.94           H  
ATOM   2165  O   ASP A 137      -3.276  -2.458  15.508  1.00 97.94           O  
ATOM   2166  CG  ASP A 137      -3.136  -5.637  18.937  1.00 97.94           C  
ATOM   2167  OD1 ASP A 137      -2.623  -5.068  19.929  1.00 97.94           O  
ATOM   2168  OD2 ASP A 137      -3.667  -6.769  18.990  1.00 97.94           O  
ATOM   2169  N   GLN A 138      -1.124  -2.687  16.125  1.00 97.06           N  
ATOM   2170  H   GLN A 138      -0.484  -3.084  16.798  1.00 97.06           H  
ATOM   2171  CA  GLN A 138      -0.598  -2.166  14.868  1.00 97.06           C  
ATOM   2172  HA  GLN A 138      -1.256  -1.362  14.540  1.00 97.06           H  
ATOM   2173  C   GLN A 138      -0.619  -3.242  13.776  1.00 97.06           C  
ATOM   2174  CB  GLN A 138       0.791  -1.547  15.091  1.00 97.06           C  
ATOM   2175  HB2 GLN A 138       0.782  -1.004  16.036  1.00 97.06           H  
ATOM   2176  HB3 GLN A 138       0.986  -0.836  14.289  1.00 97.06           H  
ATOM   2177  O   GLN A 138      -0.835  -4.424  14.037  1.00 97.06           O  
ATOM   2178  CG  GLN A 138       1.939  -2.562  15.097  1.00 97.06           C  
ATOM   2179  HG2 GLN A 138       2.235  -2.775  14.070  1.00 97.06           H  
ATOM   2180  HG3 GLN A 138       1.612  -3.503  15.540  1.00 97.06           H  
ATOM   2181  CD  GLN A 138       3.163  -2.042  15.831  1.00 97.06           C  
ATOM   2182  NE2 GLN A 138       3.660  -2.765  16.807  1.00 97.06           N  
ATOM   2183 HE21 GLN A 138       4.479  -2.429  17.292  1.00 97.06           H  
ATOM   2184 HE22 GLN A 138       3.212  -3.632  17.068  1.00 97.06           H  
ATOM   2185  OE1 GLN A 138       3.679  -0.976  15.521  1.00 97.06           O  
ATOM   2186  N   THR A 139      -0.349  -2.847  12.531  1.00 96.88           N  
ATOM   2187  H   THR A 139      -0.320  -1.855  12.343  1.00 96.88           H  
ATOM   2188  CA  THR A 139      -0.318  -3.788  11.398  1.00 96.88           C  
ATOM   2189  HA  THR A 139      -1.322  -4.186  11.253  1.00 96.88           H  
ATOM   2190  C   THR A 139       0.573  -5.010  11.630  1.00 96.88           C  
ATOM   2191  CB  THR A 139       0.088  -3.066  10.110  1.00 96.88           C  
ATOM   2192  HB  THR A 139       1.061  -2.594  10.247  1.00 96.88           H  
ATOM   2193  O   THR A 139       0.170  -6.108  11.251  1.00 96.88           O  
ATOM   2194  CG2 THR A 139       0.136  -3.972   8.881  1.00 96.88           C  
ATOM   2195 HG21 THR A 139       0.932  -4.709   8.988  1.00 96.88           H  
ATOM   2196 HG22 THR A 139       0.343  -3.372   7.995  1.00 96.88           H  
ATOM   2197 HG23 THR A 139      -0.819  -4.484   8.761  1.00 96.88           H  
ATOM   2198  OG1 THR A 139      -0.875  -2.079   9.818  1.00 96.88           O  
ATOM   2199  HG1 THR A 139      -0.408  -1.244   9.734  1.00 96.88           H  
ATOM   2200  N   GLU A 140       1.739  -4.840  12.258  1.00 95.12           N  
ATOM   2201  H   GLU A 140       2.003  -3.920  12.580  1.00 95.12           H  
ATOM   2202  CA  GLU A 140       2.655  -5.954  12.535  1.00 95.12           C  
ATOM   2203  HA  GLU A 140       2.789  -6.520  11.613  1.00 95.12           H  
ATOM   2204  C   GLU A 140       2.080  -6.925  13.572  1.00 95.12           C  
ATOM   2205  CB  GLU A 140       4.024  -5.408  12.977  1.00 95.12           C  
ATOM   2206  HB2 GLU A 140       4.274  -4.525  12.389  1.00 95.12           H  
ATOM   2207  HB3 GLU A 140       3.968  -5.097  14.020  1.00 95.12           H  
ATOM   2208  O   GLU A 140       2.066  -8.126  13.333  1.00 95.12           O  
ATOM   2209  CG  GLU A 140       5.148  -6.446  12.813  1.00 95.12           C  
ATOM   2210  HG2 GLU A 140       4.894  -7.339  13.384  1.00 95.12           H  
ATOM   2211  HG3 GLU A 140       6.058  -6.025  13.240  1.00 95.12           H  
ATOM   2212  CD  GLU A 140       5.421  -6.825  11.344  1.00 95.12           C  
ATOM   2213  OE1 GLU A 140       6.162  -7.800  11.104  1.00 95.12           O  
ATOM   2214  OE2 GLU A 140       4.933  -6.123  10.423  1.00 95.12           O  
ATOM   2215  N   ASP A 141       1.494  -6.410  14.655  1.00 97.12           N  
ATOM   2216  H   ASP A 141       1.537  -5.413  14.808  1.00 97.12           H  
ATOM   2217  CA  ASP A 141       0.891  -7.232  15.711  1.00 97.12           C  
ATOM   2218  HA  ASP A 141       1.652  -7.894  16.126  1.00 97.12           H  
ATOM   2219  C   ASP A 141      -0.258  -8.093  15.144  1.00 97.12           C  
ATOM   2220  CB  ASP A 141       0.349  -6.326  16.833  1.00 97.12           C  
ATOM   2221  HB2 ASP A 141      -0.011  -6.951  17.650  1.00 97.12           H  
ATOM   2222  HB3 ASP A 141      -0.503  -5.788  16.417  1.00 97.12           H  
ATOM   2223  O   ASP A 141      -0.378  -9.286  15.428  1.00 97.12           O  
ATOM   2224  CG  ASP A 141       1.307  -5.268  17.403  1.00 97.12           C  
ATOM   2225  OD1 ASP A 141       2.544  -5.444  17.396  1.00 97.12           O  
ATOM   2226  OD2 ASP A 141       0.811  -4.173  17.759  1.00 97.12           O  
ATOM   2227  N   VAL A 142      -1.087  -7.511  14.267  1.00 98.38           N  
ATOM   2228  H   VAL A 142      -0.953  -6.526  14.084  1.00 98.38           H  
ATOM   2229  CA  VAL A 142      -2.167  -8.247  13.590  1.00 98.38           C  
ATOM   2230  HA  VAL A 142      -2.714  -8.811  14.346  1.00 98.38           H  
ATOM   2231  C   VAL A 142      -1.607  -9.264  12.591  1.00 98.38           C  
ATOM   2232  CB  VAL A 142      -3.151  -7.285  12.902  1.00 98.38           C  
ATOM   2233  HB  VAL A 142      -2.612  -6.701  12.157  1.00 98.38           H  
ATOM   2234  O   VAL A 142      -2.158 -10.358  12.459  1.00 98.38           O  
ATOM   2235  CG1 VAL A 142      -4.301  -8.025  12.199  1.00 98.38           C  
ATOM   2236 HG11 VAL A 142      -3.919  -8.682  11.417  1.00 98.38           H  
ATOM   2237 HG12 VAL A 142      -4.975  -7.302  11.738  1.00 98.38           H  
ATOM   2238 HG13 VAL A 142      -4.847  -8.627  12.925  1.00 98.38           H  
ATOM   2239  CG2 VAL A 142      -3.799  -6.329  13.916  1.00 98.38           C  
ATOM   2240 HG21 VAL A 142      -3.045  -5.676  14.356  1.00 98.38           H  
ATOM   2241 HG22 VAL A 142      -4.265  -6.896  14.722  1.00 98.38           H  
ATOM   2242 HG23 VAL A 142      -4.554  -5.707  13.437  1.00 98.38           H  
ATOM   2243  N   LEU A 143      -0.524  -8.937  11.880  1.00 98.06           N  
ATOM   2244  H   LEU A 143      -0.067  -8.057  12.072  1.00 98.06           H  
ATOM   2245  CA  LEU A 143       0.127  -9.866  10.956  1.00 98.06           C  
ATOM   2246  HA  LEU A 143      -0.632 -10.247  10.271  1.00 98.06           H  
ATOM   2247  C   LEU A 143       0.707 -11.076  11.704  1.00 98.06           C  
ATOM   2248  CB  LEU A 143       1.194  -9.109  10.143  1.00 98.06           C  
ATOM   2249  HB2 LEU A 143       0.712  -8.298   9.597  1.00 98.06           H  
ATOM   2250  HB3 LEU A 143       1.910  -8.666  10.835  1.00 98.06           H  
ATOM   2251  O   LEU A 143       0.505 -12.208  11.263  1.00 98.06           O  
ATOM   2252  CG  LEU A 143       1.979  -9.988   9.155  1.00 98.06           C  
ATOM   2253  HG  LEU A 143       2.483 -10.781   9.708  1.00 98.06           H  
ATOM   2254  CD1 LEU A 143       1.083 -10.629   8.089  1.00 98.06           C  
ATOM   2255 HD11 LEU A 143       1.705 -11.193   7.394  1.00 98.06           H  
ATOM   2256 HD12 LEU A 143       0.528  -9.860   7.552  1.00 98.06           H  
ATOM   2257 HD13 LEU A 143       0.391 -11.324   8.565  1.00 98.06           H  
ATOM   2258  CD2 LEU A 143       3.040  -9.156   8.437  1.00 98.06           C  
ATOM   2259 HD21 LEU A 143       2.577  -8.340   7.882  1.00 98.06           H  
ATOM   2260 HD22 LEU A 143       3.621  -9.788   7.765  1.00 98.06           H  
ATOM   2261 HD23 LEU A 143       3.721  -8.733   9.175  1.00 98.06           H  
ATOM   2262  N   GLU A 144       1.352 -10.852  12.848  1.00 97.31           N  
ATOM   2263  H   GLU A 144       1.519  -9.896  13.129  1.00 97.31           H  
ATOM   2264  CA  GLU A 144       1.844 -11.906  13.738  1.00 97.31           C  
ATOM   2265  HA  GLU A 144       2.510 -12.567  13.185  1.00 97.31           H  
ATOM   2266  C   GLU A 144       0.695 -12.765  14.282  1.00 97.31           C  
ATOM   2267  CB  GLU A 144       2.638 -11.290  14.900  1.00 97.31           C  
ATOM   2268  HB2 GLU A 144       2.049 -10.496  15.358  1.00 97.31           H  
ATOM   2269  HB3 GLU A 144       2.805 -12.069  15.644  1.00 97.31           H  
ATOM   2270  O   GLU A 144       0.778 -13.993  14.247  1.00 97.31           O  
ATOM   2271  CG  GLU A 144       4.008 -10.737  14.469  1.00 97.31           C  
ATOM   2272  HG2 GLU A 144       3.869  -9.991  13.687  1.00 97.31           H  
ATOM   2273  HG3 GLU A 144       4.590 -11.555  14.044  1.00 97.31           H  
ATOM   2274  CD  GLU A 144       4.798 -10.113  15.637  1.00 97.31           C  
ATOM   2275  OE1 GLU A 144       5.888  -9.559  15.366  1.00 97.31           O  
ATOM   2276  OE2 GLU A 144       4.349 -10.225  16.802  1.00 97.31           O  
ATOM   2277  N   ALA A 145      -0.423 -12.159  14.697  1.00 98.38           N  
ATOM   2278  H   ALA A 145      -0.420 -11.152  14.778  1.00 98.38           H  
ATOM   2279  CA  ALA A 145      -1.599 -12.902  15.155  1.00 98.38           C  
ATOM   2280  HA  ALA A 145      -1.295 -13.542  15.984  1.00 98.38           H  
ATOM   2281  C   ALA A 145      -2.183 -13.812  14.056  1.00 98.38           C  
ATOM   2282  CB  ALA A 145      -2.642 -11.905  15.673  1.00 98.38           C  
ATOM   2283  HB1 ALA A 145      -3.494 -12.443  16.089  1.00 98.38           H  
ATOM   2284  HB2 ALA A 145      -2.984 -11.260  14.864  1.00 98.38           H  
ATOM   2285  HB3 ALA A 145      -2.202 -11.285  16.455  1.00 98.38           H  
ATOM   2286  O   ALA A 145      -2.565 -14.956  14.321  1.00 98.38           O  
ATOM   2287  N   VAL A 146      -2.229 -13.334  12.807  1.00 98.62           N  
ATOM   2288  H   VAL A 146      -1.916 -12.386  12.660  1.00 98.62           H  
ATOM   2289  CA  VAL A 146      -2.666 -14.134  11.648  1.00 98.62           C  
ATOM   2290  HA  VAL A 146      -3.608 -14.627  11.887  1.00 98.62           H  
ATOM   2291  C   VAL A 146      -1.669 -15.248  11.342  1.00 98.62           C  
ATOM   2292  CB  VAL A 146      -2.894 -13.239  10.416  1.00 98.62           C  
ATOM   2293  HB  VAL A 146      -2.000 -12.643  10.232  1.00 98.62           H  
ATOM   2294  O   VAL A 146      -2.086 -16.379  11.091  1.00 98.62           O  
ATOM   2295  CG1 VAL A 146      -3.208 -14.045   9.147  1.00 98.62           C  
ATOM   2296 HG11 VAL A 146      -2.337 -14.635   8.861  1.00 98.62           H  
ATOM   2297 HG12 VAL A 146      -3.445 -13.367   8.327  1.00 98.62           H  
ATOM   2298 HG13 VAL A 146      -4.053 -14.711   9.325  1.00 98.62           H  
ATOM   2299  CG2 VAL A 146      -4.080 -12.292  10.627  1.00 98.62           C  
ATOM   2300 HG21 VAL A 146      -5.017 -12.848  10.634  1.00 98.62           H  
ATOM   2301 HG22 VAL A 146      -4.087 -11.555   9.824  1.00 98.62           H  
ATOM   2302 HG23 VAL A 146      -3.988 -11.761  11.575  1.00 98.62           H  
ATOM   2303  N   ALA A 147      -0.367 -14.960  11.389  1.00 97.94           N  
ATOM   2304  H   ALA A 147      -0.082 -14.017  11.611  1.00 97.94           H  
ATOM   2305  CA  ALA A 147       0.677 -15.954  11.173  1.00 97.94           C  
ATOM   2306  HA  ALA A 147       0.535 -16.410  10.193  1.00 97.94           H  
ATOM   2307  C   ALA A 147       0.616 -17.076  12.217  1.00 97.94           C  
ATOM   2308  CB  ALA A 147       2.033 -15.250  11.189  1.00 97.94           C  
ATOM   2309  HB1 ALA A 147       2.823 -15.995  11.095  1.00 97.94           H  
ATOM   2310  HB2 ALA A 147       2.175 -14.721  12.131  1.00 97.94           H  
ATOM   2311  HB3 ALA A 147       2.095 -14.537  10.367  1.00 97.94           H  
ATOM   2312  O   ALA A 147       0.560 -18.249  11.844  1.00 97.94           O  
ATOM   2313  N   ALA A 148       0.511 -16.722  13.499  1.00 98.12           N  
ATOM   2314  H   ALA A 148       0.598 -15.743  13.735  1.00 98.12           H  
ATOM   2315  CA  ALA A 148       0.360 -17.672  14.594  1.00 98.12           C  
ATOM   2316  HA  ALA A 148       1.217 -18.345  14.598  1.00 98.12           H  
ATOM   2317  C   ALA A 148      -0.907 -18.524  14.433  1.00 98.12           C  
ATOM   2318  CB  ALA A 148       0.343 -16.888  15.912  1.00 98.12           C  
ATOM   2319  HB1 ALA A 148       1.271 -16.326  16.015  1.00 98.12           H  
ATOM   2320  HB2 ALA A 148      -0.496 -16.192  15.928  1.00 98.12           H  
ATOM   2321  HB3 ALA A 148       0.256 -17.580  16.749  1.00 98.12           H  
ATOM   2322  O   ALA A 148      -0.872 -19.735  14.623  1.00 98.12           O  
ATOM   2323  N   LYS A 149      -2.027 -17.922  14.008  1.00 98.31           N  
ATOM   2324  H   LYS A 149      -2.010 -16.919  13.891  1.00 98.31           H  
ATOM   2325  CA  LYS A 149      -3.280 -18.654  13.761  1.00 98.31           C  
ATOM   2326  HA  LYS A 149      -3.493 -19.229  14.661  1.00 98.31           H  
ATOM   2327  C   LYS A 149      -3.180 -19.672  12.617  1.00 98.31           C  
ATOM   2328  CB  LYS A 149      -4.396 -17.627  13.505  1.00 98.31           C  
ATOM   2329  HB2 LYS A 149      -4.176 -17.079  12.589  1.00 98.31           H  
ATOM   2330  HB3 LYS A 149      -4.397 -16.910  14.327  1.00 98.31           H  
ATOM   2331  O   LYS A 149      -3.970 -20.615  12.582  1.00 98.31           O  
ATOM   2332  CG  LYS A 149      -5.808 -18.218  13.388  1.00 98.31           C  
ATOM   2333  HG2 LYS A 149      -5.876 -18.870  12.516  1.00 98.31           H  
ATOM   2334  HG3 LYS A 149      -6.507 -17.393  13.246  1.00 98.31           H  
ATOM   2335  CD  LYS A 149      -6.205 -18.990  14.649  1.00 98.31           C  
ATOM   2336  HD2 LYS A 149      -5.588 -19.883  14.745  1.00 98.31           H  
ATOM   2337  HD3 LYS A 149      -6.049 -18.348  15.516  1.00 98.31           H  
ATOM   2338  CE  LYS A 149      -7.672 -19.402  14.571  1.00 98.31           C  
ATOM   2339  HE2 LYS A 149      -7.795 -20.090  13.735  1.00 98.31           H  
ATOM   2340  HE3 LYS A 149      -8.267 -18.509  14.376  1.00 98.31           H  
ATOM   2341  NZ  LYS A 149      -8.092 -20.031  15.843  1.00 98.31           N  
ATOM   2342  HZ1 LYS A 149      -7.513 -20.837  16.034  1.00 98.31           H  
ATOM   2343  HZ2 LYS A 149      -9.063 -20.309  15.801  1.00 98.31           H  
ATOM   2344  HZ3 LYS A 149      -7.975 -19.369  16.597  1.00 98.31           H  
ATOM   2345  N   LEU A 150      -2.257 -19.460  11.682  1.00 98.38           N  
ATOM   2346  H   LEU A 150      -1.656 -18.658  11.800  1.00 98.38           H  
ATOM   2347  CA  LEU A 150      -2.014 -20.317  10.520  1.00 98.38           C  
ATOM   2348  HA  LEU A 150      -2.894 -20.935  10.338  1.00 98.38           H  
ATOM   2349  C   LEU A 150      -0.856 -21.306  10.721  1.00 98.38           C  
ATOM   2350  CB  LEU A 150      -1.760 -19.414   9.297  1.00 98.38           C  
ATOM   2351  HB2 LEU A 150      -1.399 -20.022   8.468  1.00 98.38           H  
ATOM   2352  HB3 LEU A 150      -0.967 -18.712   9.554  1.00 98.38           H  
ATOM   2353  O   LEU A 150      -0.575 -22.069   9.797  1.00 98.38           O  
ATOM   2354  CG  LEU A 150      -2.993 -18.630   8.818  1.00 98.38           C  
ATOM   2355  HG  LEU A 150      -3.449 -18.091   9.648  1.00 98.38           H  
ATOM   2356  CD1 LEU A 150      -2.562 -17.613   7.761  1.00 98.38           C  
ATOM   2357 HD11 LEU A 150      -1.799 -16.961   8.187  1.00 98.38           H  
ATOM   2358 HD12 LEU A 150      -2.149 -18.123   6.890  1.00 98.38           H  
ATOM   2359 HD13 LEU A 150      -3.415 -16.997   7.477  1.00 98.38           H  
ATOM   2360  CD2 LEU A 150      -4.047 -19.555   8.200  1.00 98.38           C  
ATOM   2361 HD21 LEU A 150      -3.595 -20.163   7.417  1.00 98.38           H  
ATOM   2362 HD22 LEU A 150      -4.856 -18.960   7.775  1.00 98.38           H  
ATOM   2363 HD23 LEU A 150      -4.462 -20.203   8.972  1.00 98.38           H  
ATOM   2364  N   ASP A 151      -0.182 -21.283  11.875  1.00 98.25           N  
ATOM   2365  H   ASP A 151      -0.517 -20.689  12.621  1.00 98.25           H  
ATOM   2366  CA  ASP A 151       1.083 -21.987  12.125  1.00 98.25           C  
ATOM   2367  HA  ASP A 151       1.440 -21.644  13.097  1.00 98.25           H  
ATOM   2368  C   ASP A 151       2.193 -21.611  11.116  1.00 98.25           C  
ATOM   2369  CB  ASP A 151       0.862 -23.506  12.252  1.00 98.25           C  
ATOM   2370  HB2 ASP A 151       0.544 -23.910  11.291  1.00 98.25           H  
ATOM   2371  HB3 ASP A 151       1.813 -23.977  12.502  1.00 98.25           H  
ATOM   2372  O   ASP A 151       3.031 -22.438  10.735  1.00 98.25           O  
ATOM   2373  CG  ASP A 151      -0.147 -23.899  13.334  1.00 98.25           C  
ATOM   2374  OD1 ASP A 151       0.021 -23.440  14.484  1.00 98.25           O  
ATOM   2375  OD2 ASP A 151      -1.040 -24.724  13.019  1.00 98.25           O  
ATOM   2376  N   LEU A 152       2.194 -20.361  10.636  1.00 97.62           N  
ATOM   2377  H   LEU A 152       1.543 -19.703  11.039  1.00 97.62           H  
ATOM   2378  CA  LEU A 152       3.239 -19.852   9.749  1.00 97.62           C  
ATOM   2379  HA  LEU A 152       3.455 -20.636   9.023  1.00 97.62           H  
ATOM   2380  C   LEU A 152       4.501 -19.524  10.573  1.00 97.62           C  
ATOM   2381  CB  LEU A 152       2.730 -18.621   8.979  1.00 97.62           C  
ATOM   2382  HB2 LEU A 152       2.528 -17.832   9.703  1.00 97.62           H  
ATOM   2383  HB3 LEU A 152       1.792 -18.867   8.481  1.00 97.62           H  
ATOM   2384  O   LEU A 152       4.401 -18.739  11.513  1.00 97.62           O  
ATOM   2385  CG  LEU A 152       3.738 -18.093   7.938  1.00 97.62           C  
ATOM   2386  HG  LEU A 152       4.720 -17.972   8.396  1.00 97.62           H  
ATOM   2387  CD1 LEU A 152       3.865 -19.036   6.733  1.00 97.62           C  
ATOM   2388 HD11 LEU A 152       4.587 -18.625   6.028  1.00 97.62           H  
ATOM   2389 HD12 LEU A 152       4.211 -20.019   7.053  1.00 97.62           H  
ATOM   2390 HD13 LEU A 152       2.896 -19.139   6.244  1.00 97.62           H  
ATOM   2391  CD2 LEU A 152       3.293 -16.729   7.414  1.00 97.62           C  
ATOM   2392 HD21 LEU A 152       2.326 -16.806   6.917  1.00 97.62           H  
ATOM   2393 HD22 LEU A 152       3.215 -16.031   8.248  1.00 97.62           H  
ATOM   2394 HD23 LEU A 152       4.038 -16.345   6.717  1.00 97.62           H  
ATOM   2395  N   PRO A 153       5.685 -20.058  10.219  1.00 96.00           N  
ATOM   2396  CA  PRO A 153       6.922 -19.757  10.936  1.00 96.00           C  
ATOM   2397  HA  PRO A 153       6.816 -20.097  11.966  1.00 96.00           H  
ATOM   2398  C   PRO A 153       7.300 -18.274  10.927  1.00 96.00           C  
ATOM   2399  CB  PRO A 153       8.014 -20.567  10.239  1.00 96.00           C  
ATOM   2400  HB2 PRO A 153       8.778 -20.908  10.937  1.00 96.00           H  
ATOM   2401  HB3 PRO A 153       8.462 -19.974   9.441  1.00 96.00           H  
ATOM   2402  O   PRO A 153       7.159 -17.598   9.903  1.00 96.00           O  
ATOM   2403  CG  PRO A 153       7.259 -21.721   9.605  1.00 96.00           C  
ATOM   2404  HG2 PRO A 153       7.801 -22.086   8.733  1.00 96.00           H  
ATOM   2405  HG3 PRO A 153       7.104 -22.511  10.341  1.00 96.00           H  
ATOM   2406  CD  PRO A 153       5.921 -21.095   9.226  1.00 96.00           C  
ATOM   2407  HD2 PRO A 153       5.144 -21.859   9.239  1.00 96.00           H  
ATOM   2408  HD3 PRO A 153       5.997 -20.636   8.240  1.00 96.00           H  
ATOM   2409  N   ASP A 154       7.887 -17.812  12.032  1.00 93.38           N  
ATOM   2410  H   ASP A 154       7.799 -18.367  12.872  1.00 93.38           H  
ATOM   2411  CA  ASP A 154       8.307 -16.421  12.248  1.00 93.38           C  
ATOM   2412  HA  ASP A 154       7.423 -15.787  12.319  1.00 93.38           H  
ATOM   2413  C   ASP A 154       9.216 -15.880  11.139  1.00 93.38           C  
ATOM   2414  CB  ASP A 154       9.066 -16.308  13.580  1.00 93.38           C  
ATOM   2415  HB2 ASP A 154       9.951 -16.943  13.535  1.00 93.38           H  
ATOM   2416  HB3 ASP A 154       9.402 -15.278  13.700  1.00 93.38           H  
ATOM   2417  O   ASP A 154       9.112 -14.727  10.718  1.00 93.38           O  
ATOM   2418  CG  ASP A 154       8.249 -16.687  14.817  1.00 93.38           C  
ATOM   2419  OD1 ASP A 154       7.018 -16.851  14.689  1.00 93.38           O  
ATOM   2420  OD2 ASP A 154       8.898 -16.870  15.870  1.00 93.38           O  
ATOM   2421  N   ASP A 155      10.115 -16.716  10.618  1.00 92.25           N  
ATOM   2422  H   ASP A 155      10.079 -17.692  10.877  1.00 92.25           H  
ATOM   2423  CA  ASP A 155      11.040 -16.320   9.565  1.00 92.25           C  
ATOM   2424  HA  ASP A 155      11.417 -15.332   9.830  1.00 92.25           H  
ATOM   2425  C   ASP A 155      10.384 -16.156   8.189  1.00 92.25           C  
ATOM   2426  CB  ASP A 155      12.241 -17.268   9.531  1.00 92.25           C  
ATOM   2427  HB2 ASP A 155      12.966 -16.848   8.834  1.00 92.25           H  
ATOM   2428  HB3 ASP A 155      12.703 -17.289  10.518  1.00 92.25           H  
ATOM   2429  O   ASP A 155      11.002 -15.555   7.304  1.00 92.25           O  
ATOM   2430  CG  ASP A 155      11.929 -18.704   9.101  1.00 92.25           C  
ATOM   2431  OD1 ASP A 155      10.886 -19.243   9.526  1.00 92.25           O  
ATOM   2432  OD2 ASP A 155      12.816 -19.248   8.409  1.00 92.25           O  
ATOM   2433  N   LEU A 156       9.137 -16.614   8.031  1.00 95.25           N  
ATOM   2434  H   LEU A 156       8.710 -17.085   8.816  1.00 95.25           H  
ATOM   2435  CA  LEU A 156       8.332 -16.443   6.825  1.00 95.25           C  
ATOM   2436  HA  LEU A 156       9.004 -16.170   6.012  1.00 95.25           H  
ATOM   2437  C   LEU A 156       7.301 -15.312   6.917  1.00 95.25           C  
ATOM   2438  CB  LEU A 156       7.662 -17.770   6.440  1.00 95.25           C  
ATOM   2439  HB2 LEU A 156       7.038 -18.108   7.267  1.00 95.25           H  
ATOM   2440  HB3 LEU A 156       7.014 -17.584   5.583  1.00 95.25           H  
ATOM   2441  O   LEU A 156       6.819 -14.874   5.871  1.00 95.25           O  
ATOM   2442  CG  LEU A 156       8.646 -18.890   6.065  1.00 95.25           C  
ATOM   2443  HG  LEU A 156       9.207 -19.201   6.947  1.00 95.25           H  
ATOM   2444  CD1 LEU A 156       7.845 -20.083   5.552  1.00 95.25           C  
ATOM   2445 HD11 LEU A 156       8.547 -20.871   5.280  1.00 95.25           H  
ATOM   2446 HD12 LEU A 156       7.178 -20.437   6.338  1.00 95.25           H  
ATOM   2447 HD13 LEU A 156       7.269 -19.801   4.671  1.00 95.25           H  
ATOM   2448  CD2 LEU A 156       9.630 -18.490   4.962  1.00 95.25           C  
ATOM   2449 HD21 LEU A 156      10.339 -17.756   5.346  1.00 95.25           H  
ATOM   2450 HD22 LEU A 156       9.101 -18.076   4.104  1.00 95.25           H  
ATOM   2451 HD23 LEU A 156      10.206 -19.359   4.645  1.00 95.25           H  
ATOM   2452  N   ILE A 157       6.992 -14.794   8.113  1.00 95.62           N  
ATOM   2453  H   ILE A 157       7.409 -15.212   8.932  1.00 95.62           H  
ATOM   2454  CA  ILE A 157       5.983 -13.732   8.312  1.00 95.62           C  
ATOM   2455  HA  ILE A 157       5.004 -14.124   8.038  1.00 95.62           H  
ATOM   2456  C   ILE A 157       6.260 -12.533   7.405  1.00 95.62           C  
ATOM   2457  CB  ILE A 157       5.933 -13.289   9.795  1.00 95.62           C  
ATOM   2458  HB  ILE A 157       6.925 -12.964  10.108  1.00 95.62           H  
ATOM   2459  O   ILE A 157       5.373 -12.049   6.701  1.00 95.62           O  
ATOM   2460  CG1 ILE A 157       5.504 -14.489  10.660  1.00 95.62           C  
ATOM   2461 HG12 ILE A 157       4.568 -14.887  10.268  1.00 95.62           H  
ATOM   2462 HG13 ILE A 157       6.251 -15.277  10.566  1.00 95.62           H  
ATOM   2463  CG2 ILE A 157       4.956 -12.115   9.985  1.00 95.62           C  
ATOM   2464 HG21 ILE A 157       3.946 -12.436   9.728  1.00 95.62           H  
ATOM   2465 HG22 ILE A 157       5.236 -11.252   9.382  1.00 95.62           H  
ATOM   2466 HG23 ILE A 157       4.969 -11.772  11.020  1.00 95.62           H  
ATOM   2467  CD1 ILE A 157       5.333 -14.188  12.155  1.00 95.62           C  
ATOM   2468 HD11 ILE A 157       4.468 -13.546  12.321  1.00 95.62           H  
ATOM   2469 HD12 ILE A 157       6.229 -13.704  12.544  1.00 95.62           H  
ATOM   2470 HD13 ILE A 157       5.170 -15.122  12.693  1.00 95.62           H  
ATOM   2471  N   GLY A 158       7.525 -12.118   7.342  1.00 93.69           N  
ATOM   2472  H   GLY A 158       8.188 -12.568   7.958  1.00 93.69           H  
ATOM   2473  CA  GLY A 158       7.939 -10.957   6.568  1.00 93.69           C  
ATOM   2474  HA2 GLY A 158       7.409 -10.081   6.941  1.00 93.69           H  
ATOM   2475  HA3 GLY A 158       9.005 -10.816   6.746  1.00 93.69           H  
ATOM   2476  C   GLY A 158       7.678 -11.066   5.057  1.00 93.69           C  
ATOM   2477  O   GLY A 158       7.605 -10.040   4.389  1.00 93.69           O  
ATOM   2478  N   TYR A 159       7.489 -12.265   4.492  1.00 95.62           N  
ATOM   2479  H   TYR A 159       7.463 -13.082   5.085  1.00 95.62           H  
ATOM   2480  CA  TYR A 159       7.132 -12.429   3.073  1.00 95.62           C  
ATOM   2481  HA  TYR A 159       7.745 -11.760   2.469  1.00 95.62           H  
ATOM   2482  C   TYR A 159       5.683 -12.057   2.772  1.00 95.62           C  
ATOM   2483  CB  TYR A 159       7.416 -13.856   2.607  1.00 95.62           C  
ATOM   2484  HB2 TYR A 159       6.925 -14.566   3.273  1.00 95.62           H  
ATOM   2485  HB3 TYR A 159       6.981 -14.000   1.618  1.00 95.62           H  
ATOM   2486  O   TYR A 159       5.323 -11.894   1.605  1.00 95.62           O  
ATOM   2487  CG  TYR A 159       8.889 -14.172   2.522  1.00 95.62           C  
ATOM   2488  CD1 TYR A 159       9.595 -14.011   1.314  1.00 95.62           C  
ATOM   2489  HD1 TYR A 159       9.096 -13.661   0.422  1.00 95.62           H  
ATOM   2490  CD2 TYR A 159       9.552 -14.632   3.668  1.00 95.62           C  
ATOM   2491  HD2 TYR A 159       9.009 -14.718   4.598  1.00 95.62           H  
ATOM   2492  CE1 TYR A 159      10.954 -14.364   1.249  1.00 95.62           C  
ATOM   2493  HE1 TYR A 159      11.517 -14.275   0.332  1.00 95.62           H  
ATOM   2494  CE2 TYR A 159      10.906 -14.992   3.608  1.00 95.62           C  
ATOM   2495  HE2 TYR A 159      11.406 -15.391   4.478  1.00 95.62           H  
ATOM   2496  OH  TYR A 159      12.874 -15.283   2.314  1.00 95.62           O  
ATOM   2497  HH  TYR A 159      13.153 -15.538   1.431  1.00 95.62           H  
ATOM   2498  CZ  TYR A 159      11.592 -14.881   2.386  1.00 95.62           C  
ATOM   2499  N   PHE A 160       4.854 -11.866   3.793  1.00 96.75           N  
ATOM   2500  H   PHE A 160       5.213 -11.955   4.733  1.00 96.75           H  
ATOM   2501  CA  PHE A 160       3.444 -11.540   3.657  1.00 96.75           C  
ATOM   2502  HA  PHE A 160       3.167 -11.554   2.603  1.00 96.75           H  
ATOM   2503  C   PHE A 160       3.151 -10.131   4.163  1.00 96.75           C  
ATOM   2504  CB  PHE A 160       2.605 -12.621   4.346  1.00 96.75           C  
ATOM   2505  HB2 PHE A 160       1.553 -12.349   4.263  1.00 96.75           H  
ATOM   2506  HB3 PHE A 160       2.860 -12.659   5.405  1.00 96.75           H  
ATOM   2507  O   PHE A 160       3.979  -9.448   4.762  1.00 96.75           O  
ATOM   2508  CG  PHE A 160       2.792 -13.995   3.729  1.00 96.75           C  
ATOM   2509  CD1 PHE A 160       1.982 -14.405   2.654  1.00 96.75           C  
ATOM   2510  HD1 PHE A 160       1.193 -13.758   2.298  1.00 96.75           H  
ATOM   2511  CD2 PHE A 160       3.806 -14.848   4.200  1.00 96.75           C  
ATOM   2512  HD2 PHE A 160       4.433 -14.536   5.023  1.00 96.75           H  
ATOM   2513  CE1 PHE A 160       2.191 -15.656   2.045  1.00 96.75           C  
ATOM   2514  HE1 PHE A 160       1.573 -15.967   1.216  1.00 96.75           H  
ATOM   2515  CE2 PHE A 160       4.015 -16.100   3.596  1.00 96.75           C  
ATOM   2516  HE2 PHE A 160       4.802 -16.743   3.961  1.00 96.75           H  
ATOM   2517  CZ  PHE A 160       3.207 -16.505   2.519  1.00 96.75           C  
ATOM   2518  HZ  PHE A 160       3.369 -17.467   2.056  1.00 96.75           H  
ATOM   2519  N   SER A 161       1.973  -9.626   3.828  1.00 96.81           N  
ATOM   2520  H   SER A 161       1.349 -10.186   3.265  1.00 96.81           H  
ATOM   2521  CA  SER A 161       1.464  -8.365   4.354  1.00 96.81           C  
ATOM   2522  HA  SER A 161       1.795  -8.241   5.385  1.00 96.81           H  
ATOM   2523  C   SER A 161      -0.053  -8.370   4.347  1.00 96.81           C  
ATOM   2524  CB  SER A 161       1.970  -7.186   3.522  1.00 96.81           C  
ATOM   2525  HB2 SER A 161       1.455  -6.277   3.835  1.00 96.81           H  
ATOM   2526  HB3 SER A 161       1.752  -7.364   2.469  1.00 96.81           H  
ATOM   2527  O   SER A 161      -0.686  -9.135   3.614  1.00 96.81           O  
ATOM   2528  OG  SER A 161       3.365  -7.011   3.703  1.00 96.81           O  
ATOM   2529  HG  SER A 161       3.692  -7.795   4.150  1.00 96.81           H  
ATOM   2530  N   LEU A 162      -0.620  -7.471   5.144  1.00 98.12           N  
ATOM   2531  H   LEU A 162      -0.032  -6.909   5.743  1.00 98.12           H  
ATOM   2532  CA  LEU A 162      -2.047  -7.203   5.169  1.00 98.12           C  
ATOM   2533  HA  LEU A 162      -2.584  -8.105   4.875  1.00 98.12           H  
ATOM   2534  C   LEU A 162      -2.393  -6.106   4.159  1.00 98.12           C  
ATOM   2535  CB  LEU A 162      -2.473  -6.844   6.601  1.00 98.12           C  
ATOM   2536  HB2 LEU A 162      -1.977  -5.916   6.889  1.00 98.12           H  
ATOM   2537  HB3 LEU A 162      -3.548  -6.668   6.604  1.00 98.12           H  
ATOM   2538  O   LEU A 162      -1.745  -5.056   4.091  1.00 98.12           O  
ATOM   2539  CG  LEU A 162      -2.149  -7.916   7.660  1.00 98.12           C  
ATOM   2540  HG  LEU A 162      -1.071  -8.071   7.699  1.00 98.12           H  
ATOM   2541  CD1 LEU A 162      -2.604  -7.424   9.029  1.00 98.12           C  
ATOM   2542 HD11 LEU A 162      -3.683  -7.276   9.052  1.00 98.12           H  
ATOM   2543 HD12 LEU A 162      -2.326  -8.162   9.782  1.00 98.12           H  
ATOM   2544 HD13 LEU A 162      -2.097  -6.493   9.284  1.00 98.12           H  
ATOM   2545  CD2 LEU A 162      -2.830  -9.257   7.372  1.00 98.12           C  
ATOM   2546 HD21 LEU A 162      -2.601  -9.954   8.178  1.00 98.12           H  
ATOM   2547 HD22 LEU A 162      -3.911  -9.128   7.312  1.00 98.12           H  
ATOM   2548 HD23 LEU A 162      -2.455  -9.683   6.441  1.00 98.12           H  
ATOM   2549  N   PHE A 163      -3.434  -6.345   3.372  1.00 97.69           N  
ATOM   2550  H   PHE A 163      -3.878  -7.250   3.436  1.00 97.69           H  
ATOM   2551  CA  PHE A 163      -3.945  -5.412   2.377  1.00 97.69           C  
ATOM   2552  HA  PHE A 163      -3.387  -4.477   2.422  1.00 97.69           H  
ATOM   2553  C   PHE A 163      -5.400  -5.098   2.673  1.00 97.69           C  
ATOM   2554  CB  PHE A 163      -3.787  -5.989   0.966  1.00 97.69           C  
ATOM   2555  HB2 PHE A 163      -4.321  -6.938   0.907  1.00 97.69           H  
ATOM   2556  HB3 PHE A 163      -4.261  -5.306   0.261  1.00 97.69           H  
ATOM   2557  O   PHE A 163      -6.198  -6.000   2.908  1.00 97.69           O  
ATOM   2558  CG  PHE A 163      -2.348  -6.209   0.544  1.00 97.69           C  
ATOM   2559  CD1 PHE A 163      -1.688  -5.270  -0.273  1.00 97.69           C  
ATOM   2560  HD1 PHE A 163      -2.209  -4.387  -0.614  1.00 97.69           H  
ATOM   2561  CD2 PHE A 163      -1.663  -7.363   0.969  1.00 97.69           C  
ATOM   2562  HD2 PHE A 163      -2.162  -8.091   1.592  1.00 97.69           H  
ATOM   2563  CE1 PHE A 163      -0.356  -5.499  -0.665  1.00 97.69           C  
ATOM   2564  HE1 PHE A 163       0.156  -4.807  -1.318  1.00 97.69           H  
ATOM   2565  CE2 PHE A 163      -0.328  -7.577   0.590  1.00 97.69           C  
ATOM   2566  HE2 PHE A 163       0.185  -8.470   0.916  1.00 97.69           H  
ATOM   2567  CZ  PHE A 163       0.325  -6.649  -0.235  1.00 97.69           C  
ATOM   2568  HZ  PHE A 163       1.338  -6.837  -0.557  1.00 97.69           H  
ATOM   2569  N   LEU A 164      -5.755  -3.820   2.607  1.00 96.81           N  
ATOM   2570  H   LEU A 164      -5.054  -3.141   2.345  1.00 96.81           H  
ATOM   2571  CA  LEU A 164      -7.144  -3.405   2.549  1.00 96.81           C  
ATOM   2572  HA  LEU A 164      -7.731  -4.017   3.233  1.00 96.81           H  
ATOM   2573  C   LEU A 164      -7.646  -3.622   1.119  1.00 96.81           C  
ATOM   2574  CB  LEU A 164      -7.233  -1.939   2.984  1.00 96.81           C  
ATOM   2575  HB2 LEU A 164      -6.799  -1.832   3.978  1.00 96.81           H  
ATOM   2576  HB3 LEU A 164      -6.637  -1.349   2.289  1.00 96.81           H  
ATOM   2577  O   LEU A 164      -7.070  -3.088   0.163  1.00 96.81           O  
ATOM   2578  CG  LEU A 164      -8.671  -1.401   3.005  1.00 96.81           C  
ATOM   2579  HG  LEU A 164      -9.166  -1.635   2.062  1.00 96.81           H  
ATOM   2580  CD1 LEU A 164      -9.486  -1.983   4.160  1.00 96.81           C  
ATOM   2581 HD11 LEU A 164      -9.647  -3.051   4.009  1.00 96.81           H  
ATOM   2582 HD12 LEU A 164     -10.460  -1.495   4.202  1.00 96.81           H  
ATOM   2583 HD13 LEU A 164      -8.973  -1.827   5.109  1.00 96.81           H  
ATOM   2584  CD2 LEU A 164      -8.621   0.121   3.133  1.00 96.81           C  
ATOM   2585 HD21 LEU A 164      -9.597   0.519   2.856  1.00 96.81           H  
ATOM   2586 HD22 LEU A 164      -7.892   0.535   2.436  1.00 96.81           H  
ATOM   2587 HD23 LEU A 164      -8.368   0.406   4.154  1.00 96.81           H  
ATOM   2588  N   VAL A 165      -8.725  -4.379   0.978  1.00 97.00           N  
ATOM   2589  H   VAL A 165      -9.143  -4.781   1.805  1.00 97.00           H  
ATOM   2590  CA  VAL A 165      -9.384  -4.646  -0.301  1.00 97.00           C  
ATOM   2591  HA  VAL A 165      -8.936  -4.016  -1.069  1.00 97.00           H  
ATOM   2592  C   VAL A 165     -10.857  -4.274  -0.226  1.00 97.00           C  
ATOM   2593  CB  VAL A 165      -9.207  -6.106  -0.758  1.00 97.00           C  
ATOM   2594  HB  VAL A 165      -9.572  -6.163  -1.784  1.00 97.00           H  
ATOM   2595  O   VAL A 165     -11.428  -4.214   0.861  1.00 97.00           O  
ATOM   2596  CG1 VAL A 165      -7.734  -6.542  -0.758  1.00 97.00           C  
ATOM   2597 HG11 VAL A 165      -7.121  -5.813  -1.287  1.00 97.00           H  
ATOM   2598 HG12 VAL A 165      -7.637  -7.508  -1.254  1.00 97.00           H  
ATOM   2599 HG13 VAL A 165      -7.369  -6.635   0.265  1.00 97.00           H  
ATOM   2600  CG2 VAL A 165     -10.008  -7.103   0.084  1.00 97.00           C  
ATOM   2601 HG21 VAL A 165      -9.897  -8.106  -0.329  1.00 97.00           H  
ATOM   2602 HG22 VAL A 165     -11.071  -6.865   0.059  1.00 97.00           H  
ATOM   2603 HG23 VAL A 165      -9.659  -7.089   1.116  1.00 97.00           H  
ATOM   2604  N   ARG A 166     -11.473  -4.052  -1.384  1.00 95.88           N  
ATOM   2605  H   ARG A 166     -10.916  -4.086  -2.226  1.00 95.88           H  
ATOM   2606  CA  ARG A 166     -12.925  -4.025  -1.549  1.00 95.88           C  
ATOM   2607  HA  ARG A 166     -13.410  -4.001  -0.573  1.00 95.88           H  
ATOM   2608  C   ARG A 166     -13.351  -5.310  -2.250  1.00 95.88           C  
ATOM   2609  CB  ARG A 166     -13.327  -2.762  -2.316  1.00 95.88           C  
ATOM   2610  HB2 ARG A 166     -12.884  -1.896  -1.825  1.00 95.88           H  
ATOM   2611  HB3 ARG A 166     -12.938  -2.818  -3.333  1.00 95.88           H  
ATOM   2612  O   ARG A 166     -12.856  -5.611  -3.334  1.00 95.88           O  
ATOM   2613  CG  ARG A 166     -14.846  -2.572  -2.368  1.00 95.88           C  
ATOM   2614  HG2 ARG A 166     -15.320  -3.445  -2.816  1.00 95.88           H  
ATOM   2615  HG3 ARG A 166     -15.228  -2.436  -1.356  1.00 95.88           H  
ATOM   2616  CD  ARG A 166     -15.173  -1.337  -3.212  1.00 95.88           C  
ATOM   2617  HD2 ARG A 166     -14.807  -1.502  -4.225  1.00 95.88           H  
ATOM   2618  HD3 ARG A 166     -14.672  -0.469  -2.783  1.00 95.88           H  
ATOM   2619  NE  ARG A 166     -16.618  -1.092  -3.240  1.00 95.88           N  
ATOM   2620  HE  ARG A 166     -17.189  -1.554  -2.547  1.00 95.88           H  
ATOM   2621  NH1 ARG A 166     -16.753   0.394  -4.986  1.00 95.88           N  
ATOM   2622 HH11 ARG A 166     -17.329   0.971  -5.582  1.00 95.88           H  
ATOM   2623 HH12 ARG A 166     -15.757   0.308  -5.128  1.00 95.88           H  
ATOM   2624  NH2 ARG A 166     -18.600  -0.269  -3.900  1.00 95.88           N  
ATOM   2625 HH21 ARG A 166     -18.979  -0.819  -3.142  1.00 95.88           H  
ATOM   2626 HH22 ARG A 166     -19.217   0.242  -4.515  1.00 95.88           H  
ATOM   2627  CZ  ARG A 166     -17.312  -0.321  -4.048  1.00 95.88           C  
ATOM   2628  N   GLU A 167     -14.218  -6.072  -1.612  1.00 94.31           N  
ATOM   2629  H   GLU A 167     -14.584  -5.751  -0.727  1.00 94.31           H  
ATOM   2630  CA  GLU A 167     -14.849  -7.256  -2.178  1.00 94.31           C  
ATOM   2631  HA  GLU A 167     -14.106  -7.835  -2.726  1.00 94.31           H  
ATOM   2632  C   GLU A 167     -15.935  -6.836  -3.170  1.00 94.31           C  
ATOM   2633  CB  GLU A 167     -15.372  -8.124  -1.026  1.00 94.31           C  
ATOM   2634  HB2 GLU A 167     -16.144  -7.577  -0.485  1.00 94.31           H  
ATOM   2635  HB3 GLU A 167     -14.540  -8.308  -0.346  1.00 94.31           H  
ATOM   2636  O   GLU A 167     -16.755  -5.960  -2.888  1.00 94.31           O  
ATOM   2637  CG  GLU A 167     -15.929  -9.478  -1.480  1.00 94.31           C  
ATOM   2638  HG2 GLU A 167     -16.863  -9.316  -2.019  1.00 94.31           H  
ATOM   2639  HG3 GLU A 167     -15.213  -9.935  -2.163  1.00 94.31           H  
ATOM   2640  CD  GLU A 167     -16.180 -10.426  -0.291  1.00 94.31           C  
ATOM   2641  OE1 GLU A 167     -16.097 -11.654  -0.510  1.00 94.31           O  
ATOM   2642  OE2 GLU A 167     -16.396  -9.936   0.847  1.00 94.31           O  
ATOM   2643  N   LYS A 168     -15.889  -7.427  -4.360  1.00 90.88           N  
ATOM   2644  H   LYS A 168     -15.178  -8.128  -4.515  1.00 90.88           H  
ATOM   2645  CA  LYS A 168     -16.878  -7.244  -5.420  1.00 90.88           C  
ATOM   2646  HA  LYS A 168     -17.366  -6.276  -5.307  1.00 90.88           H  
ATOM   2647  C   LYS A 168     -17.958  -8.317  -5.338  1.00 90.88           C  
ATOM   2648  CB  LYS A 168     -16.177  -7.320  -6.774  1.00 90.88           C  
ATOM   2649  HB2 LYS A 168     -16.926  -7.294  -7.566  1.00 90.88           H  
ATOM   2650  HB3 LYS A 168     -15.654  -8.275  -6.822  1.00 90.88           H  
ATOM   2651  O   LYS A 168     -17.801  -9.332  -4.666  1.00 90.88           O  
ATOM   2652  CG  LYS A 168     -15.159  -6.208  -7.020  1.00 90.88           C  
ATOM   2653  HG2 LYS A 168     -15.620  -5.232  -6.871  1.00 90.88           H  
ATOM   2654  HG3 LYS A 168     -14.312  -6.323  -6.344  1.00 90.88           H  
ATOM   2655  CD  LYS A 168     -14.698  -6.349  -8.470  1.00 90.88           C  
ATOM   2656  HD2 LYS A 168     -14.415  -7.385  -8.660  1.00 90.88           H  
ATOM   2657  HD3 LYS A 168     -15.516  -6.081  -9.139  1.00 90.88           H  
ATOM   2658  CE  LYS A 168     -13.503  -5.448  -8.715  1.00 90.88           C  
ATOM   2659  HE2 LYS A 168     -13.777  -4.408  -8.538  1.00 90.88           H  
ATOM   2660  HE3 LYS A 168     -12.726  -5.710  -7.997  1.00 90.88           H  
ATOM   2661  NZ  LYS A 168     -12.984  -5.628 -10.079  1.00 90.88           N  
ATOM   2662  HZ1 LYS A 168     -13.634  -5.266 -10.763  1.00 90.88           H  
ATOM   2663  HZ2 LYS A 168     -12.116  -5.117 -10.144  1.00 90.88           H  
ATOM   2664  HZ3 LYS A 168     -12.788  -6.603 -10.253  1.00 90.88           H  
ATOM   2665  N   GLU A 169     -19.028  -8.121  -6.101  1.00 87.12           N  
ATOM   2666  H   GLU A 169     -19.106  -7.255  -6.615  1.00 87.12           H  
ATOM   2667  CA  GLU A 169     -20.152  -9.063  -6.184  1.00 87.12           C  
ATOM   2668  HA  GLU A 169     -20.583  -9.198  -5.192  1.00 87.12           H  
ATOM   2669  C   GLU A 169     -19.752 -10.460  -6.691  1.00 87.12           C  
ATOM   2670  CB  GLU A 169     -21.229  -8.479  -7.110  1.00 87.12           C  
ATOM   2671  HB2 GLU A 169     -20.797  -8.324  -8.098  1.00 87.12           H  
ATOM   2672  HB3 GLU A 169     -22.039  -9.204  -7.195  1.00 87.12           H  
ATOM   2673  O   GLU A 169     -20.370 -11.450  -6.312  1.00 87.12           O  
ATOM   2674  CG  GLU A 169     -21.813  -7.152  -6.594  1.00 87.12           C  
ATOM   2675  HG2 GLU A 169     -22.192  -7.310  -5.585  1.00 87.12           H  
ATOM   2676  HG3 GLU A 169     -21.019  -6.408  -6.545  1.00 87.12           H  
ATOM   2677  CD  GLU A 169     -22.945  -6.606  -7.482  1.00 87.12           C  
ATOM   2678  OE1 GLU A 169     -23.586  -5.623  -7.048  1.00 87.12           O  
ATOM   2679  OE2 GLU A 169     -23.149  -7.140  -8.596  1.00 87.12           O  
ATOM   2680  N   ASP A 170     -18.700 -10.565  -7.508  1.00 82.38           N  
ATOM   2681  H   ASP A 170     -18.166  -9.736  -7.723  1.00 82.38           H  
ATOM   2682  CA  ASP A 170     -18.148 -11.836  -7.999  1.00 82.38           C  
ATOM   2683  HA  ASP A 170     -18.972 -12.540  -8.112  1.00 82.38           H  
ATOM   2684  C   ASP A 170     -17.155 -12.495  -7.017  1.00 82.38           C  
ATOM   2685  CB  ASP A 170     -17.534 -11.623  -9.400  1.00 82.38           C  
ATOM   2686  HB2 ASP A 170     -18.298 -11.206 -10.055  1.00 82.38           H  
ATOM   2687  HB3 ASP A 170     -17.249 -12.593  -9.808  1.00 82.38           H  
ATOM   2688  O   ASP A 170     -16.532 -13.506  -7.344  1.00 82.38           O  
ATOM   2689  CG  ASP A 170     -16.307 -10.699  -9.428  1.00 82.38           C  
ATOM   2690  OD1 ASP A 170     -16.000 -10.075  -8.388  1.00 82.38           O  
ATOM   2691  OD2 ASP A 170     -15.682 -10.568 -10.505  1.00 82.38           O  
ATOM   2692  N   GLY A 171     -16.975 -11.922  -5.821  1.00 81.94           N  
ATOM   2693  H   GLY A 171     -17.522 -11.102  -5.601  1.00 81.94           H  
ATOM   2694  CA  GLY A 171     -15.986 -12.353  -4.829  1.00 81.94           C  
ATOM   2695  HA2 GLY A 171     -16.232 -11.897  -3.870  1.00 81.94           H  
ATOM   2696  HA3 GLY A 171     -16.034 -13.436  -4.721  1.00 81.94           H  
ATOM   2697  C   GLY A 171     -14.546 -11.966  -5.182  1.00 81.94           C  
ATOM   2698  O   GLY A 171     -13.611 -12.300  -4.446  1.00 81.94           O  
ATOM   2699  N   ALA A 172     -14.322 -11.262  -6.298  1.00 88.81           N  
ATOM   2700  H   ALA A 172     -15.101 -10.992  -6.881  1.00 88.81           H  
ATOM   2701  CA  ALA A 172     -13.013 -10.718  -6.610  1.00 88.81           C  
ATOM   2702  HA  ALA A 172     -12.283 -11.508  -6.435  1.00 88.81           H  
ATOM   2703  C   ALA A 172     -12.677  -9.549  -5.673  1.00 88.81           C  
ATOM   2704  CB  ALA A 172     -12.919 -10.343  -8.091  1.00 88.81           C  
ATOM   2705  HB1 ALA A 172     -11.889 -10.104  -8.354  1.00 88.81           H  
ATOM   2706  HB2 ALA A 172     -13.549  -9.476  -8.291  1.00 88.81           H  
ATOM   2707  HB3 ALA A 172     -13.265 -11.174  -8.706  1.00 88.81           H  
ATOM   2708  O   ALA A 172     -13.544  -8.862  -5.135  1.00 88.81           O  
ATOM   2709  N   PHE A 173     -11.381  -9.305  -5.488  1.00 94.44           N  
ATOM   2710  H   PHE A 173     -10.709  -9.860  -5.999  1.00 94.44           H  
ATOM   2711  CA  PHE A 173     -10.888  -8.245  -4.614  1.00 94.44           C  
ATOM   2712  HA  PHE A 173     -11.714  -7.821  -4.043  1.00 94.44           H  
ATOM   2713  C   PHE A 173     -10.277  -7.106  -5.429  1.00 94.44           C  
ATOM   2714  CB  PHE A 173      -9.879  -8.828  -3.611  1.00 94.44           C  
ATOM   2715  HB2 PHE A 173      -9.511  -8.021  -2.978  1.00 94.44           H  
ATOM   2716  HB3 PHE A 173      -9.023  -9.211  -4.168  1.00 94.44           H  
ATOM   2717  O   PHE A 173      -9.317  -7.318  -6.171  1.00 94.44           O  
ATOM   2718  CG  PHE A 173     -10.408  -9.930  -2.706  1.00 94.44           C  
ATOM   2719  CD1 PHE A 173     -11.675  -9.817  -2.097  1.00 94.44           C  
ATOM   2720  HD1 PHE A 173     -12.288  -8.942  -2.254  1.00 94.44           H  
ATOM   2721  CD2 PHE A 173      -9.623 -11.075  -2.461  1.00 94.44           C  
ATOM   2722  HD2 PHE A 173      -8.629 -11.156  -2.875  1.00 94.44           H  
ATOM   2723  CE1 PHE A 173     -12.169 -10.855  -1.291  1.00 94.44           C  
ATOM   2724  HE1 PHE A 173     -13.153 -10.782  -0.851  1.00 94.44           H  
ATOM   2725  CE2 PHE A 173     -10.121 -12.117  -1.659  1.00 94.44           C  
ATOM   2726  HE2 PHE A 173      -9.525 -12.999  -1.476  1.00 94.44           H  
ATOM   2727  CZ  PHE A 173     -11.397 -12.008  -1.081  1.00 94.44           C  
ATOM   2728  HZ  PHE A 173     -11.792 -12.808  -0.472  1.00 94.44           H  
ATOM   2729  N   SER A 174     -10.774  -5.887  -5.227  1.00 95.56           N  
ATOM   2730  H   SER A 174     -11.613  -5.798  -4.672  1.00 95.56           H  
ATOM   2731  CA  SER A 174     -10.099  -4.653  -5.633  1.00 95.56           C  
ATOM   2732  HA  SER A 174      -9.547  -4.818  -6.558  1.00 95.56           H  
ATOM   2733  C   SER A 174      -9.139  -4.221  -4.530  1.00 95.56           C  
ATOM   2734  CB  SER A 174     -11.100  -3.524  -5.879  1.00 95.56           C  
ATOM   2735  HB2 SER A 174     -11.679  -3.351  -4.971  1.00 95.56           H  
ATOM   2736  HB3 SER A 174     -10.564  -2.610  -6.135  1.00 95.56           H  
ATOM   2737  O   SER A 174      -9.561  -3.772  -3.464  1.00 95.56           O  
ATOM   2738  OG  SER A 174     -11.977  -3.847  -6.921  1.00 95.56           O  
ATOM   2739  HG  SER A 174     -11.768  -3.277  -7.665  1.00 95.56           H  
ATOM   2740  N   PHE A 175      -7.834  -4.335  -4.761  1.00 96.06           N  
ATOM   2741  H   PHE A 175      -7.532  -4.751  -5.630  1.00 96.06           H  
ATOM   2742  CA  PHE A 175      -6.825  -3.913  -3.786  1.00 96.06           C  
ATOM   2743  HA  PHE A 175      -7.091  -4.324  -2.812  1.00 96.06           H  
ATOM   2744  C   PHE A 175      -6.801  -2.390  -3.645  1.00 96.06           C  
ATOM   2745  CB  PHE A 175      -5.451  -4.472  -4.169  1.00 96.06           C  
ATOM   2746  HB2 PHE A 175      -4.689  -3.936  -3.604  1.00 96.06           H  
ATOM   2747  HB3 PHE A 175      -5.267  -4.289  -5.227  1.00 96.06           H  
ATOM   2748  O   PHE A 175      -6.523  -1.679  -4.610  1.00 96.06           O  
ATOM   2749  CG  PHE A 175      -5.310  -5.952  -3.874  1.00 96.06           C  
ATOM   2750  CD1 PHE A 175      -4.561  -6.378  -2.760  1.00 96.06           C  
ATOM   2751  HD1 PHE A 175      -4.054  -5.656  -2.137  1.00 96.06           H  
ATOM   2752  CD2 PHE A 175      -5.967  -6.904  -4.675  1.00 96.06           C  
ATOM   2753  HD2 PHE A 175      -6.550  -6.594  -5.529  1.00 96.06           H  
ATOM   2754  CE1 PHE A 175      -4.487  -7.745  -2.438  1.00 96.06           C  
ATOM   2755  HE1 PHE A 175      -3.931  -8.065  -1.568  1.00 96.06           H  
ATOM   2756  CE2 PHE A 175      -5.898  -8.269  -4.348  1.00 96.06           C  
ATOM   2757  HE2 PHE A 175      -6.430  -8.994  -4.946  1.00 96.06           H  
ATOM   2758  CZ  PHE A 175      -5.167  -8.688  -3.227  1.00 96.06           C  
ATOM   2759  HZ  PHE A 175      -5.157  -9.734  -2.959  1.00 96.06           H  
ATOM   2760  N   VAL A 176      -7.083  -1.891  -2.441  1.00 93.56           N  
ATOM   2761  H   VAL A 176      -7.292  -2.532  -1.690  1.00 93.56           H  
ATOM   2762  CA  VAL A 176      -7.146  -0.452  -2.148  1.00 93.56           C  
ATOM   2763  HA  VAL A 176      -7.452   0.087  -3.044  1.00 93.56           H  
ATOM   2764  C   VAL A 176      -5.771   0.064  -1.747  1.00 93.56           C  
ATOM   2765  CB  VAL A 176      -8.176  -0.156  -1.038  1.00 93.56           C  
ATOM   2766  HB  VAL A 176      -7.865  -0.650  -0.117  1.00 93.56           H  
ATOM   2767  O   VAL A 176      -5.307   1.072  -2.276  1.00 93.56           O  
ATOM   2768  CG1 VAL A 176      -8.285   1.345  -0.744  1.00 93.56           C  
ATOM   2769 HG11 VAL A 176      -9.043   1.516   0.021  1.00 93.56           H  
ATOM   2770 HG12 VAL A 176      -8.567   1.881  -1.650  1.00 93.56           H  
ATOM   2771 HG13 VAL A 176      -7.336   1.738  -0.380  1.00 93.56           H  
ATOM   2772  CG2 VAL A 176      -9.573  -0.667  -1.406  1.00 93.56           C  
ATOM   2773 HG21 VAL A 176      -9.552  -1.741  -1.596  1.00 93.56           H  
ATOM   2774 HG22 VAL A 176     -10.250  -0.493  -0.570  1.00 93.56           H  
ATOM   2775 HG23 VAL A 176      -9.941  -0.157  -2.296  1.00 93.56           H  
ATOM   2776  N   ARG A 177      -5.121  -0.613  -0.792  1.00 92.44           N  
ATOM   2777  H   ARG A 177      -5.576  -1.427  -0.405  1.00 92.44           H  
ATOM   2778  CA  ARG A 177      -3.773  -0.278  -0.308  1.00 92.44           C  
ATOM   2779  HA  ARG A 177      -3.122  -0.166  -1.175  1.00 92.44           H  
ATOM   2780  C   ARG A 177      -3.205  -1.382   0.580  1.00 92.44           C  
ATOM   2781  CB  ARG A 177      -3.776   1.075   0.428  1.00 92.44           C  
ATOM   2782  HB2 ARG A 177      -4.016   1.859  -0.289  1.00 92.44           H  
ATOM   2783  HB3 ARG A 177      -2.774   1.283   0.802  1.00 92.44           H  
ATOM   2784  O   ARG A 177      -3.944  -2.059   1.289  1.00 92.44           O  
ATOM   2785  CG  ARG A 177      -4.765   1.158   1.597  1.00 92.44           C  
ATOM   2786  HG2 ARG A 177      -4.354   0.616   2.449  1.00 92.44           H  
ATOM   2787  HG3 ARG A 177      -5.721   0.708   1.329  1.00 92.44           H  
ATOM   2788  CD  ARG A 177      -5.022   2.628   1.951  1.00 92.44           C  
ATOM   2789  HD2 ARG A 177      -5.593   3.089   1.145  1.00 92.44           H  
ATOM   2790  HD3 ARG A 177      -4.075   3.161   2.030  1.00 92.44           H  
ATOM   2791  NE  ARG A 177      -5.773   2.756   3.214  1.00 92.44           N  
ATOM   2792  HE  ARG A 177      -6.760   2.962   3.170  1.00 92.44           H  
ATOM   2793  NH1 ARG A 177      -3.986   2.340   4.532  1.00 92.44           N  
ATOM   2794 HH11 ARG A 177      -3.609   2.165   5.453  1.00 92.44           H  
ATOM   2795 HH12 ARG A 177      -3.389   2.150   3.740  1.00 92.44           H  
ATOM   2796  NH2 ARG A 177      -5.938   2.733   5.499  1.00 92.44           N  
ATOM   2797 HH21 ARG A 177      -6.923   2.952   5.519  1.00 92.44           H  
ATOM   2798 HH22 ARG A 177      -5.422   2.570   6.353  1.00 92.44           H  
ATOM   2799  CZ  ARG A 177      -5.242   2.617   4.411  1.00 92.44           C  
ATOM   2800  N   LYS A 178      -1.879  -1.501   0.609  1.00 94.94           N  
ATOM   2801  H   LYS A 178      -1.344  -0.925  -0.025  1.00 94.94           H  
ATOM   2802  CA  LYS A 178      -1.163  -2.231   1.665  1.00 94.94           C  
ATOM   2803  HA  LYS A 178      -1.610  -3.215   1.800  1.00 94.94           H  
ATOM   2804  C   LYS A 178      -1.291  -1.468   2.988  1.00 94.94           C  
ATOM   2805  CB  LYS A 178       0.300  -2.413   1.237  1.00 94.94           C  
ATOM   2806  HB2 LYS A 178       0.756  -1.433   1.096  1.00 94.94           H  
ATOM   2807  HB3 LYS A 178       0.329  -2.951   0.289  1.00 94.94           H  
ATOM   2808  O   LYS A 178      -1.052  -0.255   2.994  1.00 94.94           O  
ATOM   2809  CG  LYS A 178       1.117  -3.182   2.279  1.00 94.94           C  
ATOM   2810  HG2 LYS A 178       0.608  -4.112   2.531  1.00 94.94           H  
ATOM   2811  HG3 LYS A 178       1.202  -2.568   3.175  1.00 94.94           H  
ATOM   2812  CD  LYS A 178       2.529  -3.502   1.775  1.00 94.94           C  
ATOM   2813  HD2 LYS A 178       2.461  -4.263   0.998  1.00 94.94           H  
ATOM   2814  HD3 LYS A 178       3.000  -2.606   1.371  1.00 94.94           H  
ATOM   2815  CE  LYS A 178       3.345  -4.022   2.962  1.00 94.94           C  
ATOM   2816  HE2 LYS A 178       2.723  -4.722   3.521  1.00 94.94           H  
ATOM   2817  HE3 LYS A 178       3.568  -3.198   3.640  1.00 94.94           H  
ATOM   2818  NZ  LYS A 178       4.586  -4.714   2.543  1.00 94.94           N  
ATOM   2819  HZ1 LYS A 178       4.368  -5.466   1.905  1.00 94.94           H  
ATOM   2820  HZ2 LYS A 178       5.259  -4.085   2.130  1.00 94.94           H  
ATOM   2821  HZ3 LYS A 178       4.976  -5.184   3.347  1.00 94.94           H  
ATOM   2822  N   LEU A 179      -1.636  -2.157   4.073  1.00 95.19           N  
ATOM   2823  H   LEU A 179      -1.728  -3.161   4.009  1.00 95.19           H  
ATOM   2824  CA  LEU A 179      -1.644  -1.572   5.414  1.00 95.19           C  
ATOM   2825  HA  LEU A 179      -2.138  -0.601   5.377  1.00 95.19           H  
ATOM   2826  C   LEU A 179      -0.210  -1.321   5.886  1.00 95.19           C  
ATOM   2827  CB  LEU A 179      -2.406  -2.471   6.402  1.00 95.19           C  
ATOM   2828  HB2 LEU A 179      -2.294  -2.051   7.401  1.00 95.19           H  
ATOM   2829  HB3 LEU A 179      -1.941  -3.457   6.409  1.00 95.19           H  
ATOM   2830  O   LEU A 179       0.696  -2.107   5.605  1.00 95.19           O  
ATOM   2831  CG  LEU A 179      -3.909  -2.626   6.110  1.00 95.19           C  
ATOM   2832  HG  LEU A 179      -4.047  -3.101   5.139  1.00 95.19           H  
ATOM   2833  CD1 LEU A 179      -4.546  -3.508   7.179  1.00 95.19           C  
ATOM   2834 HD11 LEU A 179      -4.038  -4.472   7.222  1.00 95.19           H  
ATOM   2835 HD12 LEU A 179      -4.456  -3.023   8.150  1.00 95.19           H  
ATOM   2836 HD13 LEU A 179      -5.600  -3.674   6.953  1.00 95.19           H  
ATOM   2837  CD2 LEU A 179      -4.648  -1.284   6.119  1.00 95.19           C  
ATOM   2838 HD21 LEU A 179      -4.335  -0.673   5.272  1.00 95.19           H  
ATOM   2839 HD22 LEU A 179      -5.723  -1.452   6.051  1.00 95.19           H  
ATOM   2840 HD23 LEU A 179      -4.432  -0.752   7.045  1.00 95.19           H  
ATOM   2841  N   GLN A 180      -0.001  -0.187   6.541  1.00 91.75           N  
ATOM   2842  H   GLN A 180      -0.785   0.430   6.699  1.00 91.75           H  
ATOM   2843  CA  GLN A 180       1.319   0.285   6.951  1.00 91.75           C  
ATOM   2844  HA  GLN A 180       2.089  -0.321   6.473  1.00 91.75           H  
ATOM   2845  C   GLN A 180       1.529   0.164   8.462  1.00 91.75           C  
ATOM   2846  CB  GLN A 180       1.498   1.734   6.492  1.00 91.75           C  
ATOM   2847  HB2 GLN A 180       2.513   2.049   6.734  1.00 91.75           H  
ATOM   2848  HB3 GLN A 180       0.797   2.354   7.050  1.00 91.75           H  
ATOM   2849  O   GLN A 180       0.580   0.065   9.232  1.00 91.75           O  
ATOM   2850  CG  GLN A 180       1.252   1.954   4.992  1.00 91.75           C  
ATOM   2851  HG2 GLN A 180       0.223   1.691   4.747  1.00 91.75           H  
ATOM   2852  HG3 GLN A 180       1.364   3.015   4.769  1.00 91.75           H  
ATOM   2853  CD  GLN A 180       2.209   1.164   4.107  1.00 91.75           C  
ATOM   2854  NE2 GLN A 180       1.716   0.508   3.085  1.00 91.75           N  
ATOM   2855 HE21 GLN A 180       2.375  -0.066   2.577  1.00 91.75           H  
ATOM   2856 HE22 GLN A 180       0.716   0.374   3.035  1.00 91.75           H  
ATOM   2857  OE1 GLN A 180       3.418   1.160   4.270  1.00 91.75           O  
ATOM   2858  N   GLU A 181       2.784   0.229   8.898  1.00 89.94           N  
ATOM   2859  H   GLU A 181       3.532   0.262   8.221  1.00 89.94           H  
ATOM   2860  CA  GLU A 181       3.189   0.067  10.306  1.00 89.94           C  
ATOM   2861  HA  GLU A 181       2.888  -0.917  10.667  1.00 89.94           H  
ATOM   2862  C   GLU A 181       2.552   1.109  11.253  1.00 89.94           C  
ATOM   2863  CB  GLU A 181       4.726   0.149  10.359  1.00 89.94           C  
ATOM   2864  HB2 GLU A 181       5.023   1.085   9.887  1.00 89.94           H  
ATOM   2865  HB3 GLU A 181       5.051   0.172  11.400  1.00 89.94           H  
ATOM   2866  O   GLU A 181       2.261   0.811  12.410  1.00 89.94           O  
ATOM   2867  CG  GLU A 181       5.420  -1.038   9.649  1.00 89.94           C  
ATOM   2868  HG2 GLU A 181       5.343  -1.919  10.286  1.00 89.94           H  
ATOM   2869  HG3 GLU A 181       4.890  -1.257   8.722  1.00 89.94           H  
ATOM   2870  CD  GLU A 181       6.897  -0.782   9.287  1.00 89.94           C  
ATOM   2871  OE1 GLU A 181       7.434  -1.555   8.452  1.00 89.94           O  
ATOM   2872  OE2 GLU A 181       7.449   0.263   9.699  1.00 89.94           O  
ATOM   2873  N   PHE A 182       2.260   2.323  10.770  1.00 93.62           N  
ATOM   2874  H   PHE A 182       2.502   2.524   9.811  1.00 93.62           H  
ATOM   2875  CA  PHE A 182       1.575   3.372  11.547  1.00 93.62           C  
ATOM   2876  HA  PHE A 182       1.907   3.299  12.583  1.00 93.62           H  
ATOM   2877  C   PHE A 182       0.045   3.252  11.567  1.00 93.62           C  
ATOM   2878  CB  PHE A 182       1.966   4.762  11.042  1.00 93.62           C  
ATOM   2879  HB2 PHE A 182       1.460   5.503  11.661  1.00 93.62           H  
ATOM   2880  HB3 PHE A 182       3.036   4.912  11.186  1.00 93.62           H  
ATOM   2881  O   PHE A 182      -0.640   4.175  12.016  1.00 93.62           O  
ATOM   2882  CG  PHE A 182       1.603   5.011   9.601  1.00 93.62           C  
ATOM   2883  CD1 PHE A 182       2.541   4.698   8.613  1.00 93.62           C  
ATOM   2884  HD1 PHE A 182       3.525   4.353   8.893  1.00 93.62           H  
ATOM   2885  CD2 PHE A 182       0.315   5.451   9.240  1.00 93.62           C  
ATOM   2886  HD2 PHE A 182      -0.404   5.693  10.009  1.00 93.62           H  
ATOM   2887  CE1 PHE A 182       2.156   4.745   7.274  1.00 93.62           C  
ATOM   2888  HE1 PHE A 182       2.855   4.365   6.544  1.00 93.62           H  
ATOM   2889  CE2 PHE A 182      -0.060   5.521   7.890  1.00 93.62           C  
ATOM   2890  HE2 PHE A 182      -1.068   5.807   7.627  1.00 93.62           H  
ATOM   2891  CZ  PHE A 182       0.860   5.137   6.902  1.00 93.62           C  
ATOM   2892  HZ  PHE A 182       0.555   5.086   5.867  1.00 93.62           H  
ATOM   2893  N   GLU A 183      -0.510   2.165  11.045  1.00 95.19           N  
ATOM   2894  H   GLU A 183       0.080   1.411  10.726  1.00 95.19           H  
ATOM   2895  CA  GLU A 183      -1.950   1.947  11.025  1.00 95.19           C  
ATOM   2896  HA  GLU A 183      -2.468   2.876  11.263  1.00 95.19           H  
ATOM   2897  C   GLU A 183      -2.391   0.921  12.052  1.00 95.19           C  
ATOM   2898  CB  GLU A 183      -2.419   1.510   9.645  1.00 95.19           C  
ATOM   2899  HB2 GLU A 183      -1.927   0.583   9.353  1.00 95.19           H  
ATOM   2900  HB3 GLU A 183      -3.491   1.320   9.696  1.00 95.19           H  
ATOM   2901  O   GLU A 183      -1.653   0.001  12.404  1.00 95.19           O  
ATOM   2902  CG  GLU A 183      -2.158   2.586   8.599  1.00 95.19           C  
ATOM   2903  HG2 GLU A 183      -1.086   2.739   8.471  1.00 95.19           H  
ATOM   2904  HG3 GLU A 183      -2.618   3.525   8.907  1.00 95.19           H  
ATOM   2905  CD  GLU A 183      -2.777   2.116   7.304  1.00 95.19           C  
ATOM   2906  OE1 GLU A 183      -2.044   1.864   6.321  1.00 95.19           O  
ATOM   2907  OE2 GLU A 183      -4.024   1.994   7.242  1.00 95.19           O  
ATOM   2908  N   LEU A 184      -3.641   1.084  12.469  1.00 97.88           N  
ATOM   2909  H   LEU A 184      -4.126   1.924  12.187  1.00 97.88           H  
ATOM   2910  CA  LEU A 184      -4.394   0.136  13.271  1.00 97.88           C  
ATOM   2911  HA  LEU A 184      -3.727  -0.578  13.754  1.00 97.88           H  
ATOM   2912  C   LEU A 184      -5.364  -0.600  12.338  1.00 97.88           C  
ATOM   2913  CB  LEU A 184      -5.132   0.926  14.361  1.00 97.88           C  
ATOM   2914  HB2 LEU A 184      -5.678   0.221  14.988  1.00 97.88           H  
ATOM   2915  HB3 LEU A 184      -5.848   1.595  13.883  1.00 97.88           H  
ATOM   2916  O   LEU A 184      -6.360   0.004  11.927  1.00 97.88           O  
ATOM   2917  CG  LEU A 184      -4.232   1.801  15.246  1.00 97.88           C  
ATOM   2918  HG  LEU A 184      -3.734   2.565  14.648  1.00 97.88           H  
ATOM   2919  CD1 LEU A 184      -5.098   2.517  16.276  1.00 97.88           C  
ATOM   2920 HD11 LEU A 184      -5.776   3.201  15.766  1.00 97.88           H  
ATOM   2921 HD12 LEU A 184      -5.675   1.792  16.851  1.00 97.88           H  
ATOM   2922 HD13 LEU A 184      -4.460   3.085  16.952  1.00 97.88           H  
ATOM   2923  CD2 LEU A 184      -3.169   0.969  15.950  1.00 97.88           C  
ATOM   2924 HD21 LEU A 184      -2.420   0.634  15.232  1.00 97.88           H  
ATOM   2925 HD22 LEU A 184      -3.636   0.087  16.387  1.00 97.88           H  
ATOM   2926 HD23 LEU A 184      -2.684   1.539  16.743  1.00 97.88           H  
ATOM   2927  N   PRO A 185      -5.116  -1.867  11.955  1.00 97.94           N  
ATOM   2928  CA  PRO A 185      -5.909  -2.548  10.931  1.00 97.94           C  
ATOM   2929  HA  PRO A 185      -5.740  -2.046   9.979  1.00 97.94           H  
ATOM   2930  C   PRO A 185      -7.412  -2.561  11.216  1.00 97.94           C  
ATOM   2931  CB  PRO A 185      -5.333  -3.963  10.854  1.00 97.94           C  
ATOM   2932  HB2 PRO A 185      -5.430  -4.387   9.855  1.00 97.94           H  
ATOM   2933  HB3 PRO A 185      -5.798  -4.611  11.597  1.00 97.94           H  
ATOM   2934  O   PRO A 185      -8.203  -2.282  10.312  1.00 97.94           O  
ATOM   2935  CG  PRO A 185      -3.872  -3.740  11.211  1.00 97.94           C  
ATOM   2936  HG2 PRO A 185      -3.406  -4.655  11.577  1.00 97.94           H  
ATOM   2937  HG3 PRO A 185      -3.336  -3.350  10.346  1.00 97.94           H  
ATOM   2938  CD  PRO A 185      -3.949  -2.672  12.295  1.00 97.94           C  
ATOM   2939  HD2 PRO A 185      -3.031  -2.085  12.302  1.00 97.94           H  
ATOM   2940  HD3 PRO A 185      -4.104  -3.146  13.264  1.00 97.94           H  
ATOM   2941  N   TYR A 186      -7.807  -2.797  12.473  1.00 97.94           N  
ATOM   2942  H   TYR A 186      -7.106  -3.008  13.168  1.00 97.94           H  
ATOM   2943  CA  TYR A 186      -9.210  -2.752  12.889  1.00 97.94           C  
ATOM   2944  HA  TYR A 186      -9.772  -3.489  12.314  1.00 97.94           H  
ATOM   2945  C   TYR A 186      -9.838  -1.378  12.626  1.00 97.94           C  
ATOM   2946  CB  TYR A 186      -9.327  -3.113  14.375  1.00 97.94           C  
ATOM   2947  HB2 TYR A 186      -8.728  -2.420  14.966  1.00 97.94           H  
ATOM   2948  HB3 TYR A 186      -8.923  -4.113  14.532  1.00 97.94           H  
ATOM   2949  O   TYR A 186     -10.900  -1.278  12.011  1.00 97.94           O  
ATOM   2950  CG  TYR A 186     -10.760  -3.080  14.868  1.00 97.94           C  
ATOM   2951  CD1 TYR A 186     -11.272  -1.931  15.504  1.00 97.94           C  
ATOM   2952  HD1 TYR A 186     -10.635  -1.073  15.665  1.00 97.94           H  
ATOM   2953  CD2 TYR A 186     -11.592  -4.197  14.665  1.00 97.94           C  
ATOM   2954  HD2 TYR A 186     -11.200  -5.089  14.200  1.00 97.94           H  
ATOM   2955  CE1 TYR A 186     -12.601  -1.916  15.973  1.00 97.94           C  
ATOM   2956  HE1 TYR A 186     -12.986  -1.053  16.496  1.00 97.94           H  
ATOM   2957  CE2 TYR A 186     -12.923  -4.180  15.119  1.00 97.94           C  
ATOM   2958  HE2 TYR A 186     -13.557  -5.047  15.001  1.00 97.94           H  
ATOM   2959  OH  TYR A 186     -14.697  -3.062  16.266  1.00 97.94           O  
ATOM   2960  HH  TYR A 186     -14.847  -2.376  16.921  1.00 97.94           H  
ATOM   2961  CZ  TYR A 186     -13.425  -3.048  15.791  1.00 97.94           C  
ATOM   2962  N   VAL A 187      -9.165  -0.298  13.028  1.00 96.69           N  
ATOM   2963  H   VAL A 187      -8.270  -0.429  13.478  1.00 96.69           H  
ATOM   2964  CA  VAL A 187      -9.645   1.074  12.803  1.00 96.69           C  
ATOM   2965  HA  VAL A 187     -10.674   1.144  13.156  1.00 96.69           H  
ATOM   2966  C   VAL A 187      -9.644   1.414  11.308  1.00 96.69           C  
ATOM   2967  CB  VAL A 187      -8.803   2.088  13.600  1.00 96.69           C  
ATOM   2968  HB  VAL A 187      -7.793   2.107  13.191  1.00 96.69           H  
ATOM   2969  O   VAL A 187     -10.589   2.026  10.808  1.00 96.69           O  
ATOM   2970  CG1 VAL A 187      -9.379   3.499  13.480  1.00 96.69           C  
ATOM   2971 HG11 VAL A 187      -9.295   3.842  12.449  1.00 96.69           H  
ATOM   2972 HG12 VAL A 187      -8.822   4.184  14.119  1.00 96.69           H  
ATOM   2973 HG13 VAL A 187     -10.426   3.496  13.784  1.00 96.69           H  
ATOM   2974  CG2 VAL A 187      -8.740   1.737  15.093  1.00 96.69           C  
ATOM   2975 HG21 VAL A 187      -9.746   1.660  15.506  1.00 96.69           H  
ATOM   2976 HG22 VAL A 187      -8.188   2.503  15.638  1.00 96.69           H  
ATOM   2977 HG23 VAL A 187      -8.221   0.791  15.243  1.00 96.69           H  
ATOM   2978  N   SER A 188      -8.624   0.983  10.561  1.00 95.69           N  
ATOM   2979  H   SER A 188      -7.860   0.513  11.026  1.00 95.69           H  
ATOM   2980  CA  SER A 188      -8.507   1.216   9.117  1.00 95.69           C  
ATOM   2981  HA  SER A 188      -8.555   2.290   8.938  1.00 95.69           H  
ATOM   2982  C   SER A 188      -9.649   0.584   8.318  1.00 95.69           C  
ATOM   2983  CB  SER A 188      -7.156   0.714   8.585  1.00 95.69           C  
ATOM   2984  HB2 SER A 188      -6.952  -0.289   8.962  1.00 95.69           H  
ATOM   2985  HB3 SER A 188      -7.191   0.681   7.496  1.00 95.69           H  
ATOM   2986  O   SER A 188     -10.123   1.214   7.375  1.00 95.69           O  
ATOM   2987  OG  SER A 188      -6.127   1.605   8.976  1.00 95.69           O  
ATOM   2988  HG  SER A 188      -5.346   1.480   8.433  1.00 95.69           H  
ATOM   2989  N   VAL A 189     -10.121  -0.615   8.683  1.00 95.88           N  
ATOM   2990  H   VAL A 189      -9.666  -1.109   9.437  1.00 95.88           H  
ATOM   2991  CA  VAL A 189     -11.253  -1.255   7.988  1.00 95.88           C  
ATOM   2992  HA  VAL A 189     -11.198  -0.967   6.938  1.00 95.88           H  
ATOM   2993  C   VAL A 189     -12.609  -0.744   8.489  1.00 95.88           C  
ATOM   2994  CB  VAL A 189     -11.125  -2.793   8.011  1.00 95.88           C  
ATOM   2995  HB  VAL A 189     -10.106  -3.042   7.717  1.00 95.88           H  
ATOM   2996  O   VAL A 189     -13.487  -0.438   7.684  1.00 95.88           O  
ATOM   2997  CG1 VAL A 189     -11.384  -3.433   9.379  1.00 95.88           C  
ATOM   2998 HG11 VAL A 189     -12.423  -3.300   9.681  1.00 95.88           H  
ATOM   2999 HG12 VAL A 189     -11.175  -4.502   9.324  1.00 95.88           H  
ATOM   3000 HG13 VAL A 189     -10.721  -2.998  10.127  1.00 95.88           H  
ATOM   3001  CG2 VAL A 189     -12.058  -3.438   6.983  1.00 95.88           C  
ATOM   3002 HG21 VAL A 189     -13.101  -3.242   7.231  1.00 95.88           H  
ATOM   3003 HG22 VAL A 189     -11.900  -4.517   6.963  1.00 95.88           H  
ATOM   3004 HG23 VAL A 189     -11.850  -3.041   5.989  1.00 95.88           H  
ATOM   3005  N   THR A 190     -12.783  -0.563   9.802  1.00 94.94           N  
ATOM   3006  H   THR A 190     -12.030  -0.804  10.430  1.00 94.94           H  
ATOM   3007  CA  THR A 190     -14.080  -0.159  10.383  1.00 94.94           C  
ATOM   3008  HA  THR A 190     -14.865  -0.756   9.920  1.00 94.94           H  
ATOM   3009  C   THR A 190     -14.432   1.304  10.113  1.00 94.94           C  
ATOM   3010  CB  THR A 190     -14.139  -0.414  11.894  1.00 94.94           C  
ATOM   3011  HB  THR A 190     -15.068   0.004  12.281  1.00 94.94           H  
ATOM   3012  O   THR A 190     -15.605   1.629   9.908  1.00 94.94           O  
ATOM   3013  CG2 THR A 190     -14.113  -1.904  12.228  1.00 94.94           C  
ATOM   3014 HG21 THR A 190     -14.970  -2.398  11.770  1.00 94.94           H  
ATOM   3015 HG22 THR A 190     -14.179  -2.029  13.309  1.00 94.94           H  
ATOM   3016 HG23 THR A 190     -13.198  -2.376  11.870  1.00 94.94           H  
ATOM   3017  OG1 THR A 190     -13.061   0.214  12.540  1.00 94.94           O  
ATOM   3018  HG1 THR A 190     -12.323  -0.400  12.507  1.00 94.94           H  
ATOM   3019  N   SER A 191     -13.437   2.191  10.023  1.00 92.12           N  
ATOM   3020  H   SER A 191     -12.504   1.879  10.252  1.00 92.12           H  
ATOM   3021  CA  SER A 191     -13.653   3.616   9.723  1.00 92.12           C  
ATOM   3022  HA  SER A 191     -14.348   4.013  10.463  1.00 92.12           H  
ATOM   3023  C   SER A 191     -14.273   3.879   8.345  1.00 92.12           C  
ATOM   3024  CB  SER A 191     -12.350   4.404   9.851  1.00 92.12           C  
ATOM   3025  HB2 SER A 191     -12.549   5.452   9.623  1.00 92.12           H  
ATOM   3026  HB3 SER A 191     -11.986   4.332  10.876  1.00 92.12           H  
ATOM   3027  O   SER A 191     -14.866   4.940   8.140  1.00 92.12           O  
ATOM   3028  OG  SER A 191     -11.361   3.922   8.967  1.00 92.12           O  
ATOM   3029  HG  SER A 191     -10.982   3.141   9.379  1.00 92.12           H  
ATOM   3030  N   LEU A 192     -14.198   2.914   7.421  1.00 90.38           N  
ATOM   3031  H   LEU A 192     -13.685   2.076   7.655  1.00 90.38           H  
ATOM   3032  CA  LEU A 192     -14.819   2.990   6.094  1.00 90.38           C  
ATOM   3033  HA  LEU A 192     -14.682   3.996   5.697  1.00 90.38           H  
ATOM   3034  C   LEU A 192     -16.332   2.743   6.124  1.00 90.38           C  
ATOM   3035  CB  LEU A 192     -14.132   1.987   5.154  1.00 90.38           C  
ATOM   3036  HB2 LEU A 192     -14.255   0.987   5.571  1.00 90.38           H  
ATOM   3037  HB3 LEU A 192     -14.627   2.003   4.184  1.00 90.38           H  
ATOM   3038  O   LEU A 192     -17.015   3.073   5.158  1.00 90.38           O  
ATOM   3039  CG  LEU A 192     -12.637   2.274   4.952  1.00 90.38           C  
ATOM   3040  HG  LEU A 192     -12.153   2.415   5.918  1.00 90.38           H  
ATOM   3041  CD1 LEU A 192     -11.964   1.090   4.277  1.00 90.38           C  
ATOM   3042 HD11 LEU A 192     -12.238   0.170   4.792  1.00 90.38           H  
ATOM   3043 HD12 LEU A 192     -12.255   1.030   3.228  1.00 90.38           H  
ATOM   3044 HD13 LEU A 192     -10.888   1.227   4.381  1.00 90.38           H  
ATOM   3045  CD2 LEU A 192     -12.395   3.521   4.094  1.00 90.38           C  
ATOM   3046 HD21 LEU A 192     -12.774   4.403   4.610  1.00 90.38           H  
ATOM   3047 HD22 LEU A 192     -12.898   3.414   3.133  1.00 90.38           H  
ATOM   3048 HD23 LEU A 192     -11.324   3.648   3.934  1.00 90.38           H  
ATOM   3049  N   ARG A 193     -16.866   2.197   7.228  1.00 90.94           N  
ATOM   3050  H   ARG A 193     -16.233   1.967   7.980  1.00 90.94           H  
ATOM   3051  CA  ARG A 193     -18.310   2.000   7.463  1.00 90.94           C  
ATOM   3052  HA  ARG A 193     -18.411   1.374   8.350  1.00 90.94           H  
ATOM   3053  C   ARG A 193     -19.030   1.229   6.346  1.00 90.94           C  
ATOM   3054  CB  ARG A 193     -18.992   3.347   7.761  1.00 90.94           C  
ATOM   3055  HB2 ARG A 193     -20.037   3.164   8.012  1.00 90.94           H  
ATOM   3056  HB3 ARG A 193     -18.962   3.964   6.863  1.00 90.94           H  
ATOM   3057  O   ARG A 193     -20.203   1.476   6.079  1.00 90.94           O  
ATOM   3058  CG  ARG A 193     -18.349   4.113   8.921  1.00 90.94           C  
ATOM   3059  HG2 ARG A 193     -18.415   3.520   9.833  1.00 90.94           H  
ATOM   3060  HG3 ARG A 193     -17.301   4.316   8.701  1.00 90.94           H  
ATOM   3061  CD  ARG A 193     -19.077   5.443   9.109  1.00 90.94           C  
ATOM   3062  HD2 ARG A 193     -20.121   5.235   9.345  1.00 90.94           H  
ATOM   3063  HD3 ARG A 193     -19.026   6.004   8.175  1.00 90.94           H  
ATOM   3064  NE  ARG A 193     -18.463   6.230  10.189  1.00 90.94           N  
ATOM   3065  HE  ARG A 193     -17.597   5.870  10.564  1.00 90.94           H  
ATOM   3066  NH1 ARG A 193     -20.042   7.889  10.278  1.00 90.94           N  
ATOM   3067 HH11 ARG A 193     -20.435   8.697  10.739  1.00 90.94           H  
ATOM   3068 HH12 ARG A 193     -20.533   7.426   9.527  1.00 90.94           H  
ATOM   3069  NH2 ARG A 193     -18.333   7.900  11.724  1.00 90.94           N  
ATOM   3070 HH21 ARG A 193     -18.742   8.689  12.204  1.00 90.94           H  
ATOM   3071 HH22 ARG A 193     -17.511   7.460  12.113  1.00 90.94           H  
ATOM   3072  CZ  ARG A 193     -18.946   7.335  10.722  1.00 90.94           C  
ATOM   3073  N   SER A 194     -18.340   0.289   5.705  1.00 92.06           N  
ATOM   3074  H   SER A 194     -17.376   0.142   5.968  1.00 92.06           H  
ATOM   3075  CA  SER A 194     -18.913  -0.620   4.713  1.00 92.06           C  
ATOM   3076  HA  SER A 194     -19.990  -0.687   4.869  1.00 92.06           H  
ATOM   3077  C   SER A 194     -18.328  -2.016   4.888  1.00 92.06           C  
ATOM   3078  CB  SER A 194     -18.694  -0.093   3.291  1.00 92.06           C  
ATOM   3079  HB2 SER A 194     -17.656   0.213   3.161  1.00 92.06           H  
ATOM   3080  HB3 SER A 194     -19.333   0.775   3.129  1.00 92.06           H  
ATOM   3081  O   SER A 194     -17.124  -2.175   5.074  1.00 92.06           O  
ATOM   3082  OG  SER A 194     -19.019  -1.106   2.358  1.00 92.06           O  
ATOM   3083  HG  SER A 194     -18.985  -0.756   1.465  1.00 92.06           H  
ATOM   3084  N   GLN A 195     -19.198  -3.025   4.816  1.00 91.31           N  
ATOM   3085  H   GLN A 195     -20.156  -2.807   4.584  1.00 91.31           H  
ATOM   3086  CA  GLN A 195     -18.827  -4.438   4.926  1.00 91.31           C  
ATOM   3087  HA  GLN A 195     -18.116  -4.555   5.744  1.00 91.31           H  
ATOM   3088  C   GLN A 195     -18.125  -4.972   3.673  1.00 91.31           C  
ATOM   3089  CB  GLN A 195     -20.088  -5.268   5.224  1.00 91.31           C  
ATOM   3090  HB2 GLN A 195     -19.858  -6.329   5.129  1.00 91.31           H  
ATOM   3091  HB3 GLN A 195     -20.854  -5.030   4.487  1.00 91.31           H  
ATOM   3092  O   GLN A 195     -17.558  -6.060   3.727  1.00 91.31           O  
ATOM   3093  CG  GLN A 195     -20.648  -5.013   6.634  1.00 91.31           C  
ATOM   3094  HG2 GLN A 195     -21.596  -5.541   6.734  1.00 91.31           H  
ATOM   3095  HG3 GLN A 195     -20.846  -3.950   6.766  1.00 91.31           H  
ATOM   3096  CD  GLN A 195     -19.718  -5.496   7.745  1.00 91.31           C  
ATOM   3097  NE2 GLN A 195     -19.877  -5.005   8.954  1.00 91.31           N  
ATOM   3098 HE21 GLN A 195     -19.245  -5.361   9.657  1.00 91.31           H  
ATOM   3099 HE22 GLN A 195     -20.598  -4.328   9.158  1.00 91.31           H  
ATOM   3100  OE1 GLN A 195     -18.842  -6.326   7.556  1.00 91.31           O  
ATOM   3101  N   GLU A 196     -18.147  -4.218   2.569  1.00 94.69           N  
ATOM   3102  H   GLU A 196     -18.649  -3.341   2.584  1.00 94.69           H  
ATOM   3103  CA  GLU A 196     -17.417  -4.553   1.342  1.00 94.69           C  
ATOM   3104  HA  GLU A 196     -17.657  -5.567   1.022  1.00 94.69           H  
ATOM   3105  C   GLU A 196     -15.902  -4.468   1.546  1.00 94.69           C  
ATOM   3106  CB  GLU A 196     -17.792  -3.570   0.227  1.00 94.69           C  
ATOM   3107  HB2 GLU A 196     -17.201  -3.811  -0.657  1.00 94.69           H  
ATOM   3108  HB3 GLU A 196     -17.518  -2.567   0.553  1.00 94.69           H  
ATOM   3109  O   GLU A 196     -15.144  -5.109   0.824  1.00 94.69           O  
ATOM   3110  CG  GLU A 196     -19.277  -3.587  -0.171  1.00 94.69           C  
ATOM   3111  HG2 GLU A 196     -19.525  -4.571  -0.569  1.00 94.69           H  
ATOM   3112  HG3 GLU A 196     -19.888  -3.411   0.714  1.00 94.69           H  
ATOM   3113  CD  GLU A 196     -19.601  -2.505  -1.214  1.00 94.69           C  
ATOM   3114  OE1 GLU A 196     -20.776  -2.362  -1.595  1.00 94.69           O  
ATOM   3115  OE2 GLU A 196     -18.686  -1.738  -1.603  1.00 94.69           O  
ATOM   3116  N   TYR A 197     -15.431  -3.674   2.512  1.00 95.94           N  
ATOM   3117  H   TYR A 197     -16.079  -3.220   3.139  1.00 95.94           H  
ATOM   3118  CA  TYR A 197     -14.004  -3.576   2.785  1.00 95.94           C  
ATOM   3119  HA  TYR A 197     -13.483  -3.694   1.835  1.00 95.94           H  
ATOM   3120  C   TYR A 197     -13.546  -4.703   3.706  1.00 95.94           C  
ATOM   3121  CB  TYR A 197     -13.626  -2.193   3.305  1.00 95.94           C  
ATOM   3122  HB2 TYR A 197     -14.207  -1.970   4.200  1.00 95.94           H  
ATOM   3123  HB3 TYR A 197     -12.574  -2.207   3.589  1.00 95.94           H  
ATOM   3124  O   TYR A 197     -14.121  -4.935   4.770  1.00 95.94           O  
ATOM   3125  CG  TYR A 197     -13.825  -1.105   2.269  1.00 95.94           C  
ATOM   3126  CD1 TYR A 197     -12.869  -0.898   1.255  1.00 95.94           C  
ATOM   3127  HD1 TYR A 197     -11.996  -1.531   1.209  1.00 95.94           H  
ATOM   3128  CD2 TYR A 197     -14.983  -0.312   2.317  1.00 95.94           C  
ATOM   3129  HD2 TYR A 197     -15.705  -0.493   3.099  1.00 95.94           H  
ATOM   3130  CE1 TYR A 197     -13.067   0.121   0.301  1.00 95.94           C  
ATOM   3131  HE1 TYR A 197     -12.342   0.283  -0.483  1.00 95.94           H  
ATOM   3132  CE2 TYR A 197     -15.191   0.700   1.361  1.00 95.94           C  
ATOM   3133  HE2 TYR A 197     -16.079   1.313   1.389  1.00 95.94           H  
ATOM   3134  OH  TYR A 197     -14.419   1.909  -0.558  1.00 95.94           O  
ATOM   3135  HH  TYR A 197     -13.697   1.967  -1.188  1.00 95.94           H  
ATOM   3136  CZ  TYR A 197     -14.229   0.921   0.355  1.00 95.94           C  
ATOM   3137  N   LYS A 198     -12.481  -5.390   3.293  1.00 97.50           N  
ATOM   3138  H   LYS A 198     -12.064  -5.105   2.418  1.00 97.50           H  
ATOM   3139  CA  LYS A 198     -11.892  -6.542   3.982  1.00 97.50           C  
ATOM   3140  HA  LYS A 198     -12.300  -6.609   4.991  1.00 97.50           H  
ATOM   3141  C   LYS A 198     -10.385  -6.371   4.112  1.00 97.50           C  
ATOM   3142  CB  LYS A 198     -12.219  -7.844   3.220  1.00 97.50           C  
ATOM   3143  HB2 LYS A 198     -11.798  -8.692   3.761  1.00 97.50           H  
ATOM   3144  HB3 LYS A 198     -11.733  -7.807   2.245  1.00 97.50           H  
ATOM   3145  O   LYS A 198      -9.768  -5.598   3.376  1.00 97.50           O  
ATOM   3146  CG  LYS A 198     -13.712  -8.114   2.981  1.00 97.50           C  
ATOM   3147  HG2 LYS A 198     -14.157  -7.282   2.435  1.00 97.50           H  
ATOM   3148  HG3 LYS A 198     -13.801  -9.000   2.352  1.00 97.50           H  
ATOM   3149  CD  LYS A 198     -14.489  -8.352   4.278  1.00 97.50           C  
ATOM   3150  HD2 LYS A 198     -14.446  -7.461   4.904  1.00 97.50           H  
ATOM   3151  HD3 LYS A 198     -14.063  -9.198   4.817  1.00 97.50           H  
ATOM   3152  CE  LYS A 198     -15.941  -8.651   3.914  1.00 97.50           C  
ATOM   3153  HE2 LYS A 198     -16.283  -7.904   3.198  1.00 97.50           H  
ATOM   3154  HE3 LYS A 198     -15.993  -9.614   3.406  1.00 97.50           H  
ATOM   3155  NZ  LYS A 198     -16.798  -8.624   5.118  1.00 97.50           N  
ATOM   3156  HZ1 LYS A 198     -16.807  -7.684   5.487  1.00 97.50           H  
ATOM   3157  HZ2 LYS A 198     -17.745  -8.849   4.848  1.00 97.50           H  
ATOM   3158  HZ3 LYS A 198     -16.455  -9.276   5.808  1.00 97.50           H  
ATOM   3159  N   ILE A 199      -9.788  -7.130   5.023  1.00 98.38           N  
ATOM   3160  H   ILE A 199     -10.353  -7.765   5.569  1.00 98.38           H  
ATOM   3161  CA  ILE A 199      -8.336  -7.281   5.112  1.00 98.38           C  
ATOM   3162  HA  ILE A 199      -7.857  -6.489   4.536  1.00 98.38           H  
ATOM   3163  C   ILE A 199      -7.965  -8.622   4.485  1.00 98.38           C  
ATOM   3164  CB  ILE A 199      -7.843  -7.143   6.565  1.00 98.38           C  
ATOM   3165  HB  ILE A 199      -8.310  -7.921   7.168  1.00 98.38           H  
ATOM   3166  O   ILE A 199      -8.561  -9.640   4.824  1.00 98.38           O  
ATOM   3167  CG1 ILE A 199      -8.246  -5.758   7.126  1.00 98.38           C  
ATOM   3168 HG12 ILE A 199      -7.731  -4.971   6.575  1.00 98.38           H  
ATOM   3169 HG13 ILE A 199      -9.318  -5.606   7.008  1.00 98.38           H  
ATOM   3170  CG2 ILE A 199      -6.313  -7.319   6.616  1.00 98.38           C  
ATOM   3171 HG21 ILE A 199      -5.959  -7.280   7.646  1.00 98.38           H  
ATOM   3172 HG22 ILE A 199      -5.830  -6.534   6.035  1.00 98.38           H  
ATOM   3173 HG23 ILE A 199      -6.020  -8.292   6.220  1.00 98.38           H  
ATOM   3174  CD1 ILE A 199      -7.947  -5.610   8.617  1.00 98.38           C  
ATOM   3175 HD11 ILE A 199      -6.872  -5.630   8.793  1.00 98.38           H  
ATOM   3176 HD12 ILE A 199      -8.350  -4.664   8.979  1.00 98.38           H  
ATOM   3177 HD13 ILE A 199      -8.416  -6.433   9.157  1.00 98.38           H  
ATOM   3178  N   VAL A 200      -6.986  -8.627   3.582  1.00 98.38           N  
ATOM   3179  H   VAL A 200      -6.572  -7.740   3.336  1.00 98.38           H  
ATOM   3180  CA  VAL A 200      -6.466  -9.832   2.925  1.00 98.38           C  
ATOM   3181  HA  VAL A 200      -7.018 -10.695   3.299  1.00 98.38           H  
ATOM   3182  C   VAL A 200      -4.994 -10.028   3.271  1.00 98.38           C  
ATOM   3183  CB  VAL A 200      -6.685  -9.781   1.399  1.00 98.38           C  
ATOM   3184  HB  VAL A 200      -6.312  -8.828   1.023  1.00 98.38           H  
ATOM   3185  O   VAL A 200      -4.199  -9.095   3.150  1.00 98.38           O  
ATOM   3186  CG1 VAL A 200      -5.971 -10.909   0.641  1.00 98.38           C  
ATOM   3187 HG11 VAL A 200      -6.247 -10.882  -0.413  1.00 98.38           H  
ATOM   3188 HG12 VAL A 200      -6.251 -11.876   1.058  1.00 98.38           H  
ATOM   3189 HG13 VAL A 200      -4.891 -10.783   0.712  1.00 98.38           H  
ATOM   3190  CG2 VAL A 200      -8.168  -9.902   1.043  1.00 98.38           C  
ATOM   3191 HG21 VAL A 200      -8.768  -9.218   1.643  1.00 98.38           H  
ATOM   3192 HG22 VAL A 200      -8.305  -9.673  -0.014  1.00 98.38           H  
ATOM   3193 HG23 VAL A 200      -8.510 -10.923   1.210  1.00 98.38           H  
ATOM   3194  N   LEU A 201      -4.620 -11.255   3.635  1.00 98.56           N  
ATOM   3195  H   LEU A 201      -5.342 -11.957   3.713  1.00 98.56           H  
ATOM   3196  CA  LEU A 201      -3.233 -11.709   3.680  1.00 98.56           C  
ATOM   3197  HA  LEU A 201      -2.608 -10.888   4.033  1.00 98.56           H  
ATOM   3198  C   LEU A 201      -2.781 -12.114   2.269  1.00 98.56           C  
ATOM   3199  CB  LEU A 201      -3.110 -12.883   4.667  1.00 98.56           C  
ATOM   3200  HB2 LEU A 201      -3.687 -13.719   4.271  1.00 98.56           H  
ATOM   3201  HB3 LEU A 201      -3.550 -12.602   5.624  1.00 98.56           H  
ATOM   3202  O   LEU A 201      -3.388 -12.978   1.625  1.00 98.56           O  
ATOM   3203  CG  LEU A 201      -1.656 -13.343   4.898  1.00 98.56           C  
ATOM   3204  HG  LEU A 201      -1.131 -13.416   3.945  1.00 98.56           H  
ATOM   3205  CD1 LEU A 201      -0.903 -12.367   5.801  1.00 98.56           C  
ATOM   3206 HD11 LEU A 201      -1.440 -12.234   6.740  1.00 98.56           H  
ATOM   3207 HD12 LEU A 201       0.087 -12.763   6.031  1.00 98.56           H  
ATOM   3208 HD13 LEU A 201      -0.789 -11.400   5.310  1.00 98.56           H  
ATOM   3209  CD2 LEU A 201      -1.633 -14.727   5.543  1.00 98.56           C  
ATOM   3210 HD21 LEU A 201      -0.604 -15.035   5.726  1.00 98.56           H  
ATOM   3211 HD22 LEU A 201      -2.172 -14.706   6.490  1.00 98.56           H  
ATOM   3212 HD23 LEU A 201      -2.102 -15.454   4.880  1.00 98.56           H  
ATOM   3213  N   ARG A 202      -1.691 -11.511   1.787  1.00 97.62           N  
ATOM   3214  H   ARG A 202      -1.253 -10.801   2.356  1.00 97.62           H  
ATOM   3215  CA  ARG A 202      -1.084 -11.835   0.485  1.00 97.62           C  
ATOM   3216  HA  ARG A 202      -1.330 -12.865   0.229  1.00 97.62           H  
ATOM   3217  C   ARG A 202       0.436 -11.737   0.563  1.00 97.62           C  
ATOM   3218  CB  ARG A 202      -1.679 -10.904  -0.590  1.00 97.62           C  
ATOM   3219  HB2 ARG A 202      -1.285  -9.897  -0.457  1.00 97.62           H  
ATOM   3220  HB3 ARG A 202      -2.761 -10.866  -0.459  1.00 97.62           H  
ATOM   3221  O   ARG A 202       0.963 -11.004   1.406  1.00 97.62           O  
ATOM   3222  CG  ARG A 202      -1.397 -11.370  -2.026  1.00 97.62           C  
ATOM   3223  HG2 ARG A 202      -0.324 -11.366  -2.221  1.00 97.62           H  
ATOM   3224  HG3 ARG A 202      -1.795 -12.378  -2.143  1.00 97.62           H  
ATOM   3225  CD  ARG A 202      -2.087 -10.467  -3.051  1.00 97.62           C  
ATOM   3226  HD2 ARG A 202      -1.779  -9.436  -2.876  1.00 97.62           H  
ATOM   3227  HD3 ARG A 202      -3.164 -10.533  -2.897  1.00 97.62           H  
ATOM   3228  NE  ARG A 202      -1.755 -10.838  -4.441  1.00 97.62           N  
ATOM   3229  HE  ARG A 202      -0.931 -10.407  -4.836  1.00 97.62           H  
ATOM   3230  NH1 ARG A 202      -3.475 -12.329  -4.931  1.00 97.62           N  
ATOM   3231 HH11 ARG A 202      -3.871 -12.902  -5.663  1.00 97.62           H  
ATOM   3232 HH12 ARG A 202      -3.803 -12.383  -3.977  1.00 97.62           H  
ATOM   3233  NH2 ARG A 202      -2.001 -11.823  -6.471  1.00 97.62           N  
ATOM   3234 HH21 ARG A 202      -1.243 -11.309  -6.897  1.00 97.62           H  
ATOM   3235 HH22 ARG A 202      -2.389 -12.598  -6.989  1.00 97.62           H  
ATOM   3236  CZ  ARG A 202      -2.415 -11.649  -5.256  1.00 97.62           C  
ATOM   3237  N   LYS A 203       1.145 -12.457  -0.315  1.00 96.88           N  
ATOM   3238  H   LYS A 203       0.655 -13.053  -0.967  1.00 96.88           H  
ATOM   3239  CA  LYS A 203       2.597 -12.283  -0.465  1.00 96.88           C  
ATOM   3240  HA  LYS A 203       3.050 -12.504   0.501  1.00 96.88           H  
ATOM   3241  C   LYS A 203       2.930 -10.824  -0.800  1.00 96.88           C  
ATOM   3242  CB  LYS A 203       3.182 -13.289  -1.471  1.00 96.88           C  
ATOM   3243  HB2 LYS A 203       2.670 -14.245  -1.360  1.00 96.88           H  
ATOM   3244  HB3 LYS A 203       4.225 -13.448  -1.198  1.00 96.88           H  
ATOM   3245  O   LYS A 203       2.150 -10.145  -1.469  1.00 96.88           O  
ATOM   3246  CG  LYS A 203       3.144 -12.852  -2.949  1.00 96.88           C  
ATOM   3247  HG2 LYS A 203       2.122 -12.617  -3.245  1.00 96.88           H  
ATOM   3248  HG3 LYS A 203       3.762 -11.962  -3.072  1.00 96.88           H  
ATOM   3249  CD  LYS A 203       3.715 -13.967  -3.840  1.00 96.88           C  
ATOM   3250  HD2 LYS A 203       4.616 -14.353  -3.364  1.00 96.88           H  
ATOM   3251  HD3 LYS A 203       2.995 -14.782  -3.910  1.00 96.88           H  
ATOM   3252  CE  LYS A 203       4.101 -13.490  -5.248  1.00 96.88           C  
ATOM   3253  HE2 LYS A 203       4.684 -12.574  -5.147  1.00 96.88           H  
ATOM   3254  HE3 LYS A 203       3.203 -13.257  -5.820  1.00 96.88           H  
ATOM   3255  NZ  LYS A 203       4.926 -14.516  -5.952  1.00 96.88           N  
ATOM   3256  HZ1 LYS A 203       5.330 -14.153  -6.803  1.00 96.88           H  
ATOM   3257  HZ2 LYS A 203       4.411 -15.358  -6.167  1.00 96.88           H  
ATOM   3258  HZ3 LYS A 203       5.699 -14.835  -5.385  1.00 96.88           H  
ATOM   3259  N   SER A 204       4.070 -10.342  -0.320  1.00 94.56           N  
ATOM   3260  H   SER A 204       4.647 -10.968   0.224  1.00 94.56           H  
ATOM   3261  CA  SER A 204       4.450  -8.925  -0.362  1.00 94.56           C  
ATOM   3262  HA  SER A 204       3.708  -8.395  -0.959  1.00 94.56           H  
ATOM   3263  C   SER A 204       5.784  -8.641  -1.062  1.00 94.56           C  
ATOM   3264  CB  SER A 204       4.370  -8.329   1.045  1.00 94.56           C  
ATOM   3265  HB2 SER A 204       3.453  -8.670   1.526  1.00 94.56           H  
ATOM   3266  HB3 SER A 204       4.322  -7.244   0.949  1.00 94.56           H  
ATOM   3267  O   SER A 204       6.322  -7.542  -0.932  1.00 94.56           O  
ATOM   3268  OG  SER A 204       5.477  -8.646   1.864  1.00 94.56           O  
ATOM   3269  HG  SER A 204       5.385  -9.521   2.249  1.00 94.56           H  
ATOM   3270  N   TYR A 205       6.285  -9.619  -1.817  1.00 95.06           N  
ATOM   3271  H   TYR A 205       5.747 -10.469  -1.907  1.00 95.06           H  
ATOM   3272  CA  TYR A 205       7.482  -9.548  -2.657  1.00 95.06           C  
ATOM   3273  HA  TYR A 205       7.931  -8.557  -2.587  1.00 95.06           H  
ATOM   3274  C   TYR A 205       7.130  -9.799  -4.131  1.00 95.06           C  
ATOM   3275  CB  TYR A 205       8.503 -10.573  -2.153  1.00 95.06           C  
ATOM   3276  HB2 TYR A 205       8.748 -10.349  -1.115  1.00 95.06           H  
ATOM   3277  HB3 TYR A 205       9.422 -10.464  -2.730  1.00 95.06           H  
ATOM   3278  O   TYR A 205       6.070 -10.361  -4.435  1.00 95.06           O  
ATOM   3279  CG  TYR A 205       8.021 -12.008  -2.256  1.00 95.06           C  
ATOM   3280  CD1 TYR A 205       7.349 -12.607  -1.175  1.00 95.06           C  
ATOM   3281  HD1 TYR A 205       7.183 -12.050  -0.265  1.00 95.06           H  
ATOM   3282  CD2 TYR A 205       8.224 -12.734  -3.444  1.00 95.06           C  
ATOM   3283  HD2 TYR A 205       8.736 -12.277  -4.279  1.00 95.06           H  
ATOM   3284  CE1 TYR A 205       6.922 -13.945  -1.269  1.00 95.06           C  
ATOM   3285  HE1 TYR A 205       6.409 -14.426  -0.449  1.00 95.06           H  
ATOM   3286  CE2 TYR A 205       7.807 -14.073  -3.537  1.00 95.06           C  
ATOM   3287  HE2 TYR A 205       8.026 -14.639  -4.431  1.00 95.06           H  
ATOM   3288  OH  TYR A 205       6.725 -15.957  -2.511  1.00 95.06           O  
ATOM   3289  HH  TYR A 205       6.854 -16.313  -3.393  1.00 95.06           H  
ATOM   3290  CZ  TYR A 205       7.170 -14.683  -2.439  1.00 95.06           C  
ATOM   3291  N   TRP A 206       8.029  -9.402  -5.032  1.00 96.25           N  
ATOM   3292  H   TRP A 206       8.876  -8.959  -4.706  1.00 96.25           H  
ATOM   3293  CA  TRP A 206       7.809  -9.441  -6.480  1.00 96.25           C  
ATOM   3294  HA  TRP A 206       6.754  -9.629  -6.681  1.00 96.25           H  
ATOM   3295  C   TRP A 206       8.585 -10.557  -7.175  1.00 96.25           C  
ATOM   3296  CB  TRP A 206       8.150  -8.069  -7.066  1.00 96.25           C  
ATOM   3297  HB2 TRP A 206       9.206  -7.856  -6.902  1.00 96.25           H  
ATOM   3298  HB3 TRP A 206       7.978  -8.095  -8.142  1.00 96.25           H  
ATOM   3299  O   TRP A 206       8.014 -11.260  -8.005  1.00 96.25           O  
ATOM   3300  CG  TRP A 206       7.332  -6.963  -6.484  1.00 96.25           C  
ATOM   3301  CD1 TRP A 206       7.704  -6.157  -5.465  1.00 96.25           C  
ATOM   3302  HD1 TRP A 206       8.656  -6.218  -4.959  1.00 96.25           H  
ATOM   3303  CD2 TRP A 206       5.954  -6.612  -6.795  1.00 96.25           C  
ATOM   3304  CE2 TRP A 206       5.557  -5.543  -5.940  1.00 96.25           C  
ATOM   3305  CE3 TRP A 206       4.983  -7.130  -7.676  1.00 96.25           C  
ATOM   3306  HE3 TRP A 206       5.229  -7.986  -8.286  1.00 96.25           H  
ATOM   3307  NE1 TRP A 206       6.652  -5.325  -5.133  1.00 96.25           N  
ATOM   3308  HE1 TRP A 206       6.654  -4.746  -4.305  1.00 96.25           H  
ATOM   3309  CH2 TRP A 206       3.339  -5.497  -6.907  1.00 96.25           C  
ATOM   3310  HH2 TRP A 206       2.335  -5.101  -6.953  1.00 96.25           H  
ATOM   3311  CZ2 TRP A 206       4.271  -4.985  -5.988  1.00 96.25           C  
ATOM   3312  HZ2 TRP A 206       3.995  -4.201  -5.299  1.00 96.25           H  
ATOM   3313  CZ3 TRP A 206       3.692  -6.577  -7.733  1.00 96.25           C  
ATOM   3314  HZ3 TRP A 206       2.957  -7.015  -8.392  1.00 96.25           H  
ATOM   3315  N   ASP A 207       9.857 -10.748  -6.829  1.00 94.12           N  
ATOM   3316  H   ASP A 207      10.308 -10.079  -6.223  1.00 94.12           H  
ATOM   3317  CA  ASP A 207      10.688 -11.790  -7.433  1.00 94.12           C  
ATOM   3318  HA  ASP A 207      10.632 -11.688  -8.517  1.00 94.12           H  
ATOM   3319  C   ASP A 207      10.233 -13.197  -7.058  1.00 94.12           C  
ATOM   3320  CB  ASP A 207      12.134 -11.568  -7.021  1.00 94.12           C  
ATOM   3321  HB2 ASP A 207      12.243 -11.716  -5.946  1.00 94.12           H  
ATOM   3322  HB3 ASP A 207      12.326 -10.522  -7.259  1.00 94.12           H  
ATOM   3323  O   ASP A 207      10.196 -13.573  -5.884  1.00 94.12           O  
ATOM   3324  CG  ASP A 207      13.167 -12.418  -7.758  1.00 94.12           C  
ATOM   3325  OD1 ASP A 207      12.779 -13.376  -8.452  1.00 94.12           O  
ATOM   3326  OD2 ASP A 207      14.356 -12.041  -7.663  1.00 94.12           O  
ATOM   3327  N   SER A 208       9.940 -14.003  -8.076  1.00 95.19           N  
ATOM   3328  H   SER A 208      10.089 -13.664  -9.016  1.00 95.19           H  
ATOM   3329  CA  SER A 208       9.576 -15.408  -7.921  1.00 95.19           C  
ATOM   3330  HA  SER A 208       8.714 -15.474  -7.256  1.00 95.19           H  
ATOM   3331  C   SER A 208      10.681 -16.263  -7.301  1.00 95.19           C  
ATOM   3332  CB  SER A 208       9.172 -15.991  -9.276  1.00 95.19           C  
ATOM   3333  HB2 SER A 208       8.236 -15.532  -9.593  1.00 95.19           H  
ATOM   3334  HB3 SER A 208       9.017 -17.065  -9.179  1.00 95.19           H  
ATOM   3335  O   SER A 208      10.372 -17.320  -6.760  1.00 95.19           O  
ATOM   3336  OG  SER A 208      10.151 -15.734 -10.265  1.00 95.19           O  
ATOM   3337  HG  SER A 208      11.014 -16.032  -9.968  1.00 95.19           H  
ATOM   3338  N   ALA A 209      11.945 -15.826  -7.311  1.00 93.44           N  
ATOM   3339  H   ALA A 209      12.165 -14.954  -7.771  1.00 93.44           H  
ATOM   3340  CA  ALA A 209      13.028 -16.525  -6.617  1.00 93.44           C  
ATOM   3341  HA  ALA A 209      13.123 -17.529  -7.030  1.00 93.44           H  
ATOM   3342  C   ALA A 209      12.754 -16.669  -5.109  1.00 93.44           C  
ATOM   3343  CB  ALA A 209      14.337 -15.768  -6.867  1.00 93.44           C  
ATOM   3344  HB1 ALA A 209      14.286 -14.772  -6.426  1.00 93.44           H  
ATOM   3345  HB2 ALA A 209      15.165 -16.315  -6.417  1.00 93.44           H  
ATOM   3346  HB3 ALA A 209      14.513 -15.673  -7.938  1.00 93.44           H  
ATOM   3347  O   ALA A 209      13.128 -17.665  -4.498  1.00 93.44           O  
ATOM   3348  N   TYR A 210      12.039 -15.717  -4.506  1.00 94.19           N  
ATOM   3349  H   TYR A 210      11.718 -14.931  -5.053  1.00 94.19           H  
ATOM   3350  CA  TYR A 210      11.659 -15.780  -3.093  1.00 94.19           C  
ATOM   3351  HA  TYR A 210      12.512 -16.119  -2.506  1.00 94.19           H  
ATOM   3352  C   TYR A 210      10.530 -16.769  -2.801  1.00 94.19           C  
ATOM   3353  CB  TYR A 210      11.260 -14.381  -2.639  1.00 94.19           C  
ATOM   3354  HB2 TYR A 210      10.445 -14.056  -3.286  1.00 94.19           H  
ATOM   3355  HB3 TYR A 210      10.861 -14.422  -1.625  1.00 94.19           H  
ATOM   3356  O   TYR A 210      10.306 -17.105  -1.638  1.00 94.19           O  
ATOM   3357  CG  TYR A 210      12.367 -13.353  -2.710  1.00 94.19           C  
ATOM   3358  CD1 TYR A 210      13.663 -13.648  -2.236  1.00 94.19           C  
ATOM   3359  HD1 TYR A 210      13.867 -14.601  -1.772  1.00 94.19           H  
ATOM   3360  CD2 TYR A 210      12.106 -12.112  -3.316  1.00 94.19           C  
ATOM   3361  HD2 TYR A 210      11.124 -11.896  -3.710  1.00 94.19           H  
ATOM   3362  CE1 TYR A 210      14.704 -12.717  -2.414  1.00 94.19           C  
ATOM   3363  HE1 TYR A 210      15.703 -12.971  -2.090  1.00 94.19           H  
ATOM   3364  CE2 TYR A 210      13.140 -11.176  -3.482  1.00 94.19           C  
ATOM   3365  HE2 TYR A 210      12.947 -10.246  -3.996  1.00 94.19           H  
ATOM   3366  OH  TYR A 210      15.445 -10.580  -3.225  1.00 94.19           O  
ATOM   3367  HH  TYR A 210      16.302 -10.991  -3.086  1.00 94.19           H  
ATOM   3368  CZ  TYR A 210      14.441 -11.480  -3.042  1.00 94.19           C  
ATOM   3369  N   ASP A 211       9.836 -17.276  -3.824  1.00 96.81           N  
ATOM   3370  H   ASP A 211      10.100 -17.035  -4.769  1.00 96.81           H  
ATOM   3371  CA  ASP A 211       8.885 -18.363  -3.615  1.00 96.81           C  
ATOM   3372  HA  ASP A 211       8.149 -18.060  -2.870  1.00 96.81           H  
ATOM   3373  C   ASP A 211       9.593 -19.616  -3.077  1.00 96.81           C  
ATOM   3374  CB  ASP A 211       8.160 -18.729  -4.911  1.00 96.81           C  
ATOM   3375  HB2 ASP A 211       8.919 -19.096  -5.602  1.00 96.81           H  
ATOM   3376  HB3 ASP A 211       7.483 -19.557  -4.700  1.00 96.81           H  
ATOM   3377  O   ASP A 211       8.965 -20.389  -2.361  1.00 96.81           O  
ATOM   3378  CG  ASP A 211       7.334 -17.631  -5.594  1.00 96.81           C  
ATOM   3379  OD1 ASP A 211       6.783 -16.711  -4.944  1.00 96.81           O  
ATOM   3380  OD2 ASP A 211       7.129 -17.751  -6.821  1.00 96.81           O  
ATOM   3381  N   ASP A 212      10.882 -19.816  -3.376  1.00 95.94           N  
ATOM   3382  H   ASP A 212      11.357 -19.149  -3.968  1.00 95.94           H  
ATOM   3383  CA  ASP A 212      11.654 -20.972  -2.902  1.00 95.94           C  
ATOM   3384  HA  ASP A 212      11.156 -21.886  -3.224  1.00 95.94           H  
ATOM   3385  C   ASP A 212      11.703 -21.013  -1.377  1.00 95.94           C  
ATOM   3386  CB  ASP A 212      13.076 -20.952  -3.494  1.00 95.94           C  
ATOM   3387  HB2 ASP A 212      13.673 -21.708  -2.982  1.00 95.94           H  
ATOM   3388  HB3 ASP A 212      13.539 -19.981  -3.317  1.00 95.94           H  
ATOM   3389  O   ASP A 212      11.335 -22.024  -0.780  1.00 95.94           O  
ATOM   3390  CG  ASP A 212      13.090 -21.274  -4.986  1.00 95.94           C  
ATOM   3391  OD1 ASP A 212      11.997 -21.502  -5.548  1.00 95.94           O  
ATOM   3392  OD2 ASP A 212      14.166 -21.471  -5.578  1.00 95.94           O  
ATOM   3393  N   ASP A 213      12.038 -19.877  -0.765  1.00 94.44           N  
ATOM   3394  H   ASP A 213      12.301 -19.097  -1.351  1.00 94.44           H  
ATOM   3395  CA  ASP A 213      12.072 -19.697   0.686  1.00 94.44           C  
ATOM   3396  HA  ASP A 213      12.827 -20.355   1.117  1.00 94.44           H  
ATOM   3397  C   ASP A 213      10.715 -20.035   1.325  1.00 94.44           C  
ATOM   3398  CB  ASP A 213      12.417 -18.228   0.995  1.00 94.44           C  
ATOM   3399  HB2 ASP A 213      12.393 -18.096   2.077  1.00 94.44           H  
ATOM   3400  HB3 ASP A 213      11.648 -17.581   0.574  1.00 94.44           H  
ATOM   3401  O   ASP A 213      10.628 -20.718   2.344  1.00 94.44           O  
ATOM   3402  CG  ASP A 213      13.786 -17.754   0.495  1.00 94.44           C  
ATOM   3403  OD1 ASP A 213      14.717 -18.579   0.442  1.00 94.44           O  
ATOM   3404  OD2 ASP A 213      13.991 -16.521   0.395  1.00 94.44           O  
ATOM   3405  N   VAL A 214       9.629 -19.578   0.702  1.00 96.38           N  
ATOM   3406  H   VAL A 214       9.767 -19.051  -0.148  1.00 96.38           H  
ATOM   3407  CA  VAL A 214       8.270 -19.752   1.226  1.00 96.38           C  
ATOM   3408  HA  VAL A 214       8.290 -19.582   2.302  1.00 96.38           H  
ATOM   3409  C   VAL A 214       7.758 -21.183   1.007  1.00 96.38           C  
ATOM   3410  CB  VAL A 214       7.349 -18.697   0.590  1.00 96.38           C  
ATOM   3411  HB  VAL A 214       7.371 -18.835  -0.491  1.00 96.38           H  
ATOM   3412  O   VAL A 214       7.042 -21.724   1.853  1.00 96.38           O  
ATOM   3413  CG1 VAL A 214       5.905 -18.817   1.087  1.00 96.38           C  
ATOM   3414 HG11 VAL A 214       5.312 -17.997   0.680  1.00 96.38           H  
ATOM   3415 HG12 VAL A 214       5.882 -18.773   2.176  1.00 96.38           H  
ATOM   3416 HG13 VAL A 214       5.475 -19.757   0.741  1.00 96.38           H  
ATOM   3417  CG2 VAL A 214       7.808 -17.266   0.901  1.00 96.38           C  
ATOM   3418 HG21 VAL A 214       7.810 -17.094   1.978  1.00 96.38           H  
ATOM   3419 HG22 VAL A 214       7.142 -16.551   0.418  1.00 96.38           H  
ATOM   3420 HG23 VAL A 214       8.813 -17.092   0.516  1.00 96.38           H  
ATOM   3421  N   MET A 215       8.132 -21.829  -0.101  1.00 97.44           N  
ATOM   3422  H   MET A 215       8.732 -21.336  -0.746  1.00 97.44           H  
ATOM   3423  CA  MET A 215       7.739 -23.203  -0.441  1.00 97.44           C  
ATOM   3424  HA  MET A 215       6.682 -23.325  -0.206  1.00 97.44           H  
ATOM   3425  C   MET A 215       8.494 -24.280   0.353  1.00 97.44           C  
ATOM   3426  CB  MET A 215       7.942 -23.454  -1.942  1.00 97.44           C  
ATOM   3427  HB2 MET A 215       8.939 -23.122  -2.233  1.00 97.44           H  
ATOM   3428  HB3 MET A 215       7.881 -24.527  -2.127  1.00 97.44           H  
ATOM   3429  O   MET A 215       8.097 -25.454   0.314  1.00 97.44           O  
ATOM   3430  CG  MET A 215       6.887 -22.788  -2.828  1.00 97.44           C  
ATOM   3431  HG2 MET A 215       7.002 -21.705  -2.801  1.00 97.44           H  
ATOM   3432  HG3 MET A 215       5.899 -23.025  -2.434  1.00 97.44           H  
ATOM   3433  SD  MET A 215       6.958 -23.356  -4.549  1.00 97.44           S  
ATOM   3434  CE  MET A 215       8.553 -22.658  -5.055  1.00 97.44           C  
ATOM   3435  HE1 MET A 215       8.657 -22.762  -6.135  1.00 97.44           H  
ATOM   3436  HE2 MET A 215       8.591 -21.599  -4.802  1.00 97.44           H  
ATOM   3437  HE3 MET A 215       9.373 -23.171  -4.554  1.00 97.44           H  
ATOM   3438  N   GLU A 216       9.572 -23.931   1.059  1.00 96.00           N  
ATOM   3439  H   GLU A 216       9.940 -22.995   0.960  1.00 96.00           H  
ATOM   3440  CA  GLU A 216      10.251 -24.843   1.989  1.00 96.00           C  
ATOM   3441  HA  GLU A 216      10.525 -25.757   1.462  1.00 96.00           H  
ATOM   3442  C   GLU A 216       9.331 -25.258   3.144  1.00 96.00           C  
ATOM   3443  CB  GLU A 216      11.543 -24.212   2.532  1.00 96.00           C  
ATOM   3444  HB2 GLU A 216      11.354 -23.178   2.821  1.00 96.00           H  
ATOM   3445  HB3 GLU A 216      11.854 -24.766   3.418  1.00 96.00           H  
ATOM   3446  O   GLU A 216       9.333 -26.423   3.549  1.00 96.00           O  
ATOM   3447  CG  GLU A 216      12.680 -24.287   1.502  1.00 96.00           C  
ATOM   3448  HG2 GLU A 216      12.834 -25.336   1.252  1.00 96.00           H  
ATOM   3449  HG3 GLU A 216      12.375 -23.781   0.586  1.00 96.00           H  
ATOM   3450  CD  GLU A 216      14.014 -23.695   1.991  1.00 96.00           C  
ATOM   3451  OE1 GLU A 216      15.015 -23.911   1.273  1.00 96.00           O  
ATOM   3452  OE2 GLU A 216      14.063 -23.087   3.088  1.00 96.00           O  
ATOM   3453  N   ASN A 217       8.475 -24.349   3.618  1.00 96.88           N  
ATOM   3454  H   ASN A 217       8.485 -23.428   3.204  1.00 96.88           H  
ATOM   3455  CA  ASN A 217       7.501 -24.636   4.663  1.00 96.88           C  
ATOM   3456  HA  ASN A 217       7.879 -25.463   5.263  1.00 96.88           H  
ATOM   3457  C   ASN A 217       6.138 -25.055   4.087  1.00 96.88           C  
ATOM   3458  CB  ASN A 217       7.387 -23.419   5.580  1.00 96.88           C  
ATOM   3459  HB2 ASN A 217       8.366 -23.159   5.984  1.00 96.88           H  
ATOM   3460  HB3 ASN A 217       7.005 -22.582   4.996  1.00 96.88           H  
ATOM   3461  O   ASN A 217       5.646 -24.499   3.108  1.00 96.88           O  
ATOM   3462  CG  ASN A 217       6.424 -23.684   6.711  1.00 96.88           C  
ATOM   3463  ND2 ASN A 217       6.859 -24.299   7.784  1.00 96.88           N  
ATOM   3464 HD21 ASN A 217       7.853 -24.401   7.927  1.00 96.88           H  
ATOM   3465 HD22 ASN A 217       6.214 -24.347   8.559  1.00 96.88           H  
ATOM   3466  OD1 ASN A 217       5.237 -23.453   6.587  1.00 96.88           O  
ATOM   3467  N   ARG A 218       5.468 -26.011   4.743  1.00 97.50           N  
ATOM   3468  H   ARG A 218       5.902 -26.403   5.567  1.00 97.50           H  
ATOM   3469  CA  ARG A 218       4.153 -26.513   4.311  1.00 97.50           C  
ATOM   3470  HA  ARG A 218       4.244 -26.847   3.277  1.00 97.50           H  
ATOM   3471  C   ARG A 218       3.061 -25.436   4.313  1.00 97.50           C  
ATOM   3472  CB  ARG A 218       3.761 -27.705   5.196  1.00 97.50           C  
ATOM   3473  HB2 ARG A 218       3.673 -27.367   6.229  1.00 97.50           H  
ATOM   3474  HB3 ARG A 218       4.548 -28.457   5.145  1.00 97.50           H  
ATOM   3475  O   ARG A 218       2.228 -25.432   3.408  1.00 97.50           O  
ATOM   3476  CG  ARG A 218       2.434 -28.345   4.759  1.00 97.50           C  
ATOM   3477  HG2 ARG A 218       2.525 -28.708   3.735  1.00 97.50           H  
ATOM   3478  HG3 ARG A 218       1.631 -27.610   4.810  1.00 97.50           H  
ATOM   3479  CD  ARG A 218       2.073 -29.505   5.689  1.00 97.50           C  
ATOM   3480  HD2 ARG A 218       2.857 -30.261   5.635  1.00 97.50           H  
ATOM   3481  HD3 ARG A 218       2.028 -29.122   6.709  1.00 97.50           H  
ATOM   3482  NE  ARG A 218       0.776 -30.109   5.325  1.00 97.50           N  
ATOM   3483  HE  ARG A 218       0.434 -29.927   4.392  1.00 97.50           H  
ATOM   3484  NH1 ARG A 218       0.432 -31.252   7.288  1.00 97.50           N  
ATOM   3485 HH11 ARG A 218       1.299 -30.883   7.653  1.00 97.50           H  
ATOM   3486 HH12 ARG A 218      -0.151 -31.821   7.884  1.00 97.50           H  
ATOM   3487  NH2 ARG A 218      -1.105 -31.351   5.679  1.00 97.50           N  
ATOM   3488 HH21 ARG A 218      -1.458 -31.112   4.763  1.00 97.50           H  
ATOM   3489 HH22 ARG A 218      -1.654 -31.939   6.289  1.00 97.50           H  
ATOM   3490  CZ  ARG A 218       0.044 -30.897   6.095  1.00 97.50           C  
ATOM   3491  N   VAL A 219       3.025 -24.565   5.321  1.00 97.75           N  
ATOM   3492  H   VAL A 219       3.788 -24.556   5.983  1.00 97.75           H  
ATOM   3493  CA  VAL A 219       2.044 -23.474   5.425  1.00 97.75           C  
ATOM   3494  HA  VAL A 219       1.048 -23.871   5.228  1.00 97.75           H  
ATOM   3495  C   VAL A 219       2.329 -22.423   4.359  1.00 97.75           C  
ATOM   3496  CB  VAL A 219       2.020 -22.851   6.837  1.00 97.75           C  
ATOM   3497  HB  VAL A 219       2.991 -22.412   7.065  1.00 97.75           H  
ATOM   3498  O   VAL A 219       1.424 -22.086   3.599  1.00 97.75           O  
ATOM   3499  CG1 VAL A 219       0.970 -21.739   6.935  1.00 97.75           C  
ATOM   3500 HG11 VAL A 219       1.018 -21.296   7.930  1.00 97.75           H  
ATOM   3501 HG12 VAL A 219      -0.031 -22.142   6.783  1.00 97.75           H  
ATOM   3502 HG13 VAL A 219       1.164 -20.947   6.212  1.00 97.75           H  
ATOM   3503  CG2 VAL A 219       1.698 -23.928   7.881  1.00 97.75           C  
ATOM   3504 HG21 VAL A 219       2.508 -24.654   7.948  1.00 97.75           H  
ATOM   3505 HG22 VAL A 219       0.757 -24.424   7.643  1.00 97.75           H  
ATOM   3506 HG23 VAL A 219       1.592 -23.460   8.860  1.00 97.75           H  
ATOM   3507  N   GLY A 220       3.589 -22.000   4.214  1.00 97.88           N  
ATOM   3508  H   GLY A 220       4.282 -22.319   4.876  1.00 97.88           H  
ATOM   3509  CA  GLY A 220       4.007 -21.082   3.149  1.00 97.88           C  
ATOM   3510  HA2 GLY A 220       3.524 -20.115   3.290  1.00 97.88           H  
ATOM   3511  HA3 GLY A 220       5.086 -20.941   3.209  1.00 97.88           H  
ATOM   3512  C   GLY A 220       3.660 -21.604   1.748  1.00 97.88           C  
ATOM   3513  O   GLY A 220       3.012 -20.906   0.964  1.00 97.88           O  
ATOM   3514  N   LEU A 221       3.965 -22.876   1.471  1.00 98.19           N  
ATOM   3515  H   LEU A 221       4.572 -23.359   2.118  1.00 98.19           H  
ATOM   3516  CA  LEU A 221       3.573 -23.570   0.241  1.00 98.19           C  
ATOM   3517  HA  LEU A 221       4.053 -23.068  -0.599  1.00 98.19           H  
ATOM   3518  C   LEU A 221       2.055 -23.528   0.007  1.00 98.19           C  
ATOM   3519  CB  LEU A 221       4.071 -25.028   0.322  1.00 98.19           C  
ATOM   3520  HB2 LEU A 221       5.160 -25.023   0.375  1.00 98.19           H  
ATOM   3521  HB3 LEU A 221       3.699 -25.470   1.246  1.00 98.19           H  
ATOM   3522  O   LEU A 221       1.606 -23.276  -1.110  1.00 98.19           O  
ATOM   3523  CG  LEU A 221       3.628 -25.929  -0.846  1.00 98.19           C  
ATOM   3524  HG  LEU A 221       2.540 -25.964  -0.900  1.00 98.19           H  
ATOM   3525  CD1 LEU A 221       4.173 -25.423  -2.172  1.00 98.19           C  
ATOM   3526 HD11 LEU A 221       5.259 -25.341  -2.129  1.00 98.19           H  
ATOM   3527 HD12 LEU A 221       3.753 -24.435  -2.362  1.00 98.19           H  
ATOM   3528 HD13 LEU A 221       3.880 -26.086  -2.986  1.00 98.19           H  
ATOM   3529  CD2 LEU A 221       4.124 -27.356  -0.630  1.00 98.19           C  
ATOM   3530 HD21 LEU A 221       3.704 -27.748   0.297  1.00 98.19           H  
ATOM   3531 HD22 LEU A 221       5.211 -27.354  -0.556  1.00 98.19           H  
ATOM   3532 HD23 LEU A 221       3.808 -27.988  -1.460  1.00 98.19           H  
ATOM   3533  N   ASN A 222       1.252 -23.784   1.042  1.00 97.88           N  
ATOM   3534  H   ASN A 222       1.675 -23.956   1.944  1.00 97.88           H  
ATOM   3535  CA  ASN A 222      -0.205 -23.756   0.930  1.00 97.88           C  
ATOM   3536  HA  ASN A 222      -0.504 -24.379   0.087  1.00 97.88           H  
ATOM   3537  C   ASN A 222      -0.740 -22.350   0.640  1.00 97.88           C  
ATOM   3538  CB  ASN A 222      -0.837 -24.307   2.215  1.00 97.88           C  
ATOM   3539  HB2 ASN A 222      -1.900 -24.064   2.222  1.00 97.88           H  
ATOM   3540  HB3 ASN A 222      -0.386 -23.818   3.079  1.00 97.88           H  
ATOM   3541  O   ASN A 222      -1.663 -22.224  -0.164  1.00 97.88           O  
ATOM   3542  CG  ASN A 222      -0.719 -25.807   2.368  1.00 97.88           C  
ATOM   3543  ND2 ASN A 222      -0.796 -26.289   3.584  1.00 97.88           N  
ATOM   3544 HD21 ASN A 222      -0.634 -27.277   3.714  1.00 97.88           H  
ATOM   3545 HD22 ASN A 222      -0.813 -25.640   4.358  1.00 97.88           H  
ATOM   3546  OD1 ASN A 222      -0.666 -26.577   1.415  1.00 97.88           O  
ATOM   3547  N   LEU A 223      -0.167 -21.317   1.262  1.00 98.31           N  
ATOM   3548  H   LEU A 223       0.578 -21.500   1.918  1.00 98.31           H  
ATOM   3549  CA  LEU A 223      -0.561 -19.925   1.039  1.00 98.31           C  
ATOM   3550  HA  LEU A 223      -1.640 -19.837   1.159  1.00 98.31           H  
ATOM   3551  C   LEU A 223      -0.256 -19.485  -0.396  1.00 98.31           C  
ATOM   3552  CB  LEU A 223       0.143 -19.015   2.063  1.00 98.31           C  
ATOM   3553  HB2 LEU A 223       1.213 -19.217   2.036  1.00 98.31           H  
ATOM   3554  HB3 LEU A 223      -0.002 -17.977   1.761  1.00 98.31           H  
ATOM   3555  O   LEU A 223      -1.143 -18.960  -1.071  1.00 98.31           O  
ATOM   3556  CG  LEU A 223      -0.355 -19.165   3.512  1.00 98.31           C  
ATOM   3557  HG  LEU A 223      -0.277 -20.205   3.828  1.00 98.31           H  
ATOM   3558  CD1 LEU A 223       0.507 -18.308   4.438  1.00 98.31           C  
ATOM   3559 HD11 LEU A 223       0.423 -17.254   4.172  1.00 98.31           H  
ATOM   3560 HD12 LEU A 223       0.190 -18.442   5.472  1.00 98.31           H  
ATOM   3561 HD13 LEU A 223       1.550 -18.610   4.353  1.00 98.31           H  
ATOM   3562  CD2 LEU A 223      -1.813 -18.725   3.662  1.00 98.31           C  
ATOM   3563 HD21 LEU A 223      -2.470 -19.382   3.093  1.00 98.31           H  
ATOM   3564 HD22 LEU A 223      -2.105 -18.787   4.711  1.00 98.31           H  
ATOM   3565 HD23 LEU A 223      -1.929 -17.696   3.321  1.00 98.31           H  
ATOM   3566  N   LEU A 224       0.953 -19.766  -0.894  1.00 98.19           N  
ATOM   3567  H   LEU A 224       1.643 -20.186  -0.288  1.00 98.19           H  
ATOM   3568  CA  LEU A 224       1.315 -19.473  -2.285  1.00 98.19           C  
ATOM   3569  HA  LEU A 224       1.121 -18.419  -2.487  1.00 98.19           H  
ATOM   3570  C   LEU A 224       0.458 -20.248  -3.279  1.00 98.19           C  
ATOM   3571  CB  LEU A 224       2.795 -19.798  -2.534  1.00 98.19           C  
ATOM   3572  HB2 LEU A 224       2.956 -19.848  -3.611  1.00 98.19           H  
ATOM   3573  HB3 LEU A 224       3.021 -20.781  -2.121  1.00 98.19           H  
ATOM   3574  O   LEU A 224       0.000 -19.680  -4.272  1.00 98.19           O  
ATOM   3575  CG  LEU A 224       3.781 -18.772  -1.963  1.00 98.19           C  
ATOM   3576  HG  LEU A 224       3.674 -18.726  -0.880  1.00 98.19           H  
ATOM   3577  CD1 LEU A 224       5.192 -19.231  -2.320  1.00 98.19           C  
ATOM   3578 HD11 LEU A 224       5.430 -20.157  -1.796  1.00 98.19           H  
ATOM   3579 HD12 LEU A 224       5.285 -19.384  -3.395  1.00 98.19           H  
ATOM   3580 HD13 LEU A 224       5.907 -18.461  -2.029  1.00 98.19           H  
ATOM   3581  CD2 LEU A 224       3.573 -17.370  -2.543  1.00 98.19           C  
ATOM   3582 HD21 LEU A 224       3.670 -17.397  -3.628  1.00 98.19           H  
ATOM   3583 HD22 LEU A 224       2.601 -16.968  -2.257  1.00 98.19           H  
ATOM   3584 HD23 LEU A 224       4.331 -16.703  -2.131  1.00 98.19           H  
ATOM   3585  N   TYR A 225       0.204 -21.527  -3.006  1.00 98.06           N  
ATOM   3586  H   TYR A 225       0.649 -21.947  -2.203  1.00 98.06           H  
ATOM   3587  CA  TYR A 225      -0.658 -22.352  -3.844  1.00 98.06           C  
ATOM   3588  HA  TYR A 225      -0.268 -22.357  -4.862  1.00 98.06           H  
ATOM   3589  C   TYR A 225      -2.081 -21.784  -3.917  1.00 98.06           C  
ATOM   3590  CB  TYR A 225      -0.637 -23.790  -3.323  1.00 98.06           C  
ATOM   3591  HB2 TYR A 225       0.374 -24.185  -3.419  1.00 98.06           H  
ATOM   3592  HB3 TYR A 225      -0.895 -23.794  -2.264  1.00 98.06           H  
ATOM   3593  O   TYR A 225      -2.591 -21.568  -5.013  1.00 98.06           O  
ATOM   3594  CG  TYR A 225      -1.587 -24.698  -4.065  1.00 98.06           C  
ATOM   3595  CD1 TYR A 225      -2.847 -24.995  -3.509  1.00 98.06           C  
ATOM   3596  HD1 TYR A 225      -3.136 -24.562  -2.563  1.00 98.06           H  
ATOM   3597  CD2 TYR A 225      -1.234 -25.191  -5.336  1.00 98.06           C  
ATOM   3598  HD2 TYR A 225      -0.280 -24.933  -5.771  1.00 98.06           H  
ATOM   3599  CE1 TYR A 225      -3.748 -25.810  -4.217  1.00 98.06           C  
ATOM   3600  HE1 TYR A 225      -4.730 -26.027  -3.824  1.00 98.06           H  
ATOM   3601  CE2 TYR A 225      -2.136 -26.002  -6.049  1.00 98.06           C  
ATOM   3602  HE2 TYR A 225      -1.874 -26.370  -7.030  1.00 98.06           H  
ATOM   3603  OH  TYR A 225      -4.259 -27.120  -6.139  1.00 98.06           O  
ATOM   3604  HH  TYR A 225      -3.900 -27.417  -6.979  1.00 98.06           H  
ATOM   3605  CZ  TYR A 225      -3.390 -26.315  -5.483  1.00 98.06           C  
ATOM   3606  N   ALA A 226      -2.702 -21.479  -2.772  1.00 97.25           N  
ATOM   3607  H   ALA A 226      -2.217 -21.627  -1.899  1.00 97.25           H  
ATOM   3608  CA  ALA A 226      -4.054 -20.923  -2.723  1.00 97.25           C  
ATOM   3609  HA  ALA A 226      -4.734 -21.605  -3.234  1.00 97.25           H  
ATOM   3610  C   ALA A 226      -4.150 -19.564  -3.435  1.00 97.25           C  
ATOM   3611  CB  ALA A 226      -4.479 -20.810  -1.255  1.00 97.25           C  
ATOM   3612  HB1 ALA A 226      -4.463 -21.795  -0.787  1.00 97.25           H  
ATOM   3613  HB2 ALA A 226      -5.490 -20.407  -1.195  1.00 97.25           H  
ATOM   3614  HB3 ALA A 226      -3.800 -20.149  -0.716  1.00 97.25           H  
ATOM   3615  O   ALA A 226      -5.108 -19.319  -4.166  1.00 97.25           O  
ATOM   3616  N   GLN A 227      -3.141 -18.704  -3.263  1.00 97.38           N  
ATOM   3617  H   GLN A 227      -2.395 -18.945  -2.627  1.00 97.38           H  
ATOM   3618  CA  GLN A 227      -3.058 -17.435  -3.979  1.00 97.38           C  
ATOM   3619  HA  GLN A 227      -3.978 -16.876  -3.805  1.00 97.38           H  
ATOM   3620  C   GLN A 227      -2.960 -17.649  -5.494  1.00 97.38           C  
ATOM   3621  CB  GLN A 227      -1.872 -16.627  -3.428  1.00 97.38           C  
ATOM   3622  HB2 GLN A 227      -1.990 -16.501  -2.352  1.00 97.38           H  
ATOM   3623  HB3 GLN A 227      -0.942 -17.161  -3.618  1.00 97.38           H  
ATOM   3624  O   GLN A 227      -3.721 -17.050  -6.244  1.00 97.38           O  
ATOM   3625  CG  GLN A 227      -1.804 -15.246  -4.086  1.00 97.38           C  
ATOM   3626  HG2 GLN A 227      -1.749 -15.367  -5.168  1.00 97.38           H  
ATOM   3627  HG3 GLN A 227      -2.715 -14.691  -3.862  1.00 97.38           H  
ATOM   3628  CD  GLN A 227      -0.607 -14.418  -3.643  1.00 97.38           C  
ATOM   3629  NE2 GLN A 227       0.041 -13.770  -4.585  1.00 97.38           N  
ATOM   3630 HE21 GLN A 227       0.838 -13.213  -4.310  1.00 97.38           H  
ATOM   3631 HE22 GLN A 227      -0.268 -13.875  -5.540  1.00 97.38           H  
ATOM   3632  OE1 GLN A 227      -0.251 -14.301  -2.476  1.00 97.38           O  
ATOM   3633  N   THR A 228      -2.071 -18.535  -5.942  1.00 98.00           N  
ATOM   3634  H   THR A 228      -1.483 -19.005  -5.268  1.00 98.00           H  
ATOM   3635  CA  THR A 228      -1.830 -18.778  -7.372  1.00 98.00           C  
ATOM   3636  HA  THR A 228      -1.613 -17.828  -7.860  1.00 98.00           H  
ATOM   3637  C   THR A 228      -3.050 -19.382  -8.062  1.00 98.00           C  
ATOM   3638  CB  THR A 228      -0.623 -19.701  -7.559  1.00 98.00           C  
ATOM   3639  HB  THR A 228      -0.832 -20.676  -7.121  1.00 98.00           H  
ATOM   3640  O   THR A 228      -3.396 -18.965  -9.163  1.00 98.00           O  
ATOM   3641  CG2 THR A 228      -0.240 -19.881  -9.024  1.00 98.00           C  
ATOM   3642 HG21 THR A 228      -1.049 -20.349  -9.584  1.00 98.00           H  
ATOM   3643 HG22 THR A 228       0.641 -20.522  -9.074  1.00 98.00           H  
ATOM   3644 HG23 THR A 228      -0.008 -18.913  -9.468  1.00 98.00           H  
ATOM   3645  OG1 THR A 228       0.503 -19.143  -6.926  1.00 98.00           O  
ATOM   3646  HG1 THR A 228       0.409 -19.276  -5.980  1.00 98.00           H  
ATOM   3647  N   VAL A 229      -3.737 -20.328  -7.410  1.00 96.88           N  
ATOM   3648  H   VAL A 229      -3.404 -20.636  -6.508  1.00 96.88           H  
ATOM   3649  CA  VAL A 229      -5.000 -20.883  -7.921  1.00 96.88           C  
ATOM   3650  HA  VAL A 229      -4.829 -21.296  -8.916  1.00 96.88           H  
ATOM   3651  C   VAL A 229      -6.038 -19.773  -8.085  1.00 96.88           C  
ATOM   3652  CB  VAL A 229      -5.519 -22.014  -7.012  1.00 96.88           C  
ATOM   3653  HB  VAL A 229      -5.537 -21.669  -5.978  1.00 96.88           H  
ATOM   3654  O   VAL A 229      -6.596 -19.629  -9.170  1.00 96.88           O  
ATOM   3655  CG1 VAL A 229      -6.928 -22.476  -7.398  1.00 96.88           C  
ATOM   3656 HG11 VAL A 229      -6.973 -22.733  -8.457  1.00 96.88           H  
ATOM   3657 HG12 VAL A 229      -7.656 -21.688  -7.209  1.00 96.88           H  
ATOM   3658 HG13 VAL A 229      -7.225 -23.341  -6.804  1.00 96.88           H  
ATOM   3659  CG2 VAL A 229      -4.600 -23.241  -7.109  1.00 96.88           C  
ATOM   3660 HG21 VAL A 229      -4.954 -24.017  -6.429  1.00 96.88           H  
ATOM   3661 HG22 VAL A 229      -3.578 -22.980  -6.834  1.00 96.88           H  
ATOM   3662 HG23 VAL A 229      -4.596 -23.619  -8.131  1.00 96.88           H  
ATOM   3663  N   SER A 230      -6.227 -18.932  -7.063  1.00 95.81           N  
ATOM   3664  H   SER A 230      -5.722 -19.079  -6.201  1.00 95.81           H  
ATOM   3665  CA  SER A 230      -7.170 -17.814  -7.148  1.00 95.81           C  
ATOM   3666  HA  SER A 230      -8.155 -18.215  -7.389  1.00 95.81           H  
ATOM   3667  C   SER A 230      -6.793 -16.800  -8.235  1.00 95.81           C  
ATOM   3668  CB  SER A 230      -7.258 -17.091  -5.805  1.00 95.81           C  
ATOM   3669  HB2 SER A 230      -6.290 -16.656  -5.555  1.00 95.81           H  
ATOM   3670  HB3 SER A 230      -7.549 -17.792  -5.023  1.00 95.81           H  
ATOM   3671  O   SER A 230      -7.681 -16.252  -8.885  1.00 95.81           O  
ATOM   3672  OG  SER A 230      -8.225 -16.065  -5.906  1.00 95.81           O  
ATOM   3673  HG  SER A 230      -8.248 -15.786  -6.824  1.00 95.81           H  
ATOM   3674  N   ASP A 231      -5.505 -16.518  -8.429  1.00 96.56           N  
ATOM   3675  H   ASP A 231      -4.822 -16.925  -7.806  1.00 96.56           H  
ATOM   3676  CA  ASP A 231      -5.036 -15.578  -9.449  1.00 96.56           C  
ATOM   3677  HA  ASP A 231      -5.605 -14.652  -9.371  1.00 96.56           H  
ATOM   3678  C   ASP A 231      -5.262 -16.139 -10.872  1.00 96.56           C  
ATOM   3679  CB  ASP A 231      -3.552 -15.246  -9.208  1.00 96.56           C  
ATOM   3680  HB2 ASP A 231      -2.986 -16.177  -9.164  1.00 96.56           H  
ATOM   3681  HB3 ASP A 231      -3.190 -14.682 -10.068  1.00 96.56           H  
ATOM   3682  O   ASP A 231      -5.611 -15.388 -11.785  1.00 96.56           O  
ATOM   3683  CG  ASP A 231      -3.232 -14.412  -7.953  1.00 96.56           C  
ATOM   3684  OD1 ASP A 231      -4.111 -13.765  -7.334  1.00 96.56           O  
ATOM   3685  OD2 ASP A 231      -2.035 -14.307  -7.601  1.00 96.56           O  
ATOM   3686  N   ILE A 232      -5.129 -17.457 -11.072  1.00 96.50           N  
ATOM   3687  H   ILE A 232      -4.827 -18.026 -10.295  1.00 96.50           H  
ATOM   3688  CA  ILE A 232      -5.466 -18.126 -12.342  1.00 96.50           C  
ATOM   3689  HA  ILE A 232      -5.000 -17.582 -13.163  1.00 96.50           H  
ATOM   3690  C   ILE A 232      -6.977 -18.088 -12.593  1.00 96.50           C  
ATOM   3691  CB  ILE A 232      -4.928 -19.577 -12.358  1.00 96.50           C  
ATOM   3692  HB  ILE A 232      -5.216 -20.064 -11.426  1.00 96.50           H  
ATOM   3693  O   ILE A 232      -7.407 -17.700 -13.678  1.00 96.50           O  
ATOM   3694  CG1 ILE A 232      -3.388 -19.579 -12.466  1.00 96.50           C  
ATOM   3695 HG12 ILE A 232      -3.093 -19.378 -13.496  1.00 96.50           H  
ATOM   3696 HG13 ILE A 232      -2.976 -18.787 -11.841  1.00 96.50           H  
ATOM   3697  CG2 ILE A 232      -5.525 -20.386 -13.530  1.00 96.50           C  
ATOM   3698 HG21 ILE A 232      -5.054 -21.365 -13.613  1.00 96.50           H  
ATOM   3699 HG22 ILE A 232      -5.393 -19.840 -14.463  1.00 96.50           H  
ATOM   3700 HG23 ILE A 232      -6.590 -20.554 -13.366  1.00 96.50           H  
ATOM   3701  CD1 ILE A 232      -2.752 -20.893 -12.001  1.00 96.50           C  
ATOM   3702 HD11 ILE A 232      -2.928 -21.018 -10.933  1.00 96.50           H  
ATOM   3703 HD12 ILE A 232      -1.678 -20.864 -12.184  1.00 96.50           H  
ATOM   3704 HD13 ILE A 232      -3.187 -21.744 -12.525  1.00 96.50           H  
ATOM   3705  N   GLU A 233      -7.790 -18.452 -11.599  1.00 94.12           N  
ATOM   3706  H   GLU A 233      -7.381 -18.778 -10.735  1.00 94.12           H  
ATOM   3707  CA  GLU A 233      -9.255 -18.488 -11.722  1.00 94.12           C  
ATOM   3708  HA  GLU A 233      -9.537 -19.144 -12.546  1.00 94.12           H  
ATOM   3709  C   GLU A 233      -9.846 -17.107 -12.031  1.00 94.12           C  
ATOM   3710  CB  GLU A 233      -9.861 -19.040 -10.424  1.00 94.12           C  
ATOM   3711  HB2 GLU A 233     -10.934 -18.847 -10.421  1.00 94.12           H  
ATOM   3712  HB3 GLU A 233      -9.412 -18.518  -9.579  1.00 94.12           H  
ATOM   3713  O   GLU A 233     -10.790 -16.989 -12.811  1.00 94.12           O  
ATOM   3714  CG  GLU A 233      -9.642 -20.556 -10.294  1.00 94.12           C  
ATOM   3715  HG2 GLU A 233     -10.193 -21.050 -11.093  1.00 94.12           H  
ATOM   3716  HG3 GLU A 233      -8.586 -20.787 -10.437  1.00 94.12           H  
ATOM   3717  CD  GLU A 233     -10.091 -21.127  -8.939  1.00 94.12           C  
ATOM   3718  OE1 GLU A 233     -10.100 -22.376  -8.829  1.00 94.12           O  
ATOM   3719  OE2 GLU A 233     -10.392 -20.336  -8.016  1.00 94.12           O  
ATOM   3720  N   ARG A 234      -9.245 -16.043 -11.485  1.00 92.88           N  
ATOM   3721  H   ARG A 234      -8.501 -16.224 -10.827  1.00 92.88           H  
ATOM   3722  CA  ARG A 234      -9.629 -14.647 -11.753  1.00 92.88           C  
ATOM   3723  HA  ARG A 234     -10.709 -14.606 -11.890  1.00 92.88           H  
ATOM   3724  C   ARG A 234      -9.034 -14.090 -13.054  1.00 92.88           C  
ATOM   3725  CB  ARG A 234      -9.258 -13.787 -10.535  1.00 92.88           C  
ATOM   3726  HB2 ARG A 234      -8.193 -13.904 -10.331  1.00 92.88           H  
ATOM   3727  HB3 ARG A 234      -9.450 -12.738 -10.760  1.00 92.88           H  
ATOM   3728  O   ARG A 234      -9.267 -12.927 -13.386  1.00 92.88           O  
ATOM   3729  CG  ARG A 234     -10.075 -14.169  -9.291  1.00 92.88           C  
ATOM   3730  HG2 ARG A 234     -10.020 -15.242  -9.111  1.00 92.88           H  
ATOM   3731  HG3 ARG A 234     -11.120 -13.902  -9.450  1.00 92.88           H  
ATOM   3732  CD  ARG A 234      -9.544 -13.433  -8.058  1.00 92.88           C  
ATOM   3733  HD2 ARG A 234      -8.478 -13.638  -7.958  1.00 92.88           H  
ATOM   3734  HD3 ARG A 234      -9.687 -12.363  -8.204  1.00 92.88           H  
ATOM   3735  NE  ARG A 234     -10.238 -13.881  -6.836  1.00 92.88           N  
ATOM   3736  HE  ARG A 234     -10.711 -14.772  -6.883  1.00 92.88           H  
ATOM   3737  NH1 ARG A 234      -9.720 -12.103  -5.481  1.00 92.88           N  
ATOM   3738 HH11 ARG A 234      -9.004 -11.829  -6.138  1.00 92.88           H  
ATOM   3739 HH12 ARG A 234      -9.802 -11.705  -4.557  1.00 92.88           H  
ATOM   3740  NH2 ARG A 234     -11.091 -13.685  -4.736  1.00 92.88           N  
ATOM   3741 HH21 ARG A 234     -11.426 -13.068  -4.011  1.00 92.88           H  
ATOM   3742 HH22 ARG A 234     -11.600 -14.548  -4.863  1.00 92.88           H  
ATOM   3743  CZ  ARG A 234     -10.337 -13.232  -5.691  1.00 92.88           C  
ATOM   3744  N   GLY A 235      -8.241 -14.877 -13.784  1.00 92.38           N  
ATOM   3745  H   GLY A 235      -8.106 -15.830 -13.477  1.00 92.38           H  
ATOM   3746  CA  GLY A 235      -7.587 -14.463 -15.027  1.00 92.38           C  
ATOM   3747  HA2 GLY A 235      -8.339 -14.111 -15.733  1.00 92.38           H  
ATOM   3748  HA3 GLY A 235      -7.084 -15.331 -15.453  1.00 92.38           H  
ATOM   3749  C   GLY A 235      -6.538 -13.365 -14.834  1.00 92.38           C  
ATOM   3750  O   GLY A 235      -6.360 -12.523 -15.715  1.00 92.38           O  
ATOM   3751  N   TRP A 236      -5.897 -13.306 -13.667  1.00 94.50           N  
ATOM   3752  H   TRP A 236      -6.089 -14.021 -12.981  1.00 94.50           H  
ATOM   3753  CA  TRP A 236      -4.744 -12.432 -13.423  1.00 94.50           C  
ATOM   3754  HA  TRP A 236      -4.889 -11.466 -13.906  1.00 94.50           H  
ATOM   3755  C   TRP A 236      -3.479 -13.043 -14.015  1.00 94.50           C  
ATOM   3756  CB  TRP A 236      -4.559 -12.204 -11.921  1.00 94.50           C  
ATOM   3757  HB2 TRP A 236      -4.456 -13.164 -11.414  1.00 94.50           H  
ATOM   3758  HB3 TRP A 236      -3.615 -11.677 -11.784  1.00 94.50           H  
ATOM   3759  O   TRP A 236      -2.663 -12.328 -14.582  1.00 94.50           O  
ATOM   3760  CG  TRP A 236      -5.610 -11.409 -11.212  1.00 94.50           C  
ATOM   3761  CD1 TRP A 236      -6.896 -11.212 -11.592  1.00 94.50           C  
ATOM   3762  HD1 TRP A 236      -7.362 -11.630 -12.471  1.00 94.50           H  
ATOM   3763  CD2 TRP A 236      -5.442 -10.655  -9.979  1.00 94.50           C  
ATOM   3764  CE2 TRP A 236      -6.668  -9.984  -9.692  1.00 94.50           C  
ATOM   3765  CE3 TRP A 236      -4.358 -10.443  -9.100  1.00 94.50           C  
ATOM   3766  HE3 TRP A 236      -3.425 -10.956  -9.281  1.00 94.50           H  
ATOM   3767  NE1 TRP A 236      -7.525 -10.377 -10.694  1.00 94.50           N  
ATOM   3768  HE1 TRP A 236      -8.484 -10.076 -10.793  1.00 94.50           H  
ATOM   3769  CH2 TRP A 236      -5.691  -8.884  -7.785  1.00 94.50           C  
ATOM   3770  HH2 TRP A 236      -5.756  -8.156  -6.990  1.00 94.50           H  
ATOM   3771  CZ2 TRP A 236      -6.802  -9.104  -8.613  1.00 94.50           C  
ATOM   3772  HZ2 TRP A 236      -7.723  -8.564  -8.450  1.00 94.50           H  
ATOM   3773  CZ3 TRP A 236      -4.485  -9.570  -8.006  1.00 94.50           C  
ATOM   3774  HZ3 TRP A 236      -3.646  -9.413  -7.343  1.00 94.50           H  
ATOM   3775  N   ILE A 237      -3.365 -14.369 -13.933  1.00 95.94           N  
ATOM   3776  H   ILE A 237      -4.093 -14.874 -13.448  1.00 95.94           H  
ATOM   3777  CA  ILE A 237      -2.335 -15.149 -14.617  1.00 95.94           C  
ATOM   3778  HA  ILE A 237      -1.495 -14.500 -14.862  1.00 95.94           H  
ATOM   3779  C   ILE A 237      -2.933 -15.670 -15.920  1.00 95.94           C  
ATOM   3780  CB  ILE A 237      -1.808 -16.272 -13.703  1.00 95.94           C  
ATOM   3781  HB  ILE A 237      -2.646 -16.911 -13.421  1.00 95.94           H  
ATOM   3782  O   ILE A 237      -4.000 -16.289 -15.926  1.00 95.94           O  
ATOM   3783  CG1 ILE A 237      -1.194 -15.657 -12.425  1.00 95.94           C  
ATOM   3784 HG12 ILE A 237      -0.319 -15.072 -12.707  1.00 95.94           H  
ATOM   3785 HG13 ILE A 237      -1.904 -14.970 -11.963  1.00 95.94           H  
ATOM   3786  CG2 ILE A 237      -0.763 -17.121 -14.452  1.00 95.94           C  
ATOM   3787 HG21 ILE A 237      -0.422 -17.944 -13.824  1.00 95.94           H  
ATOM   3788 HG22 ILE A 237       0.092 -16.505 -14.727  1.00 95.94           H  
ATOM   3789 HG23 ILE A 237      -1.193 -17.558 -15.354  1.00 95.94           H  
ATOM   3790  CD1 ILE A 237      -0.801 -16.669 -11.343  1.00 95.94           C  
ATOM   3791 HD11 ILE A 237      -0.084 -17.393 -11.728  1.00 95.94           H  
ATOM   3792 HD12 ILE A 237      -1.688 -17.190 -10.983  1.00 95.94           H  
ATOM   3793 HD13 ILE A 237      -0.348 -16.139 -10.505  1.00 95.94           H  
ATOM   3794  N   LEU A 238      -2.251 -15.417 -17.035  1.00 92.19           N  
ATOM   3795  H   LEU A 238      -1.345 -14.978 -16.953  1.00 92.19           H  
ATOM   3796  CA  LEU A 238      -2.724 -15.827 -18.352  1.00 92.19           C  
ATOM   3797  HA  LEU A 238      -3.814 -15.860 -18.335  1.00 92.19           H  
ATOM   3798  C   LEU A 238      -2.236 -17.239 -18.668  1.00 92.19           C  
ATOM   3799  CB  LEU A 238      -2.301 -14.807 -19.419  1.00 92.19           C  
ATOM   3800  HB2 LEU A 238      -2.629 -15.172 -20.392  1.00 92.19           H  
ATOM   3801  HB3 LEU A 238      -1.213 -14.752 -19.427  1.00 92.19           H  
ATOM   3802  O   LEU A 238      -1.037 -17.516 -18.676  1.00 92.19           O  
ATOM   3803  CG  LEU A 238      -2.861 -13.387 -19.208  1.00 92.19           C  
ATOM   3804  HG  LEU A 238      -2.527 -12.993 -18.248  1.00 92.19           H  
ATOM   3805  CD1 LEU A 238      -2.325 -12.479 -20.317  1.00 92.19           C  
ATOM   3806 HD11 LEU A 238      -1.247 -12.371 -20.195  1.00 92.19           H  
ATOM   3807 HD12 LEU A 238      -2.767 -11.487 -20.217  1.00 92.19           H  
ATOM   3808 HD13 LEU A 238      -2.562 -12.887 -21.299  1.00 92.19           H  
ATOM   3809  CD2 LEU A 238      -4.391 -13.352 -19.256  1.00 92.19           C  
ATOM   3810 HD21 LEU A 238      -4.752 -13.773 -20.195  1.00 92.19           H  
ATOM   3811 HD22 LEU A 238      -4.732 -12.322 -19.158  1.00 92.19           H  
ATOM   3812 HD23 LEU A 238      -4.799 -13.911 -18.414  1.00 92.19           H  
ATOM   3813  N   VAL A 239      -3.185 -18.127 -18.961  1.00 95.06           N  
ATOM   3814  H   VAL A 239      -4.148 -17.825 -18.916  1.00 95.06           H  
ATOM   3815  CA  VAL A 239      -2.932 -19.557 -19.149  1.00 95.06           C  
ATOM   3816  HA  VAL A 239      -1.856 -19.733 -19.148  1.00 95.06           H  
ATOM   3817  C   VAL A 239      -3.488 -20.010 -20.496  1.00 95.06           C  
ATOM   3818  CB  VAL A 239      -3.541 -20.373 -17.991  1.00 95.06           C  
ATOM   3819  HB  VAL A 239      -4.623 -20.422 -18.113  1.00 95.06           H  
ATOM   3820  O   VAL A 239      -4.655 -19.781 -20.816  1.00 95.06           O  
ATOM   3821  CG1 VAL A 239      -2.993 -21.795 -17.993  1.00 95.06           C  
ATOM   3822 HG11 VAL A 239      -3.154 -22.249 -18.970  1.00 95.06           H  
ATOM   3823 HG12 VAL A 239      -3.541 -22.380 -17.254  1.00 95.06           H  
ATOM   3824 HG13 VAL A 239      -1.931 -21.786 -17.748  1.00 95.06           H  
ATOM   3825  CG2 VAL A 239      -3.242 -19.775 -16.611  1.00 95.06           C  
ATOM   3826 HG21 VAL A 239      -3.451 -20.497 -15.823  1.00 95.06           H  
ATOM   3827 HG22 VAL A 239      -3.873 -18.901 -16.445  1.00 95.06           H  
ATOM   3828 HG23 VAL A 239      -2.200 -19.461 -16.554  1.00 95.06           H  
ATOM   3829  N   THR A 240      -2.665 -20.678 -21.303  1.00 94.94           N  
ATOM   3830  H   THR A 240      -1.707 -20.804 -21.012  1.00 94.94           H  
ATOM   3831  CA  THR A 240      -3.133 -21.324 -22.538  1.00 94.94           C  
ATOM   3832  HA  THR A 240      -3.758 -20.613 -23.077  1.00 94.94           H  
ATOM   3833  C   THR A 240      -3.983 -22.558 -22.229  1.00 94.94           C  
ATOM   3834  CB  THR A 240      -1.976 -21.726 -23.462  1.00 94.94           C  
ATOM   3835  HB  THR A 240      -2.395 -22.165 -24.368  1.00 94.94           H  
ATOM   3836  O   THR A 240      -3.931 -23.121 -21.137  1.00 94.94           O  
ATOM   3837  CG2 THR A 240      -1.094 -20.551 -23.875  1.00 94.94           C  
ATOM   3838 HG21 THR A 240      -0.651 -20.065 -23.005  1.00 94.94           H  
ATOM   3839 HG22 THR A 240      -0.295 -20.906 -24.525  1.00 94.94           H  
ATOM   3840 HG23 THR A 240      -1.690 -19.818 -24.419  1.00 94.94           H  
ATOM   3841  OG1 THR A 240      -1.178 -22.695 -22.836  1.00 94.94           O  
ATOM   3842  HG1 THR A 240      -0.616 -22.203 -22.233  1.00 94.94           H  
ATOM   3843  N   LYS A 241      -4.743 -23.051 -23.216  1.00 94.88           N  
ATOM   3844  H   LYS A 241      -4.769 -22.556 -24.096  1.00 94.88           H  
ATOM   3845  CA  LYS A 241      -5.544 -24.278 -23.046  1.00 94.88           C  
ATOM   3846  HA  LYS A 241      -6.263 -24.120 -22.242  1.00 94.88           H  
ATOM   3847  C   LYS A 241      -4.700 -25.480 -22.613  1.00 94.88           C  
ATOM   3848  CB  LYS A 241      -6.290 -24.622 -24.341  1.00 94.88           C  
ATOM   3849  HB2 LYS A 241      -6.727 -25.615 -24.231  1.00 94.88           H  
ATOM   3850  HB3 LYS A 241      -5.585 -24.652 -25.172  1.00 94.88           H  
ATOM   3851  O   LYS A 241      -5.170 -26.291 -21.822  1.00 94.88           O  
ATOM   3852  CG  LYS A 241      -7.416 -23.626 -24.646  1.00 94.88           C  
ATOM   3853  HG2 LYS A 241      -6.994 -22.634 -24.808  1.00 94.88           H  
ATOM   3854  HG3 LYS A 241      -8.099 -23.584 -23.798  1.00 94.88           H  
ATOM   3855  CD  LYS A 241      -8.188 -24.054 -25.901  1.00 94.88           C  
ATOM   3856  HD2 LYS A 241      -8.601 -25.051 -25.749  1.00 94.88           H  
ATOM   3857  HD3 LYS A 241      -7.505 -24.072 -26.749  1.00 94.88           H  
ATOM   3858  CE  LYS A 241      -9.324 -23.062 -26.175  1.00 94.88           C  
ATOM   3859  HE2 LYS A 241      -8.894 -22.066 -26.278  1.00 94.88           H  
ATOM   3860  HE3 LYS A 241      -9.990 -23.047 -25.312  1.00 94.88           H  
ATOM   3861  NZ  LYS A 241     -10.081 -23.410 -27.404  1.00 94.88           N  
ATOM   3862  HZ1 LYS A 241     -10.816 -22.737 -27.566  1.00 94.88           H  
ATOM   3863  HZ2 LYS A 241      -9.470 -23.399 -28.208  1.00 94.88           H  
ATOM   3864  HZ3 LYS A 241     -10.504 -24.324 -27.322  1.00 94.88           H  
ATOM   3865  N   GLU A 242      -3.479 -25.592 -23.127  1.00 96.06           N  
ATOM   3866  H   GLU A 242      -3.123 -24.861 -23.725  1.00 96.06           H  
ATOM   3867  CA  GLU A 242      -2.594 -26.706 -22.791  1.00 96.06           C  
ATOM   3868  HA  GLU A 242      -3.193 -27.617 -22.777  1.00 96.06           H  
ATOM   3869  C   GLU A 242      -2.010 -26.558 -21.384  1.00 96.06           C  
ATOM   3870  CB  GLU A 242      -1.520 -26.846 -23.879  1.00 96.06           C  
ATOM   3871  HB2 GLU A 242      -2.011 -26.911 -24.850  1.00 96.06           H  
ATOM   3872  HB3 GLU A 242      -0.889 -25.956 -23.881  1.00 96.06           H  
ATOM   3873  O   GLU A 242      -2.118 -27.479 -20.579  1.00 96.06           O  
ATOM   3874  CG  GLU A 242      -0.637 -28.086 -23.694  1.00 96.06           C  
ATOM   3875  HG2 GLU A 242      -0.004 -27.929 -22.821  1.00 96.06           H  
ATOM   3876  HG3 GLU A 242       0.016 -28.177 -24.563  1.00 96.06           H  
ATOM   3877  CD  GLU A 242      -1.437 -29.393 -23.524  1.00 96.06           C  
ATOM   3878  OE1 GLU A 242      -0.938 -30.259 -22.776  1.00 96.06           O  
ATOM   3879  OE2 GLU A 242      -2.565 -29.509 -24.087  1.00 96.06           O  
ATOM   3880  N   GLN A 243      -1.519 -25.369 -21.028  1.00 96.44           N  
ATOM   3881  H   GLN A 243      -1.469 -24.627 -21.712  1.00 96.44           H  
ATOM   3882  CA  GLN A 243      -1.065 -25.089 -19.661  1.00 96.44           C  
ATOM   3883  HA  GLN A 243      -0.253 -25.767 -19.402  1.00 96.44           H  
ATOM   3884  C   GLN A 243      -2.192 -25.297 -18.640  1.00 96.44           C  
ATOM   3885  CB  GLN A 243      -0.553 -23.650 -19.584  1.00 96.44           C  
ATOM   3886  HB2 GLN A 243      -1.316 -23.006 -20.021  1.00 96.44           H  
ATOM   3887  HB3 GLN A 243      -0.421 -23.373 -18.538  1.00 96.44           H  
ATOM   3888  O   GLN A 243      -1.958 -25.853 -17.574  1.00 96.44           O  
ATOM   3889  CG  GLN A 243       0.790 -23.440 -20.300  1.00 96.44           C  
ATOM   3890  HG2 GLN A 243       1.589 -23.836 -19.674  1.00 96.44           H  
ATOM   3891  HG3 GLN A 243       0.806 -23.980 -21.247  1.00 96.44           H  
ATOM   3892  CD  GLN A 243       1.052 -21.968 -20.597  1.00 96.44           C  
ATOM   3893  NE2 GLN A 243       2.291 -21.547 -20.698  1.00 96.44           N  
ATOM   3894 HE21 GLN A 243       2.436 -20.559 -20.852  1.00 96.44           H  
ATOM   3895 HE22 GLN A 243       3.066 -22.152 -20.470  1.00 96.44           H  
ATOM   3896  OE1 GLN A 243       0.133 -21.189 -20.817  1.00 96.44           O  
ATOM   3897  N   HIS A 244      -3.437 -24.946 -18.974  1.00 96.44           N  
ATOM   3898  H   HIS A 244      -3.581 -24.438 -19.835  1.00 96.44           H  
ATOM   3899  CA  HIS A 244      -4.579 -25.178 -18.092  1.00 96.44           C  
ATOM   3900  HA  HIS A 244      -4.371 -24.722 -17.124  1.00 96.44           H  
ATOM   3901  C   HIS A 244      -4.822 -26.676 -17.850  1.00 96.44           C  
ATOM   3902  CB  HIS A 244      -5.818 -24.494 -18.683  1.00 96.44           C  
ATOM   3903  HB2 HIS A 244      -6.074 -24.959 -19.635  1.00 96.44           H  
ATOM   3904  HB3 HIS A 244      -5.587 -23.446 -18.871  1.00 96.44           H  
ATOM   3905  O   HIS A 244      -5.152 -27.078 -16.735  1.00 96.44           O  
ATOM   3906  CG  HIS A 244      -7.018 -24.558 -17.772  1.00 96.44           C  
ATOM   3907  CD2 HIS A 244      -7.579 -23.513 -17.088  1.00 96.44           C  
ATOM   3908  HD2 HIS A 244      -7.253 -22.484 -17.112  1.00 96.44           H  
ATOM   3909  ND1 HIS A 244      -7.722 -25.692 -17.427  1.00 96.44           N  
ATOM   3910  HD1 HIS A 244      -7.420 -26.641 -17.596  1.00 96.44           H  
ATOM   3911  CE1 HIS A 244      -8.679 -25.337 -16.555  1.00 96.44           C  
ATOM   3912  HE1 HIS A 244      -9.347 -26.014 -16.042  1.00 96.44           H  
ATOM   3913  NE2 HIS A 244      -8.642 -24.019 -16.336  1.00 96.44           N  
ATOM   3914  N   ARG A 245      -4.651 -27.533 -18.867  1.00 96.62           N  
ATOM   3915  H   ARG A 245      -4.327 -27.167 -19.751  1.00 96.62           H  
ATOM   3916  CA  ARG A 245      -4.741 -28.994 -18.687  1.00 96.62           C  
ATOM   3917  HA  ARG A 245      -5.671 -29.251 -18.180  1.00 96.62           H  
ATOM   3918  C   ARG A 245      -3.621 -29.518 -17.797  1.00 96.62           C  
ATOM   3919  CB  ARG A 245      -4.678 -29.715 -20.034  1.00 96.62           C  
ATOM   3920  HB2 ARG A 245      -4.556 -30.783 -19.855  1.00 96.62           H  
ATOM   3921  HB3 ARG A 245      -3.800 -29.372 -20.582  1.00 96.62           H  
ATOM   3922  O   ARG A 245      -3.885 -30.336 -16.919  1.00 96.62           O  
ATOM   3923  CG  ARG A 245      -5.932 -29.516 -20.885  1.00 96.62           C  
ATOM   3924  HG2 ARG A 245      -6.783 -30.013 -20.420  1.00 96.62           H  
ATOM   3925  HG3 ARG A 245      -6.149 -28.454 -21.002  1.00 96.62           H  
ATOM   3926  CD  ARG A 245      -5.634 -30.138 -22.246  1.00 96.62           C  
ATOM   3927  HD2 ARG A 245      -4.712 -29.693 -22.619  1.00 96.62           H  
ATOM   3928  HD3 ARG A 245      -5.467 -31.208 -22.125  1.00 96.62           H  
ATOM   3929  NE  ARG A 245      -6.715 -29.913 -23.217  1.00 96.62           N  
ATOM   3930  HE  ARG A 245      -7.640 -29.739 -22.852  1.00 96.62           H  
ATOM   3931  NH1 ARG A 245      -5.374 -30.187 -25.067  1.00 96.62           N  
ATOM   3932 HH11 ARG A 245      -5.235 -30.281 -26.063  1.00 96.62           H  
ATOM   3933 HH12 ARG A 245      -4.534 -30.137 -24.508  1.00 96.62           H  
ATOM   3934  NH2 ARG A 245      -7.581 -29.890 -25.316  1.00 96.62           N  
ATOM   3935 HH21 ARG A 245      -8.510 -29.838 -24.923  1.00 96.62           H  
ATOM   3936 HH22 ARG A 245      -7.442 -30.037 -26.305  1.00 96.62           H  
ATOM   3937  CZ  ARG A 245      -6.548 -29.996 -24.523  1.00 96.62           C  
ATOM   3938  N   GLN A 246      -2.399 -29.028 -17.996  1.00 97.44           N  
ATOM   3939  H   GLN A 246      -2.259 -28.384 -18.761  1.00 97.44           H  
ATOM   3940  CA  GLN A 246      -1.244 -29.406 -17.181  1.00 97.44           C  
ATOM   3941  HA  GLN A 246      -1.123 -30.489 -17.209  1.00 97.44           H  
ATOM   3942  C   GLN A 246      -1.444 -29.006 -15.715  1.00 97.44           C  
ATOM   3943  CB  GLN A 246       0.020 -28.758 -17.755  1.00 97.44           C  
ATOM   3944  HB2 GLN A 246       0.850 -28.935 -17.072  1.00 97.44           H  
ATOM   3945  HB3 GLN A 246      -0.135 -27.682 -17.837  1.00 97.44           H  
ATOM   3946  O   GLN A 246      -1.321 -29.847 -14.827  1.00 97.44           O  
ATOM   3947  CG  GLN A 246       0.395 -29.326 -19.131  1.00 97.44           C  
ATOM   3948  HG2 GLN A 246      -0.456 -29.281 -19.811  1.00 97.44           H  
ATOM   3949  HG3 GLN A 246       0.678 -30.373 -19.019  1.00 97.44           H  
ATOM   3950  CD  GLN A 246       1.552 -28.576 -19.781  1.00 97.44           C  
ATOM   3951  NE2 GLN A 246       2.016 -29.041 -20.917  1.00 97.44           N  
ATOM   3952 HE21 GLN A 246       1.514 -29.769 -21.404  1.00 97.44           H  
ATOM   3953 HE22 GLN A 246       2.776 -28.523 -21.336  1.00 97.44           H  
ATOM   3954  OE1 GLN A 246       2.044 -27.567 -19.301  1.00 97.44           O  
ATOM   3955  N   LEU A 247      -1.848 -27.759 -15.464  1.00 97.94           N  
ATOM   3956  H   LEU A 247      -1.906 -27.114 -16.239  1.00 97.94           H  
ATOM   3957  CA  LEU A 247      -2.166 -27.254 -14.129  1.00 97.94           C  
ATOM   3958  HA  LEU A 247      -1.286 -27.345 -13.492  1.00 97.94           H  
ATOM   3959  C   LEU A 247      -3.278 -28.074 -13.475  1.00 97.94           C  
ATOM   3960  CB  LEU A 247      -2.570 -25.778 -14.237  1.00 97.94           C  
ATOM   3961  HB2 LEU A 247      -3.024 -25.446 -13.303  1.00 97.94           H  
ATOM   3962  HB3 LEU A 247      -3.335 -25.698 -15.010  1.00 97.94           H  
ATOM   3963  O   LEU A 247      -3.107 -28.515 -12.343  1.00 97.94           O  
ATOM   3964  CG  LEU A 247      -1.399 -24.838 -14.569  1.00 97.94           C  
ATOM   3965  HG  LEU A 247      -0.834 -25.240 -15.409  1.00 97.94           H  
ATOM   3966  CD1 LEU A 247      -1.968 -23.484 -14.979  1.00 97.94           C  
ATOM   3967 HD11 LEU A 247      -1.214 -22.934 -15.541  1.00 97.94           H  
ATOM   3968 HD12 LEU A 247      -2.266 -22.913 -14.100  1.00 97.94           H  
ATOM   3969 HD13 LEU A 247      -2.835 -23.627 -15.624  1.00 97.94           H  
ATOM   3970  CD2 LEU A 247      -0.433 -24.635 -13.399  1.00 97.94           C  
ATOM   3971 HD21 LEU A 247      -0.016 -25.585 -13.066  1.00 97.94           H  
ATOM   3972 HD22 LEU A 247      -0.944 -24.161 -12.561  1.00 97.94           H  
ATOM   3973 HD23 LEU A 247       0.387 -23.989 -13.711  1.00 97.94           H  
ATOM   3974  N   LYS A 248      -4.366 -28.365 -14.198  1.00 96.88           N  
ATOM   3975  H   LYS A 248      -4.462 -27.947 -15.112  1.00 96.88           H  
ATOM   3976  CA  LYS A 248      -5.459 -29.198 -13.680  1.00 96.88           C  
ATOM   3977  HA  LYS A 248      -5.828 -28.737 -12.764  1.00 96.88           H  
ATOM   3978  C   LYS A 248      -4.979 -30.600 -13.294  1.00 96.88           C  
ATOM   3979  CB  LYS A 248      -6.605 -29.231 -14.698  1.00 96.88           C  
ATOM   3980  HB2 LYS A 248      -6.885 -28.207 -14.947  1.00 96.88           H  
ATOM   3981  HB3 LYS A 248      -6.283 -29.744 -15.605  1.00 96.88           H  
ATOM   3982  O   LYS A 248      -5.306 -31.073 -12.211  1.00 96.88           O  
ATOM   3983  CG  LYS A 248      -7.821 -29.943 -14.099  1.00 96.88           C  
ATOM   3984  HG2 LYS A 248      -8.097 -29.452 -13.166  1.00 96.88           H  
ATOM   3985  HG3 LYS A 248      -7.561 -30.980 -13.885  1.00 96.88           H  
ATOM   3986  CD  LYS A 248      -9.021 -29.928 -15.046  1.00 96.88           C  
ATOM   3987  HD2 LYS A 248      -9.318 -28.898 -15.245  1.00 96.88           H  
ATOM   3988  HD3 LYS A 248      -8.756 -30.433 -15.975  1.00 96.88           H  
ATOM   3989  CE  LYS A 248     -10.148 -30.681 -14.339  1.00 96.88           C  
ATOM   3990  HE2 LYS A 248     -10.361 -30.186 -13.392  1.00 96.88           H  
ATOM   3991  HE3 LYS A 248      -9.788 -31.681 -14.098  1.00 96.88           H  
ATOM   3992  NZ  LYS A 248     -11.371 -30.774 -15.165  1.00 96.88           N  
ATOM   3993  HZ1 LYS A 248     -11.734 -29.853 -15.368  1.00 96.88           H  
ATOM   3994  HZ2 LYS A 248     -12.063 -31.300 -14.652  1.00 96.88           H  
ATOM   3995  HZ3 LYS A 248     -11.163 -31.278 -16.016  1.00 96.88           H  
ATOM   3996  N   SER A 249      -4.139 -31.231 -14.117  1.00 97.56           N  
ATOM   3997  H   SER A 249      -3.904 -30.790 -14.995  1.00 97.56           H  
ATOM   3998  CA  SER A 249      -3.547 -32.534 -13.784  1.00 97.56           C  
ATOM   3999  HA  SER A 249      -4.359 -33.238 -13.600  1.00 97.56           H  
ATOM   4000  C   SER A 249      -2.685 -32.475 -12.515  1.00 97.56           C  
ATOM   4001  CB  SER A 249      -2.706 -33.050 -14.955  1.00 97.56           C  
ATOM   4002  HB2 SER A 249      -1.837 -32.409 -15.102  1.00 97.56           H  
ATOM   4003  HB3 SER A 249      -3.309 -33.040 -15.863  1.00 97.56           H  
ATOM   4004  O   SER A 249      -2.710 -33.400 -11.705  1.00 97.56           O  
ATOM   4005  OG  SER A 249      -2.284 -34.379 -14.692  1.00 97.56           O  
ATOM   4006  HG  SER A 249      -3.086 -34.868 -14.491  1.00 97.56           H  
ATOM   4007  N   LEU A 250      -1.943 -31.383 -12.303  1.00 97.81           N  
ATOM   4008  H   LEU A 250      -1.940 -30.657 -13.005  1.00 97.81           H  
ATOM   4009  CA  LEU A 250      -1.145 -31.181 -11.088  1.00 97.81           C  
ATOM   4010  HA  LEU A 250      -0.600 -32.099 -10.868  1.00 97.81           H  
ATOM   4011  C   LEU A 250      -2.017 -30.904  -9.855  1.00 97.81           C  
ATOM   4012  CB  LEU A 250      -0.129 -30.049 -11.321  1.00 97.81           C  
ATOM   4013  HB2 LEU A 250       0.364 -29.820 -10.376  1.00 97.81           H  
ATOM   4014  HB3 LEU A 250      -0.668 -29.158 -11.641  1.00 97.81           H  
ATOM   4015  O   LEU A 250      -1.681 -31.367  -8.765  1.00 97.81           O  
ATOM   4016  CG  LEU A 250       0.953 -30.376 -12.366  1.00 97.81           C  
ATOM   4017  HG  LEU A 250       0.489 -30.722 -13.289  1.00 97.81           H  
ATOM   4018  CD1 LEU A 250       1.768 -29.125 -12.683  1.00 97.81           C  
ATOM   4019 HD11 LEU A 250       1.105 -28.315 -12.989  1.00 97.81           H  
ATOM   4020 HD12 LEU A 250       2.461 -29.333 -13.498  1.00 97.81           H  
ATOM   4021 HD13 LEU A 250       2.341 -28.820 -11.807  1.00 97.81           H  
ATOM   4022  CD2 LEU A 250       1.908 -31.466 -11.877  1.00 97.81           C  
ATOM   4023 HD21 LEU A 250       1.379 -32.412 -11.767  1.00 97.81           H  
ATOM   4024 HD22 LEU A 250       2.336 -31.179 -10.916  1.00 97.81           H  
ATOM   4025 HD23 LEU A 250       2.714 -31.598 -12.598  1.00 97.81           H  
ATOM   4026  N   GLN A 251      -3.150 -30.211 -10.014  1.00 96.25           N  
ATOM   4027  H   GLN A 251      -3.355 -29.831 -10.927  1.00 96.25           H  
ATOM   4028  CA  GLN A 251      -4.142 -30.043  -8.945  1.00 96.25           C  
ATOM   4029  HA  GLN A 251      -3.640 -29.654  -8.059  1.00 96.25           H  
ATOM   4030  C   GLN A 251      -4.764 -31.388  -8.550  1.00 96.25           C  
ATOM   4031  CB  GLN A 251      -5.248 -29.056  -9.355  1.00 96.25           C  
ATOM   4032  HB2 GLN A 251      -5.715 -29.396 -10.279  1.00 96.25           H  
ATOM   4033  HB3 GLN A 251      -6.012 -29.050  -8.577  1.00 96.25           H  
ATOM   4034  O   GLN A 251      -4.826 -31.695  -7.363  1.00 96.25           O  
ATOM   4035  CG  GLN A 251      -4.750 -27.618  -9.540  1.00 96.25           C  
ATOM   4036  HG2 GLN A 251      -3.975 -27.602 -10.306  1.00 96.25           H  
ATOM   4037  HG3 GLN A 251      -4.300 -27.251  -8.618  1.00 96.25           H  
ATOM   4038  CD  GLN A 251      -5.866 -26.679  -9.980  1.00 96.25           C  
ATOM   4039  NE2 GLN A 251      -6.183 -25.654  -9.219  1.00 96.25           N  
ATOM   4040 HE21 GLN A 251      -5.726 -25.477  -8.336  1.00 96.25           H  
ATOM   4041 HE22 GLN A 251      -6.952 -25.082  -9.536  1.00 96.25           H  
ATOM   4042  OE1 GLN A 251      -6.471 -26.860 -11.023  1.00 96.25           O  
ATOM   4043  N   GLU A 252      -5.153 -32.213  -9.527  1.00 96.31           N  
ATOM   4044  H   GLU A 252      -5.114 -31.877 -10.479  1.00 96.31           H  
ATOM   4045  CA  GLU A 252      -5.716 -33.555  -9.304  1.00 96.31           C  
ATOM   4046  HA  GLU A 252      -6.596 -33.480  -8.664  1.00 96.31           H  
ATOM   4047  C   GLU A 252      -4.725 -34.491  -8.594  1.00 96.31           C  
ATOM   4048  CB  GLU A 252      -6.136 -34.161 -10.655  1.00 96.31           C  
ATOM   4049  HB2 GLU A 252      -6.337 -35.224 -10.522  1.00 96.31           H  
ATOM   4050  HB3 GLU A 252      -5.305 -34.055 -11.352  1.00 96.31           H  
ATOM   4051  O   GLU A 252      -5.113 -35.265  -7.722  1.00 96.31           O  
ATOM   4052  CG  GLU A 252      -7.399 -33.502 -11.244  1.00 96.31           C  
ATOM   4053  HG2 GLU A 252      -8.252 -33.788 -10.629  1.00 96.31           H  
ATOM   4054  HG3 GLU A 252      -7.305 -32.418 -11.181  1.00 96.31           H  
ATOM   4055  CD  GLU A 252      -7.678 -33.885 -12.711  1.00 96.31           C  
ATOM   4056  OE1 GLU A 252      -8.678 -33.359 -13.265  1.00 96.31           O  
ATOM   4057  OE2 GLU A 252      -6.890 -34.661 -13.301  1.00 96.31           O  
ATOM   4058  N   LYS A 253      -3.430 -34.382  -8.912  1.00 96.25           N  
ATOM   4059  H   LYS A 253      -3.191 -33.767  -9.677  1.00 96.25           H  
ATOM   4060  CA  LYS A 253      -2.348 -35.122  -8.236  1.00 96.25           C  
ATOM   4061  HA  LYS A 253      -2.699 -36.129  -8.010  1.00 96.25           H  
ATOM   4062  C   LYS A 253      -1.936 -34.524  -6.886  1.00 96.25           C  
ATOM   4063  CB  LYS A 253      -1.139 -35.216  -9.175  1.00 96.25           C  
ATOM   4064  HB2 LYS A 253      -0.875 -34.214  -9.514  1.00 96.25           H  
ATOM   4065  HB3 LYS A 253      -0.287 -35.624  -8.630  1.00 96.25           H  
ATOM   4066  O   LYS A 253      -1.108 -35.110  -6.196  1.00 96.25           O  
ATOM   4067  CG  LYS A 253      -1.417 -36.125 -10.378  1.00 96.25           C  
ATOM   4068  HG2 LYS A 253      -1.538 -37.153 -10.035  1.00 96.25           H  
ATOM   4069  HG3 LYS A 253      -2.333 -35.818 -10.882  1.00 96.25           H  
ATOM   4070  CD  LYS A 253      -0.251 -36.045 -11.365  1.00 96.25           C  
ATOM   4071  HD2 LYS A 253       0.657 -36.410 -10.884  1.00 96.25           H  
ATOM   4072  HD3 LYS A 253      -0.110 -35.005 -11.656  1.00 96.25           H  
ATOM   4073  CE  LYS A 253      -0.571 -36.882 -12.603  1.00 96.25           C  
ATOM   4074  HE2 LYS A 253      -0.682 -37.924 -12.305  1.00 96.25           H  
ATOM   4075  HE3 LYS A 253      -1.525 -36.540 -13.004  1.00 96.25           H  
ATOM   4076  NZ  LYS A 253       0.487 -36.735 -13.629  1.00 96.25           N  
ATOM   4077  HZ1 LYS A 253       0.530 -35.769 -13.922  1.00 96.25           H  
ATOM   4078  HZ2 LYS A 253       0.274 -37.298 -14.440  1.00 96.25           H  
ATOM   4079  HZ3 LYS A 253       1.386 -37.003 -13.255  1.00 96.25           H  
ATOM   4080  N   VAL A 254      -2.484 -33.366  -6.505  1.00 93.75           N  
ATOM   4081  H   VAL A 254      -3.209 -32.980  -7.093  1.00 93.75           H  
ATOM   4082  CA  VAL A 254      -2.108 -32.607  -5.295  1.00 93.75           C  
ATOM   4083  HA  VAL A 254      -2.645 -31.662  -5.372  1.00 93.75           H  
ATOM   4084  C   VAL A 254      -0.608 -32.235  -5.280  1.00 93.75           C  
ATOM   4085  CB  VAL A 254      -2.614 -33.302  -4.004  1.00 93.75           C  
ATOM   4086  HB  VAL A 254      -1.932 -34.108  -3.733  1.00 93.75           H  
ATOM   4087  O   VAL A 254       0.007 -32.029  -4.232  1.00 93.75           O  
ATOM   4088  CG1 VAL A 254      -2.717 -32.324  -2.820  1.00 93.75           C  
ATOM   4089 HG11 VAL A 254      -3.391 -31.506  -3.076  1.00 93.75           H  
ATOM   4090 HG12 VAL A 254      -1.737 -31.924  -2.559  1.00 93.75           H  
ATOM   4091 HG13 VAL A 254      -3.105 -32.850  -1.947  1.00 93.75           H  
ATOM   4092  CG2 VAL A 254      -4.024 -33.898  -4.173  1.00 93.75           C  
ATOM   4093 HG21 VAL A 254      -4.005 -34.723  -4.885  1.00 93.75           H  
ATOM   4094 HG22 VAL A 254      -4.385 -34.295  -3.225  1.00 93.75           H  
ATOM   4095 HG23 VAL A 254      -4.715 -33.136  -4.536  1.00 93.75           H  
ATOM   4096  N   SER A 255      -0.007 -32.094  -6.463  1.00 96.50           N  
ATOM   4097  H   SER A 255      -0.577 -32.219  -7.287  1.00 96.50           H  
ATOM   4098  CA  SER A 255       1.406 -31.762  -6.680  1.00 96.50           C  
ATOM   4099  HA  SER A 255       2.015 -32.233  -5.909  1.00 96.50           H  
ATOM   4100  C   SER A 255       1.627 -30.250  -6.581  1.00 96.50           C  
ATOM   4101  CB  SER A 255       1.859 -32.319  -8.034  1.00 96.50           C  
ATOM   4102  HB2 SER A 255       1.208 -31.934  -8.820  1.00 96.50           H  
ATOM   4103  HB3 SER A 255       2.882 -32.007  -8.246  1.00 96.50           H  
ATOM   4104  O   SER A 255       1.853 -29.561  -7.575  1.00 96.50           O  
ATOM   4105  OG  SER A 255       1.811 -33.732  -8.034  1.00 96.50           O  
ATOM   4106  HG  SER A 255       2.478 -34.041  -7.415  1.00 96.50           H  
ATOM   4107  N   LYS A 256       1.481 -29.698  -5.368  1.00 97.62           N  
ATOM   4108  H   LYS A 256       1.222 -30.327  -4.622  1.00 97.62           H  
ATOM   4109  CA  LYS A 256       1.471 -28.240  -5.134  1.00 97.62           C  
ATOM   4110  HA  LYS A 256       0.705 -27.790  -5.765  1.00 97.62           H  
ATOM   4111  C   LYS A 256       2.778 -27.547  -5.520  1.00 97.62           C  
ATOM   4112  CB  LYS A 256       1.147 -27.927  -3.668  1.00 97.62           C  
ATOM   4113  HB2 LYS A 256       1.831 -28.472  -3.017  1.00 97.62           H  
ATOM   4114  HB3 LYS A 256       1.291 -26.859  -3.501  1.00 97.62           H  
ATOM   4115  O   LYS A 256       2.727 -26.448  -6.065  1.00 97.62           O  
ATOM   4116  CG  LYS A 256      -0.300 -28.279  -3.313  1.00 97.62           C  
ATOM   4117  HG2 LYS A 256      -0.972 -27.732  -3.974  1.00 97.62           H  
ATOM   4118  HG3 LYS A 256      -0.468 -29.347  -3.449  1.00 97.62           H  
ATOM   4119  CD  LYS A 256      -0.598 -27.904  -1.860  1.00 97.62           C  
ATOM   4120  HD2 LYS A 256      -0.006 -28.533  -1.196  1.00 97.62           H  
ATOM   4121  HD3 LYS A 256      -0.341 -26.858  -1.691  1.00 97.62           H  
ATOM   4122  CE  LYS A 256      -2.090 -28.109  -1.601  1.00 97.62           C  
ATOM   4123  HE2 LYS A 256      -2.637 -27.403  -2.226  1.00 97.62           H  
ATOM   4124  HE3 LYS A 256      -2.375 -29.115  -1.908  1.00 97.62           H  
ATOM   4125  NZ  LYS A 256      -2.418 -27.888  -0.176  1.00 97.62           N  
ATOM   4126  HZ1 LYS A 256      -3.411 -27.766  -0.043  1.00 97.62           H  
ATOM   4127  HZ2 LYS A 256      -1.931 -27.074   0.171  1.00 97.62           H  
ATOM   4128  HZ3 LYS A 256      -2.086 -28.660   0.385  1.00 97.62           H  
ATOM   4129  N   LYS A 257       3.932 -28.167  -5.245  1.00 97.44           N  
ATOM   4130  H   LYS A 257       3.896 -29.122  -4.917  1.00 97.44           H  
ATOM   4131  CA  LYS A 257       5.237 -27.584  -5.599  1.00 97.44           C  
ATOM   4132  HA  LYS A 257       5.271 -26.545  -5.272  1.00 97.44           H  
ATOM   4133  C   LYS A 257       5.396 -27.531  -7.114  1.00 97.44           C  
ATOM   4134  CB  LYS A 257       6.401 -28.349  -4.944  1.00 97.44           C  
ATOM   4135  HB2 LYS A 257       6.282 -29.422  -5.097  1.00 97.44           H  
ATOM   4136  HB3 LYS A 257       7.326 -28.037  -5.428  1.00 97.44           H  
ATOM   4137  O   LYS A 257       5.712 -26.482  -7.653  1.00 97.44           O  
ATOM   4138  CG  LYS A 257       6.515 -28.036  -3.445  1.00 97.44           C  
ATOM   4139  HG2 LYS A 257       5.667 -28.480  -2.922  1.00 97.44           H  
ATOM   4140  HG3 LYS A 257       6.484 -26.955  -3.316  1.00 97.44           H  
ATOM   4141  CD  LYS A 257       7.824 -28.553  -2.828  1.00 97.44           C  
ATOM   4142  HD2 LYS A 257       7.865 -29.641  -2.897  1.00 97.44           H  
ATOM   4143  HD3 LYS A 257       8.664 -28.125  -3.375  1.00 97.44           H  
ATOM   4144  CE  LYS A 257       7.885 -28.107  -1.359  1.00 97.44           C  
ATOM   4145  HE2 LYS A 257       7.624 -27.050  -1.318  1.00 97.44           H  
ATOM   4146  HE3 LYS A 257       7.130 -28.649  -0.790  1.00 97.44           H  
ATOM   4147  NZ  LYS A 257       9.222 -28.282  -0.739  1.00 97.44           N  
ATOM   4148  HZ1 LYS A 257       9.213 -27.863   0.180  1.00 97.44           H  
ATOM   4149  HZ2 LYS A 257       9.490 -29.253  -0.669  1.00 97.44           H  
ATOM   4150  HZ3 LYS A 257       9.920 -27.774  -1.263  1.00 97.44           H  
ATOM   4151  N   GLU A 258       5.102 -28.624  -7.805  1.00 97.88           N  
ATOM   4152  H   GLU A 258       4.856 -29.464  -7.301  1.00 97.88           H  
ATOM   4153  CA  GLU A 258       5.170 -28.722  -9.264  1.00 97.88           C  
ATOM   4154  HA  GLU A 258       6.166 -28.435  -9.601  1.00 97.88           H  
ATOM   4155  C   GLU A 258       4.166 -27.782  -9.940  1.00 97.88           C  
ATOM   4156  CB  GLU A 258       4.900 -30.167  -9.710  1.00 97.88           C  
ATOM   4157  HB2 GLU A 258       3.895 -30.457  -9.403  1.00 97.88           H  
ATOM   4158  HB3 GLU A 258       4.921 -30.182 -10.800  1.00 97.88           H  
ATOM   4159  O   GLU A 258       4.497 -27.147 -10.938  1.00 97.88           O  
ATOM   4160  CG  GLU A 258       5.919 -31.209  -9.215  1.00 97.88           C  
ATOM   4161  HG2 GLU A 258       5.790 -32.105  -9.822  1.00 97.88           H  
ATOM   4162  HG3 GLU A 258       6.922 -30.827  -9.405  1.00 97.88           H  
ATOM   4163  CD  GLU A 258       5.792 -31.619  -7.732  1.00 97.88           C  
ATOM   4164  OE1 GLU A 258       6.706 -32.321  -7.258  1.00 97.88           O  
ATOM   4165  OE2 GLU A 258       4.808 -31.225  -7.054  1.00 97.88           O  
ATOM   4166  N   PHE A 259       2.964 -27.637  -9.370  1.00 98.19           N  
ATOM   4167  H   PHE A 259       2.730 -28.235  -8.590  1.00 98.19           H  
ATOM   4168  CA  PHE A 259       1.977 -26.654  -9.815  1.00 98.19           C  
ATOM   4169  HA  PHE A 259       1.720 -26.848 -10.857  1.00 98.19           H  
ATOM   4170  C   PHE A 259       2.545 -25.235  -9.752  1.00 98.19           C  
ATOM   4171  CB  PHE A 259       0.704 -26.779  -8.968  1.00 98.19           C  
ATOM   4172  HB2 PHE A 259       0.951 -26.617  -7.918  1.00 98.19           H  
ATOM   4173  HB3 PHE A 259       0.318 -27.794  -9.058  1.00 98.19           H  
ATOM   4174  O   PHE A 259       2.444 -24.499 -10.730  1.00 98.19           O  
ATOM   4175  CG  PHE A 259      -0.389 -25.802  -9.354  1.00 98.19           C  
ATOM   4176  CD1 PHE A 259      -0.364 -24.478  -8.870  1.00 98.19           C  
ATOM   4177  HD1 PHE A 259       0.437 -24.146  -8.226  1.00 98.19           H  
ATOM   4178  CD2 PHE A 259      -1.442 -26.216 -10.189  1.00 98.19           C  
ATOM   4179  HD2 PHE A 259      -1.473 -27.227 -10.567  1.00 98.19           H  
ATOM   4180  CE1 PHE A 259      -1.379 -23.575  -9.228  1.00 98.19           C  
ATOM   4181  HE1 PHE A 259      -1.358 -22.562  -8.854  1.00 98.19           H  
ATOM   4182  CE2 PHE A 259      -2.463 -25.313 -10.532  1.00 98.19           C  
ATOM   4183  HE2 PHE A 259      -3.282 -25.629 -11.161  1.00 98.19           H  
ATOM   4184  CZ  PHE A 259      -2.429 -23.993 -10.059  1.00 98.19           C  
ATOM   4185  HZ  PHE A 259      -3.217 -23.304 -10.326  1.00 98.19           H  
ATOM   4186  N   LEU A 260       3.172 -24.857  -8.632  1.00 98.19           N  
ATOM   4187  H   LEU A 260       3.233 -25.509  -7.863  1.00 98.19           H  
ATOM   4188  CA  LEU A 260       3.792 -23.540  -8.481  1.00 98.19           C  
ATOM   4189  HA  LEU A 260       3.069 -22.777  -8.770  1.00 98.19           H  
ATOM   4190  C   LEU A 260       4.986 -23.353  -9.419  1.00 98.19           C  
ATOM   4191  CB  LEU A 260       4.199 -23.313  -7.018  1.00 98.19           C  
ATOM   4192  HB2 LEU A 260       4.750 -24.186  -6.667  1.00 98.19           H  
ATOM   4193  HB3 LEU A 260       4.872 -22.458  -6.969  1.00 98.19           H  
ATOM   4194  O   LEU A 260       5.103 -22.296 -10.028  1.00 98.19           O  
ATOM   4195  CG  LEU A 260       3.010 -23.045  -6.082  1.00 98.19           C  
ATOM   4196  HG  LEU A 260       2.275 -23.845  -6.168  1.00 98.19           H  
ATOM   4197  CD1 LEU A 260       3.503 -22.995  -4.644  1.00 98.19           C  
ATOM   4198 HD11 LEU A 260       2.658 -22.923  -3.959  1.00 98.19           H  
ATOM   4199 HD12 LEU A 260       4.163 -22.139  -4.505  1.00 98.19           H  
ATOM   4200 HD13 LEU A 260       4.063 -23.910  -4.449  1.00 98.19           H  
ATOM   4201  CD2 LEU A 260       2.327 -21.714  -6.386  1.00 98.19           C  
ATOM   4202 HD21 LEU A 260       1.603 -21.475  -5.606  1.00 98.19           H  
ATOM   4203 HD22 LEU A 260       1.802 -21.764  -7.340  1.00 98.19           H  
ATOM   4204 HD23 LEU A 260       3.065 -20.913  -6.430  1.00 98.19           H  
ATOM   4205  N   ARG A 261       5.820 -24.382  -9.616  1.00 97.81           N  
ATOM   4206  H   ARG A 261       5.682 -25.215  -9.061  1.00 97.81           H  
ATOM   4207  CA  ARG A 261       6.918 -24.340 -10.597  1.00 97.81           C  
ATOM   4208  HA  ARG A 261       7.548 -23.474 -10.392  1.00 97.81           H  
ATOM   4209  C   ARG A 261       6.418 -24.096 -12.013  1.00 97.81           C  
ATOM   4210  CB  ARG A 261       7.748 -25.635 -10.561  1.00 97.81           C  
ATOM   4211  HB2 ARG A 261       7.091 -26.495 -10.696  1.00 97.81           H  
ATOM   4212  HB3 ARG A 261       8.438 -25.617 -11.404  1.00 97.81           H  
ATOM   4213  O   ARG A 261       6.994 -23.280 -12.721  1.00 97.81           O  
ATOM   4214  CG  ARG A 261       8.581 -25.843  -9.290  1.00 97.81           C  
ATOM   4215  HG2 ARG A 261       9.232 -26.704  -9.437  1.00 97.81           H  
ATOM   4216  HG3 ARG A 261       7.936 -26.039  -8.433  1.00 97.81           H  
ATOM   4217  CD  ARG A 261       9.425 -24.611  -8.990  1.00 97.81           C  
ATOM   4218  HD2 ARG A 261       8.752 -23.794  -8.729  1.00 97.81           H  
ATOM   4219  HD3 ARG A 261       9.994 -24.331  -9.876  1.00 97.81           H  
ATOM   4220  NE  ARG A 261      10.339 -24.826  -7.865  1.00 97.81           N  
ATOM   4221  HE  ARG A 261      10.500 -25.767  -7.536  1.00 97.81           H  
ATOM   4222  NH1 ARG A 261      10.846 -22.605  -7.642  1.00 97.81           N  
ATOM   4223 HH11 ARG A 261      10.256 -22.323  -8.412  1.00 97.81           H  
ATOM   4224 HH12 ARG A 261      11.341 -21.921  -7.088  1.00 97.81           H  
ATOM   4225  NH2 ARG A 261      11.743 -24.072  -6.247  1.00 97.81           N  
ATOM   4226 HH21 ARG A 261      12.159 -23.240  -5.854  1.00 97.81           H  
ATOM   4227 HH22 ARG A 261      12.029 -24.993  -5.948  1.00 97.81           H  
ATOM   4228  CZ  ARG A 261      10.970 -23.842  -7.262  1.00 97.81           C  
ATOM   4229  N   LEU A 262       5.336 -24.759 -12.418  1.00 97.88           N  
ATOM   4230  H   LEU A 262       4.926 -25.448 -11.804  1.00 97.88           H  
ATOM   4231  CA  LEU A 262       4.714 -24.481 -13.709  1.00 97.88           C  
ATOM   4232  HA  LEU A 262       5.491 -24.528 -14.472  1.00 97.88           H  
ATOM   4233  C   LEU A 262       4.136 -23.061 -13.737  1.00 97.88           C  
ATOM   4234  CB  LEU A 262       3.659 -25.557 -14.012  1.00 97.88           C  
ATOM   4235  HB2 LEU A 262       2.911 -25.553 -13.220  1.00 97.88           H  
ATOM   4236  HB3 LEU A 262       4.148 -26.532 -14.007  1.00 97.88           H  
ATOM   4237  O   LEU A 262       4.366 -22.335 -14.701  1.00 97.88           O  
ATOM   4238  CG  LEU A 262       2.945 -25.363 -15.364  1.00 97.88           C  
ATOM   4239  HG  LEU A 262       2.375 -24.434 -15.345  1.00 97.88           H  
ATOM   4240  CD1 LEU A 262       3.910 -25.328 -16.551  1.00 97.88           C  
ATOM   4241 HD11 LEU A 262       4.552 -26.208 -16.542  1.00 97.88           H  
ATOM   4242 HD12 LEU A 262       3.349 -25.309 -17.485  1.00 97.88           H  
ATOM   4243 HD13 LEU A 262       4.527 -24.430 -16.513  1.00 97.88           H  
ATOM   4244  CD2 LEU A 262       1.968 -26.515 -15.596  1.00 97.88           C  
ATOM   4245 HD21 LEU A 262       2.515 -27.454 -15.686  1.00 97.88           H  
ATOM   4246 HD22 LEU A 262       1.413 -26.334 -16.517  1.00 97.88           H  
ATOM   4247 HD23 LEU A 262       1.267 -26.583 -14.765  1.00 97.88           H  
ATOM   4248  N   ALA A 263       3.441 -22.642 -12.677  1.00 98.06           N  
ATOM   4249  H   ALA A 263       3.289 -23.283 -11.912  1.00 98.06           H  
ATOM   4250  CA  ALA A 263       2.828 -21.321 -12.594  1.00 98.06           C  
ATOM   4251  HA  ALA A 263       2.148 -21.221 -13.439  1.00 98.06           H  
ATOM   4252  C   ALA A 263       3.842 -20.173 -12.693  1.00 98.06           C  
ATOM   4253  CB  ALA A 263       1.990 -21.222 -11.323  1.00 98.06           C  
ATOM   4254  HB1 ALA A 263       1.270 -22.039 -11.282  1.00 98.06           H  
ATOM   4255  HB2 ALA A 263       2.636 -21.255 -10.446  1.00 98.06           H  
ATOM   4256  HB3 ALA A 263       1.452 -20.273 -11.332  1.00 98.06           H  
ATOM   4257  O   ALA A 263       3.554 -19.188 -13.362  1.00 98.06           O  
ATOM   4258  N   GLN A 264       5.038 -20.328 -12.119  1.00 97.31           N  
ATOM   4259  H   GLN A 264       5.184 -21.146 -11.544  1.00 97.31           H  
ATOM   4260  CA  GLN A 264       6.144 -19.366 -12.221  1.00 97.31           C  
ATOM   4261  HA  GLN A 264       5.836 -18.417 -11.781  1.00 97.31           H  
ATOM   4262  C   GLN A 264       6.564 -19.066 -13.667  1.00 97.31           C  
ATOM   4263  CB  GLN A 264       7.351 -19.909 -11.439  1.00 97.31           C  
ATOM   4264  HB2 GLN A 264       8.248 -19.367 -11.737  1.00 97.31           H  
ATOM   4265  HB3 GLN A 264       7.495 -20.961 -11.684  1.00 97.31           H  
ATOM   4266  O   GLN A 264       7.085 -17.990 -13.939  1.00 97.31           O  
ATOM   4267  CG  GLN A 264       7.185 -19.742  -9.924  1.00 97.31           C  
ATOM   4268  HG2 GLN A 264       6.213 -20.108  -9.595  1.00 97.31           H  
ATOM   4269  HG3 GLN A 264       7.224 -18.676  -9.698  1.00 97.31           H  
ATOM   4270  CD  GLN A 264       8.268 -20.442  -9.106  1.00 97.31           C  
ATOM   4271  NE2 GLN A 264       8.488 -19.988  -7.899  1.00 97.31           N  
ATOM   4272 HE21 GLN A 264       8.002 -19.161  -7.583  1.00 97.31           H  
ATOM   4273 HE22 GLN A 264       9.296 -20.314  -7.390  1.00 97.31           H  
ATOM   4274  OE1 GLN A 264       8.924 -21.402  -9.497  1.00 97.31           O  
ATOM   4275  N   THR A 265       6.322 -19.991 -14.602  1.00 96.94           N  
ATOM   4276  H   THR A 265       5.893 -20.858 -14.311  1.00 96.94           H  
ATOM   4277  CA  THR A 265       6.625 -19.799 -16.033  1.00 96.94           C  
ATOM   4278  HA  THR A 265       7.504 -19.159 -16.118  1.00 96.94           H  
ATOM   4279  C   THR A 265       5.506 -19.096 -16.805  1.00 96.94           C  
ATOM   4280  CB  THR A 265       6.962 -21.128 -16.728  1.00 96.94           C  
ATOM   4281  HB  THR A 265       7.370 -20.901 -17.713  1.00 96.94           H  
ATOM   4282  O   THR A 265       5.667 -18.772 -17.982  1.00 96.94           O  
ATOM   4283  CG2 THR A 265       7.999 -21.954 -15.969  1.00 96.94           C  
ATOM   4284 HG21 THR A 265       8.284 -22.817 -16.571  1.00 96.94           H  
ATOM   4285 HG22 THR A 265       8.884 -21.346 -15.780  1.00 96.94           H  
ATOM   4286 HG23 THR A 265       7.593 -22.304 -15.019  1.00 96.94           H  
ATOM   4287  OG1 THR A 265       5.817 -21.938 -16.908  1.00 96.94           O  
ATOM   4288  HG1 THR A 265       5.376 -22.038 -16.061  1.00 96.94           H  
ATOM   4289  N   LEU A 266       4.343 -18.893 -16.180  1.00 97.19           N  
ATOM   4290  H   LEU A 266       4.290 -19.071 -15.187  1.00 97.19           H  
ATOM   4291  CA  LEU A 266       3.168 -18.334 -16.838  1.00 97.19           C  
ATOM   4292  HA  LEU A 266       3.160 -18.683 -17.871  1.00 97.19           H  
ATOM   4293  C   LEU A 266       3.233 -16.812 -16.876  1.00 97.19           C  
ATOM   4294  CB  LEU A 266       1.871 -18.807 -16.165  1.00 97.19           C  
ATOM   4295  HB2 LEU A 266       1.020 -18.403 -16.712  1.00 97.19           H  
ATOM   4296  HB3 LEU A 266       1.844 -18.394 -15.156  1.00 97.19           H  
ATOM   4297  O   LEU A 266       3.744 -16.145 -15.973  1.00 97.19           O  
ATOM   4298  CG  LEU A 266       1.727 -20.332 -16.078  1.00 97.19           C  
ATOM   4299  HG  LEU A 266       2.583 -20.744 -15.543  1.00 97.19           H  
ATOM   4300  CD1 LEU A 266       0.467 -20.696 -15.301  1.00 97.19           C  
ATOM   4301 HD11 LEU A 266       0.521 -21.751 -15.033  1.00 97.19           H  
ATOM   4302 HD12 LEU A 266      -0.419 -20.504 -15.906  1.00 97.19           H  
ATOM   4303 HD13 LEU A 266       0.413 -20.111 -14.383  1.00 97.19           H  
ATOM   4304  CD2 LEU A 266       1.649 -21.006 -17.447  1.00 97.19           C  
ATOM   4305 HD21 LEU A 266       2.602 -20.880 -17.960  1.00 97.19           H  
ATOM   4306 HD22 LEU A 266       0.847 -20.559 -18.036  1.00 97.19           H  
ATOM   4307 HD23 LEU A 266       1.472 -22.073 -17.316  1.00 97.19           H  
ATOM   4308  N   ARG A 267       2.633 -16.246 -17.922  1.00 93.56           N  
ATOM   4309  H   ARG A 267       2.153 -16.843 -18.579  1.00 93.56           H  
ATOM   4310  CA  ARG A 267       2.571 -14.799 -18.090  1.00 93.56           C  
ATOM   4311  HA  ARG A 267       3.591 -14.420 -18.018  1.00 93.56           H  
ATOM   4312  C   ARG A 267       1.755 -14.167 -16.963  1.00 93.56           C  
ATOM   4313  CB  ARG A 267       2.026 -14.476 -19.480  1.00 93.56           C  
ATOM   4314  HB2 ARG A 267       2.649 -14.975 -20.222  1.00 93.56           H  
ATOM   4315  HB3 ARG A 267       1.008 -14.855 -19.571  1.00 93.56           H  
ATOM   4316  O   ARG A 267       0.655 -14.626 -16.653  1.00 93.56           O  
ATOM   4317  CG  ARG A 267       2.045 -12.969 -19.750  1.00 93.56           C  
ATOM   4318  HG2 ARG A 267       1.363 -12.456 -19.072  1.00 93.56           H  
ATOM   4319  HG3 ARG A 267       3.055 -12.586 -19.608  1.00 93.56           H  
ATOM   4320  CD  ARG A 267       1.602 -12.710 -21.185  1.00 93.56           C  
ATOM   4321  HD2 ARG A 267       2.242 -13.276 -21.861  1.00 93.56           H  
ATOM   4322  HD3 ARG A 267       0.573 -13.048 -21.305  1.00 93.56           H  
ATOM   4323  NE  ARG A 267       1.714 -11.284 -21.510  1.00 93.56           N  
ATOM   4324  HE  ARG A 267       2.251 -10.698 -20.888  1.00 93.56           H  
ATOM   4325  NH1 ARG A 267       0.476 -11.295 -23.443  1.00 93.56           N  
ATOM   4326 HH11 ARG A 267       0.121 -12.209 -23.198  1.00 93.56           H  
ATOM   4327 HH12 ARG A 267       0.183 -10.800 -24.273  1.00 93.56           H  
ATOM   4328  NH2 ARG A 267       1.717  -9.522 -22.910  1.00 93.56           N  
ATOM   4329 HH21 ARG A 267       2.098  -8.981 -22.147  1.00 93.56           H  
ATOM   4330 HH22 ARG A 267       1.253  -8.991 -23.633  1.00 93.56           H  
ATOM   4331  CZ  ARG A 267       1.290 -10.705 -22.612  1.00 93.56           C  
ATOM   4332  N   HIS A 268       2.303 -13.089 -16.404  1.00 96.00           N  
ATOM   4333  H   HIS A 268       3.217 -12.814 -16.735  1.00 96.00           H  
ATOM   4334  CA  HIS A 268       1.754 -12.339 -15.269  1.00 96.00           C  
ATOM   4335  HA  HIS A 268       2.458 -11.531 -15.070  1.00 96.00           H  
ATOM   4336  C   HIS A 268       1.703 -13.108 -13.940  1.00 96.00           C  
ATOM   4337  CB  HIS A 268       0.426 -11.653 -15.640  1.00 96.00           C  
ATOM   4338  HB2 HIS A 268       0.064 -11.086 -14.783  1.00 96.00           H  
ATOM   4339  HB3 HIS A 268      -0.328 -12.409 -15.863  1.00 96.00           H  
ATOM   4340  O   HIS A 268       1.034 -12.677 -13.000  1.00 96.00           O  
ATOM   4341  CG  HIS A 268       0.496 -10.692 -16.800  1.00 96.00           C  
ATOM   4342  CD2 HIS A 268       1.603 -10.016 -17.239  1.00 96.00           C  
ATOM   4343  HD2 HIS A 268       2.600 -10.063 -16.828  1.00 96.00           H  
ATOM   4344  ND1 HIS A 268      -0.609 -10.281 -17.547  1.00 96.00           N  
ATOM   4345  CE1 HIS A 268      -0.144  -9.353 -18.393  1.00 96.00           C  
ATOM   4346  HE1 HIS A 268      -0.737  -8.788 -19.096  1.00 96.00           H  
ATOM   4347  NE2 HIS A 268       1.176  -9.195 -18.255  1.00 96.00           N  
ATOM   4348  HE2 HIS A 268       1.722  -8.554 -18.814  1.00 96.00           H  
ATOM   4349  N   TYR A 269       2.459 -14.203 -13.796  1.00 97.69           N  
ATOM   4350  H   TYR A 269       2.999 -14.558 -14.572  1.00 97.69           H  
ATOM   4351  CA  TYR A 269       2.691 -14.785 -12.474  1.00 97.69           C  
ATOM   4352  HA  TYR A 269       1.733 -15.106 -12.064  1.00 97.69           H  
ATOM   4353  C   TYR A 269       3.292 -13.753 -11.511  1.00 97.69           C  
ATOM   4354  CB  TYR A 269       3.582 -16.020 -12.569  1.00 97.69           C  
ATOM   4355  HB2 TYR A 269       4.516 -15.761 -13.066  1.00 97.69           H  
ATOM   4356  HB3 TYR A 269       3.071 -16.764 -13.180  1.00 97.69           H  
ATOM   4357  O   TYR A 269       4.242 -13.047 -11.840  1.00 97.69           O  
ATOM   4358  CG  TYR A 269       3.884 -16.600 -11.199  1.00 97.69           C  
ATOM   4359  CD1 TYR A 269       5.076 -16.247 -10.538  1.00 97.69           C  
ATOM   4360  HD1 TYR A 269       5.797 -15.612 -11.031  1.00 97.69           H  
ATOM   4361  CD2 TYR A 269       2.943 -17.428 -10.558  1.00 97.69           C  
ATOM   4362  HD2 TYR A 269       2.037 -17.708 -11.075  1.00 97.69           H  
ATOM   4363  CE1 TYR A 269       5.334 -16.737  -9.245  1.00 97.69           C  
ATOM   4364  HE1 TYR A 269       6.259 -16.487  -8.747  1.00 97.69           H  
ATOM   4365  CE2 TYR A 269       3.192 -17.907  -9.257  1.00 97.69           C  
ATOM   4366  HE2 TYR A 269       2.480 -18.547  -8.756  1.00 97.69           H  
ATOM   4367  OH  TYR A 269       4.638 -18.044  -7.358  1.00 97.69           O  
ATOM   4368  HH  TYR A 269       5.561 -17.917  -7.127  1.00 97.69           H  
ATOM   4369  CZ  TYR A 269       4.395 -17.573  -8.606  1.00 97.69           C  
ATOM   4370  N   GLY A 270       2.722 -13.656 -10.309  1.00 96.75           N  
ATOM   4371  H   GLY A 270       1.937 -14.259 -10.106  1.00 96.75           H  
ATOM   4372  CA  GLY A 270       3.159 -12.701  -9.289  1.00 96.75           C  
ATOM   4373  HA2 GLY A 270       4.249 -12.697  -9.252  1.00 96.75           H  
ATOM   4374  HA3 GLY A 270       2.780 -13.026  -8.320  1.00 96.75           H  
ATOM   4375  C   GLY A 270       2.698 -11.258  -9.511  1.00 96.75           C  
ATOM   4376  O   GLY A 270       3.007 -10.410  -8.676  1.00 96.75           O  
ATOM   4377  N   TYR A 271       1.939 -10.966 -10.572  1.00 97.56           N  
ATOM   4378  H   TYR A 271       1.686 -11.692 -11.228  1.00 97.56           H  
ATOM   4379  CA  TYR A 271       1.400  -9.626 -10.789  1.00 97.56           C  
ATOM   4380  HA  TYR A 271       2.175  -8.913 -10.507  1.00 97.56           H  
ATOM   4381  C   TYR A 271       0.191  -9.365  -9.880  1.00 97.56           C  
ATOM   4382  CB  TYR A 271       1.064  -9.367 -12.270  1.00 97.56           C  
ATOM   4383  HB2 TYR A 271       0.484 -10.203 -12.659  1.00 97.56           H  
ATOM   4384  HB3 TYR A 271       0.412  -8.494 -12.312  1.00 97.56           H  
ATOM   4385  O   TYR A 271      -0.551 -10.268  -9.481  1.00 97.56           O  
ATOM   4386  CG  TYR A 271       2.249  -9.096 -13.193  1.00 97.56           C  
ATOM   4387  CD1 TYR A 271       2.268  -7.939 -14.002  1.00 97.56           C  
ATOM   4388  HD1 TYR A 271       1.463  -7.221 -13.942  1.00 97.56           H  
ATOM   4389  CD2 TYR A 271       3.332  -9.994 -13.267  1.00 97.56           C  
ATOM   4390  HD2 TYR A 271       3.350 -10.888 -12.661  1.00 97.56           H  
ATOM   4391  CE1 TYR A 271       3.331  -7.699 -14.896  1.00 97.56           C  
ATOM   4392  HE1 TYR A 271       3.345  -6.819 -15.522  1.00 97.56           H  
ATOM   4393  CE2 TYR A 271       4.393  -9.762 -14.161  1.00 97.56           C  
ATOM   4394  HE2 TYR A 271       5.205 -10.469 -14.238  1.00 97.56           H  
ATOM   4395  OH  TYR A 271       5.383  -8.464 -15.903  1.00 97.56           O  
ATOM   4396  HH  TYR A 271       5.297  -7.688 -16.461  1.00 97.56           H  
ATOM   4397  CZ  TYR A 271       4.390  -8.622 -14.991  1.00 97.56           C  
ATOM   4398  N   LEU A 272      -0.027  -8.091  -9.570  1.00 97.44           N  
ATOM   4399  H   LEU A 272       0.642  -7.416  -9.911  1.00 97.44           H  
ATOM   4400  CA  LEU A 272      -1.270  -7.584  -9.011  1.00 97.44           C  
ATOM   4401  HA  LEU A 272      -1.879  -8.423  -8.673  1.00 97.44           H  
ATOM   4402  C   LEU A 272      -2.027  -6.866 -10.125  1.00 97.44           C  
ATOM   4403  CB  LEU A 272      -0.946  -6.712  -7.790  1.00 97.44           C  
ATOM   4404  HB2 LEU A 272      -0.419  -5.810  -8.101  1.00 97.44           H  
ATOM   4405  HB3 LEU A 272      -0.268  -7.286  -7.159  1.00 97.44           H  
ATOM   4406  O   LEU A 272      -1.533  -5.883 -10.681  1.00 97.44           O  
ATOM   4407  CG  LEU A 272      -2.189  -6.341  -6.959  1.00 97.44           C  
ATOM   4408  HG  LEU A 272      -2.916  -7.153  -6.990  1.00 97.44           H  
ATOM   4409  CD1 LEU A 272      -1.779  -6.123  -5.502  1.00 97.44           C  
ATOM   4410 HD11 LEU A 272      -2.645  -5.818  -4.915  1.00 97.44           H  
ATOM   4411 HD12 LEU A 272      -1.389  -7.053  -5.088  1.00 97.44           H  
ATOM   4412 HD13 LEU A 272      -1.007  -5.355  -5.449  1.00 97.44           H  
ATOM   4413  CD2 LEU A 272      -2.849  -5.052  -7.437  1.00 97.44           C  
ATOM   4414 HD21 LEU A 272      -2.138  -4.232  -7.339  1.00 97.44           H  
ATOM   4415 HD22 LEU A 272      -3.738  -4.845  -6.841  1.00 97.44           H  
ATOM   4416 HD23 LEU A 272      -3.157  -5.135  -8.479  1.00 97.44           H  
ATOM   4417  N   ARG A 273      -3.217  -7.367 -10.455  1.00 96.56           N  
ATOM   4418  H   ARG A 273      -3.569  -8.162  -9.941  1.00 96.56           H  
ATOM   4419  CA  ARG A 273      -4.075  -6.791 -11.490  1.00 96.56           C  
ATOM   4420  HA  ARG A 273      -3.454  -6.248 -12.203  1.00 96.56           H  
ATOM   4421  C   ARG A 273      -5.049  -5.796 -10.872  1.00 96.56           C  
ATOM   4422  CB  ARG A 273      -4.765  -7.923 -12.254  1.00 96.56           C  
ATOM   4423  HB2 ARG A 273      -5.446  -8.443 -11.581  1.00 96.56           H  
ATOM   4424  HB3 ARG A 273      -4.007  -8.625 -12.601  1.00 96.56           H  
ATOM   4425  O   ARG A 273      -5.651  -6.061  -9.832  1.00 96.56           O  
ATOM   4426  CG  ARG A 273      -5.558  -7.414 -13.458  1.00 96.56           C  
ATOM   4427  HG2 ARG A 273      -4.914  -6.806 -14.095  1.00 96.56           H  
ATOM   4428  HG3 ARG A 273      -6.396  -6.808 -13.114  1.00 96.56           H  
ATOM   4429  CD  ARG A 273      -6.092  -8.602 -14.260  1.00 96.56           C  
ATOM   4430  HD2 ARG A 273      -5.252  -9.181 -14.642  1.00 96.56           H  
ATOM   4431  HD3 ARG A 273      -6.692  -9.232 -13.603  1.00 96.56           H  
ATOM   4432  NE  ARG A 273      -6.912  -8.121 -15.376  1.00 96.56           N  
ATOM   4433  HE  ARG A 273      -6.878  -7.124 -15.533  1.00 96.56           H  
ATOM   4434  NH1 ARG A 273      -7.807 -10.129 -16.049  1.00 96.56           N  
ATOM   4435 HH11 ARG A 273      -7.145 -10.644 -15.487  1.00 96.56           H  
ATOM   4436 HH12 ARG A 273      -8.408 -10.670 -16.654  1.00 96.56           H  
ATOM   4437  NH2 ARG A 273      -8.380  -8.258 -17.104  1.00 96.56           N  
ATOM   4438 HH21 ARG A 273      -8.260  -7.268 -17.263  1.00 96.56           H  
ATOM   4439 HH22 ARG A 273      -8.933  -8.825 -17.731  1.00 96.56           H  
ATOM   4440  CZ  ARG A 273      -7.689  -8.838 -16.163  1.00 96.56           C  
ATOM   4441  N   PHE A 274      -5.199  -4.654 -11.526  1.00 97.12           N  
ATOM   4442  H   PHE A 274      -4.675  -4.510 -12.377  1.00 97.12           H  
ATOM   4443  CA  PHE A 274      -6.121  -3.602 -11.122  1.00 97.12           C  
ATOM   4444  HA  PHE A 274      -6.387  -3.737 -10.074  1.00 97.12           H  
ATOM   4445  C   PHE A 274      -7.423  -3.668 -11.918  1.00 97.12           C  
ATOM   4446  CB  PHE A 274      -5.422  -2.243 -11.245  1.00 97.12           C  
ATOM   4447  HB2 PHE A 274      -6.110  -1.453 -10.942  1.00 97.12           H  
ATOM   4448  HB3 PHE A 274      -5.172  -2.067 -12.291  1.00 97.12           H  
ATOM   4449  O   PHE A 274      -7.537  -4.344 -12.946  1.00 97.12           O  
ATOM   4450  CG  PHE A 274      -4.172  -2.138 -10.395  1.00 97.12           C  
ATOM   4451  CD1 PHE A 274      -4.275  -1.950  -9.008  1.00 97.12           C  
ATOM   4452  HD1 PHE A 274      -5.250  -1.878  -8.548  1.00 97.12           H  
ATOM   4453  CD2 PHE A 274      -2.901  -2.269 -10.979  1.00 97.12           C  
ATOM   4454  HD2 PHE A 274      -2.808  -2.430 -12.043  1.00 97.12           H  
ATOM   4455  CE1 PHE A 274      -3.116  -1.876  -8.222  1.00 97.12           C  
ATOM   4456  HE1 PHE A 274      -3.211  -1.760  -7.153  1.00 97.12           H  
ATOM   4457  CE2 PHE A 274      -1.742  -2.211 -10.194  1.00 97.12           C  
ATOM   4458  HE2 PHE A 274      -0.775  -2.331 -10.659  1.00 97.12           H  
ATOM   4459  CZ  PHE A 274      -1.847  -2.004  -8.811  1.00 97.12           C  
ATOM   4460  HZ  PHE A 274      -0.955  -1.972  -8.202  1.00 97.12           H  
ATOM   4461  N   ASP A 275      -8.413  -2.941 -11.421  1.00 96.19           N  
ATOM   4462  H   ASP A 275      -8.241  -2.400 -10.586  1.00 96.19           H  
ATOM   4463  CA  ASP A 275      -9.683  -2.730 -12.090  1.00 96.19           C  
ATOM   4464  HA  ASP A 275     -10.101  -3.703 -12.347  1.00 96.19           H  
ATOM   4465  C   ASP A 275      -9.484  -1.947 -13.387  1.00 96.19           C  
ATOM   4466  CB  ASP A 275     -10.654  -2.013 -11.141  1.00 96.19           C  
ATOM   4467  HB2 ASP A 275     -10.228  -1.056 -10.838  1.00 96.19           H  
ATOM   4468  HB3 ASP A 275     -11.586  -1.818 -11.672  1.00 96.19           H  
ATOM   4469  O   ASP A 275      -8.528  -1.180 -13.538  1.00 96.19           O  
ATOM   4470  CG  ASP A 275     -10.974  -2.848  -9.902  1.00 96.19           C  
ATOM   4471  OD1 ASP A 275     -10.831  -4.089  -9.966  1.00 96.19           O  
ATOM   4472  OD2 ASP A 275     -11.471  -2.294  -8.899  1.00 96.19           O  
ATOM   4473  N   ALA A 276     -10.411  -2.142 -14.328  1.00 95.12           N  
ATOM   4474  H   ALA A 276     -11.199  -2.739 -14.122  1.00 95.12           H  
ATOM   4475  CA  ALA A 276     -10.425  -1.373 -15.562  1.00 95.12           C  
ATOM   4476  HA  ALA A 276      -9.495  -1.566 -16.096  1.00 95.12           H  
ATOM   4477  C   ALA A 276     -10.491   0.125 -15.241  1.00 95.12           C  
ATOM   4478  CB  ALA A 276     -11.596  -1.828 -16.439  1.00 95.12           C  
ATOM   4479  HB1 ALA A 276     -11.504  -2.892 -16.657  1.00 95.12           H  
ATOM   4480  HB2 ALA A 276     -11.581  -1.270 -17.375  1.00 95.12           H  
ATOM   4481  HB3 ALA A 276     -12.539  -1.637 -15.928  1.00 95.12           H  
ATOM   4482  O   ALA A 276     -11.303   0.571 -14.427  1.00 95.12           O  
ATOM   4483  N   CYS A 277      -9.616   0.889 -15.877  1.00 96.19           N  
ATOM   4484  H   CYS A 277      -8.994   0.462 -16.548  1.00 96.19           H  
ATOM   4485  CA  CYS A 277      -9.448   2.307 -15.627  1.00 96.19           C  
ATOM   4486  HA  CYS A 277     -10.400   2.729 -15.304  1.00 96.19           H  
ATOM   4487  C   CYS A 277      -9.070   3.030 -16.923  1.00 96.19           C  
ATOM   4488  CB  CYS A 277      -8.446   2.461 -14.470  1.00 96.19           C  
ATOM   4489  HB2 CYS A 277      -8.772   1.820 -13.650  1.00 96.19           H  
ATOM   4490  HB3 CYS A 277      -8.465   3.490 -14.112  1.00 96.19           H  
ATOM   4491  O   CYS A 277      -9.241   2.489 -18.017  1.00 96.19           O  
ATOM   4492  SG  CYS A 277      -6.747   2.004 -14.921  1.00 96.19           S  
ATOM   4493  HG  CYS A 277      -6.563   2.929 -15.868  1.00 96.19           H  
ATOM   4494  N   VAL A 278      -8.598   4.269 -16.811  1.00 95.88           N  
ATOM   4495  H   VAL A 278      -8.439   4.665 -15.896  1.00 95.88           H  
ATOM   4496  CA  VAL A 278      -8.307   5.117 -17.968  1.00 95.88           C  
ATOM   4497  HA  VAL A 278      -8.408   4.541 -18.888  1.00 95.88           H  
ATOM   4498  C   VAL A 278      -6.865   5.604 -17.904  1.00 95.88           C  
ATOM   4499  CB  VAL A 278      -9.323   6.267 -18.033  1.00 95.88           C  
ATOM   4500  HB  VAL A 278      -9.298   6.833 -17.102  1.00 95.88           H  
ATOM   4501  O   VAL A 278      -6.373   5.921 -16.822  1.00 95.88           O  
ATOM   4502  CG1 VAL A 278      -9.016   7.206 -19.185  1.00 95.88           C  
ATOM   4503 HG11 VAL A 278      -8.949   6.627 -20.106  1.00 95.88           H  
ATOM   4504 HG12 VAL A 278      -8.078   7.733 -19.013  1.00 95.88           H  
ATOM   4505 HG13 VAL A 278      -9.809   7.949 -19.270  1.00 95.88           H  
ATOM   4506  CG2 VAL A 278     -10.748   5.735 -18.252  1.00 95.88           C  
ATOM   4507 HG21 VAL A 278     -10.785   5.140 -19.165  1.00 95.88           H  
ATOM   4508 HG22 VAL A 278     -11.060   5.121 -17.408  1.00 95.88           H  
ATOM   4509 HG23 VAL A 278     -11.445   6.568 -18.343  1.00 95.88           H  
ATOM   4510  N   ALA A 279      -6.191   5.662 -19.049  1.00 95.69           N  
ATOM   4511  H   ALA A 279      -6.653   5.376 -19.900  1.00 95.69           H  
ATOM   4512  CA  ALA A 279      -4.879   6.282 -19.192  1.00 95.69           C  
ATOM   4513  HA  ALA A 279      -4.635   6.803 -18.266  1.00 95.69           H  
ATOM   4514  C   ALA A 279      -4.883   7.340 -20.304  1.00 95.69           C  
ATOM   4515  CB  ALA A 279      -3.821   5.195 -19.420  1.00 95.69           C  
ATOM   4516  HB1 ALA A 279      -3.830   4.494 -18.586  1.00 95.69           H  
ATOM   4517  HB2 ALA A 279      -2.833   5.651 -19.482  1.00 95.69           H  
ATOM   4518  HB3 ALA A 279      -4.029   4.668 -20.351  1.00 95.69           H  
ATOM   4519  O   ALA A 279      -5.767   7.351 -21.159  1.00 95.69           O  
ATOM   4520  N   ASP A 280      -3.888   8.226 -20.294  1.00 93.81           N  
ATOM   4521  H   ASP A 280      -3.213   8.192 -19.543  1.00 93.81           H  
ATOM   4522  CA  ASP A 280      -3.649   9.218 -21.353  1.00 93.81           C  
ATOM   4523  HA  ASP A 280      -4.600   9.383 -21.859  1.00 93.81           H  
ATOM   4524  C   ASP A 280      -2.672   8.743 -22.445  1.00 93.81           C  
ATOM   4525  CB  ASP A 280      -3.224  10.560 -20.735  1.00 93.81           C  
ATOM   4526  HB2 ASP A 280      -3.966  10.854 -19.993  1.00 93.81           H  
ATOM   4527  HB3 ASP A 280      -3.222  11.321 -21.515  1.00 93.81           H  
ATOM   4528  O   ASP A 280      -2.275   9.516 -23.319  1.00 93.81           O  
ATOM   4529  CG  ASP A 280      -1.840  10.533 -20.071  1.00 93.81           C  
ATOM   4530  OD1 ASP A 280      -1.184   9.467 -20.067  1.00 93.81           O  
ATOM   4531  OD2 ASP A 280      -1.456  11.565 -19.473  1.00 93.81           O  
ATOM   4532  N   PHE A 281      -2.293   7.466 -22.395  1.00 87.69           N  
ATOM   4533  H   PHE A 281      -2.686   6.899 -21.657  1.00 87.69           H  
ATOM   4534  CA  PHE A 281      -1.351   6.834 -23.302  1.00 87.69           C  
ATOM   4535  HA  PHE A 281      -1.154   7.513 -24.132  1.00 87.69           H  
ATOM   4536  C   PHE A 281      -1.916   5.505 -23.830  1.00 87.69           C  
ATOM   4537  CB  PHE A 281      -0.042   6.609 -22.549  1.00 87.69           C  
ATOM   4538  HB2 PHE A 281      -0.210   5.899 -21.739  1.00 87.69           H  
ATOM   4539  HB3 PHE A 281       0.272   7.553 -22.104  1.00 87.69           H  
ATOM   4540  O   PHE A 281      -2.403   4.702 -23.027  1.00 87.69           O  
ATOM   4541  CG  PHE A 281       1.060   6.090 -23.434  1.00 87.69           C  
ATOM   4542  CD1 PHE A 281       1.150   4.721 -23.744  1.00 87.69           C  
ATOM   4543  HD1 PHE A 281       0.430   4.026 -23.338  1.00 87.69           H  
ATOM   4544  CD2 PHE A 281       2.022   6.981 -23.923  1.00 87.69           C  
ATOM   4545  HD2 PHE A 281       1.987   8.023 -23.639  1.00 87.69           H  
ATOM   4546  CE1 PHE A 281       2.191   4.252 -24.561  1.00 87.69           C  
ATOM   4547  HE1 PHE A 281       2.281   3.195 -24.766  1.00 87.69           H  
ATOM   4548  CE2 PHE A 281       3.083   6.493 -24.691  1.00 87.69           C  
ATOM   4549  HE2 PHE A 281       3.913   7.148 -24.910  1.00 87.69           H  
ATOM   4550  CZ  PHE A 281       3.148   5.146 -25.061  1.00 87.69           C  
ATOM   4551  HZ  PHE A 281       3.977   4.796 -25.658  1.00 87.69           H  
ATOM   4552  N   PRO A 282      -1.818   5.205 -25.144  1.00 84.69           N  
ATOM   4553  CA  PRO A 282      -1.204   6.004 -26.216  1.00 84.69           C  
ATOM   4554  HA  PRO A 282      -0.200   6.327 -25.941  1.00 84.69           H  
ATOM   4555  C   PRO A 282      -2.031   7.228 -26.601  1.00 84.69           C  
ATOM   4556  CB  PRO A 282      -1.136   5.080 -27.439  1.00 84.69           C  
ATOM   4557  HB2 PRO A 282      -1.281   5.622 -28.373  1.00 84.69           H  
ATOM   4558  HB3 PRO A 282      -0.170   4.577 -27.478  1.00 84.69           H  
ATOM   4559  O   PRO A 282      -1.504   8.162 -27.197  1.00 84.69           O  
ATOM   4560  CG  PRO A 282      -2.273   4.084 -27.207  1.00 84.69           C  
ATOM   4561  HG2 PRO A 282      -3.204   4.495 -27.597  1.00 84.69           H  
ATOM   4562  HG3 PRO A 282      -2.064   3.117 -27.665  1.00 84.69           H  
ATOM   4563  CD  PRO A 282      -2.365   3.980 -25.688  1.00 84.69           C  
ATOM   4564  HD2 PRO A 282      -1.737   3.163 -25.334  1.00 84.69           H  
ATOM   4565  HD3 PRO A 282      -3.399   3.831 -25.375  1.00 84.69           H  
ATOM   4566  N   GLU A 283      -3.317   7.194 -26.274  1.00 86.75           N  
ATOM   4567  H   GLU A 283      -3.657   6.418 -25.725  1.00 86.75           H  
ATOM   4568  CA  GLU A 283      -4.283   8.235 -26.569  1.00 86.75           C  
ATOM   4569  HA  GLU A 283      -3.777   9.100 -26.998  1.00 86.75           H  
ATOM   4570  C   GLU A 283      -4.956   8.679 -25.277  1.00 86.75           C  
ATOM   4571  CB  GLU A 283      -5.324   7.729 -27.578  1.00 86.75           C  
ATOM   4572  HB2 GLU A 283      -6.094   8.492 -27.697  1.00 86.75           H  
ATOM   4573  HB3 GLU A 283      -5.786   6.822 -27.188  1.00 86.75           H  
ATOM   4574  O   GLU A 283      -5.002   7.947 -24.285  1.00 86.75           O  
ATOM   4575  CG  GLU A 283      -4.703   7.442 -28.955  1.00 86.75           C  
ATOM   4576  HG2 GLU A 283      -4.259   8.362 -29.333  1.00 86.75           H  
ATOM   4577  HG3 GLU A 283      -3.907   6.705 -28.842  1.00 86.75           H  
ATOM   4578  CD  GLU A 283      -5.714   6.909 -29.983  1.00 86.75           C  
ATOM   4579  OE1 GLU A 283      -5.254   6.543 -31.088  1.00 86.75           O  
ATOM   4580  OE2 GLU A 283      -6.925   6.850 -29.672  1.00 86.75           O  
ATOM   4581  N   LYS A 284      -5.499   9.894 -25.305  1.00 89.50           N  
ATOM   4582  H   LYS A 284      -5.492  10.403 -26.177  1.00 89.50           H  
ATOM   4583  CA  LYS A 284      -6.225  10.439 -24.170  1.00 89.50           C  
ATOM   4584  HA  LYS A 284      -5.578  10.352 -23.298  1.00 89.50           H  
ATOM   4585  C   LYS A 284      -7.493   9.627 -23.900  1.00 89.50           C  
ATOM   4586  CB  LYS A 284      -6.507  11.921 -24.410  1.00 89.50           C  
ATOM   4587  HB2 LYS A 284      -7.235  12.029 -25.214  1.00 89.50           H  
ATOM   4588  HB3 LYS A 284      -5.582  12.424 -24.692  1.00 89.50           H  
ATOM   4589  O   LYS A 284      -8.186   9.219 -24.826  1.00 89.50           O  
ATOM   4590  CG  LYS A 284      -7.043  12.554 -23.126  1.00 89.50           C  
ATOM   4591  HG2 LYS A 284      -7.960  12.043 -22.835  1.00 89.50           H  
ATOM   4592  HG3 LYS A 284      -6.309  12.447 -22.327  1.00 89.50           H  
ATOM   4593  CD  LYS A 284      -7.377  14.025 -23.323  1.00 89.50           C  
ATOM   4594  HD2 LYS A 284      -6.462  14.594 -23.487  1.00 89.50           H  
ATOM   4595  HD3 LYS A 284      -8.046  14.129 -24.178  1.00 89.50           H  
ATOM   4596  CE  LYS A 284      -8.085  14.478 -22.050  1.00 89.50           C  
ATOM   4597  HE2 LYS A 284      -8.926  13.806 -21.874  1.00 89.50           H  
ATOM   4598  HE3 LYS A 284      -7.403  14.373 -21.206  1.00 89.50           H  
ATOM   4599  NZ  LYS A 284      -8.565  15.868 -22.180  1.00 89.50           N  
ATOM   4600  HZ1 LYS A 284      -7.787  16.493 -22.332  1.00 89.50           H  
ATOM   4601  HZ2 LYS A 284      -9.207  15.914 -22.958  1.00 89.50           H  
ATOM   4602  HZ3 LYS A 284      -9.060  16.125 -21.338  1.00 89.50           H  
ATOM   4603  N   ASP A 285      -7.815   9.471 -22.620  1.00 90.00           N  
ATOM   4604  H   ASP A 285      -7.161   9.797 -21.922  1.00 90.00           H  
ATOM   4605  CA  ASP A 285      -9.028   8.812 -22.139  1.00 90.00           C  
ATOM   4606  HA  ASP A 285      -8.892   8.760 -21.059  1.00 90.00           H  
ATOM   4607  C   ASP A 285      -9.161   7.349 -22.618  1.00 90.00           C  
ATOM   4608  CB  ASP A 285     -10.277   9.694 -22.346  1.00 90.00           C  
ATOM   4609  HB2 ASP A 285     -11.148   9.170 -21.953  1.00 90.00           H  
ATOM   4610  HB3 ASP A 285     -10.436   9.858 -23.412  1.00 90.00           H  
ATOM   4611  O   ASP A 285     -10.261   6.813 -22.772  1.00 90.00           O  
ATOM   4612  CG  ASP A 285     -10.179  11.047 -21.620  1.00 90.00           C  
ATOM   4613  OD1 ASP A 285      -9.804  11.061 -20.424  1.00 90.00           O  
ATOM   4614  OD2 ASP A 285     -10.456  12.099 -22.247  1.00 90.00           O  
ATOM   4615  N   CYS A 286      -8.026   6.677 -22.828  1.00 90.19           N  
ATOM   4616  H   CYS A 286      -7.148   7.134 -22.623  1.00 90.19           H  
ATOM   4617  CA  CYS A 286      -7.984   5.322 -23.345  1.00 90.19           C  
ATOM   4618  HA  CYS A 286      -8.722   5.266 -24.144  1.00 90.19           H  
ATOM   4619  C   CYS A 286      -8.304   4.287 -22.246  1.00 90.19           C  
ATOM   4620  CB  CYS A 286      -6.622   5.091 -23.997  1.00 90.19           C  
ATOM   4621  HB2 CYS A 286      -6.381   5.946 -24.628  1.00 90.19           H  
ATOM   4622  HB3 CYS A 286      -5.844   4.970 -23.243  1.00 90.19           H  
ATOM   4623  O   CYS A 286      -7.620   4.261 -21.215  1.00 90.19           O  
ATOM   4624  SG  CYS A 286      -6.766   3.632 -25.046  1.00 90.19           S  
ATOM   4625  HG  CYS A 286      -6.852   2.735 -24.060  1.00 90.19           H  
ATOM   4626  N   PRO A 287      -9.298   3.396 -22.439  1.00 93.31           N  
ATOM   4627  CA  PRO A 287      -9.608   2.345 -21.474  1.00 93.31           C  
ATOM   4628  HA  PRO A 287      -9.764   2.809 -20.499  1.00 93.31           H  
ATOM   4629  C   PRO A 287      -8.481   1.313 -21.384  1.00 93.31           C  
ATOM   4630  CB  PRO A 287     -10.923   1.708 -21.938  1.00 93.31           C  
ATOM   4631  HB2 PRO A 287     -10.731   0.809 -22.523  1.00 93.31           H  
ATOM   4632  HB3 PRO A 287     -11.574   1.478 -21.094  1.00 93.31           H  
ATOM   4633  O   PRO A 287      -8.126   0.683 -22.382  1.00 93.31           O  
ATOM   4634  CG  PRO A 287     -11.539   2.768 -22.848  1.00 93.31           C  
ATOM   4635  HG2 PRO A 287     -12.193   2.330 -23.601  1.00 93.31           H  
ATOM   4636  HG3 PRO A 287     -12.078   3.500 -22.247  1.00 93.31           H  
ATOM   4637  CD  PRO A 287     -10.318   3.430 -23.477  1.00 93.31           C  
ATOM   4638  HD2 PRO A 287      -9.979   2.856 -24.339  1.00 93.31           H  
ATOM   4639  HD3 PRO A 287     -10.577   4.446 -23.773  1.00 93.31           H  
ATOM   4640  N   VAL A 288      -7.956   1.102 -20.178  1.00 94.94           N  
ATOM   4641  H   VAL A 288      -8.329   1.630 -19.403  1.00 94.94           H  
ATOM   4642  CA  VAL A 288      -6.844   0.185 -19.896  1.00 94.94           C  
ATOM   4643  HA  VAL A 288      -6.678  -0.444 -20.770  1.00 94.94           H  
ATOM   4644  C   VAL A 288      -7.159  -0.738 -18.727  1.00 94.94           C  
ATOM   4645  CB  VAL A 288      -5.521   0.928 -19.604  1.00 94.94           C  
ATOM   4646  HB  VAL A 288      -4.781   0.193 -19.286  1.00 94.94           H  
ATOM   4647  O   VAL A 288      -7.951  -0.423 -17.839  1.00 94.94           O  
ATOM   4648  CG1 VAL A 288      -4.950   1.614 -20.838  1.00 94.94           C  
ATOM   4649 HG11 VAL A 288      -4.103   2.242 -20.563  1.00 94.94           H  
ATOM   4650 HG12 VAL A 288      -5.703   2.233 -21.324  1.00 94.94           H  
ATOM   4651 HG13 VAL A 288      -4.581   0.838 -21.509  1.00 94.94           H  
ATOM   4652  CG2 VAL A 288      -5.641   1.959 -18.482  1.00 94.94           C  
ATOM   4653 HG21 VAL A 288      -4.653   2.347 -18.233  1.00 94.94           H  
ATOM   4654 HG22 VAL A 288      -6.284   2.781 -18.797  1.00 94.94           H  
ATOM   4655 HG23 VAL A 288      -6.061   1.489 -17.593  1.00 94.94           H  
ATOM   4656  N   VAL A 289      -6.471  -1.872 -18.693  1.00 95.31           N  
ATOM   4657  H   VAL A 289      -5.897  -2.095 -19.494  1.00 95.31           H  
ATOM   4658  CA  VAL A 289      -6.306  -2.688 -17.493  1.00 95.31           C  
ATOM   4659  HA  VAL A 289      -6.874  -2.262 -16.666  1.00 95.31           H  
ATOM   4660  C   VAL A 289      -4.834  -2.667 -17.122  1.00 95.31           C  
ATOM   4661  CB  VAL A 289      -6.811  -4.113 -17.730  1.00 95.31           C  
ATOM   4662  HB  VAL A 289      -6.307  -4.539 -18.598  1.00 95.31           H  
ATOM   4663  O   VAL A 289      -3.986  -3.065 -17.917  1.00 95.31           O  
ATOM   4664  CG1 VAL A 289      -6.543  -5.015 -16.526  1.00 95.31           C  
ATOM   4665 HG11 VAL A 289      -6.908  -6.009 -16.786  1.00 95.31           H  
ATOM   4666 HG12 VAL A 289      -5.473  -5.090 -16.329  1.00 95.31           H  
ATOM   4667 HG13 VAL A 289      -7.049  -4.633 -15.639  1.00 95.31           H  
ATOM   4668  CG2 VAL A 289      -8.323  -4.128 -17.996  1.00 95.31           C  
ATOM   4669 HG21 VAL A 289      -8.854  -3.712 -17.140  1.00 95.31           H  
ATOM   4670 HG22 VAL A 289      -8.549  -3.526 -18.876  1.00 95.31           H  
ATOM   4671 HG23 VAL A 289      -8.663  -5.147 -18.182  1.00 95.31           H  
ATOM   4672  N   VAL A 290      -4.536  -2.197 -15.916  1.00 97.38           N  
ATOM   4673  H   VAL A 290      -5.288  -1.915 -15.303  1.00 97.38           H  
ATOM   4674  CA  VAL A 290      -3.164  -2.110 -15.412  1.00 97.38           C  
ATOM   4675  HA  VAL A 290      -2.478  -2.074 -16.259  1.00 97.38           H  
ATOM   4676  C   VAL A 290      -2.854  -3.357 -14.592  1.00 97.38           C  
ATOM   4677  CB  VAL A 290      -2.951  -0.820 -14.602  1.00 97.38           C  
ATOM   4678  HB  VAL A 290      -3.593  -0.857 -13.722  1.00 97.38           H  
ATOM   4679  O   VAL A 290      -3.692  -3.816 -13.816  1.00 97.38           O  
ATOM   4680  CG1 VAL A 290      -1.494  -0.644 -14.146  1.00 97.38           C  
ATOM   4681 HG11 VAL A 290      -1.199  -1.448 -13.472  1.00 97.38           H  
ATOM   4682 HG12 VAL A 290      -0.830  -0.646 -15.010  1.00 97.38           H  
ATOM   4683 HG13 VAL A 290      -1.384   0.301 -13.615  1.00 97.38           H  
ATOM   4684  CG2 VAL A 290      -3.329   0.425 -15.412  1.00 97.38           C  
ATOM   4685 HG21 VAL A 290      -3.244   1.306 -14.776  1.00 97.38           H  
ATOM   4686 HG22 VAL A 290      -2.661   0.533 -16.267  1.00 97.38           H  
ATOM   4687 HG23 VAL A 290      -4.359   0.368 -15.764  1.00 97.38           H  
ATOM   4688  N   SER A 291      -1.638  -3.877 -14.717  1.00 97.50           N  
ATOM   4689  H   SER A 291      -1.030  -3.504 -15.431  1.00 97.50           H  
ATOM   4690  CA  SER A 291      -1.086  -4.893 -13.820  1.00 97.50           C  
ATOM   4691  HA  SER A 291      -1.712  -4.962 -12.930  1.00 97.50           H  
ATOM   4692  C   SER A 291       0.315  -4.479 -13.379  1.00 97.50           C  
ATOM   4693  CB  SER A 291      -1.071  -6.273 -14.488  1.00 97.50           C  
ATOM   4694  HB2 SER A 291      -0.361  -6.278 -15.314  1.00 97.50           H  
ATOM   4695  HB3 SER A 291      -0.771  -7.020 -13.752  1.00 97.50           H  
ATOM   4696  O   SER A 291       1.110  -4.039 -14.203  1.00 97.50           O  
ATOM   4697  OG  SER A 291      -2.356  -6.605 -14.973  1.00 97.50           O  
ATOM   4698  HG  SER A 291      -2.473  -6.132 -15.800  1.00 97.50           H  
ATOM   4699  N   ALA A 292       0.626  -4.601 -12.092  1.00 98.25           N  
ATOM   4700  H   ALA A 292      -0.059  -5.004 -11.469  1.00 98.25           H  
ATOM   4701  CA  ALA A 292       1.964  -4.346 -11.558  1.00 98.25           C  
ATOM   4702  HA  ALA A 292       2.568  -3.817 -12.295  1.00 98.25           H  
ATOM   4703  C   ALA A 292       2.659  -5.669 -11.246  1.00 98.25           C  
ATOM   4704  CB  ALA A 292       1.864  -3.465 -10.308  1.00 98.25           C  
ATOM   4705  HB1 ALA A 292       1.440  -2.495 -10.569  1.00 98.25           H  
ATOM   4706  HB2 ALA A 292       2.863  -3.311  -9.901  1.00 98.25           H  
ATOM   4707  HB3 ALA A 292       1.242  -3.951  -9.557  1.00 98.25           H  
ATOM   4708  O   ALA A 292       2.059  -6.526 -10.604  1.00 98.25           O  
ATOM   4709  N   GLY A 293       3.908  -5.826 -11.662  1.00 97.56           N  
ATOM   4710  H   GLY A 293       4.334  -5.111 -12.235  1.00 97.56           H  
ATOM   4711  CA  GLY A 293       4.702  -7.025 -11.405  1.00 97.56           C  
ATOM   4712  HA2 GLY A 293       4.949  -7.069 -10.344  1.00 97.56           H  
ATOM   4713  HA3 GLY A 293       4.138  -7.919 -11.671  1.00 97.56           H  
ATOM   4714  C   GLY A 293       5.994  -7.005 -12.204  1.00 97.56           C  
ATOM   4715  O   GLY A 293       6.156  -6.150 -13.062  1.00 97.56           O  
ATOM   4716  N   ASN A 294       6.936  -7.898 -11.889  1.00 94.69           N  
ATOM   4717  H   ASN A 294       6.716  -8.597 -11.194  1.00 94.69           H  
ATOM   4718  CA  ASN A 294       8.221  -8.023 -12.593  1.00 94.69           C  
ATOM   4719  HA  ASN A 294       8.877  -8.598 -11.939  1.00 94.69           H  
ATOM   4720  C   ASN A 294       8.960  -6.686 -12.856  1.00 94.69           C  
ATOM   4721  CB  ASN A 294       8.014  -8.850 -13.870  1.00 94.69           C  
ATOM   4722  HB2 ASN A 294       7.537  -8.217 -14.618  1.00 94.69           H  
ATOM   4723  HB3 ASN A 294       7.377  -9.712 -13.670  1.00 94.69           H  
ATOM   4724  O   ASN A 294       9.544  -6.476 -13.914  1.00 94.69           O  
ATOM   4725  CG  ASN A 294       9.321  -9.372 -14.434  1.00 94.69           C  
ATOM   4726  ND2 ASN A 294       9.419  -9.505 -15.735  1.00 94.69           N  
ATOM   4727 HD21 ASN A 294       8.685  -9.152 -16.332  1.00 94.69           H  
ATOM   4728 HD22 ASN A 294      10.313  -9.809 -16.092  1.00 94.69           H  
ATOM   4729  OD1 ASN A 294      10.249  -9.685 -13.706  1.00 94.69           O  
ATOM   4730  N   SER A 295       8.935  -5.758 -11.894  1.00 95.94           N  
ATOM   4731  H   SER A 295       8.397  -5.949 -11.060  1.00 95.94           H  
ATOM   4732  CA  SER A 295       9.532  -4.418 -12.040  1.00 95.94           C  
ATOM   4733  HA  SER A 295       9.287  -3.860 -11.136  1.00 95.94           H  
ATOM   4734  C   SER A 295       8.965  -3.583 -13.199  1.00 95.94           C  
ATOM   4735  CB  SER A 295      11.063  -4.485 -12.082  1.00 95.94           C  
ATOM   4736  HB2 SER A 295      11.393  -4.983 -12.994  1.00 95.94           H  
ATOM   4737  HB3 SER A 295      11.463  -3.471 -12.077  1.00 95.94           H  
ATOM   4738  O   SER A 295       9.683  -2.777 -13.792  1.00 95.94           O  
ATOM   4739  OG  SER A 295      11.552  -5.182 -10.953  1.00 95.94           O  
ATOM   4740  HG  SER A 295      11.440  -6.117 -11.138  1.00 95.94           H  
ATOM   4741  N   GLU A 296       7.675  -3.717 -13.503  1.00 97.31           N  
ATOM   4742  H   GLU A 296       7.150  -4.471 -13.083  1.00 97.31           H  
ATOM   4743  CA  GLU A 296       6.971  -2.931 -14.519  1.00 97.31           C  
ATOM   4744  HA  GLU A 296       7.459  -1.961 -14.607  1.00 97.31           H  
ATOM   4745  C   GLU A 296       5.504  -2.650 -14.146  1.00 97.31           C  
ATOM   4746  CB  GLU A 296       7.074  -3.618 -15.898  1.00 97.31           C  
ATOM   4747  HB2 GLU A 296       8.121  -3.649 -16.198  1.00 97.31           H  
ATOM   4748  HB3 GLU A 296       6.533  -3.022 -16.633  1.00 97.31           H  
ATOM   4749  O   GLU A 296       4.912  -3.288 -13.269  1.00 97.31           O  
ATOM   4750  CG  GLU A 296       6.512  -5.046 -15.896  1.00 97.31           C  
ATOM   4751  HG2 GLU A 296       5.512  -5.034 -15.462  1.00 97.31           H  
ATOM   4752  HG3 GLU A 296       7.159  -5.674 -15.284  1.00 97.31           H  
ATOM   4753  CD  GLU A 296       6.441  -5.684 -17.280  1.00 97.31           C  
ATOM   4754  OE1 GLU A 296       5.419  -6.362 -17.540  1.00 97.31           O  
ATOM   4755  OE2 GLU A 296       7.395  -5.514 -18.070  1.00 97.31           O  
ATOM   4756  N   LEU A 297       4.910  -1.682 -14.849  1.00 97.88           N  
ATOM   4757  H   LEU A 297       5.482  -1.171 -15.506  1.00 97.88           H  
ATOM   4758  CA  LEU A 297       3.463  -1.601 -15.034  1.00 97.88           C  
ATOM   4759  HA  LEU A 297       2.964  -2.276 -14.339  1.00 97.88           H  
ATOM   4760  C   LEU A 297       3.125  -2.069 -16.451  1.00 97.88           C  
ATOM   4761  CB  LEU A 297       2.942  -0.174 -14.786  1.00 97.88           C  
ATOM   4762  HB2 LEU A 297       1.871  -0.166 -14.987  1.00 97.88           H  
ATOM   4763  HB3 LEU A 297       3.416   0.500 -15.499  1.00 97.88           H  
ATOM   4764  O   LEU A 297       3.558  -1.457 -17.425  1.00 97.88           O  
ATOM   4765  CG  LEU A 297       3.180   0.373 -13.371  1.00 97.88           C  
ATOM   4766  HG  LEU A 297       4.253   0.429 -13.189  1.00 97.88           H  
ATOM   4767  CD1 LEU A 297       2.583   1.779 -13.264  1.00 97.88           C  
ATOM   4768 HD11 LEU A 297       1.510   1.746 -13.456  1.00 97.88           H  
ATOM   4769 HD12 LEU A 297       2.758   2.182 -12.267  1.00 97.88           H  
ATOM   4770 HD13 LEU A 297       3.053   2.435 -13.996  1.00 97.88           H  
ATOM   4771  CD2 LEU A 297       2.550  -0.492 -12.280  1.00 97.88           C  
ATOM   4772 HD21 LEU A 297       3.059  -1.456 -12.249  1.00 97.88           H  
ATOM   4773 HD22 LEU A 297       2.671  -0.011 -11.309  1.00 97.88           H  
ATOM   4774 HD23 LEU A 297       1.491  -0.645 -12.489  1.00 97.88           H  
ATOM   4775  N   SER A 298       2.332  -3.127 -16.559  1.00 96.56           N  
ATOM   4776  H   SER A 298       2.016  -3.568 -15.707  1.00 96.56           H  
ATOM   4777  CA  SER A 298       1.763  -3.604 -17.816  1.00 96.56           C  
ATOM   4778  HA  SER A 298       2.416  -3.317 -18.641  1.00 96.56           H  
ATOM   4779  C   SER A 298       0.390  -2.965 -18.029  1.00 96.56           C  
ATOM   4780  CB  SER A 298       1.702  -5.132 -17.805  1.00 96.56           C  
ATOM   4781  HB2 SER A 298       2.714  -5.534 -17.857  1.00 96.56           H  
ATOM   4782  HB3 SER A 298       1.232  -5.472 -16.882  1.00 96.56           H  
ATOM   4783  O   SER A 298      -0.486  -3.063 -17.167  1.00 96.56           O  
ATOM   4784  OG  SER A 298       0.945  -5.595 -18.900  1.00 96.56           O  
ATOM   4785  HG  SER A 298       1.429  -6.293 -19.347  1.00 96.56           H  
ATOM   4786  N   LEU A 299       0.206  -2.279 -19.158  1.00 94.81           N  
ATOM   4787  H   LEU A 299       0.985  -2.233 -19.799  1.00 94.81           H  
ATOM   4788  CA  LEU A 299      -1.058  -1.673 -19.577  1.00 94.81           C  
ATOM   4789  HA  LEU A 299      -1.775  -1.708 -18.757  1.00 94.81           H  
ATOM   4790  C   LEU A 299      -1.640  -2.480 -20.732  1.00 94.81           C  
ATOM   4791  CB  LEU A 299      -0.857  -0.198 -19.983  1.00 94.81           C  
ATOM   4792  HB2 LEU A 299       0.121  -0.071 -20.448  1.00 94.81           H  
ATOM   4793  HB3 LEU A 299      -1.610   0.052 -20.732  1.00 94.81           H  
ATOM   4794  O   LEU A 299      -1.112  -2.463 -21.842  1.00 94.81           O  
ATOM   4795  CG  LEU A 299      -1.030   0.797 -18.825  1.00 94.81           C  
ATOM   4796  HG  LEU A 299      -2.004   0.617 -18.371  1.00 94.81           H  
ATOM   4797  CD1 LEU A 299       0.053   0.659 -17.754  1.00 94.81           C  
ATOM   4798 HD11 LEU A 299      -0.087   1.420 -16.986  1.00 94.81           H  
ATOM   4799 HD12 LEU A 299       1.039   0.778 -18.203  1.00 94.81           H  
ATOM   4800 HD13 LEU A 299      -0.011  -0.320 -17.280  1.00 94.81           H  
ATOM   4801  CD2 LEU A 299      -1.021   2.238 -19.336  1.00 94.81           C  
ATOM   4802 HD21 LEU A 299      -1.773   2.366 -20.115  1.00 94.81           H  
ATOM   4803 HD22 LEU A 299      -1.251   2.920 -18.518  1.00 94.81           H  
ATOM   4804 HD23 LEU A 299      -0.043   2.494 -19.742  1.00 94.81           H  
ATOM   4805  N   GLN A 300      -2.761  -3.148 -20.481  1.00 92.56           N  
ATOM   4806  H   GLN A 300      -3.124  -3.136 -19.538  1.00 92.56           H  
ATOM   4807  CA  GLN A 300      -3.521  -3.859 -21.499  1.00 92.56           C  
ATOM   4808  HA  GLN A 300      -2.858  -4.117 -22.325  1.00 92.56           H  
ATOM   4809  C   GLN A 300      -4.640  -2.985 -22.053  1.00 92.56           C  
ATOM   4810  CB  GLN A 300      -4.074  -5.164 -20.932  1.00 92.56           C  
ATOM   4811  HB2 GLN A 300      -4.826  -5.557 -21.616  1.00 92.56           H  
ATOM   4812  HB3 GLN A 300      -4.546  -4.975 -19.968  1.00 92.56           H  
ATOM   4813  O   GLN A 300      -5.525  -2.534 -21.326  1.00 92.56           O  
ATOM   4814  CG  GLN A 300      -2.967  -6.208 -20.770  1.00 92.56           C  
ATOM   4815  HG2 GLN A 300      -2.217  -5.852 -20.063  1.00 92.56           H  
ATOM   4816  HG3 GLN A 300      -2.483  -6.367 -21.734  1.00 92.56           H  
ATOM   4817  CD  GLN A 300      -3.500  -7.543 -20.273  1.00 92.56           C  
ATOM   4818  NE2 GLN A 300      -2.723  -8.589 -20.405  1.00 92.56           N  
ATOM   4819 HE21 GLN A 300      -1.814  -8.479 -20.831  1.00 92.56           H  
ATOM   4820 HE22 GLN A 300      -3.007  -9.443 -19.945  1.00 92.56           H  
ATOM   4821  OE1 GLN A 300      -4.614  -7.681 -19.785  1.00 92.56           O  
ATOM   4822  N   LEU A 301      -4.614  -2.801 -23.366  1.00 87.38           N  
ATOM   4823  H   LEU A 301      -3.846  -3.218 -23.873  1.00 87.38           H  
ATOM   4824  CA  LEU A 301      -5.583  -2.058 -24.151  1.00 87.38           C  
ATOM   4825  HA  LEU A 301      -6.225  -1.462 -23.502  1.00 87.38           H  
ATOM   4826  C   LEU A 301      -6.441  -3.010 -24.962  1.00 87.38           C  
ATOM   4827  CB  LEU A 301      -4.826  -1.151 -25.118  1.00 87.38           C  
ATOM   4828  HB2 LEU A 301      -5.511  -0.759 -25.870  1.00 87.38           H  
ATOM   4829  HB3 LEU A 301      -4.082  -1.755 -25.640  1.00 87.38           H  
ATOM   4830  O   LEU A 301      -5.925  -3.908 -25.632  1.00 87.38           O  
ATOM   4831  CG  LEU A 301      -4.130   0.006 -24.409  1.00 87.38           C  
ATOM   4832  HG  LEU A 301      -3.584  -0.327 -23.527  1.00 87.38           H  
ATOM   4833  CD1 LEU A 301      -3.171   0.637 -25.389  1.00 87.38           C  
ATOM   4834 HD11 LEU A 301      -3.702   1.065 -26.240  1.00 87.38           H  
ATOM   4835 HD12 LEU A 301      -2.461  -0.111 -25.740  1.00 87.38           H  
ATOM   4836 HD13 LEU A 301      -2.659   1.427 -24.840  1.00 87.38           H  
ATOM   4837  CD2 LEU A 301      -5.144   1.070 -24.052  1.00 87.38           C  
ATOM   4838 HD21 LEU A 301      -5.844   0.692 -23.307  1.00 87.38           H  
ATOM   4839 HD22 LEU A 301      -4.647   1.964 -23.675  1.00 87.38           H  
ATOM   4840 HD23 LEU A 301      -5.702   1.303 -24.959  1.00 87.38           H  
ATOM   4841  N   ARG A 302      -7.748  -2.758 -24.977  1.00 75.31           N  
ATOM   4842  H   ARG A 302      -8.086  -1.974 -24.436  1.00 75.31           H  
ATOM   4843  CA  ARG A 302      -8.659  -3.415 -25.912  1.00 75.31           C  
ATOM   4844  HA  ARG A 302      -8.154  -4.278 -26.347  1.00 75.31           H  
ATOM   4845  C   ARG A 302      -8.956  -2.455 -27.055  1.00 75.31           C  
ATOM   4846  CB  ARG A 302      -9.893  -3.921 -25.158  1.00 75.31           C  
ATOM   4847  HB2 ARG A 302      -9.573  -4.324 -24.197  1.00 75.31           H  
ATOM   4848  HB3 ARG A 302     -10.594  -3.107 -24.974  1.00 75.31           H  
ATOM   4849  O   ARG A 302      -9.849  -1.621 -26.948  1.00 75.31           O  
ATOM   4850  CG  ARG A 302     -10.569  -5.046 -25.948  1.00 75.31           C  
ATOM   4851  HG2 ARG A 302     -10.932  -4.669 -26.904  1.00 75.31           H  
ATOM   4852  HG3 ARG A 302      -9.839  -5.835 -26.129  1.00 75.31           H  
ATOM   4853  CD  ARG A 302     -11.734  -5.618 -25.139  1.00 75.31           C  
ATOM   4854  HD2 ARG A 302     -11.409  -5.750 -24.107  1.00 75.31           H  
ATOM   4855  HD3 ARG A 302     -12.558  -4.905 -25.158  1.00 75.31           H  
ATOM   4856  NE  ARG A 302     -12.168  -6.922 -25.671  1.00 75.31           N  
ATOM   4857  HE  ARG A 302     -11.676  -7.265 -26.483  1.00 75.31           H  
ATOM   4858  NH1 ARG A 302     -13.755  -7.358 -24.072  1.00 75.31           N  
ATOM   4859 HH11 ARG A 302     -14.450  -7.968 -23.665  1.00 75.31           H  
ATOM   4860 HH12 ARG A 302     -13.574  -6.453 -23.663  1.00 75.31           H  
ATOM   4861  NH2 ARG A 302     -13.335  -8.878 -25.654  1.00 75.31           N  
ATOM   4862 HH21 ARG A 302     -14.028  -9.479 -25.231  1.00 75.31           H  
ATOM   4863 HH22 ARG A 302     -12.805  -9.203 -26.449  1.00 75.31           H  
ATOM   4864  CZ  ARG A 302     -13.082  -7.710 -25.133  1.00 75.31           C  
ATOM   4865  N   LEU A 303      -8.180  -2.560 -28.131  1.00 67.00           N  
ATOM   4866  H   LEU A 303      -7.471  -3.279 -28.160  1.00 67.00           H  
ATOM   4867  CA  LEU A 303      -8.380  -1.729 -29.315  1.00 67.00           C  
ATOM   4868  HA  LEU A 303      -8.526  -0.703 -28.977  1.00 67.00           H  
ATOM   4869  C   LEU A 303      -9.644  -2.141 -30.092  1.00 67.00           C  
ATOM   4870  CB  LEU A 303      -7.132  -1.791 -30.212  1.00 67.00           C  
ATOM   4871  HB2 LEU A 303      -6.864  -2.837 -30.361  1.00 67.00           H  
ATOM   4872  HB3 LEU A 303      -7.374  -1.383 -31.193  1.00 67.00           H  
ATOM   4873  O   LEU A 303     -10.104  -3.290 -29.981  1.00 67.00           O  
ATOM   4874  CG  LEU A 303      -5.916  -1.027 -29.665  1.00 67.00           C  
ATOM   4875  HG  LEU A 303      -5.642  -1.413 -28.683  1.00 67.00           H  
ATOM   4876  CD1 LEU A 303      -4.752  -1.249 -30.624  1.00 67.00           C  
ATOM   4877 HD11 LEU A 303      -4.525  -2.313 -30.683  1.00 67.00           H  
ATOM   4878 HD12 LEU A 303      -3.889  -0.688 -30.267  1.00 67.00           H  
ATOM   4879 HD13 LEU A 303      -5.016  -0.884 -31.617  1.00 67.00           H  
ATOM   4880  CD2 LEU A 303      -6.142   0.484 -29.573  1.00 67.00           C  
ATOM   4881 HD21 LEU A 303      -6.896   0.715 -28.821  1.00 67.00           H  
ATOM   4882 HD22 LEU A 303      -5.221   0.984 -29.270  1.00 67.00           H  
ATOM   4883 HD23 LEU A 303      -6.458   0.886 -30.536  1.00 67.00           H  
ATOM   4884  N   PRO A 304     -10.191  -1.232 -30.927  1.00 65.69           N  
ATOM   4885  CA  PRO A 304     -11.200  -1.591 -31.916  1.00 65.69           C  
ATOM   4886  HA  PRO A 304     -12.122  -1.856 -31.398  1.00 65.69           H  
ATOM   4887  C   PRO A 304     -10.708  -2.774 -32.769  1.00 65.69           C  
ATOM   4888  CB  PRO A 304     -11.429  -0.326 -32.757  1.00 65.69           C  
ATOM   4889  HB2 PRO A 304     -12.480  -0.202 -33.020  1.00 65.69           H  
ATOM   4890  HB3 PRO A 304     -10.818  -0.357 -33.659  1.00 65.69           H  
ATOM   4891  O   PRO A 304      -9.583  -2.762 -33.260  1.00 65.69           O  
ATOM   4892  CG  PRO A 304     -10.936   0.816 -31.868  1.00 65.69           C  
ATOM   4893  HG2 PRO A 304     -10.580   1.664 -32.453  1.00 65.69           H  
ATOM   4894  HG3 PRO A 304     -11.732   1.124 -31.191  1.00 65.69           H  
ATOM   4895  CD  PRO A 304      -9.811   0.169 -31.069  1.00 65.69           C  
ATOM   4896  HD2 PRO A 304      -8.879   0.247 -31.628  1.00 65.69           H  
ATOM   4897  HD3 PRO A 304      -9.715   0.666 -30.103  1.00 65.69           H  
ATOM   4898  N   GLY A 305     -11.529  -3.818 -32.927  1.00 65.38           N  
ATOM   4899  H   GLY A 305     -12.457  -3.756 -32.533  1.00 65.38           H  
ATOM   4900  CA  GLY A 305     -11.147  -5.044 -33.652  1.00 65.38           C  
ATOM   4901  HA2 GLY A 305     -12.022  -5.415 -34.186  1.00 65.38           H  
ATOM   4902  HA3 GLY A 305     -10.387  -4.808 -34.397  1.00 65.38           H  
ATOM   4903  C   GLY A 305     -10.612  -6.195 -32.787  1.00 65.38           C  
ATOM   4904  O   GLY A 305     -10.065  -7.151 -33.324  1.00 65.38           O  
ATOM   4905  N   GLN A 306     -10.793  -6.138 -31.461  1.00 62.09           N  
ATOM   4906  H   GLN A 306     -11.101  -5.252 -31.087  1.00 62.09           H  
ATOM   4907  CA  GLN A 306     -10.450  -7.197 -30.488  1.00 62.09           C  
ATOM   4908  HA  GLN A 306     -10.792  -6.833 -29.519  1.00 62.09           H  
ATOM   4909  C   GLN A 306      -8.956  -7.489 -30.285  1.00 62.09           C  
ATOM   4910  CB  GLN A 306     -11.199  -8.520 -30.758  1.00 62.09           C  
ATOM   4911  HB2 GLN A 306     -10.936  -9.223 -29.968  1.00 62.09           H  
ATOM   4912  HB3 GLN A 306     -10.856  -8.951 -31.699  1.00 62.09           H  
ATOM   4913  O   GLN A 306      -8.630  -8.342 -29.458  1.00 62.09           O  
ATOM   4914  CG  GLN A 306     -12.728  -8.427 -30.780  1.00 62.09           C  
ATOM   4915  HG2 GLN A 306     -13.073  -7.951 -29.863  1.00 62.09           H  
ATOM   4916  HG3 GLN A 306     -13.045  -7.821 -31.629  1.00 62.09           H  
ATOM   4917  CD  GLN A 306     -13.381  -9.806 -30.894  1.00 62.09           C  
ATOM   4918  NE2 GLN A 306     -14.690  -9.887 -30.809  1.00 62.09           N  
ATOM   4919 HE21 GLN A 306     -15.265  -9.058 -30.774  1.00 62.09           H  
ATOM   4920 HE22 GLN A 306     -15.070 -10.813 -30.941  1.00 62.09           H  
ATOM   4921  OE1 GLN A 306     -12.751 -10.839 -31.030  1.00 62.09           O  
ATOM   4922  N   GLN A 307      -8.041  -6.790 -30.961  1.00 67.44           N  
ATOM   4923  H   GLN A 307      -8.335  -6.094 -31.631  1.00 67.44           H  
ATOM   4924  CA  GLN A 307      -6.619  -6.949 -30.667  1.00 67.44           C  
ATOM   4925  HA  GLN A 307      -6.398  -8.015 -30.624  1.00 67.44           H  
ATOM   4926  C   GLN A 307      -6.304  -6.367 -29.285  1.00 67.44           C  
ATOM   4927  CB  GLN A 307      -5.739  -6.351 -31.771  1.00 67.44           C  
ATOM   4928  HB2 GLN A 307      -4.719  -6.278 -31.393  1.00 67.44           H  
ATOM   4929  HB3 GLN A 307      -6.087  -5.350 -32.027  1.00 67.44           H  
ATOM   4930  O   GLN A 307      -6.465  -5.170 -29.037  1.00 67.44           O  
ATOM   4931  CG  GLN A 307      -5.729  -7.248 -33.020  1.00 67.44           C  
ATOM   4932  HG2 GLN A 307      -5.472  -8.266 -32.729  1.00 67.44           H  
ATOM   4933  HG3 GLN A 307      -6.724  -7.261 -33.467  1.00 67.44           H  
ATOM   4934  CD  GLN A 307      -4.726  -6.792 -34.077  1.00 67.44           C  
ATOM   4935  NE2 GLN A 307      -4.533  -7.565 -35.123  1.00 67.44           N  
ATOM   4936 HE21 GLN A 307      -3.858  -7.236 -35.798  1.00 67.44           H  
ATOM   4937 HE22 GLN A 307      -5.045  -8.429 -35.235  1.00 67.44           H  
ATOM   4938  OE1 GLN A 307      -4.093  -5.751 -33.988  1.00 67.44           O
[truncated: 240,580 more chars]
