# Supplementary material for: Selective cargo and membrane recognition by SNX17 regulates its interaction with Retriever
Source: EMBO Rep. 2024 Dec 9;26(2):470–93. doi: 10.1038/s44319-024-00340-1 (PMC11772769; doi:10.1038/s44319-024-00340-1)
Supplement: Supplementary file 8 — EV and Appendix Figures Source Data [file 44319_2024_340_MOESM8_ESM.zip › EMBOR-2024-59048V3_SourceDataForExpandedView+Appendix/Figure S11/S11 SNX17_ITGB1_786-798.pdb]

ATOM      1  N   MET A   1       2.789  -2.491  -6.880  1.00 76.75           N  
ATOM      2  H   MET A   1       2.649  -2.643  -7.869  1.00 76.75           H  
ATOM      3  H2  MET A   1       2.056  -1.891  -6.529  1.00 76.75           H  
ATOM      4  H3  MET A   1       3.680  -2.031  -6.760  1.00 76.75           H  
ATOM      5  CA  MET A   1       2.783  -3.802  -6.182  1.00 76.75           C  
ATOM      6  HA  MET A   1       3.040  -3.660  -5.132  1.00 76.75           H  
ATOM      7  C   MET A   1       3.834  -4.692  -6.824  1.00 76.75           C  
ATOM      8  CB  MET A   1       1.397  -4.454  -6.272  1.00 76.75           C  
ATOM      9  HB2 MET A   1       0.657  -3.710  -5.977  1.00 76.75           H  
ATOM     10  HB3 MET A   1       1.197  -4.747  -7.303  1.00 76.75           H  
ATOM     11  O   MET A   1       3.934  -4.666  -8.045  1.00 76.75           O  
ATOM     12  CG  MET A   1       1.249  -5.678  -5.361  1.00 76.75           C  
ATOM     13  HG2 MET A   1       1.347  -5.356  -4.324  1.00 76.75           H  
ATOM     14  HG3 MET A   1       2.045  -6.390  -5.573  1.00 76.75           H  
ATOM     15  SD  MET A   1      -0.328  -6.547  -5.542  1.00 76.75           S  
ATOM     16  CE  MET A   1      -1.514  -5.192  -5.371  1.00 76.75           C  
ATOM     17  HE1 MET A   1      -1.213  -4.550  -4.544  1.00 76.75           H  
ATOM     18  HE2 MET A   1      -2.507  -5.595  -5.171  1.00 76.75           H  
ATOM     19  HE3 MET A   1      -1.544  -4.602  -6.286  1.00 76.75           H  
ATOM     20  N   HIS A   2       4.627  -5.427  -6.044  1.00 79.56           N  
ATOM     21  H   HIS A   2       4.464  -5.463  -5.048  1.00 79.56           H  
ATOM     22  CA  HIS A   2       5.721  -6.257  -6.566  1.00 79.56           C  
ATOM     23  HA  HIS A   2       5.921  -5.999  -7.606  1.00 79.56           H  
ATOM     24  C   HIS A   2       5.335  -7.741  -6.515  1.00 79.56           C  
ATOM     25  CB  HIS A   2       6.996  -5.943  -5.761  1.00 79.56           C  
ATOM     26  HB2 HIS A   2       6.802  -6.130  -4.705  1.00 79.56           H  
ATOM     27  HB3 HIS A   2       7.228  -4.884  -5.872  1.00 79.56           H  
ATOM     28  O   HIS A   2       5.043  -8.250  -5.437  1.00 79.56           O  
ATOM     29  CG  HIS A   2       8.222  -6.727  -6.165  1.00 79.56           C  
ATOM     30  CD2 HIS A   2       9.180  -7.243  -5.330  1.00 79.56           C  
ATOM     31  HD2 HIS A   2       9.191  -7.169  -4.252  1.00 79.56           H  
ATOM     32  ND1 HIS A   2       8.618  -7.031  -7.445  1.00 79.56           N  
ATOM     33  HD1 HIS A   2       8.124  -6.842  -8.305  1.00 79.56           H  
ATOM     34  CE1 HIS A   2       9.768  -7.714  -7.388  1.00 79.56           C  
ATOM     35  HE1 HIS A   2      10.288  -8.107  -8.249  1.00 79.56           H  
ATOM     36  NE2 HIS A   2      10.155  -7.870  -6.115  1.00 79.56           N  
ATOM     37  N   PHE A   3       5.343  -8.427  -7.659  1.00 86.56           N  
ATOM     38  H   PHE A   3       5.632  -7.955  -8.504  1.00 86.56           H  
ATOM     39  CA  PHE A   3       5.254  -9.890  -7.735  1.00 86.56           C  
ATOM     40  HA  PHE A   3       4.995 -10.303  -6.760  1.00 86.56           H  
ATOM     41  C   PHE A   3       6.621 -10.450  -8.123  1.00 86.56           C  
ATOM     42  CB  PHE A   3       4.173 -10.335  -8.736  1.00 86.56           C  
ATOM     43  HB2 PHE A   3       4.126  -9.632  -9.568  1.00 86.56           H  
ATOM     44  HB3 PHE A   3       4.462 -11.299  -9.156  1.00 86.56           H  
ATOM     45  O   PHE A   3       7.287  -9.906  -9.004  1.00 86.56           O  
ATOM     46  CG  PHE A   3       2.792 -10.493  -8.129  1.00 86.56           C  
ATOM     47  CD1 PHE A   3       2.333 -11.769  -7.744  1.00 86.56           C  
ATOM     48  HD1 PHE A   3       2.961 -12.636  -7.881  1.00 86.56           H  
ATOM     49  CD2 PHE A   3       1.971  -9.369  -7.931  1.00 86.56           C  
ATOM     50  HD2 PHE A   3       2.316  -8.388  -8.223  1.00 86.56           H  
ATOM     51  CE1 PHE A   3       1.061 -11.919  -7.164  1.00 86.56           C  
ATOM     52  HE1 PHE A   3       0.719 -12.894  -6.848  1.00 86.56           H  
ATOM     53  CE2 PHE A   3       0.704  -9.523  -7.339  1.00 86.56           C  
ATOM     54  HE2 PHE A   3       0.069  -8.668  -7.162  1.00 86.56           H  
ATOM     55  CZ  PHE A   3       0.249 -10.792  -6.955  1.00 86.56           C  
ATOM     56  HZ  PHE A   3      -0.714 -10.895  -6.477  1.00 86.56           H  
ATOM     57  N   SER A   4       7.035 -11.542  -7.494  1.00 87.50           N  
ATOM     58  H   SER A   4       6.466 -11.929  -6.755  1.00 87.50           H  
ATOM     59  CA  SER A   4       8.213 -12.316  -7.893  1.00 87.50           C  
ATOM     60  HA  SER A   4       8.347 -12.226  -8.972  1.00 87.50           H  
ATOM     61  C   SER A   4       8.015 -13.796  -7.582  1.00 87.50           C  
ATOM     62  CB  SER A   4       9.482 -11.765  -7.237  1.00 87.50           C  
ATOM     63  HB2 SER A   4       9.666 -10.766  -7.634  1.00 87.50           H  
ATOM     64  HB3 SER A   4      10.330 -12.400  -7.491  1.00 87.50           H  
ATOM     65  O   SER A   4       7.125 -14.154  -6.811  1.00 87.50           O  
ATOM     66  OG  SER A   4       9.357 -11.676  -5.834  1.00 87.50           O  
ATOM     67  HG  SER A   4       8.574 -11.155  -5.643  1.00 87.50           H  
ATOM     68  N   ILE A   5       8.829 -14.662  -8.178  1.00 92.12           N  
ATOM     69  H   ILE A   5       9.520 -14.319  -8.830  1.00 92.12           H  
ATOM     70  CA  ILE A   5       8.899 -16.083  -7.827  1.00 92.12           C  
ATOM     71  HA  ILE A   5       8.344 -16.255  -6.905  1.00 92.12           H  
ATOM     72  C   ILE A   5      10.374 -16.396  -7.552  1.00 92.12           C  
ATOM     73  CB  ILE A   5       8.265 -16.974  -8.925  1.00 92.12           C  
ATOM     74  HB  ILE A   5       8.883 -16.927  -9.821  1.00 92.12           H  
ATOM     75  O   ILE A   5      11.020 -17.002  -8.400  1.00 92.12           O  
ATOM     76  CG1 ILE A   5       6.848 -16.479  -9.300  1.00 92.12           C  
ATOM     77 HG12 ILE A   5       6.259 -16.360  -8.390  1.00 92.12           H  
ATOM     78 HG13 ILE A   5       6.932 -15.499  -9.770  1.00 92.12           H  
ATOM     79  CG2 ILE A   5       8.213 -18.438  -8.448  1.00 92.12           C  
ATOM     80 HG21 ILE A   5       7.991 -19.083  -9.298  1.00 92.12           H  
ATOM     81 HG22 ILE A   5       9.171 -18.754  -8.035  1.00 92.12           H  
ATOM     82 HG23 ILE A   5       7.449 -18.552  -7.679  1.00 92.12           H  
ATOM     83  CD1 ILE A   5       6.084 -17.388 -10.269  1.00 92.12           C  
ATOM     84 HD11 ILE A   5       6.727 -17.636 -11.114  1.00 92.12           H  
ATOM     85 HD12 ILE A   5       5.196 -16.869 -10.629  1.00 92.12           H  
ATOM     86 HD13 ILE A   5       5.772 -18.304  -9.767  1.00 92.12           H  
ATOM     87  N   PRO A   6      10.969 -15.901  -6.449  1.00 87.88           N  
ATOM     88  CA  PRO A   6      12.425 -15.877  -6.275  1.00 87.88           C  
ATOM     89  HA  PRO A   6      12.886 -15.378  -7.127  1.00 87.88           H  
ATOM     90  C   PRO A   6      13.069 -17.263  -6.147  1.00 87.88           C  
ATOM     91  CB  PRO A   6      12.663 -15.040  -5.012  1.00 87.88           C  
ATOM     92  HB2 PRO A   6      13.533 -15.376  -4.448  1.00 87.88           H  
ATOM     93  HB3 PRO A   6      12.774 -13.991  -5.288  1.00 87.88           H  
ATOM     94  O   PRO A   6      14.262 -17.393  -6.399  1.00 87.88           O  
ATOM     95  CG  PRO A   6      11.372 -15.218  -4.214  1.00 87.88           C  
ATOM     96  HG2 PRO A   6      11.204 -14.390  -3.525  1.00 87.88           H  
ATOM     97  HG3 PRO A   6      11.390 -16.169  -3.681  1.00 87.88           H  
ATOM     98  CD  PRO A   6      10.317 -15.262  -5.315  1.00 87.88           C  
ATOM     99  HD2 PRO A   6      10.028 -14.246  -5.584  1.00 87.88           H  
ATOM    100  HD3 PRO A   6       9.447 -15.823  -4.976  1.00 87.88           H  
ATOM    101  N   GLU A   7      12.301 -18.284  -5.769  1.00 89.94           N  
ATOM    102  H   GLU A   7      11.316 -18.119  -5.617  1.00 89.94           H  
ATOM    103  CA  GLU A   7      12.783 -19.645  -5.533  1.00 89.94           C  
ATOM    104  HA  GLU A   7      13.687 -19.799  -6.122  1.00 89.94           H  
ATOM    105  C   GLU A   7      11.758 -20.695  -6.001  1.00 89.94           C  
ATOM    106  CB  GLU A   7      13.176 -19.806  -4.044  1.00 89.94           C  
ATOM    107  HB2 GLU A   7      13.649 -20.778  -3.906  1.00 89.94           H  
ATOM    108  HB3 GLU A   7      13.907 -19.035  -3.799  1.00 89.94           H  
ATOM    109  O   GLU A   7      10.583 -20.397  -6.250  1.00 89.94           O  
ATOM    110  CG  GLU A   7      11.983 -19.696  -3.078  1.00 89.94           C  
ATOM    111  HG2 GLU A   7      11.322 -20.537  -3.288  1.00 89.94           H  
ATOM    112  HG3 GLU A   7      11.437 -18.776  -3.287  1.00 89.94           H  
ATOM    113  CD  GLU A   7      12.332 -19.716  -1.576  1.00 89.94           C  
ATOM    114  OE1 GLU A   7      11.379 -19.918  -0.784  1.00 89.94           O  
ATOM    115  OE2 GLU A   7      13.508 -19.505  -1.202  1.00 89.94           O  
ATOM    116  N   THR A   8      12.207 -21.945  -6.113  1.00 92.81           N  
ATOM    117  H   THR A   8      13.153 -22.140  -5.817  1.00 92.81           H  
ATOM    118  CA  THR A   8      11.337 -23.116  -6.293  1.00 92.81           C  
ATOM    119  HA  THR A   8      10.309 -22.835  -6.066  1.00 92.81           H  
ATOM    120  C   THR A   8      11.735 -24.195  -5.296  1.00 92.81           C  
ATOM    121  CB  THR A   8      11.358 -23.685  -7.723  1.00 92.81           C  
ATOM    122  HB  THR A   8      10.640 -24.504  -7.770  1.00 92.81           H  
ATOM    123  O   THR A   8      12.914 -24.325  -4.968  1.00 92.81           O  
ATOM    124  CG2 THR A   8      10.971 -22.659  -8.781  1.00 92.81           C  
ATOM    125 HG21 THR A   8      10.005 -22.225  -8.522  1.00 92.81           H  
ATOM    126 HG22 THR A   8      11.721 -21.869  -8.826  1.00 92.81           H  
ATOM    127 HG23 THR A   8      10.907 -23.152  -9.751  1.00 92.81           H  
ATOM    128  OG1 THR A   8      12.620 -24.185  -8.095  1.00 92.81           O  
ATOM    129  HG1 THR A   8      13.273 -23.511  -7.897  1.00 92.81           H  
ATOM    130  N   GLU A   9      10.768 -24.975  -4.817  1.00 91.00           N  
ATOM    131  H   GLU A   9       9.822 -24.828  -5.138  1.00 91.00           H  
ATOM    132  CA  GLU A   9      11.019 -26.084  -3.893  1.00 91.00           C  
ATOM    133  HA  GLU A   9      12.097 -26.215  -3.806  1.00 91.00           H  
ATOM    134  C   GLU A   9      10.478 -27.401  -4.465  1.00 91.00           C  
ATOM    135  CB  GLU A   9      10.535 -25.758  -2.461  1.00 91.00           C  
ATOM    136  HB2 GLU A   9      10.802 -26.591  -1.811  1.00 91.00           H  
ATOM    137  HB3 GLU A   9      11.079 -24.880  -2.114  1.00 91.00           H  
ATOM    138  O   GLU A   9       9.364 -27.467  -4.987  1.00 91.00           O  
ATOM    139  CG  GLU A   9       9.031 -25.488  -2.311  1.00 91.00           C  
ATOM    140  HG2 GLU A   9       8.488 -26.390  -2.594  1.00 91.00           H  
ATOM    141  HG3 GLU A   9       8.741 -24.693  -2.999  1.00 91.00           H  
ATOM    142  CD  GLU A   9       8.631 -25.088  -0.878  1.00 91.00           C  
ATOM    143  OE1 GLU A   9       7.860 -25.838  -0.230  1.00 91.00           O  
ATOM    144  OE2 GLU A   9       8.992 -23.984  -0.404  1.00 91.00           O  
ATOM    145  N   SER A  10      11.283 -28.463  -4.383  1.00 89.00           N  
ATOM    146  H   SER A  10      12.162 -28.364  -3.896  1.00 89.00           H  
ATOM    147  CA  SER A  10      10.837 -29.819  -4.718  1.00 89.00           C  
ATOM    148  HA  SER A  10      10.140 -29.780  -5.555  1.00 89.00           H  
ATOM    149  C   SER A  10      10.121 -30.418  -3.514  1.00 89.00           C  
ATOM    150  CB  SER A  10      12.011 -30.707  -5.134  1.00 89.00           C  
ATOM    151  HB2 SER A  10      12.780 -30.694  -4.362  1.00 89.00           H  
ATOM    152  HB3 SER A  10      11.659 -31.731  -5.265  1.00 89.00           H  
ATOM    153  O   SER A  10      10.723 -30.581  -2.454  1.00 89.00           O  
ATOM    154  OG  SER A  10      12.545 -30.246  -6.359  1.00 89.00           O  
ATOM    155  HG  SER A  10      12.838 -29.339  -6.241  1.00 89.00           H  
ATOM    156  N   ARG A  11       8.842 -30.752  -3.676  1.00 86.56           N  
ATOM    157  H   ARG A  11       8.431 -30.609  -4.588  1.00 86.56           H  
ATOM    158  CA  ARG A  11       8.002 -31.375  -2.648  1.00 86.56           C  
ATOM    159  HA  ARG A  11       8.547 -31.430  -1.705  1.00 86.56           H  
ATOM    160  C   ARG A  11       7.630 -32.796  -3.043  1.00 86.56           C  
ATOM    161  CB  ARG A  11       6.733 -30.542  -2.443  1.00 86.56           C  
ATOM    162  HB2 ARG A  11       6.037 -31.126  -1.841  1.00 86.56           H  
ATOM    163  HB3 ARG A  11       6.272 -30.345  -3.411  1.00 86.56           H  
ATOM    164  O   ARG A  11       7.343 -33.053  -4.210  1.00 86.56           O  
ATOM    165  CG  ARG A  11       7.007 -29.216  -1.730  1.00 86.56           C  
ATOM    166  HG2 ARG A  11       7.595 -28.554  -2.366  1.00 86.56           H  
ATOM    167  HG3 ARG A  11       7.565 -29.424  -0.818  1.00 86.56           H  
ATOM    168  CD  ARG A  11       5.675 -28.551  -1.368  1.00 86.56           C  
ATOM    169  HD2 ARG A  11       4.954 -29.329  -1.115  1.00 86.56           H  
ATOM    170  HD3 ARG A  11       5.305 -27.993  -2.229  1.00 86.56           H  
ATOM    171  NE  ARG A  11       5.846 -27.655  -0.222  1.00 86.56           N  
ATOM    172  HE  ARG A  11       6.671 -27.073  -0.239  1.00 86.56           H  
ATOM    173  NH1 ARG A  11       3.964 -28.169   1.010  1.00 86.56           N  
ATOM    174 HH11 ARG A  11       3.644 -28.801   0.291  1.00 86.56           H  
ATOM    175 HH12 ARG A  11       3.434 -28.086   1.866  1.00 86.56           H  
ATOM    176  NH2 ARG A  11       5.552 -26.816   1.833  1.00 86.56           N  
ATOM    177 HH21 ARG A  11       6.439 -26.360   1.679  1.00 86.56           H  
ATOM    178 HH22 ARG A  11       5.048 -26.745   2.706  1.00 86.56           H  
ATOM    179  CZ  ARG A  11       5.110 -27.559   0.864  1.00 86.56           C  
ATOM    180  N   SER A  12       7.571 -33.705  -2.076  1.00 79.19           N  
ATOM    181  H   SER A  12       7.784 -33.430  -1.128  1.00 79.19           H  
ATOM    182  CA  SER A  12       6.817 -34.954  -2.221  1.00 79.19           C  
ATOM    183  HA  SER A  12       7.160 -35.483  -3.110  1.00 79.19           H  
ATOM    184  C   SER A  12       5.327 -34.647  -2.387  1.00 79.19           C  
ATOM    185  CB  SER A  12       7.045 -35.862  -1.005  1.00 79.19           C  
ATOM    186  HB2 SER A  12       8.028 -36.325  -1.094  1.00 79.19           H  
ATOM    187  HB3 SER A  12       6.292 -36.650  -0.984  1.00 79.19           H  
ATOM    188  O   SER A  12       4.828 -33.662  -1.843  1.00 79.19           O  
ATOM    189  OG  SER A  12       7.007 -35.122   0.203  1.00 79.19           O  
ATOM    190  HG  SER A  12       6.249 -35.409   0.717  1.00 79.19           H  
ATOM    191  N   GLY A  13       4.604 -35.482  -3.135  1.00 68.38           N  
ATOM    192  H   GLY A  13       5.027 -36.312  -3.523  1.00 68.38           H  
ATOM    193  CA  GLY A  13       3.148 -35.450  -3.105  1.00 68.38           C  
ATOM    194  HA2 GLY A  13       2.797 -34.422  -3.199  1.00 68.38           H  
ATOM    195  HA3 GLY A  13       2.745 -36.031  -3.935  1.00 68.38           H  
ATOM    196  C   GLY A  13       2.624 -36.040  -1.798  1.00 68.38           C  
ATOM    197  O   GLY A  13       3.193 -36.991  -1.256  1.00 68.38           O  
ATOM    198  N   ASP A  14       1.523 -35.484  -1.309  1.00 61.75           N  
ATOM    199  H   ASP A  14       1.161 -34.633  -1.714  1.00 61.75           H  
ATOM    200  CA  ASP A  14       0.794 -36.002  -0.154  1.00 61.75           C  
ATOM    201  HA  ASP A  14       1.458 -35.969   0.709  1.00 61.75           H  
ATOM    202  C   ASP A  14       0.370 -37.465  -0.394  1.00 61.75           C  
ATOM    203  CB  ASP A  14      -0.398 -35.077   0.137  1.00 61.75           C  
ATOM    204  HB2 ASP A  14      -1.170 -35.238  -0.615  1.00 61.75           H  
ATOM    205  HB3 ASP A  14      -0.814 -35.319   1.115  1.00 61.75           H  
ATOM    206  O   ASP A  14       0.179 -37.892  -1.538  1.00 61.75           O  
ATOM    207  CG  ASP A  14       0.042 -33.608   0.100  1.00 61.75           C  
ATOM    208  OD1 ASP A  14       0.595 -33.142   1.119  1.00 61.75           O  
ATOM    209  OD2 ASP A  14      -0.057 -33.008  -1.005  1.00 61.75           O  
ATOM    210  N   SER A  15       0.284 -38.258   0.678  1.00 65.19           N  
ATOM    211  H   SER A  15       0.358 -37.828   1.589  1.00 65.19           H  
ATOM    212  CA  SER A  15      -0.053 -39.694   0.634  1.00 65.19           C  
ATOM    213  HA  SER A  15       0.186 -40.097   1.619  1.00 65.19           H  
ATOM    214  C   SER A  15       0.776 -40.542  -0.351  1.00 65.19           C  
ATOM    215  CB  SER A  15      -1.563 -39.889   0.455  1.00 65.19           C  
ATOM    216  HB2 SER A  15      -1.889 -39.443  -0.485  1.00 65.19           H  
ATOM    217  HB3 SER A  15      -1.798 -40.953   0.447  1.00 65.19           H  
ATOM    218  O   SER A  15       0.287 -41.531  -0.891  1.00 65.19           O  
ATOM    219  OG  SER A  15      -2.232 -39.280   1.545  1.00 65.19           O  
ATOM    220  HG  SER A  15      -2.993 -39.817   1.779  1.00 65.19           H  
ATOM    221  N   GLY A  16       2.043 -40.173  -0.582  1.00 63.47           N  
ATOM    222  H   GLY A  16       2.363 -39.305  -0.179  1.00 63.47           H  
ATOM    223  CA  GLY A  16       2.958 -40.904  -1.471  1.00 63.47           C  
ATOM    224  HA2 GLY A  16       2.762 -41.974  -1.397  1.00 63.47           H  
ATOM    225  HA3 GLY A  16       3.981 -40.722  -1.143  1.00 63.47           H  
ATOM    226  C   GLY A  16       2.868 -40.507  -2.948  1.00 63.47           C  
ATOM    227  O   GLY A  16       3.436 -41.190  -3.801  1.00 63.47           O  
ATOM    228  N   GLY A  17       2.177 -39.409  -3.271  1.00 63.75           N  
ATOM    229  H   GLY A  17       1.698 -38.910  -2.535  1.00 63.75           H  
ATOM    230  CA  GLY A  17       2.119 -38.874  -4.629  1.00 63.75           C  
ATOM    231  HA2 GLY A  17       1.677 -39.631  -5.277  1.00 63.75           H  
ATOM    232  HA3 GLY A  17       1.472 -37.997  -4.640  1.00 63.75           H  
ATOM    233  C   GLY A  17       3.493 -38.482  -5.193  1.00 63.75           C  
ATOM    234  O   GLY A  17       4.422 -38.124  -4.465  1.00 63.75           O  
ATOM    235  N   SER A  18       3.612 -38.503  -6.524  1.00 73.62           N  
ATOM    236  H   SER A  18       2.811 -38.780  -7.073  1.00 73.62           H  
ATOM    237  CA  SER A  18       4.842 -38.149  -7.245  1.00 73.62           C  
ATOM    238  HA  SER A  18       5.591 -38.914  -7.043  1.00 73.62           H  
ATOM    239  C   SER A  18       5.401 -36.787  -6.822  1.00 73.62           C  
ATOM    240  CB  SER A  18       4.575 -38.110  -8.754  1.00 73.62           C  
ATOM    241  HB2 SER A  18       5.493 -37.842  -9.278  1.00 73.62           H  
ATOM    242  HB3 SER A  18       4.248 -39.092  -9.096  1.00 73.62           H  
ATOM    243  O   SER A  18       4.648 -35.810  -6.741  1.00 73.62           O  
ATOM    244  OG  SER A  18       3.573 -37.150  -9.039  1.00 73.62           O  
ATOM    245  HG  SER A  18       3.740 -36.395  -8.470  1.00 73.62           H  
ATOM    246  N   ALA A  19       6.721 -36.706  -6.638  1.00 82.94           N  
ATOM    247  H   ALA A  19       7.283 -37.541  -6.716  1.00 82.94           H  
ATOM    248  CA  ALA A  19       7.396 -35.448  -6.346  1.00 82.94           C  
ATOM    249  HA  ALA A  19       6.982 -35.076  -5.409  1.00 82.94           H  
ATOM    250  C   ALA A  19       7.129 -34.387  -7.431  1.00 82.94           C  
ATOM    251  CB  ALA A  19       8.894 -35.703  -6.144  1.00 82.94           C  
ATOM    252  HB1 ALA A  19       9.332 -36.105  -7.058  1.00 82.94           H  
ATOM    253  HB2 ALA A  19       9.043 -36.409  -5.327  1.00 82.94           H  
ATOM    254  HB3 ALA A  19       9.392 -34.767  -5.892  1.00 82.94           H  
ATOM    255  O   ALA A  19       7.062 -34.690  -8.625  1.00 82.94           O  
ATOM    256  N   TYR A  20       6.972 -33.136  -7.008  1.00 87.12           N  
ATOM    257  H   TYR A  20       7.073 -32.953  -6.019  1.00 87.12           H  
ATOM    258  CA  TYR A  20       6.609 -32.010  -7.858  1.00 87.12           C  
ATOM    259  HA  TYR A  20       6.853 -32.260  -8.890  1.00 87.12           H  
ATOM    260  C   TYR A  20       7.398 -30.753  -7.485  1.00 87.12           C  
ATOM    261  CB  TYR A  20       5.093 -31.769  -7.768  1.00 87.12           C  
ATOM    262  HB2 TYR A  20       4.576 -32.707  -7.971  1.00 87.12           H  
ATOM    263  HB3 TYR A  20       4.811 -31.074  -8.559  1.00 87.12           H  
ATOM    264  O   TYR A  20       7.817 -30.574  -6.344  1.00 87.12           O  
ATOM    265  CG  TYR A  20       4.597 -31.210  -6.443  1.00 87.12           C  
ATOM    266  CD1 TYR A  20       4.215 -32.073  -5.395  1.00 87.12           C  
ATOM    267  HD1 TYR A  20       4.318 -33.143  -5.507  1.00 87.12           H  
ATOM    268  CD2 TYR A  20       4.512 -29.816  -6.262  1.00 87.12           C  
ATOM    269  HD2 TYR A  20       4.830 -29.149  -7.050  1.00 87.12           H  
ATOM    270  CE1 TYR A  20       3.713 -31.539  -4.190  1.00 87.12           C  
ATOM    271  HE1 TYR A  20       3.420 -32.187  -3.378  1.00 87.12           H  
ATOM    272  CE2 TYR A  20       4.010 -29.282  -5.060  1.00 87.12           C  
ATOM    273  HE2 TYR A  20       3.928 -28.213  -4.935  1.00 87.12           H  
ATOM    274  OH  TYR A  20       3.017 -29.624  -2.912  1.00 87.12           O  
ATOM    275  HH  TYR A  20       2.972 -28.665  -2.927  1.00 87.12           H  
ATOM    276  CZ  TYR A  20       3.588 -30.144  -4.030  1.00 87.12           C  
ATOM    277  N   VAL A  21       7.556 -29.846  -8.449  1.00 91.88           N  
ATOM    278  H   VAL A  21       7.192 -30.045  -9.370  1.00 91.88           H  
ATOM    279  CA  VAL A  21       8.121 -28.515  -8.200  1.00 91.88           C  
ATOM    280  HA  VAL A  21       8.807 -28.571  -7.356  1.00 91.88           H  
ATOM    281  C   VAL A  21       6.999 -27.547  -7.831  1.00 91.88           C  
ATOM    282  CB  VAL A  21       8.932 -28.006  -9.404  1.00 91.88           C  
ATOM    283  HB  VAL A  21       8.280 -27.923 -10.273  1.00 91.88           H  
ATOM    284  O   VAL A  21       6.044 -27.371  -8.599  1.00 91.88           O  
ATOM    285  CG1 VAL A  21       9.534 -26.632  -9.107  1.00 91.88           C  
ATOM    286 HG11 VAL A  21      10.136 -26.304  -9.954  1.00 91.88           H  
ATOM    287 HG12 VAL A  21       8.753 -25.889  -8.947  1.00 91.88           H  
ATOM    288 HG13 VAL A  21      10.167 -26.686  -8.221  1.00 91.88           H  
ATOM    289  CG2 VAL A  21      10.080 -28.966  -9.743  1.00 91.88           C  
ATOM    290 HG21 VAL A  21      10.726 -29.095  -8.874  1.00 91.88           H  
ATOM    291 HG22 VAL A  21      10.673 -28.560 -10.563  1.00 91.88           H  
ATOM    292 HG23 VAL A  21       9.693 -29.939 -10.044  1.00 91.88           H  
ATOM    293  N   ALA A  22       7.124 -26.918  -6.665  1.00 94.00           N  
ATOM    294  H   ALA A  22       7.928 -27.133  -6.092  1.00 94.00           H  
ATOM    295  CA  ALA A  22       6.346 -25.754  -6.272  1.00 94.00           C  
ATOM    296  HA  ALA A  22       5.398 -25.760  -6.809  1.00 94.00           H  
ATOM    297  C   ALA A  22       7.097 -24.465  -6.633  1.00 94.00           C  
ATOM    298  CB  ALA A  22       6.037 -25.826  -4.774  1.00 94.00           C  
ATOM    299  HB1 ALA A  22       6.963 -25.725  -4.209  1.00 94.00           H  
ATOM    300  HB2 ALA A  22       5.575 -26.781  -4.525  1.00 94.00           H  
ATOM    301  HB3 ALA A  22       5.367 -25.011  -4.501  1.00 94.00           H  
ATOM    302  O   ALA A  22       8.321 -24.378  -6.514  1.00 94.00           O  
ATOM    303  N   TYR A  23       6.339 -23.463  -7.062  1.00 94.69           N  
ATOM    304  H   TYR A  23       5.345 -23.622  -7.143  1.00 94.69           H  
ATOM    305  CA  TYR A  23       6.807 -22.121  -7.374  1.00 94.69           C  
ATOM    306  HA  TYR A  23       7.895 -22.110  -7.441  1.00 94.69           H  
ATOM    307  C   TYR A  23       6.388 -21.192  -6.233  1.00 94.69           C  
ATOM    308  CB  TYR A  23       6.234 -21.713  -8.740  1.00 94.69           C  
ATOM    309  HB2 TYR A  23       6.443 -20.657  -8.915  1.00 94.69           H  
ATOM    310  HB3 TYR A  23       5.149 -21.825  -8.728  1.00 94.69           H  
ATOM    311  O   TYR A  23       5.192 -21.047  -5.962  1.00 94.69           O  
ATOM    312  CG  TYR A  23       6.813 -22.529  -9.884  1.00 94.69           C  
ATOM    313  CD1 TYR A  23       8.014 -22.121 -10.494  1.00 94.69           C  
ATOM    314  HD1 TYR A  23       8.490 -21.203 -10.182  1.00 94.69           H  
ATOM    315  CD2 TYR A  23       6.210 -23.744 -10.268  1.00 94.69           C  
ATOM    316  HD2 TYR A  23       5.308 -24.069  -9.770  1.00 94.69           H  
ATOM    317  CE1 TYR A  23       8.631 -22.934 -11.462  1.00 94.69           C  
ATOM    318  HE1 TYR A  23       9.576 -22.638 -11.895  1.00 94.69           H  
ATOM    319  CE2 TYR A  23       6.824 -24.562 -11.238  1.00 94.69           C  
ATOM    320  HE2 TYR A  23       6.406 -25.526 -11.487  1.00 94.69           H  
ATOM    321  OH  TYR A  23       8.672 -24.957 -12.730  1.00 94.69           O  
ATOM    322  HH  TYR A  23       9.543 -24.600 -12.921  1.00 94.69           H  
ATOM    323  CZ  TYR A  23       8.043 -24.161 -11.826  1.00 94.69           C  
ATOM    324  N   ASN A  24       7.368 -20.596  -5.554  1.00 92.56           N  
ATOM    325  H   ASN A  24       8.328 -20.756  -5.825  1.00 92.56           H  
ATOM    326  CA  ASN A  24       7.147 -19.796  -4.352  1.00 92.56           C  
ATOM    327  HA  ASN A  24       6.272 -20.166  -3.818  1.00 92.56           H  
ATOM    328  C   ASN A  24       6.853 -18.352  -4.773  1.00 92.56           C  
ATOM    329  CB  ASN A  24       8.369 -19.955  -3.421  1.00 92.56           C  
ATOM    330  HB2 ASN A  24       8.330 -19.204  -2.633  1.00 92.56           H  
ATOM    331  HB3 ASN A  24       9.282 -19.779  -3.990  1.00 92.56           H  
ATOM    332  O   ASN A  24       7.768 -17.581  -5.051  1.00 92.56           O  
ATOM    333  CG  ASN A  24       8.447 -21.329  -2.762  1.00 92.56           C  
ATOM    334  ND2 ASN A  24       9.250 -21.505  -1.741  1.00 92.56           N  
ATOM    335 HD21 ASN A  24       9.909 -20.801  -1.439  1.00 92.56           H  
ATOM    336 HD22 ASN A  24       9.279 -22.425  -1.326  1.00 92.56           H  
ATOM    337  OD1 ASN A  24       7.752 -22.262  -3.143  1.00 92.56           O  
ATOM    338  N   ILE A  25       5.573 -17.993  -4.875  1.00 91.94           N  
ATOM    339  H   ILE A  25       4.872 -18.645  -4.553  1.00 91.94           H  
ATOM    340  CA  ILE A  25       5.124 -16.659  -5.284  1.00 91.94           C  
ATOM    341  HA  ILE A  25       5.779 -16.305  -6.079  1.00 91.94           H  
ATOM    342  C   ILE A  25       5.260 -15.707  -4.099  1.00 91.94           C  
ATOM    343  CB  ILE A  25       3.682 -16.679  -5.841  1.00 91.94           C  
ATOM    344  HB  ILE A  25       3.016 -17.048  -5.061  1.00 91.94           H  
ATOM    345  O   ILE A  25       4.559 -15.828  -3.091  1.00 91.94           O  
ATOM    346  CG1 ILE A  25       3.598 -17.635  -7.054  1.00 91.94           C  
ATOM    347 HG12 ILE A  25       3.840 -18.646  -6.727  1.00 91.94           H  
ATOM    348 HG13 ILE A  25       4.339 -17.338  -7.796  1.00 91.94           H  
ATOM    349  CG2 ILE A  25       3.236 -15.252  -6.228  1.00 91.94           C  
ATOM    350 HG21 ILE A  25       3.857 -14.873  -7.040  1.00 91.94           H  
ATOM    351 HG22 ILE A  25       2.189 -15.253  -6.532  1.00 91.94           H  
ATOM    352 HG23 ILE A  25       3.311 -14.576  -5.376  1.00 91.94           H  
ATOM    353  CD1 ILE A  25       2.236 -17.693  -7.753  1.00 91.94           C  
ATOM    354 HD11 ILE A  25       1.460 -17.986  -7.046  1.00 91.94           H  
ATOM    355 HD12 ILE A  25       1.991 -16.730  -8.201  1.00 91.94           H  
ATOM    356 HD13 ILE A  25       2.295 -18.427  -8.556  1.00 91.94           H  
ATOM    357  N   HIS A  26       6.143 -14.726  -4.245  1.00 87.75           N  
ATOM    358  H   HIS A  26       6.650 -14.670  -5.116  1.00 87.75           H  
ATOM    359  CA  HIS A  26       6.313 -13.636  -3.299  1.00 87.75           C  
ATOM    360  HA  HIS A  26       5.900 -13.951  -2.340  1.00 87.75           H  
ATOM    361  C   HIS A  26       5.539 -12.402  -3.765  1.00 87.75           C  
ATOM    362  CB  HIS A  26       7.799 -13.330  -3.076  1.00 87.75           C  
ATOM    363  HB2 HIS A  26       7.883 -12.347  -2.613  1.00 87.75           H  
ATOM    364  HB3 HIS A  26       8.307 -13.292  -4.040  1.00 87.75           H  
ATOM    365  O   HIS A  26       5.756 -11.884  -4.866  1.00 87.75           O  
ATOM    366  CG  HIS A  26       8.511 -14.318  -2.186  1.00 87.75           C  
ATOM    367  CD2 HIS A  26       8.472 -15.685  -2.264  1.00 87.75           C  
ATOM    368  HD2 HIS A  26       7.909 -16.271  -2.975  1.00 87.75           H  
ATOM    369  ND1 HIS A  26       9.355 -14.002  -1.145  1.00 87.75           N  
ATOM    370  HD1 HIS A  26       9.563 -13.077  -0.797  1.00 87.75           H  
ATOM    371  CE1 HIS A  26       9.819 -15.147  -0.622  1.00 87.75           C  
ATOM    372  HE1 HIS A  26      10.508 -15.217   0.207  1.00 87.75           H  
ATOM    373  NE2 HIS A  26       9.296 -16.199  -1.261  1.00 87.75           N  
ATOM    374  N   VAL A  27       4.678 -11.895  -2.886  1.00 85.69           N  
ATOM    375  H   VAL A  27       4.650 -12.320  -1.970  1.00 85.69           H  
ATOM    376  CA  VAL A  27       3.999 -10.606  -3.030  1.00 85.69           C  
ATOM    377  HA  VAL A  27       4.091 -10.252  -4.057  1.00 85.69           H  
ATOM    378  C   VAL A  27       4.698  -9.624  -2.109  1.00 85.69           C  
ATOM    379  CB  VAL A  27       2.500 -10.714  -2.701  1.00 85.69           C  
ATOM    380  HB  VAL A  27       2.377 -11.165  -1.716  1.00 85.69           H  
ATOM    381  O   VAL A  27       4.830  -9.861  -0.911  1.00 85.69           O  
ATOM    382  CG1 VAL A  27       1.813  -9.342  -2.690  1.00 85.69           C  
ATOM    383 HG11 VAL A  27       2.245  -8.711  -1.913  1.00 85.69           H  
ATOM    384 HG12 VAL A  27       0.761  -9.479  -2.442  1.00 85.69           H  
ATOM    385 HG13 VAL A  27       1.904  -8.861  -3.664  1.00 85.69           H  
ATOM    386  CG2 VAL A  27       1.800 -11.581  -3.751  1.00 85.69           C  
ATOM    387 HG21 VAL A  27       1.895 -11.111  -4.730  1.00 85.69           H  
ATOM    388 HG22 VAL A  27       2.249 -12.573  -3.790  1.00 85.69           H  
ATOM    389 HG23 VAL A  27       0.745 -11.693  -3.500  1.00 85.69           H  
ATOM    390  N   ASN A  28       5.141  -8.495  -2.659  1.00 78.88           N  
ATOM    391  H   ASN A  28       5.008  -8.372  -3.653  1.00 78.88           H  
ATOM    392  CA  ASN A  28       5.786  -7.430  -1.896  1.00 78.88           C  
ATOM    393  HA  ASN A  28       6.215  -6.722  -2.606  1.00 78.88           H  
ATOM    394  C   ASN A  28       6.982  -7.951  -1.059  1.00 78.88           C  
ATOM    395  CB  ASN A  28       4.684  -6.692  -1.111  1.00 78.88           C  
ATOM    396  HB2 ASN A  28       5.136  -5.969  -0.431  1.00 78.88           H  
ATOM    397  HB3 ASN A  28       4.161  -7.406  -0.475  1.00 78.88           H  
ATOM    398  O   ASN A  28       7.164  -7.573   0.093  1.00 78.88           O  
ATOM    399  CG  ASN A  28       3.670  -5.981  -2.004  1.00 78.88           C  
ATOM    400  ND2 ASN A  28       2.433  -5.919  -1.565  1.00 78.88           N  
ATOM    401 HD21 ASN A  28       2.169  -6.431  -0.735  1.00 78.88           H  
ATOM    402 HD22 ASN A  28       1.731  -5.505  -2.162  1.00 78.88           H  
ATOM    403  OD1 ASN A  28       3.952  -5.483  -3.092  1.00 78.88           O  
ATOM    404  N   GLY A  29       7.777  -8.858  -1.642  1.00 75.50           N  
ATOM    405  H   GLY A  29       7.523  -9.171  -2.568  1.00 75.50           H  
ATOM    406  CA  GLY A  29       8.946  -9.491  -1.013  1.00 75.50           C  
ATOM    407  HA2 GLY A  29       9.608  -9.871  -1.792  1.00 75.50           H  
ATOM    408  HA3 GLY A  29       9.492  -8.735  -0.448  1.00 75.50           H  
ATOM    409  C   GLY A  29       8.632 -10.647  -0.052  1.00 75.50           C  
ATOM    410  O   GLY A  29       9.497 -11.494   0.171  1.00 75.50           O  
ATOM    411  N   VAL A  30       7.404 -10.745   0.464  1.00 78.50           N  
ATOM    412  H   VAL A  30       6.711 -10.067   0.180  1.00 78.50           H  
ATOM    413  CA  VAL A  30       6.959 -11.789   1.404  1.00 78.50           C  
ATOM    414  HA  VAL A  30       7.821 -12.145   1.967  1.00 78.50           H  
ATOM    415  C   VAL A  30       6.364 -12.975   0.640  1.00 78.50           C  
ATOM    416  CB  VAL A  30       5.943 -11.211   2.415  1.00 78.50           C  
ATOM    417  HB  VAL A  30       5.053 -10.877   1.880  1.00 78.50           H  
ATOM    418  O   VAL A  30       5.658 -12.779  -0.346  1.00 78.50           O  
ATOM    419  CG1 VAL A  30       5.519 -12.244   3.468  1.00 78.50           C  
ATOM    420 HG11 VAL A  30       4.970 -13.061   3.000  1.00 78.50           H  
ATOM    421 HG12 VAL A  30       4.852 -11.781   4.195  1.00 78.50           H  
ATOM    422 HG13 VAL A  30       6.391 -12.637   3.990  1.00 78.50           H  
ATOM    423  CG2 VAL A  30       6.530 -10.009   3.172  1.00 78.50           C  
ATOM    424 HG21 VAL A  30       7.452 -10.296   3.676  1.00 78.50           H  
ATOM    425 HG22 VAL A  30       5.816  -9.652   3.914  1.00 78.50           H  
ATOM    426 HG23 VAL A  30       6.737  -9.190   2.483  1.00 78.50           H  
ATOM    427  N   LEU A  31       6.622 -14.207   1.093  1.00 85.50           N  
ATOM    428  H   LEU A  31       7.183 -14.312   1.926  1.00 85.50           H  
ATOM    429  CA  LEU A  31       6.000 -15.410   0.528  1.00 85.50           C  
ATOM    430  HA  LEU A  31       6.220 -15.444  -0.539  1.00 85.50           H  
ATOM    431  C   LEU A  31       4.477 -15.355   0.715  1.00 85.50           C  
ATOM    432  CB  LEU A  31       6.596 -16.667   1.191  1.00 85.50           C  
ATOM    433  HB2 LEU A  31       6.453 -16.589   2.269  1.00 85.50           H  
ATOM    434  HB3 LEU A  31       7.667 -16.699   0.992  1.00 85.50           H  
ATOM    435  O   LEU A  31       3.989 -15.415   1.843  1.00 85.50           O  
ATOM    436  CG  LEU A  31       5.956 -17.987   0.711  1.00 85.50           C  
ATOM    437  HG  LEU A  31       4.882 -17.974   0.899  1.00 85.50           H  
ATOM    438  CD1 LEU A  31       6.189 -18.244  -0.776  1.00 85.50           C  
ATOM    439 HD11 LEU A  31       5.824 -19.232  -1.054  1.00 85.50           H  
ATOM    440 HD12 LEU A  31       5.656 -17.507  -1.377  1.00 85.50           H  
ATOM    441 HD13 LEU A  31       7.257 -18.177  -0.988  1.00 85.50           H  
ATOM    442  CD2 LEU A  31       6.548 -19.162   1.486  1.00 85.50           C  
ATOM    443 HD21 LEU A  31       7.619 -19.229   1.295  1.00 85.50           H  
ATOM    444 HD22 LEU A  31       6.065 -20.080   1.152  1.00 85.50           H  
ATOM    445 HD23 LEU A  31       6.366 -19.026   2.552  1.00 85.50           H  
ATOM    446  N   HIS A  32       3.739 -15.286  -0.392  1.00 88.75           N  
ATOM    447  H   HIS A  32       4.210 -15.281  -1.285  1.00 88.75           H  
ATOM    448  CA  HIS A  32       2.277 -15.293  -0.394  1.00 88.75           C  
ATOM    449  HA  HIS A  32       1.903 -14.877   0.541  1.00 88.75           H  
ATOM    450  C   HIS A  32       1.748 -16.722  -0.495  1.00 88.75           C  
ATOM    451  CB  HIS A  32       1.774 -14.399  -1.536  1.00 88.75           C  
ATOM    452  HB2 HIS A  32       2.072 -14.814  -2.498  1.00 88.75           H  
ATOM    453  HB3 HIS A  32       2.237 -13.418  -1.427  1.00 88.75           H  
ATOM    454  O   HIS A  32       1.015 -17.182   0.381  1.00 88.75           O  
ATOM    455  CG  HIS A  32       0.281 -14.217  -1.516  1.00 88.75           C  
ATOM    456  CD2 HIS A  32      -0.627 -14.977  -2.192  1.00 88.75           C  
ATOM    457  HD2 HIS A  32      -0.408 -15.799  -2.858  1.00 88.75           H  
ATOM    458  ND1 HIS A  32      -0.396 -13.325  -0.690  1.00 88.75           N  
ATOM    459  CE1 HIS A  32      -1.702 -13.585  -0.863  1.00 88.75           C  
ATOM    460  HE1 HIS A  32      -2.504 -13.111  -0.316  1.00 88.75           H  
ATOM    461  NE2 HIS A  32      -1.869 -14.560  -1.772  1.00 88.75           N  
ATOM    462  HE2 HIS A  32      -2.748 -15.019  -1.964  1.00 88.75           H  
ATOM    463  N   CYS A  33       2.173 -17.451  -1.532  1.00 90.88           N  
ATOM    464  H   CYS A  33       2.823 -17.037  -2.185  1.00 90.88           H  
ATOM    465  CA  CYS A  33       1.761 -18.830  -1.770  1.00 90.88           C  
ATOM    466  HA  CYS A  33       1.581 -19.295  -0.801  1.00 90.88           H  
ATOM    467  C   CYS A  33       2.835 -19.674  -2.481  1.00 90.88           C  
ATOM    468  CB  CYS A  33       0.421 -18.843  -2.519  1.00 90.88           C  
ATOM    469  HB2 CYS A  33      -0.316 -18.298  -1.931  1.00 90.88           H  
ATOM    470  HB3 CYS A  33       0.088 -19.876  -2.616  1.00 90.88           H  
ATOM    471  O   CYS A  33       3.754 -19.157  -3.112  1.00 90.88           O  
ATOM    472  SG  CYS A  33       0.542 -18.099  -4.172  1.00 90.88           S  
ATOM    473  HG  CYS A  33      -0.729 -18.306  -4.527  1.00 90.88           H  
ATOM    474  N   ARG A  34       2.699 -20.997  -2.387  1.00 92.69           N  
ATOM    475  H   ARG A  34       1.915 -21.333  -1.845  1.00 92.69           H  
ATOM    476  CA  ARG A  34       3.475 -22.028  -3.079  1.00 92.69           C  
ATOM    477  HA  ARG A  34       4.291 -21.591  -3.654  1.00 92.69           H  
ATOM    478  C   ARG A  34       2.534 -22.777  -4.009  1.00 92.69           C  
ATOM    479  CB  ARG A  34       4.028 -23.029  -2.058  1.00 92.69           C  
ATOM    480  HB2 ARG A  34       3.197 -23.462  -1.503  1.00 92.69           H  
ATOM    481  HB3 ARG A  34       4.523 -23.833  -2.604  1.00 92.69           H  
ATOM    482  O   ARG A  34       1.624 -23.448  -3.532  1.00 92.69           O  
ATOM    483  CG  ARG A  34       5.020 -22.449  -1.055  1.00 92.69           C  
ATOM    484  HG2 ARG A  34       5.902 -22.082  -1.580  1.00 92.69           H  
ATOM    485  HG3 ARG A  34       4.581 -21.623  -0.496  1.00 92.69           H  
ATOM    486  CD  ARG A  34       5.397 -23.584  -0.104  1.00 92.69           C  
ATOM    487  HD2 ARG A  34       5.647 -24.467  -0.692  1.00 92.69           H  
ATOM    488  HD3 ARG A  34       4.550 -23.836   0.535  1.00 92.69           H  
ATOM    489  NE  ARG A  34       6.572 -23.238   0.690  1.00 92.69           N  
ATOM    490  HE  ARG A  34       7.456 -23.478   0.264  1.00 92.69           H  
ATOM    491  NH1 ARG A  34       5.589 -22.432   2.603  1.00 92.69           N  
ATOM    492 HH11 ARG A  34       5.673 -22.028   3.525  1.00 92.69           H  
ATOM    493 HH12 ARG A  34       4.674 -22.620   2.219  1.00 92.69           H  
ATOM    494  NH2 ARG A  34       7.831 -22.492   2.368  1.00 92.69           N  
ATOM    495 HH21 ARG A  34       8.608 -22.730   1.768  1.00 92.69           H  
ATOM    496 HH22 ARG A  34       7.968 -22.073   3.276  1.00 92.69           H  
ATOM    497  CZ  ARG A  34       6.647 -22.718   1.888  1.00 92.69           C  
ATOM    498  N   VAL A  35       2.742 -22.697  -5.318  1.00 94.31           N  
ATOM    499  H   VAL A  35       3.504 -22.124  -5.651  1.00 94.31           H  
ATOM    500  CA  VAL A  35       1.805 -23.288  -6.292  1.00 94.31           C  
ATOM    501  HA  VAL A  35       1.090 -23.915  -5.759  1.00 94.31           H  
ATOM    502  C   VAL A  35       2.495 -24.212  -7.282  1.00 94.31           C  
ATOM    503  CB  VAL A  35       0.964 -22.218  -7.008  1.00 94.31           C  
ATOM    504  HB  VAL A  35       0.368 -22.706  -7.779  1.00 94.31           H  
ATOM    505  O   VAL A  35       3.623 -23.976  -7.717  1.00 94.31           O  
ATOM    506  CG1 VAL A  35      -0.000 -21.536  -6.036  1.00 94.31           C  
ATOM    507 HG11 VAL A  35      -0.627 -22.286  -5.553  1.00 94.31           H  
ATOM    508 HG12 VAL A  35       0.553 -20.992  -5.271  1.00 94.31           H  
ATOM    509 HG13 VAL A  35      -0.643 -20.838  -6.572  1.00 94.31           H  
ATOM    510  CG2 VAL A  35       1.823 -21.146  -7.677  1.00 94.31           C  
ATOM    511 HG21 VAL A  35       2.399 -20.599  -6.930  1.00 94.31           H  
ATOM    512 HG22 VAL A  35       2.508 -21.607  -8.388  1.00 94.31           H  
ATOM    513 HG23 VAL A  35       1.171 -20.446  -8.199  1.00 94.31           H  
ATOM    514  N   ARG A  36       1.806 -25.285  -7.671  1.00 93.19           N  
ATOM    515  H   ARG A  36       0.889 -25.414  -7.268  1.00 93.19           H  
ATOM    516  CA  ARG A  36       2.244 -26.190  -8.741  1.00 93.19           C  
ATOM    517  HA  ARG A  36       3.312 -26.372  -8.615  1.00 93.19           H  
ATOM    518  C   ARG A  36       2.037 -25.511 -10.096  1.00 93.19           C  
ATOM    519  CB  ARG A  36       1.497 -27.541  -8.649  1.00 93.19           C  
ATOM    520  HB2 ARG A  36       1.957 -28.239  -9.349  1.00 93.19           H  
ATOM    521  HB3 ARG A  36       0.457 -27.396  -8.940  1.00 93.19           H  
ATOM    522  O   ARG A  36       1.074 -24.768 -10.284  1.00 93.19           O  
ATOM    523  CG  ARG A  36       1.526 -28.152  -7.235  1.00 93.19           C  
ATOM    524  HG2 ARG A  36       2.544 -28.073  -6.852  1.00 93.19           H  
ATOM    525  HG3 ARG A  36       0.878 -27.566  -6.582  1.00 93.19           H  
ATOM    526  CD  ARG A  36       1.071 -29.622  -7.173  1.00 93.19           C  
ATOM    527  HD2 ARG A  36       1.837 -30.247  -7.633  1.00 93.19           H  
ATOM    528  HD3 ARG A  36       0.143 -29.725  -7.735  1.00 93.19           H  
ATOM    529  NE  ARG A  36       0.831 -30.059  -5.777  1.00 93.19           N  
ATOM    530  HE  ARG A  36       0.738 -29.328  -5.086  1.00 93.19           H  
ATOM    531  NH1 ARG A  36       0.701 -32.340  -6.081  1.00 93.19           N  
ATOM    532 HH11 ARG A  36       0.569 -33.250  -5.665  1.00 93.19           H  
ATOM    533 HH12 ARG A  36       0.961 -32.232  -7.051  1.00 93.19           H  
ATOM    534  NH2 ARG A  36       0.405 -31.484  -4.041  1.00 93.19           N  
ATOM    535 HH21 ARG A  36       0.414 -30.726  -3.374  1.00 93.19           H  
ATOM    536 HH22 ARG A  36       0.235 -32.393  -3.635  1.00 93.19           H  
ATOM    537  CZ  ARG A  36       0.650 -31.288  -5.310  1.00 93.19           C  
ATOM    538  N   TYR A  37       2.864 -25.845 -11.090  1.00 94.19           N  
ATOM    539  H   TYR A  37       3.668 -26.414 -10.866  1.00 94.19           H  
ATOM    540  CA  TYR A  37       2.669 -25.377 -12.474  1.00 94.19           C  
ATOM    541  HA  TYR A  37       2.822 -24.298 -12.505  1.00 94.19           H  
ATOM    542  C   TYR A  37       1.240 -25.641 -13.002  1.00 94.19           C  
ATOM    543  CB  TYR A  37       3.709 -26.044 -13.389  1.00 94.19           C  
ATOM    544  HB2 TYR A  37       3.732 -27.114 -13.184  1.00 94.19           H  
ATOM    545  HB3 TYR A  37       4.695 -25.639 -13.158  1.00 94.19           H  
ATOM    546  O   TYR A  37       0.679 -24.814 -13.714  1.00 94.19           O  
ATOM    547  CG  TYR A  37       3.426 -25.839 -14.866  1.00 94.19           C  
ATOM    548  CD1 TYR A  37       2.770 -26.846 -15.603  1.00 94.19           C  
ATOM    549  HD1 TYR A  37       2.516 -27.784 -15.131  1.00 94.19           H  
ATOM    550  CD2 TYR A  37       3.703 -24.597 -15.468  1.00 94.19           C  
ATOM    551  HD2 TYR A  37       4.149 -23.802 -14.889  1.00 94.19           H  
ATOM    552  CE1 TYR A  37       2.372 -26.597 -16.930  1.00 94.19           C  
ATOM    553  HE1 TYR A  37       1.810 -27.331 -17.488  1.00 94.19           H  
ATOM    554  CE2 TYR A  37       3.334 -24.358 -16.803  1.00 94.19           C  
ATOM    555  HE2 TYR A  37       3.509 -23.393 -17.255  1.00 94.19           H  
ATOM    556  OH  TYR A  37       2.238 -25.111 -18.796  1.00 94.19           O  
ATOM    557  HH  TYR A  37       2.529 -24.250 -19.105  1.00 94.19           H  
ATOM    558  CZ  TYR A  37       2.650 -25.352 -17.529  1.00 94.19           C  
ATOM    559  N   SER A  38       0.625 -26.766 -12.617  1.00 93.12           N  
ATOM    560  H   SER A  38       1.089 -27.381 -11.965  1.00 93.12           H  
ATOM    561  CA  SER A  38      -0.755 -27.112 -12.982  1.00 93.12           C  
ATOM    562  HA  SER A  38      -0.851 -27.076 -14.067  1.00 93.12           H  
ATOM    563  C   SER A  38      -1.809 -26.157 -12.412  1.00 93.12           C  
ATOM    564  CB  SER A  38      -1.073 -28.539 -12.521  1.00 93.12           C  
ATOM    565  HB2 SER A  38      -0.545 -29.246 -13.161  1.00 93.12           H  
ATOM    566  HB3 SER A  38      -2.144 -28.720 -12.611  1.00 93.12           H  
ATOM    567  O   SER A  38      -2.811 -25.915 -13.078  1.00 93.12           O  
ATOM    568  OG  SER A  38      -0.658 -28.739 -11.180  1.00 93.12           O  
ATOM    569  HG  SER A  38      -1.304 -29.301 -10.746  1.00 93.12           H  
ATOM    570  N   GLN A  39      -1.591 -25.584 -11.225  1.00 94.00           N  
ATOM    571  H   GLN A  39      -0.716 -25.756 -10.751  1.00 94.00           H  
ATOM    572  CA  GLN A  39      -2.509 -24.609 -10.626  1.00 94.00           C  
ATOM    573  HA  GLN A  39      -3.532 -24.976 -10.712  1.00 94.00           H  
ATOM    574  C   GLN A  39      -2.444 -23.274 -11.382  1.00 94.00           C  
ATOM    575  CB  GLN A  39      -2.183 -24.436  -9.132  1.00 94.00           C  
ATOM    576  HB2 GLN A  39      -2.795 -23.635  -8.719  1.00 94.00           H  
ATOM    577  HB3 GLN A  39      -1.136 -24.152  -9.020  1.00 94.00           H  
ATOM    578  O   GLN A  39      -3.479 -22.707 -11.723  1.00 94.00           O  
ATOM    579  CG  GLN A  39      -2.461 -25.706  -8.316  1.00 94.00           C  
ATOM    580  HG2 GLN A  39      -3.530 -25.921  -8.335  1.00 94.00           H  
ATOM    581  HG3 GLN A  39      -1.933 -26.555  -8.748  1.00 94.00           H  
ATOM    582  CD  GLN A  39      -1.994 -25.547  -6.875  1.00 94.00           C  
ATOM    583  NE2 GLN A  39      -2.895 -25.301  -5.954  1.00 94.00           N  
ATOM    584 HE21 GLN A  39      -3.886 -25.227  -6.136  1.00 94.00           H  
ATOM    585 HE22 GLN A  39      -2.668 -25.234  -4.972  1.00 94.00           H  
ATOM    586  OE1 GLN A  39      -0.803 -25.639  -6.609  1.00 94.00           O  
ATOM    587  N   LEU A  40      -1.236 -22.822 -11.739  1.00 95.69           N  
ATOM    588  H   LEU A  40      -0.424 -23.335 -11.428  1.00 95.69           H  
ATOM    589  CA  LEU A  40      -1.042 -21.626 -12.570  1.00 95.69           C  
ATOM    590  HA  LEU A  40      -1.636 -20.816 -12.148  1.00 95.69           H  
ATOM    591  C   LEU A  40      -1.560 -21.810 -14.006  1.00 95.69           C  
ATOM    592  CB  LEU A  40       0.446 -21.229 -12.545  1.00 95.69           C  
ATOM    593  HB2 LEU A  40       0.634 -20.501 -13.334  1.00 95.69           H  
ATOM    594  HB3 LEU A  40       1.050 -22.112 -12.754  1.00 95.69           H  
ATOM    595  O   LEU A  40      -2.101 -20.868 -14.582  1.00 95.69           O  
ATOM    596  CG  LEU A  40       0.880 -20.608 -11.205  1.00 95.69           C  
ATOM    597  HG  LEU A  40       0.543 -21.244 -10.386  1.00 95.69           H  
ATOM    598  CD1 LEU A  40       2.402 -20.501 -11.137  1.00 95.69           C  
ATOM    599 HD11 LEU A  40       2.704 -20.104 -10.167  1.00 95.69           H  
ATOM    600 HD12 LEU A  40       2.765 -19.814 -11.902  1.00 95.69           H  
ATOM    601 HD13 LEU A  40       2.847 -21.488 -11.262  1.00 95.69           H  
ATOM    602  CD2 LEU A  40       0.305 -19.202 -11.028  1.00 95.69           C  
ATOM    603 HD21 LEU A  40      -0.784 -19.222 -11.025  1.00 95.69           H  
ATOM    604 HD22 LEU A  40       0.644 -18.551 -11.834  1.00 95.69           H  
ATOM    605 HD23 LEU A  40       0.631 -18.782 -10.076  1.00 95.69           H  
ATOM    606  N   LEU A  41      -1.467 -23.022 -14.567  1.00 94.88           N  
ATOM    607  H   LEU A  41      -0.944 -23.738 -14.083  1.00 94.88           H  
ATOM    608  CA  LEU A  41      -2.108 -23.357 -15.842  1.00 94.88           C  
ATOM    609  HA  LEU A  41      -1.817 -22.602 -16.573  1.00 94.88           H  
ATOM    610  C   LEU A  41      -3.641 -23.304 -15.726  1.00 94.88           C  
ATOM    611  CB  LEU A  41      -1.599 -24.729 -16.322  1.00 94.88           C  
ATOM    612  HB2 LEU A  41      -1.824 -25.466 -15.551  1.00 94.88           H  
ATOM    613  HB3 LEU A  41      -0.516 -24.680 -16.436  1.00 94.88           H  
ATOM    614  O   LEU A  41      -4.290 -22.771 -16.619  1.00 94.88           O  
ATOM    615  CG  LEU A  41      -2.223 -25.216 -17.647  1.00 94.88           C  
ATOM    616  HG  LEU A  41      -3.302 -25.311 -17.525  1.00 94.88           H  
ATOM    617  CD1 LEU A  41      -1.932 -24.289 -18.829  1.00 94.88           C  
ATOM    618 HD11 LEU A  41      -0.859 -24.206 -19.000  1.00 94.88           H  
ATOM    619 HD12 LEU A  41      -2.417 -24.689 -19.720  1.00 94.88           H  
ATOM    620 HD13 LEU A  41      -2.354 -23.302 -18.641  1.00 94.88           H  
ATOM    621  CD2 LEU A  41      -1.658 -26.599 -17.986  1.00 94.88           C  
ATOM    622 HD21 LEU A  41      -1.875 -27.286 -17.168  1.00 94.88           H  
ATOM    623 HD22 LEU A  41      -2.150 -26.962 -18.889  1.00 94.88           H  
ATOM    624 HD23 LEU A  41      -0.583 -26.529 -18.151  1.00 94.88           H  
ATOM    625  N   GLY A  42      -4.215 -23.782 -14.617  1.00 95.06           N  
ATOM    626  H   GLY A  42      -3.633 -24.242 -13.930  1.00 95.06           H  
ATOM    627  CA  GLY A  42      -5.649 -23.663 -14.333  1.00 95.06           C  
ATOM    628  HA2 GLY A  42      -6.216 -24.182 -15.105  1.00 95.06           H  
ATOM    629  HA3 GLY A  42      -5.859 -24.126 -13.369  1.00 95.06           H  
ATOM    630  C   GLY A  42      -6.125 -22.207 -14.276  1.00 95.06           C  
ATOM    631  O   GLY A  42      -7.105 -21.863 -14.935  1.00 95.06           O  
ATOM    632  N   LEU A  43      -5.385 -21.334 -13.578  1.00 95.69           N  
ATOM    633  H   LEU A  43      -4.617 -21.695 -13.030  1.00 95.69           H  
ATOM    634  CA  LEU A  43      -5.617 -19.882 -13.583  1.00 95.69           C  
ATOM    635  HA  LEU A  43      -6.610 -19.685 -13.179  1.00 95.69           H  
ATOM    636  C   LEU A  43      -5.579 -19.310 -15.008  1.00 95.69           C  
ATOM    637  CB  LEU A  43      -4.566 -19.200 -12.681  1.00 95.69           C  
ATOM    638  HB2 LEU A  43      -4.750 -19.489 -11.647  1.00 95.69           H  
ATOM    639  HB3 LEU A  43      -3.579 -19.573 -12.956  1.00 95.69           H  
ATOM    640  O   LEU A  43      -6.484 -18.575 -15.400  1.00 95.69           O  
ATOM    641  CG  LEU A  43      -4.530 -17.660 -12.777  1.00 95.69           C  
ATOM    642  HG  LEU A  43      -4.377 -17.359 -13.814  1.00 95.69           H  
ATOM    643  CD1 LEU A  43      -5.819 -17.018 -12.267  1.00 95.69           C  
ATOM    644 HD11 LEU A  43      -5.747 -15.932 -12.339  1.00 95.69           H  
ATOM    645 HD12 LEU A  43      -5.994 -17.297 -11.228  1.00 95.69           H  
ATOM    646 HD13 LEU A  43      -6.666 -17.346 -12.870  1.00 95.69           H  
ATOM    647  CD2 LEU A  43      -3.347 -17.111 -11.984  1.00 95.69           C  
ATOM    648 HD21 LEU A  43      -3.277 -16.032 -12.118  1.00 95.69           H  
ATOM    649 HD22 LEU A  43      -3.478 -17.331 -10.924  1.00 95.69           H  
ATOM    650 HD23 LEU A  43      -2.420 -17.567 -12.331  1.00 95.69           H  
ATOM    651  N   HIS A  44      -4.551 -19.649 -15.791  1.00 95.94           N  
ATOM    652  H   HIS A  44      -3.830 -20.247 -15.413  1.00 95.94           H  
ATOM    653  CA  HIS A  44      -4.420 -19.182 -17.171  1.00 95.94           C  
ATOM    654  HA  HIS A  44      -4.441 -18.092 -17.175  1.00 95.94           H  
ATOM    655  C   HIS A  44      -5.592 -19.641 -18.051  1.00 95.94           C  
ATOM    656  CB  HIS A  44      -3.072 -19.650 -17.736  1.00 95.94           C  
ATOM    657  HB2 HIS A  44      -3.008 -20.737 -17.682  1.00 95.94           H  
ATOM    658  HB3 HIS A  44      -2.265 -19.236 -17.131  1.00 95.94           H  
ATOM    659  O   HIS A  44      -6.181 -18.836 -18.772  1.00 95.94           O  
ATOM    660  CG  HIS A  44      -2.873 -19.224 -19.166  1.00 95.94           C  
ATOM    661  CD2 HIS A  44      -2.930 -20.024 -20.275  1.00 95.94           C  
ATOM    662  HD2 HIS A  44      -3.103 -21.090 -20.273  1.00 95.94           H  
ATOM    663  ND1 HIS A  44      -2.670 -17.938 -19.604  1.00 95.94           N  
ATOM    664  HD1 HIS A  44      -2.601 -17.123 -19.011  1.00 95.94           H  
ATOM    665  CE1 HIS A  44      -2.584 -17.962 -20.945  1.00 95.94           C  
ATOM    666  HE1 HIS A  44      -2.408 -17.097 -21.567  1.00 95.94           H  
ATOM    667  NE2 HIS A  44      -2.748 -19.216 -21.404  1.00 95.94           N  
ATOM    668  N   GLU A  45      -5.985 -20.912 -17.966  1.00 94.69           N  
ATOM    669  H   GLU A  45      -5.473 -21.537 -17.359  1.00 94.69           H  
ATOM    670  CA  GLU A  45      -7.121 -21.446 -18.717  1.00 94.69           C  
ATOM    671  HA  GLU A  45      -6.988 -21.190 -19.769  1.00 94.69           H  
ATOM    672  C   GLU A  45      -8.466 -20.849 -18.291  1.00 94.69           C  
ATOM    673  CB  GLU A  45      -7.182 -22.972 -18.590  1.00 94.69           C  
ATOM    674  HB2 GLU A  45      -7.093 -23.262 -17.543  1.00 94.69           H  
ATOM    675  HB3 GLU A  45      -8.157 -23.293 -18.957  1.00 94.69           H  
ATOM    676  O   GLU A  45      -9.347 -20.715 -19.144  1.00 94.69           O  
ATOM    677  CG  GLU A  45      -6.099 -23.669 -19.426  1.00 94.69           C  
ATOM    678  HG2 GLU A  45      -5.113 -23.389 -19.055  1.00 94.69           H  
ATOM    679  HG3 GLU A  45      -6.178 -23.315 -20.454  1.00 94.69           H  
ATOM    680  CD  GLU A  45      -6.243 -25.198 -19.425  1.00 94.69           C  
ATOM    681  OE1 GLU A  45      -5.270 -25.861 -19.851  1.00 94.69           O  
ATOM    682  OE2 GLU A  45      -7.351 -25.689 -19.102  1.00 94.69           O  
ATOM    683  N   GLN A  46      -8.638 -20.484 -17.017  1.00 94.75           N  
ATOM    684  H   GLN A  46      -7.902 -20.674 -16.351  1.00 94.75           H  
ATOM    685  CA  GLN A  46      -9.846 -19.815 -16.537  1.00 94.75           C  
ATOM    686  HA  GLN A  46     -10.706 -20.325 -16.971  1.00 94.75           H  
ATOM    687  C   GLN A  46      -9.908 -18.361 -17.026  1.00 94.75           C  
ATOM    688  CB  GLN A  46      -9.963 -19.944 -15.010  1.00 94.75           C  
ATOM    689  HB2 GLN A  46      -9.863 -20.991 -14.727  1.00 94.75           H  
ATOM    690  HB3 GLN A  46      -9.179 -19.365 -14.522  1.00 94.75           H  
ATOM    691  O   GLN A  46     -10.878 -17.997 -17.693  1.00 94.75           O  
ATOM    692  CG  GLN A  46     -11.343 -19.434 -14.569  1.00 94.75           C  
ATOM    693  HG2 GLN A  46     -12.124 -19.985 -15.093  1.00 94.75           H  
ATOM    694  HG3 GLN A  46     -11.429 -18.385 -14.850  1.00 94.75           H  
ATOM    695  CD  GLN A  46     -11.619 -19.536 -13.075  1.00 94.75           C  
ATOM    696  NE2 GLN A  46     -12.601 -18.809 -12.604  1.00 94.75           N  
ATOM    697 HE21 GLN A  46     -12.718 -18.745 -11.603  1.00 94.75           H  
ATOM    698 HE22 GLN A  46     -13.043 -18.143 -13.222  1.00 94.75           H  
ATOM    699  OE1 GLN A  46     -10.983 -20.265 -12.325  1.00 94.75           O  
ATOM    700  N   LEU A  47      -8.846 -17.570 -16.828  1.00 94.31           N  
ATOM    701  H   LEU A  47      -8.066 -17.927 -16.295  1.00 94.31           H  
ATOM    702  CA  LEU A  47      -8.765 -16.205 -17.369  1.00 94.31           C  
ATOM    703  HA  LEU A  47      -9.574 -15.611 -16.943  1.00 94.31           H  
ATOM    704  C   LEU A  47      -8.960 -16.189 -18.896  1.00 94.31           C  
ATOM    705  CB  LEU A  47      -7.412 -15.568 -17.001  1.00 94.31           C  
ATOM    706  HB2 LEU A  47      -6.617 -16.236 -17.333  1.00 94.31           H  
ATOM    707  HB3 LEU A  47      -7.319 -14.635 -17.559  1.00 94.31           H  
ATOM    708  O   LEU A  47      -9.604 -15.289 -19.426  1.00 94.31           O  
ATOM    709  CG  LEU A  47      -7.202 -15.244 -15.510  1.00 94.31           C  
ATOM    710  HG  LEU A  47      -7.349 -16.145 -14.913  1.00 94.31           H  
ATOM    711  CD1 LEU A  47      -5.767 -14.749 -15.302  1.00 94.31           C  
ATOM    712 HD11 LEU A  47      -5.066 -15.530 -15.597  1.00 94.31           H  
ATOM    713 HD12 LEU A  47      -5.611 -14.505 -14.251  1.00 94.31           H  
ATOM    714 HD13 LEU A  47      -5.591 -13.855 -15.901  1.00 94.31           H  
ATOM    715  CD2 LEU A  47      -8.155 -14.163 -15.001  1.00 94.31           C  
ATOM    716 HD21 LEU A  47      -8.051 -13.251 -15.589  1.00 94.31           H  
ATOM    717 HD22 LEU A  47      -7.937 -13.938 -13.957  1.00 94.31           H  
ATOM    718 HD23 LEU A  47      -9.186 -14.510 -15.061  1.00 94.31           H  
ATOM    719  N   ARG A  48      -8.479 -17.215 -19.615  1.00 93.44           N  
ATOM    720  H   ARG A  48      -7.891 -17.882 -19.135  1.00 93.44           H  
ATOM    721  CA  ARG A  48      -8.640 -17.333 -21.075  1.00 93.44           C  
ATOM    722  HA  ARG A  48      -8.354 -16.383 -21.527  1.00 93.44           H  
ATOM    723  C   ARG A  48     -10.089 -17.578 -21.500  1.00 93.44           C  
ATOM    724  CB  ARG A  48      -7.708 -18.441 -21.587  1.00 93.44           C  
ATOM    725  HB2 ARG A  48      -8.067 -19.398 -21.207  1.00 93.44           H  
ATOM    726  HB3 ARG A  48      -6.704 -18.277 -21.196  1.00 93.44           H  
ATOM    727  O   ARG A  48     -10.463 -17.170 -22.596  1.00 93.44           O  
ATOM    728  CG  ARG A  48      -7.607 -18.483 -23.120  1.00 93.44           C  
ATOM    729  HG2 ARG A  48      -8.595 -18.597 -23.568  1.00 93.44           H  
ATOM    730  HG3 ARG A  48      -7.173 -17.545 -23.468  1.00 93.44           H  
ATOM    731  CD  ARG A  48      -6.729 -19.644 -23.594  1.00 93.44           C  
ATOM    732  HD2 ARG A  48      -5.749 -19.559 -23.124  1.00 93.44           H  
ATOM    733  HD3 ARG A  48      -6.608 -19.562 -24.674  1.00 93.44           H  
ATOM    734  NE  ARG A  48      -7.340 -20.947 -23.258  1.00 93.44           N  
ATOM    735  HE  ARG A  48      -8.145 -20.914 -22.649  1.00 93.44           H  
ATOM    736  NH1 ARG A  48      -5.870 -22.291 -24.393  1.00 93.44           N  
ATOM    737 HH11 ARG A  48      -5.527 -23.213 -24.622  1.00 93.44           H  
ATOM    738 HH12 ARG A  48      -5.374 -21.465 -24.697  1.00 93.44           H  
ATOM    739  NH2 ARG A  48      -7.481 -23.215 -23.156  1.00 93.44           N  
ATOM    740 HH21 ARG A  48      -8.217 -23.137 -22.469  1.00 93.44           H  
ATOM    741 HH22 ARG A  48      -7.077 -24.123 -23.335  1.00 93.44           H  
ATOM    742  CZ  ARG A  48      -6.899 -22.140 -23.608  1.00 93.44           C  
ATOM    743  N   LYS A  49     -10.893 -18.244 -20.664  1.00 93.88           N  
ATOM    744  H   LYS A  49     -10.514 -18.505 -19.765  1.00 93.88           H  
ATOM    745  CA  LYS A  49     -12.337 -18.437 -20.892  1.00 93.88           C  
ATOM    746  HA  LYS A  49     -12.521 -18.666 -21.941  1.00 93.88           H  
ATOM    747  C   LYS A  49     -13.130 -17.161 -20.600  1.00 93.88           C  
ATOM    748  CB  LYS A  49     -12.864 -19.589 -20.020  1.00 93.88           C  
ATOM    749  HB2 LYS A  49     -12.569 -19.410 -18.986  1.00 93.88           H  
ATOM    750  HB3 LYS A  49     -13.954 -19.589 -20.053  1.00 93.88           H  
ATOM    751  O   LYS A  49     -14.107 -16.900 -21.288  1.00 93.88           O  
ATOM    752  CG  LYS A  49     -12.372 -20.973 -20.472  1.00 93.88           C  
ATOM    753  HG2 LYS A  49     -11.310 -20.929 -20.714  1.00 93.88           H  
ATOM    754  HG3 LYS A  49     -12.914 -21.273 -21.370  1.00 93.88           H  
ATOM    755  CD  LYS A  49     -12.596 -22.007 -19.359  1.00 93.88           C  
ATOM    756  HD2 LYS A  49     -13.664 -22.114 -19.172  1.00 93.88           H  
ATOM    757  HD3 LYS A  49     -12.112 -21.647 -18.450  1.00 93.88           H  
ATOM    758  CE  LYS A  49     -11.987 -23.359 -19.745  1.00 93.88           C  
ATOM    759  HE2 LYS A  49     -12.527 -23.758 -20.604  1.00 93.88           H  
ATOM    760  HE3 LYS A  49     -10.952 -23.187 -20.040  1.00 93.88           H  
ATOM    761  NZ  LYS A  49     -12.022 -24.318 -18.612  1.00 93.88           N  
ATOM    762  HZ1 LYS A  49     -12.972 -24.507 -18.326  1.00 93.88           H  
ATOM    763  HZ2 LYS A  49     -11.522 -23.935 -17.822  1.00 93.88           H  
ATOM    764  HZ3 LYS A  49     -11.569 -25.186 -18.861  1.00 93.88           H  
ATOM    765  N   GLU A  50     -12.709 -16.388 -19.601  1.00 92.56           N  
ATOM    766  H   GLU A  50     -11.937 -16.721 -19.042  1.00 92.56           H  
ATOM    767  CA  GLU A  50     -13.427 -15.201 -19.116  1.00 92.56           C  
ATOM    768  HA  GLU A  50     -14.501 -15.355 -19.215  1.00 92.56           H  
ATOM    769  C   GLU A  50     -13.100 -13.924 -19.909  1.00 92.56           C  
ATOM    770  CB  GLU A  50     -13.107 -15.022 -17.622  1.00 92.56           C  
ATOM    771  HB2 GLU A  50     -13.490 -14.059 -17.284  1.00 92.56           H  
ATOM    772  HB3 GLU A  50     -12.025 -15.034 -17.494  1.00 92.56           H  
ATOM    773  O   GLU A  50     -14.002 -13.149 -20.219  1.00 92.56           O  
ATOM    774  CG  GLU A  50     -13.748 -16.134 -16.769  1.00 92.56           C  
ATOM    775  HG2 GLU A  50     -14.829 -15.992 -16.773  1.00 92.56           H  
ATOM    776  HG3 GLU A  50     -13.542 -17.105 -17.219  1.00 92.56           H  
ATOM    777  CD  GLU A  50     -13.246 -16.170 -15.319  1.00 92.56           C  
ATOM    778  OE1 GLU A  50     -13.615 -17.124 -14.597  1.00 92.56           O  
ATOM    779  OE2 GLU A  50     -12.457 -15.290 -14.908  1.00 92.56           O  
ATOM    780  N   TYR A  51     -11.831 -13.723 -20.277  1.00 91.69           N  
ATOM    781  H   TYR A  51     -11.140 -14.377 -19.937  1.00 91.69           H  
ATOM    782  CA  TYR A  51     -11.325 -12.498 -20.919  1.00 91.69           C  
ATOM    783  HA  TYR A  51     -12.136 -11.774 -20.990  1.00 91.69           H  
ATOM    784  C   TYR A  51     -10.816 -12.710 -22.357  1.00 91.69           C  
ATOM    785  CB  TYR A  51     -10.243 -11.889 -20.015  1.00 91.69           C  
ATOM    786  HB2 TYR A  51      -9.419 -12.595 -19.909  1.00 91.69           H  
ATOM    787  HB3 TYR A  51      -9.844 -10.994 -20.494  1.00 91.69           H  
ATOM    788  O   TYR A  51     -10.482 -11.750 -23.051  1.00 91.69           O  
ATOM    789  CG  TYR A  51     -10.764 -11.504 -18.642  1.00 91.69           C  
ATOM    790  CD1 TYR A  51     -11.483 -10.305 -18.491  1.00 91.69           C  
ATOM    791  HD1 TYR A  51     -11.633  -9.663 -19.347  1.00 91.69           H  
ATOM    792  CD2 TYR A  51     -10.587 -12.360 -17.536  1.00 91.69           C  
ATOM    793  HD2 TYR A  51     -10.057 -13.293 -17.655  1.00 91.69           H  
ATOM    794  CE1 TYR A  51     -12.018  -9.952 -17.239  1.00 91.69           C  
ATOM    795  HE1 TYR A  51     -12.574  -9.033 -17.128  1.00 91.69           H  
ATOM    796  CE2 TYR A  51     -11.131 -12.017 -16.282  1.00 91.69           C  
ATOM    797  HE2 TYR A  51     -11.031 -12.684 -15.439  1.00 91.69           H  
ATOM    798  OH  TYR A  51     -12.366 -10.457 -14.927  1.00 91.69           O  
ATOM    799  HH  TYR A  51     -12.772  -9.588 -14.971  1.00 91.69           H  
ATOM    800  CZ  TYR A  51     -11.841 -10.807 -16.131  1.00 91.69           C  
ATOM    801  N   GLY A  52     -10.779 -13.959 -22.829  1.00 89.44           N  
ATOM    802  H   GLY A  52     -11.083 -14.700 -22.214  1.00 89.44           H  
ATOM    803  CA  GLY A  52     -10.279 -14.322 -24.155  1.00 89.44           C  
ATOM    804  HA2 GLY A  52     -10.702 -15.288 -24.431  1.00 89.44           H  
ATOM    805  HA3 GLY A  52     -10.619 -13.586 -24.884  1.00 89.44           H  
ATOM    806  C   GLY A  52      -8.750 -14.415 -24.240  1.00 89.44           C  
ATOM    807  O   GLY A  52      -8.007 -13.933 -23.387  1.00 89.44           O  
ATOM    808  N   ALA A  53      -8.254 -15.063 -25.297  1.00 84.94           N  
ATOM    809  H   ALA A  53      -8.896 -15.448 -25.976  1.00 84.94           H  
ATOM    810  CA  ALA A  53      -6.820 -15.314 -25.469  1.00 84.94           C  
ATOM    811  HA  ALA A  53      -6.422 -15.707 -24.533  1.00 84.94           H  
ATOM    812  C   ALA A  53      -5.997 -14.050 -25.784  1.00 84.94           C  
ATOM    813  CB  ALA A  53      -6.648 -16.385 -26.553  1.00 84.94           C  
ATOM    814  HB1 ALA A  53      -7.009 -16.008 -27.510  1.00 84.94           H  
ATOM    815  HB2 ALA A  53      -7.199 -17.286 -26.282  1.00 84.94           H  
ATOM    816  HB3 ALA A  53      -5.590 -16.631 -26.651  1.00 84.94           H  
ATOM    817  O   ALA A  53      -4.829 -13.985 -25.419  1.00 84.94           O  
ATOM    818  N   ASN A  54      -6.599 -13.045 -26.428  1.00 85.62           N  
ATOM    819  H   ASN A  54      -7.558 -13.177 -26.716  1.00 85.62           H  
ATOM    820  CA  ASN A  54      -5.882 -11.874 -26.950  1.00 85.62           C  
ATOM    821  HA  ASN A  54      -4.967 -12.214 -27.434  1.00 85.62           H  
ATOM    822  C   ASN A  54      -5.453 -10.867 -25.865  1.00 85.62           C  
ATOM    823  CB  ASN A  54      -6.761 -11.175 -28.008  1.00 85.62           C  
ATOM    824  HB2 ASN A  54      -7.688 -10.841 -27.542  1.00 85.62           H  
ATOM    825  HB3 ASN A  54      -6.230 -10.292 -28.363  1.00 85.62           H  
ATOM    826  O   ASN A  54      -4.610 -10.018 -26.136  1.00 85.62           O  
ATOM    827  CG  ASN A  54      -7.103 -12.021 -29.224  1.00 85.62           C  
ATOM    828  ND2 ASN A  54      -7.844 -11.467 -30.154  1.00 85.62           N  
ATOM    829 HD21 ASN A  54      -8.042 -12.036 -30.964  1.00 85.62           H  
ATOM    830 HD22 ASN A  54      -8.123 -10.499 -30.079  1.00 85.62           H  
ATOM    831  OD1 ASN A  54      -6.756 -13.181 -29.355  1.00 85.62           O  
ATOM    832  N   VAL A  55      -6.042 -10.940 -24.666  1.00 86.75           N  
ATOM    833  H   VAL A  55      -6.740 -11.656 -24.521  1.00 86.75           H  
ATOM    834  CA  VAL A  55      -5.731 -10.057 -23.523  1.00 86.75           C  
ATOM    835  HA  VAL A  55      -5.347  -9.108 -23.897  1.00 86.75           H  
ATOM    836  C   VAL A  55      -4.633 -10.662 -22.633  1.00 86.75           C  
ATOM    837  CB  VAL A  55      -7.019  -9.762 -22.711  1.00 86.75           C  
ATOM    838  HB  VAL A  55      -7.347 -10.682 -22.227  1.00 86.75           H  
ATOM    839  O   VAL A  55      -4.025  -9.973 -21.821  1.00 86.75           O  
ATOM    840  CG1 VAL A  55      -6.830  -8.686 -21.632  1.00 86.75           C  
ATOM    841 HG11 VAL A  55      -6.132  -9.024 -20.867  1.00 86.75           H  
ATOM    842 HG12 VAL A  55      -7.778  -8.476 -21.136  1.00 86.75           H  
ATOM    843 HG13 VAL A  55      -6.445  -7.767 -22.073  1.00 86.75           H  
ATOM    844  CG2 VAL A  55      -8.158  -9.267 -23.619  1.00 86.75           C  
ATOM    845 HG21 VAL A  55      -7.841  -8.379 -24.166  1.00 86.75           H  
ATOM    846 HG22 VAL A  55      -9.033  -9.026 -23.015  1.00 86.75           H  
ATOM    847 HG23 VAL A  55      -8.456 -10.047 -24.320  1.00 86.75           H  
ATOM    848  N   LEU A  56      -4.362 -11.964 -22.766  1.00 90.75           N  
ATOM    849  H   LEU A  56      -4.767 -12.472 -23.538  1.00 90.75           H  
ATOM    850  CA  LEU A  56      -3.496 -12.685 -21.838  1.00 90.75           C  
ATOM    851  HA  LEU A  56      -3.646 -12.221 -20.863  1.00 90.75           H  
ATOM    852  C   LEU A  56      -2.003 -12.591 -22.189  1.00 90.75           C  
ATOM    853  CB  LEU A  56      -3.946 -14.148 -21.737  1.00 90.75           C  
ATOM    854  HB2 LEU A  56      -3.089 -14.776 -21.494  1.00 90.75           H  
ATOM    855  HB3 LEU A  56      -4.330 -14.472 -22.704  1.00 90.75           H  
ATOM    856  O   LEU A  56      -1.624 -12.815 -23.340  1.00 90.75           O  
ATOM    857  CG  LEU A  56      -5.013 -14.334 -20.651  1.00 90.75           C  
ATOM    858  HG  LEU A  56      -5.786 -13.571 -20.743  1.00 90.75           H  
ATOM    859  CD1 LEU A  56      -5.652 -15.700 -20.827  1.00 90.75           C  
ATOM    860 HD11 LEU A  56      -4.901 -16.489 -20.782  1.00 90.75           H  
ATOM    861 HD12 LEU A  56      -6.168 -15.729 -21.787  1.00 90.75           H  
ATOM    862 HD13 LEU A  56      -6.371 -15.845 -20.021  1.00 90.75           H  
ATOM    863  CD2 LEU A  56      -4.406 -14.287 -19.245  1.00 90.75           C  
ATOM    864 HD21 LEU A  56      -3.622 -15.038 -19.147  1.00 90.75           H  
ATOM    865 HD22 LEU A  56      -3.984 -13.301 -19.047  1.00 90.75           H  
ATOM    866 HD23 LEU A  56      -5.180 -14.472 -18.501  1.00 90.75           H  
ATOM    867  N   PRO A  57      -1.126 -12.390 -21.186  1.00 91.56           N  
ATOM    868  CA  PRO A  57       0.310 -12.574 -21.354  1.00 91.56           C  
ATOM    869  HA  PRO A  57       0.653 -11.891 -22.132  1.00 91.56           H  
ATOM    870  C   PRO A  57       0.659 -14.016 -21.744  1.00 91.56           C  
ATOM    871  CB  PRO A  57       0.946 -12.179 -20.015  1.00 91.56           C  
ATOM    872  HB2 PRO A  57       1.884 -11.642 -20.157  1.00 91.56           H  
ATOM    873  HB3 PRO A  57       1.106 -13.061 -19.395  1.00 91.56           H  
ATOM    874  O   PRO A  57      -0.029 -14.970 -21.367  1.00 91.56           O  
ATOM    875  CG  PRO A  57      -0.113 -11.297 -19.357  1.00 91.56           C  
ATOM    876  HG2 PRO A  57      -0.037 -10.279 -19.737  1.00 91.56           H  
ATOM    877  HG3 PRO A  57      -0.042 -11.312 -18.269  1.00 91.56           H  
ATOM    878  CD  PRO A  57      -1.414 -11.920 -19.840  1.00 91.56           C  
ATOM    879  HD2 PRO A  57      -2.199 -11.164 -19.828  1.00 91.56           H  
ATOM    880  HD3 PRO A  57      -1.680 -12.766 -19.205  1.00 91.56           H  
ATOM    881  N   ALA A  58       1.777 -14.188 -22.453  1.00 92.25           N  
ATOM    882  H   ALA A  58       2.302 -13.372 -22.733  1.00 92.25           H  
ATOM    883  CA  ALA A  58       2.272 -15.503 -22.847  1.00 92.25           C  
ATOM    884  HA  ALA A  58       1.503 -15.985 -23.450  1.00 92.25           H  
ATOM    885  C   ALA A  58       2.554 -16.391 -21.619  1.00 92.25           C  
ATOM    886  CB  ALA A  58       3.521 -15.321 -23.720  1.00 92.25           C  
ATOM    887  HB1 ALA A  58       4.305 -14.824 -23.149  1.00 92.25           H  
ATOM    888  HB2 ALA A  58       3.882 -16.295 -24.048  1.00 92.25           H  
ATOM    889  HB3 ALA A  58       3.276 -14.721 -24.596  1.00 92.25           H  
ATOM    890  O   ALA A  58       3.350 -16.035 -20.749  1.00 92.25           O  
ATOM    891  N   PHE A  59       1.920 -17.564 -21.566  1.00 95.31           N  
ATOM    892  H   PHE A  59       1.262 -17.789 -22.299  1.00 95.31           H  
ATOM    893  CA  PHE A  59       2.085 -18.536 -20.486  1.00 95.31           C  
ATOM    894  HA  PHE A  59       2.487 -18.012 -19.619  1.00 95.31           H  
ATOM    895  C   PHE A  59       3.056 -19.661 -20.895  1.00 95.31           C  
ATOM    896  CB  PHE A  59       0.707 -19.076 -20.085  1.00 95.31           C  
ATOM    897  HB2 PHE A  59       0.049 -18.225 -19.911  1.00 95.31           H  
ATOM    898  HB3 PHE A  59       0.290 -19.658 -20.907  1.00 95.31           H  
ATOM    899  O   PHE A  59       2.960 -20.162 -22.020  1.00 95.31           O  
ATOM    900  CG  PHE A  59       0.726 -19.917 -18.826  1.00 95.31           C  
ATOM    901  CD1 PHE A  59       0.784 -21.321 -18.895  1.00 95.31           C  
ATOM    902  HD1 PHE A  59       0.779 -21.815 -19.855  1.00 95.31           H  
ATOM    903  CD2 PHE A  59       0.721 -19.284 -17.572  1.00 95.31           C  
ATOM    904  HD2 PHE A  59       0.667 -18.207 -17.515  1.00 95.31           H  
ATOM    905  CE1 PHE A  59       0.851 -22.077 -17.712  1.00 95.31           C  
ATOM    906  HE1 PHE A  59       0.873 -23.156 -17.761  1.00 95.31           H  
ATOM    907  CE2 PHE A  59       0.798 -20.038 -16.391  1.00 95.31           C  
ATOM    908  HE2 PHE A  59       0.788 -19.535 -15.435  1.00 95.31           H  
ATOM    909  CZ  PHE A  59       0.877 -21.439 -16.461  1.00 95.31           C  
ATOM    910  HZ  PHE A  59       0.937 -22.026 -15.557  1.00 95.31           H  
ATOM    911  N   PRO A  60       3.987 -20.099 -20.023  1.00 93.75           N  
ATOM    912  CA  PRO A  60       4.944 -21.148 -20.370  1.00 93.75           C  
ATOM    913  HA  PRO A  60       5.505 -20.813 -21.242  1.00 93.75           H  
ATOM    914  C   PRO A  60       4.254 -22.492 -20.667  1.00 93.75           C  
ATOM    915  CB  PRO A  60       5.904 -21.246 -19.185  1.00 93.75           C  
ATOM    916  HB2 PRO A  60       6.212 -22.270 -18.976  1.00 93.75           H  
ATOM    917  HB3 PRO A  60       6.775 -20.625 -19.399  1.00 93.75           H  
ATOM    918  O   PRO A  60       3.445 -22.959 -19.857  1.00 93.75           O  
ATOM    919  CG  PRO A  60       5.139 -20.630 -18.019  1.00 93.75           C  
ATOM    920  HG2 PRO A  60       4.516 -21.390 -17.546  1.00 93.75           H  
ATOM    921  HG3 PRO A  60       5.815 -20.174 -17.296  1.00 93.75           H  
ATOM    922  CD  PRO A  60       4.249 -19.588 -18.686  1.00 93.75           C  
ATOM    923  HD2 PRO A  60       4.777 -18.637 -18.757  1.00 93.75           H  
ATOM    924  HD3 PRO A  60       3.333 -19.463 -18.109  1.00 93.75           H  
ATOM    925  N   PRO A  61       4.586 -23.169 -21.784  1.00 90.19           N  
ATOM    926  CA  PRO A  61       3.891 -24.378 -22.214  1.00 90.19           C  
ATOM    927  HA  PRO A  61       2.819 -24.184 -22.234  1.00 90.19           H  
ATOM    928  C   PRO A  61       4.153 -25.572 -21.289  1.00 90.19           C  
ATOM    929  CB  PRO A  61       4.371 -24.646 -23.645  1.00 90.19           C  
ATOM    930  HB2 PRO A  61       3.729 -24.114 -24.348  1.00 90.19           H  
ATOM    931  HB3 PRO A  61       4.398 -25.708 -23.886  1.00 90.19           H  
ATOM    932  O   PRO A  61       5.208 -25.689 -20.649  1.00 90.19           O  
ATOM    933  CG  PRO A  61       5.766 -24.024 -23.665  1.00 90.19           C  
ATOM    934  HG2 PRO A  61       6.484 -24.714 -23.220  1.00 90.19           H  
ATOM    935  HG3 PRO A  61       6.073 -23.744 -24.673  1.00 90.19           H  
ATOM    936  CD  PRO A  61       5.600 -22.802 -22.763  1.00 90.19           C  
ATOM    937  HD2 PRO A  61       6.548 -22.556 -22.285  1.00 90.19           H  
ATOM    938  HD3 PRO A  61       5.242 -21.956 -23.350  1.00 90.19           H  
ATOM    939  N   LYS A  62       3.189 -26.499 -21.248  1.00 88.38           N  
ATOM    940  H   LYS A  62       2.357 -26.340 -21.798  1.00 88.38           H  
ATOM    941  CA  LYS A  62       3.315 -27.764 -20.519  1.00 88.38           C  
ATOM    942  HA  LYS A  62       3.682 -27.529 -19.520  1.00 88.38           H  
ATOM    943  C   LYS A  62       4.350 -28.636 -21.232  1.00 88.38           C  
ATOM    944  CB  LYS A  62       1.932 -28.427 -20.380  1.00 88.38           C  
ATOM    945  HB2 LYS A  62       1.238 -27.690 -19.976  1.00 88.38           H  
ATOM    946  HB3 LYS A  62       1.574 -28.723 -21.366  1.00 88.38           H  
ATOM    947  O   LYS A  62       4.335 -28.753 -22.452  1.00 88.38           O  
ATOM    948  CG  LYS A  62       1.937 -29.655 -19.450  1.00 88.38           C  
ATOM    949  HG2 LYS A  62       2.384 -29.386 -18.494  1.00 88.38           H  
ATOM    950  HG3 LYS A  62       2.532 -30.448 -19.904  1.00 88.38           H  
ATOM    951  CD  LYS A  62       0.507 -30.170 -19.212  1.00 88.38           C  
ATOM    952  HD2 LYS A  62       0.069 -30.442 -20.172  1.00 88.38           H  
ATOM    953  HD3 LYS A  62      -0.091 -29.374 -18.768  1.00 88.38           H  
ATOM    954  CE  LYS A  62       0.503 -31.394 -18.282  1.00 88.38           C  
ATOM    955  HE2 LYS A  62       1.153 -32.157 -18.711  1.00 88.38           H  
ATOM    956  HE3 LYS A  62       0.922 -31.105 -17.319  1.00 88.38           H  
ATOM    957  NZ  LYS A  62      -0.869 -31.942 -18.101  1.00 88.38           N  
ATOM    958  HZ1 LYS A  62      -1.490 -31.249 -17.709  1.00 88.38           H  
ATOM    959  HZ2 LYS A  62      -0.858 -32.746 -17.490  1.00 88.38           H  
ATOM    960  HZ3 LYS A  62      -1.254 -32.235 -18.987  1.00 88.38           H  
ATOM    961  N   LYS A  63       5.246 -29.251 -20.459  1.00 83.88           N  
ATOM    962  H   LYS A  63       5.051 -29.265 -19.468  1.00 83.88           H  
ATOM    963  CA  LYS A  63       6.228 -30.231 -20.951  1.00 83.88           C  
ATOM    964  HA  LYS A  63       6.215 -30.235 -22.041  1.00 83.88           H  
ATOM    965  C   LYS A  63       5.765 -31.620 -20.511  1.00 83.88           C  
ATOM    966  CB  LYS A  63       7.662 -29.870 -20.502  1.00 83.88           C  
ATOM    967  HB2 LYS A  63       7.680 -29.687 -19.428  1.00 83.88           H  
ATOM    968  HB3 LYS A  63       8.317 -30.715 -20.711  1.00 83.88           H  
ATOM    969  O   LYS A  63       5.139 -31.735 -19.458  1.00 83.88           O  
ATOM    970  CG  LYS A  63       8.201 -28.638 -21.261  1.00 83.88           C  
ATOM    971  HG2 LYS A  63       8.143 -28.841 -22.331  1.00 83.88           H  
ATOM    972  HG3 LYS A  63       7.574 -27.773 -21.044  1.00 83.88           H  
ATOM    973  CD  LYS A  63       9.660 -28.294 -20.909  1.00 83.88           C  
ATOM    974  HD2 LYS A  63      10.279 -29.184 -21.022  1.00 83.88           H  
ATOM    975  HD3 LYS A  63       9.712 -27.961 -19.872  1.00 83.88           H  
ATOM    976  CE  LYS A  63      10.202 -27.185 -21.827  1.00 83.88           C  
ATOM    977  HE2 LYS A  63      10.149 -27.541 -22.856  1.00 83.88           H  
ATOM    978  HE3 LYS A  63       9.571 -26.301 -21.739  1.00 83.88           H  
ATOM    979  NZ  LYS A  63      11.609 -26.840 -21.503  1.00 83.88           N  
ATOM    980  HZ1 LYS A  63      12.166 -27.681 -21.467  1.00 83.88           H  
ATOM    981  HZ2 LYS A  63      12.031 -26.220 -22.179  1.00 83.88           H  
ATOM    982  HZ3 LYS A  63      11.702 -26.426 -20.586  1.00 83.88           H  
ATOM    983  N   LEU A  64       6.008 -32.628 -21.349  1.00 77.56           N  
ATOM    984  H   LEU A  64       6.500 -32.429 -22.209  1.00 77.56           H  
ATOM    985  CA  LEU A  64       5.537 -34.004 -21.135  1.00 77.56           C  
ATOM    986  HA  LEU A  64       4.548 -33.985 -20.677  1.00 77.56           H  
ATOM    987  C   LEU A  64       6.434 -34.791 -20.170  1.00 77.56           C  
ATOM    988  CB  LEU A  64       5.450 -34.725 -22.495  1.00 77.56           C  
ATOM    989  HB2 LEU A  64       6.427 -34.679 -22.976  1.00 77.56           H  
ATOM    990  HB3 LEU A  64       5.227 -35.777 -22.318  1.00 77.56           H  
ATOM    991  O   LEU A  64       5.940 -35.627 -19.422  1.00 77.56           O  
ATOM    992  CG  LEU A  64       4.389 -34.162 -23.461  1.00 77.56           C  
ATOM    993  HG  LEU A  64       4.544 -33.091 -23.588  1.00 77.56           H  
ATOM    994  CD1 LEU A  64       4.530 -34.827 -24.829  1.00 77.56           C  
ATOM    995 HD11 LEU A  64       5.526 -34.644 -25.231  1.00 77.56           H  
ATOM    996 HD12 LEU A  64       3.795 -34.415 -25.521  1.00 77.56           H  
ATOM    997 HD13 LEU A  64       4.374 -35.902 -24.742  1.00 77.56           H  
ATOM    998  CD2 LEU A  64       2.964 -34.399 -22.956  1.00 77.56           C  
ATOM    999 HD21 LEU A  64       2.799 -35.465 -22.795  1.00 77.56           H  
ATOM   1000 HD22 LEU A  64       2.249 -34.039 -23.696  1.00 77.56           H  
ATOM   1001 HD23 LEU A  64       2.798 -33.861 -22.023  1.00 77.56           H  
ATOM   1002  N   PHE A  65       7.736 -34.504 -20.183  1.00 79.31           N  
ATOM   1003  H   PHE A  65       8.063 -33.788 -20.816  1.00 79.31           H  
ATOM   1004  CA  PHE A  65       8.745 -35.175 -19.367  1.00 79.31           C  
ATOM   1005  HA  PHE A  65       8.355 -36.141 -19.047  1.00 79.31           H  
ATOM   1006  C   PHE A  65       9.081 -34.380 -18.096  1.00 79.31           C  
ATOM   1007  CB  PHE A  65       9.987 -35.435 -20.236  1.00 79.31           C  
ATOM   1008  HB2 PHE A  65      10.712 -36.009 -19.659  1.00 79.31           H  
ATOM   1009  HB3 PHE A  65      10.451 -34.480 -20.484  1.00 79.31           H  
ATOM   1010  O   PHE A  65       8.728 -33.204 -17.961  1.00 79.31           O  
ATOM   1011  CG  PHE A  65       9.686 -36.198 -21.515  1.00 79.31           C  
ATOM   1012  CD1 PHE A  65       9.272 -37.542 -21.447  1.00 79.31           C  
ATOM   1013  HD1 PHE A  65       9.196 -38.040 -20.492  1.00 79.31           H  
ATOM   1014  CD2 PHE A  65       9.787 -35.562 -22.768  1.00 79.31           C  
ATOM   1015  HD2 PHE A  65      10.124 -34.538 -22.832  1.00 79.31           H  
ATOM   1016  CE1 PHE A  65       8.957 -38.246 -22.623  1.00 79.31           C  
ATOM   1017  HE1 PHE A  65       8.648 -39.279 -22.569  1.00 79.31           H  
ATOM   1018  CE2 PHE A  65       9.470 -36.266 -23.944  1.00 79.31           C  
ATOM   1019  HE2 PHE A  65       9.564 -35.784 -24.906  1.00 79.31           H  
ATOM   1020  CZ  PHE A  65       9.055 -37.607 -23.872  1.00 79.31           C  
ATOM   1021  HZ  PHE A  65       8.824 -38.152 -24.775  1.00 79.31           H  
ATOM   1022  N   SER A  66       9.799 -35.028 -17.177  1.00 82.56           N  
ATOM   1023  H   SER A  66      10.097 -35.973 -17.374  1.00 82.56           H  
ATOM   1024  CA  SER A  66      10.452 -34.381 -16.035  1.00 82.56           C  
ATOM   1025  HA  SER A  66       9.693 -33.988 -15.360  1.00 82.56           H  
ATOM   1026  C   SER A  66      11.359 -33.239 -16.498  1.00 82.56           C  
ATOM   1027  CB  SER A  66      11.302 -35.413 -15.284  1.00 82.56           C  
ATOM   1028  HB2 SER A  66      11.912 -34.913 -14.532  1.00 82.56           H  
ATOM   1029  HB3 SER A  66      10.647 -36.129 -14.787  1.00 82.56           H  
ATOM   1030  O   SER A  66      12.157 -33.422 -17.415  1.00 82.56           O  
ATOM   1031  OG  SER A  66      12.132 -36.108 -16.196  1.00 82.56           O  
ATOM   1032  HG  SER A  66      12.656 -35.463 -16.678  1.00 82.56           H  
ATOM   1033  N   LEU A  67      11.259 -32.081 -15.846  1.00 87.00           N  
ATOM   1034  H   LEU A  67      10.636 -32.022 -15.053  1.00 87.00           H  
ATOM   1035  CA  LEU A  67      12.111 -30.929 -16.137  1.00 87.00           C  
ATOM   1036  HA  LEU A  67      12.158 -30.774 -17.215  1.00 87.00           H  
ATOM   1037  C   LEU A  67      13.538 -31.163 -15.630  1.00 87.00           C  
ATOM   1038  CB  LEU A  67      11.544 -29.671 -15.457  1.00 87.00           C  
ATOM   1039  HB2 LEU A  67      12.207 -28.837 -15.684  1.00 87.00           H  
ATOM   1040  HB3 LEU A  67      11.579 -29.831 -14.379  1.00 87.00           H  
ATOM   1041  O   LEU A  67      13.726 -31.589 -14.489  1.00 87.00           O  
ATOM   1042  CG  LEU A  67      10.110 -29.272 -15.830  1.00 87.00           C  
ATOM   1043  HG  LEU A  67       9.417 -30.064 -15.544  1.00 87.00           H  
ATOM   1044  CD1 LEU A  67       9.746 -28.008 -15.052  1.00 87.00           C  
ATOM   1045 HD11 LEU A  67       8.731 -27.692 -15.292  1.00 87.00           H  
ATOM   1046 HD12 LEU A  67      10.440 -27.206 -15.302  1.00 87.00           H  
ATOM   1047 HD13 LEU A  67       9.801 -28.210 -13.982  1.00 87.00           H  
ATOM   1048  CD2 LEU A  67       9.941 -28.982 -17.320  1.00 87.00           C  
ATOM   1049 HD21 LEU A  67      10.131 -29.891 -17.890  1.00 87.00           H  
ATOM   1050 HD22 LEU A  67      10.654 -28.215 -17.621  1.00 87.00           H  
ATOM   1051 HD23 LEU A  67       8.924 -28.643 -17.518  1.00 87.00           H  
ATOM   1052  N   THR A  68      14.535 -30.784 -16.423  1.00 90.44           N  
ATOM   1053  H   THR A  68      14.325 -30.491 -17.367  1.00 90.44           H  
ATOM   1054  CA  THR A  68      15.888 -30.533 -15.905  1.00 90.44           C  
ATOM   1055  HA  THR A  68      16.181 -31.390 -15.300  1.00 90.44           H  
ATOM   1056  C   THR A  68      15.906 -29.270 -15.023  1.00 90.44           C  
ATOM   1057  CB  THR A  68      16.907 -30.377 -17.041  1.00 90.44           C  
ATOM   1058  HB  THR A  68      17.891 -30.195 -16.607  1.00 90.44           H  
ATOM   1059  O   THR A  68      15.041 -28.402 -15.186  1.00 90.44           O  
ATOM   1060  CG2 THR A  68      17.004 -31.608 -17.938  1.00 90.44           C  
ATOM   1061 HG21 THR A  68      17.771 -31.445 -18.695  1.00 90.44           H  
ATOM   1062 HG22 THR A  68      16.052 -31.796 -18.435  1.00 90.44           H  
ATOM   1063 HG23 THR A  68      17.273 -32.478 -17.340  1.00 90.44           H  
ATOM   1064  OG1 THR A  68      16.569 -29.278 -17.846  1.00 90.44           O  
ATOM   1065  HG1 THR A  68      15.814 -29.550 -18.372  1.00 90.44           H  
ATOM   1066  N   PRO A  69      16.893 -29.088 -14.121  1.00 90.06           N  
ATOM   1067  CA  PRO A  69      16.979 -27.890 -13.277  1.00 90.06           C  
ATOM   1068  HA  PRO A  69      16.121 -27.880 -12.605  1.00 90.06           H  
ATOM   1069  C   PRO A  69      16.991 -26.568 -14.065  1.00 90.06           C  
ATOM   1070  CB  PRO A  69      18.256 -28.072 -12.448  1.00 90.06           C  
ATOM   1071  HB2 PRO A  69      19.115 -27.664 -12.981  1.00 90.06           H  
ATOM   1072  HB3 PRO A  69      18.165 -27.611 -11.464  1.00 90.06           H  
ATOM   1073  O   PRO A  69      16.349 -25.602 -13.662  1.00 90.06           O  
ATOM   1074  CG  PRO A  69      18.396 -29.591 -12.352  1.00 90.06           C  
ATOM   1075  HG2 PRO A  69      19.426 -29.895 -12.168  1.00 90.06           H  
ATOM   1076  HG3 PRO A  69      17.737 -29.971 -11.571  1.00 90.06           H  
ATOM   1077  CD  PRO A  69      17.900 -30.061 -13.718  1.00 90.06           C  
ATOM   1078  HD2 PRO A  69      18.724 -30.054 -14.432  1.00 90.06           H  
ATOM   1079  HD3 PRO A  69      17.484 -31.065 -13.629  1.00 90.06           H  
ATOM   1080  N   ALA A  70      17.638 -26.539 -15.236  1.00 92.12           N  
ATOM   1081  H   ALA A  70      18.126 -27.368 -15.543  1.00 92.12           H  
ATOM   1082  CA  ALA A  70      17.643 -25.371 -16.118  1.00 92.12           C  
ATOM   1083  HA  ALA A  70      17.971 -24.501 -15.548  1.00 92.12           H  
ATOM   1084  C   ALA A  70      16.245 -25.046 -16.685  1.00 92.12           C  
ATOM   1085  CB  ALA A  70      18.657 -25.631 -17.238  1.00 92.12           C  
ATOM   1086  HB1 ALA A  70      18.704 -24.761 -17.893  1.00 92.12           H  
ATOM   1087  HB2 ALA A  70      18.358 -26.500 -17.823  1.00 92.12           H  
ATOM   1088  HB3 ALA A  70      19.646 -25.802 -16.813  1.00 92.12           H  
ATOM   1089  O   ALA A  70      15.883 -23.880 -16.831  1.00 92.12           O  
ATOM   1090  N   GLU A  71      15.423 -26.060 -16.968  1.00 92.19           N  
ATOM   1091  H   GLU A  71      15.746 -27.004 -16.811  1.00 92.19           H  
ATOM   1092  CA  GLU A  71      14.042 -25.869 -17.430  1.00 92.19           C  
ATOM   1093  HA  GLU A  71      14.014 -25.050 -18.149  1.00 92.19           H  
ATOM   1094  C   GLU A  71      13.074 -25.520 -16.294  1.00 92.19           C  
ATOM   1095  CB  GLU A  71      13.538 -27.137 -18.113  1.00 92.19           C  
ATOM   1096  HB2 GLU A  71      13.608 -27.963 -17.406  1.00 92.19           H  
ATOM   1097  HB3 GLU A  71      12.488 -27.000 -18.373  1.00 92.19           H  
ATOM   1098  O   GLU A  71      12.078 -24.834 -16.540  1.00 92.19           O  
ATOM   1099  CG  GLU A  71      14.291 -27.492 -19.395  1.00 92.19           C  
ATOM   1100  HG2 GLU A  71      14.045 -26.763 -20.167  1.00 92.19           H  
ATOM   1101  HG3 GLU A  71      15.369 -27.467 -19.237  1.00 92.19           H  
ATOM   1102  CD  GLU A  71      13.853 -28.891 -19.813  1.00 92.19           C  
ATOM   1103  OE1 GLU A  71      13.008 -28.958 -20.738  1.00 92.19           O  
ATOM   1104  OE2 GLU A  71      14.265 -29.850 -19.125  1.00 92.19           O  
ATOM   1105  N   VAL A  72      13.351 -25.966 -15.062  1.00 92.88           N  
ATOM   1106  H   VAL A  72      14.154 -26.567 -14.946  1.00 92.88           H  
ATOM   1107  CA  VAL A  72      12.648 -25.491 -13.858  1.00 92.88           C  
ATOM   1108  HA  VAL A  72      11.579 -25.665 -13.980  1.00 92.88           H  
ATOM   1109  C   VAL A  72      12.845 -23.987 -13.709  1.00 92.88           C  
ATOM   1110  CB  VAL A  72      13.115 -26.223 -12.581  1.00 92.88           C  
ATOM   1111  HB  VAL A  72      14.201 -26.175 -12.497  1.00 92.88           H  
ATOM   1112  O   VAL A  72      11.857 -23.266 -13.557  1.00 92.88           O  
ATOM   1113  CG1 VAL A  72      12.511 -25.590 -11.323  1.00 92.88           C  
ATOM   1114 HG11 VAL A  72      12.688 -26.222 -10.454  1.00 92.88           H  
ATOM   1115 HG12 VAL A  72      12.983 -24.628 -11.124  1.00 92.88           H  
ATOM   1116 HG13 VAL A  72      11.440 -25.437 -11.460  1.00 92.88           H  
ATOM   1117  CG2 VAL A  72      12.700 -27.697 -12.609  1.00 92.88           C  
ATOM   1118 HG21 VAL A  72      13.144 -28.193 -13.473  1.00 92.88           H  
ATOM   1119 HG22 VAL A  72      13.064 -28.197 -11.712  1.00 92.88           H  
ATOM   1120 HG23 VAL A  72      11.614 -27.779 -12.652  1.00 92.88           H  
ATOM   1121  N   GLU A  73      14.089 -23.521 -13.821  1.00 93.62           N  
ATOM   1122  H   GLU A  73      14.843 -24.188 -13.902  1.00 93.62           H  
ATOM   1123  CA  GLU A  73      14.463 -22.112 -13.677  1.00 93.62           C  
ATOM   1124  HA  GLU A  73      13.999 -21.736 -12.765  1.00 93.62           H  
ATOM   1125  C   GLU A  73      13.940 -21.247 -14.835  1.00 93.62           C  
ATOM   1126  CB  GLU A  73      15.993 -22.043 -13.520  1.00 93.62           C  
ATOM   1127  HB2 GLU A  73      16.289 -22.679 -12.686  1.00 93.62           H  
ATOM   1128  HB3 GLU A  73      16.457 -22.448 -14.420  1.00 93.62           H  
ATOM   1129  O   GLU A  73      13.309 -20.213 -14.607  1.00 93.62           O  
ATOM   1130  CG  GLU A  73      16.558 -20.636 -13.282  1.00 93.62           C  
ATOM   1131  HG2 GLU A  73      17.640 -20.718 -13.173  1.00 93.62           H  
ATOM   1132  HG3 GLU A  73      16.362 -20.031 -14.167  1.00 93.62           H  
ATOM   1133  CD  GLU A  73      15.986 -19.929 -12.045  1.00 93.62           C  
ATOM   1134  OE1 GLU A  73      16.144 -18.695 -11.945  1.00 93.62           O  
ATOM   1135  OE2 GLU A  73      15.301 -20.563 -11.212  1.00 93.62           O  
ATOM   1136  N   GLN A  74      14.063 -21.714 -16.083  1.00 93.62           N  
ATOM   1137  H   GLN A  74      14.631 -22.534 -16.236  1.00 93.62           H  
ATOM   1138  CA  GLN A  74      13.448 -21.048 -17.238  1.00 93.62           C  
ATOM   1139  HA  GLN A  74      13.879 -20.051 -17.327  1.00 93.62           H  
ATOM   1140  C   GLN A  74      11.927 -20.892 -17.055  1.00 93.62           C  
ATOM   1141  CB  GLN A  74      13.765 -21.848 -18.513  1.00 93.62           C  
ATOM   1142  HB2 GLN A  74      13.278 -22.821 -18.452  1.00 93.62           H  
ATOM   1143  HB3 GLN A  74      14.842 -22.003 -18.582  1.00 93.62           H  
ATOM   1144  O   GLN A  74      11.364 -19.834 -17.348  1.00 93.62           O  
ATOM   1145  CG  GLN A  74      13.294 -21.118 -19.780  1.00 93.62           C  
ATOM   1146  HG2 GLN A  74      12.232 -20.884 -19.705  1.00 93.62           H  
ATOM   1147  HG3 GLN A  74      13.843 -20.180 -19.868  1.00 93.62           H  
ATOM   1148  CD  GLN A  74      13.484 -21.944 -21.050  1.00 93.62           C  
ATOM   1149  NE2 GLN A  74      13.980 -21.348 -22.112  1.00 93.62           N  
ATOM   1150 HE21 GLN A  74      14.326 -20.401 -22.049  1.00 93.62           H  
ATOM   1151 HE22 GLN A  74      14.152 -21.933 -22.918  1.00 93.62           H  
ATOM   1152  OE1 GLN A  74      13.151 -23.119 -21.134  1.00 93.62           O  
ATOM   1153  N   ARG A  75      11.250 -21.925 -16.532  1.00 94.50           N  
ATOM   1154  H   ARG A  75      11.759 -22.771 -16.318  1.00 94.50           H  
ATOM   1155  CA  ARG A  75       9.818 -21.856 -16.216  1.00 94.50           C  
ATOM   1156  HA  ARG A  75       9.311 -21.408 -17.071  1.00 94.50           H  
ATOM   1157  C   ARG A  75       9.537 -20.927 -15.030  1.00 94.50           C  
ATOM   1158  CB  ARG A  75       9.262 -23.276 -16.024  1.00 94.50           C  
ATOM   1159  HB2 ARG A  75       9.817 -23.777 -15.231  1.00 94.50           H  
ATOM   1160  HB3 ARG A  75       9.405 -23.833 -16.949  1.00 94.50           H  
ATOM   1161  O   ARG A  75       8.529 -20.229 -15.080  1.00 94.50           O  
ATOM   1162  CG  ARG A  75       7.769 -23.269 -15.660  1.00 94.50           C  
ATOM   1163  HG2 ARG A  75       7.656 -22.820 -14.674  1.00 94.50           H  
ATOM   1164  HG3 ARG A  75       7.205 -22.674 -16.378  1.00 94.50           H  
ATOM   1165  CD  ARG A  75       7.195 -24.687 -15.591  1.00 94.50           C  
ATOM   1166  HD2 ARG A  75       6.314 -24.665 -14.950  1.00 94.50           H  
ATOM   1167  HD3 ARG A  75       7.934 -25.339 -15.126  1.00 94.50           H  
ATOM   1168  NE  ARG A  75       6.823 -25.217 -16.918  1.00 94.50           N  
ATOM   1169  HE  ARG A  75       6.863 -24.578 -17.699  1.00 94.50           H  
ATOM   1170  NH1 ARG A  75       6.419 -27.367 -16.233  1.00 94.50           N  
ATOM   1171 HH11 ARG A  75       6.215 -28.335 -16.435  1.00 94.50           H  
ATOM   1172 HH12 ARG A  75       6.586 -27.061 -15.285  1.00 94.50           H  
ATOM   1173  NH2 ARG A  75       6.309 -26.878 -18.395  1.00 94.50           N  
ATOM   1174 HH21 ARG A  75       6.263 -27.866 -18.599  1.00 94.50           H  
ATOM   1175 HH22 ARG A  75       6.167 -26.211 -19.140  1.00 94.50           H  
ATOM   1176  CZ  ARG A  75       6.513 -26.472 -17.177  1.00 94.50           C  
ATOM   1177  N   ARG A  76      10.398 -20.871 -14.005  1.00 94.38           N  
ATOM   1178  H   ARG A  76      11.206 -21.475 -14.039  1.00 94.38           H  
ATOM   1179  CA  ARG A  76      10.282 -19.936 -12.866  1.00 94.38           C  
ATOM   1180  HA  ARG A  76       9.339 -20.113 -12.349  1.00 94.38           H  
ATOM   1181  C   ARG A  76      10.247 -18.491 -13.361  1.00 94.38           C  
ATOM   1182  CB  ARG A  76      11.447 -20.159 -11.877  1.00 94.38           C  
ATOM   1183  HB2 ARG A  76      11.530 -21.218 -11.635  1.00 94.38           H  
ATOM   1184  HB3 ARG A  76      12.378 -19.858 -12.358  1.00 94.38           H  
ATOM   1185  O   ARG A  76       9.310 -17.768 -13.034  1.00 94.38           O  
ATOM   1186  CG  ARG A  76      11.296 -19.370 -10.563  1.00 94.38           C  
ATOM   1187  HG2 ARG A  76      10.888 -18.379 -10.762  1.00 94.38           H  
ATOM   1188  HG3 ARG A  76      10.591 -19.892  -9.917  1.00 94.38           H  
ATOM   1189  CD  ARG A  76      12.639 -19.224  -9.822  1.00 94.38           C  
ATOM   1190  HD2 ARG A  76      12.478 -18.823  -8.821  1.00 94.38           H  
ATOM   1191  HD3 ARG A  76      13.079 -20.214  -9.699  1.00 94.38           H  
ATOM   1192  NE  ARG A  76      13.613 -18.382 -10.544  1.00 94.38           N  
ATOM   1193  HE  ARG A  76      14.449 -18.864 -10.840  1.00 94.38           H  
ATOM   1194  NH1 ARG A  76      12.566 -16.326 -10.548  1.00 94.38           N  
ATOM   1195 HH11 ARG A  76      11.910 -16.684  -9.869  1.00 94.38           H  
ATOM   1196 HH12 ARG A  76      12.520 -15.343 -10.776  1.00 94.38           H  
ATOM   1197  NH2 ARG A  76      14.496 -16.608 -11.622  1.00 94.38           N  
ATOM   1198 HH21 ARG A  76      15.245 -17.240 -11.863  1.00 94.38           H  
ATOM   1199 HH22 ARG A  76      14.472 -15.666 -11.986  1.00 94.38           H  
ATOM   1200  CZ  ARG A  76      13.550 -17.110 -10.891  1.00 94.38           C  
ATOM   1201  N   GLU A  77      11.184 -18.103 -14.227  1.00 93.12           N  
ATOM   1202  H   GLU A  77      11.943 -18.739 -14.425  1.00 93.12           H  
ATOM   1203  CA  GLU A  77      11.183 -16.773 -14.849  1.00 93.12           C  
ATOM   1204  HA  GLU A  77      11.238 -16.006 -14.076  1.00 93.12           H  
ATOM   1205  C   GLU A  77       9.929 -16.497 -15.687  1.00 93.12           C  
ATOM   1206  CB  GLU A  77      12.357 -16.605 -15.813  1.00 93.12           C  
ATOM   1207  HB2 GLU A  77      12.117 -15.719 -16.400  1.00 93.12           H  
ATOM   1208  HB3 GLU A  77      12.408 -17.453 -16.495  1.00 93.12           H  
ATOM   1209  O   GLU A  77       9.380 -15.397 -15.640  1.00 93.12           O  
ATOM   1210  CG  GLU A  77      13.727 -16.392 -15.163  1.00 93.12           C  
ATOM   1211  HG2 GLU A  77      14.094 -17.343 -14.779  1.00 93.12           H  
ATOM   1212  HG3 GLU A  77      13.611 -15.700 -14.329  1.00 93.12           H  
ATOM   1213  CD  GLU A  77      14.729 -15.788 -16.166  1.00 93.12           C  
ATOM   1214  OE1 GLU A  77      15.916 -15.693 -15.809  1.00 93.12           O  
ATOM   1215  OE2 GLU A  77      14.290 -15.315 -17.250  1.00 93.12           O  
ATOM   1216  N   GLN A  78       9.492 -17.466 -16.493  1.00 94.62           N  
ATOM   1217  H   GLN A  78      10.013 -18.331 -16.531  1.00 94.62           H  
ATOM   1218  CA  GLN A  78       8.327 -17.299 -17.365  1.00 94.62           C  
ATOM   1219  HA  GLN A  78       8.437 -16.374 -17.930  1.00 94.62           H  
ATOM   1220  C   GLN A  78       7.029 -17.161 -16.554  1.00 94.62           C  
ATOM   1221  CB  GLN A  78       8.266 -18.468 -18.360  1.00 94.62           C  
ATOM   1222  HB2 GLN A  78       8.358 -19.405 -17.811  1.00 94.62           H  
ATOM   1223  HB3 GLN A  78       7.300 -18.447 -18.864  1.00 94.62           H  
ATOM   1224  O   GLN A  78       6.172 -16.354 -16.910  1.00 94.62           O  
ATOM   1225  CG  GLN A  78       9.366 -18.368 -19.435  1.00 94.62           C  
ATOM   1226  HG2 GLN A  78      10.326 -18.138 -18.974  1.00 94.62           H  
ATOM   1227  HG3 GLN A  78       9.118 -17.539 -20.099  1.00 94.62           H  
ATOM   1228  CD  GLN A  78       9.545 -19.634 -20.277  1.00 94.62           C  
ATOM   1229  NE2 GLN A  78      10.169 -19.527 -21.430  1.00 94.62           N  
ATOM   1230 HE21 GLN A  78      10.520 -18.634 -21.747  1.00 94.62           H  
ATOM   1231 HE22 GLN A  78      10.290 -20.383 -21.953  1.00 94.62           H  
ATOM   1232  OE1 GLN A  78       9.146 -20.738 -19.941  1.00 94.62           O  
ATOM   1233  N   LEU A  79       6.903 -17.881 -15.435  1.00 95.06           N  
ATOM   1234  H   LEU A  79       7.644 -18.524 -15.195  1.00 95.06           H  
ATOM   1235  CA  LEU A  79       5.794 -17.729 -14.491  1.00 95.06           C  
ATOM   1236  HA  LEU A  79       4.861 -17.686 -15.053  1.00 95.06           H  
ATOM   1237  C   LEU A  79       5.879 -16.410 -13.702  1.00 95.06           C  
ATOM   1238  CB  LEU A  79       5.745 -18.945 -13.550  1.00 95.06           C  
ATOM   1239  HB2 LEU A  79       6.720 -19.043 -13.071  1.00 95.06           H  
ATOM   1240  HB3 LEU A  79       5.011 -18.746 -12.769  1.00 95.06           H  
ATOM   1241  O   LEU A  79       4.844 -15.789 -13.478  1.00 95.06           O  
ATOM   1242  CG  LEU A  79       5.384 -20.285 -14.218  1.00 95.06           C  
ATOM   1243  HG  LEU A  79       6.064 -20.487 -15.046  1.00 95.06           H  
ATOM   1244  CD1 LEU A  79       5.551 -21.408 -13.195  1.00 95.06           C  
ATOM   1245 HD11 LEU A  79       6.588 -21.431 -12.860  1.00 95.06           H  
ATOM   1246 HD12 LEU A  79       4.913 -21.229 -12.330  1.00 95.06           H  
ATOM   1247 HD13 LEU A  79       5.307 -22.373 -13.640  1.00 95.06           H  
ATOM   1248  CD2 LEU A  79       3.958 -20.324 -14.774  1.00 95.06           C  
ATOM   1249 HD21 LEU A  79       3.740 -21.310 -15.183  1.00 95.06           H  
ATOM   1250 HD22 LEU A  79       3.234 -20.094 -13.991  1.00 95.06           H  
ATOM   1251 HD23 LEU A  79       3.848 -19.587 -15.570  1.00 95.06           H  
ATOM   1252  N   GLU A  80       7.075 -15.936 -13.330  1.00 93.06           N  
ATOM   1253  H   GLU A  80       7.891 -16.515 -13.467  1.00 93.06           H  
ATOM   1254  CA  GLU A  80       7.256 -14.615 -12.703  1.00 93.06           C  
ATOM   1255  HA  GLU A  80       6.614 -14.559 -11.824  1.00 93.06           H  
ATOM   1256  C   GLU A  80       6.795 -13.493 -13.643  1.00 93.06           C  
ATOM   1257  CB  GLU A  80       8.718 -14.427 -12.236  1.00 93.06           C  
ATOM   1258  HB2 GLU A  80       9.399 -14.598 -13.069  1.00 93.06           H  
ATOM   1259  HB3 GLU A  80       8.922 -15.173 -11.468  1.00 93.06           H  
ATOM   1260  O   GLU A  80       5.961 -12.671 -13.259  1.00 93.06           O  
ATOM   1261  CG  GLU A  80       8.975 -13.016 -11.666  1.00 93.06           C  
ATOM   1262  HG2 GLU A  80       8.968 -12.305 -12.493  1.00 93.06           H  
ATOM   1263  HG3 GLU A  80       8.144 -12.760 -11.010  1.00 93.06           H  
ATOM   1264  CD  GLU A  80      10.297 -12.862 -10.881  1.00 93.06           C  
ATOM   1265  OE1 GLU A  80      10.892 -11.759 -10.918  1.00 93.06           O  
ATOM   1266  OE2 GLU A  80      10.679 -13.807 -10.153  1.00 93.06           O  
ATOM   1267  N   LYS A  81       7.263 -13.509 -14.897  1.00 91.81           N  
ATOM   1268  H   LYS A  81       7.938 -14.223 -15.131  1.00 91.81           H  
ATOM   1269  CA  LYS A  81       6.874 -12.544 -15.940  1.00 91.81           C  
ATOM   1270  HA  LYS A  81       7.079 -11.535 -15.580  1.00 91.81           H  
ATOM   1271  C   LYS A  81       5.366 -12.593 -16.216  1.00 91.81           C  
ATOM   1272  CB  LYS A  81       7.715 -12.803 -17.208  1.00 91.81           C  
ATOM   1273  HB2 LYS A  81       7.642 -13.859 -17.469  1.00 91.81           H  
ATOM   1274  HB3 LYS A  81       7.315 -12.217 -18.035  1.00 91.81           H  
ATOM   1275  O   LYS A  81       4.737 -11.543 -16.328  1.00 91.81           O  
ATOM   1276  CG  LYS A  81       9.194 -12.413 -16.998  1.00 91.81           C  
ATOM   1277  HG2 LYS A  81       9.513 -12.739 -16.008  1.00 91.81           H  
ATOM   1278  HG3 LYS A  81       9.283 -11.328 -17.032  1.00 91.81           H  
ATOM   1279  CD  LYS A  81      10.152 -13.041 -18.028  1.00 91.81           C  
ATOM   1280  HD2 LYS A  81       9.957 -12.629 -19.018  1.00 91.81           H  
ATOM   1281  HD3 LYS A  81       9.987 -14.118 -18.044  1.00 91.81           H  
ATOM   1282  CE  LYS A  81      11.604 -12.756 -17.601  1.00 91.81           C  
ATOM   1283  HE2 LYS A  81      11.681 -12.971 -16.536  1.00 91.81           H  
ATOM   1284  HE3 LYS A  81      11.821 -11.697 -17.738  1.00 91.81           H  
ATOM   1285  NZ  LYS A  81      12.604 -13.593 -18.318  1.00 91.81           N  
ATOM   1286  HZ1 LYS A  81      12.714 -13.356 -19.293  1.00 91.81           H  
ATOM   1287  HZ2 LYS A  81      13.510 -13.576 -17.872  1.00 91.81           H  
ATOM   1288  HZ3 LYS A  81      12.418 -14.581 -18.215  1.00 91.81           H  
ATOM   1289  N   TYR A  82       4.769 -13.788 -16.247  1.00 93.62           N  
ATOM   1290  H   TYR A  82       5.348 -14.614 -16.188  1.00 93.62           H  
ATOM   1291  CA  TYR A  82       3.320 -13.963 -16.377  1.00 93.62           C  
ATOM   1292  HA  TYR A  82       2.988 -13.447 -17.277  1.00 93.62           H  
ATOM   1293  C   TYR A  82       2.547 -13.348 -15.197  1.00 93.62           C  
ATOM   1294  CB  TYR A  82       2.996 -15.455 -16.543  1.00 93.62           C  
ATOM   1295  HB2 TYR A  82       3.496 -15.827 -17.437  1.00 93.62           H  
ATOM   1296  HB3 TYR A  82       3.390 -16.008 -15.689  1.00 93.62           H  
ATOM   1297  O   TYR A  82       1.657 -12.530 -15.416  1.00 93.62           O  
ATOM   1298  CG  TYR A  82       1.513 -15.735 -16.665  1.00 93.62           C  
ATOM   1299  CD1 TYR A  82       0.766 -16.126 -15.534  1.00 93.62           C  
ATOM   1300  HD1 TYR A  82       1.252 -16.241 -14.576  1.00 93.62           H  
ATOM   1301  CD2 TYR A  82       0.877 -15.562 -17.908  1.00 93.62           C  
ATOM   1302  HD2 TYR A  82       1.451 -15.271 -18.775  1.00 93.62           H  
ATOM   1303  CE1 TYR A  82      -0.621 -16.341 -15.647  1.00 93.62           C  
ATOM   1304  HE1 TYR A  82      -1.195 -16.630 -14.779  1.00 93.62           H  
ATOM   1305  CE2 TYR A  82      -0.511 -15.760 -18.022  1.00 93.62           C  
ATOM   1306  HE2 TYR A  82      -1.000 -15.597 -18.971  1.00 93.62           H  
ATOM   1307  OH  TYR A  82      -2.600 -16.332 -17.007  1.00 93.62           O  
ATOM   1308  HH  TYR A  82      -3.002 -16.512 -16.154  1.00 93.62           H  
ATOM   1309  CZ  TYR A  82      -1.260 -16.150 -16.893  1.00 93.62           C  
ATOM   1310  N   MET A  83       2.905 -13.677 -13.950  1.00 92.38           N  
ATOM   1311  H   MET A  83       3.667 -14.328 -13.822  1.00 92.38           H  
ATOM   1312  CA  MET A  83       2.224 -13.153 -12.754  1.00 92.38           C  
ATOM   1313  HA  MET A  83       1.159 -13.369 -12.834  1.00 92.38           H  
ATOM   1314  C   MET A  83       2.351 -11.629 -12.625  1.00 92.38           C  
ATOM   1315  CB  MET A  83       2.779 -13.829 -11.489  1.00 92.38           C  
ATOM   1316  HB2 MET A  83       3.868 -13.785 -11.504  1.00 92.38           H  
ATOM   1317  HB3 MET A  83       2.439 -13.277 -10.612  1.00 92.38           H  
ATOM   1318  O   MET A  83       1.389 -10.964 -12.237  1.00 92.38           O  
ATOM   1319  CG  MET A  83       2.339 -15.292 -11.341  1.00 92.38           C  
ATOM   1320  HG2 MET A  83       2.719 -15.858 -12.191  1.00 92.38           H  
ATOM   1321  HG3 MET A  83       2.804 -15.699 -10.443  1.00 92.38           H  
ATOM   1322  SD  MET A  83       0.549 -15.590 -11.239  1.00 92.38           S  
ATOM   1323  CE  MET A  83       0.124 -14.691  -9.722  1.00 92.38           C  
ATOM   1324  HE1 MET A  83       0.745 -15.034  -8.895  1.00 92.38           H  
ATOM   1325  HE2 MET A  83      -0.924 -14.869  -9.481  1.00 92.38           H  
ATOM   1326  HE3 MET A  83       0.277 -13.621  -9.868  1.00 92.38           H  
ATOM   1327  N   GLN A  84       3.508 -11.063 -12.983  1.00 88.31           N  
ATOM   1328  H   GLN A  84       4.270 -11.661 -13.269  1.00 88.31           H  
ATOM   1329  CA  GLN A  84       3.702  -9.613 -13.042  1.00 88.31           C  
ATOM   1330  HA  GLN A  84       3.438  -9.181 -12.076  1.00 88.31           H  
ATOM   1331  C   GLN A  84       2.787  -8.966 -14.089  1.00 88.31           C  
ATOM   1332  CB  GLN A  84       5.172  -9.288 -13.346  1.00 88.31           C  
ATOM   1333  HB2 GLN A  84       5.501  -9.882 -14.199  1.00 88.31           H  
ATOM   1334  HB3 GLN A  84       5.253  -8.235 -13.617  1.00 88.31           H  
ATOM   1335  O   GLN A  84       2.060  -8.032 -13.756  1.00 88.31           O  
ATOM   1336  CG  GLN A  84       6.100  -9.546 -12.149  1.00 88.31           C  
ATOM   1337  HG2 GLN A  84       5.819  -8.882 -11.333  1.00 88.31           H  
ATOM   1338  HG3 GLN A  84       5.986 -10.573 -11.800  1.00 88.31           H  
ATOM   1339  CD  GLN A  84       7.570  -9.305 -12.482  1.00 88.31           C  
ATOM   1340  NE2 GLN A  84       8.445  -9.395 -11.510  1.00 88.31           N  
ATOM   1341 HE21 GLN A  84       9.417  -9.299 -11.769  1.00 88.31           H  
ATOM   1342 HE22 GLN A  84       8.160  -9.738 -10.604  1.00 88.31           H  
ATOM   1343  OE1 GLN A  84       7.958  -8.973 -13.589  1.00 88.31           O  
ATOM   1344  N   ALA A  85       2.778  -9.478 -15.323  1.00 89.12           N  
ATOM   1345  H   ALA A  85       3.391 -10.250 -15.542  1.00 89.12           H  
ATOM   1346  CA  ALA A  85       1.973  -8.921 -16.408  1.00 89.12           C  
ATOM   1347  HA  ALA A  85       2.201  -7.859 -16.498  1.00 89.12           H  
ATOM   1348  C   ALA A  85       0.460  -9.033 -16.135  1.00 89.12           C  
ATOM   1349  CB  ALA A  85       2.394  -9.606 -17.711  1.00 89.12           C  
ATOM   1350  HB1 ALA A  85       1.822  -9.190 -18.540  1.00 89.12           H  
ATOM   1351  HB2 ALA A  85       2.221 -10.680 -17.642  1.00 89.12           H  
ATOM   1352  HB3 ALA A  85       3.454  -9.429 -17.893  1.00 89.12           H  
ATOM   1353  O   ALA A  85      -0.263  -8.056 -16.313  1.00 89.12           O  
ATOM   1354  N   VAL A  86      -0.012 -10.173 -15.612  1.00 90.19           N  
ATOM   1355  H   VAL A  86       0.626 -10.947 -15.492  1.00 90.19           H  
ATOM   1356  CA  VAL A  86      -1.420 -10.354 -15.211  1.00 90.19           C  
ATOM   1357  HA  VAL A  86      -2.055 -10.120 -16.065  1.00 90.19           H  
ATOM   1358  C   VAL A  86      -1.820  -9.377 -14.104  1.00 90.19           C  
ATOM   1359  CB  VAL A  86      -1.701 -11.812 -14.794  1.00 90.19           C  
ATOM   1360  HB  VAL A  86      -0.964 -12.125 -14.054  1.00 90.19           H  
ATOM   1361  O   VAL A  86      -2.922  -8.842 -14.160  1.00 90.19           O  
ATOM   1362  CG1 VAL A  86      -3.099 -12.020 -14.202  1.00 90.19           C  
ATOM   1363 HG11 VAL A  86      -3.854 -11.712 -14.926  1.00 90.19           H  
ATOM   1364 HG12 VAL A  86      -3.249 -13.072 -13.960  1.00 90.19           H  
ATOM   1365 HG13 VAL A  86      -3.225 -11.435 -13.291  1.00 90.19           H  
ATOM   1366  CG2 VAL A  86      -1.627 -12.746 -16.008  1.00 90.19           C  
ATOM   1367 HG21 VAL A  86      -1.837 -13.768 -15.692  1.00 90.19           H  
ATOM   1368 HG22 VAL A  86      -0.631 -12.723 -16.451  1.00 90.19           H  
ATOM   1369 HG23 VAL A  86      -2.358 -12.445 -16.758  1.00 90.19           H  
ATOM   1370  N   ARG A  87      -0.950  -9.081 -13.122  1.00 87.62           N  
ATOM   1371  H   ARG A  87      -0.059  -9.557 -13.093  1.00 87.62           H  
ATOM   1372  CA  ARG A  87      -1.279  -8.074 -12.096  1.00 87.62           C  
ATOM   1373  HA  ARG A  87      -2.311  -8.272 -11.805  1.00 87.62           H  
ATOM   1374  C   ARG A  87      -1.270  -6.643 -12.639  1.00 87.62           C  
ATOM   1375  CB  ARG A  87      -0.369  -8.207 -10.858  1.00 87.62           C  
ATOM   1376  HB2 ARG A  87       0.663  -8.023 -11.158  1.00 87.62           H  
ATOM   1377  HB3 ARG A  87      -0.430  -9.226 -10.478  1.00 87.62           H  
ATOM   1378  O   ARG A  87      -1.987  -5.807 -12.090  1.00 87.62           O  
ATOM   1379  CG  ARG A  87      -0.736  -7.224  -9.718  1.00 87.62           C  
ATOM   1380  HG2 ARG A  87      -0.012  -7.331  -8.910  1.00 87.62           H  
ATOM   1381  HG3 ARG A  87      -0.652  -6.194 -10.063  1.00 87.62           H  
ATOM   1382  CD  ARG A  87      -2.150  -7.484  -9.165  1.00 87.62           C  
ATOM   1383  HD2 ARG A  87      -2.863  -7.632  -9.976  1.00 87.62           H  
ATOM   1384  HD3 ARG A  87      -2.111  -8.408  -8.589  1.00 87.62           H  
ATOM   1385  NE  ARG A  87      -2.674  -6.421  -8.288  1.00 87.62           N  
ATOM   1386  HE  ARG A  87      -2.700  -6.639  -7.302  1.00 87.62           H  
ATOM   1387  NH1 ARG A  87      -3.504  -4.980  -9.900  1.00 87.62           N  
ATOM   1388 HH11 ARG A  87      -2.968  -5.427 -10.630  1.00 87.62           H  
ATOM   1389 HH12 ARG A  87      -4.162  -4.264 -10.171  1.00 87.62           H  
ATOM   1390  NH2 ARG A  87      -4.152  -4.763  -7.789  1.00 87.62           N  
ATOM   1391 HH21 ARG A  87      -4.293  -5.148  -6.866  1.00 87.62           H  
ATOM   1392 HH22 ARG A  87      -4.790  -4.049  -8.108  1.00 87.62           H  
ATOM   1393  CZ  ARG A  87      -3.436  -5.405  -8.670  1.00 87.62           C  
ATOM   1394  N   GLN A  88      -0.431  -6.343 -13.628  1.00 82.75           N  
ATOM   1395  H   GLN A  88       0.135  -7.084 -14.016  1.00 82.75           H  
ATOM   1396  CA  GLN A  88      -0.295  -4.997 -14.195  1.00 82.75           C  
ATOM   1397  HA  GLN A  88      -0.316  -4.264 -13.388  1.00 82.75           H  
ATOM   1398  C   GLN A  88      -1.438  -4.618 -15.134  1.00 82.75           C  
ATOM   1399  CB  GLN A  88       1.041  -4.873 -14.931  1.00 82.75           C  
ATOM   1400  HB2 GLN A  88       1.023  -3.978 -15.554  1.00 82.75           H  
ATOM   1401  HB3 GLN A  88       1.196  -5.739 -15.574  1.00 82.75           H  
ATOM   1402  O   GLN A  88      -1.787  -3.441 -15.196  1.00 82.75           O  
ATOM   1403  CG  GLN A  88       2.194  -4.739 -13.934  1.00 82.75           C  
ATOM   1404  HG2 GLN A  88       2.218  -5.600 -13.266  1.00 82.75           H  
ATOM   1405  HG3 GLN A  88       2.032  -3.850 -13.326  1.00 82.75           H  
ATOM   1406  CD  GLN A  88       3.547  -4.603 -14.613  1.00 82.75           C  
ATOM   1407  NE2 GLN A  88       4.600  -4.576 -13.834  1.00 82.75           N  
ATOM   1408 HE21 GLN A  88       4.493  -4.643 -12.832  1.00 82.75           H  
ATOM   1409 HE22 GLN A  88       5.425  -4.198 -14.276  1.00 82.75           H  
ATOM   1410  OE1 GLN A  88       3.696  -4.457 -15.812  1.00 82.75           O  
ATOM   1411  N   ASP A  89      -2.036  -5.588 -15.826  1.00 84.62           N  
ATOM   1412  H   ASP A  89      -1.682  -6.532 -15.782  1.00 84.62           H  
ATOM   1413  CA  ASP A  89      -3.257  -5.340 -16.583  1.00 84.62           C  
ATOM   1414  HA  ASP A  89      -3.049  -4.541 -17.296  1.00 84.62           H  
ATOM   1415  C   ASP A  89      -4.407  -4.925 -15.631  1.00 84.62           C  
ATOM   1416  CB  ASP A  89      -3.621  -6.565 -17.422  1.00 84.62           C  
ATOM   1417  HB2 ASP A  89      -2.793  -6.814 -18.086  1.00 84.62           H  
ATOM   1418  HB3 ASP A  89      -3.811  -7.416 -16.768  1.00 84.62           H  
ATOM   1419  O   ASP A  89      -4.699  -5.652 -14.674  1.00 84.62           O  
ATOM   1420  CG  ASP A  89      -4.862  -6.236 -18.244  1.00 84.62           C  
ATOM   1421  OD1 ASP A  89      -5.968  -6.386 -17.680  1.00 84.62           O  
ATOM   1422  OD2 ASP A  89      -4.706  -5.726 -19.369  1.00 84.62           O  
ATOM   1423  N   PRO A  90      -5.077  -3.774 -15.848  1.00 79.88           N  
ATOM   1424  CA  PRO A  90      -6.120  -3.295 -14.940  1.00 79.88           C  
ATOM   1425  HA  PRO A  90      -5.688  -3.200 -13.943  1.00 79.88           H  
ATOM   1426  C   PRO A  90      -7.356  -4.200 -14.851  1.00 79.88           C  
ATOM   1427  CB  PRO A  90      -6.508  -1.903 -15.454  1.00 79.88           C  
ATOM   1428  HB2 PRO A  90      -7.338  -1.980 -16.157  1.00 79.88           H  
ATOM   1429  HB3 PRO A  90      -6.764  -1.230 -14.636  1.00 79.88           H  
ATOM   1430  O   PRO A  90      -8.058  -4.157 -13.841  1.00 79.88           O  
ATOM   1431  CG  PRO A  90      -5.262  -1.437 -16.199  1.00 79.88           C  
ATOM   1432  HG2 PRO A  90      -5.496  -0.695 -16.963  1.00 79.88           H  
ATOM   1433  HG3 PRO A  90      -4.533  -1.047 -15.489  1.00 79.88           H  
ATOM   1434  CD  PRO A  90      -4.740  -2.733 -16.810  1.00 79.88           C  
ATOM   1435  HD2 PRO A  90      -3.664  -2.639 -16.961  1.00 79.88           H  
ATOM   1436  HD3 PRO A  90      -5.241  -2.937 -17.756  1.00 79.88           H  
ATOM   1437  N   LEU A  91      -7.642  -4.996 -15.885  1.00 84.56           N  
ATOM   1438  H   LEU A  91      -6.958  -5.093 -16.622  1.00 84.56           H  
ATOM   1439  CA  LEU A  91      -8.821  -5.855 -15.984  1.00 84.56           C  
ATOM   1440  HA  LEU A  91      -9.626  -5.417 -15.394  1.00 84.56           H  
ATOM   1441  C   LEU A  91      -8.542  -7.253 -15.414  1.00 84.56           C  
ATOM   1442  CB  LEU A  91      -9.249  -5.888 -17.466  1.00 84.56           C  
ATOM   1443  HB2 LEU A  91      -9.395  -4.865 -17.811  1.00 84.56           H  
ATOM   1444  HB3 LEU A  91      -8.439  -6.320 -18.055  1.00 84.56           H  
ATOM   1445  O   LEU A  91      -9.327  -7.757 -14.612  1.00 84.56           O  
ATOM   1446  CG  LEU A  91     -10.521  -6.696 -17.760  1.00 84.56           C  
ATOM   1447  HG  LEU A  91     -10.397  -7.715 -17.394  1.00 84.56           H  
ATOM   1448  CD1 LEU A  91     -11.758  -6.072 -17.106  1.00 84.56           C  
ATOM   1449 HD11 LEU A  91     -11.669  -6.134 -16.022  1.00 84.56           H  
ATOM   1450 HD12 LEU A  91     -11.850  -5.028 -17.405  1.00 84.56           H  
ATOM   1451 HD13 LEU A  91     -12.652  -6.615 -17.411  1.00 84.56           H  
ATOM   1452  CD2 LEU A  91     -10.756  -6.747 -19.271  1.00 84.56           C  
ATOM   1453 HD21 LEU A  91      -9.917  -7.252 -19.749  1.00 84.56           H  
ATOM   1454 HD22 LEU A  91     -11.670  -7.299 -19.489  1.00 84.56           H  
ATOM   1455 HD23 LEU A  91     -10.838  -5.737 -19.672  1.00 84.56           H  
ATOM   1456  N   LEU A  92      -7.408  -7.860 -15.770  1.00 89.06           N  
ATOM   1457  H   LEU A  92      -6.818  -7.390 -16.442  1.00 89.06           H  
ATOM   1458  CA  LEU A  92      -6.988  -9.161 -15.242  1.00 89.06           C  
ATOM   1459  HA  LEU A  92      -7.841  -9.840 -15.262  1.00 89.06           H  
ATOM   1460  C   LEU A  92      -6.522  -9.049 -13.782  1.00 89.06           C  
ATOM   1461  CB  LEU A  92      -5.864  -9.755 -16.106  1.00 89.06           C  
ATOM   1462  HB2 LEU A  92      -5.639 -10.742 -15.701  1.00 89.06           H  
ATOM   1463  HB3 LEU A  92      -4.975  -9.136 -15.984  1.00 89.06           H  
ATOM   1464  O   LEU A  92      -6.893  -9.876 -12.949  1.00 89.06           O  
ATOM   1465  CG  LEU A  92      -6.139  -9.917 -17.612  1.00 89.06           C  
ATOM   1466  HG  LEU A  92      -6.391  -8.955 -18.060  1.00 89.06           H  
ATOM   1467  CD1 LEU A  92      -4.873 -10.455 -18.282  1.00 89.06           C  
ATOM   1468 HD11 LEU A  92      -4.073  -9.722 -18.180  1.00 89.06           H  
ATOM   1469 HD12 LEU A  92      -4.573 -11.395 -17.818  1.00 89.06           H  
ATOM   1470 HD13 LEU A  92      -5.057 -10.609 -19.346  1.00 89.06           H  
ATOM   1471  CD2 LEU A  92      -7.278 -10.901 -17.883  1.00 89.06           C  
ATOM   1472 HD21 LEU A  92      -8.204 -10.513 -17.458  1.00 89.06           H  
ATOM   1473 HD22 LEU A  92      -7.054 -11.873 -17.446  1.00 89.06           H  
ATOM   1474 HD23 LEU A  92      -7.416 -11.008 -18.959  1.00 89.06           H  
ATOM   1475  N   GLY A  93      -5.760  -8.005 -13.448  1.00 86.12           N  
ATOM   1476  H   GLY A  93      -5.473  -7.372 -14.181  1.00 86.12           H  
ATOM   1477  CA  GLY A  93      -5.172  -7.789 -12.124  1.00 86.12           C  
ATOM   1478  HA2 GLY A  93      -4.383  -7.044 -12.227  1.00 86.12           H  
ATOM   1479  HA3 GLY A  93      -4.730  -8.723 -11.777  1.00 86.12           H  
ATOM   1480  C   GLY A  93      -6.151  -7.295 -11.056  1.00 86.12           C  
ATOM   1481  O   GLY A  93      -5.784  -7.251  -9.882  1.00 86.12           O  
ATOM   1482  N   SER A  94      -7.376  -6.934 -11.452  1.00 83.81           N  
ATOM   1483  H   SER A  94      -7.566  -6.938 -12.444  1.00 83.81           H  
ATOM   1484  CA  SER A  94      -8.526  -6.714 -10.561  1.00 83.81           C  
ATOM   1485  HA  SER A  94      -8.182  -6.725  -9.527  1.00 83.81           H  
ATOM   1486  C   SER A  94      -9.584  -7.822 -10.669  1.00 83.81           C  
ATOM   1487  CB  SER A  94      -9.154  -5.338 -10.816  1.00 83.81           C  
ATOM   1488  HB2 SER A  94      -8.394  -4.564 -10.708  1.00 83.81           H  
ATOM   1489  HB3 SER A  94      -9.932  -5.163 -10.073  1.00 83.81           H  
ATOM   1490  O   SER A  94     -10.611  -7.760  -9.992  1.00 83.81           O  
ATOM   1491  OG  SER A  94      -9.730  -5.259 -12.107  1.00 83.81           O  
ATOM   1492  HG  SER A  94      -9.097  -4.873 -12.716  1.00 83.81           H  
ATOM   1493  N   SER A  95      -9.355  -8.844 -11.505  1.00 89.62           N  
ATOM   1494  H   SER A  95      -8.486  -8.881 -12.018  1.00 89.62           H  
ATOM   1495  CA  SER A  95     -10.330  -9.913 -11.706  1.00 89.62           C  
ATOM   1496  HA  SER A  95     -11.279  -9.431 -11.939  1.00 89.62           H  
ATOM   1497  C   SER A  95     -10.523 -10.738 -10.436  1.00 89.62           C  
ATOM   1498  CB  SER A  95      -9.999 -10.818 -12.900  1.00 89.62           C  
ATOM   1499  HB2 SER A  95     -10.854 -11.466 -13.089  1.00 89.62           H  
ATOM   1500  HB3 SER A  95      -9.824 -10.209 -13.787  1.00 89.62           H  
ATOM   1501  O   SER A  95      -9.577 -11.157  -9.763  1.00 89.62           O  
ATOM   1502  OG  SER A  95      -8.877 -11.639 -12.659  1.00 89.62           O  
ATOM   1503  HG  SER A  95      -8.106 -11.069 -12.699  1.00 89.62           H  
ATOM   1504  N   GLU A  96     -11.784 -11.041 -10.151  1.00 89.44           N  
ATOM   1505  H   GLU A  96     -12.515 -10.608 -10.698  1.00 89.44           H  
ATOM   1506  CA  GLU A  96     -12.173 -11.926  -9.057  1.00 89.44           C  
ATOM   1507  HA  GLU A  96     -11.836 -11.500  -8.112  1.00 89.44           H  
ATOM   1508  C   GLU A  96     -11.542 -13.323  -9.192  1.00 89.44           C  
ATOM   1509  CB  GLU A  96     -13.703 -11.988  -9.068  1.00 89.44           C  
ATOM   1510  HB2 GLU A  96     -14.105 -11.012  -8.796  1.00 89.44           H  
ATOM   1511  HB3 GLU A  96     -14.030 -12.206 -10.085  1.00 89.44           H  
ATOM   1512  O   GLU A  96     -11.242 -13.967  -8.191  1.00 89.44           O  
ATOM   1513  CG  GLU A  96     -14.314 -13.054  -8.163  1.00 89.44           C  
ATOM   1514  HG2 GLU A  96     -13.919 -14.041  -8.404  1.00 89.44           H  
ATOM   1515  HG3 GLU A  96     -15.375 -13.081  -8.412  1.00 89.44           H  
ATOM   1516  CD  GLU A  96     -14.194 -12.787  -6.666  1.00 89.44           C  
ATOM   1517  OE1 GLU A  96     -15.129 -13.266  -5.989  1.00 89.44           O  
ATOM   1518  OE2 GLU A  96     -13.217 -12.136  -6.227  1.00 89.44           O  
ATOM   1519  N   THR A  97     -11.288 -13.782 -10.418  1.00 92.25           N  
ATOM   1520  H   THR A  97     -11.602 -13.234 -11.206  1.00 92.25           H  
ATOM   1521  CA  THR A  97     -10.607 -15.051 -10.706  1.00 92.25           C  
ATOM   1522  HA  THR A  97     -11.090 -15.850 -10.144  1.00 92.25           H  
ATOM   1523  C   THR A  97      -9.140 -15.025 -10.285  1.00 92.25           C  
ATOM   1524  CB  THR A  97     -10.768 -15.361 -12.197  1.00 92.25           C  
ATOM   1525  HB  THR A  97     -10.525 -14.475 -12.783  1.00 92.25           H  
ATOM   1526  O   THR A  97      -8.683 -15.941  -9.598  1.00 92.25           O  
ATOM   1527  CG2 THR A  97      -9.926 -16.528 -12.706  1.00 92.25           C  
ATOM   1528 HG21 THR A  97     -10.204 -16.741 -13.738  1.00 92.25           H  
ATOM   1529 HG22 THR A  97     -10.088 -17.408 -12.083  1.00 92.25           H  
ATOM   1530 HG23 THR A  97      -8.870 -16.258 -12.684  1.00 92.25           H  
ATOM   1531  OG1 THR A  97     -12.125 -15.672 -12.364  1.00 92.25           O  
ATOM   1532  HG1 THR A  97     -12.316 -15.602 -13.303  1.00 92.25           H  
ATOM   1533  N   PHE A  98      -8.404 -13.960 -10.619  1.00 92.56           N  
ATOM   1534  H   PHE A  98      -8.831 -13.207 -11.140  1.00 92.56           H  
ATOM   1535  CA  PHE A  98      -7.014 -13.792 -10.191  1.00 92.56           C  
ATOM   1536  HA  PHE A  98      -6.450 -14.685 -10.460  1.00 92.56           H  
ATOM   1537  C   PHE A  98      -6.904 -13.625  -8.670  1.00 92.56           C  
ATOM   1538  CB  PHE A  98      -6.417 -12.594 -10.934  1.00 92.56           C  
ATOM   1539  HB2 PHE A  98      -6.995 -11.701 -10.696  1.00 92.56           H  
ATOM   1540  HB3 PHE A  98      -6.498 -12.769 -12.007  1.00 92.56           H  
ATOM   1541  O   PHE A  98      -6.103 -14.306  -8.025  1.00 92.56           O  
ATOM   1542  CG  PHE A  98      -4.964 -12.333 -10.613  1.00 92.56           C  
ATOM   1543  CD1 PHE A  98      -4.605 -11.282  -9.752  1.00 92.56           C  
ATOM   1544  HD1 PHE A  98      -5.366 -10.665  -9.296  1.00 92.56           H  
ATOM   1545  CD2 PHE A  98      -3.969 -13.150 -11.176  1.00 92.56           C  
ATOM   1546  HD2 PHE A  98      -4.253 -13.953 -11.840  1.00 92.56           H  
ATOM   1547  CE1 PHE A  98      -3.250 -11.046  -9.472  1.00 92.56           C  
ATOM   1548  HE1 PHE A  98      -2.986 -10.266  -8.772  1.00 92.56           H  
ATOM   1549  CE2 PHE A  98      -2.612 -12.899 -10.911  1.00 92.56           C  
ATOM   1550  HE2 PHE A  98      -1.852 -13.508 -11.377  1.00 92.56           H  
ATOM   1551  CZ  PHE A  98      -2.250 -11.841 -10.061  1.00 92.56           C  
ATOM   1552  HZ  PHE A  98      -1.209 -11.646  -9.850  1.00 92.56           H  
ATOM   1553  N   ASN A  99      -7.761 -12.789  -8.078  1.00 89.88           N  
ATOM   1554  H   ASN A  99      -8.383 -12.245  -8.657  1.00 89.88           H  
ATOM   1555  CA  ASN A  99      -7.779 -12.576  -6.633  1.00 89.88           C  
ATOM   1556  HA  ASN A  99      -6.761 -12.358  -6.309  1.00 89.88           H  
ATOM   1557  C   ASN A  99      -8.205 -13.850  -5.871  1.00 89.88           C  
ATOM   1558  CB  ASN A  99      -8.656 -11.347  -6.324  1.00 89.88           C  
ATOM   1559  HB2 ASN A  99      -9.626 -11.452  -6.810  1.00 89.88           H  
ATOM   1560  HB3 ASN A  99      -8.818 -11.294  -5.247  1.00 89.88           H  
ATOM   1561  O   ASN A  99      -7.551 -14.228  -4.899  1.00 89.88           O  
ATOM   1562  CG  ASN A  99      -8.019 -10.021  -6.727  1.00 89.88           C  
ATOM   1563  ND2 ASN A  99      -8.815  -9.004  -6.956  1.00 89.88           N  
ATOM   1564 HD21 ASN A  99      -8.407  -8.088  -7.076  1.00 89.88           H  
ATOM   1565 HD22 ASN A  99      -9.818  -9.091  -6.880  1.00 89.88           H  
ATOM   1566  OD1 ASN A  99      -6.806  -9.871  -6.783  1.00 89.88           O  
ATOM   1567  N   SER A 100      -9.218 -14.589  -6.343  1.00 90.00           N  
ATOM   1568  H   SER A 100      -9.746 -14.232  -7.126  1.00 90.00           H  
ATOM   1569  CA  SER A 100      -9.637 -15.874  -5.748  1.00 90.00           C  
ATOM   1570  HA  SER A 100      -9.866 -15.717  -4.694  1.00 90.00           H  
ATOM   1571  C   SER A 100      -8.559 -16.945  -5.815  1.00 90.00           C  
ATOM   1572  CB  SER A 100     -10.882 -16.443  -6.431  1.00 90.00           C  
ATOM   1573  HB2 SER A 100     -10.715 -16.534  -7.505  1.00 90.00           H  
ATOM   1574  HB3 SER A 100     -11.094 -17.431  -6.024  1.00 90.00           H  
ATOM   1575  O   SER A 100      -8.395 -17.698  -4.854  1.00 90.00           O  
ATOM   1576  OG  SER A 100     -11.987 -15.609  -6.186  1.00 90.00           O  
ATOM   1577  HG  SER A 100     -11.943 -14.904  -6.836  1.00 90.00           H  
ATOM   1578  N   PHE A 101      -7.811 -17.013  -6.919  1.00 92.94           N  
ATOM   1579  H   PHE A 101      -8.014 -16.394  -7.691  1.00 92.94           H  
ATOM   1580  CA  PHE A 101      -6.664 -17.908  -7.031  1.00 92.94           C  
ATOM   1581  HA  PHE A 101      -6.991 -18.934  -6.863  1.00 92.94           H  
ATOM   1582  C   PHE A 101      -5.611 -17.588  -5.967  1.00 92.94           C  
ATOM   1583  CB  PHE A 101      -6.075 -17.808  -8.442  1.00 92.94           C  
ATOM   1584  HB2 PHE A 101      -6.809 -18.185  -9.154  1.00 92.94           H  
ATOM   1585  HB3 PHE A 101      -5.884 -16.764  -8.688  1.00 92.94           H  
ATOM   1586  O   PHE A 101      -5.175 -18.485  -5.248  1.00 92.94           O  
ATOM   1587  CG  PHE A 101      -4.785 -18.583  -8.596  1.00 92.94           C  
ATOM   1588  CD1 PHE A 101      -3.543 -17.957  -8.365  1.00 92.94           C  
ATOM   1589  HD1 PHE A 101      -3.507 -16.909  -8.106  1.00 92.94           H  
ATOM   1590  CD2 PHE A 101      -4.829 -19.948  -8.924  1.00 92.94           C  
ATOM   1591  HD2 PHE A 101      -5.778 -20.435  -9.090  1.00 92.94           H  
ATOM   1592  CE1 PHE A 101      -2.350 -18.694  -8.468  1.00 92.94           C  
ATOM   1593  HE1 PHE A 101      -1.401 -18.213  -8.288  1.00 92.94           H  
ATOM   1594  CE2 PHE A 101      -3.638 -20.680  -9.034  1.00 92.94           C  
ATOM   1595  HE2 PHE A 101      -3.688 -21.727  -9.294  1.00 92.94           H  
ATOM   1596  CZ  PHE A 101      -2.398 -20.059  -8.804  1.00 92.94           C  
ATOM   1597  HZ  PHE A 101      -1.485 -20.630  -8.883  1.00 92.94           H  
ATOM   1598  N   LEU A 102      -5.239 -16.312  -5.821  1.00 91.50           N  
ATOM   1599  H   LEU A 102      -5.650 -15.618  -6.429  1.00 91.50           H  
ATOM   1600  CA  LEU A 102      -4.242 -15.883  -4.840  1.00 91.50           C  
ATOM   1601  HA  LEU A 102      -3.342 -16.481  -4.975  1.00 91.50           H  
ATOM   1602  C   LEU A 102      -4.688 -16.128  -3.391  1.00 91.50           C  
ATOM   1603  CB  LEU A 102      -3.913 -14.403  -5.080  1.00 91.50           C  
ATOM   1604  HB2 LEU A 102      -4.852 -13.861  -5.193  1.00 91.50           H  
ATOM   1605  HB3 LEU A 102      -3.396 -14.009  -4.206  1.00 91.50           H  
ATOM   1606  O   LEU A 102      -3.856 -16.534  -2.580  1.00 91.50           O  
ATOM   1607  CG  LEU A 102      -3.050 -14.128  -6.320  1.00 91.50           C  
ATOM   1608  HG  LEU A 102      -3.532 -14.531  -7.211  1.00 91.50           H  
ATOM   1609  CD1 LEU A 102      -2.904 -12.619  -6.479  1.00 91.50           C  
ATOM   1610 HD11 LEU A 102      -2.270 -12.407  -7.340  1.00 91.50           H  
ATOM   1611 HD12 LEU A 102      -3.885 -12.174  -6.648  1.00 91.50           H  
ATOM   1612 HD13 LEU A 102      -2.465 -12.186  -5.579  1.00 91.50           H  
ATOM   1613  CD2 LEU A 102      -1.645 -14.728  -6.208  1.00 91.50           C  
ATOM   1614 HD21 LEU A 102      -1.056 -14.433  -7.077  1.00 91.50           H  
ATOM   1615 HD22 LEU A 102      -1.697 -15.817  -6.188  1.00 91.50           H  
ATOM   1616 HD23 LEU A 102      -1.159 -14.369  -5.301  1.00 91.50           H  
ATOM   1617  N   ARG A 103      -5.977 -15.948  -3.073  1.00 86.44           N  
ATOM   1618  H   ARG A 103      -6.577 -15.536  -3.774  1.00 86.44           H  
ATOM   1619  CA  ARG A 103      -6.551 -16.262  -1.750  1.00 86.44           C  
ATOM   1620  HA  ARG A 103      -5.964 -15.764  -0.978  1.00 86.44           H  
ATOM   1621  C   ARG A 103      -6.483 -17.754  -1.436  1.00 86.44           C  
ATOM   1622  CB  ARG A 103      -8.001 -15.760  -1.662  1.00 86.44           C  
ATOM   1623  HB2 ARG A 103      -8.469 -16.168  -0.766  1.00 86.44           H  
ATOM   1624  HB3 ARG A 103      -8.561 -16.099  -2.534  1.00 86.44           H  
ATOM   1625  O   ARG A 103      -5.890 -18.141  -0.432  1.00 86.44           O  
ATOM   1626  CG  ARG A 103      -8.038 -14.233  -1.574  1.00 86.44           C  
ATOM   1627  HG2 ARG A 103      -7.508 -13.803  -2.424  1.00 86.44           H  
ATOM   1628  HG3 ARG A 103      -7.531 -13.936  -0.656  1.00 86.44           H  
ATOM   1629  CD  ARG A 103      -9.455 -13.663  -1.521  1.00 86.44           C  
ATOM   1630  HD2 ARG A 103      -9.980 -14.151  -0.701  1.00 86.44           H  
ATOM   1631  HD3 ARG A 103      -9.386 -12.599  -1.296  1.00 86.44           H  
ATOM   1632  NE  ARG A 103     -10.237 -13.886  -2.752  1.00 86.44           N  
ATOM   1633  HE  ARG A 103     -10.525 -14.838  -2.928  1.00 86.44           H  
ATOM   1634  NH1 ARG A 103     -10.663 -11.690  -3.380  1.00 86.44           N  
ATOM   1635 HH11 ARG A 103     -10.343 -11.373  -2.477  1.00 86.44           H  
ATOM   1636 HH12 ARG A 103     -11.330 -11.094  -3.849  1.00 86.44           H  
ATOM   1637  NH2 ARG A 103     -11.629 -13.360  -4.450  1.00 86.44           N  
ATOM   1638 HH21 ARG A 103     -11.860 -14.330  -4.611  1.00 86.44           H  
ATOM   1639 HH22 ARG A 103     -12.175 -12.692  -4.974  1.00 86.44           H  
ATOM   1640  CZ  ARG A 103     -10.828 -12.973  -3.507  1.00 86.44           C  
ATOM   1641  N   ARG A 104      -7.019 -18.600  -2.324  1.00 87.00           N  
ATOM   1642  H   ARG A 104      -7.449 -18.205  -3.148  1.00 87.00           H  
ATOM   1643  CA  ARG A 104      -7.016 -20.065  -2.149  1.00 87.00           C  
ATOM   1644  HA  ARG A 104      -7.491 -20.319  -1.202  1.00 87.00           H  
ATOM   1645  C   ARG A 104      -5.597 -20.617  -2.063  1.00 87.00           C  
ATOM   1646  CB  ARG A 104      -7.785 -20.739  -3.291  1.00 87.00           C  
ATOM   1647  HB2 ARG A 104      -7.416 -20.368  -4.247  1.00 87.00           H  
ATOM   1648  HB3 ARG A 104      -7.613 -21.814  -3.248  1.00 87.00           H  
ATOM   1649  O   ARG A 104      -5.294 -21.391  -1.164  1.00 87.00           O  
ATOM   1650  CG  ARG A 104      -9.293 -20.483  -3.174  1.00 87.00           C  
ATOM   1651  HG2 ARG A 104      -9.663 -20.936  -2.255  1.00 87.00           H  
ATOM   1652  HG3 ARG A 104      -9.489 -19.411  -3.141  1.00 87.00           H  
ATOM   1653  CD  ARG A 104     -10.019 -21.090  -4.375  1.00 87.00           C  
ATOM   1654  HD2 ARG A 104      -9.831 -22.164  -4.391  1.00 87.00           H  
ATOM   1655  HD3 ARG A 104      -9.617 -20.644  -5.285  1.00 87.00           H  
ATOM   1656  NE  ARG A 104     -11.470 -20.840  -4.300  1.00 87.00           N  
ATOM   1657  HE  ARG A 104     -11.802 -20.395  -3.456  1.00 87.00           H  
ATOM   1658  NH1 ARG A 104     -12.045 -21.776  -6.313  1.00 87.00           N  
ATOM   1659 HH11 ARG A 104     -12.746 -22.014  -7.000  1.00 87.00           H  
ATOM   1660 HH12 ARG A 104     -11.077 -22.030  -6.449  1.00 87.00           H  
ATOM   1661  NH2 ARG A 104     -13.625 -20.864  -5.025  1.00 87.00           N  
ATOM   1662 HH21 ARG A 104     -14.320 -21.109  -5.716  1.00 87.00           H  
ATOM   1663 HH22 ARG A 104     -13.911 -20.394  -4.178  1.00 87.00           H  
ATOM   1664  CZ  ARG A 104     -12.370 -21.160  -5.209  1.00 87.00           C  
ATOM   1665  N   ALA A 105      -4.697 -20.143  -2.923  1.00 89.56           N  
ATOM   1666  H   ALA A 105      -5.003 -19.515  -3.653  1.00 89.56           H  
ATOM   1667  CA  ALA A 105      -3.295 -20.531  -2.881  1.00 89.56           C  
ATOM   1668  HA  ALA A 105      -3.239 -21.617  -2.943  1.00 89.56           H  
ATOM   1669  C   ALA A 105      -2.606 -20.110  -1.567  1.00 89.56           C  
ATOM   1670  CB  ALA A 105      -2.601 -19.943  -4.112  1.00 89.56           C  
ATOM   1671  HB1 ALA A 105      -3.100 -20.289  -5.017  1.00 89.56           H  
ATOM   1672  HB2 ALA A 105      -1.566 -20.284  -4.132  1.00 89.56           H  
ATOM   1673  HB3 ALA A 105      -2.633 -18.854  -4.074  1.00 89.56           H  
ATOM   1674  O   ALA A 105      -1.763 -20.856  -1.070  1.00 89.56           O  
ATOM   1675  N   GLN A 106      -2.948 -18.956  -0.975  1.00 87.19           N  
ATOM   1676  H   GLN A 106      -3.632 -18.358  -1.416  1.00 87.19           H  
ATOM   1677  CA  GLN A 106      -2.446 -18.562   0.351  1.00 87.19           C  
ATOM   1678  HA  GLN A 106      -1.359 -18.643   0.342  1.00 87.19           H  
ATOM   1679  C   GLN A 106      -2.964 -19.511   1.442  1.00 87.19           C  
ATOM   1680  CB  GLN A 106      -2.802 -17.091   0.646  1.00 87.19           C  
ATOM   1681  HB2 GLN A 106      -2.454 -16.489  -0.194  1.00 87.19           H  
ATOM   1682  HB3 GLN A 106      -3.883 -16.976   0.729  1.00 87.19           H  
ATOM   1683  O   GLN A 106      -2.163 -20.004   2.235  1.00 87.19           O  
ATOM   1684  CG  GLN A 106      -2.137 -16.554   1.927  1.00 87.19           C  
ATOM   1685  HG2 GLN A 106      -1.069 -16.763   1.881  1.00 87.19           H  
ATOM   1686  HG3 GLN A 106      -2.543 -17.075   2.794  1.00 87.19           H  
ATOM   1687  CD  GLN A 106      -2.327 -15.048   2.147  1.00 87.19           C  
ATOM   1688  NE2 GLN A 106      -1.400 -14.391   2.810  1.00 87.19           N  
ATOM   1689 HE21 GLN A 106      -1.563 -13.405   2.958  1.00 87.19           H  
ATOM   1690 HE22 GLN A 106      -0.561 -14.854   3.129  1.00 87.19           H  
ATOM   1691  OE1 GLN A 106      -3.305 -14.430   1.761  1.00 87.19           O  
ATOM   1692  N   GLN A 107      -4.262 -19.831   1.437  1.00 83.19           N  
ATOM   1693  H   GLN A 107      -4.856 -19.395   0.746  1.00 83.19           H  
ATOM   1694  CA  GLN A 107      -4.890 -20.771   2.379  1.00 83.19           C  
ATOM   1695  HA  GLN A 107      -4.739 -20.406   3.396  1.00 83.19           H  
ATOM   1696  C   GLN A 107      -4.237 -22.164   2.303  1.00 83.19           C  
ATOM   1697  CB  GLN A 107      -6.408 -20.833   2.109  1.00 83.19           C  
ATOM   1698  HB2 GLN A 107      -6.852 -21.624   2.715  1.00 83.19           H  
ATOM   1699  HB3 GLN A 107      -6.576 -21.072   1.059  1.00 83.19           H  
ATOM   1700  O   GLN A 107      -3.719 -22.655   3.306  1.00 83.19           O  
ATOM   1701  CG  GLN A 107      -7.102 -19.503   2.456  1.00 83.19           C  
ATOM   1702  HG2 GLN A 107      -6.526 -18.682   2.030  1.00 83.19           H  
ATOM   1703  HG3 GLN A 107      -7.111 -19.389   3.540  1.00 83.19           H  
ATOM   1704  CD  GLN A 107      -8.529 -19.354   1.928  1.00 83.19           C  
ATOM   1705  NE2 GLN A 107      -9.285 -18.404   2.438  1.00 83.19           N  
ATOM   1706 HE21 GLN A 107      -8.956 -17.792   3.171  1.00 83.19           H  
ATOM   1707 HE22 GLN A 107     -10.238 -18.341   2.107  1.00 83.19           H  
ATOM   1708  OE1 GLN A 107      -8.974 -20.031   1.013  1.00 83.19           O  
ATOM   1709  N   GLU A 108      -4.147 -22.748   1.102  1.00 83.94           N  
ATOM   1710  H   GLU A 108      -4.601 -22.294   0.322  1.00 83.94           H  
ATOM   1711  CA  GLU A 108      -3.462 -24.027   0.842  1.00 83.94           C  
ATOM   1712  HA  GLU A 108      -3.978 -24.836   1.358  1.00 83.94           H  
ATOM   1713  C   GLU A 108      -1.996 -24.029   1.313  1.00 83.94           C  
ATOM   1714  CB  GLU A 108      -3.451 -24.313  -0.672  1.00 83.94           C  
ATOM   1715  HB2 GLU A 108      -3.081 -23.427  -1.188  1.00 83.94           H  
ATOM   1716  HB3 GLU A 108      -2.741 -25.120  -0.851  1.00 83.94           H  
ATOM   1717  O   GLU A 108      -1.502 -25.031   1.829  1.00 83.94           O  
ATOM   1718  CG  GLU A 108      -4.792 -24.733  -1.299  1.00 83.94           C  
ATOM   1719  HG2 GLU A 108      -5.098 -25.685  -0.865  1.00 83.94           H  
ATOM   1720  HG3 GLU A 108      -5.554 -23.992  -1.057  1.00 83.94           H  
ATOM   1721  CD  GLU A 108      -4.677 -24.881  -2.831  1.00 83.94           C  
ATOM   1722  OE1 GLU A 108      -5.707 -24.754  -3.534  1.00 83.94           O  
ATOM   1723  OE2 GLU A 108      -3.548 -25.114  -3.332  1.00 83.94           O  
ATOM   1724  N   THR A 109      -1.284 -22.911   1.134  1.00 85.62           N  
ATOM   1725  H   THR A 109      -1.757 -22.121   0.717  1.00 85.62           H  
ATOM   1726  CA  THR A 109       0.152 -22.807   1.447  1.00 85.62           C  
ATOM   1727  HA  THR A 109       0.660 -23.699   1.081  1.00 85.62           H  
ATOM   1728  C   THR A 109       0.434 -22.693   2.934  1.00 85.62           C  
ATOM   1729  CB  THR A 109       0.771 -21.578   0.776  1.00 85.62           C  
ATOM   1730  HB  THR A 109       0.230 -20.678   1.070  1.00 85.62           H  
ATOM   1731  O   THR A 109       1.424 -23.249   3.414  1.00 85.62           O  
ATOM   1732  CG2 THR A 109       2.257 -21.392   1.098  1.00 85.62           C  
ATOM   1733 HG21 THR A 109       2.779 -22.335   0.938  1.00 85.62           H  
ATOM   1734 HG22 THR A 109       2.691 -20.615   0.469  1.00 85.62           H  
ATOM   1735 HG23 THR A 109       2.377 -21.077   2.135  1.00 85.62           H  
ATOM   1736  OG1 THR A 109       0.673 -21.734  -0.611  1.00 85.62           O  
ATOM   1737  HG1 THR A 109      -0.260 -21.653  -0.821  1.00 85.62           H  
ATOM   1738  N   GLN A 110      -0.371 -21.894   3.633  1.00 79.25           N  
ATOM   1739  H   GLN A 110      -1.158 -21.470   3.164  1.00 79.25           H  
ATOM   1740  CA  GLN A 110      -0.150 -21.558   5.037  1.00 79.25           C  
ATOM   1741  HA  GLN A 110       0.919 -21.583   5.249  1.00 79.25           H  
ATOM   1742  C   GLN A 110      -0.801 -22.590   5.969  1.00 79.25           C  
ATOM   1743  CB  GLN A 110      -0.646 -20.124   5.301  1.00 79.25           C  
ATOM   1744  HB2 GLN A 110      -0.465 -19.869   6.345  1.00 79.25           H  
ATOM   1745  HB3 GLN A 110      -1.722 -20.095   5.130  1.00 79.25           H  
ATOM   1746  O   GLN A 110      -0.438 -22.645   7.138  1.00 79.25           O  
ATOM   1747  CG  GLN A 110       0.017 -19.048   4.413  1.00 79.25           C  
ATOM   1748  HG2 GLN A 110      -0.549 -18.122   4.517  1.00 79.25           H  
ATOM   1749  HG3 GLN A 110      -0.043 -19.333   3.362  1.00 79.25           H  
ATOM   1750  CD  GLN A 110       1.477 -18.730   4.723  1.00 79.25           C  
ATOM   1751  NE2 GLN A 110       2.107 -17.915   3.901  1.00 79.25           N  
ATOM   1752 HE21 GLN A 110       1.643 -17.538   3.088  1.00 79.25           H  
ATOM   1753 HE22 GLN A 110       3.042 -17.636   4.160  1.00 79.25           H  
ATOM   1754  OE1 GLN A 110       2.088 -19.183   5.677  1.00 79.25           O  
ATOM   1755  N   GLN A 111      -1.729 -23.412   5.451  1.00 77.62           N  
ATOM   1756  H   GLN A 111      -2.007 -23.264   4.491  1.00 77.62           H  
ATOM   1757  CA  GLN A 111      -2.456 -24.459   6.186  1.00 77.62           C  
ATOM   1758  HA  GLN A 111      -3.271 -24.779   5.538  1.00 77.62           H  
ATOM   1759  C   GLN A 111      -3.156 -23.938   7.455  1.00 77.62           C  
ATOM   1760  CB  GLN A 111      -1.562 -25.694   6.421  1.00 77.62           C  
ATOM   1761  HB2 GLN A 111      -0.702 -25.415   7.029  1.00 77.62           H  
ATOM   1762  HB3 GLN A 111      -2.135 -26.447   6.961  1.00 77.62           H  
ATOM   1763  O   GLN A 111      -3.360 -24.673   8.418  1.00 77.62           O  
ATOM   1764  CG  GLN A 111      -1.082 -26.320   5.100  1.00 77.62           C  
ATOM   1765  HG2 GLN A 111      -1.951 -26.530   4.478  1.00 77.62           H  
ATOM   1766  HG3 GLN A 111      -0.445 -25.615   4.565  1.00 77.62           H  
ATOM   1767  CD  GLN A 111      -0.294 -27.613   5.297  1.00 77.62           C  
ATOM   1768  NE2 GLN A 111      -0.358 -28.529   4.353  1.00 77.62           N  
ATOM   1769 HE21 GLN A 111      -0.972 -28.393   3.563  1.00 77.62           H  
ATOM   1770 HE22 GLN A 111       0.091 -29.410   4.559  1.00 77.62           H  
ATOM   1771  OE1 GLN A 111       0.416 -27.830   6.264  1.00 77.62           O  
ATOM   1772  N   VAL A 112      -3.532 -22.655   7.445  1.00 74.88           N  
ATOM   1773  H   VAL A 112      -3.385 -22.129   6.596  1.00 74.88           H  
ATOM   1774  CA  VAL A 112      -4.279 -22.012   8.529  1.00 74.88           C  
ATOM   1775  HA  VAL A 112      -3.813 -22.292   9.474  1.00 74.88           H  
ATOM   1776  C   VAL A 112      -5.722 -22.530   8.480  1.00 74.88           C  
ATOM   1777  CB  VAL A 112      -4.213 -20.477   8.406  1.00 74.88           C  
ATOM   1778  HB  VAL A 112      -4.560 -20.179   7.417  1.00 74.88           H  
ATOM   1779  O   VAL A 112      -6.366 -22.370   7.438  1.00 74.88           O  
ATOM   1780  CG1 VAL A 112      -5.064 -19.765   9.460  1.00 74.88           C  
ATOM   1781 HG11 VAL A 112      -4.935 -18.686   9.378  1.00 74.88           H  
ATOM   1782 HG12 VAL A 112      -6.118 -19.994   9.301  1.00 74.88           H  
ATOM   1783 HG13 VAL A 112      -4.781 -20.086  10.462  1.00 74.88           H  
ATOM   1784  CG2 VAL A 112      -2.769 -19.982   8.583  1.00 74.88           C  
ATOM   1785 HG21 VAL A 112      -2.418 -20.222   9.586  1.00 74.88           H  
ATOM   1786 HG22 VAL A 112      -2.725 -18.903   8.434  1.00 74.88           H  
ATOM   1787 HG23 VAL A 112      -2.113 -20.465   7.859  1.00 74.88           H  
ATOM   1788  N   PRO A 113      -6.240 -23.159   9.551  1.00 80.06           N  
ATOM   1789  CA  PRO A 113      -7.633 -23.591   9.602  1.00 80.06           C  
ATOM   1790  HA  PRO A 113      -7.867 -24.224   8.746  1.00 80.06           H  
ATOM   1791  C   PRO A 113      -8.556 -22.369   9.603  1.00 80.06           C  
ATOM   1792  CB  PRO A 113      -7.756 -24.402  10.898  1.00 80.06           C  
ATOM   1793  HB2 PRO A 113      -8.754 -24.342  11.333  1.00 80.06           H  
ATOM   1794  HB3 PRO A 113      -7.487 -25.440  10.705  1.00 80.06           H  
ATOM   1795  O   PRO A 113      -8.214 -21.353  10.203  1.00 80.06           O  
ATOM   1796  CG  PRO A 113      -6.706 -23.769  11.813  1.00 80.06           C  
ATOM   1797  HG2 PRO A 113      -7.113 -22.871  12.278  1.00 80.06           H  
ATOM   1798  HG3 PRO A 113      -6.356 -24.465  12.575  1.00 80.06           H  
ATOM   1799  CD  PRO A 113      -5.593 -23.386  10.839  1.00 80.06           C  
ATOM   1800  HD2 PRO A 113      -4.882 -24.207  10.747  1.00 80.06           H  
ATOM   1801  HD3 PRO A 113      -5.093 -22.488  11.201  1.00 80.06           H  
ATOM   1802  N   THR A 114      -9.726 -22.462   8.963  1.00 85.56           N  
ATOM   1803  H   THR A 114      -9.944 -23.307   8.455  1.00 85.56           H  
ATOM   1804  CA  THR A 114     -10.796 -21.462   9.122  1.00 85.56           C  
ATOM   1805  HA  THR A 114     -10.380 -20.462   8.994  1.00 85.56           H  
ATOM   1806  C   THR A 114     -11.370 -21.573  10.531  1.00 85.56           C  
ATOM   1807  CB  THR A 114     -11.901 -21.629   8.067  1.00 85.56           C  
ATOM   1808  HB  THR A 114     -12.207 -22.675   8.020  1.00 85.56           H  
ATOM   1809  O   THR A 114     -12.070 -22.535  10.841  1.00 85.56           O  
ATOM   1810  CG2 THR A 114     -13.134 -20.761   8.324  1.00 85.56           C  
ATOM   1811 HG21 THR A 114     -12.833 -19.743   8.572  1.00 85.56           H  
ATOM   1812 HG22 THR A 114     -13.776 -20.748   7.443  1.00 85.56           H  
ATOM   1813 HG23 THR A 114     -13.707 -21.169   9.157  1.00 85.56           H  
ATOM   1814  OG1 THR A 114     -11.410 -21.237   6.807  1.00 85.56           O  
ATOM   1815  HG1 THR A 114     -11.562 -20.291   6.748  1.00 85.56           H  
ATOM   1816  N   GLU A 115     -11.072 -20.588  11.372  1.00 90.12           N  
ATOM   1817  H   GLU A 115     -10.458 -19.850  11.058  1.00 90.12           H  
ATOM   1818  CA  GLU A 115     -11.537 -20.490  12.758  1.00 90.12           C  
ATOM   1819  HA  GLU A 115     -12.461 -21.059  12.856  1.00 90.12           H  
ATOM   1820  C   GLU A 115     -11.871 -19.030  13.103  1.00 90.12           C  
ATOM   1821  CB  GLU A 115     -10.506 -21.122  13.721  1.00 90.12           C  
ATOM   1822  HB2 GLU A 115     -10.394 -22.171  13.444  1.00 90.12           H  
ATOM   1823  HB3 GLU A 115     -10.907 -21.083  14.734  1.00 90.12           H  
ATOM   1824  O   GLU A 115     -11.323 -18.107  12.493  1.00 90.12           O  
ATOM   1825  CG  GLU A 115      -9.118 -20.453  13.708  1.00 90.12           C  
ATOM   1826  HG2 GLU A 115      -9.230 -19.431  14.069  1.00 90.12           H  
ATOM   1827  HG3 GLU A 115      -8.758 -20.412  12.680  1.00 90.12           H  
ATOM   1828  CD  GLU A 115      -8.046 -21.164  14.558  1.00 90.12           C  
ATOM   1829  OE1 GLU A 115      -6.933 -20.596  14.662  1.00 90.12           O  
ATOM   1830  OE2 GLU A 115      -8.306 -22.281  15.064  1.00 90.12           O  
ATOM   1831  N   GLU A 116     -12.787 -18.810  14.052  1.00 94.06           N  
ATOM   1832  H   GLU A 116     -13.183 -19.596  14.549  1.00 94.06           H  
ATOM   1833  CA  GLU A 116     -13.105 -17.467  14.551  1.00 94.06           C  
ATOM   1834  HA  GLU A 116     -13.198 -16.787  13.704  1.00 94.06           H  
ATOM   1835  C   GLU A 116     -11.980 -16.940  15.448  1.00 94.06           C  
ATOM   1836  CB  GLU A 116     -14.429 -17.433  15.334  1.00 94.06           C  
ATOM   1837  HB2 GLU A 116     -14.460 -16.492  15.882  1.00 94.06           H  
ATOM   1838  HB3 GLU A 116     -14.447 -18.252  16.053  1.00 94.06           H  
ATOM   1839  O   GLU A 116     -11.552 -17.597  16.399  1.00 94.06           O  
ATOM   1840  CG  GLU A 116     -15.675 -17.500  14.439  1.00 94.06           C  
ATOM   1841  HG2 GLU A 116     -15.607 -16.707  13.695  1.00 94.06           H  
ATOM   1842  HG3 GLU A 116     -15.681 -18.457  13.918  1.00 94.06           H  
ATOM   1843  CD  GLU A 116     -16.994 -17.328  15.220  1.00 94.06           C  
ATOM   1844  OE1 GLU A 116     -18.057 -17.564  14.604  1.00 94.06           O  
ATOM   1845  OE2 GLU A 116     -16.950 -16.946  16.415  1.00 94.06           O  
ATOM   1846  N   VAL A 117     -11.530 -15.719  15.172  1.00 95.50           N  
ATOM   1847  H   VAL A 117     -11.913 -15.245  14.366  1.00 95.50           H  
ATOM   1848  CA  VAL A 117     -10.436 -15.049  15.877  1.00 95.50           C  
ATOM   1849  HA  VAL A 117     -10.294 -15.541  16.839  1.00 95.50           H  
ATOM   1850  C   VAL A 117     -10.779 -13.593  16.164  1.00 95.50           C  
ATOM   1851  CB  VAL A 117      -9.108 -15.152  15.098  1.00 95.50           C  
ATOM   1852  HB  VAL A 117      -8.380 -14.498  15.578  1.00 95.50           H  
ATOM   1853  O   VAL A 117     -11.412 -12.904  15.364  1.00 95.50           O  
ATOM   1854  CG1 VAL A 117      -8.551 -16.575  15.168  1.00 95.50           C  
ATOM   1855 HG11 VAL A 117      -8.438 -16.887  16.206  1.00 95.50           H  
ATOM   1856 HG12 VAL A 117      -9.239 -17.262  14.676  1.00 95.50           H  
ATOM   1857 HG13 VAL A 117      -7.582 -16.633  14.671  1.00 95.50           H  
ATOM   1858  CG2 VAL A 117      -9.225 -14.735  13.626  1.00 95.50           C  
ATOM   1859 HG21 VAL A 117      -8.257 -14.823  13.132  1.00 95.50           H  
ATOM   1860 HG22 VAL A 117      -9.575 -13.705  13.555  1.00 95.50           H  
ATOM   1861 HG23 VAL A 117      -9.925 -15.387  13.105  1.00 95.50           H  
ATOM   1862  N   SER A 118     -10.318 -13.097  17.313  1.00 96.94           N  
ATOM   1863  H   SER A 118      -9.792 -13.705  17.925  1.00 96.94           H  
ATOM   1864  CA  SER A 118     -10.372 -11.668  17.620  1.00 96.94           C  
ATOM   1865  HA  SER A 118     -11.253 -11.248  17.135  1.00 96.94           H  
ATOM   1866  C   SER A 118      -9.128 -10.981  17.054  1.00 96.94           C  
ATOM   1867  CB  SER A 118     -10.534 -11.431  19.121  1.00 96.94           C  
ATOM   1868  HB2 SER A 118      -9.575 -11.541  19.628  1.00 96.94           H  
ATOM   1869  HB3 SER A 118     -11.235 -12.160  19.526  1.00 96.94           H  
ATOM   1870  O   SER A 118      -8.008 -11.255  17.490  1.00 96.94           O  
ATOM   1871  OG  SER A 118     -11.060 -10.136  19.336  1.00 96.94           O  
ATOM   1872  HG  SER A 118     -11.936 -10.120  18.945  1.00 96.94           H  
ATOM   1873  N   LEU A 119      -9.318 -10.114  16.060  1.00 97.56           N  
ATOM   1874  H   LEU A 119     -10.270  -9.933  15.776  1.00 97.56           H  
ATOM   1875  CA  LEU A 119      -8.256  -9.368  15.394  1.00 97.56           C  
ATOM   1876  HA  LEU A 119      -7.305  -9.841  15.638  1.00 97.56           H  
ATOM   1877  C   LEU A 119      -8.214  -7.925  15.913  1.00 97.56           C  
ATOM   1878  CB  LEU A 119      -8.454  -9.470  13.871  1.00 97.56           C  
ATOM   1879  HB2 LEU A 119      -9.408  -9.006  13.619  1.00 97.56           H  
ATOM   1880  HB3 LEU A 119      -8.520 -10.525  13.603  1.00 97.56           H  
ATOM   1881  O   LEU A 119      -9.229  -7.230  15.962  1.00 97.56           O  
ATOM   1882  CG  LEU A 119      -7.352  -8.815  13.017  1.00 97.56           C  
ATOM   1883  HG  LEU A 119      -7.294  -7.751  13.245  1.00 97.56           H  
ATOM   1884  CD1 LEU A 119      -5.977  -9.451  13.242  1.00 97.56           C  
ATOM   1885 HD11 LEU A 119      -6.040 -10.531  13.104  1.00 97.56           H  
ATOM   1886 HD12 LEU A 119      -5.623  -9.232  14.249  1.00 97.56           H  
ATOM   1887 HD13 LEU A 119      -5.257  -9.045  12.532  1.00 97.56           H  
ATOM   1888  CD2 LEU A 119      -7.702  -8.977  11.538  1.00 97.56           C  
ATOM   1889 HD21 LEU A 119      -6.969  -8.458  10.920  1.00 97.56           H  
ATOM   1890 HD22 LEU A 119      -8.686  -8.544  11.357  1.00 97.56           H  
ATOM   1891 HD23 LEU A 119      -7.729 -10.033  11.270  1.00 97.56           H  
ATOM   1892  N   GLU A 120      -7.017  -7.470  16.283  1.00 97.75           N  
ATOM   1893  H   GLU A 120      -6.226  -8.095  16.225  1.00 97.75           H  
ATOM   1894  CA  GLU A 120      -6.764  -6.087  16.687  1.00 97.75           C  
ATOM   1895  HA  GLU A 120      -7.669  -5.681  17.137  1.00 97.75           H  
ATOM   1896  C   GLU A 120      -6.418  -5.223  15.468  1.00 97.75           C  
ATOM   1897  CB  GLU A 120      -5.660  -6.050  17.759  1.00 97.75           C  
ATOM   1898  HB2 GLU A 120      -5.965  -6.677  18.597  1.00 97.75           H  
ATOM   1899  HB3 GLU A 120      -4.734  -6.452  17.347  1.00 97.75           H  
ATOM   1900  O   GLU A 120      -5.401  -5.434  14.802  1.00 97.75           O  
ATOM   1901  CG  GLU A 120      -5.409  -4.627  18.273  1.00 97.75           C  
ATOM   1902  HG2 GLU A 120      -5.053  -3.999  17.456  1.00 97.75           H  
ATOM   1903  HG3 GLU A 120      -6.349  -4.206  18.629  1.00 97.75           H  
ATOM   1904  CD  GLU A 120      -4.384  -4.607  19.411  1.00 97.75           C  
ATOM   1905  OE1 GLU A 120      -3.223  -4.177  19.202  1.00 97.75           O  
ATOM   1906  OE2 GLU A 120      -4.753  -4.882  20.576  1.00 97.75           O  
ATOM   1907  N   VAL A 121      -7.247  -4.211  15.214  1.00 98.19           N  
ATOM   1908  H   VAL A 121      -8.085  -4.130  15.772  1.00 98.19           H  
ATOM   1909  CA  VAL A 121      -6.993  -3.147  14.238  1.00 98.19           C  
ATOM   1910  HA  VAL A 121      -6.040  -3.337  13.744  1.00 98.19           H  
ATOM   1911  C   VAL A 121      -6.872  -1.822  14.982  1.00 98.19           C  
ATOM   1912  CB  VAL A 121      -8.082  -3.116  13.148  1.00 98.19           C  
ATOM   1913  HB  VAL A 121      -9.059  -2.978  13.611  1.00 98.19           H  
ATOM   1914  O   VAL A 121      -7.713  -1.476  15.808  1.00 98.19           O  
ATOM   1915  CG1 VAL A 121      -7.849  -1.969  12.154  1.00 98.19           C  
ATOM   1916 HG11 VAL A 121      -8.569  -2.033  11.339  1.00 98.19           H  
ATOM   1917 HG12 VAL A 121      -7.989  -1.010  12.654  1.00 98.19           H  
ATOM   1918 HG13 VAL A 121      -6.837  -2.020  11.752  1.00 98.19           H  
ATOM   1919  CG2 VAL A 121      -8.085  -4.444  12.373  1.00 98.19           C  
ATOM   1920 HG21 VAL A 121      -8.772  -4.396  11.528  1.00 98.19           H  
ATOM   1921 HG22 VAL A 121      -7.084  -4.670  12.006  1.00 98.19           H  
ATOM   1922 HG23 VAL A 121      -8.413  -5.251  13.028  1.00 98.19           H  
ATOM   1923  N   LEU A 122      -5.815  -1.066  14.708  1.00 97.56           N  
ATOM   1924  H   LEU A 122      -5.158  -1.396  14.016  1.00 97.56           H  
ATOM   1925  CA  LEU A 122      -5.570   0.234  15.324  1.00 97.56           C  
ATOM   1926  HA  LEU A 122      -6.056   0.266  16.299  1.00 97.56           H  
ATOM   1927  C   LEU A 122      -6.169   1.358  14.476  1.00 97.56           C  
ATOM   1928  CB  LEU A 122      -4.061   0.440  15.540  1.00 97.56           C  
ATOM   1929  HB2 LEU A 122      -3.584   0.478  14.560  1.00 97.56           H  
ATOM   1930  HB3 LEU A 122      -3.915   1.405  16.025  1.00 97.56           H  
ATOM   1931  O   LEU A 122      -6.068   1.358  13.250  1.00 97.56           O  
ATOM   1932  CG  LEU A 122      -3.347  -0.646  16.365  1.00 97.56           C  
ATOM   1933  HG  LEU A 122      -3.360  -1.588  15.818  1.00 97.56           H  
ATOM   1934  CD1 LEU A 122      -1.890  -0.241  16.585  1.00 97.56           C  
ATOM   1935 HD11 LEU A 122      -1.839   0.681  17.165  1.00 97.56           H  
ATOM   1936 HD12 LEU A 122      -1.369  -1.023  17.137  1.00 97.56           H  
ATOM   1937 HD13 LEU A 122      -1.394  -0.091  15.626  1.00 97.56           H  
ATOM   1938  CD2 LEU A 122      -3.988  -0.863  17.733  1.00 97.56           C  
ATOM   1939 HD21 LEU A 122      -4.054   0.081  18.274  1.00 97.56           H  
ATOM   1940 HD22 LEU A 122      -4.981  -1.293  17.605  1.00 97.56           H  
ATOM   1941 HD23 LEU A 122      -3.385  -1.570  18.304  1.00 97.56           H  
ATOM   1942  N   LEU A 123      -6.731   2.372  15.120  1.00 96.88           N  
ATOM   1943  H   LEU A 123      -6.836   2.295  16.122  1.00 96.88           H  
ATOM   1944  CA  LEU A 123      -6.965   3.668  14.490  1.00 96.88           C  
ATOM   1945  HA  LEU A 123      -7.306   3.510  13.467  1.00 96.88           H  
ATOM   1946  C   LEU A 123      -5.647   4.455  14.411  1.00 96.88           C  
ATOM   1947  CB  LEU A 123      -8.060   4.426  15.259  1.00 96.88           C  
ATOM   1948  HB2 LEU A 123      -8.220   5.391  14.778  1.00 96.88           H  
ATOM   1949  HB3 LEU A 123      -7.694   4.604  16.270  1.00 96.88           H  
ATOM   1950  O   LEU A 123      -4.684   4.170  15.121  1.00 96.88           O  
ATOM   1951  CG  LEU A 123      -9.412   3.698  15.374  1.00 96.88           C  
ATOM   1952  HG  LEU A 123      -9.300   2.830  16.024  1.00 96.88           H  
ATOM   1953  CD1 LEU A 123     -10.448   4.632  16.000  1.00 96.88           C  
ATOM   1954 HD11 LEU A 123     -10.622   5.491  15.352  1.00 96.88           H  
ATOM   1955 HD12 LEU A 123     -11.384   4.093  16.147  1.00 96.88           H  
ATOM   1956 HD13 LEU A 123     -10.093   4.982  16.969  1.00 96.88           H  
ATOM   1957  CD2 LEU A 123      -9.945   3.234  14.018  1.00 96.88           C  
ATOM   1958 HD21 LEU A 123      -9.335   2.410  13.645  1.00 96.88           H  
ATOM   1959 HD22 LEU A 123      -9.930   4.058  13.304  1.00 96.88           H  
ATOM   1960 HD23 LEU A 123     -10.966   2.870  14.131  1.00 96.88           H  
ATOM   1961  N   SER A 124      -5.597   5.492  13.572  1.00 92.75           N  
ATOM   1962  H   SER A 124      -6.406   5.676  12.996  1.00 92.75           H  
ATOM   1963  CA  SER A 124      -4.370   6.286  13.365  1.00 92.75           C  
ATOM   1964  HA  SER A 124      -3.570   5.602  13.081  1.00 92.75           H  
ATOM   1965  C   SER A 124      -3.860   7.037  14.614  1.00 92.75           C  
ATOM   1966  CB  SER A 124      -4.576   7.258  12.202  1.00 92.75           C  
ATOM   1967  HB2 SER A 124      -5.492   7.827  12.361  1.00 92.75           H  
ATOM   1968  HB3 SER A 124      -3.737   7.953  12.157  1.00 92.75           H  
ATOM   1969  O   SER A 124      -2.711   7.465  14.622  1.00 92.75           O  
ATOM   1970  OG  SER A 124      -4.649   6.556  10.968  1.00 92.75           O  
ATOM   1971  HG  SER A 124      -5.233   5.799  11.054  1.00 92.75           H  
ATOM   1972  N   ASN A 125      -4.668   7.155  15.675  1.00 90.69           N  
ATOM   1973  H   ASN A 125      -5.582   6.729  15.620  1.00 90.69           H  
ATOM   1974  CA  ASN A 125      -4.279   7.668  16.999  1.00 90.69           C  
ATOM   1975  HA  ASN A 125      -3.412   8.318  16.878  1.00 90.69           H  
ATOM   1976  C   ASN A 125      -3.855   6.562  17.998  1.00 90.69           C  
ATOM   1977  CB  ASN A 125      -5.435   8.520  17.568  1.00 90.69           C  
ATOM   1978  HB2 ASN A 125      -5.077   9.031  18.462  1.00 90.69           H  
ATOM   1979  HB3 ASN A 125      -5.727   9.280  16.843  1.00 90.69           H  
ATOM   1980  O   ASN A 125      -3.732   6.836  19.188  1.00 90.69           O  
ATOM   1981  CG  ASN A 125      -6.657   7.692  17.946  1.00 90.69           C  
ATOM   1982  ND2 ASN A 125      -7.534   8.203  18.777  1.00 90.69           N  
ATOM   1983 HD21 ASN A 125      -7.333   9.074  19.247  1.00 90.69           H  
ATOM   1984 HD22 ASN A 125      -8.310   7.609  19.031  1.00 90.69           H  
ATOM   1985  OD1 ASN A 125      -6.856   6.583  17.480  1.00 90.69           O  
ATOM   1986  N   GLY A 126      -3.700   5.310  17.554  1.00 91.75           N  
ATOM   1987  H   GLY A 126      -3.873   5.121  16.576  1.00 91.75           H  
ATOM   1988  CA  GLY A 126      -3.350   4.162  18.400  1.00 91.75           C  
ATOM   1989  HA2 GLY A 126      -2.902   3.392  17.772  1.00 91.75           H  
ATOM   1990  HA3 GLY A 126      -2.607   4.470  19.135  1.00 91.75           H  
ATOM   1991  C   GLY A 126      -4.521   3.518  19.156  1.00 91.75           C  
ATOM   1992  O   GLY A 126      -4.317   2.519  19.845  1.00 91.75           O  
ATOM   1993  N   GLN A 127      -5.754   4.027  19.031  1.00 95.06           N  
ATOM   1994  H   GLN A 127      -5.894   4.842  18.451  1.00 95.06           H  
ATOM   1995  CA  GLN A 127      -6.922   3.392  19.651  1.00 95.06           C  
ATOM   1996  HA  GLN A 127      -6.713   3.268  20.713  1.00 95.06           H  
ATOM   1997  C   GLN A 127      -7.167   2.002  19.043  1.00 95.06           C  
ATOM   1998  CB  GLN A 127      -8.156   4.297  19.516  1.00 95.06           C  
ATOM   1999  HB2 GLN A 127      -8.334   4.504  18.461  1.00 95.06           H  
ATOM   2000  HB3 GLN A 127      -7.956   5.240  20.026  1.00 95.06           H  
ATOM   2001  O   GLN A 127      -7.336   1.868  17.833  1.00 95.06           O  
ATOM   2002  CG  GLN A 127      -9.425   3.659  20.111  1.00 95.06           C  
ATOM   2003  HG2 GLN A 127      -9.262   3.444  21.167  1.00 95.06           H  
ATOM   2004  HG3 GLN A 127      -9.634   2.720  19.599  1.00 95.06           H  
ATOM   2005  CD  GLN A 127     -10.665   4.538  19.981  1.00 95.06           C  
ATOM   2006  NE2 GLN A 127     -11.839   3.965  20.134  1.00 95.06           N  
ATOM   2007 HE21 GLN A 127     -12.650   4.554  20.013  1.00 95.06           H  
ATOM   2008 HE22 GLN A 127     -11.903   2.969  20.288  1.00 95.06           H  
ATOM   2009  OE1 GLN A 127     -10.613   5.736  19.749  1.00 95.06           O  
ATOM   2010  N   LYS A 128      -7.235   0.975  19.895  1.00 96.81           N  
ATOM   2011  H   LYS A 128      -7.061   1.164  20.872  1.00 96.81           H  
ATOM   2012  CA  LYS A 128      -7.519  -0.412  19.505  1.00 96.81           C  
ATOM   2013  HA  LYS A 128      -6.962  -0.645  18.597  1.00 96.81           H  
ATOM   2014  C   LYS A 128      -9.005  -0.612  19.191  1.00 96.81           C  
ATOM   2015  CB  LYS A 128      -7.058  -1.366  20.623  1.00 96.81           C  
ATOM   2016  HB2 LYS A 128      -7.381  -2.379  20.386  1.00 96.81           H  
ATOM   2017  HB3 LYS A 128      -7.544  -1.068  21.552  1.00 96.81           H  
ATOM   2018  O   LYS A 128      -9.870  -0.195  19.962  1.00 96.81           O  
ATOM   2019  CG  LYS A 128      -5.530  -1.377  20.819  1.00 96.81           C  
ATOM   2020  HG2 LYS A 128      -5.079  -1.960  20.016  1.00 96.81           H  
ATOM   2021  HG3 LYS A 128      -5.135  -0.362  20.779  1.00 96.81           H  
ATOM   2022  CD  LYS A 128      -5.150  -1.987  22.174  1.00 96.81           C  
ATOM   2023  HD2 LYS A 128      -5.579  -1.366  22.960  1.00 96.81           H  
ATOM   2024  HD3 LYS A 128      -5.579  -2.985  22.263  1.00 96.81           H  
ATOM   2025  CE  LYS A 128      -3.631  -2.051  22.395  1.00 96.81           C  
ATOM   2026  HE2 LYS A 128      -3.457  -2.171  23.465  1.00 96.81           H  
ATOM   2027  HE3 LYS A 128      -3.176  -1.113  22.080  1.00 96.81           H  
ATOM   2028  NZ  LYS A 128      -3.017  -3.193  21.682  1.00 96.81           N  
ATOM   2029  HZ1 LYS A 128      -2.081  -3.417  21.988  1.00 96.81           H  
ATOM   2030  HZ2 LYS A 128      -3.005  -3.072  20.680  1.00 96.81           H  
ATOM   2031  HZ3 LYS A 128      -3.607  -4.012  21.717  1.00 96.81           H  
ATOM   2032  N   VAL A 129      -9.284  -1.306  18.093  1.00 97.69           N  
ATOM   2033  H   VAL A 129      -8.520  -1.526  17.470  1.00 97.69           H  
ATOM   2034  CA  VAL A 129     -10.595  -1.823  17.689  1.00 97.69           C  
ATOM   2035  HA  VAL A 129     -11.334  -1.586  18.455  1.00 97.69           H  
ATOM   2036  C   VAL A 129     -10.457  -3.338  17.571  1.00 97.69           C  
ATOM   2037  CB  VAL A 129     -11.066  -1.209  16.351  1.00 97.69           C  
ATOM   2038  HB  VAL A 129     -10.417  -1.549  15.544  1.00 97.69           H  
ATOM   2039  O   VAL A 129      -9.657  -3.830  16.779  1.00 97.69           O  
ATOM   2040  CG1 VAL A 129     -12.504  -1.633  16.027  1.00 97.69           C  
ATOM   2041 HG11 VAL A 129     -13.184  -1.289  16.806  1.00 97.69           H  
ATOM   2042 HG12 VAL A 129     -12.811  -1.202  15.074  1.00 97.69           H  
ATOM   2043 HG13 VAL A 129     -12.566  -2.718  15.940  1.00 97.69           H  
ATOM   2044  CG2 VAL A 129     -11.028   0.324  16.378  1.00 97.69           C  
ATOM   2045 HG21 VAL A 129     -11.382   0.710  15.422  1.00 97.69           H  
ATOM   2046 HG22 VAL A 129     -11.654   0.704  17.186  1.00 97.69           H  
ATOM   2047 HG23 VAL A 129     -10.003   0.664  16.519  1.00 97.69           H  
ATOM   2048  N   LEU A 130     -11.209  -4.078  18.385  1.00 98.06           N  
ATOM   2049  H   LEU A 130     -11.853  -3.611  19.007  1.00 98.06           H  
ATOM   2050  CA  LEU A 130     -11.252  -5.540  18.336  1.00 98.06           C  
ATOM   2051  HA  LEU A 130     -10.367  -5.918  17.826  1.00 98.06           H  
ATOM   2052  C   LEU A 130     -12.468  -5.979  17.520  1.00 98.06           C  
ATOM   2053  CB  LEU A 130     -11.268  -6.116  19.764  1.00 98.06           C  
ATOM   2054  HB2 LEU A 130     -12.047  -5.608  20.333  1.00 98.06           H  
ATOM   2055  HB3 LEU A 130     -11.530  -7.173  19.717  1.00 98.06           H  
ATOM   2056  O   LEU A 130     -13.603  -5.625  17.860  1.00 98.06           O  
ATOM   2057  CG  LEU A 130      -9.921  -5.980  20.500  1.00 98.06           C  
ATOM   2058  HG  LEU A 130      -9.534  -4.969  20.374  1.00 98.06           H  
ATOM   2059  CD1 LEU A 130     -10.117  -6.228  21.996  1.00 98.06           C  
ATOM   2060 HD11 LEU A 130      -9.162  -6.125  22.511  1.00 98.06           H  
ATOM   2061 HD12 LEU A 130     -10.499  -7.237  22.155  1.00 98.06           H  
ATOM   2062 HD13 LEU A 130     -10.820  -5.503  22.404  1.00 98.06           H  
ATOM   2063  CD2 LEU A 130      -8.883  -6.979  19.986  1.00 98.06           C  
ATOM   2064 HD21 LEU A 130      -7.943  -6.849  20.522  1.00 98.06           H  
ATOM   2065 HD22 LEU A 130      -9.239  -8.000  20.127  1.00 98.06           H  
ATOM   2066 HD23 LEU A 130      -8.697  -6.821  18.923  1.00 98.06           H  
ATOM   2067  N   VAL A 131     -12.220  -6.746  16.461  1.00 98.00           N  
ATOM   2068  H   VAL A 131     -11.260  -6.988  16.263  1.00 98.00           H  
ATOM   2069  CA  VAL A 131     -13.244  -7.355  15.601  1.00 98.00           C  
ATOM   2070  HA  VAL A 131     -14.232  -7.083  15.974  1.00 98.00           H  
ATOM   2071  C   VAL A 131     -13.147  -8.873  15.669  1.00 98.00           C  
ATOM   2072  CB  VAL A 131     -13.157  -6.864  14.142  1.00 98.00           C  
ATOM   2073  HB  VAL A 131     -13.899  -7.409  13.559  1.00 98.00           H  
ATOM   2074  O   VAL A 131     -12.048  -9.413  15.764  1.00 98.00           O  
ATOM   2075  CG1 VAL A 131     -13.509  -5.380  14.066  1.00 98.00           C  
ATOM   2076 HG11 VAL A 131     -14.500  -5.217  14.488  1.00 98.00           H  
ATOM   2077 HG12 VAL A 131     -13.526  -5.084  13.017  1.00 98.00           H  
ATOM   2078 HG13 VAL A 131     -12.770  -4.781  14.599  1.00 98.00           H  
ATOM   2079  CG2 VAL A 131     -11.788  -7.066  13.479  1.00 98.00           C  
ATOM   2080 HG21 VAL A 131     -11.527  -8.124  13.489  1.00 98.00           H  
ATOM   2081 HG22 VAL A 131     -11.018  -6.498  14.001  1.00 98.00           H  
ATOM   2082 HG23 VAL A 131     -11.833  -6.738  12.440  1.00 98.00           H  
ATOM   2083  N   ASN A 132     -14.287  -9.557  15.613  1.00 97.12           N  
ATOM   2084  H   ASN A 132     -15.151  -9.060  15.448  1.00 97.12           H  
ATOM   2085  CA  ASN A 132     -14.321 -11.006  15.434  1.00 97.12           C  
ATOM   2086  HA  ASN A 132     -13.388 -11.449  15.783  1.00 97.12           H  
ATOM   2087  C   ASN A 132     -14.449 -11.279  13.936  1.00 97.12           C  
ATOM   2088  CB  ASN A 132     -15.469 -11.629  16.242  1.00 97.12           C  
ATOM   2089  HB2 ASN A 132     -16.411 -11.157  15.965  1.00 97.12           H  
ATOM   2090  HB3 ASN A 132     -15.538 -12.683  15.973  1.00 97.12           H  
ATOM   2091  O   ASN A 132     -15.355 -10.742  13.299  1.00 97.12           O  
ATOM   2092  CG  ASN A 132     -15.299 -11.549  17.750  1.00 97.12           C  
ATOM   2093  ND2 ASN A 132     -16.177 -12.199  18.475  1.00 97.12           N  
ATOM   2094 HD21 ASN A 132     -16.001 -12.241  19.469  1.00 97.12           H  
ATOM   2095 HD22 ASN A 132     -16.825 -12.825  18.018  1.00 97.12           H  
ATOM   2096  OD1 ASN A 132     -14.412 -10.914  18.307  1.00 97.12           O  
ATOM   2097  N   VAL A 133     -13.521 -12.059  13.395  1.00 96.69           N  
ATOM   2098  H   VAL A 133     -12.828 -12.471  14.003  1.00 96.69           H  
ATOM   2099  CA  VAL A 133     -13.393 -12.395  11.968  1.00 96.69           C  
ATOM   2100  HA  VAL A 133     -14.364 -12.322  11.477  1.00 96.69           H  
ATOM   2101  C   VAL A 133     -12.925 -13.843  11.848  1.00 96.69           C  
ATOM   2102  CB  VAL A 133     -12.413 -11.440  11.245  1.00 96.69           C  
ATOM   2103  HB  VAL A 133     -12.309 -11.762  10.209  1.00 96.69           H  
ATOM   2104  O   VAL A 133     -12.393 -14.399  12.811  1.00 96.69           O  
ATOM   2105  CG1 VAL A 133     -12.950 -10.001  11.227  1.00 96.69           C  
ATOM   2106 HG11 VAL A 133     -13.936  -9.997  10.762  1.00 96.69           H  
ATOM   2107 HG12 VAL A 133     -12.290  -9.355  10.649  1.00 96.69           H  
ATOM   2108 HG13 VAL A 133     -13.031  -9.608  12.241  1.00 96.69           H  
ATOM   2109  CG2 VAL A 133     -11.004 -11.418  11.861  1.00 96.69           C  
ATOM   2110 HG21 VAL A 133     -10.568 -12.415  11.798  1.00 96.69           H  
ATOM   2111 HG22 VAL A 133     -10.372 -10.730  11.299  1.00 96.69           H  
ATOM   2112 HG23 VAL A 133     -11.048 -11.106  12.904  1.00 96.69           H  
ATOM   2113  N   LEU A 134     -13.078 -14.467  10.687  1.00 93.19           N  
ATOM   2114  H   LEU A 134     -13.508 -13.967   9.922  1.00 93.19           H  
ATOM   2115  CA  LEU A 134     -12.418 -15.737  10.405  1.00 93.19           C  
ATOM   2116  HA  LEU A 134     -12.431 -16.339  11.313  1.00 93.19           H  
ATOM   2117  C   LEU A 134     -10.952 -15.495  10.027  1.00 93.19           C  
ATOM   2118  CB  LEU A 134     -13.157 -16.526   9.310  1.00 93.19           C  
ATOM   2119  HB2 LEU A 134     -13.045 -15.988   8.368  1.00 93.19           H  
ATOM   2120  HB3 LEU A 134     -12.663 -17.490   9.190  1.00 93.19           H  
ATOM   2121  O   LEU A 134     -10.602 -14.526   9.354  1.00 93.19           O  
ATOM   2122  CG  LEU A 134     -14.656 -16.767   9.576  1.00 93.19           C  
ATOM   2123  HG  LEU A 134     -15.159 -15.824   9.790  1.00 93.19           H  
ATOM   2124  CD1 LEU A 134     -15.314 -17.387   8.343  1.00 93.19           C  
ATOM   2125 HD11 LEU A 134     -16.376 -17.539   8.537  1.00 93.19           H  
ATOM   2126 HD12 LEU A 134     -14.843 -18.338   8.094  1.00 93.19           H  
ATOM   2127 HD13 LEU A 134     -15.212 -16.695   7.507  1.00 93.19           H  
ATOM   2128  CD2 LEU A 134     -14.862 -17.723  10.753  1.00 93.19           C  
ATOM   2129 HD21 LEU A 134     -15.928 -17.878  10.918  1.00 93.19           H  
ATOM   2130 HD22 LEU A 134     -14.379 -18.681  10.559  1.00 93.19           H  
ATOM   2131 HD23 LEU A 134     -14.442 -17.285  11.659  1.00 93.19           H  
ATOM   2132  N   THR A 135     -10.079 -16.440  10.358  1.00 91.88           N  
ATOM   2133  H   THR A 135     -10.392 -17.190  10.958  1.00 91.88           H  
ATOM   2134  CA  THR A 135      -8.694 -16.486   9.844  1.00 91.88           C  
ATOM   2135  HA  THR A 135      -8.145 -15.618  10.210  1.00 91.88           H  
ATOM   2136  C   THR A 135      -8.608 -16.489   8.309  1.00 91.88           C  
ATOM   2137  CB  THR A 135      -8.006 -17.761  10.333  1.00 91.88           C  
ATOM   2138  HB  THR A 135      -7.039 -17.856   9.838  1.00 91.88           H  
ATOM   2139  O   THR A 135      -7.583 -16.097   7.744  1.00 91.88           O  
ATOM   2140  CG2 THR A 135      -7.792 -17.776  11.840  1.00 91.88           C  
ATOM   2141 HG21 THR A 135      -7.265 -16.874  12.150  1.00 91.88           H  
ATOM   2142 HG22 THR A 135      -7.199 -18.647  12.121  1.00 91.88           H  
ATOM   2143 HG23 THR A 135      -8.750 -17.814  12.357  1.00 91.88           H  
ATOM   2144  OG1 THR A 135      -8.836 -18.841   9.984  1.00 91.88           O  
ATOM   2145  HG1 THR A 135      -8.416 -19.662  10.250  1.00 91.88           H  
ATOM   2146  N   SER A 136      -9.679 -16.930   7.639  1.00 88.00           N  
ATOM   2147  H   SER A 136     -10.447 -17.274   8.197  1.00 88.00           H  
ATOM   2148  CA  SER A 136      -9.846 -16.975   6.184  1.00 88.00           C  
ATOM   2149  HA  SER A 136      -8.854 -17.039   5.736  1.00 88.00           H  
ATOM   2150  C   SER A 136     -10.512 -15.741   5.565  1.00 88.00           C  
ATOM   2151  CB  SER A 136     -10.600 -18.248   5.791  1.00 88.00           C  
ATOM   2152  HB2 SER A 136     -10.790 -18.257   4.718  1.00 88.00           H  
ATOM   2153  HB3 SER A 136      -9.973 -19.107   6.033  1.00 88.00           H  
ATOM   2154  O   SER A 136     -10.688 -15.738   4.344  1.00 88.00           O  
ATOM   2155  OG  SER A 136     -11.828 -18.371   6.487  1.00 88.00           O  
ATOM   2156  HG  SER A 136     -12.372 -17.600   6.307  1.00 88.00           H  
ATOM   2157  N   ASP A 137     -10.866 -14.727   6.358  1.00 92.00           N  
ATOM   2158  H   ASP A 137     -10.702 -14.785   7.353  1.00 92.00           H  
ATOM   2159  CA  ASP A 137     -11.487 -13.490   5.871  1.00 92.00           C  
ATOM   2160  HA  ASP A 137     -12.256 -13.751   5.144  1.00 92.00           H  
ATOM   2161  C   ASP A 137     -10.480 -12.587   5.153  1.00 92.00           C  
ATOM   2162  CB  ASP A 137     -12.176 -12.721   7.011  1.00 92.00           C  
ATOM   2163  HB2 ASP A 137     -11.480 -12.606   7.842  1.00 92.00           H  
ATOM   2164  HB3 ASP A 137     -12.421 -11.718   6.662  1.00 92.00           H  
ATOM   2165  O   ASP A 137      -9.287 -12.530   5.476  1.00 92.00           O  
ATOM   2166  CG  ASP A 137     -13.475 -13.368   7.499  1.00 92.00           C  
ATOM   2167  OD1 ASP A 137     -13.957 -14.322   6.847  1.00 92.00           O  
ATOM   2168  OD2 ASP A 137     -13.958 -12.925   8.564  1.00 92.00           O  
ATOM   2169  N   GLN A 138     -10.972 -11.874   4.148  1.00 90.56           N  
ATOM   2170  H   GLN A 138     -11.962 -11.945   3.962  1.00 90.56           H  
ATOM   2171  CA  GLN A 138     -10.183 -11.061   3.232  1.00 90.56           C  
ATOM   2172  HA  GLN A 138      -9.189 -11.496   3.134  1.00 90.56           H  
ATOM   2173  C   GLN A 138     -10.035  -9.622   3.723  1.00 90.56           C  
ATOM   2174  CB  GLN A 138     -10.859 -11.055   1.859  1.00 90.56           C  
ATOM   2175  HB2 GLN A 138     -10.227 -10.527   1.145  1.00 90.56           H  
ATOM   2176  HB3 GLN A 138     -11.798 -10.508   1.938  1.00 90.56           H  
ATOM   2177  O   GLN A 138     -10.674  -9.177   4.672  1.00 90.56           O  
ATOM   2178  CG  GLN A 138     -11.129 -12.457   1.312  1.00 90.56           C  
ATOM   2179  HG2 GLN A 138     -10.186 -12.893   0.981  1.00 90.56           H  
ATOM   2180  HG3 GLN A 138     -11.549 -13.117   2.071  1.00 90.56           H  
ATOM   2181  CD  GLN A 138     -12.122 -12.360   0.173  1.00 90.56           C  
ATOM   2182  NE2 GLN A 138     -13.345 -12.760   0.387  1.00 90.56           N  
ATOM   2183 HE21 GLN A 138     -14.038 -12.438  -0.273  1.00 90.56           H  
ATOM   2184 HE22 GLN A 138     -13.615 -12.754   1.360  1.00 90.56           H  
ATOM   2185  OE1 GLN A 138     -11.812 -11.889  -0.909  1.00 90.56           O  
ATOM   2186  N   THR A 139      -9.214  -8.844   3.021  1.00 93.62           N  
ATOM   2187  H   THR A 139      -8.657  -9.282   2.301  1.00 93.62           H  
ATOM   2188  CA  THR A 139      -9.020  -7.422   3.338  1.00 93.62           C  
ATOM   2189  HA  THR A 139      -8.703  -7.347   4.379  1.00 93.62           H  
ATOM   2190  C   THR A 139     -10.303  -6.585   3.247  1.00 93.62           C  
ATOM   2191  CB  THR A 139      -7.899  -6.838   2.472  1.00 93.62           C  
ATOM   2192  HB  THR A 139      -8.127  -7.006   1.419  1.00 93.62           H  
ATOM   2193  O   THR A 139     -10.419  -5.632   4.012  1.00 93.62           O  
ATOM   2194  CG2 THR A 139      -7.649  -5.346   2.692  1.00 93.62           C  
ATOM   2195 HG21 THR A 139      -8.508  -4.768   2.351  1.00 93.62           H  
ATOM   2196 HG22 THR A 139      -7.478  -5.153   3.751  1.00 93.62           H  
ATOM   2197 HG23 THR A 139      -6.780  -5.036   2.112  1.00 93.62           H  
ATOM   2198  OG1 THR A 139      -6.691  -7.491   2.800  1.00 93.62           O  
ATOM   2199  HG1 THR A 139      -6.765  -8.406   2.521  1.00 93.62           H  
ATOM   2200  N   GLU A 140     -11.257  -6.923   2.369  1.00 92.12           N  
ATOM   2201  H   GLU A 140     -11.144  -7.757   1.810  1.00 92.12           H  
ATOM   2202  CA  GLU A 140     -12.561  -6.235   2.323  1.00 92.12           C  
ATOM   2203  HA  GLU A 140     -12.390  -5.167   2.461  1.00 92.12           H  
ATOM   2204  C   GLU A 140     -13.462  -6.702   3.484  1.00 92.12           C  
ATOM   2205  CB  GLU A 140     -13.230  -6.413   0.944  1.00 92.12           C  
ATOM   2206  HB2 GLU A 140     -12.469  -6.473   0.166  1.00 92.12           H  
ATOM   2207  HB3 GLU A 140     -13.761  -7.365   0.938  1.00 92.12           H  
ATOM   2208  O   GLU A 140     -13.910  -5.868   4.262  1.00 92.12           O  
ATOM   2209  CG  GLU A 140     -14.224  -5.281   0.594  1.00 92.12           C  
ATOM   2210  HG2 GLU A 140     -14.652  -4.872   1.510  1.00 92.12           H  
ATOM   2211  HG3 GLU A 140     -15.038  -5.732   0.027  1.00 92.12           H  
ATOM   2212  CD  GLU A 140     -13.636  -4.135  -0.260  1.00 92.12           C  
ATOM   2213  OE1 GLU A 140     -14.406  -3.487  -1.014  1.00 92.12           O  
ATOM   2214  OE2 GLU A 140     -12.399  -3.917  -0.269  1.00 92.12           O  
ATOM   2215  N   ASP A 141     -13.615  -8.017   3.687  1.00 94.19           N  
ATOM   2216  H   ASP A 141     -13.339  -8.646   2.946  1.00 94.19           H  
ATOM   2217  CA  ASP A 141     -14.420  -8.620   4.766  1.00 94.19           C  
ATOM   2218  HA  ASP A 141     -15.470  -8.385   4.590  1.00 94.19           H  
ATOM   2219  C   ASP A 141     -14.027  -8.076   6.164  1.00 94.19           C  
ATOM   2220  CB  ASP A 141     -14.252 -10.161   4.738  1.00 94.19           C  
ATOM   2221  HB2 ASP A 141     -14.989 -10.605   5.406  1.00 94.19           H  
ATOM   2222  HB3 ASP A 141     -13.264 -10.386   5.140  1.00 94.19           H  
ATOM   2223  O   ASP A 141     -14.868  -7.647   6.957  1.00 94.19           O  
ATOM   2224  CG  ASP A 141     -14.345 -10.853   3.361  1.00 94.19           C  
ATOM   2225  OD1 ASP A 141     -15.030 -10.349   2.449  1.00 94.19           O  
ATOM   2226  OD2 ASP A 141     -13.620 -11.858   3.151  1.00 94.19           O  
ATOM   2227  N   VAL A 142     -12.721  -7.999   6.455  1.00 97.25           N  
ATOM   2228  H   VAL A 142     -12.075  -8.385   5.781  1.00 97.25           H  
ATOM   2229  CA  VAL A 142     -12.195  -7.429   7.712  1.00 97.25           C  
ATOM   2230  HA  VAL A 142     -12.761  -7.856   8.540  1.00 97.25           H  
ATOM   2231  C   VAL A 142     -12.378  -5.905   7.774  1.00 97.25           C  
ATOM   2232  CB  VAL A 142     -10.712  -7.810   7.895  1.00 97.25           C  
ATOM   2233  HB  VAL A 142     -10.160  -7.426   7.038  1.00 97.25           H  
ATOM   2234  O   VAL A 142     -12.558  -5.353   8.861  1.00 97.25           O  
ATOM   2235  CG1 VAL A 142     -10.077  -7.226   9.168  1.00 97.25           C  
ATOM   2236 HG11 VAL A 142     -10.620  -7.579  10.044  1.00 97.25           H  
ATOM   2237 HG12 VAL A 142     -10.107  -6.137   9.153  1.00 97.25           H  
ATOM   2238 HG13 VAL A 142      -9.033  -7.534   9.232  1.00 97.25           H  
ATOM   2239  CG2 VAL A 142     -10.512  -9.331   7.981  1.00 97.25           C  
ATOM   2240 HG21 VAL A 142     -11.094  -9.746   8.804  1.00 97.25           H  
ATOM   2241 HG22 VAL A 142      -9.461  -9.576   8.131  1.00 97.25           H  
ATOM   2242 HG23 VAL A 142     -10.849  -9.816   7.064  1.00 97.25           H  
ATOM   2243  N   LEU A 143     -12.338  -5.197   6.640  1.00 97.75           N  
ATOM   2244  H   LEU A 143     -12.309  -5.700   5.765  1.00 97.75           H  
ATOM   2245  CA  LEU A 143     -12.596  -3.753   6.589  1.00 97.75           C  
ATOM   2246  HA  LEU A 143     -12.019  -3.278   7.383  1.00 97.75           H  
ATOM   2247  C   LEU A 143     -14.077  -3.444   6.867  1.00 97.75           C  
ATOM   2248  CB  LEU A 143     -12.108  -3.199   5.235  1.00 97.75           C  
ATOM   2249  HB2 LEU A 143     -11.039  -3.391   5.148  1.00 97.75           H  
ATOM   2250  HB3 LEU A 143     -12.612  -3.741   4.436  1.00 97.75           H  
ATOM   2251  O   LEU A 143     -14.360  -2.502   7.608  1.00 97.75           O  
ATOM   2252  CG  LEU A 143     -12.359  -1.699   5.006  1.00 97.75           C  
ATOM   2253  HG  LEU A 143     -13.426  -1.494   5.098  1.00 97.75           H  
ATOM   2254  CD1 LEU A 143     -11.600  -0.813   5.997  1.00 97.75           C  
ATOM   2255 HD11 LEU A 143     -10.531  -1.021   5.949  1.00 97.75           H  
ATOM   2256 HD12 LEU A 143     -11.789   0.234   5.760  1.00 97.75           H  
ATOM   2257 HD13 LEU A 143     -11.967  -1.005   7.005  1.00 97.75           H  
ATOM   2258  CD2 LEU A 143     -11.916  -1.306   3.595  1.00 97.75           C  
ATOM   2259 HD21 LEU A 143     -10.856  -1.520   3.457  1.00 97.75           H  
ATOM   2260 HD22 LEU A 143     -12.489  -1.883   2.869  1.00 97.75           H  
ATOM   2261 HD23 LEU A 143     -12.111  -0.248   3.424  1.00 97.75           H  
ATOM   2262  N   GLU A 144     -15.000  -4.257   6.351  1.00 96.56           N  
ATOM   2263  H   GLU A 144     -14.699  -4.987   5.721  1.00 96.56           H  
ATOM   2264  CA  GLU A 144     -16.432  -4.192   6.664  1.00 96.56           C  
ATOM   2265  HA  GLU A 144     -16.785  -3.174   6.496  1.00 96.56           H  
ATOM   2266  C   GLU A 144     -16.692  -4.510   8.145  1.00 96.56           C  
ATOM   2267  CB  GLU A 144     -17.234  -5.124   5.734  1.00 96.56           C  
ATOM   2268  HB2 GLU A 144     -16.808  -6.127   5.763  1.00 96.56           H  
ATOM   2269  HB3 GLU A 144     -18.259  -5.168   6.102  1.00 96.56           H  
ATOM   2270  O   GLU A 144     -17.384  -3.746   8.821  1.00 96.56           O  
ATOM   2271  CG  GLU A 144     -17.257  -4.610   4.280  1.00 96.56           C  
ATOM   2272  HG2 GLU A 144     -17.640  -3.590   4.287  1.00 96.56           H  
ATOM   2273  HG3 GLU A 144     -16.236  -4.570   3.900  1.00 96.56           H  
ATOM   2274  CD  GLU A 144     -18.118  -5.452   3.317  1.00 96.56           C  
ATOM   2275  OE1 GLU A 144     -18.119  -5.109   2.111  1.00 96.56           O  
ATOM   2276  OE2 GLU A 144     -18.800  -6.396   3.777  1.00 96.56           O  
ATOM   2277  N   ALA A 145     -16.051  -5.545   8.704  1.00 97.62           N  
ATOM   2278  H   ALA A 145     -15.553  -6.182   8.099  1.00 97.62           H  
ATOM   2279  CA  ALA A 145     -16.136  -5.856  10.135  1.00 97.62           C  
ATOM   2280  HA  ALA A 145     -17.183  -6.037  10.381  1.00 97.62           H  
ATOM   2281  C   ALA A 145     -15.644  -4.695  11.028  1.00 97.62           C  
ATOM   2282  CB  ALA A 145     -15.350  -7.146  10.404  1.00 97.62           C  
ATOM   2283  HB1 ALA A 145     -14.291  -6.993  10.196  1.00 97.62           H  
ATOM   2284  HB2 ALA A 145     -15.724  -7.946   9.765  1.00 97.62           H  
ATOM   2285  HB3 ALA A 145     -15.472  -7.443  11.445  1.00 97.62           H  
ATOM   2286  O   ALA A 145     -16.262  -4.385  12.050  1.00 97.62           O  
ATOM   2287  N   VAL A 146     -14.561  -4.010  10.638  1.00 98.44           N  
ATOM   2288  H   VAL A 146     -14.078  -4.333   9.812  1.00 98.44           H  
ATOM   2289  CA  VAL A 146     -14.054  -2.812  11.338  1.00 98.44           C  
ATOM   2290  HA  VAL A 146     -14.017  -3.018  12.407  1.00 98.44           H  
ATOM   2291  C   VAL A 146     -14.998  -1.618  11.177  1.00 98.44           C  
ATOM   2292  CB  VAL A 146     -12.622  -2.475  10.875  1.00 98.44           C  
ATOM   2293  HB  VAL A 146     -12.587  -2.471   9.785  1.00 98.44           H  
ATOM   2294  O   VAL A 146     -15.221  -0.899  12.150  1.00 98.44           O  
ATOM   2295  CG1 VAL A 146     -12.121  -1.112  11.373  1.00 98.44           C  
ATOM   2296 HG11 VAL A 146     -12.224  -1.049  12.456  1.00 98.44           H  
ATOM   2297 HG12 VAL A 146     -12.702  -0.317  10.906  1.00 98.44           H  
ATOM   2298 HG13 VAL A 146     -11.074  -0.978  11.098  1.00 98.44           H  
ATOM   2299  CG2 VAL A 146     -11.620  -3.510  11.398  1.00 98.44           C  
ATOM   2300 HG21 VAL A 146     -11.946  -4.519  11.143  1.00 98.44           H  
ATOM   2301 HG22 VAL A 146     -11.524  -3.438  12.481  1.00 98.44           H  
ATOM   2302 HG23 VAL A 146     -10.653  -3.336  10.926  1.00 98.44           H  
ATOM   2303  N   ALA A 147     -15.579  -1.409   9.994  1.00 97.62           N  
ATOM   2304  H   ALA A 147     -15.365  -2.032   9.228  1.00 97.62           H  
ATOM   2305  CA  ALA A 147     -16.542  -0.338   9.753  1.00 97.62           C  
ATOM   2306  HA  ALA A 147     -16.091   0.612  10.041  1.00 97.62           H  
ATOM   2307  C   ALA A 147     -17.818  -0.514  10.593  1.00 97.62           C  
ATOM   2308  CB  ALA A 147     -16.855  -0.291   8.257  1.00 97.62           C  
ATOM   2309  HB1 ALA A 147     -15.951  -0.065   7.691  1.00 97.62           H  
ATOM   2310  HB2 ALA A 147     -17.253  -1.250   7.925  1.00 97.62           H  
ATOM   2311  HB3 ALA A 147     -17.608   0.476   8.073  1.00 97.62           H  
ATOM   2312  O   ALA A 147     -18.206   0.407  11.315  1.00 97.62           O  
ATOM   2313  N   ALA A 148     -18.399  -1.718  10.585  1.00 97.56           N  
ATOM   2314  H   ALA A 148     -18.038  -2.419   9.953  1.00 97.56           H  
ATOM   2315  CA  ALA A 148     -19.554  -2.076  11.404  1.00 97.56           C  
ATOM   2316  HA  ALA A 148     -20.380  -1.409  11.159  1.00 97.56           H  
ATOM   2317  C   ALA A 148     -19.260  -1.928  12.907  1.00 97.56           C  
ATOM   2318  CB  ALA A 148     -19.959  -3.512  11.050  1.00 97.56           C  
ATOM   2319  HB1 ALA A 148     -20.840  -3.797  11.625  1.00 97.56           H  
ATOM   2320  HB2 ALA A 148     -19.144  -4.201  11.273  1.00 97.56           H  
ATOM   2321  HB3 ALA A 148     -20.196  -3.577   9.988  1.00 97.56           H  
ATOM   2322  O   ALA A 148     -20.097  -1.436  13.660  1.00 97.56           O  
ATOM   2323  N   LYS A 149     -18.043  -2.268  13.355  1.00 97.94           N  
ATOM   2324  H   LYS A 149     -17.408  -2.704  12.702  1.00 97.94           H  
ATOM   2325  CA  LYS A 149     -17.610  -2.094  14.754  1.00 97.94           C  
ATOM   2326  HA  LYS A 149     -18.406  -2.503  15.375  1.00 97.94           H  
ATOM   2327  C   LYS A 149     -17.453  -0.626  15.188  1.00 97.94           C  
ATOM   2328  CB  LYS A 149     -16.315  -2.904  14.955  1.00 97.94           C  
ATOM   2329  HB2 LYS A 149     -16.480  -3.906  14.559  1.00 97.94           H  
ATOM   2330  HB3 LYS A 149     -15.514  -2.445  14.375  1.00 97.94           H  
ATOM   2331  O   LYS A 149     -17.314  -0.365  16.384  1.00 97.94           O  
ATOM   2332  CG  LYS A 149     -15.837  -3.064  16.406  1.00 97.94           C  
ATOM   2333  HG2 LYS A 149     -15.547  -2.099  16.822  1.00 97.94           H  
ATOM   2334  HG3 LYS A 149     -14.953  -3.702  16.402  1.00 97.94           H  
ATOM   2335  CD  LYS A 149     -16.912  -3.710  17.287  1.00 97.94           C  
ATOM   2336  HD2 LYS A 149     -17.759  -3.032  17.390  1.00 97.94           H  
ATOM   2337  HD3 LYS A 149     -17.242  -4.633  16.810  1.00 97.94           H  
ATOM   2338  CE  LYS A 149     -16.351  -4.017  18.672  1.00 97.94           C  
ATOM   2339  HE2 LYS A 149     -16.118  -3.077  19.171  1.00 97.94           H  
ATOM   2340  HE3 LYS A 149     -15.424  -4.579  18.552  1.00 97.94           H  
ATOM   2341  NZ  LYS A 149     -17.324  -4.810  19.459  1.00 97.94           N  
ATOM   2342  HZ1 LYS A 149     -16.951  -5.024  20.373  1.00 97.94           H  
ATOM   2343  HZ2 LYS A 149     -17.511  -5.679  18.979  1.00 97.94           H  
ATOM   2344  HZ3 LYS A 149     -18.192  -4.302  19.551  1.00 97.94           H  
ATOM   2345  N   LEU A 150     -17.457   0.313  14.241  1.00 97.94           N  
ATOM   2346  H   LEU A 150     -17.577   0.003  13.287  1.00 97.94           H  
ATOM   2347  CA  LEU A 150     -17.275   1.753  14.450  1.00 97.94           C  
ATOM   2348  HA  LEU A 150     -17.054   1.940  15.501  1.00 97.94           H  
ATOM   2349  C   LEU A 150     -18.533   2.588  14.143  1.00 97.94           C  
ATOM   2350  CB  LEU A 150     -16.080   2.215  13.587  1.00 97.94           C  
ATOM   2351  HB2 LEU A 150     -16.050   3.305  13.561  1.00 97.94           H  
ATOM   2352  HB3 LEU A 150     -16.248   1.873  12.566  1.00 97.94           H  
ATOM   2353  O   LEU A 150     -18.457   3.811  14.248  1.00 97.94           O  
ATOM   2354  CG  LEU A 150     -14.708   1.712  14.068  1.00 97.94           C  
ATOM   2355  HG  LEU A 150     -14.739   0.638  14.254  1.00 97.94           H  
ATOM   2356  CD1 LEU A 150     -13.654   1.992  12.995  1.00 97.94           C  
ATOM   2357 HD11 LEU A 150     -13.959   1.512  12.065  1.00 97.94           H  
ATOM   2358 HD12 LEU A 150     -12.699   1.565  13.300  1.00 97.94           H  
ATOM   2359 HD13 LEU A 150     -13.557   3.064  12.827  1.00 97.94           H  
ATOM   2360  CD2 LEU A 150     -14.268   2.420  15.355  1.00 97.94           C  
ATOM   2361 HD21 LEU A 150     -14.952   2.162  16.164  1.00 97.94           H  
ATOM   2362 HD22 LEU A 150     -13.267   2.090  15.632  1.00 97.94           H  
ATOM   2363 HD23 LEU A 150     -14.270   3.500  15.207  1.00 97.94           H  
ATOM   2364  N   ASP A 151     -19.649   1.965  13.748  1.00 97.69           N  
ATOM   2365  H   ASP A 151     -19.665   0.955  13.774  1.00 97.69           H  
ATOM   2366  CA  ASP A 151     -20.842   2.623  13.181  1.00 97.69           C  
ATOM   2367  HA  ASP A 151     -21.498   1.819  12.847  1.00 97.69           H  
ATOM   2368  C   ASP A 151     -20.545   3.467  11.911  1.00 97.69           C  
ATOM   2369  CB  ASP A 151     -21.633   3.399  14.258  1.00 97.69           C  
ATOM   2370  HB2 ASP A 151     -22.545   3.786  13.806  1.00 97.69           H  
ATOM   2371  HB3 ASP A 151     -21.045   4.256  14.586  1.00 97.69           H  
ATOM   2372  O   ASP A 151     -21.207   4.477  11.639  1.00 97.69           O  
ATOM   2373  CG  ASP A 151     -22.040   2.568  15.481  1.00 97.69           C  
ATOM   2374  OD1 ASP A 151     -22.640   1.490  15.283  1.00 97.69           O  
ATOM   2375  OD2 ASP A 151     -21.812   3.062  16.612  1.00 97.69           O  
ATOM   2376  N   LEU A 152     -19.525   3.093  11.125  1.00 96.94           N  
ATOM   2377  H   LEU A 152     -19.068   2.217  11.334  1.00 96.94           H  
ATOM   2378  CA  LEU A 152     -19.175   3.775   9.872  1.00 96.94           C  
ATOM   2379  HA  LEU A 152     -19.291   4.846  10.041  1.00 96.94           H  
ATOM   2380  C   LEU A 152     -20.106   3.313   8.727  1.00 96.94           C  
ATOM   2381  CB  LEU A 152     -17.695   3.514   9.529  1.00 96.94           C  
ATOM   2382  HB2 LEU A 152     -17.069   3.796  10.376  1.00 96.94           H  
ATOM   2383  HB3 LEU A 152     -17.574   2.442   9.370  1.00 96.94           H  
ATOM   2384  O   LEU A 152     -20.140   2.116   8.454  1.00 96.94           O  
ATOM   2385  CG  LEU A 152     -17.210   4.257   8.266  1.00 96.94           C  
ATOM   2386  HG  LEU A 152     -17.898   4.080   7.440  1.00 96.94           H  
ATOM   2387  CD1 LEU A 152     -17.092   5.769   8.497  1.00 96.94           C  
ATOM   2388 HD11 LEU A 152     -16.735   6.247   7.585  1.00 96.94           H  
ATOM   2389 HD12 LEU A 152     -16.394   5.966   9.311  1.00 96.94           H  
ATOM   2390 HD13 LEU A 152     -18.067   6.188   8.748  1.00 96.94           H  
ATOM   2391  CD2 LEU A 152     -15.832   3.745   7.845  1.00 96.94           C  
ATOM   2392 HD21 LEU A 152     -15.101   3.926   8.633  1.00 96.94           H  
ATOM   2393 HD22 LEU A 152     -15.892   2.675   7.648  1.00 96.94           H  
ATOM   2394 HD23 LEU A 152     -15.521   4.246   6.929  1.00 96.94           H  
ATOM   2395  N   PRO A 153     -20.809   4.219   8.012  1.00 95.44           N  
ATOM   2396  CA  PRO A 153     -21.717   3.830   6.930  1.00 95.44           C  
ATOM   2397  HA  PRO A 153     -22.441   3.121   7.332  1.00 95.44           H  
ATOM   2398  C   PRO A 153     -21.032   3.203   5.713  1.00 95.44           C  
ATOM   2399  CB  PRO A 153     -22.448   5.104   6.497  1.00 95.44           C  
ATOM   2400  HB2 PRO A 153     -23.492   4.905   6.251  1.00 95.44           H  
ATOM   2401  HB3 PRO A 153     -21.943   5.562   5.646  1.00 95.44           H  
ATOM   2402  O   PRO A 153     -19.957   3.646   5.296  1.00 95.44           O  
ATOM   2403  CG  PRO A 153     -22.318   6.023   7.701  1.00 95.44           C  
ATOM   2404  HG2 PRO A 153     -23.108   5.803   8.420  1.00 95.44           H  
ATOM   2405  HG3 PRO A 153     -22.346   7.069   7.393  1.00 95.44           H  
ATOM   2406  CD  PRO A 153     -20.964   5.638   8.292  1.00 95.44           C  
ATOM   2407  HD2 PRO A 153     -20.963   5.850   9.361  1.00 95.44           H  
ATOM   2408  HD3 PRO A 153     -20.170   6.191   7.789  1.00 95.44           H  
ATOM   2409  N   ASP A 154     -21.742   2.275   5.071  1.00 92.94           N  
ATOM   2410  H   ASP A 154     -22.496   1.838   5.582  1.00 92.94           H  
ATOM   2411  CA  ASP A 154     -21.361   1.536   3.862  1.00 92.94           C  
ATOM   2412  HA  ASP A 154     -20.624   0.778   4.128  1.00 92.94           H  
ATOM   2413  C   ASP A 154     -20.781   2.429   2.750  1.00 92.94           C  
ATOM   2414  CB  ASP A 154     -22.594   0.800   3.294  1.00 92.94           C  
ATOM   2415  HB2 ASP A 154     -22.260   0.152   2.484  1.00 92.94           H  
ATOM   2416  HB3 ASP A 154     -23.266   1.542   2.861  1.00 92.94           H  
ATOM   2417  O   ASP A 154     -19.762   2.102   2.138  1.00 92.94           O  
ATOM   2418  CG  ASP A 154     -23.417  -0.043   4.282  1.00 92.94           C  
ATOM   2419  OD1 ASP A 154     -23.059  -0.097   5.479  1.00 92.94           O  
ATOM   2420  OD2 ASP A 154     -24.468  -0.543   3.826  1.00 92.94           O  
ATOM   2421  N   ASP A 155     -21.393   3.595   2.494  1.00 92.75           N  
ATOM   2422  H   ASP A 155     -22.169   3.869   3.080  1.00 92.75           H  
ATOM   2423  CA  ASP A 155     -20.969   4.494   1.413  1.00 92.75           C  
ATOM   2424  HA  ASP A 155     -20.710   3.844   0.577  1.00 92.75           H  
ATOM   2425  C   ASP A 155     -19.676   5.274   1.713  1.00 92.75           C  
ATOM   2426  CB  ASP A 155     -22.135   5.368   0.909  1.00 92.75           C  
ATOM   2427  HB2 ASP A 155     -21.938   5.597  -0.138  1.00 92.75           H  
ATOM   2428  HB3 ASP A 155     -23.058   4.788   0.935  1.00 92.75           H  
ATOM   2429  O   ASP A 155     -19.127   5.904   0.804  1.00 92.75           O  
ATOM   2430  CG  ASP A 155     -22.356   6.694   1.649  1.00 92.75           C  
ATOM   2431  OD1 ASP A 155     -22.433   6.682   2.893  1.00 92.75           O  
ATOM   2432  OD2 ASP A 155     -22.516   7.722   0.937  1.00 92.75           O  
ATOM   2433  N   LEU A 156     -19.151   5.162   2.940  1.00 95.31           N  
ATOM   2434  H   LEU A 156     -19.673   4.622   3.615  1.00 95.31           H  
ATOM   2435  CA  LEU A 156     -17.864   5.712   3.372  1.00 95.31           C  
ATOM   2436  HA  LEU A 156     -17.489   6.369   2.588  1.00 95.31           H  
ATOM   2437  C   LEU A 156     -16.765   4.658   3.583  1.00 95.31           C  
ATOM   2438  CB  LEU A 156     -18.057   6.559   4.642  1.00 95.31           C  
ATOM   2439  HB2 LEU A 156     -18.474   5.927   5.427  1.00 95.31           H  
ATOM   2440  HB3 LEU A 156     -17.076   6.899   4.973  1.00 95.31           H  
ATOM   2441  O   LEU A 156     -15.599   5.045   3.660  1.00 95.31           O  
ATOM   2442  CG  LEU A 156     -18.958   7.794   4.464  1.00 95.31           C  
ATOM   2443  HG  LEU A 156     -19.981   7.478   4.258  1.00 95.31           H  
ATOM   2444  CD1 LEU A 156     -18.950   8.596   5.765  1.00 95.31           C  
ATOM   2445 HD11 LEU A 156     -19.335   7.975   6.574  1.00 95.31           H  
ATOM   2446 HD12 LEU A 156     -17.938   8.926   5.998  1.00 95.31           H  
ATOM   2447 HD13 LEU A 156     -19.591   9.469   5.637  1.00 95.31           H  
ATOM   2448  CD2 LEU A 156     -18.487   8.727   3.345  1.00 95.31           C  
ATOM   2449 HD21 LEU A 156     -17.439   8.995   3.481  1.00 95.31           H  
ATOM   2450 HD22 LEU A 156     -18.617   8.242   2.378  1.00 95.31           H  
ATOM   2451 HD23 LEU A 156     -19.095   9.632   3.339  1.00 95.31           H  
ATOM   2452  N   ILE A 157     -17.074   3.354   3.635  1.00 95.44           N  
ATOM   2453  H   ILE A 157     -18.047   3.093   3.567  1.00 95.44           H  
ATOM   2454  CA  ILE A 157     -16.086   2.293   3.941  1.00 95.44           C  
ATOM   2455  HA  ILE A 157     -15.725   2.447   4.958  1.00 95.44           H  
ATOM   2456  C   ILE A 157     -14.860   2.385   3.021  1.00 95.44           C  
ATOM   2457  CB  ILE A 157     -16.739   0.887   3.880  1.00 95.44           C  
ATOM   2458  HB  ILE A 157     -17.189   0.745   2.897  1.00 95.44           H  
ATOM   2459  O   ILE A 157     -13.723   2.475   3.488  1.00 95.44           O  
ATOM   2460  CG1 ILE A 157     -17.848   0.795   4.949  1.00 95.44           C  
ATOM   2461 HG12 ILE A 157     -17.431   1.077   5.917  1.00 95.44           H  
ATOM   2462 HG13 ILE A 157     -18.622   1.524   4.709  1.00 95.44           H  
ATOM   2463  CG2 ILE A 157     -15.694  -0.224   4.095  1.00 95.44           C  
ATOM   2464 HG21 ILE A 157     -14.895  -0.171   3.355  1.00 95.44           H  
ATOM   2465 HG22 ILE A 157     -15.274  -0.147   5.098  1.00 95.44           H  
ATOM   2466 HG23 ILE A 157     -16.154  -1.205   3.979  1.00 95.44           H  
ATOM   2467  CD1 ILE A 157     -18.529  -0.574   5.081  1.00 95.44           C  
ATOM   2468 HD11 ILE A 157     -18.882  -0.911   4.106  1.00 95.44           H  
ATOM   2469 HD12 ILE A 157     -19.379  -0.490   5.758  1.00 95.44           H  
ATOM   2470 HD13 ILE A 157     -17.838  -1.310   5.493  1.00 95.44           H  
ATOM   2471  N   GLY A 158     -15.082   2.468   1.708  1.00 93.31           N  
ATOM   2472  H   GLY A 158     -16.040   2.395   1.396  1.00 93.31           H  
ATOM   2473  CA  GLY A 158     -14.009   2.521   0.710  1.00 93.31           C  
ATOM   2474  HA2 GLY A 158     -13.275   1.753   0.954  1.00 93.31           H  
ATOM   2475  HA3 GLY A 158     -14.427   2.279  -0.267  1.00 93.31           H  
ATOM   2476  C   GLY A 158     -13.255   3.851   0.591  1.00 93.31           C  
ATOM   2477  O   GLY A 158     -12.397   3.980  -0.280  1.00 93.31           O  
ATOM   2478  N   TYR A 159     -13.534   4.837   1.449  1.00 96.25           N  
ATOM   2479  H   TYR A 159     -14.263   4.689   2.132  1.00 96.25           H  
ATOM   2480  CA  TYR A 159     -12.636   5.981   1.653  1.00 96.25           C  
ATOM   2481  HA  TYR A 159     -12.205   6.272   0.695  1.00 96.25           H  
ATOM   2482  C   TYR A 159     -11.456   5.596   2.573  1.00 96.25           C  
ATOM   2483  CB  TYR A 159     -13.435   7.184   2.183  1.00 96.25           C  
ATOM   2484  HB2 TYR A 159     -12.725   7.935   2.529  1.00 96.25           H  
ATOM   2485  HB3 TYR A 159     -14.016   6.888   3.057  1.00 96.25           H  
ATOM   2486  O   TYR A 159     -10.420   6.268   2.590  1.00 96.25           O  
ATOM   2487  CG  TYR A 159     -14.361   7.842   1.169  1.00 96.25           C  
ATOM   2488  CD1 TYR A 159     -14.068   9.123   0.653  1.00 96.25           C  
ATOM   2489  HD1 TYR A 159     -13.187   9.656   0.979  1.00 96.25           H  
ATOM   2490  CD2 TYR A 159     -15.534   7.184   0.751  1.00 96.25           C  
ATOM   2491  HD2 TYR A 159     -15.787   6.216   1.157  1.00 96.25           H  
ATOM   2492  CE1 TYR A 159     -14.938   9.733  -0.274  1.00 96.25           C  
ATOM   2493  HE1 TYR A 159     -14.731  10.726  -0.646  1.00 96.25           H  
ATOM   2494  CE2 TYR A 159     -16.388   7.776  -0.198  1.00 96.25           C  
ATOM   2495  HE2 TYR A 159     -17.292   7.269  -0.500  1.00 96.25           H  
ATOM   2496  OH  TYR A 159     -16.898   9.595  -1.669  1.00 96.25           O  
ATOM   2497  HH  TYR A 159     -16.805  10.550  -1.697  1.00 96.25           H  
ATOM   2498  CZ  TYR A 159     -16.090   9.051  -0.719  1.00 96.25           C  
ATOM   2499  N   PHE A 160     -11.554   4.472   3.288  1.00 97.12           N  
ATOM   2500  H   PHE A 160     -12.399   3.925   3.202  1.00 97.12           H  
ATOM   2501  CA  PHE A 160     -10.534   3.935   4.185  1.00 97.12           C  
ATOM   2502  HA  PHE A 160      -9.731   4.663   4.297  1.00 97.12           H  
ATOM   2503  C   PHE A 160      -9.898   2.657   3.627  1.00 97.12           C  
ATOM   2504  CB  PHE A 160     -11.148   3.724   5.577  1.00 97.12           C  
ATOM   2505  HB2 PHE A 160     -10.386   3.311   6.239  1.00 97.12           H  
ATOM   2506  HB3 PHE A 160     -11.956   2.995   5.511  1.00 97.12           H  
ATOM   2507  O   PHE A 160     -10.317   2.099   2.614  1.00 97.12           O  
ATOM   2508  CG  PHE A 160     -11.677   5.003   6.199  1.00 97.12           C  
ATOM   2509  CD1 PHE A 160     -10.840   5.795   7.007  1.00 97.12           C  
ATOM   2510  HD1 PHE A 160      -9.837   5.464   7.229  1.00 97.12           H  
ATOM   2511  CD2 PHE A 160     -12.992   5.427   5.932  1.00 97.12           C  
ATOM   2512  HD2 PHE A 160     -13.640   4.820   5.319  1.00 97.12           H  
ATOM   2513  CE1 PHE A 160     -11.308   7.016   7.528  1.00 97.12           C  
ATOM   2514  HE1 PHE A 160     -10.661   7.625   8.142  1.00 97.12           H  
ATOM   2515  CE2 PHE A 160     -13.462   6.645   6.454  1.00 97.12           C  
ATOM   2516  HE2 PHE A 160     -14.471   6.963   6.237  1.00 97.12           H  
ATOM   2517  CZ  PHE A 160     -12.619   7.442   7.249  1.00 97.12           C  
ATOM   2518  HZ  PHE A 160     -12.982   8.376   7.651  1.00 97.12           H  
ATOM   2519  N   SER A 161      -8.814   2.205   4.251  1.00 96.75           N  
ATOM   2520  H   SER A 161      -8.453   2.736   5.031  1.00 96.75           H  
ATOM   2521  CA  SER A 161      -8.214   0.895   3.990  1.00 96.75           C  
ATOM   2522  HA  SER A 161      -9.001   0.171   3.780  1.00 96.75           H  
ATOM   2523  C   SER A 161      -7.433   0.403   5.201  1.00 96.75           C  
ATOM   2524  CB  SER A 161      -7.262   0.957   2.793  1.00 96.75           C  
ATOM   2525  HB2 SER A 161      -6.527   1.746   2.954  1.00 96.75           H  
ATOM   2526  HB3 SER A 161      -6.734   0.009   2.692  1.00 96.75           H  
ATOM   2527  O   SER A 161      -7.046   1.191   6.068  1.00 96.75           O  
ATOM   2528  OG  SER A 161      -7.977   1.206   1.599  1.00 96.75           O  
ATOM   2529  HG  SER A 161      -8.851   1.520   1.845  1.00 96.75           H  
ATOM   2530  N   LEU A 162      -7.161  -0.901   5.213  1.00 97.94           N  
ATOM   2531  H   LEU A 162      -7.550  -1.483   4.485  1.00 97.94           H  
ATOM   2532  CA  LEU A 162      -6.260  -1.540   6.162  1.00 97.94           C  
ATOM   2533  HA  LEU A 162      -6.307  -1.004   7.111  1.00 97.94           H  
ATOM   2534  C   LEU A 162      -4.811  -1.471   5.654  1.00 97.94           C  
ATOM   2535  CB  LEU A 162      -6.723  -2.988   6.407  1.00 97.94           C  
ATOM   2536  HB2 LEU A 162      -6.610  -3.546   5.477  1.00 97.94           H  
ATOM   2537  HB3 LEU A 162      -6.063  -3.437   7.149  1.00 97.94           H  
ATOM   2538  O   LEU A 162      -4.519  -1.773   4.492  1.00 97.94           O  
ATOM   2539  CG  LEU A 162      -8.181  -3.144   6.885  1.00 97.94           C  
ATOM   2540  HG  LEU A 162      -8.851  -2.760   6.116  1.00 97.94           H  
ATOM   2541  CD1 LEU A 162      -8.496  -4.623   7.086  1.00 97.94           C  
ATOM   2542 HD11 LEU A 162      -9.549  -4.729   7.349  1.00 97.94           H  
ATOM   2543 HD12 LEU A 162      -8.333  -5.171   6.158  1.00 97.94           H  
ATOM   2544 HD13 LEU A 162      -7.882  -5.048   7.880  1.00 97.94           H  
ATOM   2545  CD2 LEU A 162      -8.462  -2.403   8.195  1.00 97.94           C  
ATOM   2546 HD21 LEU A 162      -8.335  -1.329   8.059  1.00 97.94           H  
ATOM   2547 HD22 LEU A 162      -9.493  -2.587   8.496  1.00 97.94           H  
ATOM   2548 HD23 LEU A 162      -7.795  -2.759   8.981  1.00 97.94           H  
ATOM   2549  N   PHE A 163      -3.888  -1.091   6.532  1.00 97.62           N  
ATOM   2550  H   PHE A 163      -4.203  -0.787   7.443  1.00 97.62           H  
ATOM   2551  CA  PHE A 163      -2.456  -1.002   6.252  1.00 97.62           C  
ATOM   2552  HA  PHE A 163      -2.249  -1.389   5.254  1.00 97.62           H  
ATOM   2553  C   PHE A 163      -1.677  -1.853   7.249  1.00 97.62           C  
ATOM   2554  CB  PHE A 163      -1.985   0.461   6.307  1.00 97.62           C  
ATOM   2555  HB2 PHE A 163      -0.906   0.477   6.153  1.00 97.62           H  
ATOM   2556  HB3 PHE A 163      -2.172   0.851   7.307  1.00 97.62           H  
ATOM   2557  O   PHE A 163      -1.888  -1.741   8.453  1.00 97.62           O  
ATOM   2558  CG  PHE A 163      -2.637   1.394   5.300  1.00 97.62           C  
ATOM   2559  CD1 PHE A 163      -1.957   1.776   4.126  1.00 97.62           C  
ATOM   2560  HD1 PHE A 163      -0.967   1.392   3.927  1.00 97.62           H  
ATOM   2561  CD2 PHE A 163      -3.921   1.912   5.552  1.00 97.62           C  
ATOM   2562  HD2 PHE A 163      -4.448   1.639   6.455  1.00 97.62           H  
ATOM   2563  CE1 PHE A 163      -2.563   2.668   3.220  1.00 97.62           C  
ATOM   2564  HE1 PHE A 163      -2.052   2.983   2.322  1.00 97.62           H  
ATOM   2565  CE2 PHE A 163      -4.531   2.784   4.635  1.00 97.62           C  
ATOM   2566  HE2 PHE A 163      -5.519   3.169   4.838  1.00 97.62           H  
ATOM   2567  CZ  PHE A 163      -3.849   3.171   3.472  1.00 97.62           C  
ATOM   2568  HZ  PHE A 163      -4.309   3.866   2.786  1.00 97.62           H  
ATOM   2569  N   LEU A 164      -0.739  -2.660   6.756  1.00 96.19           N  
ATOM   2570  H   LEU A 164      -0.569  -2.643   5.760  1.00 96.19           H  
ATOM   2571  CA  LEU A 164       0.275  -3.285   7.595  1.00 96.19           C  
ATOM   2572  HA  LEU A 164      -0.195  -3.655   8.507  1.00 96.19           H  
ATOM   2573  C   LEU A 164       1.319  -2.225   7.965  1.00 96.19           C  
ATOM   2574  CB  LEU A 164       0.896  -4.469   6.838  1.00 96.19           C  
ATOM   2575  HB2 LEU A 164       1.339  -4.082   5.921  1.00 96.19           H  
ATOM   2576  HB3 LEU A 164       0.108  -5.171   6.564  1.00 96.19           H  
ATOM   2577  O   LEU A 164       1.924  -1.604   7.080  1.00 96.19           O  
ATOM   2578  CG  LEU A 164       1.976  -5.224   7.634  1.00 96.19           C  
ATOM   2579  HG  LEU A 164       2.704  -4.517   8.030  1.00 96.19           H  
ATOM   2580  CD1 LEU A 164       1.387  -6.034   8.789  1.00 96.19           C  
ATOM   2581 HD11 LEU A 164       2.179  -6.603   9.275  1.00 96.19           H  
ATOM   2582 HD12 LEU A 164       0.941  -5.370   9.529  1.00 96.19           H  
ATOM   2583 HD13 LEU A 164       0.631  -6.729   8.424  1.00 96.19           H  
ATOM   2584  CD2 LEU A 164       2.717  -6.175   6.696  1.00 96.19           C  
ATOM   2585 HD21 LEU A 164       2.055  -6.984   6.386  1.00 96.19           H  
ATOM   2586 HD22 LEU A 164       3.086  -5.629   5.828  1.00 96.19           H  
ATOM   2587 HD23 LEU A 164       3.578  -6.585   7.225  1.00 96.19           H  
ATOM   2588  N   VAL A 165       1.553  -2.048   9.260  1.00 96.62           N  
ATOM   2589  H   VAL A 165       1.016  -2.591   9.921  1.00 96.62           H  
ATOM   2590  CA  VAL A 165       2.586  -1.161   9.808  1.00 96.62           C  
ATOM   2591  HA  VAL A 165       3.210  -0.800   8.990  1.00 96.62           H  
ATOM   2592  C   VAL A 165       3.499  -1.931  10.759  1.00 96.62           C  
ATOM   2593  CB  VAL A 165       1.990   0.086  10.497  1.00 96.62           C  
ATOM   2594  HB  VAL A 165       2.812   0.777  10.684  1.00 96.62           H  
ATOM   2595  O   VAL A 165       3.101  -2.963  11.300  1.00 96.62           O  
ATOM   2596  CG1 VAL A 165       0.961   0.809   9.615  1.00 96.62           C  
ATOM   2597 HG11 VAL A 165       0.699   1.767  10.063  1.00 96.62           H  
ATOM   2598 HG12 VAL A 165       1.371   0.987   8.621  1.00 96.62           H  
ATOM   2599 HG13 VAL A 165       0.056   0.208   9.520  1.00 96.62           H  
ATOM   2600  CG2 VAL A 165       1.324  -0.225  11.840  1.00 96.62           C  
ATOM   2601 HG21 VAL A 165       0.946   0.693  12.290  1.00 96.62           H  
ATOM   2602 HG22 VAL A 165       2.040  -0.659  12.538  1.00 96.62           H  
ATOM   2603 HG23 VAL A 165       0.500  -0.922  11.686  1.00 96.62           H  
ATOM   2604  N   ARG A 166       4.705  -1.411  10.991  1.00 95.44           N  
ATOM   2605  H   ARG A 166       4.968  -0.586  10.469  1.00 95.44           H  
ATOM   2606  CA  ARG A 166       5.553  -1.774  12.131  1.00 95.44           C  
ATOM   2607  HA  ARG A 166       5.155  -2.669  12.610  1.00 95.44           H  
ATOM   2608  C   ARG A 166       5.498  -0.640  13.154  1.00 95.44           C  
ATOM   2609  CB  ARG A 166       6.978  -2.091  11.644  1.00 95.44           C  
ATOM   2610  HB2 ARG A 166       7.458  -1.173  11.306  1.00 95.44           H  
ATOM   2611  HB3 ARG A 166       6.916  -2.777  10.799  1.00 95.44           H  
ATOM   2612  O   ARG A 166       5.776   0.509  12.811  1.00 95.44           O  
ATOM   2613  CG  ARG A 166       7.844  -2.743  12.734  1.00 95.44           C  
ATOM   2614  HG2 ARG A 166       7.912  -2.079  13.595  1.00 95.44           H  
ATOM   2615  HG3 ARG A 166       7.384  -3.681  13.044  1.00 95.44           H  
ATOM   2616  CD  ARG A 166       9.259  -3.024  12.207  1.00 95.44           C  
ATOM   2617  HD2 ARG A 166       9.191  -3.676  11.336  1.00 95.44           H  
ATOM   2618  HD3 ARG A 166       9.709  -2.077  11.911  1.00 95.44           H  
ATOM   2619  NE  ARG A 166      10.095  -3.678  13.232  1.00 95.44           N  
ATOM   2620  HE  ARG A 166       9.637  -4.268  13.912  1.00 95.44           H  
ATOM   2621  NH1 ARG A 166      12.188  -3.044  12.526  1.00 95.44           N  
ATOM   2622 HH11 ARG A 166      11.774  -2.618  11.709  1.00 95.44           H  
ATOM   2623 HH12 ARG A 166      13.187  -3.063  12.673  1.00 95.44           H  
ATOM   2624  NH2 ARG A 166      11.945  -4.167  14.440  1.00 95.44           N  
ATOM   2625 HH21 ARG A 166      12.919  -4.050  14.680  1.00 95.44           H  
ATOM   2626 HH22 ARG A 166      11.341  -4.574  15.140  1.00 95.44           H  
ATOM   2627  CZ  ARG A 166      11.401  -3.625  13.394  1.00 95.44           C  
ATOM   2628  N   GLU A 167       5.090  -0.959  14.370  1.00 92.56           N  
ATOM   2629  H   GLU A 167       4.873  -1.928  14.556  1.00 92.56           H  
ATOM   2630  CA  GLU A 167       5.125  -0.080  15.536  1.00 92.56           C  
ATOM   2631  HA  GLU A 167       4.753   0.905  15.254  1.00 92.56           H  
ATOM   2632  C   GLU A 167       6.571   0.091  16.028  1.00 92.56           C  
ATOM   2633  CB  GLU A 167       4.174  -0.668  16.595  1.00 92.56           C  
ATOM   2634  HB2 GLU A 167       3.208  -0.825  16.116  1.00 92.56           H  
ATOM   2635  HB3 GLU A 167       4.552  -1.639  16.915  1.00 92.56           H  
ATOM   2636  O   GLU A 167       7.386  -0.830  15.929  1.00 92.56           O  
ATOM   2637  CG  GLU A 167       3.944   0.211  17.832  1.00 92.56           C  
ATOM   2638  HG2 GLU A 167       3.777   1.237  17.503  1.00 92.56           H  
ATOM   2639  HG3 GLU A 167       4.836   0.192  18.458  1.00 92.56           H  
ATOM   2640  CD  GLU A 167       2.726  -0.286  18.633  1.00 92.56           C  
ATOM   2641  OE1 GLU A 167       1.813   0.532  18.882  1.00 92.56           O  
ATOM   2642  OE2 GLU A 167       2.651  -1.504  18.926  1.00 92.56           O  
ATOM   2643  N   LYS A 168       6.894   1.291  16.508  1.00 88.56           N  
ATOM   2644  H   LYS A 168       6.172   1.997  16.527  1.00 88.56           H  
ATOM   2645  CA  LYS A 168       8.204   1.680  17.044  1.00 88.56           C  
ATOM   2646  HA  LYS A 168       8.925   0.877  16.891  1.00 88.56           H  
ATOM   2647  C   LYS A 168       8.137   1.943  18.546  1.00 88.56           C  
ATOM   2648  CB  LYS A 168       8.673   2.944  16.316  1.00 88.56           C  
ATOM   2649  HB2 LYS A 168       7.822   3.617  16.215  1.00 88.56           H  
ATOM   2650  HB3 LYS A 168       9.436   3.448  16.910  1.00 88.56           H  
ATOM   2651  O   LYS A 168       7.063   2.122  19.110  1.00 88.56           O  
ATOM   2652  CG  LYS A 168       9.272   2.670  14.939  1.00 88.56           C  
ATOM   2653  HG2 LYS A 168       8.598   2.049  14.348  1.00 88.56           H  
ATOM   2654  HG3 LYS A 168      10.228   2.160  15.057  1.00 88.56           H  
ATOM   2655  CD  LYS A 168       9.468   4.016  14.241  1.00 88.56           C  
ATOM   2656  HD2 LYS A 168       8.481   4.401  13.984  1.00 88.56           H  
ATOM   2657  HD3 LYS A 168       9.963   4.724  14.905  1.00 88.56           H  
ATOM   2658  CE  LYS A 168      10.302   3.826  12.980  1.00 88.56           C  
ATOM   2659  HE2 LYS A 168      10.081   2.842  12.568  1.00 88.56           H  
ATOM   2660  HE3 LYS A 168      11.361   3.859  13.236  1.00 88.56           H  
ATOM   2661  NZ  LYS A 168       9.955   4.856  11.984  1.00 88.56           N  
ATOM   2662  HZ1 LYS A 168       8.979   4.786  11.734  1.00 88.56           H  
ATOM   2663  HZ2 LYS A 168      10.402   4.678  11.096  1.00 88.56           H  
ATOM   2664  HZ3 LYS A 168      10.157   5.795  12.296  1.00 88.56           H  
ATOM   2665  N   GLU A 169       9.309   2.041  19.168  1.00 83.69           N  
ATOM   2666  H   GLU A 169      10.146   1.866  18.630  1.00 83.69           H  
ATOM   2667  CA  GLU A 169       9.494   2.358  20.593  1.00 83.69           C  
ATOM   2668  HA  GLU A 169       9.034   1.578  21.200  1.00 83.69           H  
ATOM   2669  C   GLU A 169       8.857   3.699  21.018  1.00 83.69           C  
ATOM   2670  CB  GLU A 169      11.004   2.393  20.895  1.00 83.69           C  
ATOM   2671  HB2 GLU A 169      11.452   3.191  20.303  1.00 83.69           H  
ATOM   2672  HB3 GLU A 169      11.144   2.626  21.951  1.00 83.69           H  
ATOM   2673  O   GLU A 169       8.462   3.856  22.169  1.00 83.69           O  
ATOM   2674  CG  GLU A 169      11.724   1.066  20.584  1.00 83.69           C  
ATOM   2675  HG2 GLU A 169      11.577   0.815  19.533  1.00 83.69           H  
ATOM   2676  HG3 GLU A 169      11.266   0.279  21.183  1.00 83.69           H  
ATOM   2677  CD  GLU A 169      13.238   1.106  20.857  1.00 83.69           C  
ATOM   2678  OE1 GLU A 169      13.841   0.010  20.875  1.00 83.69           O  
ATOM   2679  OE2 GLU A 169      13.795   2.219  20.998  1.00 83.69           O  
ATOM   2680  N   ASP A 170       8.713   4.651  20.090  1.00 81.00           N  
ATOM   2681  H   ASP A 170       9.004   4.448  19.144  1.00 81.00           H  
ATOM   2682  CA  ASP A 170       8.052   5.952  20.278  1.00 81.00           C  
ATOM   2683  HA  ASP A 170       8.154   6.235  21.326  1.00 81.00           H  
ATOM   2684  C   ASP A 170       6.535   5.929  19.978  1.00 81.00           C  
ATOM   2685  CB  ASP A 170       8.788   7.018  19.434  1.00 81.00           C  
ATOM   2686  HB2 ASP A 170       9.842   7.016  19.711  1.00 81.00           H  
ATOM   2687  HB3 ASP A 170       8.387   8.000  19.685  1.00 81.00           H  
ATOM   2688  O   ASP A 170       5.881   6.973  19.983  1.00 81.00           O  
ATOM   2689  CG  ASP A 170       8.680   6.815  17.913  1.00 81.00           C  
ATOM   2690  OD1 ASP A 170       8.249   5.720  17.485  1.00 81.00           O  
ATOM   2691  OD2 ASP A 170       9.057   7.738  17.156  1.00 81.00           O  
ATOM   2692  N   GLY A 171       5.959   4.759  19.675  1.00 80.75           N  
ATOM   2693  H   GLY A 171       6.536   3.930  19.695  1.00 80.75           H  
ATOM   2694  CA  GLY A 171       4.571   4.613  19.222  1.00 80.75           C  
ATOM   2695  HA2 GLY A 171       3.915   5.159  19.900  1.00 80.75           H  
ATOM   2696  HA3 GLY A 171       4.306   3.557  19.257  1.00 80.75           H  
ATOM   2697  C   GLY A 171       4.318   5.117  17.793  1.00 80.75           C  
ATOM   2698  O   GLY A 171       3.162   5.176  17.346  1.00 80.75           O  
ATOM   2699  N   ALA A 172       5.362   5.493  17.042  1.00 87.25           N  
ATOM   2700  H   ALA A 172       6.292   5.462  17.434  1.00 87.25           H  
ATOM   2701  CA  ALA A 172       5.230   5.816  15.629  1.00 87.25           C  
ATOM   2702  HA  ALA A 172       4.361   6.466  15.531  1.00 87.25           H  
ATOM   2703  C   ALA A 172       4.979   4.548  14.790  1.00 87.25           C  
ATOM   2704  CB  ALA A 172       6.431   6.632  15.142  1.00 87.25           C  
ATOM   2705  HB1 ALA A 172       6.265   6.978  14.122  1.00 87.25           H  
ATOM   2706  HB2 ALA A 172       6.577   7.495  15.793  1.00 87.25           H  
ATOM   2707  HB3 ALA A 172       7.332   6.020  15.171  1.00 87.25           H  
ATOM   2708  O   ALA A 172       5.310   3.428  15.178  1.00 87.25           O  
ATOM   2709  N   PHE A 173       4.387   4.729  13.606  1.00 92.12           N  
ATOM   2710  H   PHE A 173       4.220   5.676  13.296  1.00 92.12           H  
ATOM   2711  CA  PHE A 173       4.055   3.636  12.690  1.00 92.12           C  
ATOM   2712  HA  PHE A 173       4.325   2.681  13.139  1.00 92.12           H  
ATOM   2713  C   PHE A 173       4.855   3.758  11.392  1.00 92.12           C  
ATOM   2714  CB  PHE A 173       2.540   3.612  12.412  1.00 92.12           C  
ATOM   2715  HB2 PHE A 173       2.340   2.831  11.678  1.00 92.12           H  
ATOM   2716  HB3 PHE A 173       2.263   4.561  11.951  1.00 92.12           H  
ATOM   2717  O   PHE A 173       4.645   4.687  10.609  1.00 92.12           O  
ATOM   2718  CG  PHE A 173       1.631   3.365  13.606  1.00 92.12           C  
ATOM   2719  CD1 PHE A 173       1.953   2.394  14.576  1.00 92.12           C  
ATOM   2720  HD1 PHE A 173       2.857   1.808  14.496  1.00 92.12           H  
ATOM   2721  CD2 PHE A 173       0.432   4.096  13.734  1.00 92.12           C  
ATOM   2722  HD2 PHE A 173       0.154   4.825  12.986  1.00 92.12           H  
ATOM   2723  CE1 PHE A 173       1.106   2.185  15.678  1.00 92.12           C  
ATOM   2724  HE1 PHE A 173       1.367   1.462  16.438  1.00 92.12           H  
ATOM   2725  CE2 PHE A 173      -0.416   3.886  14.837  1.00 92.12           C  
ATOM   2726  HE2 PHE A 173      -1.329   4.454  14.939  1.00 92.12           H  
ATOM   2727  CZ  PHE A 173      -0.073   2.935  15.812  1.00 92.12           C  
ATOM   2728  HZ  PHE A 173      -0.708   2.778  16.671  1.00 92.12           H  
ATOM   2729  N   SER A 174       5.729   2.789  11.131  1.00 94.62           N  
ATOM   2730  H   SER A 174       5.885   2.082  11.835  1.00 94.62           H  
ATOM   2731  CA  SER A 174       6.389   2.606   9.838  1.00 94.62           C  
ATOM   2732  HA  SER A 174       6.617   3.578   9.398  1.00 94.62           H  
ATOM   2733  C   SER A 174       5.457   1.834   8.907  1.00 94.62           C  
ATOM   2734  CB  SER A 174       7.705   1.843  10.006  1.00 94.62           C  
ATOM   2735  HB2 SER A 174       8.148   1.658   9.028  1.00 94.62           H  
ATOM   2736  HB3 SER A 174       7.510   0.888  10.494  1.00 94.62           H  
ATOM   2737  O   SER A 174       5.283   0.625   9.050  1.00 94.62           O  
ATOM   2738  OG  SER A 174       8.607   2.584  10.789  1.00 94.62           O  
ATOM   2739  HG  SER A 174       9.314   2.886  10.215  1.00 94.62           H  
ATOM   2740  N   PHE A 175       4.837   2.516   7.943  1.00 95.38           N  
ATOM   2741  H   PHE A 175       4.957   3.518   7.911  1.00 95.38           H  
ATOM   2742  CA  PHE A 175       3.933   1.878   6.981  1.00 95.38           C  
ATOM   2743  HA  PHE A 175       3.202   1.289   7.535  1.00 95.38           H  
ATOM   2744  C   PHE A 175       4.697   0.908   6.071  1.00 95.38           C  
ATOM   2745  CB  PHE A 175       3.163   2.944   6.185  1.00 95.38           C  
ATOM   2746  HB2 PHE A 175       2.767   2.477   5.284  1.00 95.38           H  
ATOM   2747  HB3 PHE A 175       3.841   3.738   5.872  1.00 95.38           H  
ATOM   2748  O   PHE A 175       5.580   1.325   5.321  1.00 95.38           O  
ATOM   2749  CG  PHE A 175       1.999   3.540   6.957  1.00 95.38           C  
ATOM   2750  CD1 PHE A 175       0.676   3.217   6.596  1.00 95.38           C  
ATOM   2751  HD1 PHE A 175       0.484   2.582   5.743  1.00 95.38           H  
ATOM   2752  CD2 PHE A 175       2.228   4.359   8.080  1.00 95.38           C  
ATOM   2753  HD2 PHE A 175       3.233   4.623   8.373  1.00 95.38           H  
ATOM   2754  CE1 PHE A 175      -0.405   3.690   7.361  1.00 95.38           C  
ATOM   2755  HE1 PHE A 175      -1.417   3.421   7.093  1.00 95.38           H  
ATOM   2756  CE2 PHE A 175       1.147   4.818   8.853  1.00 95.38           C  
ATOM   2757  HE2 PHE A 175       1.330   5.419   9.732  1.00 95.38           H  
ATOM   2758  CZ  PHE A 175      -0.167   4.479   8.499  1.00 95.38           C  
ATOM   2759  HZ  PHE A 175      -0.992   4.809   9.114  1.00 95.38           H  
ATOM   2760  N   VAL A 176       4.353  -0.381   6.138  1.00 93.75           N  
ATOM   2761  H   VAL A 176       3.616  -0.647   6.775  1.00 93.75           H  
ATOM   2762  CA  VAL A 176       4.995  -1.454   5.361  1.00 93.75           C  
ATOM   2763  HA  VAL A 176       6.040  -1.196   5.188  1.00 93.75           H  
ATOM   2764  C   VAL A 176       4.319  -1.593   3.999  1.00 93.75           C  
ATOM   2765  CB  VAL A 176       4.952  -2.798   6.124  1.00 93.75           C  
ATOM   2766  HB  VAL A 176       3.913  -3.114   6.225  1.00 93.75           H  
ATOM   2767  O   VAL A 176       5.000  -1.723   2.983  1.00 93.75           O  
ATOM   2768  CG1 VAL A 176       5.711  -3.907   5.383  1.00 93.75           C  
ATOM   2769 HG11 VAL A 176       5.268  -4.089   4.403  1.00 93.75           H  
ATOM   2770 HG12 VAL A 176       5.670  -4.832   5.958  1.00 93.75           H  
ATOM   2771 HG13 VAL A 176       6.754  -3.619   5.251  1.00 93.75           H  
ATOM   2772  CG2 VAL A 176       5.557  -2.694   7.528  1.00 93.75           C  
ATOM   2773 HG21 VAL A 176       5.464  -3.654   8.038  1.00 93.75           H  
ATOM   2774 HG22 VAL A 176       5.025  -1.950   8.121  1.00 93.75           H  
ATOM   2775 HG23 VAL A 176       6.608  -2.413   7.468  1.00 93.75           H  
ATOM   2776  N   ARG A 177       2.976  -1.586   3.977  1.00 93.44           N  
ATOM   2777  H   ARG A 177       2.506  -1.508   4.868  1.00 93.44           H  
ATOM   2778  CA  ARG A 177       2.135  -1.734   2.771  1.00 93.44           C  
ATOM   2779  HA  ARG A 177       2.422  -0.967   2.053  1.00 93.44           H  
ATOM   2780  C   ARG A 177       0.641  -1.572   3.092  1.00 93.44           C  
ATOM   2781  CB  ARG A 177       2.394  -3.108   2.114  1.00 93.44           C  
ATOM   2782  HB2 ARG A 177       3.390  -3.102   1.673  1.00 93.44           H  
ATOM   2783  HB3 ARG A 177       1.688  -3.254   1.296  1.00 93.44           H  
ATOM   2784  O   ARG A 177       0.190  -2.032   4.137  1.00 93.44           O  
ATOM   2785  CG  ARG A 177       2.289  -4.298   3.082  1.00 93.44           C  
ATOM   2786  HG2 ARG A 177       2.783  -4.085   4.030  1.00 93.44           H  
ATOM   2787  HG3 ARG A 177       1.235  -4.487   3.286  1.00 93.44           H  
ATOM   2788  CD  ARG A 177       2.968  -5.538   2.489  1.00 93.44           C  
ATOM   2789  HD2 ARG A 177       4.048  -5.420   2.567  1.00 93.44           H  
ATOM   2790  HD3 ARG A 177       2.717  -5.619   1.432  1.00 93.44           H  
ATOM   2791  NE  ARG A 177       2.550  -6.767   3.186  1.00 93.44           N  
ATOM   2792  HE  ARG A 177       3.209  -7.220   3.803  1.00 93.44           H  
ATOM   2793  NH1 ARG A 177       0.458  -6.823   2.285  1.00 93.44           N  
ATOM   2794 HH11 ARG A 177      -0.387  -7.346   2.109  1.00 93.44           H  
ATOM   2795 HH12 ARG A 177       0.530  -5.889   1.906  1.00 93.44           H  
ATOM   2796  NH2 ARG A 177       1.102  -8.504   3.560  1.00 93.44           N  
ATOM   2797 HH21 ARG A 177       0.207  -8.896   3.306  1.00 93.44           H  
ATOM   2798 HH22 ARG A 177       1.721  -9.000   4.186  1.00 93.44           H  
ATOM   2799  CZ  ARG A 177       1.382  -7.361   3.019  1.00 93.44           C  
ATOM   2800  N   LYS A 178      -0.155  -1.022   2.165  1.00 94.88           N  
ATOM   2801  H   LYS A 178       0.284  -0.627   1.345  1.00 94.88           H  
ATOM   2802  CA  LYS A 178      -1.619  -1.240   2.146  1.00 94.88           C  
ATOM   2803  HA  LYS A 178      -2.037  -0.977   3.117  1.00 94.88           H  
ATOM   2804  C   LYS A 178      -1.898  -2.736   1.923  1.00 94.88           C  
ATOM   2805  CB  LYS A 178      -2.292  -0.337   1.084  1.00 94.88           C  
ATOM   2806  HB2 LYS A 178      -1.789  -0.479   0.127  1.00 94.88           H  
ATOM   2807  HB3 LYS A 178      -2.180   0.705   1.381  1.00 94.88           H  
ATOM   2808  O   LYS A 178      -1.239  -3.342   1.071  1.00 94.88           O  
ATOM   2809  CG  LYS A 178      -3.783  -0.653   0.875  1.00 94.88           C  
ATOM   2810  HG2 LYS A 178      -4.267  -0.790   1.842  1.00 94.88           H  
ATOM   2811  HG3 LYS A 178      -3.825  -1.591   0.322  1.00 94.88           H  
ATOM   2812  CD  LYS A 178      -4.588   0.386   0.073  1.00 94.88           C  
ATOM   2813  HD2 LYS A 178      -4.797   1.243   0.712  1.00 94.88           H  
ATOM   2814  HD3 LYS A 178      -4.019   0.709  -0.799  1.00 94.88           H  
ATOM   2815  CE  LYS A 178      -5.902  -0.276  -0.387  1.00 94.88           C  
ATOM   2816  HE2 LYS A 178      -6.330  -0.816   0.457  1.00 94.88           H  
ATOM   2817  HE3 LYS A 178      -5.673  -1.018  -1.152  1.00 94.88           H  
ATOM   2818  NZ  LYS A 178      -6.913   0.690  -0.896  1.00 94.88           N  
ATOM   2819  HZ1 LYS A 178      -7.714   0.199  -1.266  1.00 94.88           H  
ATOM   2820  HZ2 LYS A 178      -6.550   1.314  -1.602  1.00 94.88           H  
ATOM   2821  HZ3 LYS A 178      -7.279   1.230  -0.125  1.00 94.88           H  
ATOM   2822  N   LEU A 179      -2.848  -3.315   2.655  1.00 93.62           N  
ATOM   2823  H   LEU A 179      -3.391  -2.747   3.290  1.00 93.62           H  
ATOM   2824  CA  LEU A 179      -3.326  -4.681   2.411  1.00 93.62           C  
ATOM   2825  HA  LEU A 179      -2.471  -5.337   2.247  1.00 93.62           H  
ATOM   2826  C   LEU A 179      -4.179  -4.735   1.132  1.00 93.62           C  
ATOM   2827  CB  LEU A 179      -4.106  -5.204   3.632  1.00 93.62           C  
ATOM   2828  HB2 LEU A 179      -4.489  -6.193   3.381  1.00 93.62           H  
ATOM   2829  HB3 LEU A 179      -4.963  -4.551   3.803  1.00 93.62           H  
ATOM   2830  O   LEU A 179      -4.820  -3.749   0.764  1.00 93.62           O  
ATOM   2831  CG  LEU A 179      -3.311  -5.323   4.945  1.00 93.62           C  
ATOM   2832  HG  LEU A 179      -3.014  -4.332   5.285  1.00 93.62           H  
ATOM   2833  CD1 LEU A 179      -4.188  -5.965   6.017  1.00 93.62           C  
ATOM   2834 HD11 LEU A 179      -4.440  -6.983   5.720  1.00 93.62           H  
ATOM   2835 HD12 LEU A 179      -3.662  -5.987   6.972  1.00 93.62           H  
ATOM   2836 HD13 LEU A 179      -5.112  -5.399   6.134  1.00 93.62           H  
ATOM   2837  CD2 LEU A 179      -2.059  -6.192   4.792  1.00 93.62           C  
ATOM   2838 HD21 LEU A 179      -1.639  -6.412   5.773  1.00 93.62           H  
ATOM   2839 HD22 LEU A 179      -2.320  -7.131   4.304  1.00 93.62           H  
ATOM   2840 HD23 LEU A 179      -1.314  -5.664   4.197  1.00 93.62           H  
ATOM   2841  N   GLN A 180      -4.136  -5.857   0.418  1.00 88.50           N  
ATOM   2842  H   GLN A 180      -3.564  -6.618   0.756  1.00 88.50           H  
ATOM   2843  CA  GLN A 180      -4.761  -6.025  -0.898  1.00 88.50           C  
ATOM   2844  HA  GLN A 180      -5.161  -5.068  -1.231  1.00 88.50           H  
ATOM   2845  C   GLN A 180      -5.940  -7.009  -0.856  1.00 88.50           C  
ATOM   2846  CB  GLN A 180      -3.700  -6.474  -1.918  1.00 88.50           C  
ATOM   2847  HB2 GLN A 180      -3.393  -7.493  -1.681  1.00 88.50           H  
ATOM   2848  HB3 GLN A 180      -4.147  -6.486  -2.912  1.00 88.50           H  
ATOM   2849  O   GLN A 180      -5.975  -7.919  -0.040  1.00 88.50           O  
ATOM   2850  CG  GLN A 180      -2.440  -5.590  -1.946  1.00 88.50           C  
ATOM   2851  HG2 GLN A 180      -1.947  -5.614  -0.974  1.00 88.50           H  
ATOM   2852  HG3 GLN A 180      -1.738  -6.012  -2.665  1.00 88.50           H  
ATOM   2853  CD  GLN A 180      -2.728  -4.145  -2.335  1.00 88.50           C  
ATOM   2854  NE2 GLN A 180      -2.259  -3.174  -1.587  1.00 88.50           N  
ATOM   2855 HE21 GLN A 180      -2.572  -2.247  -1.836  1.00 88.50           H  
ATOM   2856 HE22 GLN A 180      -1.867  -3.391  -0.681  1.00 88.50           H  
ATOM   2857  OE1 GLN A 180      -3.326  -3.849  -3.356  1.00 88.50           O  
ATOM   2858  N   GLU A 181      -6.878  -6.877  -1.794  1.00 84.44           N  
ATOM   2859  H   GLU A 181      -6.804  -6.091  -2.424  1.00 84.44           H  
ATOM   2860  CA  GLU A 181      -8.136  -7.654  -1.883  1.00 84.44           C  
ATOM   2861  HA  GLU A 181      -8.785  -7.407  -1.042  1.00 84.44           H  
ATOM   2862  C   GLU A 181      -7.966  -9.186  -1.896  1.00 84.44           C  
ATOM   2863  CB  GLU A 181      -8.833  -7.242  -3.189  1.00 84.44           C  
ATOM   2864  HB2 GLU A 181      -9.706  -7.873  -3.354  1.00 84.44           H  
ATOM   2865  HB3 GLU A 181      -8.133  -7.402  -4.009  1.00 84.44           H  
ATOM   2866  O   GLU A 181      -8.887  -9.925  -1.553  1.00 84.44           O  
ATOM   2867  CG  GLU A 181      -9.283  -5.773  -3.175  1.00 84.44           C  
ATOM   2868  HG2 GLU A 181     -10.179  -5.686  -2.560  1.00 84.44           H  
ATOM   2869  HG3 GLU A 181      -8.509  -5.155  -2.720  1.00 84.44           H  
ATOM   2870  CD  GLU A 181      -9.562  -5.207  -4.572  1.00 84.44           C  
ATOM   2871  OE1 GLU A 181      -9.627  -3.959  -4.667  1.00 84.44           O  
ATOM   2872  OE2 GLU A 181      -9.704  -5.977  -5.548  1.00 84.44           O  
ATOM   2873  N   PHE A 182      -6.792  -9.677  -2.297  1.00 84.56           N  
ATOM   2874  H   PHE A 182      -6.064  -9.018  -2.535  1.00 84.56           H  
ATOM   2875  CA  PHE A 182      -6.457 -11.102  -2.318  1.00 84.56           C  
ATOM   2876  HA  PHE A 182      -7.391 -11.661  -2.376  1.00 84.56           H  
ATOM   2877  C   PHE A 182      -5.729 -11.598  -1.055  1.00 84.56           C  
ATOM   2878  CB  PHE A 182      -5.660 -11.409  -3.587  1.00 84.56           C  
ATOM   2879  HB2 PHE A 182      -5.496 -12.485  -3.629  1.00 84.56           H  
ATOM   2880  HB3 PHE A 182      -6.267 -11.135  -4.451  1.00 84.56           H  
ATOM   2881  O   PHE A 182      -5.295 -12.749  -1.011  1.00 84.56           O  
ATOM   2882  CG  PHE A 182      -4.323 -10.697  -3.669  1.00 84.56           C  
ATOM   2883  CD1 PHE A 182      -4.191  -9.532  -4.444  1.00 84.56           C  
ATOM   2884  HD1 PHE A 182      -5.033  -9.164  -5.010  1.00 84.56           H  
ATOM   2885  CD2 PHE A 182      -3.219 -11.179  -2.944  1.00 84.56           C  
ATOM   2886  HD2 PHE A 182      -3.314 -12.079  -2.354  1.00 84.56           H  
ATOM   2887  CE1 PHE A 182      -2.963  -8.849  -4.478  1.00 84.56           C  
ATOM   2888  HE1 PHE A 182      -2.869  -7.952  -5.073  1.00 84.56           H  
ATOM   2889  CE2 PHE A 182      -1.997 -10.490  -2.963  1.00 84.56           C  
ATOM   2890  HE2 PHE A 182      -1.171 -10.862  -2.375  1.00 84.56           H  
ATOM   2891  CZ  PHE A 182      -1.869  -9.322  -3.733  1.00 84.56           C  
ATOM   2892  HZ  PHE A 182      -0.932  -8.786  -3.751  1.00 84.56           H  
ATOM   2893  N   GLU A 183      -5.538 -10.739  -0.057  1.00 87.75           N  
ATOM   2894  H   GLU A 183      -5.930  -9.811  -0.132  1.00 87.75           H  
ATOM   2895  CA  GLU A 183      -4.863 -11.069   1.194  1.00 87.75           C  
ATOM   2896  HA  GLU A 183      -4.274 -11.978   1.068  1.00 87.75           H  
ATOM   2897  C   GLU A 183      -5.835 -11.288   2.343  1.00 87.75           C  
ATOM   2898  CB  GLU A 183      -3.928  -9.946   1.632  1.00 87.75           C  
ATOM   2899  HB2 GLU A 183      -3.506 -10.231   2.596  1.00 87.75           H  
ATOM   2900  HB3 GLU A 183      -4.497  -9.029   1.782  1.00 87.75           H  
ATOM   2901  O   GLU A 183      -6.840 -10.583   2.464  1.00 87.75           O  
ATOM   2902  CG  GLU A 183      -2.784  -9.670   0.667  1.00 87.75           C  
ATOM   2903  HG2 GLU A 183      -2.223 -10.587   0.485  1.00 87.75           H  
ATOM   2904  HG3 GLU A 183      -3.171  -9.296  -0.281  1.00 87.75           H  
ATOM   2905  CD  GLU A 183      -1.887  -8.635   1.329  1.00 87.75           C  
ATOM   2906  OE1 GLU A 183      -1.756  -7.496   0.826  1.00 87.75           O  
ATOM   2907  OE2 GLU A 183      -1.307  -8.931   2.402  1.00 87.75           O  
ATOM   2908  N   LEU A 184      -5.434 -12.191   3.236  1.00 90.19           N  
ATOM   2909  H   LEU A 184      -4.611 -12.735   3.020  1.00 90.19           H  
ATOM   2910  CA  LEU A 184      -6.082 -12.461   4.513  1.00 90.19           C  
ATOM   2911  HA  LEU A 184      -7.134 -12.180   4.452  1.00 90.19           H  
ATOM   2912  C   LEU A 184      -5.385 -11.657   5.628  1.00 90.19           C  
ATOM   2913  CB  LEU A 184      -6.015 -13.973   4.784  1.00 90.19           C  
ATOM   2914  HB2 LEU A 184      -4.988 -14.243   5.030  1.00 90.19           H  
ATOM   2915  HB3 LEU A 184      -6.639 -14.185   5.653  1.00 90.19           H  
ATOM   2916  O   LEU A 184      -4.243 -11.988   5.967  1.00 90.19           O  
ATOM   2917  CG  LEU A 184      -6.451 -14.873   3.617  1.00 90.19           C  
ATOM   2918  HG  LEU A 184      -5.765 -14.758   2.778  1.00 90.19           H  
ATOM   2919  CD1 LEU A 184      -6.365 -16.323   4.076  1.00 90.19           C  
ATOM   2920 HD11 LEU A 184      -6.914 -16.453   5.009  1.00 90.19           H  
ATOM   2921 HD12 LEU A 184      -6.796 -16.961   3.304  1.00 90.19           H  
ATOM   2922 HD13 LEU A 184      -5.322 -16.597   4.234  1.00 90.19           H  
ATOM   2923  CD2 LEU A 184      -7.859 -14.565   3.118  1.00 90.19           C  
ATOM   2924 HD21 LEU A 184      -8.189 -15.312   2.396  1.00 90.19           H  
ATOM   2925 HD22 LEU A 184      -8.543 -14.549   3.967  1.00 90.19           H  
ATOM   2926 HD23 LEU A 184      -7.883 -13.584   2.643  1.00 90.19           H  
ATOM   2927  N   PRO A 185      -5.995 -10.607   6.216  1.00 94.25           N  
ATOM   2928  CA  PRO A 185      -5.300  -9.707   7.140  1.00 94.25           C  
ATOM   2929  HA  PRO A 185      -4.477  -9.237   6.600  1.00 94.25           H  
ATOM   2930  C   PRO A 185      -4.729 -10.403   8.376  1.00 94.25           C  
ATOM   2931  CB  PRO A 185      -6.321  -8.629   7.512  1.00 94.25           C  
ATOM   2932  HB2 PRO A 185      -5.844  -7.668   7.708  1.00 94.25           H  
ATOM   2933  HB3 PRO A 185      -6.922  -8.946   8.364  1.00 94.25           H  
ATOM   2934  O   PRO A 185      -3.593 -10.119   8.759  1.00 94.25           O  
ATOM   2935  CG  PRO A 185      -7.194  -8.571   6.266  1.00 94.25           C  
ATOM   2936  HG2 PRO A 185      -8.173  -8.141   6.476  1.00 94.25           H  
ATOM   2937  HG3 PRO A 185      -6.683  -8.008   5.484  1.00 94.25           H  
ATOM   2938  CD  PRO A 185      -7.288 -10.040   5.871  1.00 94.25           C  
ATOM   2939  HD2 PRO A 185      -8.070 -10.530   6.451  1.00 94.25           H  
ATOM   2940  HD3 PRO A 185      -7.505 -10.119   4.805  1.00 94.25           H  
ATOM   2941  N   TYR A 186      -5.467 -11.365   8.946  1.00 93.19           N  
ATOM   2942  H   TYR A 186      -6.390 -11.543   8.577  1.00 93.19           H  
ATOM   2943  CA  TYR A 186      -4.997 -12.189  10.062  1.00 93.19           C  
ATOM   2944  HA  TYR A 186      -4.798 -11.546  10.919  1.00 93.19           H  
ATOM   2945  C   TYR A 186      -3.690 -12.919   9.715  1.00 93.19           C  
ATOM   2946  CB  TYR A 186      -6.092 -13.192  10.454  1.00 93.19           C  
ATOM   2947  HB2 TYR A 186      -6.982 -12.645  10.766  1.00 93.19           H  
ATOM   2948  HB3 TYR A 186      -6.365 -13.792   9.585  1.00 93.19           H  
ATOM   2949  O   TYR A 186      -2.702 -12.822  10.446  1.00 93.19           O  
ATOM   2950  CG  TYR A 186      -5.667 -14.121  11.575  1.00 93.19           C  
ATOM   2951  CD1 TYR A 186      -5.035 -15.345  11.277  1.00 93.19           C  
ATOM   2952  HD1 TYR A 186      -4.892 -15.652  10.252  1.00 93.19           H  
ATOM   2953  CD2 TYR A 186      -5.878 -13.746  12.916  1.00 93.19           C  
ATOM   2954  HD2 TYR A 186      -6.388 -12.823  13.147  1.00 93.19           H  
ATOM   2955  CE1 TYR A 186      -4.604 -16.186  12.321  1.00 93.19           C  
ATOM   2956  HE1 TYR A 186      -4.134 -17.136  12.111  1.00 93.19           H  
ATOM   2957  CE2 TYR A 186      -5.480 -14.602  13.961  1.00 93.19           C  
ATOM   2958  HE2 TYR A 186      -5.675 -14.330  14.988  1.00 93.19           H  
ATOM   2959  OH  TYR A 186      -4.443 -16.654  14.659  1.00 93.19           O  
ATOM   2960  HH  TYR A 186      -4.861 -16.448  15.498  1.00 93.19           H  
ATOM   2961  CZ  TYR A 186      -4.840 -15.824  13.662  1.00 93.19           C  
ATOM   2962  N   VAL A 187      -3.641 -13.598   8.564  1.00 88.94           N  
ATOM   2963  H   VAL A 187      -4.464 -13.608   7.979  1.00 88.94           H  
ATOM   2964  CA  VAL A 187      -2.440 -14.315   8.104  1.00 88.94           C  
ATOM   2965  HA  VAL A 187      -2.090 -14.955   8.913  1.00 88.94           H  
ATOM   2966  C   VAL A 187      -1.314 -13.329   7.771  1.00 88.94           C  
ATOM   2967  CB  VAL A 187      -2.766 -15.219   6.899  1.00 88.94           C  
ATOM   2968  HB  VAL A 187      -3.025 -14.596   6.043  1.00 88.94           H  
ATOM   2969  O   VAL A 187      -0.162 -13.554   8.149  1.00 88.94           O  
ATOM   2970  CG1 VAL A 187      -1.565 -16.086   6.510  1.00 88.94           C  
ATOM   2971 HG11 VAL A 187      -1.848 -16.725   5.674  1.00 88.94           H  
ATOM   2972 HG12 VAL A 187      -0.726 -15.460   6.203  1.00 88.94           H  
ATOM   2973 HG13 VAL A 187      -1.267 -16.707   7.355  1.00 88.94           H  
ATOM   2974  CG2 VAL A 187      -3.936 -16.169   7.198  1.00 88.94           C  
ATOM   2975 HG21 VAL A 187      -3.737 -16.736   8.107  1.00 88.94           H  
ATOM   2976 HG22 VAL A 187      -4.082 -16.865   6.372  1.00 88.94           H  
ATOM   2977 HG23 VAL A 187      -4.863 -15.612   7.326  1.00 88.94           H  
ATOM   2978  N   SER A 188      -1.629 -12.204   7.123  1.00 89.00           N  
ATOM   2979  H   SER A 188      -2.583 -12.088   6.813  1.00 89.00           H  
ATOM   2980  CA  SER A 188      -0.656 -11.175   6.729  1.00 89.00           C  
ATOM   2981  HA  SER A 188       0.142 -11.667   6.174  1.00 89.00           H  
ATOM   2982  C   SER A 188       0.025 -10.458   7.903  1.00 89.00           C  
ATOM   2983  CB  SER A 188      -1.305 -10.151   5.786  1.00 89.00           C  
ATOM   2984  HB2 SER A 188      -0.677  -9.262   5.731  1.00 89.00           H  
ATOM   2985  HB3 SER A 188      -2.289  -9.865   6.157  1.00 89.00           H  
ATOM   2986  O   SER A 188       1.116  -9.924   7.697  1.00 89.00           O  
ATOM   2987  OG  SER A 188      -1.406 -10.713   4.487  1.00 89.00           O  
ATOM   2988  HG  SER A 188      -1.620 -10.035   3.842  1.00 89.00           H  
ATOM   2989  N   VAL A 189      -0.556 -10.460   9.112  1.00 92.06           N  
ATOM   2990  H   VAL A 189      -1.489 -10.840   9.189  1.00 92.06           H  
ATOM   2991  CA  VAL A 189       0.104  -9.956  10.334  1.00 92.06           C  
ATOM   2992  HA  VAL A 189       0.932  -9.319  10.022  1.00 92.06           H  
ATOM   2993  C   VAL A 189       0.747 -11.082  11.158  1.00 92.06           C  
ATOM   2994  CB  VAL A 189      -0.838  -9.037  11.145  1.00 92.06           C  
ATOM   2995  HB  VAL A 189      -1.295  -8.337  10.446  1.00 92.06           H  
ATOM   2996  O   VAL A 189       1.907 -10.966  11.551  1.00 92.06           O  
ATOM   2997  CG1 VAL A 189      -1.972  -9.759  11.882  1.00 92.06           C  
ATOM   2998 HG11 VAL A 189      -1.579 -10.410  12.662  1.00 92.06           H  
ATOM   2999 HG12 VAL A 189      -2.562 -10.343  11.175  1.00 92.06           H  
ATOM   3000 HG13 VAL A 189      -2.630  -9.023  12.345  1.00 92.06           H  
ATOM   3001  CG2 VAL A 189      -0.053  -8.199  12.158  1.00 92.06           C  
ATOM   3002 HG21 VAL A 189      -0.724  -7.511  12.673  1.00 92.06           H  
ATOM   3003 HG22 VAL A 189       0.428  -8.838  12.899  1.00 92.06           H  
ATOM   3004 HG23 VAL A 189       0.710  -7.615  11.644  1.00 92.06           H  
ATOM   3005  N   THR A 190       0.062 -12.214  11.360  1.00 88.62           N  
ATOM   3006  H   THR A 190      -0.882 -12.277  11.008  1.00 88.62           H  
ATOM   3007  CA  THR A 190       0.572 -13.323  12.199  1.00 88.62           C  
ATOM   3008  HA  THR A 190       0.932 -12.899  13.136  1.00 88.62           H  
ATOM   3009  C   THR A 190       1.757 -14.073  11.587  1.00 88.62           C  
ATOM   3010  CB  THR A 190      -0.520 -14.344  12.544  1.00 88.62           C  
ATOM   3011  HB  THR A 190      -0.055 -15.184  13.062  1.00 88.62           H  
ATOM   3012  O   THR A 190       2.675 -14.463  12.313  1.00 88.62           O  
ATOM   3013  CG2 THR A 190      -1.598 -13.765  13.456  1.00 88.62           C  
ATOM   3014 HG21 THR A 190      -1.144 -13.411  14.381  1.00 88.62           H  
ATOM   3015 HG22 THR A 190      -2.118 -12.937  12.973  1.00 88.62           H  
ATOM   3016 HG23 THR A 190      -2.318 -14.546  13.698  1.00 88.62           H  
ATOM   3017  OG1 THR A 190      -1.128 -14.821  11.371  1.00 88.62           O  
ATOM   3018  HG1 THR A 190      -1.839 -14.213  11.158  1.00 88.62           H  
ATOM   3019  N   SER A 191       1.812 -14.224  10.258  1.00 83.00           N  
ATOM   3020  H   SER A 191       1.021 -13.911   9.712  1.00 83.00           H  
ATOM   3021  CA  SER A 191       2.922 -14.908   9.567  1.00 83.00           C  
ATOM   3022  HA  SER A 191       3.009 -15.909   9.988  1.00 83.00           H  
ATOM   3023  C   SER A 191       4.287 -14.229   9.751  1.00 83.00           C  
ATOM   3024  CB  SER A 191       2.631 -15.064   8.071  1.00 83.00           C  
ATOM   3025  HB2 SER A 191       3.478 -15.555   7.593  1.00 83.00           H  
ATOM   3026  HB3 SER A 191       1.750 -15.692   7.940  1.00 83.00           H  
ATOM   3027  O   SER A 191       5.318 -14.879   9.567  1.00 83.00           O  
ATOM   3028  OG  SER A 191       2.408 -13.809   7.461  1.00 83.00           O  
ATOM   3029  HG  SER A 191       1.502 -13.563   7.661  1.00 83.00           H  
ATOM   3030  N   LEU A 192       4.306 -12.958  10.169  1.00 84.75           N  
ATOM   3031  H   LEU A 192       3.416 -12.503  10.316  1.00 84.75           H  
ATOM   3032  CA  LEU A 192       5.520 -12.182  10.446  1.00 84.75           C  
ATOM   3033  HA  LEU A 192       6.274 -12.438   9.702  1.00 84.75           H  
ATOM   3034  C   LEU A 192       6.142 -12.499  11.816  1.00 84.75           C  
ATOM   3035  CB  LEU A 192       5.196 -10.682  10.324  1.00 84.75           C  
ATOM   3036  HB2 LEU A 192       6.099 -10.108  10.531  1.00 84.75           H  
ATOM   3037  HB3 LEU A 192       4.461 -10.425  11.087  1.00 84.75           H  
ATOM   3038  O   LEU A 192       7.293 -12.141  12.052  1.00 84.75           O  
ATOM   3039  CG  LEU A 192       4.653 -10.266   8.944  1.00 84.75           C  
ATOM   3040  HG  LEU A 192       3.808 -10.896   8.671  1.00 84.75           H  
ATOM   3041  CD1 LEU A 192       4.154  -8.829   8.994  1.00 84.75           C  
ATOM   3042 HD11 LEU A 192       4.985  -8.139   9.142  1.00 84.75           H  
ATOM   3043 HD12 LEU A 192       3.439  -8.722   9.809  1.00 84.75           H  
ATOM   3044 HD13 LEU A 192       3.636  -8.613   8.059  1.00 84.75           H  
ATOM   3045  CD2 LEU A 192       5.720 -10.364   7.848  1.00 84.75           C  
ATOM   3046 HD21 LEU A 192       6.587  -9.760   8.115  1.00 84.75           H  
ATOM   3047 HD22 LEU A 192       6.022 -11.404   7.721  1.00 84.75           H  
ATOM   3048 HD23 LEU A 192       5.304 -10.010   6.905  1.00 84.75           H  
ATOM   3049  N   ARG A 193       5.408 -13.186  12.708  1.00 85.25           N  
ATOM   3050  H   ARG A 193       4.471 -13.437  12.426  1.00 85.25           H  
ATOM   3051  CA  ARG A 193       5.885 -13.698  14.012  1.00 85.25           C  
ATOM   3052  HA  ARG A 193       5.004 -14.041  14.554  1.00 85.25           H  
ATOM   3053  C   ARG A 193       6.521 -12.651  14.950  1.00 85.25           C  
ATOM   3054  CB  ARG A 193       6.796 -14.925  13.804  1.00 85.25           C  
ATOM   3055  HB2 ARG A 193       7.704 -14.608  13.291  1.00 85.25           H  
ATOM   3056  HB3 ARG A 193       7.078 -15.321  14.779  1.00 85.25           H  
ATOM   3057  O   ARG A 193       7.321 -13.011  15.808  1.00 85.25           O  
ATOM   3058  CG  ARG A 193       6.134 -16.056  13.006  1.00 85.25           C  
ATOM   3059  HG2 ARG A 193       5.870 -15.706  12.008  1.00 85.25           H  
ATOM   3060  HG3 ARG A 193       5.229 -16.381  13.521  1.00 85.25           H  
ATOM   3061  CD  ARG A 193       7.105 -17.234  12.878  1.00 85.25           C  
ATOM   3062  HD2 ARG A 193       7.371 -17.572  13.879  1.00 85.25           H  
ATOM   3063  HD3 ARG A 193       8.005 -16.891  12.368  1.00 85.25           H  
ATOM   3064  NE  ARG A 193       6.499 -18.342  12.118  1.00 85.25           N  
ATOM   3065  HE  ARG A 193       5.637 -18.128  11.636  1.00 85.25           H  
ATOM   3066  NH1 ARG A 193       8.064 -19.949  12.605  1.00 85.25           N  
ATOM   3067 HH11 ARG A 193       8.368 -20.912  12.571  1.00 85.25           H  
ATOM   3068 HH12 ARG A 193       8.575 -19.263  13.143  1.00 85.25           H  
ATOM   3069  NH2 ARG A 193       6.275 -20.482  11.380  1.00 85.25           N  
ATOM   3070 HH21 ARG A 193       6.579 -21.445  11.366  1.00 85.25           H  
ATOM   3071 HH22 ARG A 193       5.384 -20.240  10.970  1.00 85.25           H  
ATOM   3072  CZ  ARG A 193       6.949 -19.580  12.036  1.00 85.25           C  
ATOM   3073  N   SER A 194       6.145 -11.377  14.828  1.00 89.06           N  
ATOM   3074  H   SER A 194       5.478 -11.150  14.104  1.00 89.06           H  
ATOM   3075  CA  SER A 194       6.538 -10.296  15.746  1.00 89.06           C  
ATOM   3076  HA  SER A 194       6.930 -10.728  16.667  1.00 89.06           H  
ATOM   3077  C   SER A 194       5.321  -9.444  16.108  1.00 89.06           C  
ATOM   3078  CB  SER A 194       7.651  -9.431  15.137  1.00 89.06           C  
ATOM   3079  HB2 SER A 194       8.578 -10.003  15.108  1.00 89.06           H  
ATOM   3080  HB3 SER A 194       7.382  -9.150  14.118  1.00 89.06           H  
ATOM   3081  O   SER A 194       4.536  -9.084  15.233  1.00 89.06           O  
ATOM   3082  OG  SER A 194       7.833  -8.258  15.912  1.00 89.06           O  
ATOM   3083  HG  SER A 194       8.506  -7.699  15.517  1.00 89.06           H  
ATOM   3084  N   GLN A 195       5.179  -9.103  17.394  1.00 89.69           N  
ATOM   3085  H   GLN A 195       5.902  -9.377  18.045  1.00 89.69           H  
ATOM   3086  CA  GLN A 195       4.082  -8.261  17.892  1.00 89.69           C  
ATOM   3087  HA  GLN A 195       3.154  -8.601  17.433  1.00 89.69           H  
ATOM   3088  C   GLN A 195       4.225  -6.779  17.512  1.00 89.69           C  
ATOM   3089  CB  GLN A 195       3.943  -8.397  19.417  1.00 89.69           C  
ATOM   3090  HB2 GLN A 195       4.890  -8.146  19.896  1.00 89.69           H  
ATOM   3091  HB3 GLN A 195       3.193  -7.681  19.752  1.00 89.69           H  
ATOM   3092  O   GLN A 195       3.267  -6.026  17.684  1.00 89.69           O  
ATOM   3093  CG  GLN A 195       3.493  -9.797  19.867  1.00 89.69           C  
ATOM   3094  HG2 GLN A 195       2.615 -10.092  19.292  1.00 89.69           H  
ATOM   3095  HG3 GLN A 195       4.288 -10.517  19.674  1.00 89.69           H  
ATOM   3096  CD  GLN A 195       3.129  -9.851  21.351  1.00 89.69           C  
ATOM   3097  NE2 GLN A 195       2.722 -10.994  21.857  1.00 89.69           N  
ATOM   3098 HE21 GLN A 195       2.483 -10.972  22.838  1.00 89.69           H  
ATOM   3099 HE22 GLN A 195       2.637 -11.823  21.285  1.00 89.69           H  
ATOM   3100  OE1 GLN A 195       3.183  -8.881  22.084  1.00 89.69           O  
ATOM   3101  N   GLU A 196       5.380  -6.360  16.984  1.00 93.75           N  
ATOM   3102  H   GLU A 196       6.138  -7.021  16.888  1.00 93.75           H  
ATOM   3103  CA  GLU A 196       5.590  -5.014  16.431  1.00 93.75           C  
ATOM   3104  HA  GLU A 196       5.376  -4.252  17.181  1.00 93.75           H  
ATOM   3105  C   GLU A 196       4.709  -4.757  15.198  1.00 93.75           C  
ATOM   3106  CB  GLU A 196       7.039  -4.872  15.952  1.00 93.75           C  
ATOM   3107  HB2 GLU A 196       7.153  -5.585  15.136  1.00 93.75           H  
ATOM   3108  HB3 GLU A 196       7.172  -3.873  15.538  1.00 93.75           H  
ATOM   3109  O   GLU A 196       4.401  -3.610  14.886  1.00 93.75           O  
ATOM   3110  CG  GLU A 196       8.152  -5.106  16.991  1.00 93.75           C  
ATOM   3111  HG2 GLU A 196       8.152  -4.282  17.704  1.00 93.75           H  
ATOM   3112  HG3 GLU A 196       7.965  -6.033  17.534  1.00 93.75           H  
ATOM   3113  CD  GLU A 196       9.515  -5.212  16.287  1.00 93.75           C  
ATOM   3114  OE1 GLU A 196      10.566  -4.848  16.846  1.00 93.75           O  
ATOM   3115  OE2 GLU A 196       9.556  -5.645  15.110  1.00 93.75           O  
ATOM   3116  N   TYR A 197       4.317  -5.801  14.460  1.00 95.12           N  
ATOM   3117  H   TYR A 197       4.536  -6.737  14.770  1.00 95.12           H  
ATOM   3118  CA  TYR A 197       3.478  -5.635  13.278  1.00 95.12           C  
ATOM   3119  HA  TYR A 197       3.775  -4.705  12.794  1.00 95.12           H  
ATOM   3120  C   TYR A 197       2.008  -5.496  13.668  1.00 95.12           C  
ATOM   3121  CB  TYR A 197       3.724  -6.748  12.258  1.00 95.12           C  
ATOM   3122  HB2 TYR A 197       2.987  -6.655  11.460  1.00 95.12           H  
ATOM   3123  HB3 TYR A 197       3.578  -7.718  12.733  1.00 95.12           H  
ATOM   3124  O   TYR A 197       1.455  -6.336  14.378  1.00 95.12           O  
ATOM   3125  CG  TYR A 197       5.105  -6.668  11.639  1.00 95.12           C  
ATOM   3126  CD1 TYR A 197       5.381  -5.708  10.644  1.00 95.12           C  
ATOM   3127  HD1 TYR A 197       4.600  -5.040  10.314  1.00 95.12           H  
ATOM   3128  CD2 TYR A 197       6.123  -7.522  12.096  1.00 95.12           C  
ATOM   3129  HD2 TYR A 197       5.896  -8.245  12.865  1.00 95.12           H  
ATOM   3130  CE1 TYR A 197       6.680  -5.608  10.108  1.00 95.12           C  
ATOM   3131  HE1 TYR A 197       6.914  -4.871   9.353  1.00 95.12           H  
ATOM   3132  CE2 TYR A 197       7.427  -7.416  11.572  1.00 95.12           C  
ATOM   3133  HE2 TYR A 197       8.211  -8.060  11.942  1.00 95.12           H  
ATOM   3134  OH  TYR A 197       8.962  -6.324  10.081  1.00 95.12           O  
ATOM   3135  HH  TYR A 197       9.574  -6.915  10.524  1.00 95.12           H  
ATOM   3136  CZ  TYR A 197       7.705  -6.453  10.579  1.00 95.12           C  
ATOM   3137  N   LYS A 198       1.372  -4.431  13.176  1.00 96.56           N  
ATOM   3138  H   LYS A 198       1.903  -3.817  12.574  1.00 96.56           H  
ATOM   3139  CA  LYS A 198      -0.030  -4.078  13.441  1.00 96.56           C  
ATOM   3140  HA  LYS A 198      -0.515  -4.900  13.966  1.00 96.56           H  
ATOM   3141  C   LYS A 198      -0.780  -3.852  12.135  1.00 96.56           C  
ATOM   3142  CB  LYS A 198      -0.127  -2.807  14.307  1.00 96.56           C  
ATOM   3143  HB2 LYS A 198      -1.171  -2.639  14.571  1.00 96.56           H  
ATOM   3144  HB3 LYS A 198       0.196  -1.953  13.711  1.00 96.56           H  
ATOM   3145  O   LYS A 198      -0.180  -3.537  11.105  1.00 96.56           O  
ATOM   3146  CG  LYS A 198       0.702  -2.792  15.595  1.00 96.56           C  
ATOM   3147  HG2 LYS A 198       0.586  -1.810  16.052  1.00 96.56           H  
ATOM   3148  HG3 LYS A 198       1.758  -2.911  15.351  1.00 96.56           H  
ATOM   3149  CD  LYS A 198       0.290  -3.865  16.607  1.00 96.56           C  
ATOM   3150  HD2 LYS A 198      -0.779  -3.813  16.811  1.00 96.56           H  
ATOM   3151  HD3 LYS A 198       0.554  -4.853  16.230  1.00 96.56           H  
ATOM   3152  CE  LYS A 198       1.080  -3.557  17.873  1.00 96.56           C  
ATOM   3153  HE2 LYS A 198       2.101  -3.297  17.594  1.00 96.56           H  
ATOM   3154  HE3 LYS A 198       0.664  -2.670  18.352  1.00 96.56           H  
ATOM   3155  NZ  LYS A 198       1.128  -4.685  18.815  1.00 96.56           N  
ATOM   3156  HZ1 LYS A 198       1.608  -4.366  19.645  1.00 96.56           H  
ATOM   3157  HZ2 LYS A 198       1.698  -5.409  18.402  1.00 96.56           H  
ATOM   3158  HZ3 LYS A 198       0.199  -5.021  19.028  1.00 96.56           H  
ATOM   3159  N   ILE A 199      -2.105  -3.932  12.204  1.00 97.94           N  
ATOM   3160  H   ILE A 199      -2.527  -4.167  13.091  1.00 97.94           H  
ATOM   3161  CA  ILE A 199      -2.994  -3.451  11.147  1.00 97.94           C  
ATOM   3162  HA  ILE A 199      -2.419  -3.306  10.232  1.00 97.94           H  
ATOM   3163  C   ILE A 199      -3.553  -2.094  11.584  1.00 97.94           C  
ATOM   3164  CB  ILE A 199      -4.095  -4.484  10.835  1.00 97.94           C  
ATOM   3165  HB  ILE A 199      -4.689  -4.640  11.736  1.00 97.94           H  
ATOM   3166  O   ILE A 199      -4.052  -1.969  12.698  1.00 97.94           O  
ATOM   3167  CG1 ILE A 199      -3.487  -5.840  10.400  1.00 97.94           C  
ATOM   3168 HG12 ILE A 199      -3.083  -5.760   9.390  1.00 97.94           H  
ATOM   3169 HG13 ILE A 199      -2.669  -6.119  11.064  1.00 97.94           H  
ATOM   3170  CG2 ILE A 199      -5.003  -3.926   9.723  1.00 97.94           C  
ATOM   3171 HG21 ILE A 199      -5.714  -4.680   9.386  1.00 97.94           H  
ATOM   3172 HG22 ILE A 199      -4.398  -3.600   8.877  1.00 97.94           H  
ATOM   3173 HG23 ILE A 199      -5.578  -3.080  10.100  1.00 97.94           H  
ATOM   3174  CD1 ILE A 199      -4.502  -6.983  10.458  1.00 97.94           C  
ATOM   3175 HD11 ILE A 199      -4.001  -7.925  10.236  1.00 97.94           H  
ATOM   3176 HD12 ILE A 199      -4.928  -7.035  11.460  1.00 97.94           H  
ATOM   3177 HD13 ILE A 199      -5.305  -6.829   9.737  1.00 97.94           H  
ATOM   3178  N   VAL A 200      -3.471  -1.082  10.719  1.00 97.94           N  
ATOM   3179  H   VAL A 200      -3.008  -1.257   9.839  1.00 97.94           H  
ATOM   3180  CA  VAL A 200      -3.998   0.271  10.958  1.00 97.94           C  
ATOM   3181  HA  VAL A 200      -4.428   0.306  11.960  1.00 97.94           H  
ATOM   3182  C   VAL A 200      -5.107   0.596   9.959  1.00 97.94           C  
ATOM   3183  CB  VAL A 200      -2.877   1.332  10.908  1.00 97.94           C  
ATOM   3184  HB  VAL A 200      -2.316   1.208   9.982  1.00 97.94           H  
ATOM   3185  O   VAL A 200      -4.921   0.421   8.753  1.00 97.94           O  
ATOM   3186  CG1 VAL A 200      -3.396   2.777  10.963  1.00 97.94           C  
ATOM   3187 HG11 VAL A 200      -2.559   3.472  11.031  1.00 97.94           H  
ATOM   3188 HG12 VAL A 200      -3.956   3.008  10.056  1.00 97.94           H  
ATOM   3189 HG13 VAL A 200      -4.042   2.909  11.831  1.00 97.94           H  
ATOM   3190  CG2 VAL A 200      -1.910   1.181  12.087  1.00 97.94           C  
ATOM   3191 HG21 VAL A 200      -2.405   1.459  13.017  1.00 97.94           H  
ATOM   3192 HG22 VAL A 200      -1.053   1.839  11.945  1.00 97.94           H  
ATOM   3193 HG23 VAL A 200      -1.561   0.151  12.163  1.00 97.94           H  
ATOM   3194  N   LEU A 201      -6.224   1.135  10.449  1.00 98.38           N  
ATOM   3195  H   LEU A 201      -6.292   1.228  11.452  1.00 98.38           H  
ATOM   3196  CA  LEU A 201      -7.237   1.817   9.645  1.00 98.38           C  
ATOM   3197  HA  LEU A 201      -7.314   1.306   8.685  1.00 98.38           H  
ATOM   3198  C   LEU A 201      -6.810   3.276   9.402  1.00 98.38           C  
ATOM   3199  CB  LEU A 201      -8.601   1.733  10.358  1.00 98.38           C  
ATOM   3200  HB2 LEU A 201      -8.540   2.317  11.277  1.00 98.38           H  
ATOM   3201  HB3 LEU A 201      -8.801   0.699  10.638  1.00 98.38           H  
ATOM   3202  O   LEU A 201      -6.563   4.042  10.343  1.00 98.38           O  
ATOM   3203  CG  LEU A 201      -9.777   2.256   9.507  1.00 98.38           C  
ATOM   3204  HG  LEU A 201      -9.505   3.207   9.047  1.00 98.38           H  
ATOM   3205  CD1 LEU A 201     -10.153   1.267   8.404  1.00 98.38           C  
ATOM   3206 HD11 LEU A 201      -9.332   1.149   7.697  1.00 98.38           H  
ATOM   3207 HD12 LEU A 201     -10.397   0.297   8.838  1.00 98.38           H  
ATOM   3208 HD13 LEU A 201     -11.028   1.630   7.865  1.00 98.38           H  
ATOM   3209  CD2 LEU A 201     -11.004   2.500  10.382  1.00 98.38           C  
ATOM   3210 HD21 LEU A 201     -10.788   3.276  11.116  1.00 98.38           H  
ATOM   3211 HD22 LEU A 201     -11.843   2.825   9.768  1.00 98.38           H  
ATOM   3212 HD23 LEU A 201     -11.279   1.583  10.905  1.00 98.38           H  
ATOM   3213  N   ARG A 202      -6.744   3.678   8.129  1.00 97.44           N  
ATOM   3214  H   ARG A 202      -6.933   2.993   7.411  1.00 97.44           H  
ATOM   3215  CA  ARG A 202      -6.412   5.051   7.704  1.00 97.44           C  
ATOM   3216  HA  ARG A 202      -6.716   5.746   8.487  1.00 97.44           H  
ATOM   3217  C   ARG A 202      -7.182   5.425   6.434  1.00 97.44           C  
ATOM   3218  CB  ARG A 202      -4.884   5.149   7.524  1.00 97.44           C  
ATOM   3219  HB2 ARG A 202      -4.400   4.715   8.399  1.00 97.44           H  
ATOM   3220  HB3 ARG A 202      -4.584   4.571   6.650  1.00 97.44           H  
ATOM   3221  O   ARG A 202      -7.575   4.535   5.675  1.00 97.44           O  
ATOM   3222  CG  ARG A 202      -4.375   6.587   7.373  1.00 97.44           C  
ATOM   3223  HG2 ARG A 202      -4.682   7.163   8.246  1.00 97.44           H  
ATOM   3224  HG3 ARG A 202      -4.792   7.038   6.472  1.00 97.44           H  
ATOM   3225  CD  ARG A 202      -2.850   6.629   7.272  1.00 97.44           C  
ATOM   3226  HD2 ARG A 202      -2.421   6.282   8.212  1.00 97.44           H  
ATOM   3227  HD3 ARG A 202      -2.534   5.949   6.481  1.00 97.44           H  
ATOM   3228  NE  ARG A 202      -2.365   7.986   6.957  1.00 97.44           N  
ATOM   3229  HE  ARG A 202      -2.274   8.223   5.979  1.00 97.44           H  
ATOM   3230  NH1 ARG A 202      -2.139   8.808   9.098  1.00 97.44           N  
ATOM   3231 HH11 ARG A 202      -1.801   9.578   9.657  1.00 97.44           H  
ATOM   3232 HH12 ARG A 202      -2.529   7.977   9.520  1.00 97.44           H  
ATOM   3233  NH2 ARG A 202      -1.579  10.080   7.389  1.00 97.44           N  
ATOM   3234 HH21 ARG A 202      -1.382  10.299   6.423  1.00 97.44           H  
ATOM   3235 HH22 ARG A 202      -1.534  10.818   8.077  1.00 97.44           H  
ATOM   3236  CZ  ARG A 202      -2.032   8.939   7.810  1.00 97.44           C  
ATOM   3237  N   LYS A 203      -7.393   6.726   6.185  1.00 97.12           N  
ATOM   3238  H   LYS A 203      -7.048   7.412   6.842  1.00 97.12           H  
ATOM   3239  CA  LYS A 203      -7.928   7.204   4.898  1.00 97.12           C  
ATOM   3240  HA  LYS A 203      -8.882   6.700   4.741  1.00 97.12           H  
ATOM   3241  C   LYS A 203      -6.997   6.772   3.756  1.00 97.12           C  
ATOM   3242  CB  LYS A 203      -8.234   8.719   4.949  1.00 97.12           C  
ATOM   3243  HB2 LYS A 203      -9.155   8.881   4.389  1.00 97.12           H  
ATOM   3244  HB3 LYS A 203      -8.442   9.008   5.980  1.00 97.12           H  
ATOM   3245  O   LYS A 203      -5.779   6.735   3.932  1.00 97.12           O  
ATOM   3246  CG  LYS A 203      -7.167   9.665   4.362  1.00 97.12           C  
ATOM   3247  HG2 LYS A 203      -7.100   9.485   3.289  1.00 97.12           H  
ATOM   3248  HG3 LYS A 203      -6.196   9.463   4.815  1.00 97.12           H  
ATOM   3249  CD  LYS A 203      -7.541  11.142   4.597  1.00 97.12           C  
ATOM   3250  HD2 LYS A 203      -8.623  11.250   4.513  1.00 97.12           H  
ATOM   3251  HD3 LYS A 203      -7.252  11.432   5.607  1.00 97.12           H  
ATOM   3252  CE  LYS A 203      -6.892  12.084   3.570  1.00 97.12           C  
ATOM   3253  HE2 LYS A 203      -7.127  11.710   2.574  1.00 97.12           H  
ATOM   3254  HE3 LYS A 203      -5.808  12.060   3.681  1.00 97.12           H  
ATOM   3255  NZ  LYS A 203      -7.400  13.478   3.692  1.00 97.12           N  
ATOM   3256  HZ1 LYS A 203      -8.408  13.518   3.648  1.00 97.12           H  
ATOM   3257  HZ2 LYS A 203      -7.185  13.933   4.567  1.00 97.12           H  
ATOM   3258  HZ3 LYS A 203      -7.102  14.069   2.929  1.00 97.12           H  
ATOM   3259  N   SER A 204      -7.565   6.399   2.612  1.00 94.00           N  
ATOM   3260  H   SER A 204      -8.570   6.469   2.544  1.00 94.00           H  
ATOM   3261  CA  SER A 204      -6.829   5.756   1.506  1.00 94.00           C  
ATOM   3262  HA  SER A 204      -5.778   5.692   1.787  1.00 94.00           H  
ATOM   3263  C   SER A 204      -6.821   6.543   0.189  1.00 94.00           C  
ATOM   3264  CB  SER A 204      -7.307   4.314   1.336  1.00 94.00           C  
ATOM   3265  HB2 SER A 204      -7.267   3.817   2.306  1.00 94.00           H  
ATOM   3266  HB3 SER A 204      -6.632   3.795   0.656  1.00 94.00           H  
ATOM   3267  O   SER A 204      -6.334   6.040  -0.823  1.00 94.00           O  
ATOM   3268  OG  SER A 204      -8.619   4.229   0.825  1.00 94.00           O  
ATOM   3269  HG  SER A 204      -9.247   4.670   1.403  1.00 94.00           H  
ATOM   3270  N   TYR A 205      -7.315   7.781   0.241  1.00 95.62           N  
ATOM   3271  H   TYR A 205      -7.632   8.119   1.138  1.00 95.62           H  
ATOM   3272  CA  TYR A 205      -7.351   8.764  -0.840  1.00 95.62           C  
ATOM   3273  HA  TYR A 205      -7.039   8.299  -1.775  1.00 95.62           H  
ATOM   3274  C   TYR A 205      -6.410   9.945  -0.565  1.00 95.62           C  
ATOM   3275  CB  TYR A 205      -8.795   9.247  -1.005  1.00 95.62           C  
ATOM   3276  HB2 TYR A 205      -9.411   8.378  -1.237  1.00 95.62           H  
ATOM   3277  HB3 TYR A 205      -8.847   9.924  -1.858  1.00 95.62           H  
ATOM   3278  O   TYR A 205      -5.998  10.175   0.577  1.00 95.62           O  
ATOM   3279  CG  TYR A 205      -9.368   9.945   0.218  1.00 95.62           C  
ATOM   3280  CD1 TYR A 205     -10.118   9.209   1.152  1.00 95.62           C  
ATOM   3281  HD1 TYR A 205     -10.295   8.157   0.984  1.00 95.62           H  
ATOM   3282  CD2 TYR A 205      -9.145  11.319   0.429  1.00 95.62           C  
ATOM   3283  HD2 TYR A 205      -8.580  11.894  -0.290  1.00 95.62           H  
ATOM   3284  CE1 TYR A 205     -10.647   9.844   2.290  1.00 95.62           C  
ATOM   3285  HE1 TYR A 205     -11.195   9.277   3.027  1.00 95.62           H  
ATOM   3286  CE2 TYR A 205      -9.705  11.965   1.549  1.00 95.62           C  
ATOM   3287  HE2 TYR A 205      -9.600  13.032   1.677  1.00 95.62           H  
ATOM   3288  OH  TYR A 205     -11.007  11.816   3.568  1.00 95.62           O  
ATOM   3289  HH  TYR A 205     -11.678  11.271   3.987  1.00 95.62           H  
ATOM   3290  CZ  TYR A 205     -10.466  11.226   2.476  1.00 95.62           C  
ATOM   3291  N   TRP A 206      -6.111  10.709  -1.613  1.00 96.50           N  
ATOM   3292  H   TRP A 206      -6.513  10.460  -2.505  1.00 96.50           H  
ATOM   3293  CA  TRP A 206      -5.137  11.801  -1.611  1.00 96.50           C  
ATOM   3294  HA  TRP A 206      -4.563  11.772  -0.685  1.00 96.50           H  
ATOM   3295  C   TRP A 206      -5.777  13.184  -1.697  1.00 96.50           C  
ATOM   3296  CB  TRP A 206      -4.170  11.588  -2.778  1.00 96.50           C  
ATOM   3297  HB2 TRP A 206      -3.387  12.345  -2.729  1.00 96.50           H  
ATOM   3298  HB3 TRP A 206      -4.705  11.723  -3.717  1.00 96.50           H  
ATOM   3299  O   TRP A 206      -5.278  14.111  -1.064  1.00 96.50           O  
ATOM   3300  CG  TRP A 206      -3.529  10.241  -2.780  1.00 96.50           C  
ATOM   3301  CD1 TRP A 206      -3.925   9.188  -3.526  1.00 96.50           C  
ATOM   3302  HD1 TRP A 206      -4.753   9.203  -4.219  1.00 96.50           H  
ATOM   3303  CD2 TRP A 206      -2.463   9.750  -1.918  1.00 96.50           C  
ATOM   3304  CE2 TRP A 206      -2.228   8.379  -2.231  1.00 96.50           C  
ATOM   3305  CE3 TRP A 206      -1.706  10.316  -0.871  1.00 96.50           C  
ATOM   3306  HE3 TRP A 206      -1.912  11.330  -0.560  1.00 96.50           H  
ATOM   3307  NE1 TRP A 206      -3.160   8.087  -3.208  1.00 96.50           N  
ATOM   3308  HE1 TRP A 206      -3.365   7.174  -3.588  1.00 96.50           H  
ATOM   3309  CH2 TRP A 206      -0.473   8.236  -0.570  1.00 96.50           C  
ATOM   3310  HH2 TRP A 206       0.289   7.676  -0.049  1.00 96.50           H  
ATOM   3311  CZ2 TRP A 206      -1.250   7.623  -1.570  1.00 96.50           C  
ATOM   3312  HZ2 TRP A 206      -1.117   6.579  -1.814  1.00 96.50           H  
ATOM   3313  CZ3 TRP A 206      -0.713   9.571  -0.211  1.00 96.50           C  
ATOM   3314  HZ3 TRP A 206      -0.151  10.026   0.592  1.00 96.50           H  
ATOM   3315  N   ASP A 207      -6.867  13.335  -2.456  1.00 94.50           N  
ATOM   3316  H   ASP A 207      -7.184  12.551  -3.009  1.00 94.50           H  
ATOM   3317  CA  ASP A 207      -7.564  14.622  -2.576  1.00 94.50           C  
ATOM   3318  HA  ASP A 207      -6.827  15.374  -2.857  1.00 94.50           H  
ATOM   3319  C   ASP A 207      -8.213  15.053  -1.256  1.00 94.50           C  
ATOM   3320  CB  ASP A 207      -8.642  14.570  -3.668  1.00 94.50           C  
ATOM   3321  HB2 ASP A 207      -8.344  13.852  -4.432  1.00 94.50           H  
ATOM   3322  HB3 ASP A 207      -9.585  14.219  -3.251  1.00 94.50           H  
ATOM   3323  O   ASP A 207      -9.022  14.317  -0.687  1.00 94.50           O  
ATOM   3324  CG  ASP A 207      -8.864  15.942  -4.307  1.00 94.50           C  
ATOM   3325  OD1 ASP A 207      -8.794  16.948  -3.577  1.00 94.50           O  
ATOM   3326  OD2 ASP A 207      -9.047  15.970  -5.547  1.00 94.50           O  
ATOM   3327  N   SER A 208      -7.941  16.276  -0.802  1.00 94.94           N  
ATOM   3328  H   SER A 208      -7.373  16.896  -1.363  1.00 94.94           H  
ATOM   3329  CA  SER A 208      -8.673  16.868   0.320  1.00 94.94           C  
ATOM   3330  HA  SER A 208      -8.708  16.130   1.121  1.00 94.94           H  
ATOM   3331  C   SER A 208     -10.130  17.194  -0.030  1.00 94.94           C  
ATOM   3332  CB  SER A 208      -7.939  18.096   0.863  1.00 94.94           C  
ATOM   3333  HB2 SER A 208      -7.019  17.770   1.348  1.00 94.94           H  
ATOM   3334  HB3 SER A 208      -8.566  18.594   1.603  1.00 94.94           H  
ATOM   3335  O   SER A 208     -10.961  17.290   0.869  1.00 94.94           O  
ATOM   3336  OG  SER A 208      -7.614  18.999  -0.177  1.00 94.94           O  
ATOM   3337  HG  SER A 208      -7.215  19.784   0.205  1.00 94.94           H  
ATOM   3338  N   ALA A 209     -10.504  17.262  -1.312  1.00 93.25           N  
ATOM   3339  H   ALA A 209      -9.797  17.222  -2.032  1.00 93.25           H  
ATOM   3340  CA  ALA A 209     -11.905  17.370  -1.723  1.00 93.25           C  
ATOM   3341  HA  ALA A 209     -12.340  18.242  -1.234  1.00 93.25           H  
ATOM   3342  C   ALA A 209     -12.755  16.148  -1.311  1.00 93.25           C  
ATOM   3343  CB  ALA A 209     -11.954  17.593  -3.239  1.00 93.25           C  
ATOM   3344  HB1 ALA A 209     -12.983  17.778  -3.546  1.00 93.25           H  
ATOM   3345  HB2 ALA A 209     -11.341  18.454  -3.506  1.00 93.25           H  
ATOM   3346  HB3 ALA A 209     -11.578  16.712  -3.759  1.00 93.25           H  
ATOM   3347  O   ALA A 209     -13.960  16.285  -1.112  1.00 93.25           O  
ATOM   3348  N   TYR A 210     -12.152  14.963  -1.139  1.00 94.56           N  
ATOM   3349  H   TYR A 210     -11.153  14.904  -1.271  1.00 94.56           H  
ATOM   3350  CA  TYR A 210     -12.856  13.774  -0.633  1.00 94.56           C  
ATOM   3351  HA  TYR A 210     -13.871  13.774  -1.031  1.00 94.56           H  
ATOM   3352  C   TYR A 210     -13.020  13.767   0.896  1.00 94.56           C  
ATOM   3353  CB  TYR A 210     -12.150  12.498  -1.115  1.00 94.56           C  
ATOM   3354  HB2 TYR A 210     -11.115  12.554  -0.780  1.00 94.56           H  
ATOM   3355  HB3 TYR A 210     -12.602  11.634  -0.627  1.00 94.56           H  
ATOM   3356  O   TYR A 210     -13.772  12.943   1.419  1.00 94.56           O  
ATOM   3357  CG  TYR A 210     -12.162  12.242  -2.613  1.00 94.56           C  
ATOM   3358  CD1 TYR A 210     -13.350  12.374  -3.363  1.00 94.56           C  
ATOM   3359  HD1 TYR A 210     -14.268  12.661  -2.872  1.00 94.56           H  
ATOM   3360  CD2 TYR A 210     -10.972  11.850  -3.256  1.00 94.56           C  
ATOM   3361  HD2 TYR A 210     -10.062  11.745  -2.684  1.00 94.56           H  
ATOM   3362  CE1 TYR A 210     -13.329  12.179  -4.758  1.00 94.56           C  
ATOM   3363  HE1 TYR A 210     -14.231  12.348  -5.328  1.00 94.56           H  
ATOM   3364  CE2 TYR A 210     -10.955  11.620  -4.644  1.00 94.56           C  
ATOM   3365  HE2 TYR A 210     -10.035  11.331  -5.131  1.00 94.56           H  
ATOM   3366  OH  TYR A 210     -12.099  11.647  -6.753  1.00 94.56           O  
ATOM   3367  HH  TYR A 210     -12.890  12.005  -7.162  1.00 94.56           H  
ATOM   3368  CZ  TYR A 210     -12.127  11.807  -5.401  1.00 94.56           C  
ATOM   3369  N   ASP A 211     -12.382  14.695   1.620  1.00 96.81           N  
ATOM   3370  H   ASP A 211     -11.803  15.378   1.153  1.00 96.81           H  
ATOM   3371  CA  ASP A 211     -12.648  14.883   3.050  1.00 96.81           C  
ATOM   3372  HA  ASP A 211     -12.503  13.938   3.574  1.00 96.81           H  
ATOM   3373  C   ASP A 211     -14.094  15.347   3.290  1.00 96.81           C  
ATOM   3374  CB  ASP A 211     -11.708  15.932   3.655  1.00 96.81           C  
ATOM   3375  HB2 ASP A 211     -11.982  16.076   4.701  1.00 96.81           H  
ATOM   3376  HB3 ASP A 211     -11.901  16.877   3.148  1.00 96.81           H  
ATOM   3377  O   ASP A 211     -14.652  15.067   4.348  1.00 96.81           O  
ATOM   3378  CG  ASP A 211     -10.214  15.595   3.610  1.00 96.81           C  
ATOM   3379  OD1 ASP A 211      -9.843  14.425   3.834  1.00 96.81           O  
ATOM   3380  OD2 ASP A 211      -9.391  16.520   3.426  1.00 96.81           O  
ATOM   3381  N   ASP A 212     -14.713  16.036   2.326  1.00 95.81           N  
ATOM   3382  H   ASP A 212     -14.188  16.278   1.497  1.00 95.81           H  
ATOM   3383  CA  ASP A 212     -16.067  16.581   2.455  1.00 95.81           C  
ATOM   3384  HA  ASP A 212     -16.117  17.155   3.380  1.00 95.81           H  
ATOM   3385  C   ASP A 212     -17.113  15.468   2.580  1.00 95.81           C  
ATOM   3386  CB  ASP A 212     -16.369  17.544   1.294  1.00 95.81           C  
ATOM   3387  HB2 ASP A 212     -16.031  17.116   0.350  1.00 95.81           H  
ATOM   3388  HB3 ASP A 212     -17.449  17.682   1.233  1.00 95.81           H  
ATOM   3389  O   ASP A 212     -17.866  15.480   3.554  1.00 95.81           O  
ATOM   3390  CG  ASP A 212     -15.722  18.915   1.513  1.00 95.81           C  
ATOM   3391  OD1 ASP A 212     -14.591  18.993   2.040  1.00 95.81           O  
ATOM   3392  OD2 ASP A 212     -16.390  19.951   1.310  1.00 95.81           O  
ATOM   3393  N   ASP A 213     -17.080  14.463   1.688  1.00 94.69           N  
ATOM   3394  H   ASP A 213     -16.401  14.526   0.944  1.00 94.69           H  
ATOM   3395  CA  ASP A 213     -17.901  13.239   1.783  1.00 94.69           C  
ATOM   3396  HA  ASP A 213     -18.953  13.480   1.629  1.00 94.69           H  
ATOM   3397  C   ASP A 213     -17.752  12.585   3.175  1.00 94.69           C  
ATOM   3398  CB  ASP A 213     -17.450  12.199   0.730  1.00 94.69           C  
ATOM   3399  HB2 ASP A 213     -16.367  12.093   0.790  1.00 94.69           H  
ATOM   3400  HB3 ASP A 213     -17.877  11.235   1.007  1.00 94.69           H  
ATOM   3401  O   ASP A 213     -18.731  12.224   3.829  1.00 94.69           O  
ATOM   3402  CG  ASP A 213     -17.844  12.444  -0.735  1.00 94.69           C  
ATOM   3403  OD1 ASP A 213     -19.040  12.687  -1.013  1.00 94.69           O  
ATOM   3404  OD2 ASP A 213     -16.983  12.194  -1.617  1.00 94.69           O  
ATOM   3405  N   VAL A 214     -16.510  12.465   3.662  1.00 96.62           N  
ATOM   3406  H   VAL A 214     -15.756  12.818   3.091  1.00 96.62           H  
ATOM   3407  CA  VAL A 214     -16.185  11.813   4.943  1.00 96.62           C  
ATOM   3408  HA  VAL A 214     -16.741  10.877   4.996  1.00 96.62           H  
ATOM   3409  C   VAL A 214     -16.629  12.651   6.150  1.00 96.62           C  
ATOM   3410  CB  VAL A 214     -14.678  11.478   4.985  1.00 96.62           C  
ATOM   3411  HB  VAL A 214     -14.099  12.386   4.814  1.00 96.62           H  
ATOM   3412  O   VAL A 214     -17.034  12.096   7.174  1.00 96.62           O  
ATOM   3413  CG1 VAL A 214     -14.226  10.870   6.318  1.00 96.62           C  
ATOM   3414 HG11 VAL A 214     -13.172  10.594   6.263  1.00 96.62           H  
ATOM   3415 HG12 VAL A 214     -14.338  11.606   7.114  1.00 96.62           H  
ATOM   3416 HG13 VAL A 214     -14.822   9.985   6.542  1.00 96.62           H  
ATOM   3417  CG2 VAL A 214     -14.327  10.456   3.895  1.00 96.62           C  
ATOM   3418 HG21 VAL A 214     -13.274  10.180   3.954  1.00 96.62           H  
ATOM   3419 HG22 VAL A 214     -14.937   9.560   4.009  1.00 96.62           H  
ATOM   3420 HG23 VAL A 214     -14.515  10.882   2.910  1.00 96.62           H  
ATOM   3421  N   MET A 215     -16.595  13.982   6.047  1.00 97.00           N  
ATOM   3422  H   MET A 215     -16.244  14.372   5.184  1.00 97.00           H  
ATOM   3423  CA  MET A 215     -17.025  14.909   7.096  1.00 97.00           C  
ATOM   3424  HA  MET A 215     -16.718  14.495   8.057  1.00 97.00           H  
ATOM   3425  C   MET A 215     -18.547  15.093   7.179  1.00 97.00           C  
ATOM   3426  CB  MET A 215     -16.341  16.275   6.920  1.00 97.00           C  
ATOM   3427  HB2 MET A 215     -16.863  17.011   7.531  1.00 97.00           H  
ATOM   3428  HB3 MET A 215     -16.414  16.591   5.880  1.00 97.00           H  
ATOM   3429  O   MET A 215     -19.015  15.676   8.164  1.00 97.00           O  
ATOM   3430  CG  MET A 215     -14.877  16.278   7.369  1.00 97.00           C  
ATOM   3431  HG2 MET A 215     -14.281  15.678   6.682  1.00 97.00           H  
ATOM   3432  HG3 MET A 215     -14.811  15.816   8.354  1.00 97.00           H  
ATOM   3433  SD  MET A 215     -14.163  17.944   7.483  1.00 97.00           S  
ATOM   3434  CE  MET A 215     -14.050  18.358   5.719  1.00 97.00           C  
ATOM   3435  HE1 MET A 215     -13.482  19.280   5.601  1.00 97.00           H  
ATOM   3436  HE2 MET A 215     -13.538  17.559   5.182  1.00 97.00           H  
ATOM   3437  HE3 MET A 215     -15.045  18.485   5.292  1.00 97.00           H  
ATOM   3438  N   GLU A 216     -19.344  14.636   6.208  1.00 95.44           N  
ATOM   3439  H   GLU A 216     -18.930  14.265   5.365  1.00 95.44           H  
ATOM   3440  CA  GLU A 216     -20.813  14.615   6.335  1.00 95.44           C  
ATOM   3441  HA  GLU A 216     -21.172  15.625   6.533  1.00 95.44           H  
ATOM   3442  C   GLU A 216     -21.250  13.743   7.526  1.00 95.44           C  
ATOM   3443  CB  GLU A 216     -21.493  14.135   5.035  1.00 95.44           C  
ATOM   3444  HB2 GLU A 216     -22.557  14.006   5.235  1.00 95.44           H  
ATOM   3445  HB3 GLU A 216     -21.083  13.169   4.740  1.00 95.44           H  
ATOM   3446  O   GLU A 216     -22.109  14.147   8.312  1.00 95.44           O  
ATOM   3447  CG  GLU A 216     -21.346  15.144   3.885  1.00 95.44           C  
ATOM   3448  HG2 GLU A 216     -21.639  16.126   4.257  1.00 95.44           H  
ATOM   3449  HG3 GLU A 216     -20.296  15.198   3.596  1.00 95.44           H  
ATOM   3450  CD  GLU A 216     -22.178  14.799   2.634  1.00 95.44           C  
ATOM   3451  OE1 GLU A 216     -22.779  15.749   2.086  1.00 95.44           O  
ATOM   3452  OE2 GLU A 216     -22.228  13.609   2.219  1.00 95.44           O  
ATOM   3453  N   ASN A 217     -20.603  12.590   7.719  1.00 96.12           N  
ATOM   3454  H   ASN A 217     -19.858  12.361   7.076  1.00 96.12           H  
ATOM   3455  CA  ASN A 217     -20.915  11.639   8.783  1.00 96.12           C  
ATOM   3456  HA  ASN A 217     -21.971  11.746   9.031  1.00 96.12           H  
ATOM   3457  C   ASN A 217     -20.108  11.883  10.079  1.00 96.12           C  
ATOM   3458  CB  ASN A 217     -20.708  10.228   8.223  1.00 96.12           C  
ATOM   3459  HB2 ASN A 217     -21.339  10.073   7.348  1.00 96.12           H  
ATOM   3460  HB3 ASN A 217     -19.664  10.122   7.927  1.00 96.12           H  
ATOM   3461  O   ASN A 217     -18.934  12.247  10.052  1.00 96.12           O  
ATOM   3462  CG  ASN A 217     -21.008   9.170   9.257  1.00 96.12           C  
ATOM   3463  ND2 ASN A 217     -22.246   8.781   9.433  1.00 96.12           N  
ATOM   3464 HD21 ASN A 217     -22.377   7.993  10.052  1.00 96.12           H  
ATOM   3465 HD22 ASN A 217     -22.955   9.033   8.760  1.00 96.12           H  
ATOM   3466  OD1 ASN A 217     -20.137   8.768  10.002  1.00 96.12           O  
ATOM   3467  N   ARG A 218     -20.718  11.611  11.244  1.00 97.06           N  
ATOM   3468  H   ARG A 218     -21.668  11.272  11.196  1.00 97.06           H  
ATOM   3469  CA  ARG A 218     -20.093  11.784  12.572  1.00 97.06           C  
ATOM   3470  HA  ARG A 218     -19.711  12.803  12.635  1.00 97.06           H  
ATOM   3471  C   ARG A 218     -18.885  10.865  12.811  1.00 97.06           C  
ATOM   3472  CB  ARG A 218     -21.171  11.583  13.654  1.00 97.06           C  
ATOM   3473  HB2 ARG A 218     -21.558  10.566  13.580  1.00 97.06           H  
ATOM   3474  HB3 ARG A 218     -21.992  12.273  13.460  1.00 97.06           H  
ATOM   3475  O   ARG A 218     -17.916  11.303  13.430  1.00 97.06           O  
ATOM   3476  CG  ARG A 218     -20.659  11.817  15.087  1.00 97.06           C  
ATOM   3477  HG2 ARG A 218     -19.853  11.117  15.309  1.00 97.06           H  
ATOM   3478  HG3 ARG A 218     -20.282  12.836  15.175  1.00 97.06           H  
ATOM   3479  CD  ARG A 218     -21.787  11.593  16.103  1.00 97.06           C  
ATOM   3480  HD2 ARG A 218     -22.589  12.304  15.905  1.00 97.06           H  
ATOM   3481  HD3 ARG A 218     -22.174  10.585  15.961  1.00 97.06           H  
ATOM   3482  NE  ARG A 218     -21.318  11.755  17.496  1.00 97.06           N  
ATOM   3483  HE  ARG A 218     -20.465  12.279  17.633  1.00 97.06           H  
ATOM   3484  NH1 ARG A 218     -23.050  10.644  18.527  1.00 97.06           N  
ATOM   3485 HH11 ARG A 218     -23.473  10.255  19.357  1.00 97.06           H  
ATOM   3486 HH12 ARG A 218     -23.469  10.454  17.628  1.00 97.06           H  
ATOM   3487  NH2 ARG A 218     -21.389  11.461  19.760  1.00 97.06           N  
ATOM   3488 HH21 ARG A 218     -20.517  11.958  19.872  1.00 97.06           H  
ATOM   3489 HH22 ARG A 218     -21.851  11.074  20.571  1.00 97.06           H  
ATOM   3490  CZ  ARG A 218     -21.918  11.289  18.581  1.00 97.06           C  
ATOM   3491  N   VAL A 219     -18.937   9.613  12.360  1.00 97.50           N  
ATOM   3492  H   VAL A 219     -19.723   9.338  11.789  1.00 97.50           H  
ATOM   3493  CA  VAL A 219     -17.850   8.630  12.500  1.00 97.50           C  
ATOM   3494  HA  VAL A 219     -17.436   8.701  13.506  1.00 97.50           H  
ATOM   3495  C   VAL A 219     -16.723   8.952  11.525  1.00 97.50           C  
ATOM   3496  CB  VAL A 219     -18.356   7.185  12.317  1.00 97.50           C  
ATOM   3497  HB  VAL A 219     -18.773   7.064  11.317  1.00 97.50           H  
ATOM   3498  O   VAL A 219     -15.579   9.066  11.959  1.00 97.50           O  
ATOM   3499  CG1 VAL A 219     -17.222   6.170  12.484  1.00 97.50           C  
ATOM   3500 HG11 VAL A 219     -16.820   6.205  13.497  1.00 97.50           H  
ATOM   3501 HG12 VAL A 219     -17.616   5.170  12.300  1.00 97.50           H  
ATOM   3502 HG13 VAL A 219     -16.424   6.344  11.762  1.00 97.50           H  
ATOM   3503  CG2 VAL A 219     -19.447   6.889  13.353  1.00 97.50           C  
ATOM   3504 HG21 VAL A 219     -20.329   7.506  13.178  1.00 97.50           H  
ATOM   3505 HG22 VAL A 219     -19.755   5.847  13.260  1.00 97.50           H  
ATOM   3506 HG23 VAL A 219     -19.070   7.038  14.364  1.00 97.50           H  
ATOM   3507  N   GLY A 220     -17.040   9.223  10.255  1.00 97.62           N  
ATOM   3508  H   GLY A 220     -18.000   9.100   9.965  1.00 97.62           H  
ATOM   3509  CA  GLY A 220     -16.058   9.685   9.265  1.00 97.62           C  
ATOM   3510  HA2 GLY A 220     -15.334   8.893   9.074  1.00 97.62           H  
ATOM   3511  HA3 GLY A 220     -16.576   9.915   8.334  1.00 97.62           H  
ATOM   3512  C   GLY A 220     -15.305  10.940   9.730  1.00 97.62           C  
ATOM   3513  O   GLY A 220     -14.072  10.945   9.776  1.00 97.62           O  
ATOM   3514  N   LEU A 221     -16.034  11.954  10.213  1.00 97.94           N  
ATOM   3515  H   LEU A 221     -17.033  11.917  10.068  1.00 97.94           H  
ATOM   3516  CA  LEU A 221     -15.479  13.154  10.849  1.00 97.94           C  
ATOM   3517  HA  LEU A 221     -14.881  13.684  10.107  1.00 97.94           H  
ATOM   3518  C   LEU A 221     -14.564  12.830  12.043  1.00 97.94           C  
ATOM   3519  CB  LEU A 221     -16.658  14.047  11.288  1.00 97.94           C  
ATOM   3520  HB2 LEU A 221     -17.318  13.454  11.921  1.00 97.94           H  
ATOM   3521  HB3 LEU A 221     -17.223  14.335  10.401  1.00 97.94           H  
ATOM   3522  O   LEU A 221     -13.506  13.440  12.189  1.00 97.94           O  
ATOM   3523  CG  LEU A 221     -16.274  15.317  12.068  1.00 97.94           C  
ATOM   3524  HG  LEU A 221     -15.729  15.050  12.973  1.00 97.94           H  
ATOM   3525  CD1 LEU A 221     -15.415  16.258  11.232  1.00 97.94           C  
ATOM   3526 HD11 LEU A 221     -15.194  17.169  11.788  1.00 97.94           H  
ATOM   3527 HD12 LEU A 221     -14.474  15.761  10.997  1.00 97.94           H  
ATOM   3528 HD13 LEU A 221     -15.926  16.503  10.301  1.00 97.94           H  
ATOM   3529  CD2 LEU A 221     -17.538  16.067  12.491  1.00 97.94           C  
ATOM   3530 HD21 LEU A 221     -18.125  16.319  11.608  1.00 97.94           H  
ATOM   3531 HD22 LEU A 221     -17.270  16.974  13.032  1.00 97.94           H  
ATOM   3532 HD23 LEU A 221     -18.135  15.428  13.141  1.00 97.94           H  
ATOM   3533  N   ASN A 222     -14.953  11.887  12.908  1.00 97.56           N  
ATOM   3534  H   ASN A 222     -15.824  11.407  12.731  1.00 97.56           H  
ATOM   3535  CA  ASN A 222     -14.141  11.477  14.056  1.00 97.56           C  
ATOM   3536  HA  ASN A 222     -13.843  12.368  14.608  1.00 97.56           H  
ATOM   3537  C   ASN A 222     -12.841  10.781  13.629  1.00 97.56           C  
ATOM   3538  CB  ASN A 222     -14.961  10.560  14.982  1.00 97.56           C  
ATOM   3539  HB2 ASN A 222     -15.501   9.826  14.384  1.00 97.56           H  
ATOM   3540  HB3 ASN A 222     -14.279  10.006  15.627  1.00 97.56           H  
ATOM   3541  O   ASN A 222     -11.790  11.104  14.185  1.00 97.56           O  
ATOM   3542  CG  ASN A 222     -15.938  11.278  15.893  1.00 97.56           C  
ATOM   3543  ND2 ASN A 222     -16.949  10.579  16.351  1.00 97.56           N  
ATOM   3544 HD21 ASN A 222     -17.604  11.037  16.969  1.00 97.56           H  
ATOM   3545 HD22 ASN A 222     -17.091   9.639  16.010  1.00 97.56           H  
ATOM   3546  OD1 ASN A 222     -15.759  12.421  16.300  1.00 97.56           O  
ATOM   3547  N   LEU A 223     -12.902   9.867  12.655  1.00 98.00           N  
ATOM   3548  H   LEU A 223     -13.805   9.660  12.254  1.00 98.00           H  
ATOM   3549  CA  LEU A 223     -11.742   9.143  12.127  1.00 98.00           C  
ATOM   3550  HA  LEU A 223     -11.208   8.670  12.951  1.00 98.00           H  
ATOM   3551  C   LEU A 223     -10.751  10.098  11.454  1.00 98.00           C  
ATOM   3552  CB  LEU A 223     -12.216   8.062  11.132  1.00 98.00           C  
ATOM   3553  HB2 LEU A 223     -11.345   7.673  10.604  1.00 98.00           H  
ATOM   3554  HB3 LEU A 223     -12.864   8.531  10.392  1.00 98.00           H  
ATOM   3555  O   LEU A 223      -9.561  10.074  11.770  1.00 98.00           O  
ATOM   3556  CG  LEU A 223     -12.964   6.870  11.758  1.00 98.00           C  
ATOM   3557  HG  LEU A 223     -13.805   7.228  12.352  1.00 98.00           H  
ATOM   3558  CD1 LEU A 223     -13.497   5.962  10.650  1.00 98.00           C  
ATOM   3559 HD11 LEU A 223     -14.160   6.529   9.996  1.00 98.00           H  
ATOM   3560 HD12 LEU A 223     -14.062   5.137  11.084  1.00 98.00           H  
ATOM   3561 HD13 LEU A 223     -12.676   5.560  10.056  1.00 98.00           H  
ATOM   3562  CD2 LEU A 223     -12.050   6.041  12.659  1.00 98.00           C  
ATOM   3563 HD21 LEU A 223     -11.722   6.633  13.514  1.00 98.00           H  
ATOM   3564 HD22 LEU A 223     -12.597   5.177  13.038  1.00 98.00           H  
ATOM   3565 HD23 LEU A 223     -11.184   5.696  12.093  1.00 98.00           H  
ATOM   3566  N   LEU A 224     -11.240  10.984  10.583  1.00 97.94           N  
ATOM   3567  H   LEU A 224     -12.225  10.944  10.360  1.00 97.94           H  
ATOM   3568  CA  LEU A 224     -10.408  11.958   9.877  1.00 97.94           C  
ATOM   3569  HA  LEU A 224      -9.592  11.414   9.401  1.00 97.94           H  
ATOM   3570  C   LEU A 224      -9.781  12.985  10.835  1.00 97.94           C  
ATOM   3571  CB  LEU A 224     -11.270  12.618   8.788  1.00 97.94           C  
ATOM   3572  HB2 LEU A 224     -12.080  13.168   9.267  1.00 97.94           H  
ATOM   3573  HB3 LEU A 224     -11.715  11.840   8.168  1.00 97.94           H  
ATOM   3574  O   LEU A 224      -8.604  13.322  10.693  1.00 97.94           O  
ATOM   3575  CG  LEU A 224     -10.487  13.579   7.878  1.00 97.94           C  
ATOM   3576  HG  LEU A 224     -10.053  14.376   8.483  1.00 97.94           H  
ATOM   3577  CD1 LEU A 224      -9.367  12.877   7.109  1.00 97.94           C  
ATOM   3578 HD11 LEU A 224      -9.769  12.007   6.591  1.00 97.94           H  
ATOM   3579 HD12 LEU A 224      -8.959  13.564   6.368  1.00 97.94           H  
ATOM   3580 HD13 LEU A 224      -8.568  12.577   7.788  1.00 97.94           H  
ATOM   3581  CD2 LEU A 224     -11.437  14.212   6.872  1.00 97.94           C  
ATOM   3582 HD21 LEU A 224     -12.292  14.659   7.378  1.00 97.94           H  
ATOM   3583 HD22 LEU A 224     -10.899  14.993   6.334  1.00 97.94           H  
ATOM   3584 HD23 LEU A 224     -11.788  13.471   6.154  1.00 97.94           H  
ATOM   3585  N   TYR A 225     -10.529  13.435  11.849  1.00 97.81           N  
ATOM   3586  H   TYR A 225     -11.500  13.157  11.887  1.00 97.81           H  
ATOM   3587  CA  TYR A 225     -10.008  14.284  12.924  1.00 97.81           C  
ATOM   3588  HA  TYR A 225      -9.555  15.174  12.488  1.00 97.81           H  
ATOM   3589  C   TYR A 225      -8.909  13.572  13.727  1.00 97.81           C  
ATOM   3590  CB  TYR A 225     -11.168  14.735  13.824  1.00 97.81           C  
ATOM   3591  HB2 TYR A 225     -11.733  13.858  14.139  1.00 97.81           H  
ATOM   3592  HB3 TYR A 225     -11.838  15.365  13.239  1.00 97.81           H  
ATOM   3593  O   TYR A 225      -7.826  14.128  13.891  1.00 97.81           O  
ATOM   3594  CG  TYR A 225     -10.743  15.497  15.065  1.00 97.81           C  
ATOM   3595  CD1 TYR A 225     -10.522  14.799  16.270  1.00 97.81           C  
ATOM   3596  HD1 TYR A 225     -10.626  13.725  16.295  1.00 97.81           H  
ATOM   3597  CD2 TYR A 225     -10.540  16.889  15.007  1.00 97.81           C  
ATOM   3598  HD2 TYR A 225     -10.687  17.421  14.079  1.00 97.81           H  
ATOM   3599  CE1 TYR A 225     -10.094  15.491  17.419  1.00 97.81           C  
ATOM   3600  HE1 TYR A 225      -9.879  14.954  18.331  1.00 97.81           H  
ATOM   3601  CE2 TYR A 225     -10.112  17.584  16.156  1.00 97.81           C  
ATOM   3602  HE2 TYR A 225      -9.927  18.647  16.120  1.00 97.81           H  
ATOM   3603  OH  TYR A 225      -9.466  17.558  18.463  1.00 97.81           O  
ATOM   3604  HH  TYR A 225      -9.292  16.984  19.214  1.00 97.81           H  
ATOM   3605  CZ  TYR A 225      -9.885  16.886  17.360  1.00 97.81           C  
ATOM   3606  N   ALA A 226      -9.147  12.337  14.185  1.00 96.81           N  
ATOM   3607  H   ALA A 226     -10.036  11.903  13.984  1.00 96.81           H  
ATOM   3608  CA  ALA A 226      -8.174  11.573  14.970  1.00 96.81           C  
ATOM   3609  HA  ALA A 226      -7.881  12.166  15.837  1.00 96.81           H  
ATOM   3610  C   ALA A 226      -6.891  11.269  14.177  1.00 96.81           C  
ATOM   3611  CB  ALA A 226      -8.849  10.288  15.464  1.00 96.81           C  
ATOM   3612  HB1 ALA A 226      -8.147   9.713  16.067  1.00 96.81           H  
ATOM   3613  HB2 ALA A 226      -9.719  10.534  16.073  1.00 96.81           H  
ATOM   3614  HB3 ALA A 226      -9.167   9.682  14.616  1.00 96.81           H  
ATOM   3615  O   ALA A 226      -5.793  11.364  14.726  1.00 96.81           O  
ATOM   3616  N   GLN A 227      -7.020  10.969  12.880  1.00 97.06           N  
ATOM   3617  H   GLN A 227      -7.948  10.848  12.501  1.00 97.06           H  
ATOM   3618  CA  GLN A 227      -5.880  10.840  11.974  1.00 97.06           C  
ATOM   3619  HA  GLN A 227      -5.196  10.096  12.382  1.00 97.06           H  
ATOM   3620  C   GLN A 227      -5.104  12.161  11.868  1.00 97.06           C  
ATOM   3621  CB  GLN A 227      -6.371  10.365  10.594  1.00 97.06           C  
ATOM   3622  HB2 GLN A 227      -6.951  11.156  10.119  1.00 97.06           H  
ATOM   3623  HB3 GLN A 227      -7.008   9.488  10.710  1.00 97.06           H  
ATOM   3624  O   GLN A 227      -3.897  12.176  12.084  1.00 97.06           O  
ATOM   3625  CG  GLN A 227      -5.183   9.993   9.700  1.00 97.06           C  
ATOM   3626  HG2 GLN A 227      -4.745   9.058  10.050  1.00 97.06           H  
ATOM   3627  HG3 GLN A 227      -4.414  10.762   9.775  1.00 97.06           H  
ATOM   3628  CD  GLN A 227      -5.550   9.834   8.232  1.00 97.06           C  
ATOM   3629  NE2 GLN A 227      -4.884  10.561   7.364  1.00 97.06           N  
ATOM   3630 HE21 GLN A 227      -5.109  10.458   6.385  1.00 97.06           H  
ATOM   3631 HE22 GLN A 227      -4.177  11.197   7.705  1.00 97.06           H  
ATOM   3632  OE1 GLN A 227      -6.396   9.039   7.841  1.00 97.06           O  
ATOM   3633  N   THR A 228      -5.792  13.270  11.588  1.00 97.69           N  
ATOM   3634  H   THR A 228      -6.789  13.191  11.447  1.00 97.69           H  
ATOM   3635  CA  THR A 228      -5.155  14.580  11.373  1.00 97.69           C  
ATOM   3636  HA  THR A 228      -4.400  14.475  10.594  1.00 97.69           H  
ATOM   3637  C   THR A 228      -4.444  15.093  12.628  1.00 97.69           C  
ATOM   3638  CB  THR A 228      -6.188  15.609  10.897  1.00 97.69           C  
ATOM   3639  HB  THR A 228      -6.946  15.748  11.667  1.00 97.69           H  
ATOM   3640  O   THR A 228      -3.361  15.661  12.522  1.00 97.69           O  
ATOM   3641  CG2 THR A 228      -5.563  16.962  10.569  1.00 97.69           C  
ATOM   3642 HG21 THR A 228      -4.750  16.832   9.854  1.00 97.69           H  
ATOM   3643 HG22 THR A 228      -6.328  17.610  10.142  1.00 97.69           H  
ATOM   3644 HG23 THR A 228      -5.173  17.435  11.470  1.00 97.69           H  
ATOM   3645  OG1 THR A 228      -6.818  15.163   9.715  1.00 97.69           O  
ATOM   3646  HG1 THR A 228      -7.433  14.470   9.965  1.00 97.69           H  
ATOM   3647  N   VAL A 229      -5.011  14.864  13.819  1.00 96.62           N  
ATOM   3648  H   VAL A 229      -5.912  14.409  13.845  1.00 96.62           H  
ATOM   3649  CA  VAL A 229      -4.353  15.189  15.095  1.00 96.62           C  
ATOM   3650  HA  VAL A 229      -4.078  16.243  15.086  1.00 96.62           H  
ATOM   3651  C   VAL A 229      -3.044  14.410  15.241  1.00 96.62           C  
ATOM   3652  CB  VAL A 229      -5.305  14.958  16.287  1.00 96.62           C  
ATOM   3653  HB  VAL A 229      -5.761  13.972  16.201  1.00 96.62           H  
ATOM   3654  O   VAL A 229      -2.005  15.035  15.442  1.00 96.62           O  
ATOM   3655  CG1 VAL A 229      -4.600  15.051  17.643  1.00 96.62           C  
ATOM   3656 HG11 VAL A 229      -3.914  14.213  17.766  1.00 96.62           H  
ATOM   3657 HG12 VAL A 229      -4.028  15.976  17.720  1.00 96.62           H  
ATOM   3658 HG13 VAL A 229      -5.320  15.000  18.460  1.00 96.62           H  
ATOM   3659  CG2 VAL A 229      -6.417  16.018  16.299  1.00 96.62           C  
ATOM   3660 HG21 VAL A 229      -6.966  16.008  15.358  1.00 96.62           H  
ATOM   3661 HG22 VAL A 229      -7.115  15.808  17.109  1.00 96.62           H  
ATOM   3662 HG23 VAL A 229      -5.980  17.007  16.439  1.00 96.62           H  
ATOM   3663  N   SER A 230      -3.047  13.085  15.043  1.00 95.25           N  
ATOM   3664  H   SER A 230      -3.913  12.608  14.835  1.00 95.25           H  
ATOM   3665  CA  SER A 230      -1.808  12.308  15.186  1.00 95.25           C  
ATOM   3666  HA  SER A 230      -1.344  12.637  16.116  1.00 95.25           H  
ATOM   3667  C   SER A 230      -0.791  12.592  14.071  1.00 95.25           C  
ATOM   3668  CB  SER A 230      -2.093  10.810  15.329  1.00 95.25           C  
ATOM   3669  HB2 SER A 230      -2.062  10.320  14.356  1.00 95.25           H  
ATOM   3670  HB3 SER A 230      -3.080  10.667  15.768  1.00 95.25           H  
ATOM   3671  O   SER A 230       0.410  12.587  14.325  1.00 95.25           O  
ATOM   3672  OG  SER A 230      -1.128  10.248  16.206  1.00 95.25           O  
ATOM   3673  HG  SER A 230      -1.146  10.786  17.000  1.00 95.25           H  
ATOM   3674  N   ASP A 231      -1.238  12.928  12.857  1.00 95.94           N  
ATOM   3675  H   ASP A 231      -2.229  12.858  12.674  1.00 95.94           H  
ATOM   3676  CA  ASP A 231      -0.363  13.384  11.766  1.00 95.94           C  
ATOM   3677  HA  ASP A 231       0.425  12.646  11.614  1.00 95.94           H  
ATOM   3678  C   ASP A 231       0.328  14.732  12.092  1.00 95.94           C  
ATOM   3679  CB  ASP A 231      -1.172  13.504  10.457  1.00 95.94           C  
ATOM   3680  HB2 ASP A 231      -0.537  13.993   9.718  1.00 95.94           H  
ATOM   3681  HB3 ASP A 231      -2.037  14.144  10.630  1.00 95.94           H  
ATOM   3682  O   ASP A 231       1.461  14.967  11.666  1.00 95.94           O  
ATOM   3683  CG  ASP A 231      -1.642  12.185   9.827  1.00 95.94           C  
ATOM   3684  OD1 ASP A 231      -1.108  11.099  10.143  1.00 95.94           O  
ATOM   3685  OD2 ASP A 231      -2.485  12.212   8.899  1.00 95.94           O  
ATOM   3686  N   ILE A 232      -0.313  15.612  12.873  1.00 96.12           N  
ATOM   3687  H   ILE A 232      -1.248  15.381  13.176  1.00 96.12           H  
ATOM   3688  CA  ILE A 232       0.297  16.849  13.396  1.00 96.12           C  
ATOM   3689  HA  ILE A 232       0.893  17.309  12.607  1.00 96.12           H  
ATOM   3690  C   ILE A 232       1.271  16.533  14.540  1.00 96.12           C  
ATOM   3691  CB  ILE A 232      -0.802  17.860  13.810  1.00 96.12           C  
ATOM   3692  HB  ILE A 232      -1.546  17.338  14.413  1.00 96.12           H  
ATOM   3693  O   ILE A 232       2.411  16.993  14.515  1.00 96.12           O  
ATOM   3694  CG1 ILE A 232      -1.501  18.433  12.555  1.00 96.12           C  
ATOM   3695 HG12 ILE A 232      -0.864  19.187  12.093  1.00 96.12           H  
ATOM   3696 HG13 ILE A 232      -1.647  17.634  11.829  1.00 96.12           H  
ATOM   3697  CG2 ILE A 232      -0.230  19.011  14.663  1.00 96.12           C  
ATOM   3698 HG21 ILE A 232       0.087  18.632  15.634  1.00 96.12           H  
ATOM   3699 HG22 ILE A 232      -0.984  19.777  14.840  1.00 96.12           H  
ATOM   3700 HG23 ILE A 232       0.631  19.453  14.162  1.00 96.12           H  
ATOM   3701  CD1 ILE A 232      -2.883  19.036  12.835  1.00 96.12           C  
ATOM   3702 HD11 ILE A 232      -3.307  19.417  11.906  1.00 96.12           H  
ATOM   3703 HD12 ILE A 232      -2.813  19.852  13.554  1.00 96.12           H  
ATOM   3704 HD13 ILE A 232      -3.543  18.266  13.235  1.00 96.12           H  
ATOM   3705  N   GLU A 233       0.860  15.721  15.517  1.00 93.50           N  
ATOM   3706  H   GLU A 233      -0.091  15.382  15.484  1.00 93.50           H  
ATOM   3707  CA  GLU A 233       1.678  15.343  16.685  1.00 93.50           C  
ATOM   3708  HA  GLU A 233       1.979  16.239  17.228  1.00 93.50           H  
ATOM   3709  C   GLU A 233       2.964  14.603  16.284  1.00 93.50           C  
ATOM   3710  CB  GLU A 233       0.841  14.455  17.620  1.00 93.50           C  
ATOM   3711  HB2 GLU A 233       0.433  13.638  17.025  1.00 93.50           H  
ATOM   3712  HB3 GLU A 233       1.487  14.028  18.387  1.00 93.50           H  
ATOM   3713  O   GLU A 233       4.032  14.859  16.836  1.00 93.50           O  
ATOM   3714  CG  GLU A 233      -0.290  15.233  18.317  1.00 93.50           C  
ATOM   3715  HG2 GLU A 233       0.160  15.884  19.066  1.00 93.50           H  
ATOM   3716  HG3 GLU A 233      -0.793  15.877  17.596  1.00 93.50           H  
ATOM   3717  CD  GLU A 233      -1.348  14.334  18.980  1.00 93.50           C  
ATOM   3718  OE1 GLU A 233      -2.095  14.877  19.826  1.00 93.50           O  
ATOM   3719  OE2 GLU A 233      -1.456  13.138  18.607  1.00 93.50           O  
ATOM   3720  N   ARG A 234       2.885  13.738  15.263  1.00 92.00           N  
ATOM   3721  H   ARG A 234       1.965  13.557  14.889  1.00 92.00           H  
ATOM   3722  CA  ARG A 234       4.027  13.013  14.674  1.00 92.00           C  
ATOM   3723  HA  ARG A 234       4.692  12.707  15.482  1.00 92.00           H  
ATOM   3724  C   ARG A 234       4.884  13.892  13.748  1.00 92.00           C  
ATOM   3725  CB  ARG A 234       3.502  11.748  13.961  1.00 92.00           C  
ATOM   3726  HB2 ARG A 234       4.327  11.248  13.454  1.00 92.00           H  
ATOM   3727  HB3 ARG A 234       2.775  12.049  13.206  1.00 92.00           H  
ATOM   3728  O   ARG A 234       5.863  13.408  13.179  1.00 92.00           O  
ATOM   3729  CG  ARG A 234       2.857  10.738  14.933  1.00 92.00           C  
ATOM   3730  HG2 ARG A 234       2.208  11.258  15.636  1.00 92.00           H  
ATOM   3731  HG3 ARG A 234       3.643  10.248  15.507  1.00 92.00           H  
ATOM   3732  CD  ARG A 234       2.015   9.675  14.208  1.00 92.00           C  
ATOM   3733  HD2 ARG A 234       1.280  10.177  13.579  1.00 92.00           H  
ATOM   3734  HD3 ARG A 234       2.669   9.081  13.569  1.00 92.00           H  
ATOM   3735  NE  ARG A 234       1.301   8.831  15.191  1.00 92.00           N  
ATOM   3736  HE  ARG A 234       0.636   9.315  15.777  1.00 92.00           H  
ATOM   3737  NH1 ARG A 234       2.056   6.742  14.608  1.00 92.00           N  
ATOM   3738 HH11 ARG A 234       2.099   5.766  14.864  1.00 92.00           H  
ATOM   3739 HH12 ARG A 234       2.200   7.079  13.667  1.00 92.00           H  
ATOM   3740  NH2 ARG A 234       1.157   7.042  16.602  1.00 92.00           N  
ATOM   3741 HH21 ARG A 234       1.577   6.169  16.888  1.00 92.00           H  
ATOM   3742 HH22 ARG A 234       0.732   7.630  17.305  1.00 92.00           H  
ATOM   3743  CZ  ARG A 234       1.503   7.554  15.461  1.00 92.00           C  
ATOM   3744  N   GLY A 235       4.524  15.163  13.548  1.00 91.62           N  
ATOM   3745  H   GLY A 235       3.733  15.516  14.067  1.00 91.62           H  
ATOM   3746  CA  GLY A 235       5.233  16.101  12.672  1.00 91.62           C  
ATOM   3747  HA2 GLY A 235       4.762  17.079  12.768  1.00 91.62           H  
ATOM   3748  HA3 GLY A 235       6.272  16.179  12.993  1.00 91.62           H  
ATOM   3749  C   GLY A 235       5.203  15.712  11.190  1.00 91.62           C  
ATOM   3750  O   GLY A 235       6.153  15.995  10.457  1.00 91.62           O  
ATOM   3751  N   TRP A 236       4.162  15.007  10.740  1.00 93.31           N  
ATOM   3752  H   TRP A 236       3.396  14.828  11.373  1.00 93.31           H  
ATOM   3753  CA  TRP A 236       3.961  14.676   9.325  1.00 93.31           C  
ATOM   3754  HA  TRP A 236       4.919  14.450   8.856  1.00 93.31           H  
ATOM   3755  C   TRP A 236       3.376  15.878   8.584  1.00 93.31           C  
ATOM   3756  CB  TRP A 236       3.060  13.440   9.185  1.00 93.31           C  
ATOM   3757  HB2 TRP A 236       2.846  13.313   8.124  1.00 93.31           H  
ATOM   3758  HB3 TRP A 236       2.103  13.621   9.674  1.00 93.31           H  
ATOM   3759  O   TRP A 236       3.877  16.253   7.525  1.00 93.31           O  
ATOM   3760  CG  TRP A 236       3.600  12.130   9.679  1.00 93.31           C  
ATOM   3761  CD1 TRP A 236       4.658  11.931  10.501  1.00 93.31           C  
ATOM   3762  HD1 TRP A 236       5.257  12.709  10.951  1.00 93.31           H  
ATOM   3763  CD2 TRP A 236       3.120  10.797   9.335  1.00 93.31           C  
ATOM   3764  CE2 TRP A 236       3.999   9.834   9.918  1.00 93.31           C  
ATOM   3765  CE3 TRP A 236       2.052  10.308   8.552  1.00 93.31           C  
ATOM   3766  HE3 TRP A 236       1.346  11.008   8.131  1.00 93.31           H  
ATOM   3767  NE1 TRP A 236       4.892  10.581  10.651  1.00 93.31           N  
ATOM   3768  HE1 TRP A 236       5.638  10.207  11.220  1.00 93.31           H  
ATOM   3769  CH2 TRP A 236       2.822   8.013   8.865  1.00 93.31           C  
ATOM   3770  HH2 TRP A 236       2.728   6.959   8.648  1.00 93.31           H  
ATOM   3771  CZ2 TRP A 236       3.871   8.460   9.681  1.00 93.31           C  
ATOM   3772  HZ2 TRP A 236       4.581   7.760  10.096  1.00 93.31           H  
ATOM   3773  CZ3 TRP A 236       1.898   8.928   8.332  1.00 93.31           C  
ATOM   3774  HZ3 TRP A 236       1.063   8.566   7.750  1.00 93.31           H  
ATOM   3775  N   ILE A 237       2.385  16.523   9.199  1.00 95.56           N  
ATOM   3776  H   ILE A 237       2.062  16.144  10.078  1.00 95.56           H  
ATOM   3777  CA  ILE A 237       1.864  17.830   8.795  1.00 95.56           C  
ATOM   3778  HA  ILE A 237       1.931  17.917   7.710  1.00 95.56           H  
ATOM   3779  C   ILE A 237       2.756  18.910   9.417  1.00 95.56           C  
ATOM   3780  CB  ILE A 237       0.378  17.957   9.194  1.00 95.56           C  
ATOM   3781  HB  ILE A 237       0.294  17.815  10.272  1.00 95.56           H  
ATOM   3782  O   ILE A 237       3.055  18.871  10.612  1.00 95.56           O  
ATOM   3783  CG1 ILE A 237      -0.443  16.858   8.477  1.00 95.56           C  
ATOM   3784 HG12 ILE A 237      -0.379  17.028   7.402  1.00 95.56           H  
ATOM   3785 HG13 ILE A 237       0.002  15.882   8.670  1.00 95.56           H  
ATOM   3786  CG2 ILE A 237      -0.161  19.353   8.833  1.00 95.56           C  
ATOM   3787 HG21 ILE A 237      -1.197  19.454   9.158  1.00 95.56           H  
ATOM   3788 HG22 ILE A 237       0.414  20.130   9.338  1.00 95.56           H  
ATOM   3789 HG23 ILE A 237      -0.103  19.509   7.756  1.00 95.56           H  
ATOM   3790  CD1 ILE A 237      -1.917  16.756   8.884  1.00 95.56           C  
ATOM   3791 HD11 ILE A 237      -1.994  16.506   9.942  1.00 95.56           H  
ATOM   3792 HD12 ILE A 237      -2.440  17.693   8.692  1.00 95.56           H  
ATOM   3793 HD13 ILE A 237      -2.394  15.965   8.306  1.00 95.56           H  
ATOM   3794  N   LEU A 238       3.200  19.877   8.613  1.00 93.38           N  
ATOM   3795  H   LEU A 238       2.866  19.896   7.660  1.00 93.38           H  
ATOM   3796  CA  LEU A 238       4.114  20.929   9.057  1.00 93.38           C  
ATOM   3797  HA  LEU A 238       4.674  20.565   9.918  1.00 93.38           H  
ATOM   3798  C   LEU A 238       3.333  22.164   9.518  1.00 93.38           C  
ATOM   3799  CB  LEU A 238       5.128  21.253   7.948  1.00 93.38           C  
ATOM   3800  HB2 LEU A 238       5.762  22.070   8.292  1.00 93.38           H  
ATOM   3801  HB3 LEU A 238       4.577  21.598   7.074  1.00 93.38           H  
ATOM   3802  O   LEU A 238       2.618  22.793   8.738  1.00 93.38           O  
ATOM   3803  CG  LEU A 238       6.023  20.072   7.525  1.00 93.38           C  
ATOM   3804  HG  LEU A 238       5.408  19.271   7.115  1.00 93.38           H  
ATOM   3805  CD1 LEU A 238       6.979  20.550   6.433  1.00 93.38           C  
ATOM   3806 HD11 LEU A 238       7.592  19.713   6.097  1.00 93.38           H  
ATOM   3807 HD12 LEU A 238       7.620  21.348   6.805  1.00 93.38           H  
ATOM   3808 HD13 LEU A 238       6.402  20.901   5.577  1.00 93.38           H  
ATOM   3809  CD2 LEU A 238       6.866  19.514   8.676  1.00 93.38           C  
ATOM   3810 HD21 LEU A 238       6.215  19.044   9.413  1.00 93.38           H  
ATOM   3811 HD22 LEU A 238       7.441  20.311   9.147  1.00 93.38           H  
ATOM   3812 HD23 LEU A 238       7.541  18.747   8.297  1.00 93.38           H  
ATOM   3813  N   VAL A 239       3.500  22.518  10.794  1.00 94.94           N  
ATOM   3814  H   VAL A 239       4.100  21.941  11.366  1.00 94.94           H  
ATOM   3815  CA  VAL A 239       2.689  23.526  11.491  1.00 94.94           C  
ATOM   3816  HA  VAL A 239       2.015  23.998  10.775  1.00 94.94           H  
ATOM   3817  C   VAL A 239       3.580  24.612  12.099  1.00 94.94           C  
ATOM   3818  CB  VAL A 239       1.824  22.855  12.580  1.00 94.94           C  
ATOM   3819  HB  VAL A 239       2.459  22.564  13.417  1.00 94.94           H  
ATOM   3820  O   VAL A 239       4.531  24.318  12.824  1.00 94.94           O  
ATOM   3821  CG1 VAL A 239       0.753  23.813  13.100  1.00 94.94           C  
ATOM   3822 HG11 VAL A 239       1.212  24.738  13.449  1.00 94.94           H  
ATOM   3823 HG12 VAL A 239       0.032  24.032  12.313  1.00 94.94           H  
ATOM   3824 HG13 VAL A 239       0.248  23.347  13.946  1.00 94.94           H  
ATOM   3825  CG2 VAL A 239       1.099  21.601  12.073  1.00 94.94           C  
ATOM   3826 HG21 VAL A 239       1.803  20.772  11.996  1.00 94.94           H  
ATOM   3827 HG22 VAL A 239       0.668  21.788  11.090  1.00 94.94           H  
ATOM   3828 HG23 VAL A 239       0.308  21.310  12.765  1.00 94.94           H  
ATOM   3829  N   THR A 240       3.277  25.886  11.837  1.00 95.31           N  
ATOM   3830  H   THR A 240       2.510  26.081  11.211  1.00 95.31           H  
ATOM   3831  CA  THR A 240       3.952  27.016  12.505  1.00 95.31           C  
ATOM   3832  HA  THR A 240       5.018  26.794  12.552  1.00 95.31           H  
ATOM   3833  C   THR A 240       3.457  27.210  13.943  1.00 95.31           C  
ATOM   3834  CB  THR A 240       3.789  28.335  11.736  1.00 95.31           C  
ATOM   3835  HB  THR A 240       4.327  29.114  12.276  1.00 95.31           H  
ATOM   3836  O   THR A 240       2.368  26.770  14.307  1.00 95.31           O  
ATOM   3837  CG2 THR A 240       4.345  28.286  10.315  1.00 95.31           C  
ATOM   3838 HG21 THR A 240       4.198  29.253   9.835  1.00 95.31           H  
ATOM   3839 HG22 THR A 240       3.844  27.518   9.726  1.00 95.31           H  
ATOM   3840 HG23 THR A 240       5.413  28.067  10.347  1.00 95.31           H  
ATOM   3841  OG1 THR A 240       2.435  28.701  11.685  1.00 95.31           O  
ATOM   3842  HG1 THR A 240       2.047  28.168  10.986  1.00 95.31           H  
ATOM   3843  N   LYS A 241       4.218  27.939  14.776  1.00 94.94           N  
ATOM   3844  H   LYS A 241       5.105  28.279  14.432  1.00 94.94           H  
ATOM   3845  CA  LYS A 241       3.830  28.239  16.172  1.00 94.94           C  
ATOM   3846  HA  LYS A 241       3.748  27.302  16.723  1.00 94.94           H  
ATOM   3847  C   LYS A 241       2.454  28.909  16.296  1.00 94.94           C  
ATOM   3848  CB  LYS A 241       4.884  29.134  16.848  1.00 94.94           C  
ATOM   3849  HB2 LYS A 241       5.036  30.032  16.249  1.00 94.94           H  
ATOM   3850  HB3 LYS A 241       4.497  29.439  17.821  1.00 94.94           H  
ATOM   3851  O   LYS A 241       1.769  28.697  17.292  1.00 94.94           O  
ATOM   3852  CG  LYS A 241       6.229  28.426  17.070  1.00 94.94           C  
ATOM   3853  HG2 LYS A 241       6.670  28.170  16.106  1.00 94.94           H  
ATOM   3854  HG3 LYS A 241       6.061  27.509  17.635  1.00 94.94           H  
ATOM   3855  CD  LYS A 241       7.200  29.328  17.848  1.00 94.94           C  
ATOM   3856  HD2 LYS A 241       7.379  30.238  17.275  1.00 94.94           H  
ATOM   3857  HD3 LYS A 241       6.752  29.591  18.806  1.00 94.94           H  
ATOM   3858  CE  LYS A 241       8.527  28.594  18.087  1.00 94.94           C  
ATOM   3859  HE2 LYS A 241       8.322  27.677  18.639  1.00 94.94           H  
ATOM   3860  HE3 LYS A 241       8.945  28.310  17.121  1.00 94.94           H  
ATOM   3861  NZ  LYS A 241       9.502  29.432  18.835  1.00 94.94           N  
ATOM   3862  HZ1 LYS A 241      10.367  28.928  18.971  1.00 94.94           H  
ATOM   3863  HZ2 LYS A 241       9.711  30.280  18.327  1.00 94.94           H  
ATOM   3864  HZ3 LYS A 241       9.139  29.679  19.744  1.00 94.94           H  
ATOM   3865  N   GLU A 242       2.061  29.707  15.305  1.00 95.94           N  
ATOM   3866  H   GLU A 242       2.657  29.809  14.496  1.00 95.94           H  
ATOM   3867  CA  GLU A 242       0.779  30.413  15.307  1.00 95.94           C  
ATOM   3868  HA  GLU A 242       0.540  30.681  16.336  1.00 95.94           H  
ATOM   3869  C   GLU A 242      -0.369  29.513  14.827  1.00 95.94           C  
ATOM   3870  CB  GLU A 242       0.941  31.716  14.509  1.00 95.94           C  
ATOM   3871  HB2 GLU A 242       1.233  31.477  13.487  1.00 95.94           H  
ATOM   3872  HB3 GLU A 242       1.748  32.295  14.958  1.00 95.94           H  
ATOM   3873  O   GLU A 242      -1.370  29.378  15.528  1.00 95.94           O  
ATOM   3874  CG  GLU A 242      -0.315  32.594  14.467  1.00 95.94           C  
ATOM   3875  HG2 GLU A 242      -0.045  33.566  14.055  1.00 95.94           H  
ATOM   3876  HG3 GLU A 242      -1.013  32.127  13.772  1.00 95.94           H  
ATOM   3877  CD  GLU A 242      -0.991  32.790  15.836  1.00 95.94           C  
ATOM   3878  OE1 GLU A 242      -2.243  32.795  15.839  1.00 95.94           O  
ATOM   3879  OE2 GLU A 242      -0.268  32.884  16.866  1.00 95.94           O  
ATOM   3880  N   GLN A 243      -0.184  28.763  13.734  1.00 96.06           N  
ATOM   3881  H   GLN A 243       0.664  28.871  13.196  1.00 96.06           H  
ATOM   3882  CA  GLN A 243      -1.144  27.724  13.329  1.00 96.06           C  
ATOM   3883  HA  GLN A 243      -2.105  28.190  13.110  1.00 96.06           H  
ATOM   3884  C   GLN A 243      -1.375  26.698  14.453  1.00 96.06           C  
ATOM   3885  CB  GLN A 243      -0.637  27.016  12.068  1.00 96.06           C  
ATOM   3886  HB2 GLN A 243       0.398  26.721  12.242  1.00 96.06           H  
ATOM   3887  HB3 GLN A 243      -1.223  26.112  11.900  1.00 96.06           H  
ATOM   3888  O   GLN A 243      -2.509  26.294  14.687  1.00 96.06           O  
ATOM   3889  CG  GLN A 243      -0.744  27.894  10.808  1.00 96.06           C  
ATOM   3890  HG2 GLN A 243      -0.475  28.924  11.040  1.00 96.06           H  
ATOM   3891  HG3 GLN A 243      -1.778  27.887  10.462  1.00 96.06           H  
ATOM   3892  CD  GLN A 243       0.179  27.421   9.689  1.00 96.06           C  
ATOM   3893  NE2 GLN A 243      -0.194  27.579   8.440  1.00 96.06           N  
ATOM   3894 HE21 GLN A 243      -1.113  27.933   8.215  1.00 96.06           H  
ATOM   3895 HE22 GLN A 243       0.424  27.233   7.720  1.00 96.06           H  
ATOM   3896  OE1 GLN A 243       1.286  26.954   9.929  1.00 96.06           O  
ATOM   3897  N   HIS A 244      -0.340  26.332  15.219  1.00 96.06           N  
ATOM   3898  H   HIS A 244       0.583  26.649  14.959  1.00 96.06           H  
ATOM   3899  CA  HIS A 244      -0.474  25.434  16.371  1.00 96.06           C  
ATOM   3900  HA  HIS A 244      -0.960  24.519  16.035  1.00 96.06           H  
ATOM   3901  C   HIS A 244      -1.351  26.032  17.490  1.00 96.06           C  
ATOM   3902  CB  HIS A 244       0.927  25.056  16.878  1.00 96.06           C  
ATOM   3903  HB2 HIS A 244       1.396  25.931  17.329  1.00 96.06           H  
ATOM   3904  HB3 HIS A 244       1.535  24.755  16.025  1.00 96.06           H  
ATOM   3905  O   HIS A 244      -2.113  25.298  18.124  1.00 96.06           O  
ATOM   3906  CG  HIS A 244       0.952  23.921  17.879  1.00 96.06           C  
ATOM   3907  CD2 HIS A 244       1.915  22.953  17.975  1.00 96.06           C  
ATOM   3908  HD2 HIS A 244       2.791  22.861  17.350  1.00 96.06           H  
ATOM   3909  ND1 HIS A 244       0.013  23.643  18.850  1.00 96.06           N  
ATOM   3910  HD1 HIS A 244      -0.889  24.088  18.936  1.00 96.06           H  
ATOM   3911  CE1 HIS A 244       0.399  22.539  19.508  1.00 96.06           C  
ATOM   3912  HE1 HIS A 244      -0.165  22.040  20.283  1.00 96.06           H  
ATOM   3913  NE2 HIS A 244       1.565  22.097  19.021  1.00 96.06           N  
ATOM   3914  N   ARG A 245      -1.300  27.348  17.738  1.00 96.19           N  
ATOM   3915  H   ARG A 245      -0.704  27.922  17.158  1.00 96.19           H  
ATOM   3916  CA  ARG A 245      -2.215  28.015  18.687  1.00 96.19           C  
ATOM   3917  HA  ARG A 245      -2.218  27.481  19.637  1.00 96.19           H  
ATOM   3918  C   ARG A 245      -3.656  27.990  18.190  1.00 96.19           C  
ATOM   3919  CB  ARG A 245      -1.791  29.469  18.918  1.00 96.19           C  
ATOM   3920  HB2 ARG A 245      -1.574  29.950  17.964  1.00 96.19           H  
ATOM   3921  HB3 ARG A 245      -2.620  30.007  19.377  1.00 96.19           H  
ATOM   3922  O   ARG A 245      -4.558  27.673  18.962  1.00 96.19           O  
ATOM   3923  CG  ARG A 245      -0.582  29.587  19.845  1.00 96.19           C  
ATOM   3924  HG2 ARG A 245       0.243  28.973  19.483  1.00 96.19           H  
ATOM   3925  HG3 ARG A 245      -0.866  29.265  20.847  1.00 96.19           H  
ATOM   3926  CD  ARG A 245      -0.162  31.054  19.861  1.00 96.19           C  
ATOM   3927  HD2 ARG A 245       0.277  31.290  18.892  1.00 96.19           H  
ATOM   3928  HD3 ARG A 245      -1.045  31.680  19.992  1.00 96.19           H  
ATOM   3929  NE  ARG A 245       0.793  31.345  20.945  1.00 96.19           N  
ATOM   3930  HE  ARG A 245       0.864  30.669  21.693  1.00 96.19           H  
ATOM   3931  NH1 ARG A 245       1.434  33.374  20.105  1.00 96.19           N  
ATOM   3932 HH11 ARG A 245       1.905  34.264  20.188  1.00 96.19           H  
ATOM   3933 HH12 ARG A 245       0.861  33.206  19.291  1.00 96.19           H  
ATOM   3934  NH2 ARG A 245       2.207  32.700  22.101  1.00 96.19           N  
ATOM   3935 HH21 ARG A 245       2.209  32.043  22.868  1.00 96.19           H  
ATOM   3936 HH22 ARG A 245       2.674  33.592  22.191  1.00 96.19           H  
ATOM   3937  CZ  ARG A 245       1.475  32.468  21.044  1.00 96.19           C  
ATOM   3938  N   GLN A 246      -3.857  28.279  16.907  1.00 96.81           N  
ATOM   3939  H   GLN A 246      -3.060  28.560  16.355  1.00 96.81           H  
ATOM   3940  CA  GLN A 246      -5.175  28.281  16.269  1.00 96.81           C  
ATOM   3941  HA  GLN A 246      -5.838  28.946  16.823  1.00 96.81           H  
ATOM   3942  C   GLN A 246      -5.801  26.881  16.307  1.00 96.81           C  
ATOM   3943  CB  GLN A 246      -5.033  28.819  14.839  1.00 96.81           C  
ATOM   3944  HB2 GLN A 246      -4.291  28.226  14.304  1.00 96.81           H  
ATOM   3945  HB3 GLN A 246      -5.989  28.731  14.322  1.00 96.81           H  
ATOM   3946  O   GLN A 246      -6.904  26.718  16.825  1.00 96.81           O  
ATOM   3947  CG  GLN A 246      -4.603  30.296  14.839  1.00 96.81           C  
ATOM   3948  HG2 GLN A 246      -5.429  30.910  15.197  1.00 96.81           H  
ATOM   3949  HG3 GLN A 246      -3.763  30.449  15.516  1.00 96.81           H  
ATOM   3950  CD  GLN A 246      -4.178  30.811  13.471  1.00 96.81           C  
ATOM   3951  NE2 GLN A 246      -3.609  31.991  13.426  1.00 96.81           N  
ATOM   3952 HE21 GLN A 246      -3.319  32.430  14.289  1.00 96.81           H  
ATOM   3953 HE22 GLN A 246      -3.330  32.339  12.520  1.00 96.81           H  
ATOM   3954  OE1 GLN A 246      -4.330  30.173  12.440  1.00 96.81           O  
ATOM   3955  N   LEU A 247      -5.054  25.856  15.883  1.00 97.38           N  
ATOM   3956  H   LEU A 247      -4.161  26.069  15.462  1.00 97.38           H  
ATOM   3957  CA  LEU A 247      -5.435  24.446  15.995  1.00 97.38           C  
ATOM   3958  HA  LEU A 247      -6.322  24.265  15.388  1.00 97.38           H  
ATOM   3959  C   LEU A 247      -5.789  24.067  17.439  1.00 97.38           C  
ATOM   3960  CB  LEU A 247      -4.280  23.568  15.486  1.00 97.38           C  
ATOM   3961  HB2 LEU A 247      -3.365  23.900  15.977  1.00 97.38           H  
ATOM   3962  HB3 LEU A 247      -4.448  22.536  15.791  1.00 97.38           H  
ATOM   3963  O   LEU A 247      -6.864  23.516  17.659  1.00 97.38           O  
ATOM   3964  CG  LEU A 247      -4.079  23.592  13.960  1.00 97.38           C  
ATOM   3965  HG  LEU A 247      -4.124  24.617  13.593  1.00 97.38           H  
ATOM   3966  CD1 LEU A 247      -2.689  23.036  13.669  1.00 97.38           C  
ATOM   3967 HD11 LEU A 247      -2.600  22.017  14.047  1.00 97.38           H  
ATOM   3968 HD12 LEU A 247      -1.948  23.669  14.157  1.00 97.38           H  
ATOM   3969 HD13 LEU A 247      -2.497  23.050  12.597  1.00 97.38           H  
ATOM   3970  CD2 LEU A 247      -5.114  22.759  13.203  1.00 97.38           C  
ATOM   3971 HD21 LEU A 247      -6.124  23.098  13.435  1.00 97.38           H  
ATOM   3972 HD22 LEU A 247      -4.955  22.863  12.129  1.00 97.38           H  
ATOM   3973 HD23 LEU A 247      -5.021  21.706  13.469  1.00 97.38           H  
ATOM   3974  N   LYS A 248      -4.952  24.414  18.429  1.00 96.25           N  
ATOM   3975  H   LYS A 248      -4.078  24.859  18.186  1.00 96.25           H  
ATOM   3976  CA  LYS A 248      -5.224  24.108  19.845  1.00 96.25           C  
ATOM   3977  HA  LYS A 248      -5.379  23.032  19.927  1.00 96.25           H  
ATOM   3978  C   LYS A 248      -6.518  24.761  20.338  1.00 96.25           C  
ATOM   3979  CB  LYS A 248      -4.011  24.478  20.714  1.00 96.25           C  
ATOM   3980  HB2 LYS A 248      -3.887  25.561  20.731  1.00 96.25           H  
ATOM   3981  HB3 LYS A 248      -3.121  24.030  20.273  1.00 96.25           H  
ATOM   3982  O   LYS A 248      -7.320  24.086  20.974  1.00 96.25           O  
ATOM   3983  CG  LYS A 248      -4.158  23.949  22.152  1.00 96.25           C  
ATOM   3984  HG2 LYS A 248      -4.335  22.874  22.117  1.00 96.25           H  
ATOM   3985  HG3 LYS A 248      -5.011  24.429  22.633  1.00 96.25           H  
ATOM   3986  CD  LYS A 248      -2.893  24.220  22.980  1.00 96.25           C  
ATOM   3987  HD2 LYS A 248      -2.742  25.295  23.086  1.00 96.25           H  
ATOM   3988  HD3 LYS A 248      -2.041  23.805  22.442  1.00 96.25           H  
ATOM   3989  CE  LYS A 248      -2.947  23.548  24.361  1.00 96.25           C  
ATOM   3990  HE2 LYS A 248      -3.363  22.548  24.241  1.00 96.25           H  
ATOM   3991  HE3 LYS A 248      -1.929  23.441  24.735  1.00 96.25           H  
ATOM   3992  NZ  LYS A 248      -3.751  24.318  25.339  1.00 96.25           N  
ATOM   3993  HZ1 LYS A 248      -3.408  25.256  25.487  1.00 96.25           H  
ATOM   3994  HZ2 LYS A 248      -4.694  24.449  25.002  1.00 96.25           H  
ATOM   3995  HZ3 LYS A 248      -3.856  23.839  26.222  1.00 96.25           H  
ATOM   3996  N   SER A 249      -6.783  26.019  19.974  1.00 96.81           N  
ATOM   3997  H   SER A 249      -6.084  26.523  19.447  1.00 96.81           H  
ATOM   3998  CA  SER A 249      -8.048  26.689  20.317  1.00 96.81           C  
ATOM   3999  HA  SER A 249      -8.172  26.638  21.399  1.00 96.81           H  
ATOM   4000  C   SER A 249      -9.267  26.005  19.680  1.00 96.81           C  
ATOM   4001  CB  SER A 249      -7.998  28.165  19.908  1.00 96.81           C  
ATOM   4002  HB2 SER A 249      -7.998  28.248  18.821  1.00 96.81           H  
ATOM   4003  HB3 SER A 249      -7.083  28.612  20.295  1.00 96.81           H  
ATOM   4004  O   SER A 249     -10.330  25.941  20.295  1.00 96.81           O  
ATOM   4005  OG  SER A 249      -9.114  28.859  20.446  1.00 96.81           O  
ATOM   4006  HG  SER A 249      -9.086  28.698  21.393  1.00 96.81           H  
ATOM   4007  N   LEU A 250      -9.129  25.448  18.471  1.00 96.50           N  
ATOM   4008  H   LEU A 250      -8.245  25.550  17.993  1.00 96.50           H  
ATOM   4009  CA  LEU A 250     -10.187  24.668  17.818  1.00 96.50           C  
ATOM   4010  HA  LEU A 250     -11.138  25.182  17.961  1.00 96.50           H  
ATOM   4011  C   LEU A 250     -10.371  23.277  18.453  1.00 96.50           C  
ATOM   4012  CB  LEU A 250      -9.909  24.582  16.305  1.00 96.50           C  
ATOM   4013  HB2 LEU A 250      -8.930  24.127  16.155  1.00 96.50           H  
ATOM   4014  HB3 LEU A 250     -10.654  23.928  15.851  1.00 96.50           H  
ATOM   4015  O   LEU A 250     -11.502  22.801  18.530  1.00 96.50           O  
ATOM   4016  CG  LEU A 250      -9.944  25.939  15.573  1.00 96.50           C  
ATOM   4017  HG  LEU A 250      -9.267  26.641  16.059  1.00 96.50           H  
ATOM   4018  CD1 LEU A 250      -9.485  25.765  14.127  1.00 96.50           C  
ATOM   4019 HD11 LEU A 250     -10.197  25.147  13.581  1.00 96.50           H  
ATOM   4020 HD12 LEU A 250      -8.500  25.299  14.105  1.00 96.50           H  
ATOM   4021 HD13 LEU A 250      -9.422  26.740  13.644  1.00 96.50           H  
ATOM   4022  CD2 LEU A 250     -11.338  26.565  15.574  1.00 96.50           C  
ATOM   4023 HD21 LEU A 250     -12.071  25.864  15.174  1.00 96.50           H  
ATOM   4024 HD22 LEU A 250     -11.346  27.464  14.958  1.00 96.50           H  
ATOM   4025 HD23 LEU A 250     -11.634  26.838  16.587  1.00 96.50           H  
ATOM   4026  N   GLN A 251      -9.305  22.648  18.966  1.00 94.56           N  
ATOM   4027  H   GLN A 251      -8.396  23.068  18.837  1.00 94.56           H  
ATOM   4028  CA  GLN A 251      -9.403  21.417  19.768  1.00 94.56           C  
ATOM   4029  HA  GLN A 251      -9.994  20.684  19.220  1.00 94.56           H  
ATOM   4030  C   GLN A 251     -10.115  21.673  21.104  1.00 94.56           C  
ATOM   4031  CB  GLN A 251      -8.014  20.813  20.040  1.00 94.56           C  
ATOM   4032  HB2 GLN A 251      -7.390  21.551  20.545  1.00 94.56           H  
ATOM   4033  HB3 GLN A 251      -8.132  19.962  20.711  1.00 94.56           H  
ATOM   4034  O   GLN A 251     -11.018  20.922  21.465  1.00 94.56           O  
ATOM   4035  CG  GLN A 251      -7.291  20.323  18.781  1.00 94.56           C  
ATOM   4036  HG2 GLN A 251      -7.879  19.544  18.295  1.00 94.56           H  
ATOM   4037  HG3 GLN A 251      -7.190  21.148  18.075  1.00 94.56           H  
ATOM   4038  CD  GLN A 251      -5.894  19.801  19.098  1.00 94.56           C  
ATOM   4039  NE2 GLN A 251      -5.584  18.566  18.768  1.00 94.56           N  
ATOM   4040 HE21 GLN A 251      -6.248  17.969  18.295  1.00 94.56           H  
ATOM   4041 HE22 GLN A 251      -4.660  18.248  19.021  1.00 94.56           H  
ATOM   4042  OE1 GLN A 251      -5.057  20.498  19.647  1.00 94.56           O  
ATOM   4043  N   GLU A 252      -9.761  22.754  21.806  1.00 94.50           N  
ATOM   4044  H   GLU A 252      -8.981  23.299  21.468  1.00 94.50           H  
ATOM   4045  CA  GLU A 252     -10.377  23.179  23.076  1.00 94.50           C  
ATOM   4046  HA  GLU A 252     -10.295  22.377  23.810  1.00 94.50           H  
ATOM   4047  C   GLU A 252     -11.874  23.494  22.924  1.00 94.50           C  
ATOM   4048  CB  GLU A 252      -9.629  24.417  23.603  1.00 94.50           C  
ATOM   4049  HB2 GLU A 252      -9.545  25.138  22.790  1.00 94.50           H  
ATOM   4050  HB3 GLU A 252     -10.205  24.874  24.407  1.00 94.50           H  
ATOM   4051  O   GLU A 252     -12.669  23.158  23.797  1.00 94.50           O  
ATOM   4052  CG  GLU A 252      -8.234  24.065  24.146  1.00 94.50           C  
ATOM   4053  HG2 GLU A 252      -7.735  23.380  23.461  1.00 94.50           H  
ATOM   4054  HG3 GLU A 252      -8.360  23.535  25.090  1.00 94.50           H  
ATOM   4055  CD  GLU A 252      -7.315  25.279  24.364  1.00 94.50           C  
ATOM   4056  OE1 GLU A 252      -6.231  25.060  24.958  1.00 94.50           O  
ATOM   4057  OE2 GLU A 252      -7.620  26.402  23.905  1.00 94.50           O  
ATOM   4058  N   LYS A 253     -12.274  24.075  21.785  1.00 94.12           N  
ATOM   4059  H   LYS A 253     -11.554  24.380  21.146  1.00 94.12           H  
ATOM   4060  CA  LYS A 253     -13.683  24.305  21.408  1.00 94.12           C  
ATOM   4061  HA  LYS A 253     -14.246  24.597  22.294  1.00 94.12           H  
ATOM   4062  C   LYS A 253     -14.394  23.060  20.858  1.00 94.12           C  
ATOM   4063  CB  LYS A 253     -13.741  25.444  20.380  1.00 94.12           C  
ATOM   4064  HB2 LYS A 253     -13.066  25.205  19.559  1.00 94.12           H  
ATOM   4065  HB3 LYS A 253     -14.749  25.519  19.972  1.00 94.12           H  
ATOM   4066  O   LYS A 253     -15.583  23.120  20.564  1.00 94.12           O  
ATOM   4067  CG  LYS A 253     -13.374  26.805  20.990  1.00 94.12           C  
ATOM   4068  HG2 LYS A 253     -12.468  26.720  21.590  1.00 94.12           H  
ATOM   4069  HG3 LYS A 253     -14.186  27.147  21.631  1.00 94.12           H  
ATOM   4070  CD  LYS A 253     -13.133  27.814  19.865  1.00 94.12           C  
ATOM   4071  HD2 LYS A 253     -14.045  27.938  19.281  1.00 94.12           H  
ATOM   4072  HD3 LYS A 253     -12.349  27.426  19.215  1.00 94.12           H  
ATOM   4073  CE  LYS A 253     -12.692  29.155  20.448  1.00 94.12           C  
ATOM   4074  HE2 LYS A 253     -11.920  28.967  21.194  1.00 94.12           H  
ATOM   4075  HE3 LYS A 253     -13.544  29.621  20.944  1.00 94.12           H  
ATOM   4076  NZ  LYS A 253     -12.150  30.030  19.383  1.00 94.12           N  
ATOM   4077  HZ1 LYS A 253     -11.298  29.621  19.027  1.00 94.12           H  
ATOM   4078  HZ2 LYS A 253     -11.926  30.945  19.748  1.00 94.12           H  
ATOM   4079  HZ3 LYS A 253     -12.811  30.117  18.624  1.00 94.12           H  
ATOM   4080  N   VAL A 254     -13.684  21.939  20.690  1.00 90.62           N  
ATOM   4081  H   VAL A 254     -12.730  21.945  21.019  1.00 90.62           H  
ATOM   4082  CA  VAL A 254     -14.173  20.700  20.050  1.00 90.62           C  
ATOM   4083  HA  VAL A 254     -13.288  20.072  19.944  1.00 90.62           H  
ATOM   4084  C   VAL A 254     -14.687  20.932  18.609  1.00 90.62           C  
ATOM   4085  CB  VAL A 254     -15.159  19.922  20.964  1.00 90.62           C  
ATOM   4086  HB  VAL A 254     -16.161  20.336  20.851  1.00 90.62           H  
ATOM   4087  O   VAL A 254     -15.466  20.145  18.064  1.00 90.62           O  
ATOM   4088  CG1 VAL A 254     -15.200  18.421  20.624  1.00 90.62           C  
ATOM   4089 HG11 VAL A 254     -15.893  17.914  21.296  1.00 90.62           H  
ATOM   4090 HG12 VAL A 254     -15.550  18.265  19.604  1.00 90.62           H  
ATOM   4091 HG13 VAL A 254     -14.205  17.989  20.740  1.00 90.62           H  
ATOM   4092  CG2 VAL A 254     -14.775  19.991  22.454  1.00 90.62           C  
ATOM   4093 HG21 VAL A 254     -13.744  19.669  22.595  1.00 90.62           H  
ATOM   4094 HG22 VAL A 254     -15.438  19.362  23.048  1.00 90.62           H  
ATOM   4095 HG23 VAL A 254     -14.879  21.011  22.824  1.00 90.62           H  
ATOM   4096  N   SER A 255     -14.211  21.988  17.943  1.00 94.12           N  
ATOM   4097  H   SER A 255     -13.523  22.558  18.415  1.00 94.12           H  
ATOM   4098  CA  SER A 255     -14.623  22.427  16.604  1.00 94.12           C  
ATOM   4099  HA  SER A 255     -15.709  22.359  16.537  1.00 94.12           H  
ATOM   4100  C   SER A 255     -14.027  21.553  15.488  1.00 94.12           C  
ATOM   4101  CB  SER A 255     -14.240  23.893  16.375  1.00 94.12           C  
ATOM   4102  HB2 SER A 255     -14.422  24.112  15.323  1.00 94.12           H  
ATOM   4103  HB3 SER A 255     -13.181  24.042  16.584  1.00 94.12           H  
ATOM   4104  O   SER A 255     -13.290  22.029  14.625  1.00 94.12           O  
ATOM   4105  OG  SER A 255     -15.010  24.805  17.119  1.00 94.12           O  
ATOM   4106  HG  SER A 255     -15.081  25.572  16.546  1.00 94.12           H  
ATOM   4107  N   LYS A 256     -14.323  20.246  15.479  1.00 96.50           N  
ATOM   4108  H   LYS A 256     -14.895  19.921  16.246  1.00 96.50           H  
ATOM   4109  CA  LYS A 256     -13.642  19.258  14.614  1.00 96.50           C  
ATOM   4110  HA  LYS A 256     -12.587  19.243  14.890  1.00 96.50           H  
ATOM   4111  C   LYS A 256     -13.664  19.593  13.118  1.00 96.50           C  
ATOM   4112  CB  LYS A 256     -14.212  17.848  14.830  1.00 96.50           C  
ATOM   4113  HB2 LYS A 256     -15.272  17.834  14.581  1.00 96.50           H  
ATOM   4114  HB3 LYS A 256     -13.692  17.169  14.154  1.00 96.50           H  
ATOM   4115  O   LYS A 256     -12.660  19.375  12.447  1.00 96.50           O  
ATOM   4116  CG  LYS A 256     -14.019  17.351  16.269  1.00 96.50           C  
ATOM   4117  HG2 LYS A 256     -14.710  17.872  16.932  1.00 96.50           H  
ATOM   4118  HG3 LYS A 256     -12.998  17.556  16.591  1.00 96.50           H  
ATOM   4119  CD  LYS A 256     -14.274  15.844  16.354  1.00 96.50           C  
ATOM   4120  HD2 LYS A 256     -15.291  15.620  16.031  1.00 96.50           H  
ATOM   4121  HD3 LYS A 256     -13.572  15.329  15.698  1.00 96.50           H  
ATOM   4122  CE  LYS A 256     -14.071  15.376  17.796  1.00 96.50           C  
ATOM   4123  HE2 LYS A 256     -13.128  15.780  18.163  1.00 96.50           H  
ATOM   4124  HE3 LYS A 256     -14.874  15.783  18.411  1.00 96.50           H  
ATOM   4125  NZ  LYS A 256     -14.050  13.897  17.872  1.00 96.50           N  
ATOM   4126  HZ1 LYS A 256     -14.857  13.503  17.410  1.00 96.50           H  
ATOM   4127  HZ2 LYS A 256     -13.243  13.534  17.386  1.00 96.50           H  
ATOM   4128  HZ3 LYS A 256     -14.028  13.575  18.829  1.00 96.50           H  
ATOM   4129  N   LYS A 257     -14.772  20.139  12.595  1.00 96.75           N  
ATOM   4130  H   LYS A 257     -15.543  20.326  13.220  1.00 96.75           H  
ATOM   4131  CA  LYS A 257     -14.857  20.562  11.183  1.00 96.75           C  
ATOM   4132  HA  LYS A 257     -14.450  19.768  10.557  1.00 96.75           H  
ATOM   4133  C   LYS A 257     -13.963  21.771  10.896  1.00 96.75           C  
ATOM   4134  CB  LYS A 257     -16.313  20.814  10.739  1.00 96.75           C  
ATOM   4135  HB2 LYS A 257     -16.287  21.286   9.757  1.00 96.75           H  
ATOM   4136  HB3 LYS A 257     -16.810  21.493  11.432  1.00 96.75           H  
ATOM   4137  O   LYS A 257     -13.226  21.745   9.920  1.00 96.75           O  
ATOM   4138  CG  LYS A 257     -17.106  19.501  10.622  1.00 96.75           C  
ATOM   4139  HG2 LYS A 257     -16.481  18.774  10.104  1.00 96.75           H  
ATOM   4140  HG3 LYS A 257     -17.327  19.124  11.620  1.00 96.75           H  
ATOM   4141  CD  LYS A 257     -18.414  19.645   9.823  1.00 96.75           C  
ATOM   4142  HD2 LYS A 257     -18.177  20.037   8.834  1.00 96.75           H  
ATOM   4143  HD3 LYS A 257     -19.095  20.327  10.331  1.00 96.75           H  
ATOM   4144  CE  LYS A 257     -19.049  18.254   9.686  1.00 96.75           C  
ATOM   4145  HE2 LYS A 257     -19.474  17.951  10.644  1.00 96.75           H  
ATOM   4146  HE3 LYS A 257     -18.254  17.546   9.450  1.00 96.75           H  
ATOM   4147  NZ  LYS A 257     -20.073  18.159   8.614  1.00 96.75           N  
ATOM   4148  HZ1 LYS A 257     -20.940  18.617   8.854  1.00 96.75           H  
ATOM   4149  HZ2 LYS A 257     -20.246  17.179   8.444  1.00 96.75           H  
ATOM   4150  HZ3 LYS A 257     -19.718  18.518   7.739  1.00 96.75           H  
ATOM   4151  N   GLU A 258     -13.965  22.787  11.756  1.00 97.31           N  
ATOM   4152  H   GLU A 258     -14.546  22.735  12.581  1.00 97.31           H  
ATOM   4153  CA  GLU A 258     -13.101  23.971  11.608  1.00 97.31           C  
ATOM   4154  HA  GLU A 258     -13.244  24.405  10.618  1.00 97.31           H  
ATOM   4155  C   GLU A 258     -11.616  23.604  11.744  1.00 97.31           C  
ATOM   4156  CB  GLU A 258     -13.458  25.037  12.656  1.00 97.31           C  
ATOM   4157  HB2 GLU A 258     -13.200  24.642  13.639  1.00 97.31           H  
ATOM   4158  HB3 GLU A 258     -12.848  25.921  12.473  1.00 97.31           H  
ATOM   4159  O   GLU A 258     -10.793  24.068  10.960  1.00 97.31           O  
ATOM   4160  CG  GLU A 258     -14.939  25.446  12.646  1.00 97.31           C  
ATOM   4161  HG2 GLU A 258     -15.554  24.575  12.874  1.00 97.31           H  
ATOM   4162  HG3 GLU A 258     -15.197  25.784  11.642  1.00 97.31           H  
ATOM   4163  CD  GLU A 258     -15.256  26.547  13.672  1.00 97.31           C  
ATOM   4164  OE1 GLU A 258     -16.039  27.449  13.315  1.00 97.31           O  
ATOM   4165  OE2 GLU A 258     -14.759  26.452  14.823  1.00 97.31           O  
ATOM   4166  N   PHE A 259     -11.280  22.711  12.684  1.00 97.88           N  
ATOM   4167  H   PHE A 259     -12.001  22.404  13.322  1.00 97.88           H  
ATOM   4168  CA  PHE A 259      -9.933  22.156  12.843  1.00 97.88           C  
ATOM   4169  HA  PHE A 259      -9.235  22.966  13.054  1.00 97.88           H  
ATOM   4170  C   PHE A 259      -9.459  21.469  11.557  1.00 97.88           C  
ATOM   4171  CB  PHE A 259      -9.925  21.177  14.029  1.00 97.88           C  
ATOM   4172  HB2 PHE A 259     -10.666  20.397  13.852  1.00 97.88           H  
ATOM   4173  HB3 PHE A 259     -10.231  21.712  14.928  1.00 97.88           H  
ATOM   4174  O   PHE A 259      -8.341  21.714  11.114  1.00 97.88           O  
ATOM   4175  CG  PHE A 259      -8.586  20.509  14.287  1.00 97.88           C  
ATOM   4176  CD1 PHE A 259      -8.223  19.345  13.579  1.00 97.88           C  
ATOM   4177  HD1 PHE A 259      -8.891  18.926  12.841  1.00 97.88           H  
ATOM   4178  CD2 PHE A 259      -7.703  21.040  15.246  1.00 97.88           C  
ATOM   4179  HD2 PHE A 259      -7.972  21.927  15.800  1.00 97.88           H  
ATOM   4180  CE1 PHE A 259      -6.984  18.725  13.821  1.00 97.88           C  
ATOM   4181  HE1 PHE A 259      -6.709  17.833  13.278  1.00 97.88           H  
ATOM   4182  CE2 PHE A 259      -6.469  20.412  15.492  1.00 97.88           C  
ATOM   4183  HE2 PHE A 259      -5.793  20.813  16.234  1.00 97.88           H  
ATOM   4184  CZ  PHE A 259      -6.105  19.261  14.776  1.00 97.88           C  
ATOM   4185  HZ  PHE A 259      -5.154  18.786  14.965  1.00 97.88           H  
ATOM   4186  N   LEU A 260     -10.315  20.655  10.927  1.00 97.94           N  
ATOM   4187  H   LEU A 260     -11.218  20.482  11.344  1.00 97.94           H  
ATOM   4188  CA  LEU A 260     -10.002  20.012   9.650  1.00 97.94           C  
ATOM   4189  HA  LEU A 260      -9.012  19.562   9.728  1.00 97.94           H  
ATOM   4190  C   LEU A 260      -9.899  21.017   8.495  1.00 97.94           C  
ATOM   4191  CB  LEU A 260     -11.025  18.902   9.360  1.00 97.94           C  
ATOM   4192  HB2 LEU A 260     -12.028  19.297   9.519  1.00 97.94           H  
ATOM   4193  HB3 LEU A 260     -10.948  18.615   8.311  1.00 97.94           H  
ATOM   4194  O   LEU A 260      -8.965  20.906   7.709  1.00 97.94           O  
ATOM   4195  CG  LEU A 260     -10.821  17.644  10.224  1.00 97.94           C  
ATOM   4196  HG  LEU A 260     -10.776  17.915  11.279  1.00 97.94           H  
ATOM   4197  CD1 LEU A 260     -11.990  16.688  10.024  1.00 97.94           C  
ATOM   4198 HD11 LEU A 260     -12.913  17.215  10.265  1.00 97.94           H  
ATOM   4199 HD12 LEU A 260     -11.887  15.820  10.674  1.00 97.94           H  
ATOM   4200 HD13 LEU A 260     -12.028  16.364   8.984  1.00 97.94           H  
ATOM   4201  CD2 LEU A 260      -9.538  16.900   9.857  1.00 97.94           C  
ATOM   4202 HD21 LEU A 260      -9.505  16.722   8.782  1.00 97.94           H  
ATOM   4203 HD22 LEU A 260      -8.667  17.485  10.150  1.00 97.94           H  
ATOM   4204 HD23 LEU A 260      -9.498  15.943  10.376  1.00 97.94           H  
ATOM   4205  N   ARG A 261     -10.767  22.036   8.422  1.00 97.38           N  
ATOM   4206  H   ARG A 261     -11.526  22.065   9.088  1.00 97.38           H  
ATOM   4207  CA  ARG A 261     -10.646  23.112   7.418  1.00 97.38           C  
ATOM   4208  HA  ARG A 261     -10.575  22.660   6.429  1.00 97.38           H  
ATOM   4209  C   ARG A 261      -9.341  23.895   7.552  1.00 97.38           C  
ATOM   4210  CB  ARG A 261     -11.851  24.073   7.468  1.00 97.38           C  
ATOM   4211  HB2 ARG A 261     -11.623  24.925   6.827  1.00 97.38           H  
ATOM   4212  HB3 ARG A 261     -11.972  24.454   8.482  1.00 97.38           H  
ATOM   4213  O   ARG A 261      -8.705  24.171   6.541  1.00 97.38           O  
ATOM   4214  CG  ARG A 261     -13.191  23.491   6.990  1.00 97.38           C  
ATOM   4215  HG2 ARG A 261     -13.894  24.313   6.859  1.00 97.38           H  
ATOM   4216  HG3 ARG A 261     -13.596  22.811   7.740  1.00 97.38           H  
ATOM   4217  CD  ARG A 261     -13.047  22.729   5.671  1.00 97.38           C  
ATOM   4218  HD2 ARG A 261     -12.512  21.801   5.876  1.00 97.38           H  
ATOM   4219  HD3 ARG A 261     -12.460  23.324   4.972  1.00 97.38           H  
ATOM   4220  NE  ARG A 261     -14.342  22.403   5.059  1.00 97.38           N  
ATOM   4221  HE  ARG A 261     -15.170  22.861   5.412  1.00 97.38           H  
ATOM   4222  NH1 ARG A 261     -13.501  20.965   3.481  1.00 97.38           N  
ATOM   4223 HH11 ARG A 261     -12.547  21.111   3.777  1.00 97.38           H  
ATOM   4224 HH12 ARG A 261     -13.727  20.266   2.788  1.00 97.38           H  
ATOM   4225  NH2 ARG A 261     -15.677  21.361   3.546  1.00 97.38           N  
ATOM   4226 HH21 ARG A 261     -16.505  21.857   3.844  1.00 97.38           H  
ATOM   4227 HH22 ARG A 261     -15.744  20.780   2.723  1.00 97.38           H  
ATOM   4228  CZ  ARG A 261     -14.496  21.581   4.036  1.00 97.38           C  
ATOM   4229  N   LEU A 262      -8.904  24.203   8.774  1.00 97.62           N  
ATOM   4230  H   LEU A 262      -9.498  23.997   9.565  1.00 97.62           H  
ATOM   4231  CA  LEU A 262      -7.584  24.791   9.005  1.00 97.62           C  
ATOM   4232  HA  LEU A 262      -7.487  25.663   8.358  1.00 97.62           H  
ATOM   4233  C   LEU A 262      -6.474  23.809   8.607  1.00 97.62           C  
ATOM   4234  CB  LEU A 262      -7.473  25.250  10.471  1.00 97.62           C  
ATOM   4235  HB2 LEU A 262      -7.631  24.390  11.121  1.00 97.62           H  
ATOM   4236  HB3 LEU A 262      -8.267  25.970  10.667  1.00 97.62           H  
ATOM   4237  O   LEU A 262      -5.554  24.194   7.890  1.00 97.62           O  
ATOM   4238  CG  LEU A 262      -6.118  25.893  10.833  1.00 97.62           C  
ATOM   4239  HG  LEU A 262      -5.325  25.153  10.726  1.00 97.62           H  
ATOM   4240  CD1 LEU A 262      -5.777  27.109   9.969  1.00 97.62           C  
ATOM   4241 HD11 LEU A 262      -6.592  27.833   9.999  1.00 97.62           H  
ATOM   4242 HD12 LEU A 262      -5.603  26.804   8.937  1.00 97.62           H  
ATOM   4243 HD13 LEU A 262      -4.869  27.585  10.337  1.00 97.62           H  
ATOM   4244  CD2 LEU A 262      -6.144  26.354  12.290  1.00 97.62           C  
ATOM   4245 HD21 LEU A 262      -5.165  26.748  12.564  1.00 97.62           H  
ATOM   4246 HD22 LEU A 262      -6.893  27.134  12.420  1.00 97.62           H  
ATOM   4247 HD23 LEU A 262      -6.382  25.512  12.940  1.00 97.62           H  
ATOM   4248  N   ALA A 263      -6.579  22.540   9.010  1.00 97.75           N  
ATOM   4249  H   ALA A 263      -7.355  22.280   9.602  1.00 97.75           H  
ATOM   4250  CA  ALA A 263      -5.581  21.519   8.708  1.00 97.75           C  
ATOM   4251  HA  ALA A 263      -4.625  21.871   9.096  1.00 97.75           H  
ATOM   4252  C   ALA A 263      -5.391  21.278   7.201  1.00 97.75           C  
ATOM   4253  CB  ALA A 263      -5.927  20.233   9.456  1.00 97.75           C  
ATOM   4254  HB1 ALA A 263      -5.121  19.513   9.311  1.00 97.75           H  
ATOM   4255  HB2 ALA A 263      -6.856  19.815   9.070  1.00 97.75           H  
ATOM   4256  HB3 ALA A 263      -6.030  20.436  10.522  1.00 97.75           H  
ATOM   4257  O   ALA A 263      -4.252  21.132   6.767  1.00 97.75           O  
ATOM   4258  N   GLN A 264      -6.460  21.331   6.400  1.00 96.88           N  
ATOM   4259  H   GLN A 264      -7.369  21.419   6.833  1.00 96.88           H  
ATOM   4260  CA  GLN A 264      -6.420  21.231   4.933  1.00 96.88           C  
ATOM   4261  HA  GLN A 264      -5.991  20.268   4.657  1.00 96.88           H  
ATOM   4262  C   GLN A 264      -5.544  22.309   4.262  1.00 96.88           C  
ATOM   4263  CB  GLN A 264      -7.858  21.299   4.387  1.00 96.88           C  
ATOM   4264  HB2 GLN A 264      -7.827  21.529   3.322  1.00 96.88           H  
ATOM   4265  HB3 GLN A 264      -8.397  22.102   4.888  1.00 96.88           H  
ATOM   4266  O   GLN A 264      -5.089  22.102   3.140  1.00 96.88           O  
ATOM   4267  CG  GLN A 264      -8.619  19.974   4.553  1.00 96.88           C  
ATOM   4268  HG2 GLN A 264      -8.593  19.637   5.589  1.00 96.88           H  
ATOM   4269  HG3 GLN A 264      -8.118  19.214   3.952  1.00 96.88           H  
ATOM   4270  CD  GLN A 264     -10.077  20.066   4.107  1.00 96.88           C  
ATOM   4271  NE2 GLN A 264     -10.607  19.016   3.536  1.00 96.88           N  
ATOM   4272 HE21 GLN A 264     -11.520  19.061   3.105  1.00 96.88           H  
ATOM   4273 HE22 GLN A 264     -10.069  18.168   3.426  1.00 96.88           H  
ATOM   4274  OE1 GLN A 264     -10.770  21.067   4.259  1.00 96.88           O  
ATOM   4275  N   THR A 265      -5.274  23.435   4.935  1.00 96.56           N  
ATOM   4276  H   THR A 265      -5.693  23.550   5.846  1.00 96.56           H  
ATOM   4277  CA  THR A 265      -4.376  24.502   4.437  1.00 96.56           C  
ATOM   4278  HA  THR A 265      -4.412  24.494   3.347  1.00 96.56           H  
ATOM   4279  C   THR A 265      -2.902  24.309   4.807  1.00 96.56           C  
ATOM   4280  CB  THR A 265      -4.829  25.902   4.887  1.00 96.56           C  
ATOM   4281  HB  THR A 265      -4.235  26.640   4.348  1.00 96.56           H  
ATOM   4282  O   THR A 265      -2.050  25.092   4.383  1.00 96.56           O  
ATOM   4283  CG2 THR A 265      -6.299  26.169   4.572  1.00 96.56           C  
ATOM   4284 HG21 THR A 265      -6.531  27.213   4.778  1.00 96.56           H  
ATOM   4285 HG22 THR A 265      -6.940  25.531   5.181  1.00 96.56           H  
ATOM   4286 HG23 THR A 265      -6.487  25.963   3.518  1.00 96.56           H  
ATOM   4287  OG1 THR A 265      -4.627  26.119   6.268  1.00 96.56           O  
ATOM   4288  HG1 THR A 265      -5.049  25.412   6.762  1.00 96.56           H  
ATOM   4289  N   LEU A 266      -2.575  23.299   5.619  1.00 97.00           N  
ATOM   4290  H   LEU A 266      -3.286  22.626   5.866  1.00 97.00           H  
ATOM   4291  CA  LEU A 266      -1.230  23.104   6.159  1.00 97.00           C  
ATOM   4292  HA  LEU A 266      -0.762  24.083   6.263  1.00 97.00           H  
ATOM   4293  C   LEU A 266      -0.356  22.288   5.203  1.00 97.00           C  
ATOM   4294  CB  LEU A 266      -1.297  22.466   7.557  1.00 97.00           C  
ATOM   4295  HB2 LEU A 266      -0.286  22.383   7.955  1.00 97.00           H  
ATOM   4296  HB3 LEU A 266      -1.699  21.459   7.446  1.00 97.00           H  
ATOM   4297  O   LEU A 266      -0.806  21.352   4.539  1.00 97.00           O  
ATOM   4298  CG  LEU A 266      -2.170  23.232   8.565  1.00 97.00           C  
ATOM   4299  HG  LEU A 266      -3.185  23.308   8.175  1.00 97.00           H  
ATOM   4300  CD1 LEU A 266      -2.234  22.479   9.889  1.00 97.00           C  
ATOM   4301 HD11 LEU A 266      -3.025  22.920  10.496  1.00 97.00           H  
ATOM   4302 HD12 LEU A 266      -2.476  21.431   9.711  1.00 97.00           H  
ATOM   4303 HD13 LEU A 266      -1.279  22.547  10.410  1.00 97.00           H  
ATOM   4304  CD2 LEU A 266      -1.663  24.643   8.861  1.00 97.00           C  
ATOM   4305 HD21 LEU A 266      -1.750  25.250   7.960  1.00 97.00           H  
ATOM   4306 HD22 LEU A 266      -2.284  25.097   9.634  1.00 97.00           H  
ATOM   4307 HD23 LEU A 266      -0.624  24.606   9.189  1.00 97.00           H  
ATOM   4308  N   ARG A 267       0.940  22.612   5.166  1.00 94.50           N  
ATOM   4309  H   ARG A 267       1.265  23.334   5.793  1.00 94.50           H  
ATOM   4310  CA  ARG A 267       1.909  21.904   4.323  1.00 94.50           C  
ATOM   4311  HA  ARG A 267       1.536  21.934   3.299  1.00 94.50           H  
ATOM   4312  C   ARG A 267       1.998  20.435   4.744  1.00 94.50           C  
ATOM   4313  CB  ARG A 267       3.253  22.639   4.369  1.00 94.50           C  
ATOM   4314  HB2 ARG A 267       3.092  23.656   4.010  1.00 94.50           H  
ATOM   4315  HB3 ARG A 267       3.582  22.700   5.406  1.00 94.50           H  
ATOM   4316  O   ARG A 267       2.130  20.126   5.927  1.00 94.50           O  
ATOM   4317  CG  ARG A 267       4.366  21.993   3.523  1.00 94.50           C  
ATOM   4318  HG2 ARG A 267       4.050  21.910   2.483  1.00 94.50           H  
ATOM   4319  HG3 ARG A 267       4.607  21.004   3.912  1.00 94.50           H  
ATOM   4320  CD  ARG A 267       5.595  22.902   3.621  1.00 94.50           C  
ATOM   4321  HD2 ARG A 267       5.361  23.855   3.148  1.00 94.50           H  
ATOM   4322  HD3 ARG A 267       5.792  23.082   4.678  1.00 94.50           H  
ATOM   4323  NE  ARG A 267       6.807  22.345   2.988  1.00 94.50           N  
ATOM   4324  HE  ARG A 267       6.711  21.650   2.261  1.00 94.50           H  
ATOM   4325  NH1 ARG A 267       8.334  23.588   4.185  1.00 94.50           N  
ATOM   4326 HH11 ARG A 267       9.290  23.898   4.288  1.00 94.50           H  
ATOM   4327 HH12 ARG A 267       7.583  23.947   4.757  1.00 94.50           H  
ATOM   4328  NH2 ARG A 267       9.021  22.374   2.482  1.00 94.50           N  
ATOM   4329 HH21 ARG A 267       8.811  21.701   1.759  1.00 94.50           H  
ATOM   4330 HH22 ARG A 267       9.989  22.588   2.677  1.00 94.50           H  
ATOM   4331  CZ  ARG A 267       8.039  22.759   3.221  1.00 94.50           C  
ATOM   4332  N   HIS A 268       1.946  19.555   3.748  1.00 96.12           N  
ATOM   4333  H   HIS A 268       1.835  19.924   2.815  1.00 96.12           H  
ATOM   4334  CA  HIS A 268       1.871  18.097   3.890  1.00 96.12           C  
ATOM   4335  HA  HIS A 268       1.811  17.719   2.869  1.00 96.12           H  
ATOM   4336  C   HIS A 268       0.583  17.547   4.545  1.00 96.12           C  
ATOM   4337  CB  HIS A 268       3.182  17.519   4.459  1.00 96.12           C  
ATOM   4338  HB2 HIS A 268       3.334  17.895   5.471  1.00 96.12           H  
ATOM   4339  HB3 HIS A 268       3.085  16.436   4.531  1.00 96.12           H  
ATOM   4340  O   HIS A 268       0.551  16.380   4.944  1.00 96.12           O  
ATOM   4341  CG  HIS A 268       4.426  17.796   3.645  1.00 96.12           C  
ATOM   4342  CD2 HIS A 268       4.505  18.200   2.336  1.00 96.12           C  
ATOM   4343  HD2 HIS A 268       3.677  18.408   1.675  1.00 96.12           H  
ATOM   4344  ND1 HIS A 268       5.715  17.572   4.072  1.00 96.12           N  
ATOM   4345  HD1 HIS A 268       5.973  17.169   4.961  1.00 96.12           H  
ATOM   4346  CE1 HIS A 268       6.548  17.841   3.051  1.00 96.12           C  
ATOM   4347  HE1 HIS A 268       7.620  17.715   3.062  1.00 96.12           H  
ATOM   4348  NE2 HIS A 268       5.854  18.241   1.977  1.00 96.12           N  
ATOM   4349  N   TYR A 269      -0.516  18.315   4.589  1.00 97.62           N  
ATOM   4350  H   TYR A 269      -0.481  19.279   4.290  1.00 97.62           H  
ATOM   4351  CA  TYR A 269      -1.838  17.742   4.877  1.00 97.62           C  
ATOM   4352  HA  TYR A 269      -1.827  17.342   5.891  1.00 97.62           H  
ATOM   4353  C   TYR A 269      -2.168  16.584   3.920  1.00 97.62           C  
ATOM   4354  CB  TYR A 269      -2.940  18.804   4.823  1.00 97.62           C  
ATOM   4355  HB2 TYR A 269      -2.705  19.586   5.545  1.00 97.62           H  
ATOM   4356  HB3 TYR A 269      -2.969  19.256   3.831  1.00 97.62           H  
ATOM   4357  O   TYR A 269      -2.031  16.710   2.705  1.00 97.62           O  
ATOM   4358  CG  TYR A 269      -4.294  18.196   5.147  1.00 97.62           C  
ATOM   4359  CD1 TYR A 269      -5.124  17.718   4.112  1.00 97.62           C  
ATOM   4360  HD1 TYR A 269      -4.848  17.884   3.081  1.00 97.62           H  
ATOM   4361  CD2 TYR A 269      -4.657  17.984   6.490  1.00 97.62           C  
ATOM   4362  HD2 TYR A 269      -4.030  18.374   7.278  1.00 97.62           H  
ATOM   4363  CE1 TYR A 269      -6.285  16.984   4.424  1.00 97.62           C  
ATOM   4364  HE1 TYR A 269      -6.927  16.611   3.640  1.00 97.62           H  
ATOM   4365  CE2 TYR A 269      -5.816  17.250   6.804  1.00 97.62           C  
ATOM   4366  HE2 TYR A 269      -6.077  17.056   7.834  1.00 97.62           H  
ATOM   4367  OH  TYR A 269      -7.657  15.916   6.084  1.00 97.62           O  
ATOM   4368  HH  TYR A 269      -7.791  15.872   7.034  1.00 97.62           H  
ATOM   4369  CZ  TYR A 269      -6.616  16.727   5.770  1.00 97.62           C  
ATOM   4370  N   GLY A 270      -2.603  15.448   4.471  1.00 96.06           N  
ATOM   4371  H   GLY A 270      -2.693  15.412   5.476  1.00 96.06           H  
ATOM   4372  CA  GLY A 270      -2.969  14.257   3.696  1.00 96.06           C  
ATOM   4373  HA2 GLY A 270      -3.561  14.566   2.835  1.00 96.06           H  
ATOM   4374  HA3 GLY A 270      -3.587  13.611   4.320  1.00 96.06           H  
ATOM   4375  C   GLY A 270      -1.794  13.418   3.173  1.00 96.06           C  
ATOM   4376  O   GLY A 270      -2.041  12.386   2.552  1.00 96.06           O  
ATOM   4377  N   TYR A 271      -0.538  13.798   3.432  1.00 97.06           N  
ATOM   4378  H   TYR A 271      -0.373  14.634   3.974  1.00 97.06           H  
ATOM   4379  CA  TYR A 271       0.622  13.005   3.009  1.00 97.06           C  
ATOM   4380  HA  TYR A 271       0.419  12.631   2.006  1.00 97.06           H  
ATOM   4381  C   TYR A 271       0.823  11.773   3.918  1.00 97.06           C  
ATOM   4382  CB  TYR A 271       1.903  13.867   2.920  1.00 97.06           C  
ATOM   4383  HB2 TYR A 271       2.006  14.434   3.845  1.00 97.06           H  
ATOM   4384  HB3 TYR A 271       2.753  13.185   2.882  1.00 97.06           H  
ATOM   4385  O   TYR A 271       0.450  11.748   5.095  1.00 97.06           O  
ATOM   4386  CG  TYR A 271       2.038  14.829   1.735  1.00 97.06           C  
ATOM   4387  CD1 TYR A 271       3.209  14.827   0.943  1.00 97.06           C  
ATOM   4388  HD1 TYR A 271       3.994  14.111   1.135  1.00 97.06           H  
ATOM   4389  CD2 TYR A 271       1.030  15.769   1.443  1.00 97.06           C  
ATOM   4390  HD2 TYR A 271       0.124  15.797   2.030  1.00 97.06           H  
ATOM   4391  CE1 TYR A 271       3.383  15.769  -0.094  1.00 97.06           C  
ATOM   4392  HE1 TYR A 271       4.284  15.782  -0.690  1.00 97.06           H  
ATOM   4393  CE2 TYR A 271       1.202  16.716   0.417  1.00 97.06           C  
ATOM   4394  HE2 TYR A 271       0.435  17.451   0.220  1.00 97.06           H  
ATOM   4395  OH  TYR A 271       2.563  17.703  -1.281  1.00 97.06           O  
ATOM   4396  HH  TYR A 271       3.404  17.639  -1.739  1.00 97.06           H  
ATOM   4397  CZ  TYR A 271       2.387  16.734  -0.347  1.00 97.06           C  
ATOM   4398  N   LEU A 272       1.467  10.740   3.373  1.00 96.88           N  
ATOM   4399  H   LEU A 272       1.712  10.832   2.397  1.00 96.88           H  
ATOM   4400  CA  LEU A 272       2.117   9.666   4.123  1.00 96.88           C  
ATOM   4401  HA  LEU A 272       1.733   9.637   5.143  1.00 96.88           H  
ATOM   4402  C   LEU A 272       3.614   9.967   4.205  1.00 96.88           C  
ATOM   4403  CB  LEU A 272       1.862   8.310   3.436  1.00 96.88           C  
ATOM   4404  HB2 LEU A 272       2.624   7.606   3.772  1.00 96.88           H  
ATOM   4405  HB3 LEU A 272       1.986   8.434   2.360  1.00 96.88           H  
ATOM   4406  O   LEU A 272       4.296   9.980   3.178  1.00 96.88           O  
ATOM   4407  CG  LEU A 272       0.483   7.691   3.719  1.00 96.88           C  
ATOM   4408  HG  LEU A 272      -0.307   8.382   3.426  1.00 96.88           H  
ATOM   4409  CD1 LEU A 272       0.324   6.393   2.931  1.00 96.88           C  
ATOM   4410 HD11 LEU A 272       1.092   5.684   3.241  1.00 96.88           H  
ATOM   4411 HD12 LEU A 272      -0.665   5.969   3.108  1.00 96.88           H  
ATOM   4412 HD13 LEU A 272       0.425   6.597   1.865  1.00 96.88           H  
ATOM   4413  CD2 LEU A 272       0.320   7.321   5.193  1.00 96.88           C  
ATOM   4414 HD21 LEU A 272       0.197   8.233   5.777  1.00 96.88           H  
ATOM   4415 HD22 LEU A 272       1.194   6.775   5.549  1.00 96.88           H  
ATOM   4416 HD23 LEU A 272      -0.561   6.694   5.327  1.00 96.88           H  
ATOM   4417  N   ARG A 273       4.126  10.195   5.418  1.00 95.69           N  
ATOM   4418  H   ARG A 273       3.512  10.134   6.217  1.00 95.69           H  
ATOM   4419  CA  ARG A 273       5.560  10.381   5.673  1.00 95.69           C  
ATOM   4420  HA  ARG A 273       6.017  10.839   4.797  1.00 95.69           H  
ATOM   4421  C   ARG A 273       6.233   9.024   5.890  1.00 95.69           C  
ATOM   4422  CB  ARG A 273       5.745  11.348   6.851  1.00 95.69           C  
ATOM   4423  HB2 ARG A 273       5.324  10.891   7.747  1.00 95.69           H  
ATOM   4424  HB3 ARG A 273       5.200  12.267   6.637  1.00 95.69           H  
ATOM   4425  O   ARG A 273       5.691   8.154   6.568  1.00 95.69           O  
ATOM   4426  CG  ARG A 273       7.213  11.695   7.125  1.00 95.69           C  
ATOM   4427  HG2 ARG A 273       7.682  12.051   6.207  1.00 95.69           H  
ATOM   4428  HG3 ARG A 273       7.735  10.802   7.467  1.00 95.69           H  
ATOM   4429  CD  ARG A 273       7.322  12.781   8.202  1.00 95.69           C  
ATOM   4430  HD2 ARG A 273       6.803  12.448   9.100  1.00 95.69           H  
ATOM   4431  HD3 ARG A 273       6.848  13.689   7.830  1.00 95.69           H  
ATOM   4432  NE  ARG A 273       8.733  13.040   8.531  1.00 95.69           N  
ATOM   4433  HE  ARG A 273       9.372  12.290   8.308  1.00 95.69           H  
ATOM   4434  NH1 ARG A 273       8.547  15.193   9.354  1.00 95.69           N  
ATOM   4435 HH11 ARG A 273       8.980  16.039   9.696  1.00 95.69           H  
ATOM   4436 HH12 ARG A 273       7.544  15.128   9.448  1.00 95.69           H  
ATOM   4437  NH2 ARG A 273      10.548  14.306   9.035  1.00 95.69           N  
ATOM   4438 HH21 ARG A 273      10.933  15.218   9.234  1.00 95.69           H  
ATOM   4439 HH22 ARG A 273      11.140  13.554   8.712  1.00 95.69           H  
ATOM   4440  CZ  ARG A 273       9.254  14.170   8.972  1.00 95.69           C  
ATOM   4441  N   PHE A 274       7.415   8.860   5.313  1.00 96.62           N  
ATOM   4442  H   PHE A 274       7.792   9.620   4.765  1.00 96.62           H  
ATOM   4443  CA  PHE A 274       8.247   7.667   5.442  1.00 96.62           C  
ATOM   4444  HA  PHE A 274       7.654   6.854   5.860  1.00 96.62           H  
ATOM   4445  C   PHE A 274       9.416   7.891   6.404  1.00 96.62           C  
ATOM   4446  CB  PHE A 274       8.720   7.232   4.049  1.00 96.62           C  
ATOM   4447  HB2 PHE A 274       9.293   8.041   3.598  1.00 96.62           H  
ATOM   4448  HB3 PHE A 274       9.392   6.379   4.144  1.00 96.62           H  
ATOM   4449  O   PHE A 274       9.703   9.010   6.840  1.00 96.62           O  
ATOM   4450  CG  PHE A 274       7.582   6.829   3.134  1.00 96.62           C  
ATOM   4451  CD1 PHE A 274       6.957   5.586   3.319  1.00 96.62           C  
ATOM   4452  HD1 PHE A 274       7.297   4.928   4.105  1.00 96.62           H  
ATOM   4453  CD2 PHE A 274       7.112   7.699   2.136  1.00 96.62           C  
ATOM   4454  HD2 PHE A 274       7.563   8.673   2.011  1.00 96.62           H  
ATOM   4455  CE1 PHE A 274       5.879   5.207   2.507  1.00 96.62           C  
ATOM   4456  HE1 PHE A 274       5.401   4.254   2.681  1.00 96.62           H  
ATOM   4457  CE2 PHE A 274       6.034   7.319   1.318  1.00 96.62           C  
ATOM   4458  HE2 PHE A 274       5.677   8.001   0.560  1.00 96.62           H  
ATOM   4459  CZ  PHE A 274       5.419   6.069   1.498  1.00 96.62           C  
ATOM   4460  HZ  PHE A 274       4.589   5.775   0.873  1.00 96.62           H  
ATOM   4461  N   ASP A 275      10.097   6.798   6.721  1.00 95.06           N  
ATOM   4462  H   ASP A 275       9.795   5.914   6.337  1.00 95.06           H  
ATOM   4463  CA  ASP A 275      11.281   6.778   7.563  1.00 95.06           C  
ATOM   4464  HA  ASP A 275      11.070   7.363   8.459  1.00 95.06           H  
ATOM   4465  C   ASP A 275      12.480   7.436   6.862  1.00 95.06           C  
ATOM   4466  CB  ASP A 275      11.567   5.327   7.997  1.00 95.06           C  
ATOM   4467  HB2 ASP A 275      11.650   4.688   7.118  1.00 95.06           H  
ATOM   4468  HB3 ASP A 275      12.524   5.303   8.520  1.00 95.06           H  
ATOM   4469  O   ASP A 275      12.529   7.569   5.633  1.00 95.06           O  
ATOM   4470  CG  ASP A 275      10.500   4.765   8.947  1.00 95.06           C  
ATOM   4471  OD1 ASP A 275       9.611   5.514   9.402  1.00 95.06           O  
ATOM   4472  OD2 ASP A 275      10.624   3.616   9.424  1.00 95.06           O  
ATOM   4473  N   ALA A 276      13.469   7.847   7.660  1.00 94.25           N  
ATOM   4474  H   ALA A 276      13.401   7.663   8.651  1.00 94.25           H  
ATOM   4475  CA  ALA A 276      14.742   8.325   7.138  1.00 94.25           C  
ATOM   4476  HA  ALA A 276      14.548   9.171   6.478  1.00 94.25           H  
ATOM   4477  C   ALA A 276      15.413   7.217   6.312  1.00 94.25           C  
ATOM   4478  CB  ALA A 276      15.620   8.809   8.297  1.00 94.25           C  
ATOM   4479  HB1 ALA A 276      16.560   9.194   7.901  1.00 94.25           H  
ATOM   4480  HB2 ALA A 276      15.834   7.980   8.972  1.00 94.25           H  
ATOM   4481  HB3 ALA A 276      15.110   9.602   8.842  1.00 94.25           H  
ATOM   4482  O   ALA A 276      15.577   6.085   6.770  1.00 94.25           O  
ATOM   4483  N   CYS A 277      15.765   7.545   5.077  1.00 95.56           N  
ATOM   4484  H   CYS A 277      15.637   8.501   4.778  1.00 95.56           H  
ATOM   4485  CA  CYS A 277      16.299   6.620   4.088  1.00 95.56           C  
ATOM   4486  HA  CYS A 277      16.881   5.851   4.597  1.00 95.56           H  
ATOM   4487  C   CYS A 277      17.281   7.350   3.157  1.00 95.56           C  
ATOM   4488  CB  CYS A 277      15.116   5.925   3.385  1.00 95.56           C  
ATOM   4489  HB2 CYS A 277      14.612   5.294   4.117  1.00 95.56           H  
ATOM   4490  HB3 CYS A 277      15.490   5.285   2.586  1.00 95.56           H  
ATOM   4491  O   CYS A 277      17.747   8.446   3.475  1.00 95.56           O  
ATOM   4492  SG  CYS A 277      13.904   7.095   2.704  1.00 95.56           S  
ATOM   4493  HG  CYS A 277      13.463   7.533   3.887  1.00 95.56           H  
ATOM   4494  N   VAL A 278      17.669   6.719   2.049  1.00 95.75           N  
ATOM   4495  H   VAL A 278      17.232   5.844   1.797  1.00 95.75           H  
ATOM   4496  CA  VAL A 278      18.793   7.172   1.218  1.00 95.75           C  
ATOM   4497  HA  VAL A 278      19.120   8.160   1.539  1.00 95.75           H  
ATOM   4498  C   VAL A 278      18.364   7.287  -0.242  1.00 95.75           C  
ATOM   4499  CB  VAL A 278      19.982   6.207   1.392  1.00 95.75           C  
ATOM   4500  HB  VAL A 278      19.685   5.204   1.085  1.00 95.75           H  
ATOM   4501  O   VAL A 278      17.708   6.381  -0.755  1.00 95.75           O  
ATOM   4502  CG1 VAL A 278      21.174   6.640   0.549  1.00 95.75           C  
ATOM   4503 HG11 VAL A 278      20.931   6.586  -0.513  1.00 95.75           H  
ATOM   4504 HG12 VAL A 278      22.026   5.986   0.737  1.00 95.75           H  
ATOM   4505 HG13 VAL A 278      21.441   7.663   0.812  1.00 95.75           H  
ATOM   4506  CG2 VAL A 278      20.460   6.153   2.851  1.00 95.75           C  
ATOM   4507 HG21 VAL A 278      19.683   5.735   3.491  1.00 95.75           H  
ATOM   4508 HG22 VAL A 278      20.711   7.156   3.197  1.00 95.75           H  
ATOM   4509 HG23 VAL A 278      21.343   5.518   2.931  1.00 95.75           H  
ATOM   4510  N   ALA A 279      18.753   8.367  -0.918  1.00 95.69           N  
ATOM   4511  H   ALA A 279      19.304   9.064  -0.438  1.00 95.69           H  
ATOM   4512  CA  ALA A 279      18.529   8.573  -2.350  1.00 95.69           C  
ATOM   4513  HA  ALA A 279      18.015   7.699  -2.749  1.00 95.69           H  
ATOM   4514  C   ALA A 279      19.848   8.711  -3.134  1.00 95.69           C  
ATOM   4515  CB  ALA A 279      17.603   9.781  -2.543  1.00 95.69           C  
ATOM   4516  HB1 ALA A 279      18.078  10.679  -2.148  1.00 95.69           H  
ATOM   4517  HB2 ALA A 279      17.396   9.924  -3.604  1.00 95.69           H  
ATOM   4518  HB3 ALA A 279      16.660   9.608  -2.025  1.00 95.69           H  
ATOM   4519  O   ALA A 279      20.906   8.948  -2.552  1.00 95.69           O  
ATOM   4520  N   ASP A 280      19.786   8.579  -4.460  1.00 94.00           N  
ATOM   4521  H   ASP A 280      18.909   8.306  -4.879  1.00 94.00           H  
ATOM   4522  CA  ASP A 280      20.881   8.922  -5.386  1.00 94.00           C  
ATOM   4523  HA  ASP A 280      21.807   8.915  -4.810  1.00 94.00           H  
ATOM   4524  C   ASP A 280      20.783  10.350  -5.969  1.00 94.00           C  
ATOM   4525  CB  ASP A 280      21.026   7.840  -6.474  1.00 94.00           C  
ATOM   4526  HB2 ASP A 280      21.938   8.030  -7.040  1.00 94.00           H  
ATOM   4527  HB3 ASP A 280      21.139   6.872  -5.987  1.00 94.00           H  
ATOM   4528  O   ASP A 280      21.564  10.724  -6.845  1.00 94.00           O  
ATOM   4529  CG  ASP A 280      19.847   7.769  -7.452  1.00 94.00           C  
ATOM   4530  OD1 ASP A 280      18.928   8.613  -7.360  1.00 94.00           O  
ATOM   4531  OD2 ASP A 280      19.793   6.800  -8.246  1.00 94.00           O  
ATOM   4532  N   PHE A 281      19.834  11.148  -5.467  1.00 88.38           N  
ATOM   4533  H   PHE A 281      19.264  10.771  -4.723  1.00 88.38           H  
ATOM   4534  CA  PHE A 281      19.568  12.522  -5.883  1.00 88.38           C  
ATOM   4535  HA  PHE A 281      20.375  12.836  -6.545  1.00 88.38           H  
ATOM   4536  C   PHE A 281      19.495  13.463  -4.664  1.00 88.38           C  
ATOM   4537  CB  PHE A 281      18.262  12.555  -6.687  1.00 88.38           C  
ATOM   4538  HB2 PHE A 281      18.337  11.830  -7.498  1.00 88.38           H  
ATOM   4539  HB3 PHE A 281      17.440  12.249  -6.041  1.00 88.38           H  
ATOM   4540  O   PHE A 281      18.859  13.106  -3.669  1.00 88.38           O  
ATOM   4541  CG  PHE A 281      17.944  13.917  -7.273  1.00 88.38           C  
ATOM   4542  CD1 PHE A 281      17.328  14.903  -6.478  1.00 88.38           C  
ATOM   4543  HD1 PHE A 281      17.045  14.677  -5.461  1.00 88.38           H  
ATOM   4544  CD2 PHE A 281      18.319  14.220  -8.595  1.00 88.38           C  
ATOM   4545  HD2 PHE A 281      18.806  13.470  -9.200  1.00 88.38           H  
ATOM   4546  CE1 PHE A 281      17.088  16.185  -7.003  1.00 88.38           C  
ATOM   4547  HE1 PHE A 281      16.615  16.940  -6.391  1.00 88.38           H  
ATOM   4548  CE2 PHE A 281      18.073  15.501  -9.121  1.00 88.38           C  
ATOM   4549  HE2 PHE A 281      18.360  15.733 -10.136  1.00 88.38           H  
ATOM   4550  CZ  PHE A 281      17.455  16.482  -8.326  1.00 88.38           C  
ATOM   4551  HZ  PHE A 281      17.265  17.465  -8.732  1.00 88.38           H  
ATOM   4552  N   PRO A 282      20.074  14.682  -4.725  1.00 84.75           N  
ATOM   4553  CA  PRO A 282      20.829  15.255  -5.847  1.00 84.75           C  
ATOM   4554  HA  PRO A 282      20.286  15.142  -6.785  1.00 84.75           H  
ATOM   4555  C   PRO A 282      22.221  14.628  -6.019  1.00 84.75           C  
ATOM   4556  CB  PRO A 282      20.943  16.746  -5.515  1.00 84.75           C  
ATOM   4557  HB2 PRO A 282      20.040  17.260  -5.843  1.00 84.75           H  
ATOM   4558  HB3 PRO A 282      21.824  17.205  -5.962  1.00 84.75           H  
ATOM   4559  O   PRO A 282      22.833  14.777  -7.072  1.00 84.75           O  
ATOM   4560  CG  PRO A 282      21.010  16.753  -3.989  1.00 84.75           C  
ATOM   4561  HG2 PRO A 282      20.685  17.706  -3.571  1.00 84.75           H  
ATOM   4562  HG3 PRO A 282      22.022  16.516  -3.660  1.00 84.75           H  
ATOM   4563  CD  PRO A 282      20.063  15.616  -3.611  1.00 84.75           C  
ATOM   4564  HD2 PRO A 282      20.407  15.129  -2.699  1.00 84.75           H  
ATOM   4565  HD3 PRO A 282      19.052  16.002  -3.482  1.00 84.75           H  
ATOM   4566  N   GLU A 283      22.692  13.917  -4.996  1.00 87.19           N  
ATOM   4567  H   GLU A 283      22.094  13.784  -4.194  1.00 87.19           H  
ATOM   4568  CA  GLU A 283      23.987  13.246  -4.933  1.00 87.19           C  
ATOM   4569  HA  GLU A 283      24.455  13.251  -5.918  1.00 87.19           H  
ATOM   4570  C   GLU A 283      23.800  11.787  -4.501  1.00 87.19           C  
ATOM   4571  CB  GLU A 283      24.906  13.985  -3.945  1.00 87.19           C  
ATOM   4572  HB2 GLU A 283      25.806  13.390  -3.790  1.00 87.19           H  
ATOM   4573  HB3 GLU A 283      24.387  14.082  -2.991  1.00 87.19           H  
ATOM   4574  O   GLU A 283      22.789  11.425  -3.893  1.00 87.19           O  
ATOM   4575  CG  GLU A 283      25.323  15.377  -4.449  1.00 87.19           C  
ATOM   4576  HG2 GLU A 283      25.936  15.255  -5.342  1.00 87.19           H  
ATOM   4577  HG3 GLU A 283      24.431  15.938  -4.727  1.00 87.19           H  
ATOM   4578  CD  GLU A 283      26.099  16.193  -3.402  1.00 87.19           C  
ATOM   4579  OE1 GLU A 283      26.160  17.431  -3.580  1.00 87.19           O  
ATOM   4580  OE2 GLU A 283      26.595  15.596  -2.420  1.00 87.19           O  
ATOM   4581  N   LYS A 284      24.793  10.941  -4.793  1.00 89.56           N  
ATOM   4582  H   LYS A 284      25.630  11.317  -5.216  1.00 89.56           H  
ATOM   4583  CA  LYS A 284      24.767   9.526  -4.416  1.00 89.56           C  
ATOM   4584  HA  LYS A 284      23.819   9.118  -4.766  1.00 89.56           H  
ATOM   4585  C   LYS A 284      24.810   9.358  -2.891  1.00 89.56           C  
ATOM   4586  CB  LYS A 284      25.897   8.773  -5.131  1.00 89.56           C  
ATOM   4587  HB2 LYS A 284      25.834   8.967  -6.201  1.00 89.56           H  
ATOM   4588  HB3 LYS A 284      26.858   9.132  -4.762  1.00 89.56           H  
ATOM   4589  O   LYS A 284      25.595  10.007  -2.211  1.00 89.56           O  
ATOM   4590  CG  LYS A 284      25.783   7.263  -4.888  1.00 89.56           C  
ATOM   4591  HG2 LYS A 284      24.816   6.909  -5.244  1.00 89.56           H  
ATOM   4592  HG3 LYS A 284      25.854   7.082  -3.816  1.00 89.56           H  
ATOM   4593  CD  LYS A 284      26.900   6.479  -5.583  1.00 89.56           C  
ATOM   4594  HD2 LYS A 284      27.868   6.858  -5.257  1.00 89.56           H  
ATOM   4595  HD3 LYS A 284      26.815   6.622  -6.660  1.00 89.56           H  
ATOM   4596  CE  LYS A 284      26.801   4.979  -5.268  1.00 89.56           C  
ATOM   4597  HE2 LYS A 284      25.824   4.621  -5.593  1.00 89.56           H  
ATOM   4598  HE3 LYS A 284      27.565   4.458  -5.845  1.00 89.56           H  
ATOM   4599  NZ  LYS A 284      26.980   4.695  -3.822  1.00 89.56           N  
ATOM   4600  HZ1 LYS A 284      27.769   5.170  -3.409  1.00 89.56           H  
ATOM   4601  HZ2 LYS A 284      26.238   5.081  -3.255  1.00 89.56           H  
ATOM   4602  HZ3 LYS A 284      27.014   3.711  -3.594  1.00 89.56           H  
ATOM   4603  N   ASP A 285      24.009   8.419  -2.390  1.00 90.56           N  
ATOM   4604  H   ASP A 285      23.351   7.988  -3.023  1.00 90.56           H  
ATOM   4605  CA  ASP A 285      23.880   8.061  -0.973  1.00 90.56           C  
ATOM   4606  HA  ASP A 285      23.060   7.343  -0.957  1.00 90.56           H  
ATOM   4607  C   ASP A 285      23.416   9.229  -0.062  1.00 90.56           C  
ATOM   4608  CB  ASP A 285      25.108   7.284  -0.448  1.00 90.56           C  
ATOM   4609  HB2 ASP A 285      24.876   6.896   0.543  1.00 90.56           H  
ATOM   4610  HB3 ASP A 285      25.942   7.979  -0.345  1.00 90.56           H  
ATOM   4611  O   ASP A 285      23.722   9.270   1.131  1.00 90.56           O  
ATOM   4612  CG  ASP A 285      25.550   6.104  -1.327  1.00 90.56           C  
ATOM   4613  OD1 ASP A 285      24.719   5.333  -1.865  1.00 90.56           O  
ATOM   4614  OD2 ASP A 285      26.770   5.939  -1.552  1.00 90.56           O  
ATOM   4615  N   CYS A 286      22.637  10.172  -0.605  1.00 91.75           N  
ATOM   4616  H   CYS A 286      22.344  10.052  -1.564  1.00 91.75           H  
ATOM   4617  CA  CYS A 286      22.155  11.351   0.115  1.00 91.75           C  
ATOM   4618  HA  CYS A 286      23.017  11.778   0.629  1.00 91.75           H  
ATOM   4619  C   CYS A 286      21.043  11.004   1.139  1.00 91.75           C  
ATOM   4620  CB  CYS A 286      21.678  12.396  -0.902  1.00 91.75           C  
ATOM   4621  HB2 CYS A 286      22.390  12.453  -1.725  1.00 91.75           H  
ATOM   4622  HB3 CYS A 286      20.703  12.112  -1.298  1.00 91.75           H  
ATOM   4623  O   CYS A 286      20.038  10.391   0.756  1.00 91.75           O  
ATOM   4624  SG  CYS A 286      21.593  14.022  -0.098  1.00 91.75           S  
ATOM   4625  HG  CYS A 286      22.907  14.263  -0.124  1.00 91.75           H  
ATOM   4626  N   PRO A 287      21.158  11.406   2.425  1.00 93.25           N  
ATOM   4627  CA  PRO A 287      20.121  11.168   3.431  1.00 93.25           C  
ATOM   4628  HA  PRO A 287      19.866  10.109   3.407  1.00 93.25           H  
ATOM   4629  C   PRO A 287      18.849  11.999   3.196  1.00 93.25           C  
ATOM   4630  CB  PRO A 287      20.760  11.481   4.791  1.00 93.25           C  
ATOM   4631  HB2 PRO A 287      20.537  12.504   5.095  1.00 93.25           H  
ATOM   4632  HB3 PRO A 287      20.434  10.779   5.558  1.00 93.25           H  
ATOM   4633  O   PRO A 287      18.880  13.236   3.194  1.00 93.25           O  
ATOM   4634  CG  PRO A 287      22.258  11.361   4.520  1.00 93.25           C  
ATOM   4635  HG2 PRO A 287      22.559  10.315   4.567  1.00 93.25           H  
ATOM   4636  HG3 PRO A 287      22.847  11.967   5.208  1.00 93.25           H  
ATOM   4637  CD  PRO A 287      22.374  11.861   3.084  1.00 93.25           C  
ATOM   4638  HD2 PRO A 287      22.413  12.951   3.065  1.00 93.25           H  
ATOM   4639  HD3 PRO A 287      23.273  11.439   2.635  1.00 93.25           H  
ATOM   4640  N   VAL A 288      17.713  11.309   3.073  1.00 94.62           N  
ATOM   4641  H   VAL A 288      17.763  10.302   3.133  1.00 94.62           H  
ATOM   4642  CA  VAL A 288      16.393  11.894   2.796  1.00 94.62           C  
ATOM   4643  HA  VAL A 288      16.465  12.974   2.921  1.00 94.62           H  
ATOM   4644  C   VAL A 288      15.313  11.409   3.760  1.00 94.62           C  
ATOM   4645  CB  VAL A 288      15.927  11.632   1.346  1.00 94.62           C  
ATOM   4646  HB  VAL A 288      14.891  11.960   1.256  1.00 94.62           H  
ATOM   4647  O   VAL A 288      15.358  10.301   4.293  1.00 94.62           O  
ATOM   4648  CG1 VAL A 288      16.733  12.460   0.347  1.00 94.62           C  
ATOM   4649 HG11 VAL A 288      16.592  13.517   0.572  1.00 94.62           H  
ATOM   4650 HG12 VAL A 288      17.792  12.209   0.408  1.00 94.62           H  
ATOM   4651 HG13 VAL A 288      16.384  12.268  -0.668  1.00 94.62           H  
ATOM   4652  CG2 VAL A 288      15.978  10.155   0.940  1.00 94.62           C  
ATOM   4653 HG21 VAL A 288      15.432   9.546   1.661  1.00 94.62           H  
ATOM   4654 HG22 VAL A 288      17.012   9.815   0.895  1.00 94.62           H  
ATOM   4655 HG23 VAL A 288      15.516  10.029  -0.039  1.00 94.62           H  
ATOM   4656  N   VAL A 289      14.278  12.229   3.922  1.00 94.75           N  
ATOM   4657  H   VAL A 289      14.349  13.151   3.516  1.00 94.75           H  
ATOM   4658  CA  VAL A 289      12.954  11.793   4.376  1.00 94.75           C  
ATOM   4659  HA  VAL A 289      12.980  10.735   4.637  1.00 94.75           H  
ATOM   4660  C   VAL A 289      11.981  11.972   3.218  1.00 94.75           C  
ATOM   4661  CB  VAL A 289      12.502  12.571   5.620  1.00 94.75           C  
ATOM   4662  HB  VAL A 289      12.527  13.641   5.414  1.00 94.75           H  
ATOM   4663  O   VAL A 289      11.834  13.075   2.696  1.00 94.75           O  
ATOM   4664  CG1 VAL A 289      11.076  12.187   6.023  1.00 94.75           C  
ATOM   4665 HG11 VAL A 289      10.368  12.455   5.239  1.00 94.75           H  
ATOM   4666 HG12 VAL A 289      10.798  12.734   6.924  1.00 94.75           H  
ATOM   4667 HG13 VAL A 289      11.015  11.114   6.209  1.00 94.75           H  
ATOM   4668  CG2 VAL A 289      13.420  12.288   6.818  1.00 94.75           C  
ATOM   4669 HG21 VAL A 289      14.445  12.565   6.572  1.00 94.75           H  
ATOM   4670 HG22 VAL A 289      13.390  11.226   7.063  1.00 94.75           H  
ATOM   4671 HG23 VAL A 289      13.101  12.872   7.681  1.00 94.75           H  
ATOM   4672  N   VAL A 290      11.312  10.894   2.818  1.00 96.88           N  
ATOM   4673  H   VAL A 290      11.452  10.028   3.318  1.00 96.88           H  
ATOM   4674  CA  VAL A 290      10.313  10.915   1.739  1.00 96.88           C  
ATOM   4675  HA  VAL A 290      10.534  11.742   1.064  1.00 96.88           H  
ATOM   4676  C   VAL A 290       8.926  11.138   2.339  1.00 96.88           C  
ATOM   4677  CB  VAL A 290      10.362   9.614   0.913  1.00 96.88           C  
ATOM   4678  HB  VAL A 290      10.078   8.785   1.560  1.00 96.88           H  
ATOM   4679  O   VAL A 290       8.605  10.579   3.386  1.00 96.88           O  
ATOM   4680  CG1 VAL A 290       9.408   9.635  -0.292  1.00 96.88           C  
ATOM   4681 HG11 VAL A 290       9.518   8.716  -0.867  1.00 96.88           H  
ATOM   4682 HG12 VAL A 290       9.634  10.487  -0.934  1.00 96.88           H  
ATOM   4683 HG13 VAL A 290       8.371   9.705   0.037  1.00 96.88           H  
ATOM   4684  CG2 VAL A 290      11.769   9.330   0.375  1.00 96.88           C  
ATOM   4685 HG21 VAL A 290      11.769   8.365  -0.132  1.00 96.88           H  
ATOM   4686 HG22 VAL A 290      12.069  10.109  -0.326  1.00 96.88           H  
ATOM   4687 HG23 VAL A 290      12.495   9.277   1.186  1.00 96.88           H  
ATOM   4688  N   SER A 291       8.074  11.903   1.663  1.00 97.12           N  
ATOM   4689  H   SER A 291       8.423  12.417   0.867  1.00 97.12           H  
ATOM   4690  CA  SER A 291       6.633  11.967   1.930  1.00 97.12           C  
ATOM   4691  HA  SER A 291       6.348  11.126   2.563  1.00 97.12           H  
ATOM   4692  C   SER A 291       5.863  11.853   0.614  1.00 97.12           C  
ATOM   4693  CB  SER A 291       6.267  13.260   2.670  1.00 97.12           C  
ATOM   4694  HB2 SER A 291       5.210  13.236   2.935  1.00 97.12           H  
ATOM   4695  HB3 SER A 291       6.452  14.118   2.023  1.00 97.12           H  
ATOM   4696  O   SER A 291       6.211  12.524  -0.352  1.00 97.12           O  
ATOM   4697  OG  SER A 291       7.034  13.392   3.852  1.00 97.12           O  
ATOM   4698  HG  SER A 291       7.952  13.466   3.580  1.00 97.12           H  
ATOM   4699  N   ALA A 292       4.833  11.010   0.551  1.00 97.88           N  
ATOM   4700  H   ALA A 292       4.561  10.526   1.395  1.00 97.88           H  
ATOM   4701  CA  ALA A 292       3.963  10.875  -0.622  1.00 97.88           C  
ATOM   4702  HA  ALA A 292       4.421  11.361  -1.484  1.00 97.88           H  
ATOM   4703  C   ALA A 292       2.613  11.550  -0.370  1.00 97.88           C  
ATOM   4704  CB  ALA A 292       3.776   9.392  -0.961  1.00 97.88           C  
ATOM   4705  HB1 ALA A 292       3.118   9.304  -1.825  1.00 97.88           H  
ATOM   4706  HB2 ALA A 292       4.739   8.943  -1.206  1.00 97.88           H  
ATOM   4707  HB3 ALA A 292       3.328   8.871  -0.114  1.00 97.88           H  
ATOM   4708  O   ALA A 292       2.017  11.329   0.682  1.00 97.88           O  
ATOM   4709  N   GLY A 293       2.117  12.323  -1.330  1.00 96.81           N  
ATOM   4710  H   GLY A 293       2.669  12.496  -2.158  1.00 96.81           H  
ATOM   4711  CA  GLY A 293       0.829  13.017  -1.248  1.00 96.81           C  
ATOM   4712  HA2 GLY A 293       0.023  12.284  -1.291  1.00 96.81           H  
ATOM   4713  HA3 GLY A 293       0.756  13.568  -0.311  1.00 96.81           H  
ATOM   4714  C   GLY A 293       0.660  13.992  -2.407  1.00 96.81           C  
ATOM   4715  O   GLY A 293       1.588  14.163  -3.185  1.00 96.81           O  
ATOM   4716  N   ASN A 294      -0.520  14.601  -2.562  1.00 92.56           N  
ATOM   4717  H   ASN A 294      -1.237  14.425  -1.873  1.00 92.56           H  
ATOM   4718  CA  ASN A 294      -0.789  15.653  -3.560  1.00 92.56           C  
ATOM   4719  HA  ASN A 294      -1.874  15.727  -3.645  1.00 92.56           H  
ATOM   4720  C   ASN A 294      -0.280  15.367  -5.001  1.00 92.56           C  
ATOM   4721  CB  ASN A 294      -0.290  16.995  -3.000  1.00 92.56           C  
ATOM   4722  HB2 ASN A 294       0.798  17.012  -3.067  1.00 92.56           H  
ATOM   4723  HB3 ASN A 294      -0.579  17.097  -1.954  1.00 92.56           H  
ATOM   4724  O   ASN A 294       0.142  16.266  -5.723  1.00 92.56           O  
ATOM   4725  CG  ASN A 294      -0.846  18.195  -3.743  1.00 92.56           C  
ATOM   4726  ND2 ASN A 294      -0.121  19.288  -3.752  1.00 92.56           N  
ATOM   4727 HD21 ASN A 294       0.804  19.274  -3.349  1.00 92.56           H  
ATOM   4728 HD22 ASN A 294      -0.494  20.074  -4.266  1.00 92.56           H  
ATOM   4729  OD1 ASN A 294      -1.937  18.177  -4.288  1.00 92.56           O  
ATOM   4730  N   SER A 295      -0.314  14.103  -5.441  1.00 95.12           N  
ATOM   4731  H   SER A 295      -0.614  13.389  -4.793  1.00 95.12           H  
ATOM   4732  CA  SER A 295       0.253  13.663  -6.731  1.00 95.12           C  
ATOM   4733  HA  SER A 295       0.117  12.582  -6.775  1.00 95.12           H  
ATOM   4734  C   SER A 295       1.770  13.883  -6.888  1.00 95.12           C  
ATOM   4735  CB  SER A 295      -0.534  14.231  -7.921  1.00 95.12           C  
ATOM   4736  HB2 SER A 295      -0.197  13.745  -8.836  1.00 95.12           H  
ATOM   4737  HB3 SER A 295      -0.351  15.302  -8.012  1.00 95.12           H  
ATOM   4738  O   SER A 295       2.249  14.120  -7.999  1.00 95.12           O  
ATOM   4739  OG  SER A 295      -1.919  14.003  -7.751  1.00 95.12           O  
ATOM   4740  HG  SER A 295      -2.196  14.547  -7.011  1.00 95.12           H  
ATOM   4741  N   GLU A 296       2.549  13.764  -5.813  1.00 96.94           N  
ATOM   4742  H   GLU A 296       2.112  13.666  -4.908  1.00 96.94           H  
ATOM   4743  CA  GLU A 296       4.013  13.875  -5.804  1.00 96.94           C  
ATOM   4744  HA  GLU A 296       4.386  13.566  -6.780  1.00 96.94           H  
ATOM   4745  C   GLU A 296       4.698  12.959  -4.767  1.00 96.94           C  
ATOM   4746  CB  GLU A 296       4.431  15.346  -5.595  1.00 96.94           C  
ATOM   4747  HB2 GLU A 296       5.520  15.405  -5.586  1.00 96.94           H  
ATOM   4748  HB3 GLU A 296       4.074  15.936  -6.439  1.00 96.94           H  
ATOM   4749  O   GLU A 296       4.078  12.435  -3.836  1.00 96.94           O  
ATOM   4750  CG  GLU A 296       3.884  15.960  -4.297  1.00 96.94           C  
ATOM   4751  HG2 GLU A 296       2.808  16.102  -4.398  1.00 96.94           H  
ATOM   4752  HG3 GLU A 296       4.071  15.271  -3.474  1.00 96.94           H  
ATOM   4753  CD  GLU A 296       4.518  17.309  -3.958  1.00 96.94           C  
ATOM   4754  OE1 GLU A 296       4.719  17.552  -2.746  1.00 96.94           O  
ATOM   4755  OE2 GLU A 296       4.805  18.091  -4.892  1.00 96.94           O  
ATOM   4756  N   LEU A 297       6.015  12.792  -4.923  1.00 97.56           N  
ATOM   4757  H   LEU A 297       6.437  13.203  -5.744  1.00 97.56           H  
ATOM   4758  CA  LEU A 297       6.924  12.448  -3.828  1.00 97.56           C  
ATOM   4759  HA  LEU A 297       6.349  12.144  -2.953  1.00 97.56           H  
ATOM   4760  C   LEU A 297       7.723  13.700  -3.445  1.00 97.56           C  
ATOM   4761  CB  LEU A 297       7.868  11.294  -4.222  1.00 97.56           C  
ATOM   4762  HB2 LEU A 297       8.463  11.612  -5.078  1.00 97.56           H  
ATOM   4763  HB3 LEU A 297       8.553  11.121  -3.392  1.00 97.56           H  
ATOM   4764  O   LEU A 297       8.430  14.260  -4.279  1.00 97.56           O  
ATOM   4765  CG  LEU A 297       7.186   9.964  -4.579  1.00 97.56           C  
ATOM   4766  HG  LEU A 297       6.542  10.113  -5.445  1.00 97.56           H  
ATOM   4767  CD1 LEU A 297       8.251   8.920  -4.929  1.00 97.56           C  
ATOM   4768 HD11 LEU A 297       8.906   8.753  -4.075  1.00 97.56           H  
ATOM   4769 HD12 LEU A 297       7.773   7.981  -5.207  1.00 97.56           H  
ATOM   4770 HD13 LEU A 297       8.847   9.273  -5.771  1.00 97.56           H  
ATOM   4771  CD2 LEU A 297       6.340   9.402  -3.437  1.00 97.56           C  
ATOM   4772 HD21 LEU A 297       5.947   8.424  -3.714  1.00 97.56           H  
ATOM   4773 HD22 LEU A 297       5.500  10.072  -3.258  1.00 97.56           H  
ATOM   4774 HD23 LEU A 297       6.943   9.318  -2.533  1.00 97.56           H  
ATOM   4775  N   SER A 298       7.629  14.112  -2.185  1.00 96.25           N  
ATOM   4776  H   SER A 298       7.016  13.596  -1.569  1.00 96.25           H  
ATOM   4777  CA  SER A 298       8.413  15.190  -1.582  1.00 96.25           C  
ATOM   4778  HA  SER A 298       8.776  15.862  -2.360  1.00 96.25           H  
ATOM   4779  C   SER A 298       9.617  14.588  -0.849  1.00 96.25           C  
ATOM   4780  CB  SER A 298       7.500  16.006  -0.659  1.00 96.25           C  
ATOM   4781  HB2 SER A 298       7.011  15.341   0.053  1.00 96.25           H  
ATOM   4782  HB3 SER A 298       6.734  16.495  -1.261  1.00 96.25           H  
ATOM   4783  O   SER A 298       9.450  13.749   0.040  1.00 96.25           O  
ATOM   4784  OG  SER A 298       8.224  16.985   0.051  1.00 96.25           O  
ATOM   4785  HG  SER A 298       7.594  17.630   0.382  1.00 96.25           H  
ATOM   4786  N   LEU A 299      10.835  14.957  -1.253  1.00 94.81           N  
ATOM   4787  H   LEU A 299      10.887  15.610  -2.022  1.00 94.81           H  
ATOM   4788  CA  LEU A 299      12.098  14.500  -0.658  1.00 94.81           C  
ATOM   4789  HA  LEU A 299      11.906  13.674   0.027  1.00 94.81           H  
ATOM   4790  C   LEU A 299      12.724  15.632   0.160  1.00 94.81           C  
ATOM   4791  CB  LEU A 299      13.067  14.001  -1.754  1.00 94.81           C  
ATOM   4792  HB2 LEU A 299      14.086  14.187  -1.416  1.00 94.81           H  
ATOM   4793  HB3 LEU A 299      12.916  14.578  -2.667  1.00 94.81           H  
ATOM   4794  O   LEU A 299      13.270  16.579  -0.404  1.00 94.81           O  
ATOM   4795  CG  LEU A 299      12.969  12.496  -2.060  1.00 94.81           C  
ATOM   4796  HG  LEU A 299      13.138  11.950  -1.132  1.00 94.81           H  
ATOM   4797  CD1 LEU A 299      11.612  12.087  -2.634  1.00 94.81           C  
ATOM   4798 HD11 LEU A 299      11.408  12.648  -3.546  1.00 94.81           H  
ATOM   4799 HD12 LEU A 299      11.608  11.020  -2.855  1.00 94.81           H  
ATOM   4800 HD13 LEU A 299      10.825  12.290  -1.907  1.00 94.81           H  
ATOM   4801  CD2 LEU A 299      14.053  12.076  -3.055  1.00 94.81           C  
ATOM   4802 HD21 LEU A 299      15.036  12.359  -2.680  1.00 94.81           H  
ATOM   4803 HD22 LEU A 299      14.031  10.994  -3.189  1.00 94.81           H  
ATOM   4804 HD23 LEU A 299      13.888  12.555  -4.020  1.00 94.81           H  
ATOM   4805  N   GLN A 300      12.686  15.512   1.487  1.00 91.12           N  
ATOM   4806  H   GLN A 300      12.223  14.704   1.877  1.00 91.12           H  
ATOM   4807  CA  GLN A 300      13.358  16.425   2.411  1.00 91.12           C  
ATOM   4808  HA  GLN A 300      13.374  17.423   1.975  1.00 91.12           H  
ATOM   4809  C   GLN A 300      14.809  15.990   2.631  1.00 91.12           C  
ATOM   4810  CB  GLN A 300      12.587  16.506   3.735  1.00 91.12           C  
ATOM   4811  HB2 GLN A 300      13.190  17.049   4.463  1.00 91.12           H  
ATOM   4812  HB3 GLN A 300      12.393  15.503   4.115  1.00 91.12           H  
ATOM   4813  O   GLN A 300      15.074  14.929   3.198  1.00 91.12           O  
ATOM   4814  CG  GLN A 300      11.264  17.251   3.534  1.00 91.12           C  
ATOM   4815  HG2 GLN A 300      10.629  16.702   2.839  1.00 91.12           H  
ATOM   4816  HG3 GLN A 300      11.482  18.224   3.095  1.00 91.12           H  
ATOM   4817  CD  GLN A 300      10.480  17.479   4.819  1.00 91.12           C  
ATOM   4818  NE2 GLN A 300       9.484  18.327   4.760  1.00 91.12           N  
ATOM   4819 HE21 GLN A 300       8.950  18.504   5.599  1.00 91.12           H  
ATOM   4820 HE22 GLN A 300       9.312  18.785   3.876  1.00 91.12           H  
ATOM   4821  OE1 GLN A 300      10.737  16.934   5.887  1.00 91.12           O  
ATOM   4822  N   LEU A 301      15.740  16.829   2.188  1.00 84.50           N  
ATOM   4823  H   LEU A 301      15.419  17.700   1.789  1.00 84.50           H  
ATOM   4824  CA  LEU A 301      17.185  16.619   2.206  1.00 84.50           C  
ATOM   4825  HA  LEU A 301      17.408  15.552   2.201  1.00 84.50           H  
ATOM   4826  C   LEU A 301      17.799  17.250   3.458  1.00 84.50           C  
ATOM   4827  CB  LEU A 301      17.771  17.270   0.942  1.00 84.50           C  
ATOM   4828  HB2 LEU A 301      17.410  18.298   0.898  1.00 84.50           H  
ATOM   4829  HB3 LEU A 301      18.857  17.311   1.025  1.00 84.50           H  
ATOM   4830  O   LEU A 301      17.619  18.445   3.713  1.00 84.50           O  
ATOM   4831  CG  LEU A 301      17.395  16.542  -0.360  1.00 84.50           C  
ATOM   4832  HG  LEU A 301      16.389  16.127  -0.291  1.00 84.50           H  
ATOM   4833  CD1 LEU A 301      17.436  17.512  -1.541  1.00 84.50           C  
ATOM   4834 HD11 LEU A 301      18.432  17.943  -1.642  1.00 84.50           H  
ATOM   4835 HD12 LEU A 301      16.702  18.302  -1.387  1.00 84.50           H  
ATOM   4836 HD13 LEU A 301      17.175  16.976  -2.454  1.00 84.50           H  
ATOM   4837  CD2 LEU A 301      18.389  15.416  -0.622  1.00 84.50           C  
ATOM   4838 HD21 LEU A 301      18.461  14.758   0.245  1.00 84.50           H  
ATOM   4839 HD22 LEU A 301      18.072  14.827  -1.482  1.00 84.50           H  
ATOM   4840 HD23 LEU A 301      19.379  15.831  -0.810  1.00 84.50           H  
ATOM   4841  N   ARG A 302      18.583  16.475   4.215  1.00 70.94           N  
ATOM   4842  H   ARG A 302      18.708  15.513   3.934  1.00 70.94           H  
ATOM   4843  CA  ARG A 302      19.275  16.960   5.424  1.00 70.94           C  
ATOM   4844  HA  ARG A 302      18.924  17.972   5.623  1.00 70.94           H  
ATOM   4845  C   ARG A 302      20.780  17.113   5.184  1.00 70.94           C  
ATOM   4846  CB  ARG A 302      18.876  16.101   6.637  1.00 70.94           C  
ATOM   4847  HB2 ARG A 302      17.842  15.778   6.513  1.00 70.94           H  
ATOM   4848  HB3 ARG A 302      19.504  15.213   6.700  1.00 70.94           H  
ATOM   4849  O   ARG A 302      21.595  16.434   5.802  1.00 70.94           O  
ATOM   4850  CG  ARG A 302      18.964  16.924   7.931  1.00 70.94           C  
ATOM   4851  HG2 ARG A 302      18.327  17.802   7.828  1.00 70.94           H  
ATOM   4852  HG3 ARG A 302      19.990  17.250   8.098  1.00 70.94           H  
ATOM   4853  CD  ARG A 302      18.485  16.103   9.134  1.00 70.94           C  
ATOM   4854  HD2 ARG A 302      19.257  15.376   9.387  1.00 70.94           H  
ATOM   4855  HD3 ARG A 302      17.578  15.568   8.853  1.00 70.94           H  
ATOM   4856  NE  ARG A 302      18.188  16.967  10.296  1.00 70.94           N  
ATOM   4857  HE  ARG A 302      18.299  17.961  10.156  1.00 70.94           H  
ATOM   4858  NH1 ARG A 302      17.637  15.300  11.776  1.00 70.94           N  
ATOM   4859 HH11 ARG A 302      17.914  14.614  11.088  1.00 70.94           H  
ATOM   4860 HH12 ARG A 302      17.325  15.002  12.690  1.00 70.94           H  
ATOM   4861  NH2 ARG A 302      17.442  17.431  12.400  1.00 70.94           N  
ATOM   4862 HH21 ARG A 302      17.131  17.113  13.307  1.00 70.94           H  
ATOM   4863 HH22 ARG A 302      17.543  18.420  12.222  1.00 70.94           H  
ATOM   4864  CZ  ARG A 302      17.760  16.564  11.480  1.00 70.94           C  
ATOM   4865  N   LEU A 303      21.122  18.001   4.250  1.00 63.94           N  
ATOM   4866  H   LEU A 303      20.377  18.529   3.818  1.00 63.94           H  
ATOM   4867  CA  LEU A 303      22.500  18.283   3.832  1.00 63.94           C  
ATOM   4868  HA  LEU A 303      22.933  17.349   3.474  1.00 63.94           H  
ATOM   4869  C   LEU A 303      23.359  18.827   4.999  1.00 63.94           C  
ATOM   4870  CB  LEU A 303      22.478  19.295   2.670  1.00 63.94           C  
ATOM   4871  HB2 LEU A 303      23.494  19.645   2.488  1.00 63.94           H  
ATOM   4872  HB3 LEU A 303      21.881  20.150   2.986  1.00 63.94           H  
ATOM   4873  O   LEU A 303      22.880  19.685   5.747  1.00 63.94           O  
ATOM   4874  CG  LEU A 303      21.905  18.759   1.345  1.00 63.94           C  
ATOM   4875  HG  LEU A 303      20.930  18.308   1.529  1.00 63.94           H  
ATOM   4876  CD1 LEU A 303      21.714  19.919   0.367  1.00 63.94           C  
ATOM   4877 HD11 LEU A 303      22.675  20.391   0.160  1.00 63.94           H  
ATOM   4878 HD12 LEU A 303      21.295  19.543  -0.567  1.00 63.94           H  
ATOM   4879 HD13 LEU A 303      21.035  20.655   0.797  1.00 63.94           H  
ATOM   4880  CD2 LEU A 303      22.819  17.721   0.693  1.00 63.94           C  
ATOM   4881 HD21 LEU A 303      23.810  18.140   0.514  1.00 63.94           H  
ATOM   4882 HD22 LEU A 303      22.912  16.838   1.325  1.00 63.94           H  
ATOM   4883 HD23 LEU A 303      22.400  17.405  -0.262  1.00 63.94           H  
ATOM   4884  N   PRO A 304      24.628  18.398   5.154  1.00 61.53           N  
ATOM   4885  CA  PRO A 304      25.519  18.913   6.194  1.00 61.53           C  
ATOM   4886  HA  PRO A 304      25.091  18.661   7.165  1.00 61.53           H  
ATOM   4887  C   PRO A 304      25.717  20.432   6.097  1.00 61.53           C  
ATOM   4888  CB  PRO A 304      26.846  18.160   6.024  1.00 61.53           C  
ATOM   4889  HB2 PRO A 304      27.329  17.970   6.983  1.00 61.53           H  
ATOM   4890  HB3 PRO A 304      27.515  18.713   5.365  1.00 61.53           H  
ATOM   4891  O   PRO A 304      26.057  20.958   5.040  1.00 61.53           O  
ATOM   4892  CG  PRO A 304      26.431  16.863   5.335  1.00 61.53           C  
ATOM   4893  HG2 PRO A 304      27.248  16.429   4.758  1.00 61.53           H  
ATOM   4894  HG3 PRO A 304      26.062  16.154   6.075  1.00 61.53           H  
ATOM   4895  CD  PRO A 304      25.281  17.311   4.436  1.00 61.53           C  
ATOM   4896  HD2 PRO A 304      24.612  16.467   4.270  1.00 61.53           H  
ATOM   4897  HD3 PRO A 304      25.670  17.682   3.488  1.00 61.53           H  
ATOM   4898  N   GLY A 305      25.496  21.146   7.205  1.00 63.34           N  
ATOM   4899  H   GLY A 305      25.165  20.656   8.023  1.00 63.34           H  
ATOM   4900  CA  GLY A 305      25.707  22.598   7.317  1.00 63.34           C  
ATOM   4901  HA2 GLY A 305      26.721  22.824   6.987  1.00 63.34           H  
ATOM   4902  HA3 GLY A 305      25.623  22.886   8.365  1.00 63.34           H  
ATOM   4903  C   GLY A 305      24.755  23.496   6.510  1.00 63.34           C  
ATOM   4904  O   GLY A 305      24.764  24.706   6.721  1.00 63.34           O  
ATOM   4905  N   GLN A 306      23.924  22.947   5.619  1.00 59.00           N  
ATOM   4906  H   GLN A 306      23.931  21.942   5.517  1.00 59.00           H  
ATOM   4907  CA  GLN A 306      22.982  23.716   4.800  1.00 59.00           C  
ATOM   4908  HA  GLN A 306      23.296  24.760   4.797  1.00 59.00           H  
ATOM   4909  C   GLN A 306      21.555  23.699   5.367  1.00 59.00           C  
ATOM   4910  CB  GLN A 306      23.009  23.239   3.338  1.00 59.00           C  
ATOM   4911  HB2 GLN A 306      22.241  23.786   2.792  1.00 59.00           H  
ATOM   4912  HB3 GLN A 306      22.766  22.177   3.296  1.00 59.00           H  
ATOM   4913  O   GLN A 306      21.197  22.896   6.229  1.00 59.00           O  
ATOM   4914  CG  GLN A 306      24.363  23.479   2.649  1.00 59.00           C  
ATOM   4915  HG2 GLN A 306      24.721  24.481   2.890  1.00 59.00           H  
ATOM   4916  HG3 GLN A 306      25.088  22.760   3.031  1.00 59.00           H  
ATOM   4917  CD  GLN A 306      24.295  23.362   1.126  1.00 59.00           C  
ATOM   4918  NE2 GLN A 306      25.411  23.128   0.473  1.00 59.00           N  
ATOM   4919 HE21 GLN A 306      25.358  22.985  -0.525  1.00 59.00           H  
ATOM   4920 HE22 GLN A 306      26.272  22.973   0.978  1.00 59.00           H  
ATOM   4921  OE1 GLN A 306      23.256  23.515   0.490  1.00 59.00           O  
ATOM   4922  N   GLN A 307      20.717  24.601   4.850  1.00 61.56           N  
ATOM   4923  H   GLN A 307      21.064  25.216   4.129  1.00 61.56           H  
ATOM   4924  CA  GLN A 307      19.279  24.593   5.111  1.00 61.56           C  
ATOM   4925  HA  GLN A 307      19.123  24.621   6.189  1.00 61.56           H  
ATOM   4926  C   GLN A 307      18.616  23.313   4.575  1.00 61.56           C  
ATOM   4927  CB  GLN A 307      18.624  25.832   4.485  1.00 61.56           C  
ATOM   4928  HB2 GLN A 307      18.868  25.869   3.423  1.00 61.56           H  
ATOM   4929  HB3 GLN A 307      17.542  25.742   4.581  1.00 61.56           H  
ATOM   4930  O   GLN A 307      19.080  22.705   3.609  1.00 61.56           O  
ATOM   4931  CG  GLN A 307      19.056  27.147   5.159  1.00 61.56           C  
ATOM   4932  HG2 GLN A 307      18.815  27.102   6.220  1.00 61.56           H  
ATOM   4933  HG3 GLN A 307      20.134  27.279   5.056  1.00 61.56           H  
ATOM   4934  CD  GLN A 307      18.365  28.367   4.554  1.00 61.56           C  
ATOM   4935  NE2 GLN A 307      18.534  29.539   5.124  1.00 61.56           N  
ATOM   4936 HE21 GLN A 307      18.083  30.312   4.657  1.00 61.56           H  
ATOM   4937 HE22 GLN A 307      19.142  29.658   5.921  1.00 61.56           H  
ATOM   4938  OE1 GLN A 307      17.662  28.298   3.564  1.00 61.56           O
[truncated: 220,411 more chars]
