# Supplementary material for: Selective cargo and membrane recognition by SNX17 regulates its interaction with Retriever
Source: EMBO Rep. 2024 Dec 9;26(2):470–93. doi: 10.1038/s44319-024-00340-1 (PMC11772769; doi:10.1038/s44319-024-00340-1)
Supplement: Supplementary file 8 — EV and Appendix Figures Source Data [file 44319_2024_340_MOESM8_ESM.zip › EMBOR-2024-59048V3_SourceDataForExpandedView+Appendix/Figure S11/S11 SNX17_INTB1_765-791.pdb]

ATOM      1  N   MET A   1      -1.846  -7.507   1.990  1.00 73.69           N  
ATOM      2  H   MET A   1      -1.536  -8.377   2.399  1.00 73.69           H  
ATOM      3  H2  MET A   1      -2.824  -7.398   2.216  1.00 73.69           H  
ATOM      4  H3  MET A   1      -1.321  -6.744   2.394  1.00 73.69           H  
ATOM      5  CA  MET A   1      -1.658  -7.569   0.519  1.00 73.69           C  
ATOM      6  HA  MET A   1      -2.094  -6.690   0.045  1.00 73.69           H  
ATOM      7  C   MET A   1      -2.361  -8.804   0.002  1.00 73.69           C  
ATOM      8  CB  MET A   1      -0.171  -7.642   0.182  1.00 73.69           C  
ATOM      9  HB2 MET A   1       0.300  -6.769   0.635  1.00 73.69           H  
ATOM     10  HB3 MET A   1       0.261  -8.538   0.627  1.00 73.69           H  
ATOM     11  O   MET A   1      -2.272  -9.825   0.667  1.00 73.69           O  
ATOM     12  CG  MET A   1       0.111  -7.648  -1.322  1.00 73.69           C  
ATOM     13  HG2 MET A   1      -0.376  -8.505  -1.788  1.00 73.69           H  
ATOM     14  HG3 MET A   1      -0.282  -6.735  -1.769  1.00 73.69           H  
ATOM     15  SD  MET A   1       1.871  -7.758  -1.669  1.00 73.69           S  
ATOM     16  CE  MET A   1       2.458  -6.261  -0.831  1.00 73.69           C  
ATOM     17  HE1 MET A   1       1.875  -5.398  -1.153  1.00 73.69           H  
ATOM     18  HE2 MET A   1       2.381  -6.373   0.251  1.00 73.69           H  
ATOM     19  HE3 MET A   1       3.512  -6.092  -1.054  1.00 73.69           H  
ATOM     20  N   HIS A   2      -3.062  -8.726  -1.127  1.00 74.81           N  
ATOM     21  H   HIS A   2      -3.066  -7.872  -1.666  1.00 74.81           H  
ATOM     22  CA  HIS A   2      -3.898  -9.830  -1.602  1.00 74.81           C  
ATOM     23  HA  HIS A   2      -3.967 -10.604  -0.838  1.00 74.81           H  
ATOM     24  C   HIS A   2      -3.361 -10.475  -2.869  1.00 74.81           C  
ATOM     25  CB  HIS A   2      -5.304  -9.306  -1.836  1.00 74.81           C  
ATOM     26  HB2 HIS A   2      -5.272  -8.439  -2.496  1.00 74.81           H  
ATOM     27  HB3 HIS A   2      -5.684  -8.996  -0.862  1.00 74.81           H  
ATOM     28  O   HIS A   2      -3.167  -9.787  -3.865  1.00 74.81           O  
ATOM     29  CG  HIS A   2      -6.248 -10.327  -2.411  1.00 74.81           C  
ATOM     30  CD2 HIS A   2      -6.691 -11.464  -1.792  1.00 74.81           C  
ATOM     31  HD2 HIS A   2      -6.388 -11.812  -0.816  1.00 74.81           H  
ATOM     32  ND1 HIS A   2      -6.861 -10.274  -3.642  1.00 74.81           N  
ATOM     33  HD1 HIS A   2      -6.721  -9.573  -4.356  1.00 74.81           H  
ATOM     34  CE1 HIS A   2      -7.675 -11.336  -3.744  1.00 74.81           C  
ATOM     35  HE1 HIS A   2      -8.294 -11.564  -4.600  1.00 74.81           H  
ATOM     36  NE2 HIS A   2      -7.610 -12.087  -2.638  1.00 74.81           N  
ATOM     37  N   PHE A   3      -3.204 -11.794  -2.838  1.00 87.12           N  
ATOM     38  H   PHE A   3      -3.439 -12.292  -1.991  1.00 87.12           H  
ATOM     39  CA  PHE A   3      -2.957 -12.617  -4.015  1.00 87.12           C  
ATOM     40  HA  PHE A   3      -2.698 -11.985  -4.865  1.00 87.12           H  
ATOM     41  C   PHE A   3      -4.236 -13.377  -4.366  1.00 87.12           C  
ATOM     42  CB  PHE A   3      -1.772 -13.559  -3.757  1.00 87.12           C  
ATOM     43  HB2 PHE A   3      -1.860 -14.004  -2.766  1.00 87.12           H  
ATOM     44  HB3 PHE A   3      -1.814 -14.374  -4.480  1.00 87.12           H  
ATOM     45  O   PHE A   3      -4.885 -13.941  -3.489  1.00 87.12           O  
ATOM     46  CG  PHE A   3      -0.426 -12.871  -3.887  1.00 87.12           C  
ATOM     47  CD1 PHE A   3       0.379 -13.113  -5.017  1.00 87.12           C  
ATOM     48  HD1 PHE A   3       0.055 -13.812  -5.775  1.00 87.12           H  
ATOM     49  CD2 PHE A   3       0.005 -11.948  -2.913  1.00 87.12           C  
ATOM     50  HD2 PHE A   3      -0.599 -11.763  -2.037  1.00 87.12           H  
ATOM     51  CE1 PHE A   3       1.600 -12.436  -5.174  1.00 87.12           C  
ATOM     52  HE1 PHE A   3       2.208 -12.608  -6.049  1.00 87.12           H  
ATOM     53  CE2 PHE A   3       1.214 -11.251  -3.088  1.00 87.12           C  
ATOM     54  HE2 PHE A   3       1.535 -10.516  -2.365  1.00 87.12           H  
ATOM     55  CZ  PHE A   3       2.014 -11.498  -4.213  1.00 87.12           C  
ATOM     56  HZ  PHE A   3       2.937 -10.954  -4.348  1.00 87.12           H  
ATOM     57  N   SER A   4      -4.580 -13.406  -5.649  1.00 86.25           N  
ATOM     58  H   SER A   4      -3.988 -12.924  -6.310  1.00 86.25           H  
ATOM     59  CA  SER A   4      -5.643 -14.255  -6.200  1.00 86.25           C  
ATOM     60  HA  SER A   4      -5.763 -15.135  -5.567  1.00 86.25           H  
ATOM     61  C   SER A   4      -5.255 -14.736  -7.591  1.00 86.25           C  
ATOM     62  CB  SER A   4      -6.995 -13.535  -6.231  1.00 86.25           C  
ATOM     63  HB2 SER A   4      -7.714 -14.112  -6.812  1.00 86.25           H  
ATOM     64  HB3 SER A   4      -7.366 -13.468  -5.208  1.00 86.25           H  
ATOM     65  O   SER A   4      -4.396 -14.137  -8.235  1.00 86.25           O  
ATOM     66  OG  SER A   4      -6.860 -12.233  -6.780  1.00 86.25           O  
ATOM     67  HG  SER A   4      -5.917 -12.054  -6.806  1.00 86.25           H  
ATOM     68  N   ILE A   5      -5.894 -15.797  -8.063  1.00 91.81           N  
ATOM     69  H   ILE A   5      -6.595 -16.231  -7.479  1.00 91.81           H  
ATOM     70  CA  ILE A   5      -5.779 -16.296  -9.431  1.00 91.81           C  
ATOM     71  HA  ILE A   5      -5.225 -15.574 -10.030  1.00 91.81           H  
ATOM     72  C   ILE A   5      -7.202 -16.388  -9.993  1.00 91.81           C  
ATOM     73  CB  ILE A   5      -5.005 -17.636  -9.476  1.00 91.81           C  
ATOM     74  HB  ILE A   5      -5.607 -18.411  -9.003  1.00 91.81           H  
ATOM     75  O   ILE A   5      -7.722 -17.493 -10.119  1.00 91.81           O  
ATOM     76  CG1 ILE A   5      -3.667 -17.538  -8.706  1.00 91.81           C  
ATOM     77 HG12 ILE A   5      -3.880 -17.388  -7.648  1.00 91.81           H  
ATOM     78 HG13 ILE A   5      -3.115 -16.668  -9.062  1.00 91.81           H  
ATOM     79  CG2 ILE A   5      -4.752 -18.038 -10.940  1.00 91.81           C  
ATOM     80 HG21 ILE A   5      -4.433 -19.080 -10.973  1.00 91.81           H  
ATOM     81 HG22 ILE A   5      -3.991 -17.391 -11.376  1.00 91.81           H  
ATOM     82 HG23 ILE A   5      -5.660 -17.953 -11.538  1.00 91.81           H  
ATOM     83  CD1 ILE A   5      -2.771 -18.777  -8.817  1.00 91.81           C  
ATOM     84 HD11 ILE A   5      -1.958 -18.701  -8.095  1.00 91.81           H  
ATOM     85 HD12 ILE A   5      -2.342 -18.849  -9.816  1.00 91.81           H  
ATOM     86 HD13 ILE A   5      -3.358 -19.671  -8.606  1.00 91.81           H  
ATOM     87  N   PRO A   6      -7.893 -15.261 -10.252  1.00 86.94           N  
ATOM     88  CA  PRO A   6      -9.334 -15.262 -10.524  1.00 86.94           C  
ATOM     89  HA  PRO A   6      -9.863 -15.745  -9.702  1.00 86.94           H  
ATOM     90  C   PRO A   6      -9.723 -15.986 -11.819  1.00 86.94           C  
ATOM     91  CB  PRO A   6      -9.731 -13.782 -10.579  1.00 86.94           C  
ATOM     92  HB2 PRO A   6     -10.538 -13.594 -11.287  1.00 86.94           H  
ATOM     93  HB3 PRO A   6     -10.021 -13.449  -9.582  1.00 86.94           H  
ATOM     94  O   PRO A   6     -10.858 -16.432 -11.948  1.00 86.94           O  
ATOM     95  CG  PRO A   6      -8.440 -13.076 -10.993  1.00 86.94           C  
ATOM     96  HG2 PRO A   6      -8.302 -13.154 -12.072  1.00 86.94           H  
ATOM     97  HG3 PRO A   6      -8.428 -12.033 -10.676  1.00 86.94           H  
ATOM     98  CD  PRO A   6      -7.377 -13.900 -10.273  1.00 86.94           C  
ATOM     99  HD2 PRO A   6      -7.265 -13.536  -9.251  1.00 86.94           H  
ATOM    100  HD3 PRO A   6      -6.429 -13.830 -10.805  1.00 86.94           H  
ATOM    101  N   GLU A   7      -8.800 -16.112 -12.772  1.00 90.50           N  
ATOM    102  H   GLU A   7      -7.870 -15.759 -12.596  1.00 90.50           H  
ATOM    103  CA  GLU A   7      -9.051 -16.698 -14.086  1.00 90.50           C  
ATOM    104  HA  GLU A   7      -9.882 -17.399 -13.997  1.00 90.50           H  
ATOM    105  C   GLU A   7      -7.843 -17.500 -14.599  1.00 90.50           C  
ATOM    106  CB  GLU A   7      -9.494 -15.595 -15.074  1.00 90.50           C  
ATOM    107  HB2 GLU A   7      -9.786 -16.061 -16.015  1.00 90.50           H  
ATOM    108  HB3 GLU A   7     -10.367 -15.090 -14.660  1.00 90.50           H  
ATOM    109  O   GLU A   7      -6.714 -17.385 -14.106  1.00 90.50           O  
ATOM    110  CG  GLU A   7      -8.394 -14.557 -15.353  1.00 90.50           C  
ATOM    111  HG2 GLU A   7      -8.052 -14.131 -14.410  1.00 90.50           H  
ATOM    112  HG3 GLU A   7      -7.555 -15.083 -15.809  1.00 90.50           H  
ATOM    113  CD  GLU A   7      -8.802 -13.405 -16.287  1.00 90.50           C  
ATOM    114  OE1 GLU A   7      -7.862 -12.711 -16.747  1.00 90.50           O  
ATOM    115  OE2 GLU A   7     -10.012 -13.207 -16.537  1.00 90.50           O  
ATOM    116  N   THR A   8      -8.089 -18.320 -15.621  1.00 94.69           N  
ATOM    117  H   THR A   8      -9.009 -18.295 -16.036  1.00 94.69           H  
ATOM    118  CA  THR A   8      -7.046 -18.994 -16.401  1.00 94.69           C  
ATOM    119  HA  THR A   8      -6.080 -18.556 -16.152  1.00 94.69           H  
ATOM    120  C   THR A   8      -7.281 -18.740 -17.885  1.00 94.69           C  
ATOM    121  CB  THR A   8      -6.959 -20.505 -16.122  1.00 94.69           C  
ATOM    122  HB  THR A   8      -6.143 -20.913 -16.719  1.00 94.69           H  
ATOM    123  O   THR A   8      -8.425 -18.634 -18.325  1.00 94.69           O  
ATOM    124  CG2 THR A   8      -6.681 -20.828 -14.657  1.00 94.69           C  
ATOM    125 HG21 THR A   8      -5.778 -20.308 -14.338  1.00 94.69           H  
ATOM    126 HG22 THR A   8      -7.518 -20.509 -14.035  1.00 94.69           H  
ATOM    127 HG23 THR A   8      -6.538 -21.903 -14.544  1.00 94.69           H  
ATOM    128  OG1 THR A   8      -8.141 -21.188 -16.469  1.00 94.69           O  
ATOM    129  HG1 THR A   8      -8.865 -20.776 -15.993  1.00 94.69           H  
ATOM    130  N   GLU A   9      -6.207 -18.652 -18.665  1.00 92.94           N  
ATOM    131  H   GLU A   9      -5.295 -18.764 -18.244  1.00 92.94           H  
ATOM    132  CA  GLU A   9      -6.278 -18.471 -20.117  1.00 92.94           C  
ATOM    133  HA  GLU A   9      -7.321 -18.562 -20.422  1.00 92.94           H  
ATOM    134  C   GLU A   9      -5.524 -19.596 -20.836  1.00 92.94           C  
ATOM    135  CB  GLU A   9      -5.853 -17.045 -20.539  1.00 92.94           C  
ATOM    136  HB2 GLU A   9      -6.544 -16.336 -20.083  1.00 92.94           H  
ATOM    137  HB3 GLU A   9      -5.956 -16.961 -21.621  1.00 92.94           H  
ATOM    138  O   GLU A   9      -4.418 -19.981 -20.448  1.00 92.94           O  
ATOM    139  CG  GLU A   9      -4.422 -16.646 -20.151  1.00 92.94           C  
ATOM    140  HG2 GLU A   9      -4.303 -16.749 -19.072  1.00 92.94           H  
ATOM    141  HG3 GLU A   9      -3.735 -17.341 -20.634  1.00 92.94           H  
ATOM    142  CD  GLU A   9      -4.050 -15.210 -20.564  1.00 92.94           C  
ATOM    143  OE1 GLU A   9      -3.093 -15.052 -21.363  1.00 92.94           O  
ATOM    144  OE2 GLU A   9      -4.629 -14.230 -20.036  1.00 92.94           O  
ATOM    145  N   SER A  10      -6.125 -20.148 -21.893  1.00 91.06           N  
ATOM    146  H   SER A  10      -7.003 -19.758 -22.204  1.00 91.06           H  
ATOM    147  CA  SER A  10      -5.433 -21.084 -22.783  1.00 91.06           C  
ATOM    148  HA  SER A  10      -4.746 -21.700 -22.203  1.00 91.06           H  
ATOM    149  C   SER A  10      -4.630 -20.293 -23.807  1.00 91.06           C  
ATOM    150  CB  SER A  10      -6.413 -22.026 -23.482  1.00 91.06           C  
ATOM    151  HB2 SER A  10      -5.879 -22.617 -24.226  1.00 91.06           H  
ATOM    152  HB3 SER A  10      -7.194 -21.451 -23.980  1.00 91.06           H  
ATOM    153  O   SER A  10      -5.194 -19.488 -24.546  1.00 91.06           O  
ATOM    154  OG  SER A  10      -6.985 -22.899 -22.529  1.00 91.06           O  
ATOM    155  HG  SER A  10      -7.436 -22.371 -21.866  1.00 91.06           H  
ATOM    156  N   ARG A  11      -3.319 -20.525 -23.862  1.00 88.50           N  
ATOM    157  H   ARG A  11      -2.937 -21.214 -23.230  1.00 88.50           H  
ATOM    158  CA  ARG A  11      -2.394 -19.857 -24.783  1.00 88.50           C  
ATOM    159  HA  ARG A  11      -2.946 -19.176 -25.432  1.00 88.50           H  
ATOM    160  C   ARG A  11      -1.706 -20.887 -25.670  1.00 88.50           C  
ATOM    161  CB  ARG A  11      -1.363 -19.045 -23.989  1.00 88.50           C  
ATOM    162  HB2 ARG A  11      -0.864 -19.726 -23.299  1.00 88.50           H  
ATOM    163  HB3 ARG A  11      -0.623 -18.646 -24.682  1.00 88.50           H  
ATOM    164  O   ARG A  11      -1.324 -21.958 -25.200  1.00 88.50           O  
ATOM    165  CG  ARG A  11      -1.970 -17.888 -23.177  1.00 88.50           C  
ATOM    166  HG2 ARG A  11      -2.501 -17.201 -23.836  1.00 88.50           H  
ATOM    167  HG3 ARG A  11      -2.677 -18.296 -22.455  1.00 88.50           H  
ATOM    168  CD  ARG A  11      -0.876 -17.134 -22.410  1.00 88.50           C  
ATOM    169  HD2 ARG A  11      -1.336 -16.521 -21.634  1.00 88.50           H  
ATOM    170  HD3 ARG A  11      -0.261 -17.863 -21.883  1.00 88.50           H  
ATOM    171  NE  ARG A  11      -0.024 -16.309 -23.294  1.00 88.50           N  
ATOM    172  HE  ARG A  11       0.649 -16.804 -23.861  1.00 88.50           H  
ATOM    173  NH1 ARG A  11      -0.852 -14.228 -22.730  1.00 88.50           N  
ATOM    174 HH11 ARG A  11      -1.619 -14.651 -22.227  1.00 88.50           H  
ATOM    175 HH12 ARG A  11      -0.881 -13.230 -22.888  1.00 88.50           H  
ATOM    176  NH2 ARG A  11       0.832 -14.400 -24.181  1.00 88.50           N  
ATOM    177 HH21 ARG A  11       1.495 -14.948 -24.710  1.00 88.50           H  
ATOM    178 HH22 ARG A  11       0.874 -13.393 -24.239  1.00 88.50           H  
ATOM    179  CZ  ARG A  11      -0.026 -14.988 -23.393  1.00 88.50           C  
ATOM    180  N   SER A  12      -1.507 -20.559 -26.941  1.00 81.56           N  
ATOM    181  H   SER A  12      -1.826 -19.660 -27.273  1.00 81.56           H  
ATOM    182  CA  SER A  12      -0.549 -21.262 -27.800  1.00 81.56           C  
ATOM    183  HA  SER A  12      -0.765 -22.330 -27.794  1.00 81.56           H  
ATOM    184  C   SER A  12       0.872 -21.043 -27.278  1.00 81.56           C  
ATOM    185  CB  SER A  12      -0.671 -20.752 -29.241  1.00 81.56           C  
ATOM    186  HB2 SER A  12       0.157 -21.127 -29.842  1.00 81.56           H  
ATOM    187  HB3 SER A  12      -1.606 -21.117 -29.666  1.00 81.56           H  
ATOM    188  O   SER A  12       1.177 -19.965 -26.768  1.00 81.56           O  
ATOM    189  OG  SER A  12      -0.689 -19.336 -29.264  1.00 81.56           O  
ATOM    190  HG  SER A  12       0.198 -19.015 -29.083  1.00 81.56           H  
ATOM    191  N   GLY A  13       1.748 -22.041 -27.402  1.00 70.38           N  
ATOM    192  H   GLY A  13       1.495 -22.883 -27.900  1.00 70.38           H  
ATOM    193  CA  GLY A  13       3.170 -21.826 -27.158  1.00 70.38           C  
ATOM    194  HA2 GLY A  13       3.694 -22.782 -27.147  1.00 70.38           H  
ATOM    195  HA3 GLY A  13       3.309 -21.337 -26.194  1.00 70.38           H  
ATOM    196  C   GLY A  13       3.778 -20.954 -28.255  1.00 70.38           C  
ATOM    197  O   GLY A  13       3.425 -21.089 -29.429  1.00 70.38           O  
ATOM    198  N   ASP A  14       4.704 -20.077 -27.877  1.00 62.06           N  
ATOM    199  H   ASP A  14       4.882 -19.903 -26.898  1.00 62.06           H  
ATOM    200  CA  ASP A  14       5.491 -19.302 -28.835  1.00 62.06           C  
ATOM    201  HA  ASP A  14       4.802 -18.703 -29.430  1.00 62.06           H  
ATOM    202  C   ASP A  14       6.261 -20.242 -29.783  1.00 62.06           C  
ATOM    203  CB  ASP A  14       6.415 -18.332 -28.082  1.00 62.06           C  
ATOM    204  HB2 ASP A  14       7.204 -18.899 -27.589  1.00 62.06           H  
ATOM    205  HB3 ASP A  14       6.877 -17.648 -28.795  1.00 62.06           H  
ATOM    206  O   ASP A  14       6.568 -21.388 -29.435  1.00 62.06           O  
ATOM    207  CG  ASP A  14       5.628 -17.531 -27.038  1.00 62.06           C  
ATOM    208  OD1 ASP A  14       4.775 -16.714 -27.448  1.00 62.06           O  
ATOM    209  OD2 ASP A  14       5.786 -17.850 -25.835  1.00 62.06           O  
ATOM    210  N   SER A  15       6.530 -19.779 -31.006  1.00 65.44           N  
ATOM    211  H   SER A  15       6.333 -18.807 -31.196  1.00 65.44           H  
ATOM    212  CA  SER A  15       7.249 -20.537 -32.048  1.00 65.44           C  
ATOM    213  HA  SER A  15       7.147 -19.969 -32.973  1.00 65.44           H  
ATOM    214  C   SER A  15       6.678 -21.934 -32.365  1.00 65.44           C  
ATOM    215  CB  SER A  15       8.751 -20.578 -31.737  1.00 65.44           C  
ATOM    216  HB2 SER A  15       9.283 -21.057 -32.559  1.00 65.44           H  
ATOM    217  HB3 SER A  15       8.919 -21.149 -30.823  1.00 65.44           H  
ATOM    218  O   SER A  15       7.420 -22.842 -32.733  1.00 65.44           O  
ATOM    219  OG  SER A  15       9.237 -19.258 -31.572  1.00 65.44           O  
ATOM    220  HG  SER A  15      10.163 -19.299 -31.321  1.00 65.44           H  
ATOM    221  N   GLY A  16       5.359 -22.123 -32.232  1.00 65.00           N  
ATOM    222  H   GLY A  16       4.808 -21.365 -31.853  1.00 65.00           H  
ATOM    223  CA  GLY A  16       4.683 -23.394 -32.532  1.00 65.00           C  
ATOM    224  HA2 GLY A  16       3.646 -23.184 -32.795  1.00 65.00           H  
ATOM    225  HA3 GLY A  16       5.162 -23.869 -33.388  1.00 65.00           H  
ATOM    226  C   GLY A  16       4.671 -24.404 -31.378  1.00 65.00           C  
ATOM    227  O   GLY A  16       4.320 -25.566 -31.583  1.00 65.00           O  
ATOM    228  N   GLY A  17       5.036 -23.985 -30.162  1.00 65.44           N  
ATOM    229  H   GLY A  17       5.355 -23.032 -30.059  1.00 65.44           H  
ATOM    230  CA  GLY A  17       4.957 -24.830 -28.973  1.00 65.44           C  
ATOM    231  HA2 GLY A  17       5.558 -25.722 -29.146  1.00 65.44           H  
ATOM    232  HA3 GLY A  17       5.380 -24.294 -28.124  1.00 65.44           H  
ATOM    233  C   GLY A  17       3.524 -25.261 -28.619  1.00 65.44           C  
ATOM    234  O   GLY A  17       2.543 -24.569 -28.900  1.00 65.44           O  
ATOM    235  N   SER A  18       3.405 -26.400 -27.932  1.00 75.25           N  
ATOM    236  H   SER A  18       4.243 -26.919 -27.711  1.00 75.25           H  
ATOM    237  CA  SER A  18       2.122 -26.947 -27.469  1.00 75.25           C  
ATOM    238  HA  SER A  18       1.543 -27.246 -28.342  1.00 75.25           H  
ATOM    239  C   SER A  18       1.305 -25.932 -26.661  1.00 75.25           C  
ATOM    240  CB  SER A  18       2.362 -28.183 -26.595  1.00 75.25           C  
ATOM    241  HB2 SER A  18       1.405 -28.580 -26.256  1.00 75.25           H  
ATOM    242  HB3 SER A  18       2.876 -28.950 -27.175  1.00 75.25           H  
ATOM    243  O   SER A  18       1.855 -25.235 -25.801  1.00 75.25           O  
ATOM    244  OG  SER A  18       3.152 -27.831 -25.474  1.00 75.25           O  
ATOM    245  HG  SER A  18       2.821 -26.990 -25.149  1.00 75.25           H  
ATOM    246  N   ALA A  19      -0.013 -25.911 -26.877  1.00 85.38           N  
ATOM    247  H   ALA A  19      -0.403 -26.508 -27.592  1.00 85.38           H  
ATOM    248  CA  ALA A  19      -0.930 -25.096 -26.089  1.00 85.38           C  
ATOM    249  HA  ALA A  19      -0.644 -24.054 -26.232  1.00 85.38           H  
ATOM    250  C   ALA A  19      -0.828 -25.409 -24.584  1.00 85.38           C  
ATOM    251  CB  ALA A  19      -2.358 -25.279 -26.615  1.00 85.38           C  
ATOM    252  HB1 ALA A  19      -2.675 -26.313 -26.483  1.00 85.38           H  
ATOM    253  HB2 ALA A  19      -2.400 -25.018 -27.673  1.00 85.38           H  
ATOM    254  HB3 ALA A  19      -3.036 -24.626 -26.066  1.00 85.38           H  
ATOM    255  O   ALA A  19      -0.611 -26.553 -24.177  1.00 85.38           O  
ATOM    256  N   TYR A  20      -0.985 -24.382 -23.755  1.00 89.19           N  
ATOM    257  H   TYR A  20      -1.175 -23.472 -24.150  1.00 89.19           H  
ATOM    258  CA  TYR A  20      -0.840 -24.461 -22.307  1.00 89.19           C  
ATOM    259  HA  TYR A  20      -0.989 -25.494 -21.996  1.00 89.19           H  
ATOM    260  C   TYR A  20      -1.881 -23.603 -21.590  1.00 89.19           C  
ATOM    261  CB  TYR A  20       0.582 -24.038 -21.913  1.00 89.19           C  
ATOM    262  HB2 TYR A  20       0.736 -24.287 -20.863  1.00 89.19           H  
ATOM    263  HB3 TYR A  20       1.296 -24.628 -22.487  1.00 89.19           H  
ATOM    264  O   TYR A  20      -2.381 -22.617 -22.127  1.00 89.19           O  
ATOM    265  CG  TYR A  20       0.892 -22.562 -22.109  1.00 89.19           C  
ATOM    266  CD1 TYR A  20       1.358 -22.091 -23.353  1.00 89.19           C  
ATOM    267  HD1 TYR A  20       1.433 -22.763 -24.195  1.00 89.19           H  
ATOM    268  CD2 TYR A  20       0.731 -21.661 -21.038  1.00 89.19           C  
ATOM    269  HD2 TYR A  20       0.335 -22.008 -20.095  1.00 89.19           H  
ATOM    270  CE1 TYR A  20       1.720 -20.738 -23.501  1.00 89.19           C  
ATOM    271  HE1 TYR A  20       2.084 -20.365 -24.447  1.00 89.19           H  
ATOM    272  CE2 TYR A  20       1.116 -20.314 -21.179  1.00 89.19           C  
ATOM    273  HE2 TYR A  20       1.040 -19.636 -20.341  1.00 89.19           H  
ATOM    274  OH  TYR A  20       2.113 -18.589 -22.517  1.00 89.19           O  
ATOM    275  HH  TYR A  20       2.033 -18.077 -21.709  1.00 89.19           H  
ATOM    276  CZ  TYR A  20       1.640 -19.858 -22.404  1.00 89.19           C  
ATOM    277  N   VAL A  21      -2.162 -23.956 -20.336  1.00 94.19           N  
ATOM    278  H   VAL A  21      -1.715 -24.777 -19.954  1.00 94.19           H  
ATOM    279  CA  VAL A  21      -2.978 -23.133 -19.436  1.00 94.19           C  
ATOM    280  HA  VAL A  21      -3.667 -22.529 -20.026  1.00 94.19           H  
ATOM    281  C   VAL A  21      -2.066 -22.190 -18.655  1.00 94.19           C  
ATOM    282  CB  VAL A  21      -3.826 -24.002 -18.494  1.00 94.19           C  
ATOM    283  HB  VAL A  21      -3.169 -24.596 -17.859  1.00 94.19           H  
ATOM    284  O   VAL A  21      -1.160 -22.646 -17.946  1.00 94.19           O  
ATOM    285  CG1 VAL A  21      -4.709 -23.130 -17.601  1.00 94.19           C  
ATOM    286 HG11 VAL A  21      -4.105 -22.485 -16.962  1.00 94.19           H  
ATOM    287 HG12 VAL A  21      -5.363 -22.509 -18.214  1.00 94.19           H  
ATOM    288 HG13 VAL A  21      -5.322 -23.761 -16.958  1.00 94.19           H  
ATOM    289  CG2 VAL A  21      -4.736 -24.959 -19.276  1.00 94.19           C  
ATOM    290 HG21 VAL A  21      -5.386 -24.391 -19.942  1.00 94.19           H  
ATOM    291 HG22 VAL A  21      -5.357 -25.530 -18.586  1.00 94.19           H  
ATOM    292 HG23 VAL A  21      -4.145 -25.658 -19.869  1.00 94.19           H  
ATOM    293  N   ALA A  22      -2.307 -20.889 -18.789  1.00 96.12           N  
ATOM    294  H   ALA A  22      -3.065 -20.604 -19.393  1.00 96.12           H  
ATOM    295  CA  ALA A  22      -1.740 -19.853 -17.941  1.00 96.12           C  
ATOM    296  HA  ALA A  22      -0.801 -20.213 -17.520  1.00 96.12           H  
ATOM    297  C   ALA A  22      -2.696 -19.529 -16.785  1.00 96.12           C  
ATOM    298  CB  ALA A  22      -1.433 -18.610 -18.781  1.00 96.12           C  
ATOM    299  HB1 ALA A  22      -0.921 -18.887 -19.702  1.00 96.12           H  
ATOM    300  HB2 ALA A  22      -2.368 -18.112 -19.037  1.00 96.12           H  
ATOM    301  HB3 ALA A  22      -0.817 -17.921 -18.204  1.00 96.12           H  
ATOM    302  O   ALA A  22      -3.917 -19.548 -16.939  1.00 96.12           O  
ATOM    303  N   TYR A  23      -2.116 -19.224 -15.631  1.00 96.62           N  
ATOM    304  H   TYR A  23      -1.107 -19.228 -15.595  1.00 96.62           H  
ATOM    305  CA  TYR A  23      -2.796 -18.832 -14.406  1.00 96.62           C  
ATOM    306  HA  TYR A  23      -3.871 -18.984 -14.504  1.00 96.62           H  
ATOM    307  C   TYR A  23      -2.531 -17.341 -14.198  1.00 96.62           C  
ATOM    308  CB  TYR A  23      -2.278 -19.712 -13.253  1.00 96.62           C  
ATOM    309  HB2 TYR A  23      -2.698 -19.355 -12.312  1.00 96.62           H  
ATOM    310  HB3 TYR A  23      -1.196 -19.603 -13.177  1.00 96.62           H  
ATOM    311  O   TYR A  23      -1.371 -16.930 -14.089  1.00 96.62           O  
ATOM    312  CG  TYR A  23      -2.616 -21.185 -13.426  1.00 96.62           C  
ATOM    313  CD1 TYR A  23      -3.786 -21.726 -12.855  1.00 96.62           C  
ATOM    314  HD1 TYR A  23      -4.423 -21.106 -12.242  1.00 96.62           H  
ATOM    315  CD2 TYR A  23      -1.804 -21.989 -14.249  1.00 96.62           C  
ATOM    316  HD2 TYR A  23      -0.919 -21.563 -14.698  1.00 96.62           H  
ATOM    317  CE1 TYR A  23      -4.160 -23.057 -13.134  1.00 96.62           C  
ATOM    318  HE1 TYR A  23      -5.082 -23.462 -12.743  1.00 96.62           H  
ATOM    319  CE2 TYR A  23      -2.194 -23.301 -14.568  1.00 96.62           C  
ATOM    320  HE2 TYR A  23      -1.611 -23.876 -15.271  1.00 96.62           H  
ATOM    321  OH  TYR A  23      -3.786 -25.070 -14.394  1.00 96.62           O  
ATOM    322  HH  TYR A  23      -3.415 -25.297 -15.250  1.00 96.62           H  
ATOM    323  CZ  TYR A  23      -3.380 -23.830 -14.018  1.00 96.62           C  
ATOM    324  N   ASN A  24      -3.594 -16.538 -14.192  1.00 94.94           N  
ATOM    325  H   ASN A  24      -4.519 -16.936 -14.275  1.00 94.94           H  
ATOM    326  CA  ASN A  24      -3.501 -15.083 -14.143  1.00 94.94           C  
ATOM    327  HA  ASN A  24      -2.584 -14.753 -14.632  1.00 94.94           H  
ATOM    328  C   ASN A  24      -3.416 -14.653 -12.675  1.00 94.94           C  
ATOM    329  CB  ASN A  24      -4.696 -14.489 -14.926  1.00 94.94           C  
ATOM    330  HB2 ASN A  24      -4.792 -13.427 -14.701  1.00 94.94           H  
ATOM    331  HB3 ASN A  24      -5.619 -14.968 -14.600  1.00 94.94           H  
ATOM    332  O   ASN A  24      -4.429 -14.593 -11.986  1.00 94.94           O  
ATOM    333  CG  ASN A  24      -4.556 -14.645 -16.440  1.00 94.94           C  
ATOM    334  ND2 ASN A  24      -5.397 -14.028 -17.238  1.00 94.94           N  
ATOM    335 HD21 ASN A  24      -5.276 -14.170 -18.231  1.00 94.94           H  
ATOM    336 HD22 ASN A  24      -6.204 -13.525 -16.899  1.00 94.94           H  
ATOM    337  OD1 ASN A  24      -3.654 -15.307 -16.934  1.00 94.94           O  
ATOM    338  N   ILE A  25      -2.205 -14.397 -12.172  1.00 94.50           N  
ATOM    339  H   ILE A  25      -1.420 -14.377 -12.807  1.00 94.50           H  
ATOM    340  CA  ILE A  25      -1.971 -13.977 -10.786  1.00 94.50           C  
ATOM    341  HA  ILE A  25      -2.664 -14.518 -10.142  1.00 94.50           H  
ATOM    342  C   ILE A  25      -2.276 -12.486 -10.667  1.00 94.50           C  
ATOM    343  CB  ILE A  25      -0.539 -14.309 -10.306  1.00 94.50           C  
ATOM    344  HB  ILE A  25       0.170 -13.825 -10.978  1.00 94.50           H  
ATOM    345  O   ILE A  25      -1.597 -11.638 -11.250  1.00 94.50           O  
ATOM    346  CG1 ILE A  25      -0.305 -15.837 -10.350  1.00 94.50           C  
ATOM    347 HG12 ILE A  25      -1.007 -16.325  -9.675  1.00 94.50           H  
ATOM    348 HG13 ILE A  25      -0.498 -16.203 -11.358  1.00 94.50           H  
ATOM    349  CG2 ILE A  25      -0.309 -13.767  -8.877  1.00 94.50           C  
ATOM    350 HG21 ILE A  25      -1.001 -14.241  -8.181  1.00 94.50           H  
ATOM    351 HG22 ILE A  25      -0.451 -12.687  -8.844  1.00 94.50           H  
ATOM    352 HG23 ILE A  25       0.717 -13.953  -8.559  1.00 94.50           H  
ATOM    353  CD1 ILE A  25       1.107 -16.289  -9.965  1.00 94.50           C  
ATOM    354 HD11 ILE A  25       1.844 -15.827 -10.623  1.00 94.50           H  
ATOM    355 HD12 ILE A  25       1.328 -16.039  -8.928  1.00 94.50           H  
ATOM    356 HD13 ILE A  25       1.160 -17.373 -10.065  1.00 94.50           H  
ATOM    357  N   HIS A  26      -3.290 -12.168  -9.872  1.00 88.50           N  
ATOM    358  H   HIS A  26      -3.783 -12.923  -9.416  1.00 88.50           H  
ATOM    359  CA  HIS A  26      -3.663 -10.809  -9.518  1.00 88.50           C  
ATOM    360  HA  HIS A  26      -3.218 -10.130 -10.245  1.00 88.50           H  
ATOM    361  C   HIS A  26      -3.117 -10.456  -8.135  1.00 88.50           C  
ATOM    362  CB  HIS A  26      -5.187 -10.632  -9.579  1.00 88.50           C  
ATOM    363  HB2 HIS A  26      -5.668 -11.460  -9.058  1.00 88.50           H  
ATOM    364  HB3 HIS A  26      -5.446  -9.710  -9.057  1.00 88.50           H  
ATOM    365  O   HIS A  26      -3.382 -11.162  -7.158  1.00 88.50           O  
ATOM    366  CG  HIS A  26      -5.753 -10.544 -10.974  1.00 88.50           C  
ATOM    367  CD2 HIS A  26      -5.450 -11.345 -12.042  1.00 88.50           C  
ATOM    368  HD2 HIS A  26      -4.745 -12.164 -12.053  1.00 88.50           H  
ATOM    369  ND1 HIS A  26      -6.705  -9.647 -11.407  1.00 88.50           N  
ATOM    370  HD1 HIS A  26      -7.110  -8.888 -10.877  1.00 88.50           H  
ATOM    371  CE1 HIS A  26      -6.973  -9.912 -12.695  1.00 88.50           C  
ATOM    372  HE1 HIS A  26      -7.687  -9.381 -13.306  1.00 88.50           H  
ATOM    373  NE2 HIS A  26      -6.214 -10.925 -13.131  1.00 88.50           N  
ATOM    374  N   VAL A  27      -2.428  -9.318  -8.046  1.00 87.06           N  
ATOM    375  H   VAL A  27      -2.343  -8.757  -8.881  1.00 87.06           H  
ATOM    376  CA  VAL A  27      -1.992  -8.712  -6.787  1.00 87.06           C  
ATOM    377  HA  VAL A  27      -2.157  -9.429  -5.984  1.00 87.06           H  
ATOM    378  C   VAL A  27      -2.857  -7.485  -6.522  1.00 87.06           C  
ATOM    379  CB  VAL A  27      -0.487  -8.397  -6.773  1.00 87.06           C  
ATOM    380  HB  VAL A  27      -0.245  -7.704  -7.579  1.00 87.06           H  
ATOM    381  O   VAL A  27      -2.971  -6.580  -7.346  1.00 87.06           O  
ATOM    382  CG1 VAL A  27      -0.076  -7.777  -5.432  1.00 87.06           C  
ATOM    383 HG11 VAL A  27      -0.362  -8.431  -4.608  1.00 87.06           H  
ATOM    384 HG12 VAL A  27       1.006  -7.645  -5.418  1.00 87.06           H  
ATOM    385 HG13 VAL A  27      -0.540  -6.797  -5.315  1.00 87.06           H  
ATOM    386  CG2 VAL A  27       0.327  -9.684  -6.944  1.00 87.06           C  
ATOM    387 HG21 VAL A  27       0.089 -10.169  -7.891  1.00 87.06           H  
ATOM    388 HG22 VAL A  27       1.393  -9.454  -6.937  1.00 87.06           H  
ATOM    389 HG23 VAL A  27       0.099 -10.373  -6.131  1.00 87.06           H  
ATOM    390  N   ASN A  28      -3.523  -7.475  -5.369  1.00 77.38           N  
ATOM    391  H   ASN A  28      -3.363  -8.255  -4.747  1.00 77.38           H  
ATOM    392  CA  ASN A  28      -4.507  -6.468  -4.977  1.00 77.38           C  
ATOM    393  HA  ASN A  28      -5.029  -6.855  -4.101  1.00 77.38           H  
ATOM    394  C   ASN A  28      -5.603  -6.251  -6.049  1.00 77.38           C  
ATOM    395  CB  ASN A  28      -3.777  -5.190  -4.531  1.00 77.38           C  
ATOM    396  HB2 ASN A  28      -4.512  -4.507  -4.103  1.00 77.38           H  
ATOM    397  HB3 ASN A  28      -3.344  -4.709  -5.408  1.00 77.38           H  
ATOM    398  O   ASN A  28      -6.040  -5.135  -6.293  1.00 77.38           O  
ATOM    399  CG  ASN A  28      -2.695  -5.423  -3.488  1.00 77.38           C  
ATOM    400  ND2 ASN A  28      -1.534  -4.841  -3.684  1.00 77.38           N  
ATOM    401 HD21 ASN A  28      -0.787  -5.031  -3.033  1.00 77.38           H  
ATOM    402 HD22 ASN A  28      -1.369  -4.339  -4.546  1.00 77.38           H  
ATOM    403  OD1 ASN A  28      -2.865  -6.121  -2.493  1.00 77.38           O  
ATOM    404  N   GLY A  29      -6.035  -7.328  -6.717  1.00 74.44           N  
ATOM    405  H   GLY A  29      -5.566  -8.205  -6.544  1.00 74.44           H  
ATOM    406  CA  GLY A  29      -7.083  -7.299  -7.748  1.00 74.44           C  
ATOM    407  HA2 GLY A  29      -7.540  -8.286  -7.814  1.00 74.44           H  
ATOM    408  HA3 GLY A  29      -7.853  -6.588  -7.449  1.00 74.44           H  
ATOM    409  C   GLY A  29      -6.614  -6.904  -9.155  1.00 74.44           C  
ATOM    410  O   GLY A  29      -7.336  -7.174 -10.114  1.00 74.44           O  
ATOM    411  N   VAL A  30      -5.407  -6.354  -9.311  1.00 77.88           N  
ATOM    412  H   VAL A  30      -4.832  -6.210  -8.493  1.00 77.88           H  
ATOM    413  CA  VAL A  30      -4.801  -6.028 -10.614  1.00 77.88           C  
ATOM    414  HA  VAL A  30      -5.593  -5.850 -11.340  1.00 77.88           H  
ATOM    415  C   VAL A  30      -3.958  -7.206 -11.098  1.00 77.88           C  
ATOM    416  CB  VAL A  30      -3.946  -4.745 -10.521  1.00 77.88           C  
ATOM    417  HB  VAL A  30      -3.112  -4.915  -9.841  1.00 77.88           H  
ATOM    418  O   VAL A  30      -3.237  -7.804 -10.303  1.00 77.88           O  
ATOM    419  CG1 VAL A  30      -3.385  -4.334 -11.890  1.00 77.88           C  
ATOM    420 HG11 VAL A  30      -4.192  -4.202 -12.610  1.00 77.88           H  
ATOM    421 HG12 VAL A  30      -2.685  -5.086 -12.255  1.00 77.88           H  
ATOM    422 HG13 VAL A  30      -2.835  -3.397 -11.798  1.00 77.88           H  
ATOM    423  CG2 VAL A  30      -4.770  -3.563  -9.989  1.00 77.88           C  
ATOM    424 HG21 VAL A  30      -4.159  -2.661  -9.975  1.00 77.88           H  
ATOM    425 HG22 VAL A  30      -5.641  -3.396 -10.623  1.00 77.88           H  
ATOM    426 HG23 VAL A  30      -5.101  -3.761  -8.970  1.00 77.88           H  
ATOM    427  N   LEU A  31      -4.021  -7.537 -12.391  1.00 88.12           N  
ATOM    428  H   LEU A  31      -4.622  -7.003 -13.003  1.00 88.12           H  
ATOM    429  CA  LEU A  31      -3.159  -8.559 -12.993  1.00 88.12           C  
ATOM    430  HA  LEU A  31      -3.335  -9.506 -12.483  1.00 88.12           H  
ATOM    431  C   LEU A  31      -1.682  -8.173 -12.827  1.00 88.12           C  
ATOM    432  CB  LEU A  31      -3.522  -8.725 -14.481  1.00 88.12           C  
ATOM    433  HB2 LEU A  31      -4.563  -9.034 -14.562  1.00 88.12           H  
ATOM    434  HB3 LEU A  31      -3.414  -7.757 -14.970  1.00 88.12           H  
ATOM    435  O   LEU A  31      -1.240  -7.175 -13.392  1.00 88.12           O  
ATOM    436  CG  LEU A  31      -2.632  -9.747 -15.219  1.00 88.12           C  
ATOM    437  HG  LEU A  31      -1.580  -9.491 -15.097  1.00 88.12           H  
ATOM    438  CD1 LEU A  31      -2.855 -11.171 -14.719  1.00 88.12           C  
ATOM    439 HD11 LEU A  31      -2.526 -11.266 -13.684  1.00 88.12           H  
ATOM    440 HD12 LEU A  31      -3.917 -11.410 -14.781  1.00 88.12           H  
ATOM    441 HD13 LEU A  31      -2.285 -11.879 -15.321  1.00 88.12           H  
ATOM    442  CD2 LEU A  31      -2.943  -9.720 -16.712  1.00 88.12           C  
ATOM    443 HD21 LEU A  31      -2.772  -8.717 -17.104  1.00 88.12           H  
ATOM    444 HD22 LEU A  31      -3.978 -10.020 -16.880  1.00 88.12           H  
ATOM    445 HD23 LEU A  31      -2.275 -10.421 -17.213  1.00 88.12           H  
ATOM    446  N   HIS A  32      -0.926  -8.989 -12.092  1.00 92.38           N  
ATOM    447  H   HIS A  32      -1.357  -9.809 -11.689  1.00 92.38           H  
ATOM    448  CA  HIS A  32       0.516  -8.824 -11.909  1.00 92.38           C  
ATOM    449  HA  HIS A  32       0.791  -7.777 -12.032  1.00 92.38           H  
ATOM    450  C   HIS A  32       1.282  -9.615 -12.968  1.00 92.38           C  
ATOM    451  CB  HIS A  32       0.894  -9.244 -10.482  1.00 92.38           C  
ATOM    452  HB2 HIS A  32       0.296  -8.658  -9.783  1.00 92.38           H  
ATOM    453  HB3 HIS A  32       0.664 -10.298 -10.329  1.00 92.38           H  
ATOM    454  O   HIS A  32       2.066  -9.052 -13.729  1.00 92.38           O  
ATOM    455  CG  HIS A  32       2.345  -9.005 -10.164  1.00 92.38           C  
ATOM    456  CD2 HIS A  32       3.352  -9.921 -10.258  1.00 92.38           C  
ATOM    457  HD2 HIS A  32       3.255 -10.956 -10.552  1.00 92.38           H  
ATOM    458  ND1 HIS A  32       2.886  -7.769  -9.821  1.00 92.38           N  
ATOM    459  CE1 HIS A  32       4.213  -7.959  -9.734  1.00 92.38           C  
ATOM    460  HE1 HIS A  32       4.938  -7.182  -9.537  1.00 92.38           H  
ATOM    461  NE2 HIS A  32       4.519  -9.244  -9.979  1.00 92.38           N  
ATOM    462  HE2 HIS A  32       5.459  -9.595 -10.093  1.00 92.38           H  
ATOM    463  N   CYS A  33       1.009 -10.918 -13.067  1.00 94.56           N  
ATOM    464  H   CYS A  33       0.312 -11.322 -12.458  1.00 94.56           H  
ATOM    465  CA  CYS A  33       1.660 -11.798 -14.032  1.00 94.56           C  
ATOM    466  HA  CYS A  33       1.893 -11.211 -14.920  1.00 94.56           H  
ATOM    467  C   CYS A  33       0.759 -12.957 -14.482  1.00 94.56           C  
ATOM    468  CB  CYS A  33       2.998 -12.287 -13.456  1.00 94.56           C  
ATOM    469  HB2 CYS A  33       3.607 -11.421 -13.197  1.00 94.56           H  
ATOM    470  HB3 CYS A  33       3.523 -12.860 -14.220  1.00 94.56           H  
ATOM    471  O   CYS A  33      -0.252 -13.278 -13.858  1.00 94.56           O  
ATOM    472  SG  CYS A  33       2.776 -13.327 -11.985  1.00 94.56           S  
ATOM    473  HG  CYS A  33       4.074 -13.511 -11.729  1.00 94.56           H  
ATOM    474  N   ARG A  34       1.144 -13.604 -15.581  1.00 95.56           N  
ATOM    475  H   ARG A  34       1.980 -13.275 -16.044  1.00 95.56           H  
ATOM    476  CA  ARG A  34       0.547 -14.831 -16.107  1.00 95.56           C  
ATOM    477  HA  ARG A  34      -0.287 -15.151 -15.483  1.00 95.56           H  
ATOM    478  C   ARG A  34       1.610 -15.913 -16.118  1.00 95.56           C  
ATOM    479  CB  ARG A  34       0.056 -14.615 -17.535  1.00 95.56           C  
ATOM    480  HB2 ARG A  34      -0.385 -15.550 -17.880  1.00 95.56           H  
ATOM    481  HB3 ARG A  34       0.908 -14.384 -18.174  1.00 95.56           H  
ATOM    482  O   ARG A  34       2.623 -15.766 -16.794  1.00 95.56           O  
ATOM    483  CG  ARG A  34      -0.975 -13.499 -17.686  1.00 95.56           C  
ATOM    484  HG2 ARG A  34      -0.549 -12.531 -17.420  1.00 95.56           H  
ATOM    485  HG3 ARG A  34      -1.839 -13.690 -17.051  1.00 95.56           H  
ATOM    486  CD  ARG A  34      -1.366 -13.513 -19.161  1.00 95.56           C  
ATOM    487  HD2 ARG A  34      -1.696 -14.521 -19.409  1.00 95.56           H  
ATOM    488  HD3 ARG A  34      -0.497 -13.285 -19.779  1.00 95.56           H  
ATOM    489  NE  ARG A  34      -2.460 -12.593 -19.459  1.00 95.56           N  
ATOM    490  HE  ARG A  34      -3.357 -13.044 -19.563  1.00 95.56           H  
ATOM    491  NH1 ARG A  34      -1.243 -10.675 -19.799  1.00 95.56           N  
ATOM    492 HH11 ARG A  34      -0.404 -11.167 -19.527  1.00 95.56           H  
ATOM    493 HH12 ARG A  34      -1.194  -9.696 -20.041  1.00 95.56           H  
ATOM    494  NH2 ARG A  34      -3.468 -10.688 -20.090  1.00 95.56           N  
ATOM    495 HH21 ARG A  34      -3.452  -9.711 -20.343  1.00 95.56           H  
ATOM    496 HH22 ARG A  34      -4.320 -11.230 -20.075  1.00 95.56           H  
ATOM    497  CZ  ARG A  34      -2.379 -11.322 -19.777  1.00 95.56           C  
ATOM    498  N   VAL A  35       1.380 -17.009 -15.406  1.00 96.75           N  
ATOM    499  H   VAL A  35       0.523 -17.066 -14.875  1.00 96.75           H  
ATOM    500  CA  VAL A  35       2.386 -18.071 -15.256  1.00 96.75           C  
ATOM    501  HA  VAL A  35       3.196 -17.898 -15.965  1.00 96.75           H  
ATOM    502  C   VAL A  35       1.820 -19.439 -15.593  1.00 96.75           C  
ATOM    503  CB  VAL A  35       3.031 -18.057 -13.859  1.00 96.75           C  
ATOM    504  HB  VAL A  35       3.714 -18.904 -13.788  1.00 96.75           H  
ATOM    505  O   VAL A  35       0.643 -19.724 -15.377  1.00 96.75           O  
ATOM    506  CG1 VAL A  35       3.848 -16.781 -13.640  1.00 96.75           C  
ATOM    507 HG11 VAL A  35       3.198 -15.906 -13.646  1.00 96.75           H  
ATOM    508 HG12 VAL A  35       4.590 -16.677 -14.432  1.00 96.75           H  
ATOM    509 HG13 VAL A  35       4.365 -16.827 -12.681  1.00 96.75           H  
ATOM    510  CG2 VAL A  35       2.001 -18.182 -12.737  1.00 96.75           C  
ATOM    511 HG21 VAL A  35       1.312 -17.337 -12.755  1.00 96.75           H  
ATOM    512 HG22 VAL A  35       2.522 -18.189 -11.779  1.00 96.75           H  
ATOM    513 HG23 VAL A  35       1.435 -19.107 -12.845  1.00 96.75           H  
ATOM    514  N   ARG A  36       2.662 -20.324 -16.123  1.00 95.56           N  
ATOM    515  H   ARG A  36       3.608 -20.014 -16.291  1.00 95.56           H  
ATOM    516  CA  ARG A  36       2.327 -21.738 -16.329  1.00 95.56           C  
ATOM    517  HA  ARG A  36       1.284 -21.800 -16.639  1.00 95.56           H  
ATOM    518  C   ARG A  36       2.475 -22.496 -15.011  1.00 95.56           C  
ATOM    519  CB  ARG A  36       3.205 -22.352 -17.437  1.00 95.56           C  
ATOM    520  HB2 ARG A  36       2.802 -23.331 -17.695  1.00 95.56           H  
ATOM    521  HB3 ARG A  36       4.220 -22.485 -17.061  1.00 95.56           H  
ATOM    522  O   ARG A  36       3.332 -22.167 -14.191  1.00 95.56           O  
ATOM    523  CG  ARG A  36       3.267 -21.479 -18.701  1.00 95.56           C  
ATOM    524  HG2 ARG A  36       2.260 -21.135 -18.935  1.00 95.56           H  
ATOM    525  HG3 ARG A  36       3.886 -20.605 -18.500  1.00 95.56           H  
ATOM    526  CD  ARG A  36       3.858 -22.226 -19.908  1.00 95.56           C  
ATOM    527  HD2 ARG A  36       4.775 -22.725 -19.595  1.00 95.56           H  
ATOM    528  HD3 ARG A  36       3.143 -22.978 -20.242  1.00 95.56           H  
ATOM    529  NE  ARG A  36       4.181 -21.301 -21.015  1.00 95.56           N  
ATOM    530  HE  ARG A  36       4.205 -20.316 -20.792  1.00 95.56           H  
ATOM    531  NH1 ARG A  36       4.542 -22.837 -22.689  1.00 95.56           N  
ATOM    532 HH11 ARG A  36       4.762 -23.020 -23.658  1.00 95.56           H  
ATOM    533 HH12 ARG A  36       4.224 -23.577 -22.079  1.00 95.56           H  
ATOM    534  NH2 ARG A  36       4.844 -20.668 -23.106  1.00 95.56           N  
ATOM    535 HH21 ARG A  36       4.795 -19.690 -22.860  1.00 95.56           H  
ATOM    536 HH22 ARG A  36       5.166 -20.876 -24.041  1.00 95.56           H  
ATOM    537  CZ  ARG A  36       4.515 -21.605 -22.260  1.00 95.56           C  
ATOM    538  N   TYR A  37       1.734 -23.593 -14.853  1.00 96.25           N  
ATOM    539  H   TYR A  37       1.016 -23.780 -15.538  1.00 96.25           H  
ATOM    540  CA  TYR A  37       1.893 -24.502 -13.705  1.00 96.25           C  
ATOM    541  HA  TYR A  37       1.561 -23.991 -12.801  1.00 96.25           H  
ATOM    542  C   TYR A  37       3.360 -24.925 -13.468  1.00 96.25           C  
ATOM    543  CB  TYR A  37       1.008 -25.741 -13.921  1.00 96.25           C  
ATOM    544  HB2 TYR A  37       1.165 -26.121 -14.930  1.00 96.25           H  
ATOM    545  HB3 TYR A  37      -0.038 -25.448 -13.833  1.00 96.25           H  
ATOM    546  O   TYR A  37       3.800 -25.011 -12.326  1.00 96.25           O  
ATOM    547  CG  TYR A  37       1.298 -26.857 -12.934  1.00 96.25           C  
ATOM    548  CD1 TYR A  37       2.195 -27.888 -13.283  1.00 96.25           C  
ATOM    549  HD1 TYR A  37       2.636 -27.914 -14.268  1.00 96.25           H  
ATOM    550  CD2 TYR A  37       0.778 -26.791 -11.629  1.00 96.25           C  
ATOM    551  HD2 TYR A  37       0.141 -25.969 -11.336  1.00 96.25           H  
ATOM    552  CE1 TYR A  37       2.594 -28.828 -12.314  1.00 96.25           C  
ATOM    553  HE1 TYR A  37       3.339 -29.577 -12.538  1.00 96.25           H  
ATOM    554  CE2 TYR A  37       1.149 -27.749 -10.670  1.00 96.25           C  
ATOM    555  HE2 TYR A  37       0.788 -27.676  -9.654  1.00 96.25           H  
ATOM    556  OH  TYR A  37       2.496 -29.631 -10.063  1.00 96.25           O  
ATOM    557  HH  TYR A  37       2.070 -29.475  -9.218  1.00 96.25           H  
ATOM    558  CZ  TYR A  37       2.077 -28.753 -11.004  1.00 96.25           C  
ATOM    559  N   SER A  38       4.135 -25.152 -14.535  1.00 95.25           N  
ATOM    560  H   SER A  38       3.765 -24.990 -15.461  1.00 95.25           H  
ATOM    561  CA  SER A  38       5.555 -25.522 -14.442  1.00 95.25           C  
ATOM    562  HA  SER A  38       5.648 -26.391 -13.790  1.00 95.25           H  
ATOM    563  C   SER A  38       6.445 -24.427 -13.846  1.00 95.25           C  
ATOM    564  CB  SER A  38       6.090 -25.906 -15.825  1.00 95.25           C  
ATOM    565  HB2 SER A  38       7.175 -25.994 -15.783  1.00 95.25           H  
ATOM    566  HB3 SER A  38       5.673 -26.871 -16.114  1.00 95.25           H  
ATOM    567  O   SER A  38       7.408 -24.756 -13.162  1.00 95.25           O  
ATOM    568  OG  SER A  38       5.719 -24.939 -16.795  1.00 95.25           O  
ATOM    569  HG  SER A  38       6.454 -24.830 -17.403  1.00 95.25           H  
ATOM    570  N   GLN A  39       6.126 -23.145 -14.056  1.00 96.19           N  
ATOM    571  H   GLN A  39       5.277 -22.927 -14.558  1.00 96.19           H  
ATOM    572  CA  GLN A  39       6.875 -22.033 -13.460  1.00 96.19           C  
ATOM    573  HA  GLN A  39       7.942 -22.203 -13.597  1.00 96.19           H  
ATOM    574  C   GLN A  39       6.624 -21.963 -11.946  1.00 96.19           C  
ATOM    575  CB  GLN A  39       6.502 -20.712 -14.157  1.00 96.19           C  
ATOM    576  HB2 GLN A  39       5.420 -20.582 -14.127  1.00 96.19           H  
ATOM    577  HB3 GLN A  39       6.955 -19.881 -13.617  1.00 96.19           H  
ATOM    578  O   GLN A  39       7.570 -21.823 -11.176  1.00 96.19           O  
ATOM    579  CG  GLN A  39       6.985 -20.654 -15.616  1.00 96.19           C  
ATOM    580  HG2 GLN A  39       8.074 -20.644 -15.635  1.00 96.19           H  
ATOM    581  HG3 GLN A  39       6.641 -21.534 -16.159  1.00 96.19           H  
ATOM    582  CD  GLN A  39       6.445 -19.422 -16.335  1.00 96.19           C  
ATOM    583  NE2 GLN A  39       7.259 -18.418 -16.563  1.00 96.19           N  
ATOM    584 HE21 GLN A  39       6.969 -17.585 -17.055  1.00 96.19           H  
ATOM    585 HE22 GLN A  39       8.241 -18.417 -16.326  1.00 96.19           H  
ATOM    586  OE1 GLN A  39       5.272 -19.387 -16.683  1.00 96.19           O  
ATOM    587  N   LEU A  40       5.371 -22.155 -11.515  1.00 97.75           N  
ATOM    588  H   LEU A  40       4.640 -22.263 -12.204  1.00 97.75           H  
ATOM    589  CA  LEU A  40       5.012 -22.227 -10.093  1.00 97.75           C  
ATOM    590  HA  LEU A  40       5.471 -21.383  -9.578  1.00 97.75           H  
ATOM    591  C   LEU A  40       5.571 -23.481  -9.402  1.00 97.75           C  
ATOM    592  CB  LEU A  40       3.482 -22.137  -9.947  1.00 97.75           C  
ATOM    593  HB2 LEU A  40       3.020 -22.863 -10.616  1.00 97.75           H  
ATOM    594  HB3 LEU A  40       3.209 -22.402  -8.925  1.00 97.75           H  
ATOM    595  O   LEU A  40       5.970 -23.405  -8.244  1.00 97.75           O  
ATOM    596  CG  LEU A  40       2.926 -20.733 -10.244  1.00 97.75           C  
ATOM    597  HG  LEU A  40       3.306 -20.390 -11.206  1.00 97.75           H  
ATOM    598  CD1 LEU A  40       1.401 -20.774 -10.316  1.00 97.75           C  
ATOM    599 HD11 LEU A  40       0.989 -21.047  -9.344  1.00 97.75           H  
ATOM    600 HD12 LEU A  40       1.016 -19.788 -10.575  1.00 97.75           H  
ATOM    601 HD13 LEU A  40       1.089 -21.484 -11.081  1.00 97.75           H  
ATOM    602  CD2 LEU A  40       3.315 -19.731  -9.157  1.00 97.75           C  
ATOM    603 HD21 LEU A  40       2.966 -20.076  -8.184  1.00 97.75           H  
ATOM    604 HD22 LEU A  40       2.870 -18.757  -9.363  1.00 97.75           H  
ATOM    605 HD23 LEU A  40       4.396 -19.599  -9.114  1.00 97.75           H  
ATOM    606  N   LEU A  41       5.664 -24.613 -10.110  1.00 97.12           N  
ATOM    607  H   LEU A  41       5.250 -24.643 -11.031  1.00 97.12           H  
ATOM    608  CA  LEU A  41       6.353 -25.802  -9.601  1.00 97.12           C  
ATOM    609  HA  LEU A  41       5.935 -26.041  -8.623  1.00 97.12           H  
ATOM    610  C   LEU A  41       7.851 -25.525  -9.391  1.00 97.12           C  
ATOM    611  CB  LEU A  41       6.100 -26.986 -10.551  1.00 97.12           C  
ATOM    612  HB2 LEU A  41       6.448 -26.708 -11.546  1.00 97.12           H  
ATOM    613  HB3 LEU A  41       5.026 -27.167 -10.605  1.00 97.12           H  
ATOM    614  O   LEU A  41       8.388 -25.888  -8.351  1.00 97.12           O  
ATOM    615  CG  LEU A  41       6.812 -28.293 -10.142  1.00 97.12           C  
ATOM    616  HG  LEU A  41       7.889 -28.129 -10.123  1.00 97.12           H  
ATOM    617  CD1 LEU A  41       6.360 -28.821  -8.779  1.00 97.12           C  
ATOM    618 HD11 LEU A  41       5.288 -29.020  -8.777  1.00 97.12           H  
ATOM    619 HD12 LEU A  41       6.907 -29.736  -8.553  1.00 97.12           H  
ATOM    620 HD13 LEU A  41       6.602 -28.096  -8.001  1.00 97.12           H  
ATOM    621  CD2 LEU A  41       6.512 -29.373 -11.185  1.00 97.12           C  
ATOM    622 HD21 LEU A  41       7.070 -30.272 -10.921  1.00 97.12           H  
ATOM    623 HD22 LEU A  41       5.444 -29.590 -11.197  1.00 97.12           H  
ATOM    624 HD23 LEU A  41       6.847 -29.029 -12.164  1.00 97.12           H  
ATOM    625  N   GLY A  42       8.503 -24.825 -10.327  1.00 97.12           N  
ATOM    626  H   GLY A  42       8.015 -24.576 -11.176  1.00 97.12           H  
ATOM    627  CA  GLY A  42       9.900 -24.405 -10.180  1.00 97.12           C  
ATOM    628  HA2 GLY A  42      10.203 -23.862 -11.075  1.00 97.12           H  
ATOM    629  HA3 GLY A  42      10.531 -25.287 -10.073  1.00 97.12           H  
ATOM    630  C   GLY A  42      10.127 -23.496  -8.966  1.00 97.12           C  
ATOM    631  O   GLY A  42      11.067 -23.725  -8.209  1.00 97.12           O  
ATOM    632  N   LEU A  43       9.233 -22.526  -8.726  1.00 97.62           N  
ATOM    633  H   LEU A  43       8.503 -22.368  -9.406  1.00 97.62           H  
ATOM    634  CA  LEU A  43       9.237 -21.708  -7.504  1.00 97.62           C  
ATOM    635  HA  LEU A  43      10.185 -21.175  -7.441  1.00 97.62           H  
ATOM    636  C   LEU A  43       9.119 -22.581  -6.244  1.00 97.62           C  
ATOM    637  CB  LEU A  43       8.090 -20.679  -7.580  1.00 97.62           C  
ATOM    638  HB2 LEU A  43       7.170 -21.202  -7.844  1.00 97.62           H  
ATOM    639  HB3 LEU A  43       8.307 -19.969  -8.378  1.00 97.62           H  
ATOM    640  O   LEU A  43       9.918 -22.441  -5.320  1.00 97.62           O  
ATOM    641  CG  LEU A  43       7.830 -19.905  -6.270  1.00 97.62           C  
ATOM    642  HG  LEU A  43       7.639 -20.607  -5.459  1.00 97.62           H  
ATOM    643  CD1 LEU A  43       9.009 -19.015  -5.883  1.00 97.62           C  
ATOM    644 HD11 LEU A  43       8.781 -18.477  -4.963  1.00 97.62           H  
ATOM    645 HD12 LEU A  43       9.898 -19.622  -5.710  1.00 97.62           H  
ATOM    646 HD13 LEU A  43       9.219 -18.296  -6.675  1.00 97.62           H  
ATOM    647  CD2 LEU A  43       6.575 -19.048  -6.420  1.00 97.62           C  
ATOM    648 HD21 LEU A  43       6.729 -18.296  -7.194  1.00 97.62           H  
ATOM    649 HD22 LEU A  43       5.725 -19.675  -6.688  1.00 97.62           H  
ATOM    650 HD23 LEU A  43       6.353 -18.552  -5.475  1.00 97.62           H  
ATOM    651  N   HIS A  44       8.151 -23.501  -6.213  1.00 97.50           N  
ATOM    652  H   HIS A  44       7.510 -23.559  -6.992  1.00 97.50           H  
ATOM    653  CA  HIS A  44       7.950 -24.401  -5.077  1.00 97.50           C  
ATOM    654  HA  HIS A  44       7.775 -23.798  -4.186  1.00 97.50           H  
ATOM    655  C   HIS A  44       9.193 -25.260  -4.794  1.00 97.50           C  
ATOM    656  CB  HIS A  44       6.709 -25.269  -5.334  1.00 97.50           C  
ATOM    657  HB2 HIS A  44       5.833 -24.624  -5.399  1.00 97.50           H  
ATOM    658  HB3 HIS A  44       6.815 -25.788  -6.287  1.00 97.50           H  
ATOM    659  O   HIS A  44       9.605 -25.399  -3.644  1.00 97.50           O  
ATOM    660  CG  HIS A  44       6.485 -26.294  -4.254  1.00 97.50           C  
ATOM    661  CD2 HIS A  44       6.833 -27.617  -4.296  1.00 97.50           C  
ATOM    662  HD2 HIS A  44       7.298 -28.117  -5.133  1.00 97.50           H  
ATOM    663  ND1 HIS A  44       5.962 -26.054  -3.007  1.00 97.50           N  
ATOM    664  HD1 HIS A  44       5.574 -25.176  -2.694  1.00 97.50           H  
ATOM    665  CE1 HIS A  44       5.988 -27.204  -2.312  1.00 97.50           C  
ATOM    666  HE1 HIS A  44       5.618 -27.323  -1.304  1.00 97.50           H  
ATOM    667  NE2 HIS A  44       6.516 -28.192  -3.058  1.00 97.50           N  
ATOM    668  N   GLU A  45       9.831 -25.804  -5.831  1.00 96.56           N  
ATOM    669  H   GLU A  45       9.446 -25.669  -6.755  1.00 96.56           H  
ATOM    670  CA  GLU A  45      11.047 -26.611  -5.699  1.00 96.56           C  
ATOM    671  HA  GLU A  45      10.877 -27.368  -4.934  1.00 96.56           H  
ATOM    672  C   GLU A  45      12.261 -25.793  -5.231  1.00 96.56           C  
ATOM    673  CB  GLU A  45      11.341 -27.324  -7.027  1.00 96.56           C  
ATOM    674  HB2 GLU A  45      12.334 -27.769  -6.977  1.00 96.56           H  
ATOM    675  HB3 GLU A  45      11.321 -26.597  -7.840  1.00 96.56           H  
ATOM    676  O   GLU A  45      13.055 -26.300  -4.434  1.00 96.56           O  
ATOM    677  CG  GLU A  45      10.320 -28.444  -7.286  1.00 96.56           C  
ATOM    678  HG2 GLU A  45      10.387 -29.155  -6.463  1.00 96.56           H  
ATOM    679  HG3 GLU A  45       9.308 -28.038  -7.274  1.00 96.56           H  
ATOM    680  CD  GLU A  45      10.537 -29.194  -8.609  1.00 96.56           C  
ATOM    681  OE1 GLU A  45       9.998 -30.323  -8.693  1.00 96.56           O  
ATOM    682  OE2 GLU A  45      11.247 -28.678  -9.500  1.00 96.56           O  
ATOM    683  N   GLN A  46      12.386 -24.532  -5.664  1.00 96.81           N  
ATOM    684  H   GLN A  46      11.709 -24.185  -6.328  1.00 96.81           H  
ATOM    685  CA  GLN A  46      13.421 -23.606  -5.192  1.00 96.81           C  
ATOM    686  HA  GLN A  46      14.392 -24.095  -5.271  1.00 96.81           H  
ATOM    687  C   GLN A  46      13.230 -23.256  -3.713  1.00 96.81           C  
ATOM    688  CB  GLN A  46      13.445 -22.340  -6.065  1.00 96.81           C  
ATOM    689  HB2 GLN A  46      14.036 -21.574  -5.562  1.00 96.81           H  
ATOM    690  HB3 GLN A  46      12.431 -21.964  -6.199  1.00 96.81           H  
ATOM    691  O   GLN A  46      14.143 -23.488  -2.918  1.00 96.81           O  
ATOM    692  CG  GLN A  46      14.091 -22.615  -7.431  1.00 96.81           C  
ATOM    693  HG2 GLN A  46      13.585 -23.444  -7.925  1.00 96.81           H  
ATOM    694  HG3 GLN A  46      15.129 -22.908  -7.270  1.00 96.81           H  
ATOM    695  CD  GLN A  46      14.071 -21.414  -8.372  1.00 96.81           C  
ATOM    696  NE2 GLN A  46      14.832 -21.457  -9.444  1.00 96.81           N  
ATOM    697 HE21 GLN A  46      15.420 -22.258  -9.627  1.00 96.81           H  
ATOM    698 HE22 GLN A  46      14.855 -20.607  -9.988  1.00 96.81           H  
ATOM    699  OE1 GLN A  46      13.392 -20.419  -8.197  1.00 96.81           O  
ATOM    700  N   LEU A  47      12.029 -22.820  -3.316  1.00 96.88           N  
ATOM    701  H   LEU A  47      11.317 -22.663  -4.015  1.00 96.88           H  
ATOM    702  CA  LEU A  47      11.705 -22.555  -1.910  1.00 96.88           C  
ATOM    703  HA  LEU A  47      12.386 -21.793  -1.530  1.00 96.88           H  
ATOM    704  C   LEU A  47      11.912 -23.805  -1.038  1.00 96.88           C  
ATOM    705  CB  LEU A  47      10.255 -22.047  -1.795  1.00 96.88           C  
ATOM    706  HB2 LEU A  47       9.599 -22.765  -2.287  1.00 96.88           H  
ATOM    707  HB3 LEU A  47       9.990 -22.018  -0.738  1.00 96.88           H  
ATOM    708  O   LEU A  47      12.406 -23.699   0.082  1.00 96.88           O  
ATOM    709  CG  LEU A  47       9.991 -20.647  -2.386  1.00 96.88           C  
ATOM    710  HG  LEU A  47      10.312 -20.620  -3.428  1.00 96.88           H  
ATOM    711  CD1 LEU A  47       8.491 -20.351  -2.330  1.00 96.88           C  
ATOM    712 HD11 LEU A  47       8.300 -19.351  -2.719  1.00 96.88           H  
ATOM    713 HD12 LEU A  47       7.954 -21.074  -2.944  1.00 96.88           H  
ATOM    714 HD13 LEU A  47       8.136 -20.401  -1.300  1.00 96.88           H  
ATOM    715  CD2 LEU A  47      10.720 -19.542  -1.622  1.00 96.88           C  
ATOM    716 HD21 LEU A  47      11.800 -19.674  -1.699  1.00 96.88           H  
ATOM    717 HD22 LEU A  47      10.473 -18.570  -2.048  1.00 96.88           H  
ATOM    718 HD23 LEU A  47      10.433 -19.547  -0.570  1.00 96.88           H  
ATOM    719  N   ARG A  48      11.616 -25.007  -1.556  1.00 95.69           N  
ATOM    720  H   ARG A  48      11.151 -25.026  -2.452  1.00 95.69           H  
ATOM    721  CA  ARG A  48      11.807 -26.273  -0.823  1.00 95.69           C  
ATOM    722  HA  ARG A  48      11.373 -26.166   0.171  1.00 95.69           H  
ATOM    723  C   ARG A  48      13.276 -26.590  -0.590  1.00 95.69           C  
ATOM    724  CB  ARG A  48      11.102 -27.409  -1.581  1.00 95.69           C  
ATOM    725  HB2 ARG A  48      11.623 -27.573  -2.525  1.00 95.69           H  
ATOM    726  HB3 ARG A  48      10.079 -27.112  -1.809  1.00 95.69           H  
ATOM    727  O   ARG A  48      13.609 -27.193   0.429  1.00 95.69           O  
ATOM    728  CG  ARG A  48      11.044 -28.719  -0.777  1.00 95.69           C  
ATOM    729  HG2 ARG A  48      10.446 -28.554   0.119  1.00 95.69           H  
ATOM    730  HG3 ARG A  48      12.044 -29.032  -0.477  1.00 95.69           H  
ATOM    731  CD  ARG A  48      10.413 -29.849  -1.598  1.00 95.69           C  
ATOM    732  HD2 ARG A  48       9.431 -29.521  -1.940  1.00 95.69           H  
ATOM    733  HD3 ARG A  48      10.284 -30.717  -0.952  1.00 95.69           H  
ATOM    734  NE  ARG A  48      11.262 -30.213  -2.751  1.00 95.69           N  
ATOM    735  HE  ARG A  48      12.172 -29.777  -2.792  1.00 95.69           H  
ATOM    736  NH1 ARG A  48       9.753 -31.548  -3.848  1.00 95.69           N  
ATOM    737 HH11 ARG A  48       9.086 -31.379  -3.109  1.00 95.69           H  
ATOM    738 HH12 ARG A  48       9.473 -32.024  -4.694  1.00 95.69           H  
ATOM    739  NH2 ARG A  48      11.711 -31.087  -4.806  1.00 95.69           N  
ATOM    740 HH21 ARG A  48      11.379 -31.527  -5.652  1.00 95.69           H  
ATOM    741 HH22 ARG A  48      12.581 -30.575  -4.841  1.00 95.69           H  
ATOM    742  CZ  ARG A  48      10.910 -30.952  -3.788  1.00 95.69           C  
ATOM    743  N   LYS A  49      14.143 -26.210  -1.528  1.00 95.81           N  
ATOM    744  H   LYS A  49      13.776 -25.713  -2.327  1.00 95.81           H  
ATOM    745  CA  LYS A  49      15.595 -26.367  -1.412  1.00 95.81           C  
ATOM    746  HA  LYS A  49      15.813 -27.352  -1.000  1.00 95.81           H  
ATOM    747  C   LYS A  49      16.204 -25.354  -0.437  1.00 95.81           C  
ATOM    748  CB  LYS A  49      16.204 -26.262  -2.818  1.00 95.81           C  
ATOM    749  HB2 LYS A  49      15.689 -26.956  -3.482  1.00 95.81           H  
ATOM    750  HB3 LYS A  49      16.060 -25.251  -3.198  1.00 95.81           H  
ATOM    751  O   LYS A  49      17.155 -25.704   0.251  1.00 95.81           O  
ATOM    752  CG  LYS A  49      17.702 -26.594  -2.823  1.00 95.81           C  
ATOM    753  HG2 LYS A  49      17.847 -27.621  -2.488  1.00 95.81           H  
ATOM    754  HG3 LYS A  49      18.228 -25.922  -2.145  1.00 95.81           H  
ATOM    755  CD  LYS A  49      18.293 -26.421  -4.224  1.00 95.81           C  
ATOM    756  HD2 LYS A  49      18.108 -25.401  -4.560  1.00 95.81           H  
ATOM    757  HD3 LYS A  49      17.819 -27.121  -4.912  1.00 95.81           H  
ATOM    758  CE  LYS A  49      19.803 -26.678  -4.160  1.00 95.81           C  
ATOM    759  HE2 LYS A  49      20.221 -26.053  -3.371  1.00 95.81           H  
ATOM    760  HE3 LYS A  49      19.969 -27.719  -3.881  1.00 95.81           H  
ATOM    761  NZ  LYS A  49      20.465 -26.370  -5.451  1.00 95.81           N  
ATOM    762  HZ1 LYS A  49      20.086 -26.941  -6.193  1.00 95.81           H  
ATOM    763  HZ2 LYS A  49      21.459 -26.536  -5.385  1.00 95.81           H  
ATOM    764  HZ3 LYS A  49      20.326 -25.398  -5.687  1.00 95.81           H  
ATOM    765  N   GLU A  50      15.673 -24.133  -0.387  1.00 94.81           N  
ATOM    766  H   GLU A  50      14.936 -23.906  -1.039  1.00 94.81           H  
ATOM    767  CA  GLU A  50      16.198 -23.039   0.442  1.00 94.81           C  
ATOM    768  HA  GLU A  50      17.284 -23.120   0.489  1.00 94.81           H  
ATOM    769  C   GLU A  50      15.698 -23.089   1.898  1.00 94.81           C  
ATOM    770  CB  GLU A  50      15.863 -21.709  -0.257  1.00 94.81           C  
ATOM    771  HB2 GLU A  50      14.781 -21.571  -0.270  1.00 94.81           H  
ATOM    772  HB3 GLU A  50      16.212 -21.773  -1.287  1.00 94.81           H  
ATOM    773  O   GLU A  50      16.499 -22.978   2.823  1.00 94.81           O  
ATOM    774  CG  GLU A  50      16.533 -20.492   0.403  1.00 94.81           C  
ATOM    775  HG2 GLU A  50      16.114 -20.352   1.400  1.00 94.81           H  
ATOM    776  HG3 GLU A  50      17.596 -20.706   0.511  1.00 94.81           H  
ATOM    777  CD  GLU A  50      16.367 -19.191  -0.404  1.00 94.81           C  
ATOM    778  OE1 GLU A  50      17.140 -18.243  -0.131  1.00 94.81           O  
ATOM    779  OE2 GLU A  50      15.501 -19.148  -1.313  1.00 94.81           O  
ATOM    780  N   TYR A  51      14.397 -23.320   2.109  1.00 94.38           N  
ATOM    781  H   TYR A  51      13.794 -23.371   1.301  1.00 94.38           H  
ATOM    782  CA  TYR A  51      13.739 -23.241   3.425  1.00 94.38           C  
ATOM    783  HA  TYR A  51      14.439 -22.818   4.145  1.00 94.38           H  
ATOM    784  C   TYR A  51      13.305 -24.598   4.002  1.00 94.38           C  
ATOM    785  CB  TYR A  51      12.556 -22.269   3.311  1.00 94.38           C  
ATOM    786  HB2 TYR A  51      11.845 -22.645   2.576  1.00 94.38           H  
ATOM    787  HB3 TYR A  51      12.040 -22.224   4.271  1.00 94.38           H  
ATOM    788  O   TYR A  51      12.910 -24.690   5.164  1.00 94.38           O  
ATOM    789  CG  TYR A  51      12.988 -20.865   2.936  1.00 94.38           C  
ATOM    790  CD1 TYR A  51      13.596 -20.055   3.911  1.00 94.38           C  
ATOM    791  HD1 TYR A  51      13.723 -20.433   4.915  1.00 94.38           H  
ATOM    792  CD2 TYR A  51      12.843 -20.391   1.617  1.00 94.38           C  
ATOM    793  HD2 TYR A  51      12.396 -21.019   0.860  1.00 94.38           H  
ATOM    794  CE1 TYR A  51      14.056 -18.769   3.577  1.00 94.38           C  
ATOM    795  HE1 TYR A  51      14.529 -18.151   4.326  1.00 94.38           H  
ATOM    796  CE2 TYR A  51      13.301 -19.102   1.278  1.00 94.38           C  
ATOM    797  HE2 TYR A  51      13.226 -18.736   0.265  1.00 94.38           H  
ATOM    798  OH  TYR A  51      14.358 -17.047   1.950  1.00 94.38           O  
ATOM    799  HH  TYR A  51      14.777 -16.627   2.705  1.00 94.38           H  
ATOM    800  CZ  TYR A  51      13.907 -18.289   2.260  1.00 94.38           C  
ATOM    801  N   GLY A  52      13.402 -25.671   3.213  1.00 92.12           N  
ATOM    802  H   GLY A  52      13.744 -25.529   2.273  1.00 92.12           H  
ATOM    803  CA  GLY A  52      12.995 -27.018   3.608  1.00 92.12           C  
ATOM    804  HA2 GLY A  52      13.261 -27.187   4.652  1.00 92.12           H  
ATOM    805  HA3 GLY A  52      13.549 -27.735   3.001  1.00 92.12           H  
ATOM    806  C   GLY A  52      11.495 -27.288   3.442  1.00 92.12           C  
ATOM    807  O   GLY A  52      10.659 -26.390   3.384  1.00 92.12           O  
ATOM    808  N   ALA A  53      11.135 -28.571   3.360  1.00 88.62           N  
ATOM    809  H   ALA A  53      11.854 -29.279   3.415  1.00 88.62           H  
ATOM    810  CA  ALA A  53       9.761 -28.993   3.073  1.00 88.62           C  
ATOM    811  HA  ALA A  53       9.409 -28.448   2.196  1.00 88.62           H  
ATOM    812  C   ALA A  53       8.755 -28.688   4.200  1.00 88.62           C  
ATOM    813  CB  ALA A  53       9.785 -30.488   2.734  1.00 88.62           C  
ATOM    814  HB1 ALA A  53      10.108 -31.062   3.603  1.00 88.62           H  
ATOM    815  HB2 ALA A  53      10.461 -30.674   1.900  1.00 88.62           H  
ATOM    816  HB3 ALA A  53       8.781 -30.810   2.456  1.00 88.62           H  
ATOM    817  O   ALA A  53       7.570 -28.547   3.921  1.00 88.62           O  
ATOM    818  N   ASN A  54       9.212 -28.570   5.451  1.00 89.25           N  
ATOM    819  H   ASN A  54      10.201 -28.697   5.609  1.00 89.25           H  
ATOM    820  CA  ASN A  54       8.336 -28.437   6.623  1.00 89.25           C  
ATOM    821  HA  ASN A  54       7.516 -29.150   6.531  1.00 89.25           H  
ATOM    822  C   ASN A  54       7.688 -27.047   6.763  1.00 89.25           C  
ATOM    823  CB  ASN A  54       9.140 -28.771   7.892  1.00 89.25           C  
ATOM    824  HB2 ASN A  54       9.982 -28.084   7.976  1.00 89.25           H  
ATOM    825  HB3 ASN A  54       8.497 -28.614   8.758  1.00 89.25           H  
ATOM    826  O   ASN A  54       6.688 -26.925   7.461  1.00 89.25           O  
ATOM    827  CG  ASN A  54       9.656 -30.197   7.965  1.00 89.25           C  
ATOM    828  ND2 ASN A  54      10.470 -30.492   8.950  1.00 89.25           N  
ATOM    829 HD21 ASN A  54      10.783 -31.451   8.997  1.00 89.25           H  
ATOM    830 HD22 ASN A  54      10.695 -29.801   9.651  1.00 89.25           H  
ATOM    831  OD1 ASN A  54       9.376 -31.058   7.149  1.00 89.25           O  
ATOM    832  N   VAL A  55       8.265 -26.015   6.136  1.00 89.62           N  
ATOM    833  H   VAL A  55       9.094 -26.189   5.587  1.00 89.62           H  
ATOM    834  CA  VAL A  55       7.760 -24.626   6.177  1.00 89.62           C  
ATOM    835  HA  VAL A  55       7.194 -24.476   7.097  1.00 89.62           H  
ATOM    836  C   VAL A  55       6.798 -24.352   5.012  1.00 89.62           C  
ATOM    837  CB  VAL A  55       8.941 -23.622   6.178  1.00 89.62           C  
ATOM    838  HB  VAL A  55       9.410 -23.630   5.194  1.00 89.62           H  
ATOM    839  O   VAL A  55       6.057 -23.375   5.012  1.00 89.62           O  
ATOM    840  CG1 VAL A  55       8.511 -22.185   6.501  1.00 89.62           C  
ATOM    841 HG11 VAL A  55       7.990 -22.146   7.457  1.00 89.62           H  
ATOM    842 HG12 VAL A  55       7.845 -21.793   5.732  1.00 89.62           H  
ATOM    843 HG13 VAL A  55       9.378 -21.526   6.541  1.00 89.62           H  
ATOM    844  CG2 VAL A  55      10.012 -23.999   7.217  1.00 89.62           C  
ATOM    845 HG21 VAL A  55       9.561 -24.072   8.207  1.00 89.62           H  
ATOM    846 HG22 VAL A  55      10.792 -23.237   7.234  1.00 89.62           H  
ATOM    847 HG23 VAL A  55      10.488 -24.943   6.953  1.00 89.62           H  
ATOM    848  N   LEU A  56       6.790 -25.210   3.989  1.00 93.12           N  
ATOM    849  H   LEU A  56       7.298 -26.078   4.077  1.00 93.12           H  
ATOM    850  CA  LEU A  56       6.064 -24.946   2.753  1.00 93.12           C  
ATOM    851  HA  LEU A  56       6.133 -23.872   2.579  1.00 93.12           H  
ATOM    852  C   LEU A  56       4.581 -25.332   2.822  1.00 93.12           C  
ATOM    853  CB  LEU A  56       6.757 -25.655   1.589  1.00 93.12           C  
ATOM    854  HB2 LEU A  56       7.227 -26.568   1.956  1.00 93.12           H  
ATOM    855  HB3 LEU A  56       6.022 -25.943   0.837  1.00 93.12           H  
ATOM    856  O   LEU A  56       4.256 -26.459   3.202  1.00 93.12           O  
ATOM    857  CG  LEU A  56       7.794 -24.732   0.947  1.00 93.12           C  
ATOM    858  HG  LEU A  56       8.363 -24.198   1.708  1.00 93.12           H  
ATOM    859  CD1 LEU A  56       8.741 -25.593   0.144  1.00 93.12           C  
ATOM    860 HD11 LEU A  56       8.196 -26.181  -0.593  1.00 93.12           H  
ATOM    861 HD12 LEU A  56       9.433 -24.922  -0.366  1.00 93.12           H  
ATOM    862 HD13 LEU A  56       9.286 -26.247   0.825  1.00 93.12           H  
ATOM    863  CD2 LEU A  56       7.147 -23.733  -0.020  1.00 93.12           C  
ATOM    864 HD21 LEU A  56       7.921 -23.125  -0.489  1.00 93.12           H  
ATOM    865 HD22 LEU A  56       6.485 -23.063   0.530  1.00 93.12           H  
ATOM    866 HD23 LEU A  56       6.584 -24.271  -0.783  1.00 93.12           H  
ATOM    867  N   PRO A  57       3.680 -24.466   2.322  1.00 93.12           N  
ATOM    868  CA  PRO A  57       2.298 -24.842   2.071  1.00 93.12           C  
ATOM    869  HA  PRO A  57       1.857 -25.164   3.015  1.00 93.12           H  
ATOM    870  C   PRO A  57       2.192 -25.974   1.042  1.00 93.12           C  
ATOM    871  CB  PRO A  57       1.591 -23.566   1.595  1.00 93.12           C  
ATOM    872  HB2 PRO A  57       0.582 -23.490   2.001  1.00 93.12           H  
ATOM    873  HB3 PRO A  57       1.564 -23.530   0.506  1.00 93.12           H  
ATOM    874  O   PRO A  57       3.040 -26.127   0.155  1.00 93.12           O  
ATOM    875  CG  PRO A  57       2.488 -22.440   2.106  1.00 93.12           C  
ATOM    876  HG2 PRO A  57       2.410 -21.543   1.493  1.00 93.12           H  
ATOM    877  HG3 PRO A  57       2.251 -22.221   3.147  1.00 93.12           H  
ATOM    878  CD  PRO A  57       3.876 -23.055   2.024  1.00 93.12           C  
ATOM    879  HD2 PRO A  57       4.526 -22.568   2.752  1.00 93.12           H  
ATOM    880  HD3 PRO A  57       4.269 -22.941   1.014  1.00 93.12           H  
ATOM    881  N   ALA A  58       1.104 -26.741   1.123  1.00 94.50           N  
ATOM    882  H   ALA A  58       0.442 -26.559   1.864  1.00 94.50           H  
ATOM    883  CA  ALA A  58       0.816 -27.814   0.178  1.00 94.50           C  
ATOM    884  HA  ALA A  58       1.635 -28.532   0.226  1.00 94.50           H  
ATOM    885  C   ALA A  58       0.719 -27.283  -1.265  1.00 94.50           C  
ATOM    886  CB  ALA A  58      -0.474 -28.523   0.610  1.00 94.50           C  
ATOM    887  HB1 ALA A  58      -0.356 -28.923   1.618  1.00 94.50           H  
ATOM    888  HB2 ALA A  58      -1.306 -27.820   0.595  1.00 94.50           H  
ATOM    889  HB3 ALA A  58      -0.687 -29.344  -0.074  1.00 94.50           H  
ATOM    890  O   ALA A  58      -0.033 -26.350  -1.547  1.00 94.50           O  
ATOM    891  N   PHE A  59       1.451 -27.914  -2.186  1.00 97.06           N  
ATOM    892  H   PHE A  59       2.052 -28.669  -1.890  1.00 97.06           H  
ATOM    893  CA  PHE A  59       1.464 -27.556  -3.605  1.00 97.06           C  
ATOM    894  HA  PHE A  59       0.970 -26.591  -3.716  1.00 97.06           H  
ATOM    895  C   PHE A  59       0.715 -28.605  -4.447  1.00 97.06           C  
ATOM    896  CB  PHE A  59       2.913 -27.370  -4.063  1.00 97.06           C  
ATOM    897  HB2 PHE A  59       3.402 -26.705  -3.352  1.00 97.06           H  
ATOM    898  HB3 PHE A  59       3.433 -28.328  -4.039  1.00 97.06           H  
ATOM    899  O   PHE A  59       0.889 -29.806  -4.215  1.00 97.06           O  
ATOM    900  CG  PHE A  59       3.040 -26.756  -5.442  1.00 97.06           C  
ATOM    901  CD1 PHE A  59       3.177 -27.564  -6.585  1.00 97.06           C  
ATOM    902  HD1 PHE A  59       3.237 -28.637  -6.483  1.00 97.06           H  
ATOM    903  CD2 PHE A  59       2.980 -25.359  -5.583  1.00 97.06           C  
ATOM    904  HD2 PHE A  59       2.891 -24.735  -4.706  1.00 97.06           H  
ATOM    905  CE1 PHE A  59       3.231 -26.972  -7.859  1.00 97.06           C  
ATOM    906  HE1 PHE A  59       3.359 -27.587  -8.737  1.00 97.06           H  
ATOM    907  CE2 PHE A  59       3.029 -24.768  -6.856  1.00 97.06           C  
ATOM    908  HE2 PHE A  59       2.992 -23.692  -6.945  1.00 97.06           H  
ATOM    909  CZ  PHE A  59       3.140 -25.577  -7.998  1.00 97.06           C  
ATOM    910  HZ  PHE A  59       3.179 -25.127  -8.979  1.00 97.06           H  
ATOM    911  N   PRO A  60      -0.110 -28.206  -5.434  1.00 96.19           N  
ATOM    912  CA  PRO A  60      -0.857 -29.153  -6.257  1.00 96.19           C  
ATOM    913  HA  PRO A  60      -1.460 -29.773  -5.594  1.00 96.19           H  
ATOM    914  C   PRO A  60       0.065 -30.039  -7.117  1.00 96.19           C  
ATOM    915  CB  PRO A  60      -1.794 -28.306  -7.115  1.00 96.19           C  
ATOM    916  HB2 PRO A  60      -2.749 -28.222  -6.596  1.00 96.19           H  
ATOM    917  HB3 PRO A  60      -1.938 -28.715  -8.115  1.00 96.19           H  
ATOM    918  O   PRO A  60       0.957 -29.523  -7.800  1.00 96.19           O  
ATOM    919  CG  PRO A  60      -1.142 -26.928  -7.147  1.00 96.19           C  
ATOM    920  HG2 PRO A  60      -1.884 -26.140  -7.269  1.00 96.19           H  
ATOM    921  HG3 PRO A  60      -0.394 -26.888  -7.940  1.00 96.19           H  
ATOM    922  CD  PRO A  60      -0.451 -26.837  -5.793  1.00 96.19           C  
ATOM    923  HD2 PRO A  60       0.431 -26.202  -5.873  1.00 96.19           H  
ATOM    924  HD3 PRO A  60      -1.138 -26.427  -5.052  1.00 96.19           H  
ATOM    925  N   PRO A  61      -0.159 -31.366  -7.165  1.00 93.25           N  
ATOM    926  CA  PRO A  61       0.725 -32.284  -7.873  1.00 93.25           C  
ATOM    927  HA  PRO A  61       1.751 -32.104  -7.552  1.00 93.25           H  
ATOM    928  C   PRO A  61       0.660 -32.119  -9.397  1.00 93.25           C  
ATOM    929  CB  PRO A  61       0.312 -33.689  -7.421  1.00 93.25           C  
ATOM    930  HB2 PRO A  61       0.463 -34.439  -8.197  1.00 93.25           H  
ATOM    931  HB3 PRO A  61       0.866 -33.957  -6.521  1.00 93.25           H  
ATOM    932  O   PRO A  61      -0.354 -31.707  -9.985  1.00 93.25           O  
ATOM    933  CG  PRO A  61      -1.166 -33.519  -7.075  1.00 93.25           C  
ATOM    934  HG2 PRO A  61      -1.502 -34.265  -6.354  1.00 93.25           H  
ATOM    935  HG3 PRO A  61      -1.764 -33.565  -7.985  1.00 93.25           H  
ATOM    936  CD  PRO A  61      -1.218 -32.106  -6.494  1.00 93.25           C  
ATOM    937  HD2 PRO A  61      -1.011 -32.139  -5.424  1.00 93.25           H  
ATOM    938  HD3 PRO A  61      -2.195 -31.660  -6.678  1.00 93.25           H  
ATOM    939  N   LYS A  62       1.762 -32.489 -10.059  1.00 91.88           N  
ATOM    940  H   LYS A  62       2.554 -32.813  -9.522  1.00 91.88           H  
ATOM    941  CA  LYS A  62       1.843 -32.523 -11.520  1.00 91.88           C  
ATOM    942  HA  LYS A  62       1.441 -31.580 -11.890  1.00 91.88           H  
ATOM    943  C   LYS A  62       0.965 -33.666 -12.024  1.00 91.88           C  
ATOM    944  CB  LYS A  62       3.312 -32.626 -11.968  1.00 91.88           C  
ATOM    945  HB2 LYS A  62       3.717 -33.591 -11.662  1.00 91.88           H  
ATOM    946  HB3 LYS A  62       3.881 -31.844 -11.465  1.00 91.88           H  
ATOM    947  O   LYS A  62       1.013 -34.773 -11.500  1.00 91.88           O  
ATOM    948  CG  LYS A  62       3.484 -32.458 -13.490  1.00 91.88           C  
ATOM    949  HG2 LYS A  62       2.996 -31.539 -13.813  1.00 91.88           H  
ATOM    950  HG3 LYS A  62       3.018 -33.301 -14.000  1.00 91.88           H  
ATOM    951  CD  LYS A  62       4.973 -32.401 -13.871  1.00 91.88           C  
ATOM    952  HD2 LYS A  62       5.444 -31.566 -13.353  1.00 91.88           H  
ATOM    953  HD3 LYS A  62       5.451 -33.326 -13.548  1.00 91.88           H  
ATOM    954  CE  LYS A  62       5.156 -32.233 -15.387  1.00 91.88           C  
ATOM    955  HE2 LYS A  62       4.620 -33.037 -15.892  1.00 91.88           H  
ATOM    956  HE3 LYS A  62       4.705 -31.289 -15.694  1.00 91.88           H  
ATOM    957  NZ  LYS A  62       6.593 -32.265 -15.772  1.00 91.88           N  
ATOM    958  HZ1 LYS A  62       7.010 -33.148 -15.514  1.00 91.88           H  
ATOM    959  HZ2 LYS A  62       7.113 -31.534 -15.308  1.00 91.88           H  
ATOM    960  HZ3 LYS A  62       6.705 -32.155 -16.770  1.00 91.88           H  
ATOM    961  N   LYS A  63       0.167 -33.387 -13.054  1.00 88.94           N  
ATOM    962  H   LYS A  63       0.357 -32.525 -13.545  1.00 88.94           H  
ATOM    963  CA  LYS A  63      -0.626 -34.395 -13.769  1.00 88.94           C  
ATOM    964  HA  LYS A  63      -0.620 -35.325 -13.199  1.00 88.94           H  
ATOM    965  C   LYS A  63       0.084 -34.694 -15.086  1.00 88.94           C  
ATOM    966  CB  LYS A  63      -2.099 -33.960 -13.927  1.00 88.94           C  
ATOM    967  HB2 LYS A  63      -2.603 -34.670 -14.583  1.00 88.94           H  
ATOM    968  HB3 LYS A  63      -2.149 -32.974 -14.389  1.00 88.94           H  
ATOM    969  O   LYS A  63       0.684 -33.785 -15.661  1.00 88.94           O  
ATOM    970  CG  LYS A  63      -2.824 -33.948 -12.565  1.00 88.94           C  
ATOM    971  HG2 LYS A  63      -2.664 -34.912 -12.081  1.00 88.94           H  
ATOM    972  HG3 LYS A  63      -2.393 -33.174 -11.930  1.00 88.94           H  
ATOM    973  CD  LYS A  63      -4.340 -33.714 -12.676  1.00 88.94           C  
ATOM    974  HD2 LYS A  63      -4.773 -34.443 -13.361  1.00 88.94           H  
ATOM    975  HD3 LYS A  63      -4.527 -32.712 -13.061  1.00 88.94           H  
ATOM    976  CE  LYS A  63      -5.006 -33.856 -11.297  1.00 88.94           C  
ATOM    977  HE2 LYS A  63      -4.557 -33.144 -10.604  1.00 88.94           H  
ATOM    978  HE3 LYS A  63      -4.810 -34.862 -10.928  1.00 88.94           H  
ATOM    979  NZ  LYS A  63      -6.470 -33.638 -11.367  1.00 88.94           N  
ATOM    980  HZ1 LYS A  63      -6.948 -33.862 -10.506  1.00 88.94           H  
ATOM    981  HZ2 LYS A  63      -6.867 -34.212 -12.098  1.00 88.94           H  
ATOM    982  HZ3 LYS A  63      -6.704 -32.690 -11.628  1.00 88.94           H  
ATOM    983  N   LEU A  64       0.074 -35.962 -15.492  1.00 84.00           N  
ATOM    984  H   LEU A  64      -0.414 -36.642 -14.928  1.00 84.00           H  
ATOM    985  CA  LEU A  64       0.805 -36.451 -16.668  1.00 84.00           C  
ATOM    986  HA  LEU A  64       1.743 -35.906 -16.769  1.00 84.00           H  
ATOM    987  C   LEU A  64       0.036 -36.219 -17.975  1.00 84.00           C  
ATOM    988  CB  LEU A  64       1.116 -37.950 -16.477  1.00 84.00           C  
ATOM    989  HB2 LEU A  64       1.600 -38.318 -17.382  1.00 84.00           H  
ATOM    990  HB3 LEU A  64       0.176 -38.490 -16.371  1.00 84.00           H  
ATOM    991  O   LEU A  64       0.650 -35.991 -19.012  1.00 84.00           O  
ATOM    992  CG  LEU A  64       2.020 -38.283 -15.273  1.00 84.00           C  
ATOM    993  HG  LEU A  64       1.564 -37.901 -14.360  1.00 84.00           H  
ATOM    994  CD1 LEU A  64       2.158 -39.797 -15.134  1.00 84.00           C  
ATOM    995 HD11 LEU A  64       2.771 -40.038 -14.265  1.00 84.00           H  
ATOM    996 HD12 LEU A  64       1.176 -40.251 -15.002  1.00 84.00           H  
ATOM    997 HD13 LEU A  64       2.625 -40.216 -16.025  1.00 84.00           H  
ATOM    998  CD2 LEU A  64       3.420 -37.679 -15.411  1.00 84.00           C  
ATOM    999 HD21 LEU A  64       3.364 -36.590 -15.403  1.00 84.00           H  
ATOM   1000 HD22 LEU A  64       4.040 -38.001 -14.575  1.00 84.00           H  
ATOM   1001 HD23 LEU A  64       3.878 -38.016 -16.341  1.00 84.00           H  
ATOM   1002  N   PHE A  65      -1.295 -36.251 -17.910  1.00 83.94           N  
ATOM   1003  H   PHE A  65      -1.726 -36.424 -17.014  1.00 83.94           H  
ATOM   1004  CA  PHE A  65      -2.191 -36.077 -19.053  1.00 83.94           C  
ATOM   1005  HA  PHE A  65      -1.636 -36.275 -19.970  1.00 83.94           H  
ATOM   1006  C   PHE A  65      -2.731 -34.643 -19.150  1.00 83.94           C  
ATOM   1007  CB  PHE A  65      -3.319 -37.117 -18.955  1.00 83.94           C  
ATOM   1008  HB2 PHE A  65      -3.955 -36.869 -18.104  1.00 83.94           H  
ATOM   1009  HB3 PHE A  65      -3.937 -37.060 -19.850  1.00 83.94           H  
ATOM   1010  O   PHE A  65      -2.589 -33.839 -18.222  1.00 83.94           O  
ATOM   1011  CG  PHE A  65      -2.820 -38.545 -18.812  1.00 83.94           C  
ATOM   1012  CD1 PHE A  65      -2.150 -39.164 -19.884  1.00 83.94           C  
ATOM   1013  HD1 PHE A  65      -2.015 -38.638 -20.818  1.00 83.94           H  
ATOM   1014  CD2 PHE A  65      -2.991 -39.243 -17.600  1.00 83.94           C  
ATOM   1015  HD2 PHE A  65      -3.519 -38.784 -16.778  1.00 83.94           H  
ATOM   1016  CE1 PHE A  65      -1.651 -40.471 -19.746  1.00 83.94           C  
ATOM   1017  HE1 PHE A  65      -1.142 -40.945 -20.572  1.00 83.94           H  
ATOM   1018  CE2 PHE A  65      -2.489 -40.550 -17.462  1.00 83.94           C  
ATOM   1019  HE2 PHE A  65      -2.632 -41.092 -16.539  1.00 83.94           H  
ATOM   1020  CZ  PHE A  65      -1.819 -41.163 -18.535  1.00 83.94           C  
ATOM   1021  HZ  PHE A  65      -1.442 -42.171 -18.434  1.00 83.94           H  
ATOM   1022  N   SER A  66      -3.382 -34.336 -20.274  1.00 85.44           N  
ATOM   1023  H   SER A  66      -3.508 -35.054 -20.973  1.00 85.44           H  
ATOM   1024  CA  SER A  66      -4.173 -33.116 -20.453  1.00 85.44           C  
ATOM   1025  HA  SER A  66      -3.510 -32.252 -20.418  1.00 85.44           H  
ATOM   1026  C   SER A  66      -5.230 -32.983 -19.356  1.00 85.44           C  
ATOM   1027  CB  SER A  66      -4.875 -33.144 -21.815  1.00 85.44           C  
ATOM   1028  HB2 SER A  66      -5.560 -32.301 -21.896  1.00 85.44           H  
ATOM   1029  HB3 SER A  66      -4.131 -33.072 -22.608  1.00 85.44           H  
ATOM   1030  O   SER A  66      -5.943 -33.941 -19.064  1.00 85.44           O  
ATOM   1031  OG  SER A  66      -5.588 -34.357 -21.963  1.00 85.44           O  
ATOM   1032  HG  SER A  66      -6.163 -34.467 -21.202  1.00 85.44           H  
ATOM   1033  N   LEU A  67      -5.347 -31.789 -18.780  1.00 90.12           N  
ATOM   1034  H   LEU A  67      -4.782 -31.027 -19.126  1.00 90.12           H  
ATOM   1035  CA  LEU A  67      -6.337 -31.492 -17.748  1.00 90.12           C  
ATOM   1036  HA  LEU A  67      -6.369 -32.308 -17.026  1.00 90.12           H  
ATOM   1037  C   LEU A  67      -7.730 -31.345 -18.364  1.00 90.12           C  
ATOM   1038  CB  LEU A  67      -5.965 -30.182 -17.036  1.00 90.12           C  
ATOM   1039  HB2 LEU A  67      -6.716 -29.977 -16.273  1.00 90.12           H  
ATOM   1040  HB3 LEU A  67      -6.019 -29.381 -17.774  1.00 90.12           H  
ATOM   1041  O   LEU A  67      -7.897 -30.640 -19.360  1.00 90.12           O  
ATOM   1042  CG  LEU A  67      -4.576 -30.148 -16.386  1.00 90.12           C  
ATOM   1043  HG  LEU A  67      -3.813 -30.425 -17.113  1.00 90.12           H  
ATOM   1044  CD1 LEU A  67      -4.283 -28.722 -15.924  1.00 90.12           C  
ATOM   1045 HD11 LEU A  67      -4.376 -28.041 -16.770  1.00 90.12           H  
ATOM   1046 HD12 LEU A  67      -3.262 -28.659 -15.546  1.00 90.12           H  
ATOM   1047 HD13 LEU A  67      -4.992 -28.426 -15.150  1.00 90.12           H  
ATOM   1048  CD2 LEU A  67      -4.479 -31.078 -15.181  1.00 90.12           C  
ATOM   1049 HD21 LEU A  67      -3.494 -30.987 -14.723  1.00 90.12           H  
ATOM   1050 HD22 LEU A  67      -5.250 -30.816 -14.456  1.00 90.12           H  
ATOM   1051 HD23 LEU A  67      -4.628 -32.107 -15.509  1.00 90.12           H  
ATOM   1052  N   THR A  68      -8.740 -31.918 -17.718  1.00 93.19           N  
ATOM   1053  H   THR A  68      -8.537 -32.524 -16.936  1.00 93.19           H  
ATOM   1054  CA  THR A  68     -10.132 -31.512 -17.943  1.00 93.19           C  
ATOM   1055  HA  THR A  68     -10.312 -31.510 -19.018  1.00 93.19           H  
ATOM   1056  C   THR A  68     -10.380 -30.096 -17.391  1.00 93.19           C  
ATOM   1057  CB  THR A  68     -11.117 -32.495 -17.296  1.00 93.19           C  
ATOM   1058  HB  THR A  68     -12.134 -32.156 -17.496  1.00 93.19           H  
ATOM   1059  O   THR A  68      -9.663 -29.661 -16.483  1.00 93.19           O  
ATOM   1060  CG2 THR A  68     -10.977 -33.924 -17.815  1.00 93.19           C  
ATOM   1061 HG21 THR A  68     -11.124 -33.938 -18.895  1.00 93.19           H  
ATOM   1062 HG22 THR A  68      -9.990 -34.324 -17.584  1.00 93.19           H  
ATOM   1063 HG23 THR A  68     -11.733 -34.554 -17.347  1.00 93.19           H  
ATOM   1064  OG1 THR A  68     -10.927 -32.519 -15.909  1.00 93.19           O  
ATOM   1065  HG1 THR A  68     -10.109 -33.001 -15.764  1.00 93.19           H  
ATOM   1066  N   PRO A  69     -11.413 -29.365 -17.858  1.00 92.44           N  
ATOM   1067  CA  PRO A  69     -11.733 -28.031 -17.336  1.00 92.44           C  
ATOM   1068  HA  PRO A  69     -10.916 -27.355 -17.587  1.00 92.44           H  
ATOM   1069  C   PRO A  69     -11.946 -27.994 -15.813  1.00 92.44           C  
ATOM   1070  CB  PRO A  69     -12.992 -27.595 -18.095  1.00 92.44           C  
ATOM   1071  HB2 PRO A  69     -13.018 -26.515 -18.243  1.00 92.44           H  
ATOM   1072  HB3 PRO A  69     -13.887 -27.927 -17.569  1.00 92.44           H  
ATOM   1073  O   PRO A  69     -11.499 -27.063 -15.147  1.00 92.44           O  
ATOM   1074  CG  PRO A  69     -12.878 -28.345 -19.422  1.00 92.44           C  
ATOM   1075  HG2 PRO A  69     -12.197 -27.814 -20.087  1.00 92.44           H  
ATOM   1076  HG3 PRO A  69     -13.850 -28.483 -19.896  1.00 92.44           H  
ATOM   1077  CD  PRO A  69     -12.256 -29.676 -19.004  1.00 92.44           C  
ATOM   1078  HD2 PRO A  69     -11.680 -30.085 -19.834  1.00 92.44           H  
ATOM   1079  HD3 PRO A  69     -13.040 -30.371 -18.706  1.00 92.44           H  
ATOM   1080  N   ALA A  70     -12.549 -29.041 -15.239  1.00 94.38           N  
ATOM   1081  H   ALA A  70     -12.866 -29.800 -15.825  1.00 94.38           H  
ATOM   1082  CA  ALA A  70     -12.735 -29.163 -13.792  1.00 94.38           C  
ATOM   1083  HA  ALA A  70     -13.225 -28.263 -13.422  1.00 94.38           H  
ATOM   1084  C   ALA A  70     -11.401 -29.304 -13.030  1.00 94.38           C  
ATOM   1085  CB  ALA A  70     -13.654 -30.364 -13.536  1.00 94.38           C  
ATOM   1086  HB1 ALA A  70     -14.609 -30.215 -14.039  1.00 94.38           H  
ATOM   1087  HB2 ALA A  70     -13.188 -31.279 -13.902  1.00 94.38           H  
ATOM   1088  HB3 ALA A  70     -13.832 -30.460 -12.465  1.00 94.38           H  
ATOM   1089  O   ALA A  70     -11.247 -28.768 -11.935  1.00 94.38           O  
ATOM   1090  N   GLU A  71     -10.412 -29.990 -13.608  1.00 94.31           N  
ATOM   1091  H   GLU A  71     -10.567 -30.395 -14.520  1.00 94.31           H  
ATOM   1092  CA  GLU A  71      -9.080 -30.129 -13.008  1.00 94.31           C  
ATOM   1093  HA  GLU A  71      -9.185 -30.314 -11.939  1.00 94.31           H  
ATOM   1094  C   GLU A  71      -8.214 -28.876 -13.173  1.00 94.31           C  
ATOM   1095  CB  GLU A  71      -8.346 -31.306 -13.643  1.00 94.31           C  
ATOM   1096  HB2 GLU A  71      -7.324 -31.332 -13.265  1.00 94.31           H  
ATOM   1097  HB3 GLU A  71      -8.302 -31.147 -14.721  1.00 94.31           H  
ATOM   1098  O   GLU A  71      -7.353 -28.628 -12.328  1.00 94.31           O  
ATOM   1099  CG  GLU A  71      -8.993 -32.658 -13.338  1.00 94.31           C  
ATOM   1100  HG2 GLU A  71      -8.861 -32.883 -12.280  1.00 94.31           H  
ATOM   1101  HG3 GLU A  71     -10.064 -32.635 -13.536  1.00 94.31           H  
ATOM   1102  CD  GLU A  71      -8.318 -33.713 -14.209  1.00 94.31           C  
ATOM   1103  OE1 GLU A  71      -7.549 -34.512 -13.624  1.00 94.31           O  
ATOM   1104  OE2 GLU A  71      -8.478 -33.621 -15.445  1.00 94.31           O  
ATOM   1105  N   VAL A  72      -8.433 -28.091 -14.236  1.00 95.44           N  
ATOM   1106  H   VAL A  72      -9.124 -28.387 -14.910  1.00 95.44           H  
ATOM   1107  CA  VAL A  72      -7.851 -26.747 -14.374  1.00 95.44           C  
ATOM   1108  HA  VAL A  72      -6.767 -26.816 -14.274  1.00 95.44           H  
ATOM   1109  C   VAL A  72      -8.346 -25.854 -13.242  1.00 95.44           C  
ATOM   1110  CB  VAL A  72      -8.174 -26.114 -15.743  1.00 95.44           C  
ATOM   1111  HB  VAL A  72      -9.249 -26.143 -15.922  1.00 95.44           H  
ATOM   1112  O   VAL A  72      -7.528 -25.246 -12.555  1.00 95.44           O  
ATOM   1113  CG1 VAL A  72      -7.715 -24.653 -15.806  1.00 95.44           C  
ATOM   1114 HG11 VAL A  72      -6.695 -24.565 -15.432  1.00 95.44           H  
ATOM   1115 HG12 VAL A  72      -8.365 -24.031 -15.190  1.00 95.44           H  
ATOM   1116 HG13 VAL A  72      -7.778 -24.274 -16.826  1.00 95.44           H  
ATOM   1117  CG2 VAL A  72      -7.476 -26.872 -16.876  1.00 95.44           C  
ATOM   1118 HG21 VAL A  72      -7.792 -27.916 -16.874  1.00 95.44           H  
ATOM   1119 HG22 VAL A  72      -6.395 -26.810 -16.754  1.00 95.44           H  
ATOM   1120 HG23 VAL A  72      -7.759 -26.437 -17.835  1.00 95.44           H  
ATOM   1121  N   GLU A  73      -9.656 -25.834 -12.997  1.00 95.12           N  
ATOM   1122  H   GLU A  73     -10.277 -26.326 -13.624  1.00 95.12           H  
ATOM   1123  CA  GLU A  73     -10.263 -25.011 -11.948  1.00 95.12           C  
ATOM   1124  HA  GLU A  73      -9.896 -23.992 -12.073  1.00 95.12           H  
ATOM   1125  C   GLU A  73      -9.846 -25.461 -10.539  1.00 95.12           C  
ATOM   1126  CB  GLU A  73     -11.788 -25.020 -12.153  1.00 95.12           C  
ATOM   1127  HB2 GLU A  73     -12.154 -26.041 -12.052  1.00 95.12           H  
ATOM   1128  HB3 GLU A  73     -12.007 -24.693 -13.170  1.00 95.12           H  
ATOM   1129  O   GLU A  73      -9.399 -24.650  -9.728  1.00 95.12           O  
ATOM   1130  CG  GLU A  73     -12.569 -24.130 -11.175  1.00 95.12           C  
ATOM   1131  HG2 GLU A  73     -12.457 -24.537 -10.170  1.00 95.12           H  
ATOM   1132  HG3 GLU A  73     -13.626 -24.188 -11.435  1.00 95.12           H  
ATOM   1133  CD  GLU A  73     -12.134 -22.656 -11.181  1.00 95.12           C  
ATOM   1134  OE1 GLU A  73     -12.458 -21.945 -10.207  1.00 95.12           O  
ATOM   1135  OE2 GLU A  73     -11.419 -22.212 -12.105  1.00 95.12           O  
ATOM   1136  N   GLN A  74      -9.849 -26.772 -10.267  1.00 94.94           N  
ATOM   1137  H   GLN A  74     -10.261 -27.402 -10.940  1.00 94.94           H  
ATOM   1138  CA  GLN A  74      -9.327 -27.316  -9.008  1.00 94.94           C  
ATOM   1139  HA  GLN A  74      -9.921 -26.915  -8.187  1.00 94.94           H  
ATOM   1140  C   GLN A  74      -7.861 -26.908  -8.775  1.00 94.94           C  
ATOM   1141  CB  GLN A  74      -9.459 -28.847  -9.029  1.00 94.94           C  
ATOM   1142  HB2 GLN A  74     -10.488 -29.118  -9.265  1.00 94.94           H  
ATOM   1143  HB3 GLN A  74      -8.807 -29.248  -9.806  1.00 94.94           H  
ATOM   1144  O   GLN A  74      -7.476 -26.550  -7.659  1.00 94.94           O  
ATOM   1145  CG  GLN A  74      -9.087 -29.470  -7.674  1.00 94.94           C  
ATOM   1146  HG2 GLN A  74      -9.804 -29.128  -6.927  1.00 94.94           H  
ATOM   1147  HG3 GLN A  74      -8.094 -29.140  -7.367  1.00 94.94           H  
ATOM   1148  CD  GLN A  74      -9.063 -30.995  -7.688  1.00 94.94           C  
ATOM   1149  NE2 GLN A  74      -9.313 -31.625  -6.560  1.00 94.94           N  
ATOM   1150 HE21 GLN A  74      -9.612 -31.105  -5.747  1.00 94.94           H  
ATOM   1151 HE22 GLN A  74      -9.354 -32.632  -6.611  1.00 94.94           H  
ATOM   1152  OE1 GLN A  74      -8.775 -31.657  -8.676  1.00 94.94           O  
ATOM   1153  N   ARG A  75      -7.030 -26.942  -9.826  1.00 96.50           N  
ATOM   1154  H   ARG A  75      -7.400 -27.240 -10.717  1.00 96.50           H  
ATOM   1155  CA  ARG A  75      -5.633 -26.504  -9.749  1.00 96.50           C  
ATOM   1156  HA  ARG A  75      -5.185 -26.954  -8.863  1.00 96.50           H  
ATOM   1157  C   ARG A  75      -5.522 -24.990  -9.556  1.00 96.50           C  
ATOM   1158  CB  ARG A  75      -4.874 -27.003 -10.985  1.00 96.50           C  
ATOM   1159  HB2 ARG A  75      -4.875 -28.093 -10.977  1.00 96.50           H  
ATOM   1160  HB3 ARG A  75      -5.386 -26.663 -11.885  1.00 96.50           H  
ATOM   1161  O   ARG A  75      -4.652 -24.577  -8.795  1.00 96.50           O  
ATOM   1162  CG  ARG A  75      -3.429 -26.488 -11.017  1.00 96.50           C  
ATOM   1163  HG2 ARG A  75      -3.447 -25.408 -11.160  1.00 96.50           H  
ATOM   1164  HG3 ARG A  75      -2.920 -26.711 -10.079  1.00 96.50           H  
ATOM   1165  CD  ARG A  75      -2.661 -27.095 -12.190  1.00 96.50           C  
ATOM   1166  HD2 ARG A  75      -1.826 -26.436 -12.425  1.00 96.50           H  
ATOM   1167  HD3 ARG A  75      -3.325 -27.133 -13.053  1.00 96.50           H  
ATOM   1168  NE  ARG A  75      -2.158 -28.448 -11.891  1.00 96.50           N  
ATOM   1169  HE  ARG A  75      -2.318 -28.802 -10.959  1.00 96.50           H  
ATOM   1170  NH1 ARG A  75      -1.319 -28.867 -13.976  1.00 96.50           N  
ATOM   1171 HH11 ARG A  75      -0.871 -29.482 -14.641  1.00 96.50           H  
ATOM   1172 HH12 ARG A  75      -1.583 -27.924 -14.225  1.00 96.50           H  
ATOM   1173  NH2 ARG A  75      -1.247 -30.467 -12.434  1.00 96.50           N  
ATOM   1174 HH21 ARG A  75      -0.975 -31.123 -13.151  1.00 96.50           H  
ATOM   1175 HH22 ARG A  75      -1.232 -30.750 -11.464  1.00 96.50           H  
ATOM   1176  CZ  ARG A  75      -1.576 -29.251 -12.758  1.00 96.50           C  
ATOM   1177  N   ARG A  76      -6.375 -24.179 -10.192  1.00 95.81           N  
ATOM   1178  H   ARG A  76      -7.056 -24.603 -10.806  1.00 95.81           H  
ATOM   1179  CA  ARG A  76      -6.430 -22.717 -10.011  1.00 95.81           C  
ATOM   1180  HA  ARG A  76      -5.479 -22.279 -10.313  1.00 95.81           H  
ATOM   1181  C   ARG A  76      -6.625 -22.372  -8.534  1.00 95.81           C  
ATOM   1182  CB  ARG A  76      -7.556 -22.129 -10.886  1.00 95.81           C  
ATOM   1183  HB2 ARG A  76      -7.448 -22.484 -11.911  1.00 95.81           H  
ATOM   1184  HB3 ARG A  76      -8.515 -22.488 -10.512  1.00 95.81           H  
ATOM   1185  O   ARG A  76      -5.802 -21.650  -7.978  1.00 95.81           O  
ATOM   1186  CG  ARG A  76      -7.582 -20.591 -10.906  1.00 95.81           C  
ATOM   1187  HG2 ARG A  76      -6.807 -20.236 -11.585  1.00 95.81           H  
ATOM   1188  HG3 ARG A  76      -7.362 -20.196  -9.914  1.00 95.81           H  
ATOM   1189  CD  ARG A  76      -8.945 -20.047 -11.375  1.00 95.81           C  
ATOM   1190  HD2 ARG A  76      -8.879 -18.976 -11.567  1.00 95.81           H  
ATOM   1191  HD3 ARG A  76      -9.205 -20.525 -12.320  1.00 95.81           H  
ATOM   1192  NE  ARG A  76     -10.035 -20.308 -10.415  1.00 95.81           N  
ATOM   1193  HE  ARG A  76     -10.771 -20.911 -10.754  1.00 95.81           H  
ATOM   1194  NH1 ARG A  76      -9.396 -19.028  -8.591  1.00 95.81           N  
ATOM   1195 HH11 ARG A  76      -8.692 -18.577  -9.157  1.00 95.81           H  
ATOM   1196 HH12 ARG A  76      -9.534 -18.696  -7.647  1.00 95.81           H  
ATOM   1197  NH2 ARG A  76     -11.209 -20.298  -8.486  1.00 95.81           N  
ATOM   1198 HH21 ARG A  76     -11.360 -20.013  -7.529  1.00 95.81           H  
ATOM   1199 HH22 ARG A  76     -11.828 -20.942  -8.956  1.00 95.81           H  
ATOM   1200  CZ  ARG A  76     -10.202 -19.867  -9.178  1.00 95.81           C  
ATOM   1201  N   GLU A  77      -7.617 -22.974  -7.876  1.00 92.88           N  
ATOM   1202  H   GLU A  77      -8.272 -23.530  -8.406  1.00 92.88           H  
ATOM   1203  CA  GLU A  77      -7.845 -22.786  -6.435  1.00 92.88           C  
ATOM   1204  HA  GLU A  77      -8.036 -21.733  -6.226  1.00 92.88           H  
ATOM   1205  C   GLU A  77      -6.662 -23.236  -5.562  1.00 92.88           C  
ATOM   1206  CB  GLU A  77      -9.032 -23.620  -5.953  1.00 92.88           C  
ATOM   1207  HB2 GLU A  77      -9.010 -23.543  -4.866  1.00 92.88           H  
ATOM   1208  HB3 GLU A  77      -8.875 -24.665  -6.217  1.00 92.88           H  
ATOM   1209  O   GLU A  77      -6.357 -22.611  -4.547  1.00 92.88           O  
ATOM   1210  CG  GLU A  77     -10.427 -23.193  -6.423  1.00 92.88           C  
ATOM   1211  HG2 GLU A  77     -10.538 -23.422  -7.483  1.00 92.88           H  
ATOM   1212  HG3 GLU A  77     -10.526 -22.116  -6.282  1.00 92.88           H  
ATOM   1213  CD  GLU A  77     -11.517 -23.910  -5.599  1.00 92.88           C  
ATOM   1214  OE1 GLU A  77     -12.707 -23.746  -5.935  1.00 92.88           O  
ATOM   1215  OE2 GLU A  77     -11.166 -24.554  -4.568  1.00 92.88           O  
ATOM   1216  N   GLN A  78      -6.018 -24.355  -5.906  1.00 95.38           N  
ATOM   1217  H   GLN A  78      -6.342 -24.863  -6.717  1.00 95.38           H  
ATOM   1218  CA  GLN A  78      -4.886 -24.884  -5.138  1.00 95.38           C  
ATOM   1219  HA  GLN A  78      -5.144 -24.881  -4.079  1.00 95.38           H  
ATOM   1220  C   GLN A  78      -3.639 -24.000  -5.280  1.00 95.38           C  
ATOM   1221  CB  GLN A  78      -4.604 -26.333  -5.566  1.00 95.38           C  
ATOM   1222  HB2 GLN A  78      -3.642 -26.637  -5.155  1.00 95.38           H  
ATOM   1223  HB3 GLN A  78      -4.552 -26.381  -6.653  1.00 95.38           H  
ATOM   1224  O   GLN A  78      -2.936 -23.776  -4.297  1.00 95.38           O  
ATOM   1225  CG  GLN A  78      -5.676 -27.305  -5.042  1.00 95.38           C  
ATOM   1226  HG2 GLN A  78      -5.581 -27.365  -3.957  1.00 95.38           H  
ATOM   1227  HG3 GLN A  78      -6.671 -26.919  -5.260  1.00 95.38           H  
ATOM   1228  CD  GLN A  78      -5.585 -28.717  -5.622  1.00 95.38           C  
ATOM   1229  NE2 GLN A  78      -6.136 -29.701  -4.946  1.00 95.38           N  
ATOM   1230 HE21 GLN A  78      -6.588 -29.523  -4.060  1.00 95.38           H  
ATOM   1231 HE22 GLN A  78      -6.068 -30.619  -5.360  1.00 95.38           H  
ATOM   1232  OE1 GLN A  78      -5.036 -28.990  -6.679  1.00 95.38           O  
ATOM   1233  N   LEU A  79      -3.383 -23.462  -6.476  1.00 96.56           N  
ATOM   1234  H   LEU A  79      -4.009 -23.676  -7.239  1.00 96.56           H  
ATOM   1235  CA  LEU A  79      -2.308 -22.498  -6.719  1.00 96.56           C  
ATOM   1236  HA  LEU A  79      -1.388 -22.868  -6.265  1.00 96.56           H  
ATOM   1237  C   LEU A  79      -2.600 -21.141  -6.062  1.00 96.56           C  
ATOM   1238  CB  LEU A  79      -2.093 -22.336  -8.233  1.00 96.56           C  
ATOM   1239  HB2 LEU A  79      -3.049 -22.072  -8.685  1.00 96.56           H  
ATOM   1240  HB3 LEU A  79      -1.409 -21.503  -8.396  1.00 96.56           H  
ATOM   1241  O   LEU A  79      -1.682 -20.518  -5.540  1.00 96.56           O  
ATOM   1242  CG  LEU A  79      -1.528 -23.572  -8.954  1.00 96.56           C  
ATOM   1243  HG  LEU A  79      -2.159 -24.440  -8.761  1.00 96.56           H  
ATOM   1244  CD1 LEU A  79      -1.541 -23.312 -10.459  1.00 96.56           C  
ATOM   1245 HD11 LEU A  79      -1.139 -24.168 -11.001  1.00 96.56           H  
ATOM   1246 HD12 LEU A  79      -0.960 -22.419 -10.692  1.00 96.56           H  
ATOM   1247 HD13 LEU A  79      -2.570 -23.144 -10.777  1.00 96.56           H  
ATOM   1248  CD2 LEU A  79      -0.103 -23.927  -8.523  1.00 96.56           C  
ATOM   1249 HD21 LEU A  79       0.564 -23.078  -8.671  1.00 96.56           H  
ATOM   1250 HD22 LEU A  79      -0.087 -24.195  -7.466  1.00 96.56           H  
ATOM   1251 HD23 LEU A  79       0.266 -24.776  -9.099  1.00 96.56           H  
ATOM   1252  N   GLU A  80      -3.860 -20.702  -6.034  1.00 92.75           N  
ATOM   1253  H   GLU A  80      -4.564 -21.215  -6.545  1.00 92.75           H  
ATOM   1254  CA  GLU A  80      -4.281 -19.481  -5.338  1.00 92.75           C  
ATOM   1255  HA  GLU A  80      -3.708 -18.637  -5.721  1.00 92.75           H  
ATOM   1256  C   GLU A  80      -3.988 -19.566  -3.833  1.00 92.75           C  
ATOM   1257  CB  GLU A  80      -5.768 -19.233  -5.639  1.00 92.75           C  
ATOM   1258  HB2 GLU A  80      -6.354 -20.104  -5.345  1.00 92.75           H  
ATOM   1259  HB3 GLU A  80      -5.878 -19.096  -6.714  1.00 92.75           H  
ATOM   1260  O   GLU A  80      -3.264 -18.722  -3.303  1.00 92.75           O  
ATOM   1261  CG  GLU A  80      -6.330 -18.004  -4.925  1.00 92.75           C  
ATOM   1262  HG2 GLU A  80      -6.372 -18.197  -3.853  1.00 92.75           H  
ATOM   1263  HG3 GLU A  80      -5.657 -17.164  -5.097  1.00 92.75           H  
ATOM   1264  CD  GLU A  80      -7.732 -17.680  -5.453  1.00 92.75           C  
ATOM   1265  OE1 GLU A  80      -8.722 -18.139  -4.847  1.00 92.75           O  
ATOM   1266  OE2 GLU A  80      -7.814 -17.013  -6.511  1.00 92.75           O  
ATOM   1267  N   LYS A  81      -4.447 -20.641  -3.177  1.00 90.69           N  
ATOM   1268  H   LYS A  81      -5.038 -21.281  -3.689  1.00 90.69           H  
ATOM   1269  CA  LYS A  81      -4.170 -20.918  -1.756  1.00 90.69           C  
ATOM   1270  HA  LYS A  81      -4.531 -20.084  -1.154  1.00 90.69           H  
ATOM   1271  C   LYS A  81      -2.668 -21.031  -1.475  1.00 90.69           C  
ATOM   1272  CB  LYS A  81      -4.904 -22.204  -1.333  1.00 90.69           C  
ATOM   1273  HB2 LYS A  81      -4.558 -22.509  -0.345  1.00 90.69           H  
ATOM   1274  HB3 LYS A  81      -4.656 -22.995  -2.041  1.00 90.69           H  
ATOM   1275  O   LYS A  81      -2.196 -20.516  -0.466  1.00 90.69           O  
ATOM   1276  CG  LYS A  81      -6.430 -22.008  -1.277  1.00 90.69           C  
ATOM   1277  HG2 LYS A  81      -6.687 -21.446  -0.379  1.00 90.69           H  
ATOM   1278  HG3 LYS A  81      -6.750 -21.425  -2.141  1.00 90.69           H  
ATOM   1279  CD  LYS A  81      -7.193 -23.343  -1.293  1.00 90.69           C  
ATOM   1280  HD2 LYS A  81      -6.849 -23.920  -2.151  1.00 90.69           H  
ATOM   1281  HD3 LYS A  81      -6.995 -23.902  -0.378  1.00 90.69           H  
ATOM   1282  CE  LYS A  81      -8.699 -23.060  -1.441  1.00 90.69           C  
ATOM   1283  HE2 LYS A  81      -9.112 -22.797  -0.467  1.00 90.69           H  
ATOM   1284  HE3 LYS A  81      -8.803 -22.187  -2.085  1.00 90.69           H  
ATOM   1285  NZ  LYS A  81      -9.452 -24.189  -2.061  1.00 90.69           N  
ATOM   1286  HZ1 LYS A  81      -9.088 -24.399  -2.980  1.00 90.69           H  
ATOM   1287  HZ2 LYS A  81      -9.446 -25.028  -1.499  1.00 90.69           H  
ATOM   1288  HZ3 LYS A  81     -10.405 -23.936  -2.282  1.00 90.69           H  
ATOM   1289  N   TYR A  82      -1.907 -21.659  -2.377  1.00 94.62           N  
ATOM   1290  H   TYR A  82      -2.358 -22.094  -3.169  1.00 94.62           H  
ATOM   1291  CA  TYR A  82      -0.449 -21.741  -2.264  1.00 94.62           C  
ATOM   1292  HA  TYR A  82      -0.203 -22.189  -1.301  1.00 94.62           H  
ATOM   1293  C   TYR A  82       0.211 -20.352  -2.290  1.00 94.62           C  
ATOM   1294  CB  TYR A  82       0.107 -22.653  -3.368  1.00 94.62           C  
ATOM   1295  HB2 TYR A  82      -0.300 -23.656  -3.238  1.00 94.62           H  
ATOM   1296  HB3 TYR A  82      -0.218 -22.285  -4.341  1.00 94.62           H  
ATOM   1297  O   TYR A  82       0.992 -20.032  -1.397  1.00 94.62           O  
ATOM   1298  CG  TYR A  82       1.619 -22.736  -3.358  1.00 94.62           C  
ATOM   1299  CD1 TYR A  82       2.382 -21.996  -4.285  1.00 94.62           C  
ATOM   1300  HD1 TYR A  82       1.892 -21.386  -5.028  1.00 94.62           H  
ATOM   1301  CD2 TYR A  82       2.261 -23.502  -2.367  1.00 94.62           C  
ATOM   1302  HD2 TYR A  82       1.671 -24.076  -1.668  1.00 94.62           H  
ATOM   1303  CE1 TYR A  82       3.789 -22.019  -4.211  1.00 94.62           C  
ATOM   1304  HE1 TYR A  82       4.387 -21.438  -4.897  1.00 94.62           H  
ATOM   1305  CE2 TYR A  82       3.663 -23.490  -2.259  1.00 94.62           C  
ATOM   1306  HE2 TYR A  82       4.137 -24.036  -1.456  1.00 94.62           H  
ATOM   1307  OH  TYR A  82       5.779 -22.687  -3.059  1.00 94.62           O  
ATOM   1308  HH  TYR A  82       6.081 -22.923  -2.179  1.00 94.62           H  
ATOM   1309  CZ  TYR A  82       4.429 -22.744  -3.183  1.00 94.62           C  
ATOM   1310  N   MET A  83      -0.135 -19.500  -3.263  1.00 93.75           N  
ATOM   1311  H   MET A  83      -0.809 -19.803  -3.951  1.00 93.75           H  
ATOM   1312  CA  MET A  83       0.421 -18.144  -3.376  1.00 93.75           C  
ATOM   1313  HA  MET A  83       1.509 -18.210  -3.387  1.00 93.75           H  
ATOM   1314  C   MET A  83       0.049 -17.250  -2.183  1.00 93.75           C  
ATOM   1315  CB  MET A  83      -0.052 -17.489  -4.684  1.00 93.75           C  
ATOM   1316  HB2 MET A  83      -1.137 -17.568  -4.754  1.00 93.75           H  
ATOM   1317  HB3 MET A  83       0.199 -16.428  -4.661  1.00 93.75           H  
ATOM   1318  O   MET A  83       0.879 -16.462  -1.731  1.00 93.75           O  
ATOM   1319  CG  MET A  83       0.573 -18.109  -5.942  1.00 93.75           C  
ATOM   1320  HG2 MET A  83       0.151 -17.609  -6.813  1.00 93.75           H  
ATOM   1321  HG3 MET A  83       0.284 -19.159  -5.995  1.00 93.75           H  
ATOM   1322  SD  MET A  83       2.384 -18.040  -6.070  1.00 93.75           S  
ATOM   1323  CE  MET A  83       2.667 -16.250  -6.066  1.00 93.75           C  
ATOM   1324  HE1 MET A  83       2.402 -15.836  -5.093  1.00 93.75           H  
ATOM   1325  HE2 MET A  83       3.721 -16.053  -6.258  1.00 93.75           H  
ATOM   1326  HE3 MET A  83       2.063 -15.772  -6.838  1.00 93.75           H  
ATOM   1327  N   GLN A  84      -1.173 -17.382  -1.658  1.00 87.56           N  
ATOM   1328  H   GLN A  84      -1.816 -18.026  -2.095  1.00 87.56           H  
ATOM   1329  CA  GLN A  84      -1.628 -16.673  -0.456  1.00 87.56           C  
ATOM   1330  HA  GLN A  84      -1.480 -15.602  -0.595  1.00 87.56           H  
ATOM   1331  C   GLN A  84      -0.808 -17.079   0.777  1.00 87.56           C  
ATOM   1332  CB  GLN A  84      -3.127 -16.941  -0.241  1.00 87.56           C  
ATOM   1333  HB2 GLN A  84      -3.309 -18.013  -0.312  1.00 87.56           H  
ATOM   1334  HB3 GLN A  84      -3.416 -16.612   0.757  1.00 87.56           H  
ATOM   1335  O   GLN A  84      -0.214 -16.214   1.421  1.00 87.56           O  
ATOM   1336  CG  GLN A  84      -3.994 -16.194  -1.270  1.00 87.56           C  
ATOM   1337  HG2 GLN A  84      -3.582 -16.323  -2.270  1.00 87.56           H  
ATOM   1338  HG3 GLN A  84      -3.973 -15.130  -1.037  1.00 87.56           H  
ATOM   1339  CD  GLN A  84      -5.450 -16.659  -1.312  1.00 87.56           C  
ATOM   1340  NE2 GLN A  84      -6.293 -15.947  -2.026  1.00 87.56           N  
ATOM   1341 HE21 GLN A  84      -5.972 -15.132  -2.527  1.00 87.56           H  
ATOM   1342 HE22 GLN A  84      -7.248 -16.275  -2.054  1.00 87.56           H  
ATOM   1343  OE1 GLN A  84      -5.856 -17.665  -0.752  1.00 87.56           O  
ATOM   1344  N   ALA A  85      -0.700 -18.383   1.047  1.00 88.88           N  
ATOM   1345  H   ALA A  85      -1.221 -19.042   0.486  1.00 88.88           H  
ATOM   1346  CA  ALA A  85       0.027 -18.903   2.203  1.00 88.88           C  
ATOM   1347  HA  ALA A  85      -0.360 -18.421   3.101  1.00 88.88           H  
ATOM   1348  C   ALA A  85       1.539 -18.606   2.138  1.00 88.88           C  
ATOM   1349  CB  ALA A  85      -0.273 -20.402   2.302  1.00 88.88           C  
ATOM   1350  HB1 ALA A  85      -1.346 -20.549   2.425  1.00 88.88           H  
ATOM   1351  HB2 ALA A  85       0.236 -20.815   3.173  1.00 88.88           H  
ATOM   1352  HB3 ALA A  85       0.056 -20.911   1.397  1.00 88.88           H  
ATOM   1353  O   ALA A  85       2.129 -18.210   3.140  1.00 88.88           O  
ATOM   1354  N   VAL A  86       2.163 -18.708   0.955  1.00 91.81           N  
ATOM   1355  H   VAL A  86       1.641 -19.053   0.162  1.00 91.81           H  
ATOM   1356  CA  VAL A  86       3.574 -18.319   0.764  1.00 91.81           C  
ATOM   1357  HA  VAL A  86       4.182 -18.849   1.498  1.00 91.81           H  
ATOM   1358  C   VAL A  86       3.789 -16.829   1.032  1.00 91.81           C  
ATOM   1359  CB  VAL A  86       4.078 -18.700  -0.643  1.00 91.81           C  
ATOM   1360  HB  VAL A  86       3.364 -18.349  -1.389  1.00 91.81           H  
ATOM   1361  O   VAL A  86       4.801 -16.473   1.626  1.00 91.81           O  
ATOM   1362  CG1 VAL A  86       5.456 -18.120  -0.986  1.00 91.81           C  
ATOM   1363 HG11 VAL A  86       5.777 -18.473  -1.966  1.00 91.81           H  
ATOM   1364 HG12 VAL A  86       5.420 -17.031  -1.011  1.00 91.81           H  
ATOM   1365 HG13 VAL A  86       6.186 -18.431  -0.238  1.00 91.81           H  
ATOM   1366  CG2 VAL A  86       4.228 -20.221  -0.767  1.00 91.81           C  
ATOM   1367 HG21 VAL A  86       4.555 -20.463  -1.778  1.00 91.81           H  
ATOM   1368 HG22 VAL A  86       4.962 -20.584  -0.048  1.00 91.81           H  
ATOM   1369 HG23 VAL A  86       3.274 -20.715  -0.583  1.00 91.81           H  
ATOM   1370  N   ARG A  87       2.861 -15.943   0.633  1.00 89.25           N  
ATOM   1371  H   ARG A  87       2.043 -16.278   0.145  1.00 89.25           H  
ATOM   1372  CA  ARG A  87       3.003 -14.504   0.912  1.00 89.25           C  
ATOM   1373  HA  ARG A  87       4.048 -14.256   0.730  1.00 89.25           H  
ATOM   1374  C   ARG A  87       2.756 -14.152   2.382  1.00 89.25           C  
ATOM   1375  CB  ARG A  87       2.110 -13.671  -0.029  1.00 89.25           C  
ATOM   1376  HB2 ARG A  87       2.383 -13.882  -1.062  1.00 89.25           H  
ATOM   1377  HB3 ARG A  87       1.072 -13.971   0.113  1.00 89.25           H  
ATOM   1378  O   ARG A  87       3.329 -13.169   2.849  1.00 89.25           O  
ATOM   1379  CG  ARG A  87       2.217 -12.149   0.220  1.00 89.25           C  
ATOM   1380  HG2 ARG A  87       1.507 -11.634  -0.427  1.00 89.25           H  
ATOM   1381  HG3 ARG A  87       1.908 -11.921   1.240  1.00 89.25           H  
ATOM   1382  CD  ARG A  87       3.631 -11.588  -0.038  1.00 89.25           C  
ATOM   1383  HD2 ARG A  87       4.383 -12.287   0.328  1.00 89.25           H  
ATOM   1384  HD3 ARG A  87       3.763 -11.473  -1.113  1.00 89.25           H  
ATOM   1385  NE  ARG A  87       3.867 -10.296   0.635  1.00 89.25           N  
ATOM   1386  HE  ARG A  87       3.262 -10.076   1.414  1.00 89.25           H  
ATOM   1387  NH1 ARG A  87       5.889  -9.802  -0.367  1.00 89.25           N  
ATOM   1388 HH11 ARG A  87       6.006 -10.759  -0.670  1.00 89.25           H  
ATOM   1389 HH12 ARG A  87       6.716  -9.228  -0.447  1.00 89.25           H  
ATOM   1390  NH2 ARG A  87       5.023  -8.382   1.098  1.00 89.25           N  
ATOM   1391 HH21 ARG A  87       4.386  -8.154   1.848  1.00 89.25           H  
ATOM   1392 HH22 ARG A  87       5.867  -7.838   0.982  1.00 89.25           H  
ATOM   1393  CZ  ARG A  87       4.916  -9.505   0.447  1.00 89.25           C  
ATOM   1394  N   GLN A  88       1.880 -14.883   3.072  1.00 82.31           N  
ATOM   1395  H   GLN A  88       1.408 -15.644   2.604  1.00 82.31           H  
ATOM   1396  CA  GLN A  88       1.604 -14.661   4.492  1.00 82.31           C  
ATOM   1397  HA  GLN A  88       1.432 -13.599   4.671  1.00 82.31           H  
ATOM   1398  C   GLN A  88       2.762 -15.072   5.399  1.00 82.31           C  
ATOM   1399  CB  GLN A  88       0.371 -15.451   4.932  1.00 82.31           C  
ATOM   1400  HB2 GLN A  88       0.473 -15.635   6.001  1.00 82.31           H  
ATOM   1401  HB3 GLN A  88       0.345 -16.421   4.436  1.00 82.31           H  
ATOM   1402  O   GLN A  88       2.994 -14.401   6.404  1.00 82.31           O  
ATOM   1403  CG  GLN A  88      -0.961 -14.721   4.728  1.00 82.31           C  
ATOM   1404  HG2 GLN A  88      -1.270 -14.779   3.684  1.00 82.31           H  
ATOM   1405  HG3 GLN A  88      -0.853 -13.674   5.014  1.00 82.31           H  
ATOM   1406  CD  GLN A  88      -2.027 -15.355   5.618  1.00 82.31           C  
ATOM   1407  NE2 GLN A  88      -3.071 -14.655   5.994  1.00 82.31           N  
ATOM   1408 HE21 GLN A  88      -3.279 -13.731   5.641  1.00 82.31           H  
ATOM   1409 HE22 GLN A  88      -3.784 -15.227   6.424  1.00 82.31           H  
ATOM   1410  OE1 GLN A  88      -1.925 -16.495   6.029  1.00 82.31           O  
ATOM   1411  N   ASP A  89       3.471 -16.155   5.070  1.00 85.25           N  
ATOM   1412  H   ASP A  89       3.205 -16.707   4.267  1.00 85.25           H  
ATOM   1413  CA  ASP A  89       4.627 -16.579   5.854  1.00 85.25           C  
ATOM   1414  HA  ASP A  89       4.282 -16.773   6.870  1.00 85.25           H  
ATOM   1415  C   ASP A  89       5.700 -15.465   5.855  1.00 85.25           C  
ATOM   1416  CB  ASP A  89       5.172 -17.910   5.332  1.00 85.25           C  
ATOM   1417  HB2 ASP A  89       5.495 -17.791   4.298  1.00 85.25           H  
ATOM   1418  HB3 ASP A  89       4.383 -18.661   5.360  1.00 85.25           H  
ATOM   1419  O   ASP A  89       6.155 -15.055   4.779  1.00 85.25           O  
ATOM   1420  CG  ASP A  89       6.346 -18.363   6.200  1.00 85.25           C  
ATOM   1421  OD1 ASP A  89       7.442 -17.784   6.026  1.00 85.25           O  
ATOM   1422  OD2 ASP A  89       6.140 -19.225   7.076  1.00 85.25           O  
ATOM   1423  N   PRO A  90       6.129 -14.950   7.026  1.00 82.88           N  
ATOM   1424  CA  PRO A  90       7.060 -13.823   7.085  1.00 82.88           C  
ATOM   1425  HA  PRO A  90       6.605 -12.977   6.571  1.00 82.88           H  
ATOM   1426  C   PRO A  90       8.429 -14.101   6.455  1.00 82.88           C  
ATOM   1427  CB  PRO A  90       7.208 -13.492   8.575  1.00 82.88           C  
ATOM   1428  HB2 PRO A  90       8.035 -14.056   9.005  1.00 82.88           H  
ATOM   1429  HB3 PRO A  90       7.351 -12.423   8.735  1.00 82.88           H  
ATOM   1430  O   PRO A  90       9.100 -13.160   6.029  1.00 82.88           O  
ATOM   1431  CG  PRO A  90       5.897 -13.984   9.181  1.00 82.88           C  
ATOM   1432  HG2 PRO A  90       5.999 -14.217  10.241  1.00 82.88           H  
ATOM   1433  HG3 PRO A  90       5.115 -13.242   9.021  1.00 82.88           H  
ATOM   1434  CD  PRO A  90       5.597 -15.229   8.354  1.00 82.88           C  
ATOM   1435  HD2 PRO A  90       6.108 -16.096   8.774  1.00 82.88           H  
ATOM   1436  HD3 PRO A  90       4.519 -15.391   8.343  1.00 82.88           H  
ATOM   1437  N   LEU A  91       8.857 -15.366   6.398  1.00 88.88           N  
ATOM   1438  H   LEU A  91       8.206 -16.103   6.630  1.00 88.88           H  
ATOM   1439  CA  LEU A  91      10.146 -15.790   5.860  1.00 88.88           C  
ATOM   1440  HA  LEU A  91      10.866 -14.983   5.999  1.00 88.88           H  
ATOM   1441  C   LEU A  91      10.057 -16.070   4.353  1.00 88.88           C  
ATOM   1442  CB  LEU A  91      10.608 -17.019   6.666  1.00 88.88           C  
ATOM   1443  HB2 LEU A  91       9.889 -17.825   6.519  1.00 88.88           H  
ATOM   1444  HB3 LEU A  91      10.604 -16.764   7.726  1.00 88.88           H  
ATOM   1445  O   LEU A  91      10.897 -15.591   3.594  1.00 88.88           O  
ATOM   1446  CG  LEU A  91      11.997 -17.556   6.291  1.00 88.88           C  
ATOM   1447  HG  LEU A  91      12.022 -17.797   5.228  1.00 88.88           H  
ATOM   1448  CD1 LEU A  91      13.106 -16.548   6.606  1.00 88.88           C  
ATOM   1449 HD11 LEU A  91      14.081 -16.998   6.421  1.00 88.88           H  
ATOM   1450 HD12 LEU A  91      13.001 -15.677   5.958  1.00 88.88           H  
ATOM   1451 HD13 LEU A  91      13.041 -16.235   7.648  1.00 88.88           H  
ATOM   1452  CD2 LEU A  91      12.274 -18.833   7.086  1.00 88.88           C  
ATOM   1453 HD21 LEU A  91      12.201 -18.632   8.155  1.00 88.88           H  
ATOM   1454 HD22 LEU A  91      11.538 -19.590   6.816  1.00 88.88           H  
ATOM   1455 HD23 LEU A  91      13.271 -19.210   6.855  1.00 88.88           H  
ATOM   1456  N   LEU A  92       9.031 -16.798   3.904  1.00 92.69           N  
ATOM   1457  H   LEU A  92       8.377 -17.158   4.584  1.00 92.69           H  
ATOM   1458  CA  LEU A  92       8.835 -17.106   2.484  1.00 92.69           C  
ATOM   1459  HA  LEU A  92       9.793 -17.405   2.060  1.00 92.69           H  
ATOM   1460  C   LEU A  92       8.359 -15.872   1.701  1.00 92.69           C  
ATOM   1461  CB  LEU A  92       7.842 -18.268   2.303  1.00 92.69           C  
ATOM   1462  HB2 LEU A  92       7.806 -18.494   1.237  1.00 92.69           H  
ATOM   1463  HB3 LEU A  92       6.852 -17.919   2.599  1.00 92.69           H  
ATOM   1464  O   LEU A  92       8.867 -15.605   0.611  1.00 92.69           O  
ATOM   1465  CG  LEU A  92       8.144 -19.578   3.052  1.00 92.69           C  
ATOM   1466  HG  LEU A  92       8.202 -19.397   4.126  1.00 92.69           H  
ATOM   1467  CD1 LEU A  92       7.014 -20.577   2.784  1.00 92.69           C  
ATOM   1468 HD11 LEU A  92       6.928 -20.777   1.716  1.00 92.69           H  
ATOM   1469 HD12 LEU A  92       6.077 -20.166   3.160  1.00 92.69           H  
ATOM   1470 HD13 LEU A  92       7.212 -21.504   3.323  1.00 92.69           H  
ATOM   1471  CD2 LEU A  92       9.455 -20.215   2.590  1.00 92.69           C  
ATOM   1472 HD21 LEU A  92      10.284 -19.546   2.821  1.00 92.69           H  
ATOM   1473 HD22 LEU A  92       9.428 -20.406   1.517  1.00 92.69           H  
ATOM   1474 HD23 LEU A  92       9.613 -21.150   3.127  1.00 92.69           H  
ATOM   1475  N   GLY A  93       7.441 -15.080   2.257  1.00 90.69           N  
ATOM   1476  H   GLY A  93       7.041 -15.359   3.142  1.00 90.69           H  
ATOM   1477  CA  GLY A  93       6.858 -13.908   1.601  1.00 90.69           C  
ATOM   1478  HA2 GLY A  93       6.489 -14.200   0.618  1.00 90.69           H  
ATOM   1479  HA3 GLY A  93       6.017 -13.567   2.205  1.00 90.69           H  
ATOM   1480  C   GLY A  93       7.831 -12.738   1.432  1.00 90.69           C  
ATOM   1481  O   GLY A  93       7.665 -11.938   0.506  1.00 90.69           O  
ATOM   1482  N   SER A  94       8.863 -12.663   2.280  1.00 89.00           N  
ATOM   1483  H   SER A  94       8.916 -13.355   3.014  1.00 89.00           H  
ATOM   1484  CA  SER A  94       9.998 -11.731   2.160  1.00 89.00           C  
ATOM   1485  HA  SER A  94       9.698 -10.887   1.540  1.00 89.00           H  
ATOM   1486  C   SER A  94      11.228 -12.348   1.477  1.00 89.00           C  
ATOM   1487  CB  SER A  94      10.374 -11.154   3.531  1.00 89.00           C  
ATOM   1488  HB2 SER A  94      11.121 -10.373   3.387  1.00 89.00           H  
ATOM   1489  HB3 SER A  94       9.495 -10.707   3.995  1.00 89.00           H  
ATOM   1490  O   SER A  94      12.226 -11.658   1.273  1.00 89.00           O  
ATOM   1491  OG  SER A  94      10.913 -12.145   4.384  1.00 89.00           O  
ATOM   1492  HG  SER A  94      10.221 -12.489   4.954  1.00 89.00           H  
ATOM   1493  N   SER A  95      11.178 -13.628   1.085  1.00 94.19           N  
ATOM   1494  H   SER A  95      10.346 -14.170   1.275  1.00 94.19           H  
ATOM   1495  CA  SER A  95      12.313 -14.291   0.439  1.00 94.19           C  
ATOM   1496  HA  SER A  95      13.176 -14.155   1.090  1.00 94.19           H  
ATOM   1497  C   SER A  95      12.644 -13.667  -0.914  1.00 94.19           C  
ATOM   1498  CB  SER A  95      12.113 -15.804   0.282  1.00 94.19           C  
ATOM   1499  HB2 SER A  95      13.053 -16.240  -0.055  1.00 94.19           H  
ATOM   1500  HB3 SER A  95      11.846 -16.242   1.243  1.00 94.19           H  
ATOM   1501  O   SER A  95      11.761 -13.344  -1.714  1.00 94.19           O  
ATOM   1502  OG  SER A  95      11.130 -16.125  -0.678  1.00 94.19           O  
ATOM   1503  HG  SER A  95      10.279 -15.916  -0.285  1.00 94.19           H  
ATOM   1504  N   GLU A  96      13.936 -13.550  -1.208  1.00 93.88           N  
ATOM   1505  H   GLU A  96      14.622 -13.789  -0.507  1.00 93.88           H  
ATOM   1506  CA  GLU A  96      14.393 -13.066  -2.510  1.00 93.88           C  
ATOM   1507  HA  GLU A  96      13.923 -12.102  -2.703  1.00 93.88           H  
ATOM   1508  C   GLU A  96      13.941 -14.016  -3.633  1.00 93.88           C  
ATOM   1509  CB  GLU A  96      15.914 -12.858  -2.435  1.00 93.88           C  
ATOM   1510  HB2 GLU A  96      16.380 -13.774  -2.072  1.00 93.88           H  
ATOM   1511  HB3 GLU A  96      16.117 -12.076  -1.703  1.00 93.88           H  
ATOM   1512  O   GLU A  96      13.451 -13.561  -4.661  1.00 93.88           O  
ATOM   1513  CG  GLU A  96      16.598 -12.476  -3.753  1.00 93.88           C  
ATOM   1514  HG2 GLU A  96      16.637 -13.366  -4.379  1.00 93.88           H  
ATOM   1515  HG3 GLU A  96      17.627 -12.188  -3.534  1.00 93.88           H  
ATOM   1516  CD  GLU A  96      15.910 -11.345  -4.527  1.00 93.88           C  
ATOM   1517  OE1 GLU A  96      16.031 -11.371  -5.770  1.00 93.88           O  
ATOM   1518  OE2 GLU A  96      15.225 -10.489  -3.925  1.00 93.88           O  
ATOM   1519  N   THR A  97      13.961 -15.332  -3.398  1.00 95.62           N  
ATOM   1520  H   THR A  97      14.398 -15.663  -2.550  1.00 95.62           H  
ATOM   1521  CA  THR A  97      13.432 -16.350  -4.323  1.00 95.62           C  
ATOM   1522  HA  THR A  97      14.020 -16.323  -5.241  1.00 95.62           H  
ATOM   1523  C   THR A  97      11.968 -16.097  -4.716  1.00 95.62           C  
ATOM   1524  CB  THR A  97      13.612 -17.740  -3.688  1.00 95.62           C  
ATOM   1525  HB  THR A  97      13.166 -17.746  -2.694  1.00 95.62           H  
ATOM   1526  O   THR A  97      11.626 -16.185  -5.898  1.00 95.62           O  
ATOM   1527  CG2 THR A  97      13.027 -18.890  -4.508  1.00 95.62           C  
ATOM   1528 HG21 THR A  97      11.942 -18.800  -4.558  1.00 95.62           H  
ATOM   1529 HG22 THR A  97      13.276 -19.834  -4.024  1.00 95.62           H  
ATOM   1530 HG23 THR A  97      13.442 -18.875  -5.517  1.00 95.62           H  
ATOM   1531  OG1 THR A  97      14.993 -17.985  -3.585  1.00 95.62           O  
ATOM   1532  HG1 THR A  97      15.165 -18.413  -2.743  1.00 95.62           H  
ATOM   1533  N   PHE A  98      11.096 -15.731  -3.768  1.00 96.44           N  
ATOM   1534  H   PHE A  98      11.416 -15.640  -2.814  1.00 96.44           H  
ATOM   1535  CA  PHE A  98       9.695 -15.409  -4.060  1.00 96.44           C  
ATOM   1536  HA  PHE A  98       9.295 -16.168  -4.731  1.00 96.44           H  
ATOM   1537  C   PHE A  98       9.534 -14.057  -4.770  1.00 96.44           C  
ATOM   1538  CB  PHE A  98       8.886 -15.446  -2.757  1.00 96.44           C  
ATOM   1539  HB2 PHE A  98       9.001 -16.430  -2.303  1.00 96.44           H  
ATOM   1540  HB3 PHE A  98       9.293 -14.709  -2.066  1.00 96.44           H  
ATOM   1541  O   PHE A  98       8.827 -13.966  -5.778  1.00 96.44           O  
ATOM   1542  CG  PHE A  98       7.405 -15.187  -2.931  1.00 96.44           C  
ATOM   1543  CD1 PHE A  98       6.834 -13.977  -2.494  1.00 96.44           C  
ATOM   1544  HD1 PHE A  98       7.458 -13.216  -2.050  1.00 96.44           H  
ATOM   1545  CD2 PHE A  98       6.591 -16.171  -3.520  1.00 96.44           C  
ATOM   1546  HD2 PHE A  98       7.032 -17.103  -3.841  1.00 96.44           H  
ATOM   1547  CE1 PHE A  98       5.451 -13.765  -2.633  1.00 96.44           C  
ATOM   1548  HE1 PHE A  98       5.018 -12.829  -2.311  1.00 96.44           H  
ATOM   1549  CE2 PHE A  98       5.207 -15.962  -3.649  1.00 96.44           C  
ATOM   1550  HE2 PHE A  98       4.585 -16.741  -4.065  1.00 96.44           H  
ATOM   1551  CZ  PHE A  98       4.634 -14.760  -3.200  1.00 96.44           C  
ATOM   1552  HZ  PHE A  98       3.569 -14.601  -3.285  1.00 96.44           H  
ATOM   1553  N   ASN A  99      10.202 -13.007  -4.283  1.00 95.19           N  
ATOM   1554  H   ASN A  99      10.800 -13.141  -3.480  1.00 95.19           H  
ATOM   1555  CA  ASN A  99      10.043 -11.660  -4.834  1.00 95.19           C  
ATOM   1556  HA  ASN A  99       8.977 -11.491  -4.987  1.00 95.19           H  
ATOM   1557  C   ASN A  99      10.681 -11.537  -6.239  1.00 95.19           C  
ATOM   1558  CB  ASN A  99      10.511 -10.615  -3.800  1.00 95.19           C  
ATOM   1559  HB2 ASN A  99      10.492  -9.625  -4.256  1.00 95.19           H  
ATOM   1560  HB3 ASN A  99      11.538 -10.821  -3.499  1.00 95.19           H  
ATOM   1561  O   ASN A  99      10.037 -11.001  -7.143  1.00 95.19           O  
ATOM   1562  CG  ASN A  99       9.607 -10.568  -2.564  1.00 95.19           C  
ATOM   1563  ND2 ASN A  99       9.971 -11.211  -1.485  1.00 95.19           N  
ATOM   1564 HD21 ASN A  99      10.834 -11.735  -1.467  1.00 95.19           H  
ATOM   1565 HD22 ASN A  99       9.331 -11.208  -0.704  1.00 95.19           H  
ATOM   1566  OD1 ASN A  99       8.515 -10.017  -2.559  1.00 95.19           O  
ATOM   1567  N   SER A 100      11.848 -12.144  -6.497  1.00 94.56           N  
ATOM   1568  H   SER A 100      12.365 -12.552  -5.730  1.00 94.56           H  
ATOM   1569  CA  SER A 100      12.434 -12.226  -7.849  1.00 94.56           C  
ATOM   1570  HA  SER A 100      12.452 -11.220  -8.268  1.00 94.56           H  
ATOM   1571  C   SER A 100      11.618 -13.080  -8.821  1.00 94.56           C  
ATOM   1572  CB  SER A 100      13.877 -12.747  -7.828  1.00 94.56           C  
ATOM   1573  HB2 SER A 100      14.049 -13.391  -8.690  1.00 94.56           H  
ATOM   1574  HB3 SER A 100      14.085 -13.325  -6.927  1.00 94.56           H  
ATOM   1575  O   SER A 100      11.537 -12.739 -10.003  1.00 94.56           O  
ATOM   1576  OG  SER A 100      14.759 -11.657  -7.936  1.00 94.56           O  
ATOM   1577  HG  SER A 100      15.305 -11.640  -7.147  1.00 94.56           H  
ATOM   1578  N   PHE A 101      10.960 -14.153  -8.361  1.00 96.75           N  
ATOM   1579  H   PHE A 101      11.067 -14.426  -7.395  1.00 96.75           H  
ATOM   1580  CA  PHE A 101      10.015 -14.887  -9.210  1.00 96.75           C  
ATOM   1581  HA  PHE A 101      10.538 -15.233 -10.102  1.00 96.75           H  
ATOM   1582  C   PHE A 101       8.877 -13.975  -9.685  1.00 96.75           C  
ATOM   1583  CB  PHE A 101       9.459 -16.112  -8.470  1.00 96.75           C  
ATOM   1584  HB2 PHE A 101      10.270 -16.822  -8.313  1.00 96.75           H  
ATOM   1585  HB3 PHE A 101       9.094 -15.811  -7.488  1.00 96.75           H  
ATOM   1586  O   PHE A 101       8.554 -13.961 -10.874  1.00 96.75           O  
ATOM   1587  CG  PHE A 101       8.324 -16.797  -9.211  1.00 96.75           C  
ATOM   1588  CD1 PHE A 101       6.990 -16.389  -9.006  1.00 96.75           C  
ATOM   1589  HD1 PHE A 101       6.771 -15.609  -8.292  1.00 96.75           H  
ATOM   1590  CD2 PHE A 101       8.603 -17.816 -10.138  1.00 96.75           C  
ATOM   1591  HD2 PHE A 101       9.624 -18.137 -10.289  1.00 96.75           H  
ATOM   1592  CE1 PHE A 101       5.944 -16.993  -9.727  1.00 96.75           C  
ATOM   1593  HE1 PHE A 101       4.925 -16.675  -9.565  1.00 96.75           H  
ATOM   1594  CE2 PHE A 101       7.558 -18.426 -10.854  1.00 96.75           C  
ATOM   1595  HE2 PHE A 101       7.782 -19.219 -11.552  1.00 96.75           H  
ATOM   1596  CZ  PHE A 101       6.229 -18.012 -10.653  1.00 96.75           C  
ATOM   1597  HZ  PHE A 101       5.427 -18.482 -11.203  1.00 96.75           H  
ATOM   1598  N   LEU A 102       8.291 -13.193  -8.774  1.00 96.12           N  
ATOM   1599  H   LEU A 102       8.616 -13.247  -7.819  1.00 96.12           H  
ATOM   1600  CA  LEU A 102       7.205 -12.267  -9.090  1.00 96.12           C  
ATOM   1601  HA  LEU A 102       6.433 -12.809  -9.638  1.00 96.12           H  
ATOM   1602  C   LEU A 102       7.650 -11.125 -10.015  1.00 96.12           C  
ATOM   1603  CB  LEU A 102       6.618 -11.725  -7.781  1.00 96.12           C  
ATOM   1604  HB2 LEU A 102       6.015 -10.845  -8.005  1.00 96.12           H  
ATOM   1605  HB3 LEU A 102       7.451 -11.418  -7.149  1.00 96.12           H  
ATOM   1606  O   LEU A 102       6.894 -10.791 -10.930  1.00 96.12           O  
ATOM   1607  CG  LEU A 102       5.759 -12.711  -6.977  1.00 96.12           C  
ATOM   1608  HG  LEU A 102       6.345 -13.594  -6.720  1.00 96.12           H  
ATOM   1609  CD1 LEU A 102       5.311 -12.021  -5.690  1.00 96.12           C  
ATOM   1610 HD11 LEU A 102       4.764 -11.107  -5.922  1.00 96.12           H  
ATOM   1611 HD12 LEU A 102       4.680 -12.695  -5.112  1.00 96.12           H  
ATOM   1612 HD13 LEU A 102       6.187 -11.770  -5.092  1.00 96.12           H  
ATOM   1613  CD2 LEU A 102       4.508 -13.161  -7.738  1.00 96.12           C  
ATOM   1614 HD21 LEU A 102       3.925 -12.291  -8.041  1.00 96.12           H  
ATOM   1615 HD22 LEU A 102       3.906 -13.801  -7.093  1.00 96.12           H  
ATOM   1616 HD23 LEU A 102       4.789 -13.740  -8.618  1.00 96.12           H  
ATOM   1617  N   ARG A 103       8.862 -10.578  -9.835  1.00 93.88           N  
ATOM   1618  H   ARG A 103       9.380 -10.844  -9.010  1.00 93.88           H  
ATOM   1619  CA  ARG A 103       9.458  -9.578 -10.742  1.00 93.88           C  
ATOM   1620  HA  ARG A 103       8.774  -8.735 -10.846  1.00 93.88           H  
ATOM   1621  C   ARG A 103       9.654 -10.138 -12.149  1.00 93.88           C  
ATOM   1622  CB  ARG A 103      10.791  -9.052 -10.175  1.00 93.88           C  
ATOM   1623  HB2 ARG A 103      11.312  -8.498 -10.956  1.00 93.88           H  
ATOM   1624  HB3 ARG A 103      11.421  -9.888  -9.871  1.00 93.88           H  
ATOM   1625  O   ARG A 103       9.112  -9.591 -13.108  1.00 93.88           O  
ATOM   1626  CG  ARG A 103      10.560  -8.109  -8.988  1.00 93.88           C  
ATOM   1627  HG2 ARG A 103      10.052  -8.652  -8.191  1.00 93.88           H  
ATOM   1628  HG3 ARG A 103       9.921  -7.292  -9.324  1.00 93.88           H  
ATOM   1629  CD  ARG A 103      11.833  -7.482  -8.417  1.00 93.88           C  
ATOM   1630  HD2 ARG A 103      11.536  -6.746  -7.669  1.00 93.88           H  
ATOM   1631  HD3 ARG A 103      12.351  -6.945  -9.211  1.00 93.88           H  
ATOM   1632  NE  ARG A 103      12.757  -8.472  -7.827  1.00 93.88           N  
ATOM   1633  HE  ARG A 103      13.347  -8.984  -8.468  1.00 93.88           H  
ATOM   1634  NH1 ARG A 103      12.537  -7.952  -5.581  1.00 93.88           N  
ATOM   1635 HH11 ARG A 103      11.870  -7.222  -5.786  1.00 93.88           H  
ATOM   1636 HH12 ARG A 103      13.172  -7.696  -4.839  1.00 93.88           H  
ATOM   1637  NH2 ARG A 103      14.060  -9.389  -6.220  1.00 93.88           N  
ATOM   1638 HH21 ARG A 103      14.357  -9.507  -5.262  1.00 93.88           H  
ATOM   1639 HH22 ARG A 103      14.582  -9.929  -6.895  1.00 93.88           H  
ATOM   1640  CZ  ARG A 103      13.101  -8.591  -6.556  1.00 93.88           C  
ATOM   1641  N   ARG A 104      10.338 -11.283 -12.281  1.00 93.75           N  
ATOM   1642  H   ARG A 104      10.745 -11.691 -11.451  1.00 93.75           H  
ATOM   1643  CA  ARG A 104      10.582 -11.913 -13.591  1.00 93.75           C  
ATOM   1644  HA  ARG A 104      11.063 -11.174 -14.232  1.00 93.75           H  
ATOM   1645  C   ARG A 104       9.276 -12.297 -14.288  1.00 93.75           C  
ATOM   1646  CB  ARG A 104      11.525 -13.117 -13.441  1.00 93.75           C  
ATOM   1647  HB2 ARG A 104      11.004 -13.930 -12.936  1.00 93.75           H  
ATOM   1648  HB3 ARG A 104      12.386 -12.825 -12.840  1.00 93.75           H  
ATOM   1649  O   ARG A 104       9.114 -12.026 -15.472  1.00 93.75           O  
ATOM   1650  CG  ARG A 104      12.021 -13.574 -14.825  1.00 93.75           C  
ATOM   1651  HG2 ARG A 104      11.172 -13.823 -15.463  1.00 93.75           H  
ATOM   1652  HG3 ARG A 104      12.558 -12.748 -15.291  1.00 93.75           H  
ATOM   1653  CD  ARG A 104      12.963 -14.781 -14.760  1.00 93.75           C  
ATOM   1654  HD2 ARG A 104      13.383 -14.932 -15.754  1.00 93.75           H  
ATOM   1655  HD3 ARG A 104      13.775 -14.542 -14.073  1.00 93.75           H  
ATOM   1656  NE  ARG A 104      12.247 -16.005 -14.357  1.00 93.75           N  
ATOM   1657  HE  ARG A 104      11.370 -16.142 -14.838  1.00 93.75           H  
ATOM   1658  NH1 ARG A 104      13.883 -16.911 -13.022  1.00 93.75           N  
ATOM   1659 HH11 ARG A 104      14.497 -16.166 -13.317  1.00 93.75           H  
ATOM   1660 HH12 ARG A 104      14.174 -17.563 -12.307  1.00 93.75           H  
ATOM   1661  NH2 ARG A 104      11.872 -17.869 -13.103  1.00 93.75           N  
ATOM   1662 HH21 ARG A 104      10.919 -17.848 -13.435  1.00 93.75           H  
ATOM   1663 HH22 ARG A 104      12.175 -18.532 -12.403  1.00 93.75           H  
ATOM   1664  CZ  ARG A 104      12.670 -16.921 -13.504  1.00 93.75           C  
ATOM   1665  N   ALA A 105       8.314 -12.859 -13.555  1.00 95.00           N  
ATOM   1666  H   ALA A 105       8.501 -13.069 -12.585  1.00 95.00           H  
ATOM   1667  CA  ALA A 105       7.009 -13.203 -14.112  1.00 95.00           C  
ATOM   1668  HA  ALA A 105       7.166 -13.837 -14.985  1.00 95.00           H  
ATOM   1669  C   ALA A 105       6.222 -11.963 -14.583  1.00 95.00           C  
ATOM   1670  CB  ALA A 105       6.233 -14.011 -13.068  1.00 95.00           C  
ATOM   1671  HB1 ALA A 105       6.063 -13.404 -12.178  1.00 95.00           H  
ATOM   1672  HB2 ALA A 105       6.800 -14.900 -12.792  1.00 95.00           H  
ATOM   1673  HB3 ALA A 105       5.277 -14.321 -13.491  1.00 95.00           H  
ATOM   1674  O   ALA A 105       5.533 -12.040 -15.602  1.00 95.00           O  
ATOM   1675  N   GLN A 106       6.318 -10.822 -13.886  1.00 93.38           N  
ATOM   1676  H   GLN A 106       6.881 -10.806 -13.047  1.00 93.38           H  
ATOM   1677  CA  GLN A 106       5.737  -9.549 -14.336  1.00 93.38           C  
ATOM   1678  HA  GLN A 106       4.672  -9.694 -14.520  1.00 93.38           H  
ATOM   1679  C   GLN A 106       6.385  -9.093 -15.650  1.00 93.38           C  
ATOM   1680  CB  GLN A 106       5.896  -8.479 -13.238  1.00 93.38           C  
ATOM   1681  HB2 GLN A 106       6.950  -8.228 -13.121  1.00 93.38           H  
ATOM   1682  HB3 GLN A 106       5.540  -8.900 -12.297  1.00 93.38           H  
ATOM   1683  O   GLN A 106       5.671  -8.795 -16.608  1.00 93.38           O  
ATOM   1684  CG  GLN A 106       5.105  -7.187 -13.513  1.00 93.38           C  
ATOM   1685  HG2 GLN A 106       5.419  -6.763 -14.466  1.00 93.38           H  
ATOM   1686  HG3 GLN A 106       4.045  -7.431 -13.586  1.00 93.38           H  
ATOM   1687  CD  GLN A 106       5.281  -6.109 -12.437  1.00 93.38           C  
ATOM   1688  NE2 GLN A 106       4.395  -5.137 -12.374  1.00 93.38           N  
ATOM   1689 HE21 GLN A 106       3.591  -5.121 -12.985  1.00 93.38           H  
ATOM   1690 HE22 GLN A 106       4.568  -4.409 -11.694  1.00 93.38           H  
ATOM   1691  OE1 GLN A 106       6.214  -6.094 -11.652  1.00 93.38           O  
ATOM   1692  N   GLN A 107       7.719  -9.111 -15.718  1.00 91.69           N  
ATOM   1693  H   GLN A 107       8.239  -9.354 -14.887  1.00 91.69           H  
ATOM   1694  CA  GLN A 107       8.483  -8.713 -16.902  1.00 91.69           C  
ATOM   1695  HA  GLN A 107       8.204  -7.690 -17.154  1.00 91.69           H  
ATOM   1696  C   GLN A 107       8.161  -9.595 -18.124  1.00 91.69           C  
ATOM   1697  CB  GLN A 107       9.977  -8.730 -16.545  1.00 91.69           C  
ATOM   1698  HB2 GLN A 107      10.328  -9.758 -16.459  1.00 91.69           H  
ATOM   1699  HB3 GLN A 107      10.126  -8.230 -15.588  1.00 91.69           H  
ATOM   1700  O   GLN A 107       7.791  -9.070 -19.175  1.00 91.69           O  
ATOM   1701  CG  GLN A 107      10.795  -7.988 -17.608  1.00 91.69           C  
ATOM   1702  HG2 GLN A 107      10.434  -6.962 -17.673  1.00 91.69           H  
ATOM   1703  HG3 GLN A 107      10.650  -8.467 -18.576  1.00 91.69           H  
ATOM   1704  CD  GLN A 107      12.293  -7.951 -17.325  1.00 91.69           C  
ATOM   1705  NE2 GLN A 107      13.013  -7.128 -18.051  1.00 91.69           N  
ATOM   1706 HE21 GLN A 107      14.012  -7.092 -17.901  1.00 91.69           H  
ATOM   1707 HE22 GLN A 107      12.560  -6.569 -18.760  1.00 91.69           H  
ATOM   1708  OE1 GLN A 107      12.821  -8.667 -16.487  1.00 91.69           O  
ATOM   1709  N   GLU A 108       8.186 -10.926 -17.964  1.00 91.75           N  
ATOM   1710  H   GLU A 108       8.531 -11.286 -17.086  1.00 91.75           H  
ATOM   1711  CA  GLU A 108       7.769 -11.903 -18.988  1.00 91.75           C  
ATOM   1712  HA  GLU A 108       8.425 -11.830 -19.855  1.00 91.75           H  
ATOM   1713  C   GLU A 108       6.327 -11.642 -19.472  1.00 91.75           C  
ATOM   1714  CB  GLU A 108       7.840 -13.340 -18.416  1.00 91.75           C  
ATOM   1715  HB2 GLU A 108       7.289 -13.993 -19.092  1.00 91.75           H  
ATOM   1716  HB3 GLU A 108       7.325 -13.353 -17.455  1.00 91.75           H  
ATOM   1717  O   GLU A 108       6.037 -11.719 -20.666  1.00 91.75           O  
ATOM   1718  CG  GLU A 108       9.249 -13.949 -18.233  1.00 91.75           C  
ATOM   1719  HG2 GLU A 108       9.708 -14.063 -19.215  1.00 91.75           H  
ATOM   1720  HG3 GLU A 108       9.866 -13.260 -17.656  1.00 91.75           H  
ATOM   1721  CD  GLU A 108       9.214 -15.329 -17.524  1.00 91.75           C  
ATOM   1722  OE1 GLU A 108      10.208 -15.714 -16.853  1.00 91.75           O  
ATOM   1723  OE2 GLU A 108       8.177 -16.030 -17.617  1.00 91.75           O  
ATOM   1724  N   THR A 109       5.411 -11.302 -18.555  1.00 92.56           N  
ATOM   1725  H   THR A 109       5.721 -11.224 -17.597  1.00 92.56           H  
ATOM   1726  CA  THR A 109       3.987 -11.081 -18.870  1.00 92.56           C  
ATOM   1727  HA  THR A 109       3.639 -11.905 -19.493  1.00 92.56           H  
ATOM   1728  C   THR A 109       3.735  -9.788 -19.637  1.00 92.56           C  
ATOM   1729  CB  THR A 109       3.142 -11.045 -17.591  1.00 92.56           C  
ATOM   1730  HB  THR A 109       3.494 -10.251 -16.932  1.00 92.56           H  
ATOM   1731  O   THR A 109       2.855  -9.756 -20.500  1.00 92.56           O  
ATOM   1732  CG2 THR A 109       1.649 -10.845 -17.859  1.00 92.56           C  
ATOM   1733 HG21 THR A 109       1.469  -9.840 -18.241  1.00 92.56           H  
ATOM   1734 HG22 THR A 109       1.315 -11.586 -18.586  1.00 92.56           H  
ATOM   1735 HG23 THR A 109       1.086 -10.949 -16.932  1.00 92.56           H  
ATOM   1736  OG1 THR A 109       3.248 -12.275 -16.927  1.00 92.56           O  
ATOM   1737  HG1 THR A 109       4.147 -12.320 -16.594  1.00 92.56           H  
ATOM   1738  N   GLN A 110       4.451  -8.719 -19.286  1.00 90.69           N  
ATOM   1739  H   GLN A 110       5.139  -8.822 -18.554  1.00 90.69           H  
ATOM   1740  CA  GLN A 110       4.295  -7.393 -19.890  1.00 90.69           C  
ATOM   1741  HA  GLN A 110       3.269  -7.283 -20.240  1.00 90.69           H  
ATOM   1742  C   GLN A 110       5.181  -7.204 -21.132  1.00 90.69           C  
ATOM   1743  CB  GLN A 110       4.549  -6.306 -18.830  1.00 90.69           C  
ATOM   1744  HB2 GLN A 110       4.461  -5.324 -19.295  1.00 90.69           H  
ATOM   1745  HB3 GLN A 110       5.568  -6.411 -18.460  1.00 90.69           H  
ATOM   1746  O   GLN A 110       5.009  -6.216 -21.838  1.00 90.69           O  
ATOM   1747  CG  GLN A 110       3.581  -6.367 -17.632  1.00 90.69           C  
ATOM   1748  HG2 GLN A 110       3.631  -7.350 -17.165  1.00 90.69           H  
ATOM   1749  HG3 GLN A 110       3.912  -5.645 -16.886  1.00 90.69           H  
ATOM   1750  CD  GLN A 110       2.120  -6.056 -17.947  1.00 90.69           C  
ATOM   1751  NE2 GLN A 110       1.229  -6.308 -17.012  1.00 90.69           N  
ATOM   1752 HE21 GLN A 110       1.522  -6.667 -16.114  1.00 90.69           H  
ATOM   1753 HE22 GLN A 110       0.290  -5.980 -17.183  1.00 90.69           H  
ATOM   1754  OE1 GLN A 110       1.729  -5.575 -18.999  1.00 90.69           O  
ATOM   1755  N   GLN A 111       6.083  -8.155 -21.414  1.00 90.81           N  
ATOM   1756  H   GLN A 111       6.200  -8.902 -20.745  1.00 90.81           H  
ATOM   1757  CA  GLN A 111       7.007  -8.144 -22.556  1.00 90.81           C  
ATOM   1758  HA  GLN A 111       7.687  -8.983 -22.406  1.00 90.81           H  
ATOM   1759  C   GLN A 111       7.919  -6.903 -22.588  1.00 90.81           C  
ATOM   1760  CB  GLN A 111       6.255  -8.413 -23.877  1.00 90.81           C  
ATOM   1761  HB2 GLN A 111       6.977  -8.443 -24.694  1.00 90.81           H  
ATOM   1762  HB3 GLN A 111       5.556  -7.599 -24.071  1.00 90.81           H  
ATOM   1763  O   GLN A 111       8.265  -6.403 -23.656  1.00 90.81           O  
ATOM   1764  CG  GLN A 111       5.497  -9.751 -23.860  1.00 90.81           C  
ATOM   1765  HG2 GLN A 111       4.749  -9.746 -23.067  1.00 90.81           H  
ATOM   1766  HG3 GLN A 111       6.208 -10.550 -23.650  1.00 90.81           H  
ATOM   1767  CD  GLN A 111       4.782 -10.056 -25.173  1.00 90.81           C  
ATOM   1768  NE2 GLN A 111       4.582 -11.316 -25.495  1.00 90.81           N  
ATOM   1769 HE21 GLN A 111       4.232 -11.467 -26.430  1.00 90.81           H  
ATOM   1770 HE22 GLN A 111       5.020 -12.043 -24.948  1.00 90.81           H  
ATOM   1771  OE1 GLN A 111       4.358  -9.199 -25.930  1.00 90.81           O  
ATOM   1772  N   VAL A 112       8.316  -6.411 -21.409  1.00 91.31           N  
ATOM   1773  H   VAL A 112       8.043  -6.909 -20.574  1.00 91.31           H  
ATOM   1774  CA  VAL A 112       9.224  -5.262 -21.266  1.00 91.31           C  
ATOM   1775  HA  VAL A 112       9.095  -4.614 -22.133  1.00 91.31           H  
ATOM   1776  C   VAL A 112      10.675  -5.769 -21.213  1.00 91.31           C  
ATOM   1777  CB  VAL A 112       8.863  -4.415 -20.027  1.00 91.31           C  
ATOM   1778  HB  VAL A 112       8.942  -5.029 -19.129  1.00 91.31           H  
ATOM   1779  O   VAL A 112      11.026  -6.455 -20.249  1.00 91.31           O  
ATOM   1780  CG1 VAL A 112       9.793  -3.206 -19.883  1.00 91.31           C  
ATOM   1781 HG11 VAL A 112       9.789  -2.611 -20.796  1.00 91.31           H  
ATOM   1782 HG12 VAL A 112      10.811  -3.541 -19.685  1.00 91.31           H  
ATOM   1783 HG13 VAL A 112       9.476  -2.580 -19.049  1.00 91.31           H  
ATOM   1784  CG2 VAL A 112       7.426  -3.878 -20.117  1.00 91.31           C  
ATOM   1785 HG21 VAL A 112       6.715  -4.704 -20.155  1.00 91.31           H  
ATOM   1786 HG22 VAL A 112       7.313  -3.273 -21.016  1.00 91.31           H  
ATOM   1787 HG23 VAL A 112       7.202  -3.266 -19.243  1.00 91.31           H  
ATOM   1788  N   PRO A 113      11.531  -5.482 -22.214  1.00 91.62           N  
ATOM   1789  CA  PRO A 113      12.944  -5.867 -22.174  1.00 91.62           C  
ATOM   1790  HA  PRO A 113      13.043  -6.940 -22.016  1.00 91.62           H  
ATOM   1791  C   PRO A 113      13.676  -5.124 -21.050  1.00 91.62           C  
ATOM   1792  CB  PRO A 113      13.505  -5.489 -23.549  1.00 91.62           C  
ATOM   1793  HB2 PRO A 113      13.334  -6.305 -24.251  1.00 91.62           H  
ATOM   1794  HB3 PRO A 113      14.564  -5.234 -23.511  1.00 91.62           H  
ATOM   1795  O   PRO A 113      13.234  -4.057 -20.633  1.00 91.62           O  
ATOM   1796  CG  PRO A 113      12.652  -4.284 -23.946  1.00 91.62           C  
ATOM   1797  HG2 PRO A 113      12.619  -4.145 -25.026  1.00 91.62           H  
ATOM   1798  HG3 PRO A 113      13.035  -3.387 -23.459  1.00 91.62           H  
ATOM   1799  CD  PRO A 113      11.279  -4.633 -23.372  1.00 91.62           C  
ATOM   1800  HD2 PRO A 113      10.765  -3.713 -23.094  1.00 91.62           H  
ATOM   1801  HD3 PRO A 113      10.698  -5.186 -24.110  1.00 91.62           H  
ATOM   1802  N   THR A 114      14.797  -5.671 -20.567  1.00 94.31           N  
ATOM   1803  H   THR A 114      15.124  -6.543 -20.957  1.00 94.31           H  
ATOM   1804  CA  THR A 114      15.719  -4.931 -19.689  1.00 94.31           C  
ATOM   1805  HA  THR A 114      15.150  -4.391 -18.931  1.00 94.31           H  
ATOM   1806  C   THR A 114      16.491  -3.915 -20.524  1.00 94.31           C  
ATOM   1807  CB  THR A 114      16.668  -5.858 -18.918  1.00 94.31           C  
ATOM   1808  HB  THR A 114      17.146  -6.554 -19.607  1.00 94.31           H  
ATOM   1809  O   THR A 114      17.317  -4.298 -21.350  1.00 94.31           O  
ATOM   1810  CG2 THR A 114      17.743  -5.105 -18.133  1.00 94.31           C  
ATOM   1811 HG21 THR A 114      18.268  -5.790 -17.467  1.00 94.31           H  
ATOM   1812 HG22 THR A 114      17.293  -4.301 -17.550  1.00 94.31           H  
ATOM   1813 HG23 THR A 114      18.472  -4.673 -18.820  1.00 94.31           H  
ATOM   1814  OG1 THR A 114      15.930  -6.581 -17.959  1.00 94.31           O  
ATOM   1815  HG1 THR A 114      16.109  -6.155 -17.118  1.00 94.31           H  
ATOM   1816  N   GLU A 115      16.216  -2.634 -20.304  1.00 95.81           N  
ATOM   1817  H   GLU A 115      15.504  -2.397 -19.628  1.00 95.81           H  
ATOM   1818  CA  GLU A 115      16.867  -1.503 -20.971  1.00 95.81           C  
ATOM   1819  HA  GLU A 115      17.880  -1.799 -21.246  1.00 95.81           H  
ATOM   1820  C   GLU A 115      16.999  -0.315 -20.006  1.00 95.81           C  
ATOM   1821  CB  GLU A 115      16.127  -1.142 -22.278  1.00 95.81           C  
ATOM   1822  HB2 GLU A 115      16.179  -2.010 -22.935  1.00 95.81           H  
ATOM   1823  HB3 GLU A 115      16.658  -0.323 -22.764  1.00 95.81           H  
ATOM   1824  O   GLU A 115      16.259  -0.228 -19.023  1.00 95.81           O  
ATOM   1825  CG  GLU A 115      14.648  -0.741 -22.108  1.00 95.81           C  
ATOM   1826  HG2 GLU A 115      14.135  -1.516 -21.539  1.00 95.81           H  
ATOM   1827  HG3 GLU A 115      14.608   0.184 -21.534  1.00 95.81           H  
ATOM   1828  CD  GLU A 115      13.887  -0.541 -23.434  1.00 95.81           C  
ATOM   1829  OE1 GLU A 115      12.705  -0.128 -23.357  1.00 95.81           O  
ATOM   1830  OE2 GLU A 115      14.446  -0.844 -24.514  1.00 95.81           O  
ATOM   1831  N   GLU A 116      17.955   0.581 -20.264  1.00 97.44           N  
ATOM   1832  H   GLU A 116      18.512   0.480 -21.101  1.00 97.44           H  
ATOM   1833  CA  GLU A 116      18.095   1.836 -19.517  1.00 97.44           C  
ATOM   1834  HA  GLU A 116      17.987   1.635 -18.452  1.00 97.44           H  
ATOM   1835  C   GLU A 116      16.998   2.825 -19.922  1.00 97.44           C  
ATOM   1836  CB  GLU A 116      19.469   2.486 -19.745  1.00 97.44           C  
ATOM   1837  HB2 GLU A 116      19.414   3.514 -19.387  1.00 97.44           H  
ATOM   1838  HB3 GLU A 116      19.688   2.504 -20.813  1.00 97.44           H  
ATOM   1839  O   GLU A 116      16.781   3.102 -21.103  1.00 97.44           O  
ATOM   1840  CG  GLU A 116      20.610   1.782 -18.996  1.00 97.44           C  
ATOM   1841  HG2 GLU A 116      20.688   0.758 -19.361  1.00 97.44           H  
ATOM   1842  HG3 GLU A 116      20.359   1.750 -17.936  1.00 97.44           H  
ATOM   1843  CD  GLU A 116      21.970   2.488 -19.159  1.00 97.44           C  
ATOM   1844  OE1 GLU A 116      22.989   1.857 -18.797  1.00 97.44           O  
ATOM   1845  OE2 GLU A 116      22.000   3.649 -19.633  1.00 97.44           O  
ATOM   1846  N   VAL A 117      16.325   3.396 -18.926  1.00 97.50           N  
ATOM   1847  H   VAL A 117      16.545   3.113 -17.982  1.00 97.50           H  
ATOM   1848  CA  VAL A 117      15.202   4.319 -19.097  1.00 97.50           C  
ATOM   1849  HA  VAL A 117      15.241   4.731 -20.106  1.00 97.50           H  
ATOM   1850  C   VAL A 117      15.311   5.487 -18.126  1.00 97.50           C  
ATOM   1851  CB  VAL A 117      13.847   3.600 -18.932  1.00 97.50           C  
ATOM   1852  HB  VAL A 117      13.060   4.353 -18.923  1.00 97.50           H  
ATOM   1853  O   VAL A 117      15.786   5.348 -16.999  1.00 97.50           O  
ATOM   1854  CG1 VAL A 117      13.576   2.672 -20.117  1.00 97.50           C  
ATOM   1855 HG11 VAL A 117      14.311   1.867 -20.123  1.00 97.50           H  
ATOM   1856 HG12 VAL A 117      12.580   2.236 -20.043  1.00 97.50           H  
ATOM   1857 HG13 VAL A 117      13.656   3.221 -21.056  1.00 97.50           H  
ATOM   1858  CG2 VAL A 117      13.746   2.784 -17.637  1.00 97.50           C  
ATOM   1859 HG21 VAL A 117      14.511   2.008 -17.617  1.00 97.50           H  
ATOM   1860 HG22 VAL A 117      12.776   2.291 -17.576  1.00 97.50           H  
ATOM   1861 HG23 VAL A 117      13.876   3.436 -16.773  1.00 97.50           H  
ATOM   1862  N   SER A 118      14.824   6.656 -18.548  1.00 97.81           N  
ATOM   1863  H   SER A 118      14.423   6.708 -19.474  1.00 97.81           H  
ATOM   1864  CA  SER A 118      14.626   7.780 -17.634  1.00 97.81           C  
ATOM   1865  HA  SER A 118      15.360   7.699 -16.832  1.00 97.81           H  
ATOM   1866  C   SER A 118      13.227   7.696 -17.024  1.00 97.81           C  
ATOM   1867  CB  SER A 118      14.878   9.120 -18.324  1.00 97.81           C  
ATOM   1868  HB2 SER A 118      13.990   9.437 -18.870  1.00 97.81           H  
ATOM   1869  HB3 SER A 118      15.708   9.016 -19.023  1.00 97.81           H  
ATOM   1870  O   SER A 118      12.227   7.709 -17.747  1.00 97.81           O  
ATOM   1871  OG  SER A 118      15.230  10.088 -17.355  1.00 97.81           O  
ATOM   1872  HG  SER A 118      16.053   9.799 -16.956  1.00 97.81           H  
ATOM   1873  N   LEU A 119      13.155   7.585 -15.700  1.00 98.12           N  
ATOM   1874  H   LEU A 119      14.023   7.598 -15.184  1.00 98.12           H  
ATOM   1875  CA  LEU A 119      11.916   7.492 -14.937  1.00 98.12           C  
ATOM   1876  HA  LEU A 119      11.093   7.338 -15.635  1.00 98.12           H  
ATOM   1877  C   LEU A 119      11.663   8.805 -14.188  1.00 98.12           C  
ATOM   1878  CB  LEU A 119      11.991   6.261 -14.016  1.00 98.12           C  
ATOM   1879  HB2 LEU A 119      12.828   6.398 -13.331  1.00 98.12           H  
ATOM   1880  HB3 LEU A 119      12.208   5.386 -14.629  1.00 98.12           H  
ATOM   1881  O   LEU A 119      12.531   9.319 -13.481  1.00 98.12           O  
ATOM   1882  CG  LEU A 119      10.725   5.979 -13.186  1.00 98.12           C  
ATOM   1883  HG  LEU A 119      10.515   6.829 -12.538  1.00 98.12           H  
ATOM   1884  CD1 LEU A 119       9.496   5.703 -14.060  1.00 98.12           C  
ATOM   1885 HD11 LEU A 119       9.714   4.901 -14.765  1.00 98.12           H  
ATOM   1886 HD12 LEU A 119       8.654   5.407 -13.434  1.00 98.12           H  
ATOM   1887 HD13 LEU A 119       9.215   6.603 -14.606  1.00 98.12           H  
ATOM   1888  CD2 LEU A 119      10.971   4.750 -12.312  1.00 98.12           C  
ATOM   1889 HD21 LEU A 119      11.850   4.927 -11.691  1.00 98.12           H  
ATOM   1890 HD22 LEU A 119      10.115   4.566 -11.664  1.00 98.12           H  
ATOM   1891 HD23 LEU A 119      11.155   3.874 -12.934  1.00 98.12           H  
ATOM   1892  N   GLU A 120      10.452   9.339 -14.335  1.00 98.12           N  
ATOM   1893  H   GLU A 120       9.787   8.866 -14.930  1.00 98.12           H  
ATOM   1894  CA  GLU A 120       9.992  10.512 -13.596  1.00 98.12           C  
ATOM   1895  HA  GLU A 120      10.847  11.153 -13.381  1.00 98.12           H  
ATOM   1896  C   GLU A 120       9.372  10.090 -12.259  1.00 98.12           C  
ATOM   1897  CB  GLU A 120       9.014  11.323 -14.465  1.00 98.12           C  
ATOM   1898  HB2 GLU A 120       8.141  10.713 -14.701  1.00 98.12           H  
ATOM   1899  HB3 GLU A 120       9.512  11.584 -15.398  1.00 98.12           H  
ATOM   1900  O   GLU A 120       8.348   9.404 -12.218  1.00 98.12           O  
ATOM   1901  CG  GLU A 120       8.556  12.613 -13.774  1.00 98.12           C  
ATOM   1902  HG2 GLU A 120       8.000  12.367 -12.869  1.00 98.12           H  
ATOM   1903  HG3 GLU A 120       9.432  13.190 -13.480  1.00 98.12           H  
ATOM   1904  CD  GLU A 120       7.676  13.462 -14.698  1.00 98.12           C  
ATOM   1905  OE1 GLU A 120       6.433  13.500 -14.525  1.00 98.12           O  
ATOM   1906  OE2 GLU A 120       8.219  14.215 -15.539  1.00 98.12           O  
ATOM   1907  N   VAL A 121       9.976  10.548 -11.163  1.00 98.50           N  
ATOM   1908  H   VAL A 121      10.840  11.059 -11.272  1.00 98.50           H  
ATOM   1909  CA  VAL A 121       9.437  10.437  -9.805  1.00 98.50           C  
ATOM   1910  HA  VAL A 121       8.497   9.886  -9.839  1.00 98.50           H  
ATOM   1911  C   VAL A 121       9.133  11.840  -9.290  1.00 98.50           C  
ATOM   1912  CB  VAL A 121      10.396   9.661  -8.883  1.00 98.50           C  
ATOM   1913  HB  VAL A 121      11.358  10.171  -8.841  1.00 98.50           H  
ATOM   1914  O   VAL A 121       9.949  12.751  -9.400  1.00 98.50           O  
ATOM   1915  CG1 VAL A 121       9.838   9.554  -7.456  1.00 98.50           C  
ATOM   1916 HG11 VAL A 121       8.843   9.110  -7.475  1.00 98.50           H  
ATOM   1917 HG12 VAL A 121       9.784  10.542  -7.000  1.00 98.50           H  
ATOM   1918 HG13 VAL A 121      10.498   8.937  -6.847  1.00 98.50           H  
ATOM   1919  CG2 VAL A 121      10.612   8.240  -9.427  1.00 98.50           C  
ATOM   1920 HG21 VAL A 121      11.155   8.283 -10.372  1.00 98.50           H  
ATOM   1921 HG22 VAL A 121      11.201   7.643  -8.730  1.00 98.50           H  
ATOM   1922 HG23 VAL A 121       9.653   7.748  -9.593  1.00 98.50           H  
ATOM   1923  N   LEU A 122       7.941  12.038  -8.739  1.00 98.06           N  
ATOM   1924  H   LEU A 122       7.309  11.253  -8.675  1.00 98.06           H  
ATOM   1925  CA  LEU A 122       7.504  13.319  -8.197  1.00 98.06           C  
ATOM   1926  HA  LEU A 122       8.061  14.122  -8.680  1.00 98.06           H  
ATOM   1927  C   LEU A 122       7.794  13.401  -6.696  1.00 98.06           C  
ATOM   1928  CB  LEU A 122       6.011  13.533  -8.497  1.00 98.06           C  
ATOM   1929  HB2 LEU A 122       5.717  14.503  -8.097  1.00 98.06           H  
ATOM   1930  HB3 LEU A 122       5.449  12.762  -7.968  1.00 98.06           H  
ATOM   1931  O   LEU A 122       7.624  12.434  -5.955  1.00 98.06           O  
ATOM   1932  CG  LEU A 122       5.609  13.464  -9.981  1.00 98.06           C  
ATOM   1933  HG  LEU A 122       5.762  12.451 -10.354  1.00 98.06           H  
ATOM   1934  CD1 LEU A 122       4.127  13.807 -10.124  1.00 98.06           C  
ATOM   1935 HD11 LEU A 122       3.525  13.127  -9.520  1.00 98.06           H  
ATOM   1936 HD12 LEU A 122       3.827  13.716 -11.168  1.00 98.06           H  
ATOM   1937 HD13 LEU A 122       3.946  14.832  -9.802  1.00 98.06           H  
ATOM   1938  CD2 LEU A 122       6.402  14.433 -10.852  1.00 98.06           C  
ATOM   1939 HD21 LEU A 122       6.008  14.408 -11.868  1.00 98.06           H  
ATOM   1940 HD22 LEU A 122       7.445  14.119 -10.886  1.00 98.06           H  
ATOM   1941 HD23 LEU A 122       6.327  15.446 -10.455  1.00 98.06           H  
ATOM   1942  N   LEU A 123       8.166  14.580  -6.216  1.00 97.69           N  
ATOM   1943  H   LEU A 123       8.349  15.321  -6.878  1.00 97.69           H  
ATOM   1944  CA  LEU A 123       8.096  14.910  -4.797  1.00 97.69           C  
ATOM   1945  HA  LEU A 123       8.373  14.033  -4.212  1.00 97.69           H  
ATOM   1946  C   LEU A 123       6.651  15.270  -4.414  1.00 97.69           C  
ATOM   1947  CB  LEU A 123       9.092  16.039  -4.483  1.00 97.69           C  
ATOM   1948  HB2 LEU A 123       8.789  16.918  -5.052  1.00 97.69           H  
ATOM   1949  HB3 LEU A 123       9.027  16.278  -3.422  1.00 97.69           H  
ATOM   1950  O   LEU A 123       5.809  15.560  -5.263  1.00 97.69           O  
ATOM   1951  CG  LEU A 123      10.562  15.739  -4.835  1.00 97.69           C  
ATOM   1952  HG  LEU A 123      10.672  15.690  -5.918  1.00 97.69           H  
ATOM   1953  CD1 LEU A 123      11.455  16.866  -4.315  1.00 97.69           C  
ATOM   1954 HD11 LEU A 123      11.408  16.913  -3.227  1.00 97.69           H  
ATOM   1955 HD12 LEU A 123      12.485  16.688  -4.624  1.00 97.69           H  
ATOM   1956 HD13 LEU A 123      11.128  17.820  -4.728  1.00 97.69           H  
ATOM   1957  CD2 LEU A 123      11.052  14.425  -4.227  1.00 97.69           C  
ATOM   1958 HD21 LEU A 123      10.577  13.585  -4.734  1.00 97.69           H  
ATOM   1959 HD22 LEU A 123      10.823  14.392  -3.162  1.00 97.69           H  
ATOM   1960 HD23 LEU A 123      12.129  14.336  -4.368  1.00 97.69           H  
ATOM   1961  N   SER A 124       6.349  15.303  -3.114  1.00 94.62           N  
ATOM   1962  H   SER A 124       7.067  15.039  -2.455  1.00 94.62           H  
ATOM   1963  CA  SER A 124       4.986  15.586  -2.623  1.00 94.62           C  
ATOM   1964  HA  SER A 124       4.303  14.871  -3.081  1.00 94.62           H  
ATOM   1965  C   SER A 124       4.445  16.986  -2.985  1.00 94.62           C  
ATOM   1966  CB  SER A 124       4.938  15.373  -1.110  1.00 94.62           C  
ATOM   1967  HB2 SER A 124       5.756  15.919  -0.639  1.00 94.62           H  
ATOM   1968  HB3 SER A 124       3.992  15.747  -0.719  1.00 94.62           H  
ATOM   1969  O   SER A 124       3.235  17.197  -2.938  1.00 94.62           O  
ATOM   1970  OG  SER A 124       5.041  13.991  -0.800  1.00 94.62           O  
ATOM   1971  HG  SER A 124       5.769  13.597  -1.286  1.00 94.62           H  
ATOM   1972  N   ASN A 125       5.309  17.929  -3.380  1.00 92.81           N  
ATOM   1973  H   ASN A 125       6.284  17.674  -3.452  1.00 92.81           H  
ATOM   1974  CA  ASN A 125       4.952  19.250  -3.921  1.00 92.81           C  
ATOM   1975  HA  ASN A 125       3.969  19.530  -3.543  1.00 92.81           H  
ATOM   1976  C   ASN A 125       4.844  19.282  -5.466  1.00 92.81           C  
ATOM   1977  CB  ASN A 125       5.967  20.292  -3.404  1.00 92.81           C  
ATOM   1978  HB2 ASN A 125       6.029  20.241  -2.317  1.00 92.81           H  
ATOM   1979  HB3 ASN A 125       5.606  21.285  -3.671  1.00 92.81           H  
ATOM   1980  O   ASN A 125       4.776  20.360  -6.046  1.00 92.81           O  
ATOM   1981  CG  ASN A 125       7.360  20.114  -3.992  1.00 92.81           C  
ATOM   1982  ND2 ASN A 125       8.213  21.105  -3.903  1.00 92.81           N  
ATOM   1983 HD21 ASN A 125       7.906  22.003  -3.556  1.00 92.81           H  
ATOM   1984 HD22 ASN A 125       9.111  20.966  -4.344  1.00 92.81           H  
ATOM   1985  OD1 ASN A 125       7.712  19.071  -4.517  1.00 92.81           O  
ATOM   1986  N   GLY A 126       4.894  18.129  -6.143  1.00 94.06           N  
ATOM   1987  H   GLY A 126       5.010  17.268  -5.627  1.00 94.06           H  
ATOM   1988  CA  GLY A 126       4.848  18.021  -7.607  1.00 94.06           C  
ATOM   1989  HA2 GLY A 126       4.118  18.730  -7.997  1.00 94.06           H  
ATOM   1990  HA3 GLY A 126       4.517  17.016  -7.871  1.00 94.06           H  
ATOM   1991  C   GLY A 126       6.179  18.272  -8.328  1.00 94.06           C  
ATOM   1992  O   GLY A 126       6.234  18.154  -9.550  1.00 94.06           O  
ATOM   1993  N   GLN A 127       7.272  18.583  -7.616  1.00 96.31           N  
ATOM   1994  H   GLN A 127       7.199  18.668  -6.612  1.00 96.31           H  
ATOM   1995  CA  GLN A 127       8.587  18.732  -8.245  1.00 96.31           C  
ATOM   1996  HA  GLN A 127       8.495  19.468  -9.044  1.00 96.31           H  
ATOM   1997  C   GLN A 127       9.042  17.403  -8.866  1.00 96.31           C  
ATOM   1998  CB  GLN A 127       9.610  19.263  -7.230  1.00 96.31           C  
ATOM   1999  HB2 GLN A 127       9.275  20.235  -6.869  1.00 96.31           H  
ATOM   2000  HB3 GLN A 127       9.662  18.577  -6.384  1.00 96.31           H  
ATOM   2001  O   GLN A 127       9.095  16.380  -8.186  1.00 96.31           O  
ATOM   2002  CG  GLN A 127      11.018  19.405  -7.836  1.00 96.31           C  
ATOM   2003  HG2 GLN A 127      10.984  20.089  -8.683  1.00 96.31           H  
ATOM   2004  HG3 GLN A 127      11.358  18.433  -8.194  1.00 96.31           H  
ATOM   2005  CD  GLN A 127      12.056  19.915  -6.843  1.00 96.31           C  
ATOM   2006  NE2 GLN A 127      13.323  19.689  -7.112  1.00 96.31           N  
ATOM   2007 HE21 GLN A 127      13.996  20.005  -6.428  1.00 96.31           H  
ATOM   2008 HE22 GLN A 127      13.582  19.156  -7.930  1.00 96.31           H  
ATOM   2009  OE1 GLN A 127      11.762  20.522  -5.824  1.00 96.31           O  
ATOM   2010  N   LYS A 128       9.416  17.437 -10.147  1.00 97.38           N  
ATOM   2011  H   LYS A 128       9.327  18.314 -10.639  1.00 97.38           H  
ATOM   2012  CA  LYS A 128       9.913  16.279 -10.900  1.00 97.38           C  
ATOM   2013  HA  LYS A 128       9.330  15.400 -10.623  1.00 97.38           H  
ATOM   2014  C   LYS A 128      11.376  15.976 -10.561  1.00 97.38           C  
ATOM   2015  CB  LYS A 128       9.730  16.533 -12.407  1.00 97.38           C  
ATOM   2016  HB2 LYS A 128      10.224  15.740 -12.969  1.00 97.38           H  
ATOM   2017  HB3 LYS A 128      10.214  17.476 -12.661  1.00 97.38           H  
ATOM   2018  O   LYS A 128      12.215  16.877 -10.541  1.00 97.38           O  
ATOM   2019  CG  LYS A 128       8.250  16.576 -12.831  1.00 97.38           C  
ATOM   2020  HG2 LYS A 128       7.869  15.555 -12.876  1.00 97.38           H  
ATOM   2021  HG3 LYS A 128       7.663  17.140 -12.106  1.00 97.38           H  
ATOM   2022  CD  LYS A 128       8.085  17.241 -14.203  1.00 97.38           C  
ATOM   2023  HD2 LYS A 128       8.722  16.745 -14.936  1.00 97.38           H  
ATOM   2024  HD3 LYS A 128       8.419  18.275 -14.117  1.00 97.38           H  
ATOM   2025  CE  LYS A 128       6.628  17.254 -14.691  1.00 97.38           C  
ATOM   2026  HE2 LYS A 128       5.957  17.396 -13.844  1.00 97.38           H  
ATOM   2027  HE3 LYS A 128       6.514  18.108 -15.359  1.00 97.38           H  
ATOM   2028  NZ  LYS A 128       6.280  16.025 -15.436  1.00 97.38           N  
ATOM   2029  HZ1 LYS A 128       5.476  16.117 -16.041  1.00 97.38           H  
ATOM   2030  HZ2 LYS A 128       6.127  15.244 -14.814  1.00 97.38           H  
ATOM   2031  HZ3 LYS A 128       7.076  15.650 -15.932  1.00 97.38           H  
ATOM   2032  N   VAL A 129      11.675  14.698 -10.360  1.00 98.19           N  
ATOM   2033  H   VAL A 129      10.911  14.040 -10.303  1.00 98.19           H  
ATOM   2034  CA  VAL A 129      13.014  14.120 -10.214  1.00 98.19           C  
ATOM   2035  HA  VAL A 129      13.767  14.895 -10.360  1.00 98.19           H  
ATOM   2036  C   VAL A 129      13.159  13.062 -11.303  1.00 98.19           C  
ATOM   2037  CB  VAL A 129      13.217  13.498  -8.814  1.00 98.19           C  
ATOM   2038  HB  VAL A 129      12.563  12.634  -8.697  1.00 98.19           H  
ATOM   2039  O   VAL A 129      12.424  12.078 -11.318  1.00 98.19           O  
ATOM   2040  CG1 VAL A 129      14.668  13.037  -8.625  1.00 98.19           C  
ATOM   2041 HG11 VAL A 129      14.919  12.275  -9.364  1.00 98.19           H  
ATOM   2042 HG12 VAL A 129      15.350  13.881  -8.723  1.00 98.19           H  
ATOM   2043 HG13 VAL A 129      14.789  12.596  -7.636  1.00 98.19           H  
ATOM   2044  CG2 VAL A 129      12.894  14.492  -7.692  1.00 98.19           C  
ATOM   2045 HG21 VAL A 129      13.050  14.007  -6.728  1.00 98.19           H  
ATOM   2046 HG22 VAL A 129      13.529  15.375  -7.771  1.00 98.19           H  
ATOM   2047 HG23 VAL A 129      11.847  14.788  -7.750  1.00 98.19           H  
ATOM   2048  N   LEU A 130      14.080  13.284 -12.240  1.00 98.31           N  
ATOM   2049  H   LEU A 130      14.656  14.111 -12.169  1.00 98.31           H  
ATOM   2050  CA  LEU A 130      14.403  12.318 -13.290  1.00 98.31           C  
ATOM   2051  HA  LEU A 130      13.563  11.639 -13.436  1.00 98.31           H  
ATOM   2052  C   LEU A 130      15.596  11.472 -12.846  1.00 98.31           C  
ATOM   2053  CB  LEU A 130      14.668  13.046 -14.620  1.00 98.31           C  
ATOM   2054  HB2 LEU A 130      15.368  13.861 -14.436  1.00 98.31           H  
ATOM   2055  HB3 LEU A 130      15.143  12.353 -15.315  1.00 98.31           H  
ATOM   2056  O   LEU A 130      16.666  12.017 -12.548  1.00 98.31           O  
ATOM   2057  CG  LEU A 130      13.391  13.598 -15.281  1.00 98.31           C  
ATOM   2058  HG  LEU A 130      12.779  14.103 -14.533  1.00 98.31           H  
ATOM   2059  CD1 LEU A 130      13.761  14.620 -16.357  1.00 98.31           C  
ATOM   2060 HD11 LEU A 130      14.312  15.447 -15.910  1.00 98.31           H  
ATOM   2061 HD12 LEU A 130      12.853  15.008 -16.819  1.00 98.31           H  
ATOM   2062 HD13 LEU A 130      14.375  14.143 -17.121  1.00 98.31           H  
ATOM   2063  CD2 LEU A 130      12.563  12.494 -15.941  1.00 98.31           C  
ATOM   2064 HD21 LEU A 130      12.265  11.749 -15.203  1.00 98.31           H  
ATOM   2065 HD22 LEU A 130      11.663  12.919 -16.385  1.00 98.31           H  
ATOM   2066 HD23 LEU A 130      13.147  11.997 -16.715  1.00 98.31           H  
ATOM   2067  N   VAL A 131      15.399  10.157 -12.815  1.00 98.44           N  
ATOM   2068  H   VAL A 131      14.490   9.806 -13.080  1.00 98.44           H  
ATOM   2069  CA  VAL A 131      16.431   9.154 -12.526  1.00 98.44           C  
ATOM   2070  HA  VAL A 131      17.381   9.658 -12.347  1.00 98.44           H  
ATOM   2071  C   VAL A 131      16.630   8.251 -13.735  1.00 98.44           C  
ATOM   2072  CB  VAL A 131      16.111   8.323 -11.269  1.00 98.44           C  
ATOM   2073  HB  VAL A 131      16.894   7.574 -11.151  1.00 98.44           H  
ATOM   2074  O   VAL A 131      15.679   7.982 -14.464  1.00 98.44           O  
ATOM   2075  CG1 VAL A 131      16.136   9.216 -10.030  1.00 98.44           C  
ATOM   2076 HG11 VAL A 131      17.102   9.716  -9.957  1.00 98.44           H  
ATOM   2077 HG12 VAL A 131      16.004   8.583  -9.153  1.00 98.44           H  
ATOM   2078 HG13 VAL A 131      15.334   9.953 -10.070  1.00 98.44           H  
ATOM   2079  CG2 VAL A 131      14.760   7.597 -11.310  1.00 98.44           C  
ATOM   2080 HG21 VAL A 131      14.638   7.000 -10.406  1.00 98.44           H  
ATOM   2081 HG22 VAL A 131      14.732   6.923 -12.167  1.00 98.44           H  
ATOM   2082 HG23 VAL A 131      13.940   8.311 -11.382  1.00 98.44           H  
ATOM   2083  N   ASN A 132      17.858   7.782 -13.941  1.00 98.12           N  
ATOM   2084  H   ASN A 132      18.570   7.952 -13.245  1.00 98.12           H  
ATOM   2085  CA  ASN A 132      18.149   6.750 -14.930  1.00 98.12           C  
ATOM   2086  HA  ASN A 132      17.344   6.692 -15.663  1.00 98.12           H  
ATOM   2087  C   ASN A 132      18.219   5.415 -14.188  1.00 98.12           C  
ATOM   2088  CB  ASN A 132      19.446   7.077 -15.680  1.00 98.12           C  
ATOM   2089  HB2 ASN A 132      20.262   7.179 -14.964  1.00 98.12           H  
ATOM   2090  HB3 ASN A 132      19.685   6.240 -16.335  1.00 98.12           H  
ATOM   2091  O   ASN A 132      18.952   5.309 -13.206  1.00 98.12           O  
ATOM   2092  CG  ASN A 132      19.375   8.330 -16.537  1.00 98.12           C  
ATOM   2093  ND2 ASN A 132      20.486   8.699 -17.128  1.00 98.12           N  
ATOM   2094 HD21 ASN A 132      20.408   9.455 -17.793  1.00 98.12           H  
ATOM   2095 HD22 ASN A 132      21.281   8.076 -17.104  1.00 98.12           H  
ATOM   2096  OD1 ASN A 132      18.362   9.000 -16.694  1.00 98.12           O  
ATOM   2097  N   VAL A 133      17.422   4.452 -14.634  1.00 98.06           N  
ATOM   2098  H   VAL A 133      16.888   4.625 -15.473  1.00 98.06           H  
ATOM   2099  CA  VAL A 133      17.220   3.134 -14.013  1.00 98.06           C  
ATOM   2100  HA  VAL A 133      18.096   2.853 -13.429  1.00 98.06           H  
ATOM   2101  C   VAL A 133      17.049   2.093 -15.117  1.00 98.06           C  
ATOM   2102  CB  VAL A 133      15.990   3.136 -13.071  1.00 98.06           C  
ATOM   2103  HB  VAL A 133      15.815   2.122 -12.713  1.00 98.06           H  
ATOM   2104  O   VAL A 133      16.762   2.453 -16.263  1.00 98.06           O  
ATOM   2105  CG1 VAL A 133      16.234   4.022 -11.841  1.00 98.06           C  
ATOM   2106 HG11 VAL A 133      17.133   3.676 -11.332  1.00 98.06           H  
ATOM   2107 HG12 VAL A 133      16.364   5.063 -12.135  1.00 98.06           H  
ATOM   2108 HG13 VAL A 133      15.394   3.942 -11.151  1.00 98.06           H  
ATOM   2109  CG2 VAL A 133      14.689   3.597 -13.747  1.00 98.06           C  
ATOM   2110 HG21 VAL A 133      14.455   2.920 -14.569  1.00 98.06           H  
ATOM   2111 HG22 VAL A 133      13.873   3.558 -13.026  1.00 98.06           H  
ATOM   2112 HG23 VAL A 133      14.793   4.613 -14.129  1.00 98.06           H  
ATOM   2113  N   LEU A 134      17.187   0.809 -14.805  1.00 97.75           N  
ATOM   2114  H   LEU A 134      17.402   0.567 -13.848  1.00 97.75           H  
ATOM   2115  CA  LEU A 134      16.747  -0.250 -15.708  1.00 97.75           C  
ATOM   2116  HA  LEU A 134      16.930   0.073 -16.732  1.00 97.75           H  
ATOM   2117  C   LEU A 134      15.238  -0.474 -15.557  1.00 97.75           C  
ATOM   2118  CB  LEU A 134      17.533  -1.552 -15.481  1.00 97.75           C  
ATOM   2119  HB2 LEU A 134      17.207  -2.284 -16.220  1.00 97.75           H  
ATOM   2120  HB3 LEU A 134      17.266  -1.950 -14.502  1.00 97.75           H  
ATOM   2121  O   LEU A 134      14.666  -0.364 -14.473  1.00 97.75           O  
ATOM   2122  CG  LEU A 134      19.065  -1.411 -15.571  1.00 97.75           C  
ATOM   2123  HG  LEU A 134      19.412  -0.606 -14.924  1.00 97.75           H  
ATOM   2124  CD1 LEU A 134      19.736  -2.709 -15.123  1.00 97.75           C  
ATOM   2125 HD11 LEU A 134      19.462  -2.900 -14.085  1.00 97.75           H  
ATOM   2126 HD12 LEU A 134      19.411  -3.541 -15.747  1.00 97.75           H  
ATOM   2127 HD13 LEU A 134      20.819  -2.598 -15.179  1.00 97.75           H  
ATOM   2128  CD2 LEU A 134      19.504  -1.127 -17.009  1.00 97.75           C  
ATOM   2129 HD21 LEU A 134      19.074  -0.182 -17.342  1.00 97.75           H  
ATOM   2130 HD22 LEU A 134      19.178  -1.926 -17.674  1.00 97.75           H  
ATOM   2131 HD23 LEU A 134      20.590  -1.035 -17.050  1.00 97.75           H  
ATOM   2132  N   THR A 135      14.575  -0.888 -16.632  1.00 96.75           N  
ATOM   2133  H   THR A 135      15.057  -0.897 -17.520  1.00 96.75           H  
ATOM   2134  CA  THR A 135      13.167  -1.336 -16.577  1.00 96.75           C  
ATOM   2135  HA  THR A 135      12.548  -0.508 -16.232  1.00 96.75           H  
ATOM   2136  C   THR A 135      12.936  -2.525 -15.626  1.00 96.75           C  
ATOM   2137  CB  THR A 135      12.684  -1.769 -17.961  1.00 96.75           C  
ATOM   2138  HB  THR A 135      11.663  -2.142 -17.884  1.00 96.75           H  
ATOM   2139  O   THR A 135      11.801  -2.750 -15.199  1.00 96.75           O  
ATOM   2140  CG2 THR A 135      12.730  -0.678 -19.022  1.00 96.75           C  
ATOM   2141 HG21 THR A 135      13.762  -0.402 -19.238  1.00 96.75           H  
ATOM   2142 HG22 THR A 135      12.266  -1.039 -19.940  1.00 96.75           H  
ATOM   2143 HG23 THR A 135      12.195   0.206 -18.674  1.00 96.75           H  
ATOM   2144  OG1 THR A 135      13.535  -2.795 -18.385  1.00 96.75           O  
ATOM   2145  HG1 THR A 135      13.263  -3.076 -19.261  1.00 96.75           H  
ATOM   2146  N   SER A 136      13.995  -3.283 -15.307  1.00 95.31           N  
ATOM   2147  H   SER A 136      14.874  -3.033 -15.736  1.00 95.31           H  
ATOM   2148  CA  SER A 136      14.010  -4.436 -14.397  1.00 95.31           C  
ATOM   2149  HA  SER A 136      12.988  -4.803 -14.296  1.00 95.31           H  
ATOM   2150  C   SER A 136      14.482  -4.131 -12.970  1.00 95.31           C  
ATOM   2151  CB  SER A 136      14.838  -5.576 -15.000  1.00 95.31           C  
ATOM   2152  HB2 SER A 136      14.346  -5.908 -15.914  1.00 95.31           H  
ATOM   2153  HB3 SER A 136      14.870  -6.418 -14.309  1.00 95.31           H  
ATOM   2154  O   SER A 136      14.585  -5.067 -12.177  1.00 95.31           O  
ATOM   2155  OG  SER A 136      16.158  -5.163 -15.311  1.00 95.31           O  
ATOM   2156  HG  SER A 136      16.574  -4.855 -14.502  1.00 95.31           H  
ATOM   2157  N   ASP A 137      14.750  -2.869 -12.639  1.00 96.56           N  
ATOM   2158  H   ASP A 137      14.658  -2.134 -13.326  1.00 96.56           H  
ATOM   2159  CA  ASP A 137      15.088  -2.451 -11.274  1.00 96.56           C  
ATOM   2160  HA  ASP A 137      15.883  -3.088 -10.886  1.00 96.56           H  
ATOM   2161  C   ASP A 137      13.868  -2.605 -10.349  1.00 96.56           C  
ATOM   2162  CB  ASP A 137      15.606  -1.002 -11.286  1.00 96.56           C  
ATOM   2163  HB2 ASP A 137      15.600  -0.614 -10.267  1.00 96.56           H  
ATOM   2164  HB3 ASP A 137      14.917  -0.382 -11.858  1.00 96.56           H  
ATOM   2165  O   ASP A 137      12.734  -2.270 -10.719  1.00 96.56           O  
ATOM   2166  CG  ASP A 137      17.027  -0.848 -11.850  1.00 96.56           C  
ATOM   2167  OD1 ASP A 137      17.687  -1.872 -12.136  1.00 96.56           O  
ATOM   2168  OD2 ASP A 137      17.430   0.317 -12.069  1.00 96.56           O  
ATOM   2169  N   GLN A 138      14.087  -3.129  -9.140  1.00 95.94           N  
ATOM   2170  H   GLN A 138      15.047  -3.293  -8.872  1.00 95.94           H  
ATOM   2171  CA  GLN A 138      13.031  -3.278  -8.127  1.00 95.94           C  
ATOM   2172  HA  GLN A 138      12.115  -3.557  -8.649  1.00 95.94           H  
ATOM   2173  C   GLN A 138      12.736  -1.945  -7.415  1.00 95.94           C  
ATOM   2174  CB  GLN A 138      13.347  -4.426  -7.139  1.00 95.94           C  
ATOM   2175  HB2 GLN A 138      13.319  -5.373  -7.680  1.00 95.94           H  
ATOM   2176  HB3 GLN A 138      12.599  -4.450  -6.347  1.00 95.94           H  
ATOM   2177  O   GLN A 138      13.453  -0.955  -7.564  1.00 95.94           O  
ATOM   2178  CG  GLN A 138      14.740  -4.279  -6.534  1.00 95.94           C  
ATOM   2179  HG2 GLN A 138      15.445  -4.534  -7.326  1.00 95.94           H  
ATOM   2180  HG3 GLN A 138      14.886  -3.246  -6.218  1.00 95.94           H  
ATOM   2181  CD  GLN A 138      15.126  -5.183  -5.376  1.00 95.94           C  
ATOM   2182  NE2 GLN A 138      16.314  -4.973  -4.861  1.00 95.94           N  
ATOM   2183 HE21 GLN A 138      16.624  -5.532  -4.080  1.00 95.94           H  
ATOM   2184 HE22 GLN A 138      16.868  -4.230  -5.262  1.00 95.94           H  
ATOM   2185  OE1 GLN A 138      14.422  -6.087  -4.943  1.00 95.94           O  
ATOM   2186  N   THR A 139      11.665  -1.908  -6.615  1.00 96.69           N  
ATOM   2187  H   THR A 139      11.069  -2.724  -6.592  1.00 96.69           H  
ATOM   2188  CA  THR A 139      11.263  -0.716  -5.843  1.00 96.69           C  
ATOM   2189  HA  THR A 139      10.958   0.063  -6.543  1.00 96.69           H  
ATOM   2190  C   THR A 139      12.401  -0.110  -5.017  1.00 96.69           C  
ATOM   2191  CB  THR A 139      10.060  -1.034  -4.945  1.00 96.69           C  
ATOM   2192  HB  THR A 139      10.299  -1.872  -4.290  1.00 96.69           H  
ATOM   2193  O   THR A 139      12.535   1.113  -4.991  1.00 96.69           O  
ATOM   2194  CG2 THR A 139       9.595   0.151  -4.098  1.00 96.69           C  
ATOM   2195 HG21 THR A 139       8.680  -0.117  -3.569  1.00 96.69           H  
ATOM   2196 HG22 THR A 139       9.418   1.016  -4.737  1.00 96.69           H  
ATOM   2197 HG23 THR A 139      10.356   0.392  -3.355  1.00 96.69           H  
ATOM   2198  OG1 THR A 139       8.951  -1.369  -5.751  1.00 96.69           O  
ATOM   2199  HG1 THR A 139       8.762  -2.293  -5.574  1.00 96.69           H  
ATOM   2200  N   GLU A 140      13.218  -0.939  -4.370  1.00 95.50           N  
ATOM   2201  H   GLU A 140      12.961  -1.915  -4.314  1.00 95.50           H  
ATOM   2202  CA  GLU A 140      14.367  -0.519  -3.564  1.00 95.50           C  
ATOM   2203  HA  GLU A 140      14.043   0.229  -2.840  1.00 95.50           H  
ATOM   2204  C   GLU A 140      15.454   0.149  -4.415  1.00 95.50           C  
ATOM   2205  CB  GLU A 140      14.923  -1.729  -2.790  1.00 95.50           C  
ATOM   2206  HB2 GLU A 140      14.982  -2.592  -3.454  1.00 95.50           H  
ATOM   2207  HB3 GLU A 140      15.935  -1.496  -2.459  1.00 95.50           H  
ATOM   2208  O   GLU A 140      15.861   1.259  -4.086  1.00 95.50           O  
ATOM   2209  CG  GLU A 140      14.104  -2.095  -1.537  1.00 95.50           C  
ATOM   2210  HG2 GLU A 140      14.535  -2.989  -1.088  1.00 95.50           H  
ATOM   2211  HG3 GLU A 140      14.215  -1.289  -0.812  1.00 95.50           H  
ATOM   2212  CD  GLU A 140      12.608  -2.338  -1.800  1.00 95.50           C  
ATOM   2213  OE1 GLU A 140      11.789  -1.813  -1.006  1.00 95.50           O  
ATOM   2214  OE2 GLU A 140      12.273  -3.027  -2.792  1.00 95.50           O  
ATOM   2215  N   ASP A 141      15.851  -0.449  -5.541  1.00 97.12           N  
ATOM   2216  H   ASP A 141      15.530  -1.387  -5.735  1.00 97.12           H  
ATOM   2217  CA  ASP A 141      16.893   0.095  -6.424  1.00 97.12           C  
ATOM   2218  HA  ASP A 141      17.817   0.209  -5.857  1.00 97.12           H  
ATOM   2219  C   ASP A 141      16.480   1.473  -6.983  1.00 97.12           C  
ATOM   2220  CB  ASP A 141      17.155  -0.853  -7.610  1.00 97.12           C  
ATOM   2221  HB2 ASP A 141      16.314  -0.740  -8.294  1.00 97.12           H  
ATOM   2222  HB3 ASP A 141      18.054  -0.520  -8.130  1.00 97.12           H  
ATOM   2223  O   ASP A 141      17.258   2.428  -6.985  1.00 97.12           O  
ATOM   2224  CG  ASP A 141      17.280  -2.354  -7.321  1.00 97.12           C  
ATOM   2225  OD1 ASP A 141      17.498  -2.772  -6.157  1.00 97.12           O  
ATOM   2226  OD2 ASP A 141      17.018  -3.120  -8.274  1.00 97.12           O  
ATOM   2227  N   VAL A 142      15.212   1.618  -7.394  1.00 98.38           N  
ATOM   2228  H   VAL A 142      14.627   0.795  -7.390  1.00 98.38           H  
ATOM   2229  CA  VAL A 142      14.667   2.903  -7.867  1.00 98.38           C  
ATOM   2230  HA  VAL A 142      15.357   3.309  -8.607  1.00 98.38           H  
ATOM   2231  C   VAL A 142      14.575   3.923  -6.724  1.00 98.38           C  
ATOM   2232  CB  VAL A 142      13.297   2.709  -8.545  1.00 98.38           C  
ATOM   2233  HB  VAL A 142      12.606   2.287  -7.814  1.00 98.38           H  
ATOM   2234  O   VAL A 142      14.794   5.115  -6.944  1.00 98.38           O  
ATOM   2235  CG1 VAL A 142      12.699   4.025  -9.068  1.00 98.38           C  
ATOM   2236 HG11 VAL A 142      13.376   4.469  -9.799  1.00 98.38           H  
ATOM   2237 HG12 VAL A 142      11.733   3.829  -9.533  1.00 98.38           H  
ATOM   2238 HG13 VAL A 142      12.549   4.734  -8.254  1.00 98.38           H  
ATOM   2239  CG2 VAL A 142      13.387   1.762  -9.751  1.00 98.38           C  
ATOM   2240 HG21 VAL A 142      13.670   0.761  -9.426  1.00 98.38           H  
ATOM   2241 HG22 VAL A 142      14.145   2.111 -10.452  1.00 98.38           H  
ATOM   2242 HG23 VAL A 142      12.429   1.694 -10.266  1.00 98.38           H  
ATOM   2243  N   LEU A 143      14.269   3.490  -5.496  1.00 98.44           N  
ATOM   2244  H   LEU A 143      14.145   2.497  -5.356  1.00 98.44           H  
ATOM   2245  CA  LEU A 143      14.263   4.362  -4.318  1.00 98.44           C  
ATOM   2246  HA  LEU A 143      13.667   5.243  -4.554  1.00 98.44           H  
ATOM   2247  C   LEU A 143      15.681   4.856  -3.984  1.00 98.44           C  
ATOM   2248  CB  LEU A 143      13.599   3.617  -3.144  1.00 98.44           C  
ATOM   2249  HB2 LEU A 143      14.144   2.689  -2.970  1.00 98.44           H  
ATOM   2250  HB3 LEU A 143      12.580   3.353  -3.427  1.00 98.44           H  
ATOM   2251  O   LEU A 143      15.848   6.040  -3.689  1.00 98.44           O  
ATOM   2252  CG  LEU A 143      13.569   4.396  -1.817  1.00 98.44           C  
ATOM   2253  HG  LEU A 143      14.586   4.662  -1.532  1.00 98.44           H  
ATOM   2254  CD1 LEU A 143      12.731   5.675  -1.898  1.00 98.44           C  
ATOM   2255 HD11 LEU A 143      12.714   6.156  -0.920  1.00 98.44           H  
ATOM   2256 HD12 LEU A 143      13.189   6.362  -2.608  1.00 98.44           H  
ATOM   2257 HD13 LEU A 143      11.714   5.441  -2.215  1.00 98.44           H  
ATOM   2258  CD2 LEU A 143      12.980   3.518  -0.711  1.00 98.44           C  
ATOM   2259 HD21 LEU A 143      13.601   2.630  -0.595  1.00 98.44           H  
ATOM   2260 HD22 LEU A 143      11.967   3.211  -0.970  1.00 98.44           H  
ATOM   2261 HD23 LEU A 143      12.976   4.063   0.233  1.00 98.44           H  
ATOM   2262  N   GLU A 144      16.691   3.990  -4.082  1.00 97.94           N  
ATOM   2263  H   GLU A 144      16.477   3.026  -4.296  1.00 97.94           H  
ATOM   2264  CA  GLU A 144      18.107   4.340  -3.924  1.00 97.94           C  
ATOM   2265  HA  GLU A 144      18.235   4.874  -2.982  1.00 97.94           H  
ATOM   2266  C   GLU A 144      18.576   5.298  -5.033  1.00 97.94           C  
ATOM   2267  CB  GLU A 144      18.968   3.061  -3.856  1.00 97.94           C  
ATOM   2268  HB2 GLU A 144      18.716   2.403  -4.687  1.00 97.94           H  
ATOM   2269  HB3 GLU A 144      20.016   3.347  -3.941  1.00 97.94           H  
ATOM   2270  O   GLU A 144      19.189   6.323  -4.732  1.00 97.94           O  
ATOM   2271  CG  GLU A 144      18.769   2.319  -2.518  1.00 97.94           C  
ATOM   2272  HG2 GLU A 144      19.053   2.995  -1.711  1.00 97.94           H  
ATOM   2273  HG3 GLU A 144      17.711   2.094  -2.386  1.00 97.94           H  
ATOM   2274  CD  GLU A 144      19.579   1.016  -2.369  1.00 97.94           C  
ATOM   2275  OE1 GLU A 144      19.312   0.298  -1.372  1.00 97.94           O  
ATOM   2276  OE2 GLU A 144      20.490   0.766  -3.189  1.00 97.94           O  
ATOM   2277  N   ALA A 145      18.190   5.068  -6.293  1.00 98.50           N  
ATOM   2278  H   ALA A 145      17.745   4.185  -6.501  1.00 98.50           H  
ATOM   2279  CA  ALA A 145      18.476   5.984  -7.402  1.00 98.50           C  
ATOM   2280  HA  ALA A 145      19.556   6.109  -7.469  1.00 98.50           H  
ATOM   2281  C   ALA A 145      17.857   7.383  -7.191  1.00 98.50           C  
ATOM   2282  CB  ALA A 145      17.984   5.341  -8.706  1.00 98.50           C  
ATOM   2283  HB1 ALA A 145      16.902   5.209  -8.678  1.00 98.50           H  
ATOM   2284  HB2 ALA A 145      18.455   4.367  -8.837  1.00 98.50           H  
ATOM   2285  HB3 ALA A 145      18.247   5.975  -9.553  1.00 98.50           H  
ATOM   2286  O   ALA A 145      18.501   8.400  -7.463  1.00 98.50           O  
ATOM   2287  N   VAL A 146      16.626   7.459  -6.667  1.00 98.75           N  
ATOM   2288  H   VAL A 146      16.140   6.591  -6.497  1.00 98.75           H  
ATOM   2289  CA  VAL A 146      15.968   8.732  -6.310  1.00 98.75           C  
ATOM   2290  HA  VAL A 146      16.067   9.428  -7.143  1.00 98.75           H  
ATOM   2291  C   VAL A 146      16.654   9.403  -5.120  1.00 98.75           C  
ATOM   2292  CB  VAL A 146      14.464   8.518  -6.048  1.00 98.75           C  
ATOM   2293  HB  VAL A 146      14.334   7.699  -5.341  1.00 98.75           H  
ATOM   2294  O   VAL A 146      16.847  10.619  -5.147  1.00 98.75           O  
ATOM   2295  CG1 VAL A 146      13.766   9.761  -5.477  1.00 98.75           C  
ATOM   2296 HG11 VAL A 146      14.149   9.965  -4.477  1.00 98.75           H  
ATOM   2297 HG12 VAL A 146      12.693   9.584  -5.403  1.00 98.75           H  
ATOM   2298 HG13 VAL A 146      13.952  10.623  -6.118  1.00 98.75           H  
ATOM   2299  CG2 VAL A 146      13.718   8.175  -7.342  1.00 98.75           C  
ATOM   2300 HG21 VAL A 146      14.211   7.353  -7.862  1.00 98.75           H  
ATOM   2301 HG22 VAL A 146      13.687   9.038  -8.007  1.00 98.75           H  
ATOM   2302 HG23 VAL A 146      12.705   7.859  -7.091  1.00 98.75           H  
ATOM   2303  N   ALA A 147      17.052   8.642  -4.099  1.00 98.38           N  
ATOM   2304  H   ALA A 147      16.873   7.649  -4.131  1.00 98.38           H  
ATOM   2305  CA  ALA A 147      17.775   9.167  -2.944  1.00 98.38           C  
ATOM   2306  HA  ALA A 147      17.187   9.967  -2.496  1.00 98.38           H  
ATOM   2307  C   ALA A 147      19.133   9.763  -3.345  1.00 98.38           C  
ATOM   2308  CB  ALA A 147      17.933   8.047  -1.915  1.00 98.38           C  
ATOM   2309  HB1 ALA A 147      16.954   7.715  -1.569  1.00 98.38           H  
ATOM   2310  HB2 ALA A 147      18.517   8.416  -1.072  1.00 98.38           H  
ATOM   2311  HB3 ALA A 147      18.462   7.201  -2.354  1.00 98.38           H  
ATOM   2312  O   ALA A 147      19.406  10.922  -3.026  1.00 98.38           O  
ATOM   2313  N   ALA A 148      19.924   9.025  -4.130  1.00 98.25           N  
ATOM   2314  H   ALA A 148      19.645   8.075  -4.333  1.00 98.25           H  
ATOM   2315  CA  ALA A 148      21.196   9.485  -4.678  1.00 98.25           C  
ATOM   2316  HA  ALA A 148      21.863   9.738  -3.854  1.00 98.25           H  
ATOM   2317  C   ALA A 148      21.022  10.743  -5.547  1.00 98.25           C  
ATOM   2318  CB  ALA A 148      21.816   8.332  -5.476  1.00 98.25           C  
ATOM   2319  HB1 ALA A 148      22.783   8.639  -5.875  1.00 98.25           H  
ATOM   2320  HB2 ALA A 148      21.160   8.045  -6.298  1.00 98.25           H  
ATOM   2321  HB3 ALA A 148      21.961   7.470  -4.824  1.00 98.25           H  
ATOM   2322  O   ALA A 148      21.799  11.687  -5.438  1.00 98.25           O  
ATOM   2323  N   LYS A 149      19.957  10.815  -6.359  1.00 98.38           N  
ATOM   2324  H   LYS A 149      19.369   9.997  -6.436  1.00 98.38           H  
ATOM   2325  CA  LYS A 149      19.649  11.994  -7.187  1.00 98.38           C  
ATOM   2326  HA  LYS A 149      20.564  12.242  -7.725  1.00 98.38           H  
ATOM   2327  C   LYS A 149      19.280  13.249  -6.380  1.00 98.38           C  
ATOM   2328  CB  LYS A 149      18.539  11.603  -8.180  1.00 98.38           C  
ATOM   2329  HB2 LYS A 149      17.621  11.400  -7.628  1.00 98.38           H  
ATOM   2330  HB3 LYS A 149      18.838  10.681  -8.677  1.00 98.38           H  
ATOM   2331  O   LYS A 149      19.309  14.349  -6.933  1.00 98.38           O  
ATOM   2332  CG  LYS A 149      18.230  12.638  -9.272  1.00 98.38           C  
ATOM   2333  HG2 LYS A 149      17.469  12.218  -9.930  1.00 98.38           H  
ATOM   2334  HG3 LYS A 149      17.824  13.548  -8.831  1.00 98.38           H  
ATOM   2335  CD  LYS A 149      19.476  12.971 -10.100  1.00 98.38           C  
ATOM   2336  HD2 LYS A 149      20.208  13.483  -9.476  1.00 98.38           H  
ATOM   2337  HD3 LYS A 149      19.905  12.040 -10.472  1.00 98.38           H  
ATOM   2338  CE  LYS A 149      19.109  13.874 -11.274  1.00 98.38           C  
ATOM   2339  HE2 LYS A 149      18.753  14.827 -10.883  1.00 98.38           H  
ATOM   2340  HE3 LYS A 149      18.297  13.404 -11.828  1.00 98.38           H  
ATOM   2341  NZ  LYS A 149      20.283  14.067 -12.156  1.00 98.38           N  
ATOM   2342  HZ1 LYS A 149      20.582  13.170 -12.511  1.00 98.38           H  
ATOM   2343  HZ2 LYS A 149      20.048  14.661 -12.937  1.00 98.38           H  
ATOM   2344  HZ3 LYS A 149      21.046  14.472 -11.631  1.00 98.38           H  
ATOM   2345  N   LEU A 150      18.916  13.088  -5.107  1.00 98.38           N  
ATOM   2346  H   LEU A 150      18.926  12.146  -4.743  1.00 98.38           H  
ATOM   2347  CA  LEU A 150      18.514  14.153  -4.185  1.00 98.38           C  
ATOM   2348  HA  LEU A 150      18.359  15.075  -4.746  1.00 98.38           H  
ATOM   2349  C   LEU A 150      19.584  14.492  -3.131  1.00 98.38           C  
ATOM   2350  CB  LEU A 150      17.189  13.733  -3.513  1.00 98.38           C  
ATOM   2351  HB2 LEU A 150      16.974  14.404  -2.681  1.00 98.38           H  
ATOM   2352  HB3 LEU A 150      17.324  12.736  -3.095  1.00 98.38           H  
ATOM   2353  O   LEU A 150      19.321  15.351  -2.290  1.00 98.38           O  
ATOM   2354  CG  LEU A 150      15.973  13.729  -4.454  1.00 98.38           C  
ATOM   2355  HG  LEU A 150      16.211  13.209  -5.381  1.00 98.38           H  
ATOM   2356  CD1 LEU A 150      14.804  13.012  -3.778  1.00 98.38           C  
ATOM   2357 HD11 LEU A 150      15.114  12.000  -3.516  1.00 98.38           H  
ATOM   2358 HD12 LEU A 150      14.505  13.537  -2.871  1.00 98.38           H  
ATOM   2359 HD13 LEU A 150      13.967  12.940  -4.473  1.00 98.38           H  
ATOM   2360  CD2 LEU A 150      15.518  15.154  -4.792  1.00 98.38           C  
ATOM   2361 HD21 LEU A 150      15.262  15.690  -3.879  1.00 98.38           H  
ATOM   2362 HD22 LEU A 150      16.319  15.682  -5.310  1.00 98.38           H  
ATOM   2363 HD23 LEU A 150      14.648  15.114  -5.448  1.00 98.38           H  
ATOM   2364  N   ASP A 151      20.744  13.825  -3.146  1.00 98.25           N  
ATOM   2365  H   ASP A 151      20.926  13.196  -3.915  1.00 98.25           H  
ATOM   2366  CA  ASP A 151      21.754  13.847  -2.073  1.00 98.25           C  
ATOM   2367  HA  ASP A 151      22.491  13.089  -2.336  1.00 98.25           H  
ATOM   2368  C   ASP A 151      21.195  13.418  -0.690  1.00 98.25           C  
ATOM   2369  CB  ASP A 151      22.514  15.190  -2.036  1.00 98.25           C  
ATOM   2370  HB2 ASP A 151      23.301  15.123  -1.285  1.00 98.25           H  
ATOM   2371  HB3 ASP A 151      21.832  15.981  -1.722  1.00 98.25           H  
ATOM   2372  O   ASP A 151      21.639  13.893   0.362  1.00 98.25           O  
ATOM   2373  CG  ASP A 151      23.172  15.586  -3.363  1.00 98.25           C  
ATOM   2374  OD1 ASP A 151      23.923  14.753  -3.916  1.00 98.25           O  
ATOM   2375  OD2 ASP A 151      22.978  16.755  -3.776  1.00 98.25           O  
ATOM   2376  N   LEU A 152      20.185  12.535  -0.664  1.00 98.06           N  
ATOM   2377  H   LEU A 152      19.913  12.109  -1.538  1.00 98.06           H  
ATOM   2378  CA  LEU A 152      19.622  11.994   0.577  1.00 98.06           C  
ATOM   2379  HA  LEU A 152      19.546  12.819   1.285  1.00 98.06           H  
ATOM   2380  C   LEU A 152      20.546  10.891   1.141  1.00 98.06           C  
ATOM   2381  CB  LEU A 152      18.199  11.461   0.321  1.00 98.06           C  
ATOM   2382  HB2 LEU A 152      17.595  12.243  -0.140  1.00 98.06           H  
ATOM   2383  HB3 LEU A 152      18.274  10.637  -0.390  1.00 98.06           H  
ATOM   2384  O   LEU A 152      20.811   9.931   0.422  1.00 98.06           O  
ATOM   2385  CG  LEU A 152      17.490  10.952   1.594  1.00 98.06           C  
ATOM   2386  HG  LEU A 152      18.143  10.269   2.138  1.00 98.06           H  
ATOM   2387  CD1 LEU A 152      17.092  12.104   2.526  1.00 98.06           C  
ATOM   2388 HD11 LEU A 152      16.584  11.701   3.402  1.00 98.06           H  
ATOM   2389 HD12 LEU A 152      16.425  12.788   2.000  1.00 98.06           H  
ATOM   2390 HD13 LEU A 152      17.978  12.646   2.856  1.00 98.06           H  
ATOM   2391  CD2 LEU A 152      16.217  10.191   1.229  1.00 98.06           C  
ATOM   2392 HD21 LEU A 152      16.473   9.350   0.584  1.00 98.06           H  
ATOM   2393 HD22 LEU A 152      15.753   9.798   2.134  1.00 98.06           H  
ATOM   2394 HD23 LEU A 152      15.517  10.844   0.708  1.00 98.06           H  
ATOM   2395  N   PRO A 153      20.994  10.965   2.412  1.00 96.81           N  
ATOM   2396  CA  PRO A 153      21.868   9.946   2.998  1.00 96.81           C  
ATOM   2397  HA  PRO A 153      22.771   9.880   2.390  1.00 96.81           H  
ATOM   2398  C   PRO A 153      21.236   8.556   3.110  1.00 96.81           C  
ATOM   2399  CB  PRO A 153      22.234  10.446   4.399  1.00 96.81           C  
ATOM   2400  HB2 PRO A 153      21.552  10.032   5.140  1.00 96.81           H  
ATOM   2401  HB3 PRO A 153      23.264  10.200   4.657  1.00 96.81           H  
ATOM   2402  O   PRO A 153      20.055   8.430   3.444  1.00 96.81           O  
ATOM   2403  CG  PRO A 153      22.017  11.949   4.315  1.00 96.81           C  
ATOM   2404  HG2 PRO A 153      22.906  12.427   3.904  1.00 96.81           H  
ATOM   2405  HG3 PRO A 153      21.766  12.354   5.295  1.00 96.81           H  
ATOM   2406  CD  PRO A 153      20.859  12.085   3.330  1.00 96.81           C  
ATOM   2407  HD2 PRO A 153      20.929  13.045   2.819  1.00 96.81           H  
ATOM   2408  HD3 PRO A 153      19.911  11.998   3.862  1.00 96.81           H  
ATOM   2409  N   ASP A 154      22.071   7.525   2.977  1.00 94.94           N  
ATOM   2410  H   ASP A 154      22.943   7.697   2.497  1.00 94.94           H  
ATOM   2411  CA  ASP A 154      21.720   6.103   3.090  1.00 94.94           C  
ATOM   2412  HA  ASP A 154      21.131   5.814   2.220  1.00 94.94           H  
ATOM   2413  C   ASP A 154      20.926   5.767   4.365  1.00 94.94           C  
ATOM   2414  CB  ASP A 154      23.003   5.249   3.080  1.00 94.94           C  
ATOM   2415  HB2 ASP A 154      22.715   4.198   3.083  1.00 94.94           H  
ATOM   2416  HB3 ASP A 154      23.553   5.442   4.000  1.00 94.94           H  
ATOM   2417  O   ASP A 154      19.945   5.021   4.322  1.00 94.94           O  
ATOM   2418  CG  ASP A 154      23.955   5.484   1.899  1.00 94.94           C  
ATOM   2419  OD1 ASP A 154      23.584   6.233   0.971  1.00 94.94           O  
ATOM   2420  OD2 ASP A 154      25.088   4.965   1.999  1.00 94.94           O  
ATOM   2421  N   ASP A 155      21.302   6.348   5.516  1.00 94.75           N  
ATOM   2422  H   ASP A 155      22.051   7.026   5.493  1.00 94.75           H  
ATOM   2423  CA  ASP A 155      20.623   6.092   6.794  1.00 94.75           C  
ATOM   2424  HA  ASP A 155      20.414   5.022   6.802  1.00 94.75           H  
ATOM   2425  C   ASP A 155      19.239   6.754   6.908  1.00 94.75           C  
ATOM   2426  CB  ASP A 155      21.546   6.334   8.012  1.00 94.75           C  
ATOM   2427  HB2 ASP A 155      22.544   5.962   7.779  1.00 94.75           H  
ATOM   2428  HB3 ASP A 155      21.166   5.720   8.829  1.00 94.75           H  
ATOM   2429  O   ASP A 155      18.505   6.449   7.852  1.00 94.75           O  
ATOM   2430  CG  ASP A 155      21.664   7.779   8.525  1.00 94.75           C  
ATOM   2431  OD1 ASP A 155      21.804   8.687   7.678  1.00 94.75           O  
ATOM   2432  OD2 ASP A 155      21.678   7.943   9.781  1.00 94.75           O  
ATOM   2433  N   LEU A 156      18.849   7.575   5.921  1.00 97.12           N  
ATOM   2434  H   LEU A 156      19.518   7.763   5.188  1.00 97.12           H  
ATOM   2435  CA  LEU A 156      17.525   8.185   5.793  1.00 97.12           C  
ATOM   2436  HA  LEU A 156      16.985   7.995   6.720  1.00 97.12           H  
ATOM   2437  C   LEU A 156      16.646   7.595   4.678  1.00 97.12           C  
ATOM   2438  CB  LEU A 156      17.651   9.709   5.647  1.00 97.12           C  
ATOM   2439  HB2 LEU A 156      18.258   9.936   4.771  1.00 97.12           H  
ATOM   2440  HB3 LEU A 156      16.653  10.114   5.477  1.00 97.12           H  
ATOM   2441  O   LEU A 156      15.438   7.835   4.699  1.00 97.12           O  
ATOM   2442  CG  LEU A 156      18.253  10.418   6.873  1.00 97.12           C  
ATOM   2443  HG  LEU A 156      19.306  10.153   6.972  1.00 97.12           H  
ATOM   2444  CD1 LEU A 156      18.147  11.926   6.662  1.00 97.12           C  
ATOM   2445 HD11 LEU A 156      18.574  12.424   7.533  1.00 97.12           H  
ATOM   2446 HD12 LEU A 156      18.701  12.206   5.766  1.00 97.12           H  
ATOM   2447 HD13 LEU A 156      17.102  12.220   6.561  1.00 97.12           H  
ATOM   2448  CD2 LEU A 156      17.528  10.095   8.183  1.00 97.12           C  
ATOM   2449 HD21 LEU A 156      16.455  10.259   8.082  1.00 97.12           H  
ATOM   2450 HD22 LEU A 156      17.918  10.722   8.985  1.00 97.12           H  
ATOM   2451 HD23 LEU A 156      17.718   9.059   8.465  1.00 97.12           H  
ATOM   2452  N   ILE A 157      17.181   6.792   3.748  1.00 97.00           N  
ATOM   2453  H   ILE A 157      18.179   6.639   3.769  1.00 97.00           H  
ATOM   2454  CA  ILE A 157      16.409   6.244   2.609  1.00 97.00           C  
ATOM   2455  HA  ILE A 157      16.057   7.079   2.004  1.00 97.00           H  
ATOM   2456  C   ILE A 157      15.160   5.488   3.091  1.00 97.00           C  
ATOM   2457  CB  ILE A 157      17.304   5.353   1.708  1.00 97.00           C  
ATOM   2458  HB  ILE A 157      17.711   4.538   2.306  1.00 97.00           H  
ATOM   2459  O   ILE A 157      14.053   5.730   2.609  1.00 97.00           O  
ATOM   2460  CG1 ILE A 157      18.475   6.194   1.156  1.00 97.00           C  
ATOM   2461 HG12 ILE A 157      19.083   6.537   1.994  1.00 97.00           H  
ATOM   2462 HG13 ILE A 157      18.072   7.081   0.667  1.00 97.00           H  
ATOM   2463  CG2 ILE A 157      16.490   4.747   0.550  1.00 97.00           C  
ATOM   2464 HG21 ILE A 157      15.648   4.161   0.917  1.00 97.00           H  
ATOM   2465 HG22 ILE A 157      16.126   5.544  -0.099  1.00 97.00           H  
ATOM   2466 HG23 ILE A 157      17.110   4.070  -0.038  1.00 97.00           H  
ATOM   2467  CD1 ILE A 157      19.410   5.468   0.179  1.00 97.00           C  
ATOM   2468 HD11 ILE A 157      19.754   4.531   0.617  1.00 97.00           H  
ATOM   2469 HD12 ILE A 157      20.273   6.100  -0.030  1.00 97.00           H  
ATOM   2470 HD13 ILE A 157      18.899   5.268  -0.762  1.00 97.00           H  
ATOM   2471  N   GLY A 158      15.304   4.641   4.115  1.00 95.81           N  
ATOM   2472  H   GLY A 158      16.238   4.512   4.478  1.00 95.81           H  
ATOM   2473  CA  GLY A 158      14.208   3.820   4.646  1.00 95.81           C  
ATOM   2474  HA2 GLY A 158      14.614   3.079   5.335  1.00 95.81           H  
ATOM   2475  HA3 GLY A 158      13.736   3.294   3.816  1.00 95.81           H  
ATOM   2476  C   GLY A 158      13.102   4.552   5.412  1.00 95.81           C  
ATOM   2477  O   GLY A 158      12.152   3.903   5.846  1.00 95.81           O  
ATOM   2478  N   TYR A 159      13.198   5.872   5.595  1.00 97.75           N  
ATOM   2479  H   TYR A 159      14.000   6.356   5.217  1.00 97.75           H  
ATOM   2480  CA  TYR A 159      12.080   6.686   6.090  1.00 97.75           C  
ATOM   2481  HA  TYR A 159      11.516   6.110   6.825  1.00 97.75           H  
ATOM   2482  C   TYR A 159      11.099   7.058   4.967  1.00 97.75           C  
ATOM   2483  CB  TYR A 159      12.615   7.940   6.793  1.00 97.75           C  
ATOM   2484  HB2 TYR A 159      13.277   8.481   6.117  1.00 97.75           H  
ATOM   2485  HB3 TYR A 159      11.778   8.603   7.013  1.00 97.75           H  
ATOM   2486  O   TYR A 159       9.987   7.517   5.242  1.00 97.75           O  
ATOM   2487  CG  TYR A 159      13.343   7.652   8.089  1.00 97.75           C  
ATOM   2488  CD1 TYR A 159      12.692   7.765   9.333  1.00 97.75           C  
ATOM   2489  HD1 TYR A 159      11.664   8.093   9.384  1.00 97.75           H  
ATOM   2490  CD2 TYR A 159      14.688   7.253   8.040  1.00 97.75           C  
ATOM   2491  HD2 TYR A 159      15.171   7.134   7.081  1.00 97.75           H  
ATOM   2492  CE1 TYR A 159      13.391   7.466  10.520  1.00 97.75           C  
ATOM   2493  HE1 TYR A 159      12.919   7.565  11.486  1.00 97.75           H  
ATOM   2494  CE2 TYR A 159      15.402   6.994   9.219  1.00 97.75           C  
ATOM   2495  HE2 TYR A 159      16.441   6.704   9.169  1.00 97.75           H  
ATOM   2496  OH  TYR A 159      15.429   6.778  11.588  1.00 97.75           O  
ATOM   2497  HH  TYR A 159      16.364   6.947  11.452  1.00 97.75           H  
ATOM   2498  CZ  TYR A 159      14.747   7.086  10.460  1.00 97.75           C  
ATOM   2499  N   PHE A 160      11.491   6.857   3.708  1.00 98.25           N  
ATOM   2500  H   PHE A 160      12.393   6.432   3.544  1.00 98.25           H  
ATOM   2501  CA  PHE A 160      10.702   7.169   2.526  1.00 98.25           C  
ATOM   2502  HA  PHE A 160       9.783   7.671   2.830  1.00 98.25           H  
ATOM   2503  C   PHE A 160      10.278   5.897   1.788  1.00 98.25           C  
ATOM   2504  CB  PHE A 160      11.483   8.146   1.634  1.00 98.25           C  
ATOM   2505  HB2 PHE A 160      12.413   7.676   1.314  1.00 98.25           H  
ATOM   2506  HB3 PHE A 160      10.892   8.352   0.741  1.00 98.25           H  
ATOM   2507  O   PHE A 160      10.753   4.787   2.031  1.00 98.25           O  
ATOM   2508  CG  PHE A 160      11.796   9.466   2.316  1.00 98.25           C  
ATOM   2509  CD1 PHE A 160      10.893  10.542   2.228  1.00 98.25           C  
ATOM   2510  HD1 PHE A 160       9.997  10.443   1.632  1.00 98.25           H  
ATOM   2511  CD2 PHE A 160      12.970   9.607   3.079  1.00 98.25           C  
ATOM   2512  HD2 PHE A 160      13.667   8.786   3.147  1.00 98.25           H  
ATOM   2513  CE1 PHE A 160      11.148  11.741   2.918  1.00 98.25           C  
ATOM   2514  HE1 PHE A 160      10.446  12.560   2.859  1.00 98.25           H  
ATOM   2515  CE2 PHE A 160      13.229  10.806   3.766  1.00 98.25           C  
ATOM   2516  HE2 PHE A 160      14.128  10.895   4.359  1.00 98.25           H  
ATOM   2517  CZ  PHE A 160      12.317  11.872   3.690  1.00 98.25           C  
ATOM   2518  HZ  PHE A 160      12.514  12.790   4.224  1.00 98.25           H  
ATOM   2519  N   SER A 161       9.323   6.041   0.876  1.00 97.81           N  
ATOM   2520  H   SER A 161       8.912   6.955   0.751  1.00 97.81           H  
ATOM   2521  CA  SER A 161       8.951   4.992  -0.071  1.00 97.81           C  
ATOM   2522  HA  SER A 161       9.835   4.412  -0.336  1.00 97.81           H  
ATOM   2523  C   SER A 161       8.392   5.601  -1.349  1.00 97.81           C  
ATOM   2524  CB  SER A 161       7.906   4.052   0.537  1.00 97.81           C  
ATOM   2525  HB2 SER A 161       7.040   4.631   0.857  1.00 97.81           H  
ATOM   2526  HB3 SER A 161       7.584   3.332  -0.215  1.00 97.81           H  
ATOM   2527  O   SER A 161       7.966   6.759  -1.371  1.00 97.81           O  
ATOM   2528  OG  SER A 161       8.441   3.345   1.642  1.00 97.81           O  
ATOM   2529  HG  SER A 161       9.257   3.786   1.890  1.00 97.81           H  
ATOM   2530  N   LEU A 162       8.358   4.786  -2.400  1.00 98.56           N  
ATOM   2531  H   LEU A 162       8.757   3.862  -2.314  1.00 98.56           H  
ATOM   2532  CA  LEU A 162       7.692   5.109  -3.653  1.00 98.56           C  
ATOM   2533  HA  LEU A 162       7.730   6.187  -3.809  1.00 98.56           H  
ATOM   2534  C   LEU A 162       6.213   4.699  -3.586  1.00 98.56           C  
ATOM   2535  CB  LEU A 162       8.438   4.431  -4.814  1.00 98.56           C  
ATOM   2536  HB2 LEU A 162       7.943   4.707  -5.746  1.00 98.56           H  
ATOM   2537  HB3 LEU A 162       8.355   3.351  -4.695  1.00 98.56           H  
ATOM   2538  O   LEU A 162       5.866   3.603  -3.136  1.00 98.56           O  
ATOM   2539  CG  LEU A 162       9.933   4.790  -4.931  1.00 98.56           C  
ATOM   2540  HG  LEU A 162      10.451   4.468  -4.027  1.00 98.56           H  
ATOM   2541  CD1 LEU A 162      10.540   4.044  -6.114  1.00 98.56           C  
ATOM   2542 HD11 LEU A 162      11.609   4.255  -6.158  1.00 98.56           H  
ATOM   2543 HD12 LEU A 162      10.073   4.350  -7.050  1.00 98.56           H  
ATOM   2544 HD13 LEU A 162      10.426   2.969  -5.979  1.00 98.56           H  
ATOM   2545  CD2 LEU A 162      10.170   6.290  -5.126  1.00 98.56           C  
ATOM   2546 HD21 LEU A 162      11.237   6.470  -5.254  1.00 98.56           H  
ATOM   2547 HD22 LEU A 162       9.835   6.844  -4.249  1.00 98.56           H  
ATOM   2548 HD23 LEU A 162       9.642   6.642  -6.012  1.00 98.56           H  
ATOM   2549  N   PHE A 163       5.331   5.578  -4.048  1.00 98.12           N  
ATOM   2550  H   PHE A 163       5.672   6.486  -4.330  1.00 98.12           H  
ATOM   2551  CA  PHE A 163       3.888   5.355  -4.097  1.00 98.12           C  
ATOM   2552  HA  PHE A 163       3.660   4.330  -3.806  1.00 98.12           H  
ATOM   2553  C   PHE A 163       3.380   5.554  -5.519  1.00 98.12           C  
ATOM   2554  CB  PHE A 163       3.165   6.300  -3.126  1.00 98.12           C  
ATOM   2555  HB2 PHE A 163       3.391   7.330  -3.403  1.00 98.12           H  
ATOM   2556  HB3 PHE A 163       2.091   6.162  -3.251  1.00 98.12           H  
ATOM   2557  O   PHE A 163       3.680   6.566  -6.148  1.00 98.12           O  
ATOM   2558  CG  PHE A 163       3.517   6.102  -1.663  1.00 98.12           C  
ATOM   2559  CD1 PHE A 163       2.675   5.353  -0.817  1.00 98.12           C  
ATOM   2560  HD1 PHE A 163       1.772   4.910  -1.208  1.00 98.12           H  
ATOM   2561  CD2 PHE A 163       4.692   6.674  -1.140  1.00 98.12           C  
ATOM   2562  HD2 PHE A 163       5.345   7.250  -1.778  1.00 98.12           H  
ATOM   2563  CE1 PHE A 163       3.014   5.181   0.539  1.00 98.12           C  
ATOM   2564  HE1 PHE A 163       2.381   4.605   1.198  1.00 98.12           H  
ATOM   2565  CE2 PHE A 163       5.032   6.490   0.211  1.00 98.12           C  
ATOM   2566  HE2 PHE A 163       5.939   6.928   0.599  1.00 98.12           H  
ATOM   2567  CZ  PHE A 163       4.189   5.751   1.054  1.00 98.12           C  
ATOM   2568  HZ  PHE A 163       4.444   5.631   2.096  1.00 98.12           H  
ATOM   2569  N   LEU A 164       2.563   4.622  -6.002  1.00 96.69           N  
ATOM   2570  H   LEU A 164       2.303   3.854  -5.400  1.00 96.69           H  
ATOM   2571  CA  LEU A 164       1.766   4.833  -7.202  1.00 96.69           C  
ATOM   2572  HA  LEU A 164       2.382   5.324  -7.955  1.00 96.69           H  
ATOM   2573  C   LEU A 164       0.588   5.745  -6.842  1.00 96.69           C  
ATOM   2574  CB  LEU A 164       1.305   3.472  -7.744  1.00 96.69           C  
ATOM   2575  HB2 LEU A 164       2.180   2.846  -7.925  1.00 96.69           H  
ATOM   2576  HB3 LEU A 164       0.700   2.991  -6.976  1.00 96.69           H  
ATOM   2577  O   LEU A 164      -0.209   5.424  -5.951  1.00 96.69           O  
ATOM   2578  CG  LEU A 164       0.487   3.564  -9.044  1.00 96.69           C  
ATOM   2579  HG  LEU A 164      -0.330   4.275  -8.914  1.00 96.69           H  
ATOM   2580  CD1 LEU A 164       1.337   3.992 -10.241  1.00 96.69           C  
ATOM   2581 HD11 LEU A 164       1.683   5.017 -10.111  1.00 96.69           H  
ATOM   2582 HD12 LEU A 164       2.198   3.333 -10.353  1.00 96.69           H  
ATOM   2583 HD13 LEU A 164       0.738   3.946 -11.150  1.00 96.69           H  
ATOM   2584  CD2 LEU A 164      -0.129   2.198  -9.341  1.00 96.69           C  
ATOM   2585 HD21 LEU A 164      -0.846   2.306 -10.155  1.00 96.69           H  
ATOM   2586 HD22 LEU A 164      -0.661   1.829  -8.464  1.00 96.69           H  
ATOM   2587 HD23 LEU A 164       0.652   1.493  -9.628  1.00 96.69           H  
ATOM   2588  N   VAL A 165       0.462   6.860  -7.553  1.00 97.19           N  
ATOM   2589  H   VAL A 165       1.154   7.054  -8.262  1.00 97.19           H  
ATOM   2590  CA  VAL A 165      -0.650   7.807  -7.428  1.00 97.19           C  
ATOM   2591  HA  VAL A 165      -1.398   7.388  -6.754  1.00 97.19           H  
ATOM   2592  C   VAL A 165      -1.332   8.010  -8.778  1.00 97.19           C  
ATOM   2593  CB  VAL A 165      -0.212   9.156  -6.822  1.00 97.19           C  
ATOM   2594  HB  VAL A 165      -1.119   9.724  -6.618  1.00 97.19           H  
ATOM   2595  O   VAL A 165      -0.728   7.775  -9.823  1.00 97.19           O  
ATOM   2596  CG1 VAL A 165       0.543   8.987  -5.495  1.00 97.19           C  
ATOM   2597 HG11 VAL A 165       0.696   9.962  -5.032  1.00 97.19           H  
ATOM   2598 HG12 VAL A 165       1.515   8.526  -5.670  1.00 97.19           H  
ATOM   2599 HG13 VAL A 165      -0.028   8.360  -4.811  1.00 97.19           H  
ATOM   2600  CG2 VAL A 165       0.662   9.988  -7.764  1.00 97.19           C  
ATOM   2601 HG21 VAL A 165       1.589   9.456  -7.977  1.00 97.19           H  
ATOM   2602 HG22 VAL A 165       0.889  10.950  -7.305  1.00 97.19           H  
ATOM   2603 HG23 VAL A 165       0.137  10.191  -8.698  1.00 97.19           H  
ATOM   2604  N   ARG A 166      -2.579   8.478  -8.751  1.00 96.12           N  
ATOM   2605  H   ARG A 166      -3.014   8.596  -7.847  1.00 96.12           H  
ATOM   2606  CA  ARG A 166      -3.261   9.087  -9.895  1.00 96.12           C  
ATOM   2607  HA  ARG A 166      -2.690   8.903 -10.805  1.00 96.12           H  
ATOM   2608  C   ARG A 166      -3.312  10.598  -9.674  1.00 96.12           C  
ATOM   2609  CB  ARG A 166      -4.650   8.454 -10.060  1.00 96.12           C  
ATOM   2610  HB2 ARG A 166      -4.543   7.370 -10.061  1.00 96.12           H  
ATOM   2611  HB3 ARG A 166      -5.277   8.737  -9.215  1.00 96.12           H  
ATOM   2612  O   ARG A 166      -3.795  11.048  -8.636  1.00 96.12           O  
ATOM   2613  CG  ARG A 166      -5.339   8.875 -11.366  1.00 96.12           C  
ATOM   2614  HG2 ARG A 166      -5.427   9.960 -11.409  1.00 96.12           H  
ATOM   2615  HG3 ARG A 166      -4.743   8.533 -12.212  1.00 96.12           H  
ATOM   2616  CD  ARG A 166      -6.741   8.256 -11.444  1.00 96.12           C  
ATOM   2617  HD2 ARG A 166      -7.342   8.653 -10.626  1.00 96.12           H  
ATOM   2618  HD3 ARG A 166      -6.659   7.174 -11.342  1.00 96.12           H  
ATOM   2619  NE  ARG A 166      -7.384   8.566 -12.729  1.00 96.12           N  
ATOM   2620  HE  ARG A 166      -6.790   8.855 -13.493  1.00 96.12           H  
ATOM   2621  NH1 ARG A 166      -9.586   8.111 -12.245  1.00 96.12           N  
ATOM   2622 HH11 ARG A 166     -10.546   8.083 -12.560  1.00 96.12           H  
ATOM   2623 HH12 ARG A 166      -9.324   7.864 -11.301  1.00 96.12           H  
ATOM   2624  NH2 ARG A 166      -9.003   8.880 -14.262  1.00 96.12           N  
ATOM   2625 HH21 ARG A 166      -9.961   8.962 -14.573  1.00 96.12           H  
ATOM   2626 HH22 ARG A 166      -8.254   9.166 -14.877  1.00 96.12           H  
ATOM   2627  CZ  ARG A 166      -8.656   8.517 -13.066  1.00 96.12           C  
ATOM   2628  N   GLU A 167      -2.780  11.355 -10.617  1.00 94.19           N  
ATOM   2629  H   GLU A 167      -2.401  10.899 -11.434  1.00 94.19           H  
ATOM   2630  CA  GLU A 167      -2.864  12.811 -10.680  1.00 94.19           C  
ATOM   2631  HA  GLU A 167      -2.701  13.223  -9.685  1.00 94.19           H  
ATOM   2632  C   GLU A 167      -4.267  13.238 -11.134  1.00 94.19           C  
ATOM   2633  CB  GLU A 167      -1.733  13.309 -11.596  1.00 94.19           C  
ATOM   2634  HB2 GLU A 167      -1.898  12.936 -12.607  1.00 94.19           H  
ATOM   2635  HB3 GLU A 167      -0.801  12.882 -11.225  1.00 94.19           H  
ATOM   2636  O   GLU A 167      -4.884  12.595 -11.986  1.00 94.19           O  
ATOM   2637  CG  GLU A 167      -1.566  14.834 -11.641  1.00 94.19           C  
ATOM   2638  HG2 GLU A 167      -1.620  15.217 -10.622  1.00 94.19           H  
ATOM   2639  HG3 GLU A 167      -2.386  15.267 -12.214  1.00 94.19           H  
ATOM   2640  CD  GLU A 167      -0.217  15.235 -12.271  1.00 94.19           C  
ATOM   2641  OE1 GLU A 167       0.390  16.210 -11.776  1.00 94.19           O  
ATOM   2642  OE2 GLU A 167       0.255  14.532 -13.199  1.00 94.19           O  
ATOM   2643  N   LYS A 168      -4.787  14.295 -10.511  1.00 90.88           N  
ATOM   2644  H   LYS A 168      -4.221  14.748  -9.808  1.00 90.88           H  
ATOM   2645  CA  LYS A 168      -6.087  14.910 -10.800  1.00 90.88           C  
ATOM   2646  HA  LYS A 168      -6.682  14.255 -11.437  1.00 90.88           H  
ATOM   2647  C   LYS A 168      -5.918  16.235 -11.538  1.00 90.88           C  
ATOM   2648  CB  LYS A 168      -6.811  15.160  -9.477  1.00 90.88           C  
ATOM   2649  HB2 LYS A 168      -6.088  15.576  -8.774  1.00 90.88           H  
ATOM   2650  HB3 LYS A 168      -7.597  15.900  -9.623  1.00 90.88           H  
ATOM   2651  O   LYS A 168      -4.839  16.817 -11.557  1.00 90.88           O  
ATOM   2652  CG  LYS A 168      -7.458  13.918  -8.869  1.00 90.88           C  
ATOM   2653  HG2 LYS A 168      -6.751  13.089  -8.838  1.00 90.88           H  
ATOM   2654  HG3 LYS A 168      -8.333  13.638  -9.455  1.00 90.88           H  
ATOM   2655  CD  LYS A 168      -7.865  14.303  -7.449  1.00 90.88           C  
ATOM   2656  HD2 LYS A 168      -8.397  15.254  -7.448  1.00 90.88           H  
ATOM   2657  HD3 LYS A 168      -6.947  14.415  -6.871  1.00 90.88           H  
ATOM   2658  CE  LYS A 168      -8.739  13.232  -6.816  1.00 90.88           C  
ATOM   2659  HE2 LYS A 168      -8.376  12.256  -7.135  1.00 90.88           H  
ATOM   2660  HE3 LYS A 168      -9.767  13.346  -7.159  1.00 90.88           H  
ATOM   2661  NZ  LYS A 168      -8.645  13.348  -5.350  1.00 90.88           N  
ATOM   2662  HZ1 LYS A 168      -7.680  13.268  -5.065  1.00 90.88           H  
ATOM   2663  HZ2 LYS A 168      -9.077  12.560  -4.889  1.00 90.88           H  
ATOM   2664  HZ3 LYS A 168      -9.039  14.212  -5.005  1.00 90.88           H  
ATOM   2665  N   GLU A 169      -7.026  16.745 -12.067  1.00 86.06           N  
ATOM   2666  H   GLU A 169      -7.873  16.196 -12.022  1.00 86.06           H  
ATOM   2667  CA  GLU A 169      -7.111  18.042 -12.754  1.00 86.06           C  
ATOM   2668  HA  GLU A 169      -6.465  18.030 -13.633  1.00 86.06           H  
ATOM   2669  C   GLU A 169      -6.669  19.238 -11.886  1.00 86.06           C  
ATOM   2670  CB  GLU A 169      -8.563  18.262 -13.213  1.00 86.06           C  
ATOM   2671  HB2 GLU A 169      -9.203  18.292 -12.331  1.00 86.06           H  
ATOM   2672  HB3 GLU A 169      -8.625  19.226 -13.718  1.00 86.06           H  
ATOM   2673  O   GLU A 169      -6.162  20.224 -12.412  1.00 86.06           O  
ATOM   2674  CG  GLU A 169      -9.073  17.170 -14.172  1.00 86.06           C  
ATOM   2675  HG2 GLU A 169      -8.410  17.134 -15.037  1.00 86.06           H  
ATOM   2676  HG3 GLU A 169      -9.026  16.203 -13.671  1.00 86.06           H  
ATOM   2677  CD  GLU A 169     -10.520  17.398 -14.645  1.00 86.06           C  
ATOM   2678  OE1 GLU A 169     -10.926  16.688 -15.592  1.00 86.06           O  
ATOM   2679  OE2 GLU A 169     -11.225  18.239 -14.042  1.00 86.06           O  
ATOM   2680  N   ASP A 170      -6.811  19.148 -10.559  1.00 82.56           N  
ATOM   2681  H   ASP A 170      -7.168  18.288 -10.169  1.00 82.56           H  
ATOM   2682  CA  ASP A 170      -6.356  20.151  -9.582  1.00 82.56           C  
ATOM   2683  HA  ASP A 170      -6.420  21.132 -10.053  1.00 82.56           H  
ATOM   2684  C   ASP A 170      -4.881  19.974  -9.155  1.00 82.56           C  
ATOM   2685  CB  ASP A 170      -7.317  20.158  -8.371  1.00 82.56           C  
ATOM   2686  HB2 ASP A 170      -7.052  20.991  -7.720  1.00 82.56           H  
ATOM   2687  HB3 ASP A 170      -8.330  20.337  -8.732  1.00 82.56           H  
ATOM   2688  O   ASP A 170      -4.404  20.661  -8.251  1.00 82.56           O  
ATOM   2689  CG  ASP A 170      -7.317  18.864  -7.539  1.00 82.56           C  
ATOM   2690  OD1 ASP A 170      -6.745  17.852  -8.005  1.00 82.56           O  
ATOM   2691  OD2 ASP A 170      -7.923  18.854  -6.443  1.00 82.56           O  
ATOM   2692  N   GLY A 171      -4.151  19.031  -9.765  1.00 83.88           N  
ATOM   2693  H   GLY A 171      -4.586  18.504 -10.508  1.00 83.88           H  
ATOM   2694  CA  GLY A 171      -2.796  18.642  -9.364  1.00 83.88           C  
ATOM   2695  HA2 GLY A 171      -2.184  19.537  -9.256  1.00 83.88           H  
ATOM   2696  HA3 GLY A 171      -2.366  18.019 -10.149  1.00 83.88           H  
ATOM   2697  C   GLY A 171      -2.737  17.853  -8.048  1.00 83.88           C  
ATOM   2698  O   GLY A 171      -1.644  17.540  -7.557  1.00 83.88           O  
ATOM   2699  N   ALA A 172      -3.881  17.512  -7.440  1.00 90.12           N  
ATOM   2700  H   ALA A 172      -4.763  17.779  -7.854  1.00 90.12           H  
ATOM   2701  CA  ALA A 172      -3.910  16.632  -6.283  1.00 90.12           C  
ATOM   2702  HA  ALA A 172      -3.131  16.979  -5.604  1.00 90.12           H  
ATOM   2703  C   ALA A 172      -3.580  15.182  -6.684  1.00 90.12           C  
ATOM   2704  CB  ALA A 172      -5.232  16.768  -5.521  1.00 90.12           C  
ATOM   2705  HB1 ALA A 172      -5.432  17.819  -5.314  1.00 90.12           H  
ATOM   2706  HB2 ALA A 172      -5.183  16.221  -4.579  1.00 90.12           H  
ATOM   2707  HB3 ALA A 172      -6.051  16.373  -6.122  1.00 90.12           H  
ATOM   2708  O   ALA A 172      -3.712  14.769  -7.835  1.00 90.12           O  
ATOM   2709  N   PHE A 173      -3.147  14.386  -5.705  1.00 93.75           N  
ATOM   2710  H   PHE A 173      -3.134  14.753  -4.764  1.00 93.75           H  
ATOM   2711  CA  PHE A 173      -2.753  12.992  -5.907  1.00 93.75           C  
ATOM   2712  HA  PHE A 173      -2.830  12.733  -6.963  1.00 93.75           H  
ATOM   2713  C   PHE A 173      -3.691  12.058  -5.144  1.00 93.75           C  
ATOM   2714  CB  PHE A 173      -1.290  12.785  -5.475  1.00 93.75           C  
ATOM   2715  HB2 PHE A 173      -1.044  11.729  -5.590  1.00 93.75           H  
ATOM   2716  HB3 PHE A 173      -1.213  13.015  -4.413  1.00 93.75           H  
ATOM   2717  O   PHE A 173      -3.751  12.102  -3.914  1.00 93.75           O  
ATOM   2718  CG  PHE A 173      -0.235  13.587  -6.224  1.00 93.75           C  
ATOM   2719  CD1 PHE A 173      -0.312  13.767  -7.620  1.00 93.75           C  
ATOM   2720  HD1 PHE A 173      -1.123  13.338  -8.190  1.00 93.75           H  
ATOM   2721  CD2 PHE A 173       0.850  14.143  -5.516  1.00 93.75           C  
ATOM   2722  HD2 PHE A 173       0.946  13.986  -4.451  1.00 93.75           H  
ATOM   2723  CE1 PHE A 173       0.659  14.529  -8.292  1.00 93.75           C  
ATOM   2724  HE1 PHE A 173       0.582  14.694  -9.356  1.00 93.75           H  
ATOM   2725  CE2 PHE A 173       1.823  14.904  -6.188  1.00 93.75           C  
ATOM   2726  HE2 PHE A 173       2.652  15.335  -5.647  1.00 93.75           H  
ATOM   2727  CZ  PHE A 173       1.721  15.103  -7.576  1.00 93.75           C  
ATOM   2728  HZ  PHE A 173       2.454  15.699  -8.099  1.00 93.75           H  
ATOM   2729  N   SER A 174      -4.371  11.169  -5.863  1.00 95.75           N  
ATOM   2730  H   SER A 174      -4.310  11.223  -6.870  1.00 95.75           H  
ATOM   2731  CA  SER A 174      -5.076  10.024  -5.289  1.00 95.75           C  
ATOM   2732  HA  SER A 174      -5.466  10.285  -4.306  1.00 95.75           H  
ATOM   2733  C   SER A 174      -4.107   8.855  -5.151  1.00 95.75           C  
ATOM   2734  CB  SER A 174      -6.263   9.624  -6.166  1.00 95.75           C  
ATOM   2735  HB2 SER A 174      -6.698   8.697  -5.793  1.00 95.75           H  
ATOM   2736  HB3 SER A 174      -5.932   9.479  -7.195  1.00 95.75           H  
ATOM   2737  O   SER A 174      -3.693   8.251  -6.140  1.00 95.75           O  
ATOM   2738  OG  SER A 174      -7.233  10.640  -6.124  1.00 95.75           O  
ATOM   2739  HG  SER A 174      -8.003  10.272  -5.685  1.00 95.75           H  
ATOM   2740  N   PHE A 175      -3.723   8.522  -3.921  1.00 96.25           N  
ATOM   2741  H   PHE A 175      -4.050   9.084  -3.148  1.00 96.25           H  
ATOM   2742  CA  PHE A 175      -2.808   7.412  -3.648  1.00 96.25           C  
ATOM   2743  HA  PHE A 175      -1.940   7.513  -4.299  1.00 96.25           H  
ATOM   2744  C   PHE A 175      -3.466   6.069  -3.978  1.00 96.25           C  
ATOM   2745  CB  PHE A 175      -2.312   7.481  -2.195  1.00 96.25           C  
ATOM   2746  HB2 PHE A 175      -1.897   6.508  -1.932  1.00 96.25           H  
ATOM   2747  HB3 PHE A 175      -3.148   7.677  -1.524  1.00 96.25           H  
ATOM   2748  O   PHE A 175      -4.491   5.718  -3.393  1.00 96.25           O  
ATOM   2749  CG  PHE A 175      -1.232   8.527  -1.985  1.00 96.25           C  
ATOM   2750  CD1 PHE A 175       0.099   8.125  -1.762  1.00 96.25           C  
ATOM   2751  HD1 PHE A 175       0.347   7.077  -1.689  1.00 96.25           H  
ATOM   2752  CD2 PHE A 175      -1.532   9.899  -2.091  1.00 96.25           C  
ATOM   2753  HD2 PHE A 175      -2.546  10.232  -2.257  1.00 96.25           H  
ATOM   2754  CE1 PHE A 175       1.123   9.084  -1.665  1.00 96.25           C  
ATOM   2755  HE1 PHE A 175       2.145   8.770  -1.514  1.00 96.25           H  
ATOM   2756  CE2 PHE A 175      -0.504  10.854  -2.019  1.00 96.25           C  
ATOM   2757  HE2 PHE A 175      -0.732  11.903  -2.140  1.00 96.25           H  
ATOM   2758  CZ  PHE A 175       0.822  10.448  -1.810  1.00 96.25           C  
ATOM   2759  HZ  PHE A 175       1.612  11.185  -1.787  1.00 96.25           H  
ATOM   2760  N   VAL A 176      -2.873   5.320  -4.910  1.00 94.25           N  
ATOM   2761  H   VAL A 176      -2.031   5.672  -5.344  1.00 94.25           H  
ATOM   2762  CA  VAL A 176      -3.372   4.013  -5.367  1.00 94.25           C  
ATOM   2763  HA  VAL A 176      -4.459   3.996  -5.285  1.00 94.25           H  
ATOM   2764  C   VAL A 176      -2.822   2.902  -4.476  1.00 94.25           C  
ATOM   2765  CB  VAL A 176      -2.995   3.758  -6.844  1.00 94.25           C  
ATOM   2766  HB  VAL A 176      -1.911   3.682  -6.925  1.00 94.25           H  
ATOM   2767  O   VAL A 176      -3.570   2.012  -4.073  1.00 94.25           O  
ATOM   2768  CG1 VAL A 176      -3.598   2.451  -7.375  1.00 94.25           C  
ATOM   2769 HG11 VAL A 176      -3.321   2.314  -8.420  1.00 94.25           H  
ATOM   2770 HG12 VAL A 176      -4.684   2.484  -7.296  1.00 94.25           H  
ATOM   2771 HG13 VAL A 176      -3.229   1.598  -6.806  1.00 94.25           H  
ATOM   2772  CG2 VAL A 176      -3.465   4.887  -7.769  1.00 94.25           C  
ATOM   2773 HG21 VAL A 176      -3.135   4.682  -8.788  1.00 94.25           H  
ATOM   2774 HG22 VAL A 176      -4.551   4.972  -7.741  1.00 94.25           H  
ATOM   2775 HG23 VAL A 176      -3.028   5.838  -7.465  1.00 94.25           H  
ATOM   2776  N   ARG A 177      -1.512   2.944  -4.182  1.00 94.00           N  
ATOM   2777  H   ARG A 177      -0.977   3.699  -4.588  1.00 94.00           H  
ATOM   2778  CA  ARG A 177      -0.783   1.974  -3.341  1.00 94.00           C  
ATOM   2779  HA  ARG A 177      -1.260   1.938  -2.361  1.00 94.00           H  
ATOM   2780  C   ARG A 177       0.685   2.380  -3.145  1.00 94.00           C  
ATOM   2781  CB  ARG A 177      -0.866   0.564  -3.964  1.00 94.00           C  
ATOM   2782  HB2 ARG A 177      -1.885   0.193  -3.855  1.00 94.00           H  
ATOM   2783  HB3 ARG A 177      -0.221  -0.115  -3.407  1.00 94.00           H  
ATOM   2784  O   ARG A 177       1.289   2.950  -4.051  1.00 94.00           O  
ATOM   2785  CG  ARG A 177      -0.474   0.508  -5.450  1.00 94.00           C  
ATOM   2786  HG2 ARG A 177       0.608   0.608  -5.525  1.00 94.00           H  
ATOM   2787  HG3 ARG A 177      -0.926   1.324  -6.015  1.00 94.00           H  
ATOM   2788  CD  ARG A 177      -0.959  -0.803  -6.080  1.00 94.00           C  
ATOM   2789  HD2 ARG A 177      -0.732  -1.634  -5.412  1.00 94.00           H  
ATOM   2790  HD3 ARG A 177      -2.041  -0.757  -6.204  1.00 94.00           H  
ATOM   2791  NE  ARG A 177      -0.321  -1.040  -7.389  1.00 94.00           N  
ATOM   2792  HE  ARG A 177      -0.872  -0.926  -8.228  1.00 94.00           H  
ATOM   2793  NH1 ARG A 177       1.719  -1.539  -6.521  1.00 94.00           N  
ATOM   2794 HH11 ARG A 177       2.654  -1.895  -6.661  1.00 94.00           H  
ATOM   2795 HH12 ARG A 177       1.435  -1.348  -5.571  1.00 94.00           H  
ATOM   2796  NH2 ARG A 177       1.446  -1.651  -8.711  1.00 94.00           N  
ATOM   2797 HH21 ARG A 177       0.945  -1.561  -9.583  1.00 94.00           H  
ATOM   2798 HH22 ARG A 177       2.404  -1.972  -8.699  1.00 94.00           H  
ATOM   2799  CZ  ARG A 177       0.936  -1.405  -7.544  1.00 94.00           C  
ATOM   2800  N   LYS A 178       1.290   2.011  -2.010  1.00 96.06           N  
ATOM   2801  H   LYS A 178       0.724   1.568  -1.300  1.00 96.06           H  
ATOM   2802  CA  LYS A 178       2.760   1.961  -1.860  1.00 96.06           C  
ATOM   2803  HA  LYS A 178       3.192   2.911  -2.173  1.00 96.06           H  
ATOM   2804  C   LYS A 178       3.321   0.864  -2.779  1.00 96.06           C  
ATOM   2805  CB  LYS A 178       3.134   1.718  -0.381  1.00 96.06           C  
ATOM   2806  HB2 LYS A 178       2.644   2.461   0.247  1.00 96.06           H  
ATOM   2807  HB3 LYS A 178       2.784   0.728  -0.089  1.00 96.06           H  
ATOM   2808  O   LYS A 178       2.756  -0.234  -2.786  1.00 96.06           O  
ATOM   2809  CG  LYS A 178       4.652   1.778  -0.148  1.00 96.06           C  
ATOM   2810  HG2 LYS A 178       5.102   1.000  -0.766  1.00 96.06           H  
ATOM   2811  HG3 LYS A 178       5.036   2.740  -0.487  1.00 96.06           H  
ATOM   2812  CD  LYS A 178       5.103   1.544   1.305  1.00 96.06           C  
ATOM   2813  HD2 LYS A 178       5.166   2.508   1.812  1.00 96.06           H  
ATOM   2814  HD3 LYS A 178       4.391   0.906   1.828  1.00 96.06           H  
ATOM   2815  CE  LYS A 178       6.479   0.850   1.286  1.00 96.06           C  
ATOM   2816  HE2 LYS A 178       6.337  -0.205   1.049  1.00 96.06           H  
ATOM   2817  HE3 LYS A 178       7.069   1.272   0.473  1.00 96.06           H  
ATOM   2818  NZ  LYS A 178       7.244   0.999   2.550  1.00 96.06           N  
ATOM   2819  HZ1 LYS A 178       8.075   0.425   2.511  1.00 96.06           H  
ATOM   2820  HZ2 LYS A 178       7.589   1.946   2.613  1.00 96.06           H  
ATOM   2821  HZ3 LYS A 178       6.707   0.757   3.371  1.00 96.06           H  
ATOM   2822  N   LEU A 179       4.397   1.145  -3.515  1.00 95.81           N  
ATOM   2823  H   LEU A 179       4.853   2.037  -3.388  1.00 95.81           H  
ATOM   2824  CA  LEU A 179       5.127   0.139  -4.299  1.00 95.81           C  
ATOM   2825  HA  LEU A 179       4.409  -0.464  -4.856  1.00 95.81           H  
ATOM   2826  C   LEU A 179       5.884  -0.828  -3.372  1.00 95.81           C  
ATOM   2827  CB  LEU A 179       6.074   0.815  -5.308  1.00 95.81           C  
ATOM   2828  HB2 LEU A 179       6.794   1.421  -4.758  1.00 95.81           H  
ATOM   2829  HB3 LEU A 179       6.632   0.033  -5.823  1.00 95.81           H  
ATOM   2830  O   LEU A 179       6.222  -0.480  -2.240  1.00 95.81           O  
ATOM   2831  CG  LEU A 179       5.394   1.695  -6.375  1.00 95.81           C  
ATOM   2832  HG  LEU A 179       4.906   2.542  -5.892  1.00 95.81           H  
ATOM   2833  CD1 LEU A 179       6.439   2.229  -7.351  1.00 95.81           C  
ATOM   2834 HD11 LEU A 179       5.981   2.925  -8.053  1.00 95.81           H  
ATOM   2835 HD12 LEU A 179       7.233   2.741  -6.808  1.00 95.81           H  
ATOM   2836 HD13 LEU A 179       6.879   1.397  -7.901  1.00 95.81           H  
ATOM   2837  CD2 LEU A 179       4.356   0.926  -7.197  1.00 95.81           C  
ATOM   2838 HD21 LEU A 179       4.035   1.528  -8.047  1.00 95.81           H  
ATOM   2839 HD22 LEU A 179       3.491   0.692  -6.577  1.00 95.81           H  
ATOM   2840 HD23 LEU A 179       4.798   0.002  -7.570  1.00 95.81           H  
ATOM   2841  N   GLN A 180       6.071  -2.065  -3.819  1.00 92.44           N  
ATOM   2842  H   GLN A 180       5.741  -2.289  -4.747  1.00 92.44           H  
ATOM   2843  CA  GLN A 180       6.511  -3.187  -2.986  1.00 92.44           C  
ATOM   2844  HA  GLN A 180       6.765  -2.834  -1.987  1.00 92.44           H  
ATOM   2845  C   GLN A 180       7.761  -3.864  -3.563  1.00 92.44           C  
ATOM   2846  CB  GLN A 180       5.360  -4.200  -2.878  1.00 92.44           C  
ATOM   2847  HB2 GLN A 180       5.208  -4.638  -3.864  1.00 92.44           H  
ATOM   2848  HB3 GLN A 180       5.651  -5.002  -2.199  1.00 92.44           H  
ATOM   2849  O   GLN A 180       8.048  -3.734  -4.749  1.00 92.44           O  
ATOM   2850  CG  GLN A 180       4.017  -3.608  -2.418  1.00 92.44           C  
ATOM   2851  HG2 GLN A 180       3.751  -2.749  -3.035  1.00 92.44           H  
ATOM   2852  HG3 GLN A 180       3.239  -4.349  -2.601  1.00 92.44           H  
ATOM   2853  CD  GLN A 180       3.981  -3.217  -0.944  1.00 92.44           C  
ATOM   2854  NE2 GLN A 180       3.436  -2.069  -0.616  1.00 92.44           N  
ATOM   2855 HE21 GLN A 180       3.199  -1.426  -1.358  1.00 92.44           H  
ATOM   2856 HE22 GLN A 180       3.489  -1.818   0.361  1.00 92.44           H  
ATOM   2857  OE1 GLN A 180       4.360  -3.957  -0.051  1.00 92.44           O  
ATOM   2858  N   GLU A 181       8.466  -4.640  -2.740  1.00 89.69           N  
ATOM   2859  H   GLU A 181       8.230  -4.640  -1.757  1.00 89.69           H  
ATOM   2860  CA  GLU A 181       9.773  -5.229  -3.084  1.00 89.69           C  
ATOM   2861  HA  GLU A 181      10.472  -4.420  -3.294  1.00 89.69           H  
ATOM   2862  C   GLU A 181       9.731  -6.105  -4.362  1.00 89.69           C  
ATOM   2863  CB  GLU A 181      10.310  -6.011  -1.858  1.00 89.69           C  
ATOM   2864  HB2 GLU A 181       9.657  -6.866  -1.681  1.00 89.69           H  
ATOM   2865  HB3 GLU A 181      11.306  -6.385  -2.091  1.00 89.69           H  
ATOM   2866  O   GLU A 181      10.626  -6.048  -5.199  1.00 89.69           O  
ATOM   2867  CG  GLU A 181      10.385  -5.159  -0.565  1.00 89.69           C  
ATOM   2868  HG2 GLU A 181      11.001  -4.281  -0.764  1.00 89.69           H  
ATOM   2869  HG3 GLU A 181       9.384  -4.809  -0.312  1.00 89.69           H  
ATOM   2870  CD  GLU A 181      10.948  -5.891   0.668  1.00 89.69           C  
ATOM   2871  OE1 GLU A 181      11.689  -5.259   1.470  1.00 89.69           O  
ATOM   2872  OE2 GLU A 181      10.552  -7.059   0.884  1.00 89.69           O  
ATOM   2873  N   PHE A 182       8.652  -6.863  -4.600  1.00 91.12           N  
ATOM   2874  H   PHE A 182       7.908  -6.848  -3.917  1.00 91.12           H  
ATOM   2875  CA  PHE A 182       8.468  -7.678  -5.820  1.00 91.12           C  
ATOM   2876  HA  PHE A 182       9.424  -8.144  -6.059  1.00 91.12           H  
ATOM   2877  C   PHE A 182       8.033  -6.898  -7.074  1.00 91.12           C  
ATOM   2878  CB  PHE A 182       7.453  -8.799  -5.571  1.00 91.12           C  
ATOM   2879  HB2 PHE A 182       7.384  -9.406  -6.474  1.00 91.12           H  
ATOM   2880  HB3 PHE A 182       7.814  -9.454  -4.778  1.00 91.12           H  
ATOM   2881  O   PHE A 182       7.676  -7.514  -8.083  1.00 91.12           O  
ATOM   2882  CG  PHE A 182       6.075  -8.287  -5.227  1.00 91.12           C  
ATOM   2883  CD1 PHE A 182       5.772  -8.031  -3.885  1.00 91.12           C  
ATOM   2884  HD1 PHE A 182       6.487  -8.277  -3.114  1.00 91.12           H  
ATOM   2885  CD2 PHE A 182       5.142  -7.974  -6.234  1.00 91.12           C  
ATOM   2886  HD2 PHE A 182       5.381  -8.172  -7.269  1.00 91.12           H  
ATOM   2887  CE1 PHE A 182       4.565  -7.408  -3.559  1.00 91.12           C  
ATOM   2888  HE1 PHE A 182       4.379  -7.181  -2.520  1.00 91.12           H  
ATOM   2889  CE2 PHE A 182       3.927  -7.352  -5.905  1.00 91.12           C  
ATOM   2890  HE2 PHE A 182       3.236  -7.079  -6.689  1.00 91.12           H  
ATOM   2891  CZ  PHE A 182       3.646  -7.050  -4.562  1.00 91.12           C  
ATOM   2892  HZ  PHE A 182       2.734  -6.533  -4.302  1.00 91.12           H  
ATOM   2893  N   GLU A 183       7.981  -5.572  -7.027  1.00 92.31           N  
ATOM   2894  H   GLU A 183       8.330  -5.093  -6.209  1.00 92.31           H  
ATOM   2895  CA  GLU A 183       7.551  -4.757  -8.159  1.00 92.31           C  
ATOM   2896  HA  GLU A 183       7.035  -5.383  -8.887  1.00 92.31           H  
ATOM   2897  C   GLU A 183       8.712  -4.100  -8.880  1.00 92.31           C  
ATOM   2898  CB  GLU A 183       6.577  -3.672  -7.725  1.00 92.31           C  
ATOM   2899  HB2 GLU A 183       6.326  -3.076  -8.603  1.00 92.31           H  
ATOM   2900  HB3 GLU A 183       7.042  -3.011  -6.993  1.00 92.31           H  
ATOM   2901  O   GLU A 183       9.713  -3.730  -8.273  1.00 92.31           O  
ATOM   2902  CG  GLU A 183       5.298  -4.263  -7.149  1.00 92.31           C  
ATOM   2903  HG2 GLU A 183       5.504  -4.767  -6.205  1.00 92.31           H  
ATOM   2904  HG3 GLU A 183       4.870  -4.979  -7.851  1.00 92.31           H  
ATOM   2905  CD  GLU A 183       4.329  -3.119  -6.940  1.00 92.31           C  
ATOM   2906  OE1 GLU A 183       3.973  -2.806  -5.782  1.00 92.31           O  
ATOM   2907  OE2 GLU A 183       3.891  -2.507  -7.945  1.00 92.31           O  
ATOM   2908  N   LEU A 184       8.501  -3.894 -10.177  1.00 95.94           N  
ATOM   2909  H   LEU A 184       7.665  -4.283 -10.589  1.00 95.94           H  
ATOM   2910  CA  LEU A 184       9.354  -3.107 -11.052  1.00 95.94           C  
ATOM   2911  HA  LEU A 184      10.336  -2.960 -10.602  1.00 95.94           H  
ATOM   2912  C   LEU A 184       8.669  -1.747 -11.273  1.00 95.94           C  
ATOM   2913  CB  LEU A 184       9.531  -3.899 -12.361  1.00 95.94           C  
ATOM   2914  HB2 LEU A 184       8.563  -3.973 -12.858  1.00 95.94           H  
ATOM   2915  HB3 LEU A 184      10.208  -3.343 -13.009  1.00 95.94           H  
ATOM   2916  O   LEU A 184       7.680  -1.705 -12.012  1.00 95.94           O  
ATOM   2917  CG  LEU A 184      10.062  -5.335 -12.190  1.00 95.94           C  
ATOM   2918  HG  LEU A 184       9.366  -5.927 -11.597  1.00 95.94           H  
ATOM   2919  CD1 LEU A 184      10.172  -6.003 -13.560  1.00 95.94           C  
ATOM   2920 HD11 LEU A 184      10.589  -7.004 -13.449  1.00 95.94           H  
ATOM   2921 HD12 LEU A 184       9.182  -6.079 -14.010  1.00 95.94           H  
ATOM   2922 HD13 LEU A 184      10.820  -5.413 -14.209  1.00 95.94           H  
ATOM   2923  CD2 LEU A 184      11.416  -5.341 -11.495  1.00 95.94           C  
ATOM   2924 HD21 LEU A 184      12.054  -4.584 -11.953  1.00 95.94           H  
ATOM   2925 HD22 LEU A 184      11.300  -5.087 -10.442  1.00 95.94           H  
ATOM   2926 HD23 LEU A 184      11.902  -6.312 -11.584  1.00 95.94           H  
ATOM   2927  N   PRO A 185       9.099  -0.635 -10.641  1.00 96.69           N  
ATOM   2928  CA  PRO A 185       8.349   0.625 -10.656  1.00 96.69           C  
ATOM   2929  HA  PRO A 185       7.406   0.463 -10.135  1.00 96.69           H  
ATOM   2930  C   PRO A 185       8.042   1.149 -12.061  1.00 96.69           C  
ATOM   2931  CB  PRO A 185       9.195   1.611  -9.846  1.00 96.69           C  
ATOM   2932  HB2 PRO A 185       8.581   2.355  -9.339  1.00 96.69           H  
ATOM   2933  HB3 PRO A 185       9.942   2.089 -10.480  1.00 96.69           H  
ATOM   2934  O   PRO A 185       6.914   1.572 -12.320  1.00 96.69           O  
ATOM   2935  CG  PRO A 185       9.885   0.694  -8.846  1.00 96.69           C  
ATOM   2936  HG2 PRO A 185      10.793   1.147  -8.446  1.00 96.69           H  
ATOM   2937  HG3 PRO A 185       9.194   0.433  -8.044  1.00 96.69           H  
ATOM   2938  CD  PRO A 185      10.191  -0.542  -9.683  1.00 96.69           C  
ATOM   2939  HD2 PRO A 185      10.252  -1.419  -9.037  1.00 96.69           H  
ATOM   2940  HD3 PRO A 185      11.132  -0.401 -10.214  1.00 96.69           H  
ATOM   2941  N   TYR A 186       9.002   1.033 -12.987  1.00 96.38           N  
ATOM   2942  H   TYR A 186       9.897   0.662 -12.703  1.00 96.38           H  
ATOM   2943  CA  TYR A 186       8.813   1.377 -14.398  1.00 96.38           C  
ATOM   2944  HA  TYR A 186       8.560   2.435 -14.472  1.00 96.38           H  
ATOM   2945  C   TYR A 186       7.665   0.577 -15.034  1.00 96.38           C  
ATOM   2946  CB  TYR A 186      10.125   1.143 -15.159  1.00 96.38           C  
ATOM   2947  HB2 TYR A 186      10.425   0.100 -15.057  1.00 96.38           H  
ATOM   2948  HB3 TYR A 186      10.911   1.753 -14.714  1.00 96.38           H  
ATOM   2949  O   TYR A 186       6.754   1.156 -15.630  1.00 96.38           O  
ATOM   2950  CG  TYR A 186      10.012   1.484 -16.631  1.00 96.38           C  
ATOM   2951  CD1 TYR A 186       9.615   0.500 -17.558  1.00 96.38           C  
ATOM   2952  HD1 TYR A 186       9.435  -0.514 -17.233  1.00 96.38           H  
ATOM   2953  CD2 TYR A 186      10.273   2.797 -17.068  1.00 96.38           C  
ATOM   2954  HD2 TYR A 186      10.609   3.545 -16.364  1.00 96.38           H  
ATOM   2955  CE1 TYR A 186       9.474   0.832 -18.919  1.00 96.38           C  
ATOM   2956  HE1 TYR A 186       9.191   0.085 -19.646  1.00 96.38           H  
ATOM   2957  CE2 TYR A 186      10.159   3.126 -18.431  1.00 96.38           C  
ATOM   2958  HE2 TYR A 186      10.393   4.125 -18.769  1.00 96.38           H  
ATOM   2959  OH  TYR A 186       9.637   2.446 -20.675  1.00 96.38           O  
ATOM   2960  HH  TYR A 186      10.065   3.276 -20.899  1.00 96.38           H  
ATOM   2961  CZ  TYR A 186       9.758   2.141 -19.359  1.00 96.38           C  
ATOM   2962  N   VAL A 187       7.649  -0.749 -14.866  1.00 93.88           N  
ATOM   2963  H   VAL A 187       8.386  -1.170 -14.319  1.00 93.88           H  
ATOM   2964  CA  VAL A 187       6.593  -1.620 -15.412  1.00 93.88           C  
ATOM   2965  HA  VAL A 187       6.461  -1.381 -16.467  1.00 93.88           H  
ATOM   2966  C   VAL A 187       5.256  -1.363 -14.709  1.00 93.88           C  
ATOM   2967  CB  VAL A 187       6.983  -3.108 -15.313  1.00 93.88           C  
ATOM   2968  HB  VAL A 187       7.004  -3.401 -14.263  1.00 93.88           H  
ATOM   2969  O   VAL A 187       4.217  -1.286 -15.365  1.00 93.88           O  
ATOM   2970  CG1 VAL A 187       5.964  -4.001 -16.029  1.00 93.88           C  
ATOM   2971 HG11 VAL A 187       6.298  -5.038 -15.995  1.00 93.88           H  
ATOM   2972 HG12 VAL A 187       5.866  -3.693 -17.070  1.00 93.88           H  
ATOM   2973 HG13 VAL A 187       4.995  -3.932 -15.535  1.00 93.88           H  
ATOM   2974  CG2 VAL A 187       8.356  -3.387 -15.938  1.00 93.88           C  
ATOM   2975 HG21 VAL A 187       9.140  -2.867 -15.387  1.00 93.88           H  
ATOM   2976 HG22 VAL A 187       8.373  -3.055 -16.976  1.00 93.88           H  
ATOM   2977 HG23 VAL A 187       8.582  -4.452 -15.899  1.00 93.88           H  
ATOM   2978  N   SER A 188       5.262  -1.172 -13.387  1.00 91.88           N  
ATOM   2979  H   SER A 188       6.142  -1.267 -12.900  1.00 91.88           H  
ATOM   2980  CA  SER A 188       4.059  -0.914 -12.586  1.00 91.88           C  
ATOM   2981  HA  SER A 188       3.340  -1.708 -12.789  1.00 91.88           H  
ATOM   2982  C   SER A 188       3.354   0.403 -12.940  1.00 91.88           C  
ATOM   2983  CB  SER A 188       4.385  -0.960 -11.085  1.00 91.88           C  
ATOM   2984  HB2 SER A 188       3.609  -0.430 -10.532  1.00 91.88           H  
ATOM   2985  HB3 SER A 188       5.343  -0.478 -10.891  1.00 91.88           H  
ATOM   2986  O   SER A 188       2.134   0.463 -12.794  1.00 91.88           O  
ATOM   2987  OG  SER A 188       4.408  -2.307 -10.639  1.00 91.88           O  
ATOM   2988  HG  SER A 188       4.457  -2.322  -9.681  1.00 91.88           H  
ATOM   2989  N   VAL A 189       4.065   1.430 -13.430  1.00 94.44           N  
ATOM   2990  H   VAL A 189       5.072   1.353 -13.449  1.00 94.44           H  
ATOM   2991  CA  VAL A 189       3.437   2.672 -13.926  1.00 94.44           C  
ATOM   2992  HA  VAL A 189       2.476   2.773 -13.422  1.00 94.44           H  
ATOM   2993  C   VAL A 189       3.103   2.610 -15.424  1.00 94.44           C  
ATOM   2994  CB  VAL A 189       4.250   3.921 -13.516  1.00 94.44           C  
ATOM   2995  HB  VAL A 189       4.509   3.813 -12.463  1.00 94.44           H  
ATOM   2996  O   VAL A 189       1.993   2.965 -15.817  1.00 94.44           O  
ATOM   2997  CG1 VAL A 189       5.554   4.126 -14.295  1.00 94.44           C  
ATOM   2998 HG11 VAL A 189       5.351   4.334 -15.346  1.00 94.44           H  
ATOM   2999 HG12 VAL A 189       6.101   4.969 -13.873  1.00 94.44           H  
ATOM   3000 HG13 VAL A 189       6.181   3.239 -14.211  1.00 94.44           H  
ATOM   3001  CG2 VAL A 189       3.404   5.192 -13.637  1.00 94.44           C  
ATOM   3002 HG21 VAL A 189       2.502   5.097 -13.032  1.00 94.44           H  
ATOM   3003 HG22 VAL A 189       3.118   5.367 -14.675  1.00 94.44           H  
ATOM   3004 HG23 VAL A 189       3.971   6.052 -13.280  1.00 94.44           H  
ATOM   3005  N   THR A 190       4.000   2.095 -16.274  1.00 92.19           N  
ATOM   3006  H   THR A 190       4.889   1.782 -15.913  1.00 92.19           H  
ATOM   3007  CA  THR A 190       3.795   2.078 -17.739  1.00 92.19           C  
ATOM   3008  HA  THR A 190       3.455   3.067 -18.048  1.00 92.19           H  
ATOM   3009  C   THR A 190       2.718   1.089 -18.194  1.00 92.19           C  
ATOM   3010  CB  THR A 190       5.093   1.781 -18.504  1.00 92.19           C  
ATOM   3011  HB  THR A 190       4.853   1.661 -19.560  1.00 92.19           H  
ATOM   3012  O   THR A 190       1.948   1.395 -19.110  1.00 92.19           O  
ATOM   3013  CG2 THR A 190       6.121   2.903 -18.375  1.00 92.19           C  
ATOM   3014 HG21 THR A 190       6.409   3.057 -17.335  1.00 92.19           H  
ATOM   3015 HG22 THR A 190       5.705   3.830 -18.771  1.00 92.19           H  
ATOM   3016 HG23 THR A 190       7.007   2.644 -18.955  1.00 92.19           H  
ATOM   3017  OG1 THR A 190       5.667   0.587 -18.037  1.00 92.19           O  
ATOM   3018  HG1 THR A 190       6.228   0.820 -17.294  1.00 92.19           H  
ATOM   3019  N   SER A 191       2.579  -0.061 -17.523  1.00 87.69           N  
ATOM   3020  H   SER A 191       3.258  -0.272 -16.806  1.00 87.69           H  
ATOM   3021  CA  SER A 191       1.558  -1.074 -17.849  1.00 87.69           C  
ATOM   3022  HA  SER A 191       1.677  -1.334 -18.901  1.00 87.69           H  
ATOM   3023  C   SER A 191       0.110  -0.586 -17.680  1.00 87.69           C  
ATOM   3024  CB  SER A 191       1.776  -2.358 -17.041  1.00 87.69           C  
ATOM   3025  HB2 SER A 191       2.755  -2.773 -17.279  1.00 87.69           H  
ATOM   3026  HB3 SER A 191       1.016  -3.089 -17.318  1.00 87.69           H  
ATOM   3027  O   SER A 191      -0.801  -1.174 -18.266  1.00 87.69           O  
ATOM   3028  OG  SER A 191       1.697  -2.111 -15.653  1.00 87.69           O  
ATOM   3029  HG  SER A 191       2.551  -1.759 -15.391  1.00 87.69           H  
ATOM   3030  N   LEU A 192      -0.109   0.519 -16.954  1.00 88.25           N  
ATOM   3031  H   LEU A 192       0.687   0.947 -16.504  1.00 88.25           H  
ATOM   3032  CA  LEU A 192      -1.417   1.163 -16.782  1.00 88.25           C  
ATOM   3033  HA  LEU A 192      -2.172   0.389 -16.645  1.00 88.25           H  
ATOM   3034  C   LEU A 192      -1.861   1.979 -18.008  1.00 88.25           C  
ATOM   3035  CB  LEU A 192      -1.383   2.050 -15.525  1.00 88.25           C  
ATOM   3036  HB2 LEU A 192      -0.628   2.823 -15.668  1.00 88.25           H  
ATOM   3037  HB3 LEU A 192      -2.346   2.550 -15.416  1.00 88.25           H  
ATOM   3038  O   LEU A 192      -3.041   2.305 -18.118  1.00 88.25           O  
ATOM   3039  CG  LEU A 192      -1.079   1.281 -14.227  1.00 88.25           C  
ATOM   3040  HG  LEU A 192      -0.174   0.687 -14.354  1.00 88.25           H  
ATOM   3041  CD1 LEU A 192      -0.834   2.258 -13.084  1.00 88.25           C  
ATOM   3042 HD11 LEU A 192      -0.452   1.697 -12.231  1.00 88.25           H  
ATOM   3043 HD12 LEU A 192      -1.755   2.780 -12.823  1.00 88.25           H  
ATOM   3044 HD13 LEU A 192      -0.075   2.981 -13.382  1.00 88.25           H  
ATOM   3045  CD2 LEU A 192      -2.229   0.354 -13.821  1.00 88.25           C  
ATOM   3046 HD21 LEU A 192      -2.355  -0.426 -14.572  1.00 88.25           H  
ATOM   3047 HD22 LEU A 192      -3.153   0.925 -13.726  1.00 88.25           H  
ATOM   3048 HD23 LEU A 192      -1.992  -0.121 -12.869  1.00 88.25           H  
ATOM   3049  N   ARG A 193      -0.943   2.287 -18.940  1.00 88.56           N  
ATOM   3050  H   ARG A 193       0.002   1.975 -18.768  1.00 88.56           H  
ATOM   3051  CA  ARG A 193      -1.216   2.960 -20.228  1.00 88.56           C  
ATOM   3052  HA  ARG A 193      -0.250   3.225 -20.656  1.00 88.56           H  
ATOM   3053  C   ARG A 193      -1.971   4.299 -20.122  1.00 88.56           C  
ATOM   3054  CB  ARG A 193      -1.900   1.988 -21.210  1.00 88.56           C  
ATOM   3055  HB2 ARG A 193      -2.894   1.748 -20.833  1.00 88.56           H  
ATOM   3056  HB3 ARG A 193      -2.013   2.485 -22.173  1.00 88.56           H  
ATOM   3057  O   ARG A 193      -2.680   4.678 -21.050  1.00 88.56           O  
ATOM   3058  CG  ARG A 193      -1.119   0.687 -21.436  1.00 88.56           C  
ATOM   3059  HG2 ARG A 193      -1.019   0.144 -20.496  1.00 88.56           H  
ATOM   3060  HG3 ARG A 193      -0.127   0.920 -21.822  1.00 88.56           H  
ATOM   3061  CD  ARG A 193      -1.873  -0.192 -22.438  1.00 88.56           C  
ATOM   3062  HD2 ARG A 193      -1.953   0.352 -23.379  1.00 88.56           H  
ATOM   3063  HD3 ARG A 193      -2.873  -0.385 -22.050  1.00 88.56           H  
ATOM   3064  NE  ARG A 193      -1.174  -1.471 -22.652  1.00 88.56           N  
ATOM   3065  HE  ARG A 193      -0.435  -1.687 -21.999  1.00 88.56           H  
ATOM   3066  NH1 ARG A 193      -2.340  -2.153 -24.508  1.00 88.56           N  
ATOM   3067 HH11 ARG A 193      -2.887  -1.306 -24.448  1.00 88.56           H  
ATOM   3068 HH12 ARG A 193      -2.448  -2.788 -25.286  1.00 88.56           H  
ATOM   3069  NH2 ARG A 193      -0.653  -3.400 -23.739  1.00 88.56           N  
ATOM   3070 HH21 ARG A 193       0.122  -3.537 -23.105  1.00 88.56           H  
ATOM   3071 HH22 ARG A 193      -0.757  -4.026 -24.524  1.00 88.56           H  
ATOM   3072  CZ  ARG A 193      -1.393  -2.334 -23.627  1.00 88.56           C  
ATOM   3073  N   SER A 194      -1.801   5.030 -19.021  1.00 91.56           N  
ATOM   3074  H   SER A 194      -1.200   4.663 -18.297  1.00 91.56           H  
ATOM   3075  CA  SER A 194      -2.331   6.387 -18.832  1.00 91.56           C  
ATOM   3076  HA  SER A 194      -2.580   6.816 -19.802  1.00 91.56           H  
ATOM   3077  C   SER A 194      -1.275   7.279 -18.183  1.00 91.56           C  
ATOM   3078  CB  SER A 194      -3.618   6.364 -17.998  1.00 91.56           C  
ATOM   3079  HB2 SER A 194      -4.421   5.921 -18.587  1.00 91.56           H  
ATOM   3080  HB3 SER A 194      -3.468   5.763 -17.101  1.00 91.56           H  
ATOM   3081  O   SER A 194      -0.604   6.863 -17.240  1.00 91.56           O  
ATOM   3082  OG  SER A 194      -3.967   7.686 -17.627  1.00 91.56           O  
ATOM   3083  HG  SER A 194      -4.809   7.685 -17.165  1.00 91.56           H  
ATOM   3084  N   GLN A 195      -1.140   8.513 -18.680  1.00 91.31           N  
ATOM   3085  H   GLN A 195      -1.776   8.808 -19.408  1.00 91.31           H  
ATOM   3086  CA  GLN A 195      -0.195   9.501 -18.146  1.00 91.31           C  
ATOM   3087  HA  GLN A 195       0.752   8.999 -17.945  1.00 91.31           H  
ATOM   3088  C   GLN A 195      -0.640  10.117 -16.812  1.00 91.31           C  
ATOM   3089  CB  GLN A 195       0.057  10.612 -19.177  1.00 91.31           C  
ATOM   3090  HB2 GLN A 195       0.669  11.380 -18.704  1.00 91.31           H  
ATOM   3091  HB3 GLN A 195      -0.890  11.064 -19.470  1.00 91.31           H  
ATOM   3092  O   GLN A 195       0.172  10.776 -16.164  1.00 91.31           O  
ATOM   3093  CG  GLN A 195       0.802  10.113 -20.425  1.00 91.31           C  
ATOM   3094  HG2 GLN A 195       1.677   9.543 -20.113  1.00 91.31           H  
ATOM   3095  HG3 GLN A 195       0.152   9.458 -21.004  1.00 91.31           H  
ATOM   3096  CD  GLN A 195       1.275  11.255 -21.323  1.00 91.31           C  
ATOM   3097  NE2 GLN A 195       2.017  10.967 -22.368  1.00 91.31           N  
ATOM   3098 HE21 GLN A 195       2.310  11.758 -22.923  1.00 91.31           H  
ATOM   3099 HE22 GLN A 195       2.284  10.015 -22.578  1.00 91.31           H  
ATOM   3100  OE1 GLN A 195       1.010  12.424 -21.107  1.00 91.31           O  
ATOM   3101  N   GLU A 196      -1.890   9.893 -16.393  1.00 94.69           N  
ATOM   3102  H   GLU A 196      -2.512   9.360 -16.983  1.00 94.69           H  
ATOM   3103  CA  GLU A 196      -2.404  10.308 -15.080  1.00 94.69           C  
ATOM   3104  HA  GLU A 196      -2.254  11.377 -14.933  1.00 94.69           H  
ATOM   3105  C   GLU A 196      -1.712   9.561 -13.931  1.00 94.69           C  
ATOM   3106  CB  GLU A 196      -3.900   9.987 -14.988  1.00 94.69           C  
ATOM   3107  HB2 GLU A 196      -4.253  10.268 -13.996  1.00 94.69           H  
ATOM   3108  HB3 GLU A 196      -4.001   8.906 -15.087  1.00 94.69           H  
ATOM   3109  O   GLU A 196      -1.674  10.056 -12.808  1.00 94.69           O  
ATOM   3110  CG  GLU A 196      -4.805  10.674 -16.028  1.00 94.69           C  
ATOM   3111  HG2 GLU A 196      -4.795  11.749 -15.851  1.00 94.69           H  
ATOM   3112  HG3 GLU A 196      -4.416  10.485 -17.029  1.00 94.69           H  
ATOM   3113  CD  GLU A 196      -6.244  10.137 -15.949  1.00 94.69           C  
ATOM   3114  OE1 GLU A 196      -7.147  10.660 -16.626  1.00 94.69           O  
ATOM   3115  OE2 GLU A 196      -6.477   9.136 -15.230  1.00 94.69           O  
ATOM   3116  N   TYR A 197      -1.173   8.361 -14.172  1.00 96.00           N  
ATOM   3117  H   TYR A 197      -1.164   8.005 -15.117  1.00 96.00           H  
ATOM   3118  CA  TYR A 197      -0.473   7.610 -13.135  1.00 96.00           C  
ATOM   3119  HA  TYR A 197      -0.969   7.816 -12.187  1.00 96.00           H  
ATOM   3120  C   TYR A 197       0.977   8.074 -13.003  1.00 96.00           C  
ATOM   3121  CB  TYR A 197      -0.591   6.104 -13.363  1.00 96.00           C  
ATOM   3122  HB2 TYR A 197      -0.222   5.857 -14.358  1.00 96.00           H  
ATOM   3123  HB3 TYR A 197       0.045   5.594 -12.640  1.00 96.00           H  
ATOM   3124  O   TYR A 197       1.720   8.129 -13.983  1.00 96.00           O  
ATOM   3125  CG  TYR A 197      -2.008   5.595 -13.189  1.00 96.00           C  
ATOM   3126  CD1 TYR A 197      -2.551   5.430 -11.899  1.00 96.00           C  
ATOM   3127  HD1 TYR A 197      -1.951   5.672 -11.034  1.00 96.00           H  
ATOM   3128  CD2 TYR A 197      -2.789   5.312 -14.323  1.00 96.00           C  
ATOM   3129  HD2 TYR A 197      -2.359   5.448 -15.305  1.00 96.00           H  
ATOM   3130  CE1 TYR A 197      -3.874   4.968 -11.745  1.00 96.00           C  
ATOM   3131  HE1 TYR A 197      -4.295   4.846 -10.758  1.00 96.00           H  
ATOM   3132  CE2 TYR A 197      -4.112   4.855 -14.175  1.00 96.00           C  
ATOM   3133  HE2 TYR A 197      -4.720   4.637 -15.041  1.00 96.00           H  
ATOM   3134  OH  TYR A 197      -5.927   4.226 -12.741  1.00 96.00           O  
ATOM   3135  HH  TYR A 197      -6.183   4.152 -11.819  1.00 96.00           H  
ATOM   3136  CZ  TYR A 197      -4.655   4.680 -12.886  1.00 96.00           C  
ATOM   3137  N   LYS A 198       1.381   8.383 -11.769  1.00 97.19           N  
ATOM   3138  H   LYS A 198       0.707   8.271 -11.025  1.00 97.19           H  
ATOM   3139  CA  LYS A 198       2.717   8.874 -11.406  1.00 97.19           C  
ATOM   3140  HA  LYS A 198       3.386   8.763 -12.259  1.00 97.19           H  
ATOM   3141  C   LYS A 198       3.294   8.057 -10.256  1.00 97.19           C  
ATOM   3142  CB  LYS A 198       2.665  10.363 -11.003  1.00 97.19           C  
ATOM   3143  HB2 LYS A 198       2.124  10.449 -10.060  1.00 97.19           H  
ATOM   3144  HB3 LYS A 198       3.680  10.717 -10.825  1.00 97.19           H  
ATOM   3145  O   LYS A 198       2.557   7.430  -9.492  1.00 97.19           O  
ATOM   3146  CG  LYS A 198       1.991  11.314 -11.999  1.00 97.19           C  
ATOM   3147  HG2 LYS A 198       1.954  12.304 -11.545  1.00 97.19           H  
ATOM   3148  HG3 LYS A 198       0.962  10.999 -12.171  1.00 97.19           H  
ATOM   3149  CD  LYS A 198       2.725  11.410 -13.339  1.00 97.19           C  
ATOM   3150  HD2 LYS A 198       3.771  11.674 -13.183  1.00 97.19           H  
ATOM   3151  HD3 LYS A 198       2.658  10.458 -13.865  1.00 97.19           H  
ATOM   3152  CE  LYS A 198       2.030  12.504 -14.142  1.00 97.19           C  
ATOM   3153  HE2 LYS A 198       2.305  13.478 -13.737  1.00 97.19           H  
ATOM   3154  HE3 LYS A 198       0.952  12.415 -14.004  1.00 97.19           H  
ATOM   3155  NZ  LYS A 198       2.339  12.420 -15.579  1.00 97.19           N  
ATOM   3156  HZ1 LYS A 198       1.940  13.229 -16.033  1.00 97.19           H  
ATOM   3157  HZ2 LYS A 198       3.336  12.360 -15.730  1.00 97.19           H  
ATOM   3158  HZ3 LYS A 198       1.856  11.610 -15.941  1.00 97.19           H  
ATOM   3159  N   ILE A 199       4.610   8.126 -10.095  1.00 98.38           N  
ATOM   3160  H   ILE A 199       5.146   8.684 -10.744  1.00 98.38           H  
ATOM   3161  CA  ILE A 199       5.304   7.650  -8.897  1.00 98.38           C  
ATOM   3162  HA  ILE A 199       4.642   6.994  -8.331  1.00 98.38           H  
ATOM   3163  C   ILE A 199       5.631   8.870  -8.035  1.00 98.38           C  
ATOM   3164  CB  ILE A 199       6.553   6.827  -9.272  1.00 98.38           C  
ATOM   3165  HB  ILE A 199       7.239   7.471  -9.822  1.00 98.38           H  
ATOM   3166  O   ILE A 199       6.186   9.842  -8.540  1.00 98.38           O  
ATOM   3167  CG1 ILE A 199       6.160   5.631 -10.175  1.00 98.38           C  
ATOM   3168 HG12 ILE A 199       5.524   4.942  -9.619  1.00 98.38           H  
ATOM   3169 HG13 ILE A 199       5.598   5.986 -11.039  1.00 98.38           H  
ATOM   3170  CG2 ILE A 199       7.254   6.326  -7.995  1.00 98.38           C  
ATOM   3171 HG21 ILE A 199       7.518   7.159  -7.343  1.00 98.38           H  
ATOM   3172 HG22 ILE A 199       8.183   5.815  -8.248  1.00 98.38           H  
ATOM   3173 HG23 ILE A 199       6.599   5.641  -7.456  1.00 98.38           H  
ATOM   3174  CD1 ILE A 199       7.367   4.873 -10.726  1.00 98.38           C  
ATOM   3175 HD11 ILE A 199       7.031   4.125 -11.444  1.00 98.38           H  
ATOM   3176 HD12 ILE A 199       8.035   5.576 -11.223  1.00 98.38           H  
ATOM   3177 HD13 ILE A 199       7.904   4.373  -9.920  1.00 98.38           H  
ATOM   3178  N   VAL A 200       5.294   8.829  -6.745  1.00 98.38           N  
ATOM   3179  H   VAL A 200       4.803   8.010  -6.416  1.00 98.38           H  
ATOM   3180  CA  VAL A 200       5.596   9.887  -5.768  1.00 98.38           C  
ATOM   3181  HA  VAL A 200       6.113  10.697  -6.282  1.00 98.38           H  
ATOM   3182  C   VAL A 200       6.525   9.354  -4.679  1.00 98.38           C  
ATOM   3183  CB  VAL A 200       4.306  10.483  -5.162  1.00 98.38           C  
ATOM   3184  HB  VAL A 200       3.672   9.667  -4.814  1.00 98.38           H  
ATOM   3185  O   VAL A 200       6.252   8.307  -4.091  1.00 98.38           O  
ATOM   3186  CG1 VAL A 200       4.560  11.429  -3.978  1.00 98.38           C  
ATOM   3187 HG11 VAL A 200       3.626  11.895  -3.666  1.00 98.38           H  
ATOM   3188 HG12 VAL A 200       5.270  12.205  -4.266  1.00 98.38           H  
ATOM   3189 HG13 VAL A 200       4.961  10.869  -3.133  1.00 98.38           H  
ATOM   3190  CG2 VAL A 200       3.529  11.301  -6.196  1.00 98.38           C  
ATOM   3191 HG21 VAL A 200       3.411  10.737  -7.121  1.00 98.38           H  
ATOM   3192 HG22 VAL A 200       4.054  12.232  -6.410  1.00 98.38           H  
ATOM   3193 HG23 VAL A 200       2.544  11.550  -5.800  1.00 98.38           H  
ATOM   3194  N   LEU A 201       7.577  10.110  -4.361  1.00 98.69           N  
ATOM   3195  H   LEU A 201       7.726  10.948  -4.905  1.00 98.69           H  
ATOM   3196  CA  LEU A 201       8.366   9.956  -3.141  1.00 98.69           C  
ATOM   3197  HA  LEU A 201       8.455   8.893  -2.919  1.00 98.69           H  
ATOM   3198  C   LEU A 201       7.647  10.653  -1.972  1.00 98.69           C  
ATOM   3199  CB  LEU A 201       9.776  10.536  -3.365  1.00 98.69           C  
ATOM   3200  HB2 LEU A 201       9.680  11.611  -3.515  1.00 98.69           H  
ATOM   3201  HB3 LEU A 201      10.203  10.111  -4.273  1.00 98.69           H  
ATOM   3202  O   LEU A 201       7.353  11.855  -2.021  1.00 98.69           O  
ATOM   3203  CG  LEU A 201      10.741  10.277  -2.189  1.00 98.69           C  
ATOM   3204  HG  LEU A 201      10.244  10.498  -1.245  1.00 98.69           H  
ATOM   3205  CD1 LEU A 201      11.216   8.823  -2.166  1.00 98.69           C  
ATOM   3206 HD11 LEU A 201      10.379   8.150  -1.981  1.00 98.69           H  
ATOM   3207 HD12 LEU A 201      11.682   8.566  -3.117  1.00 98.69           H  
ATOM   3208 HD13 LEU A 201      11.954   8.688  -1.376  1.00 98.69           H  
ATOM   3209  CD2 LEU A 201      11.962  11.188  -2.293  1.00 98.69           C  
ATOM   3210 HD21 LEU A 201      11.654  12.231  -2.217  1.00 98.69           H  
ATOM   3211 HD22 LEU A 201      12.659  10.971  -1.483  1.00 98.69           H  
ATOM   3212 HD23 LEU A 201      12.464  11.032  -3.247  1.00 98.69           H  
ATOM   3213  N   ARG A 202       7.380   9.904  -0.899  1.00 98.06           N  
ATOM   3214  H   ARG A 202       7.634   8.927  -0.932  1.00 98.06           H  
ATOM   3215  CA  ARG A 202       6.759  10.415   0.335  1.00 98.06           C  
ATOM   3216  HA  ARG A 202       6.994  11.474   0.438  1.00 98.06           H  
ATOM   3217  C   ARG A 202       7.335   9.697   1.557  1.00 98.06           C  
ATOM   3218  CB  ARG A 202       5.230  10.254   0.220  1.00 98.06           C  
ATOM   3219  HB2 ARG A 202       4.973   9.196   0.277  1.00 98.06           H  
ATOM   3220  HB3 ARG A 202       4.911  10.629  -0.753  1.00 98.06           H  
ATOM   3221  O   ARG A 202       7.807   8.564   1.433  1.00 98.06           O  
ATOM   3222  CG  ARG A 202       4.447  11.019   1.296  1.00 98.06           C  
ATOM   3223  HG2 ARG A 202       4.707  10.642   2.285  1.00 98.06           H  
ATOM   3224  HG3 ARG A 202       4.701  12.077   1.228  1.00 98.06           H  
ATOM   3225  CD  ARG A 202       2.937  10.867   1.102  1.00 98.06           C  
ATOM   3226  HD2 ARG A 202       2.696   9.806   1.034  1.00 98.06           H  
ATOM   3227  HD3 ARG A 202       2.649  11.343   0.164  1.00 98.06           H  
ATOM   3228  NE  ARG A 202       2.178  11.453   2.223  1.00 98.06           N  
ATOM   3229  HE  ARG A 202       1.943  10.836   2.987  1.00 98.06           H  
ATOM   3230  NH1 ARG A 202       2.050  13.641   1.495  1.00 98.06           N  
ATOM   3231 HH11 ARG A 202       2.622  13.471   0.680  1.00 98.06           H  
ATOM   3232 HH12 ARG A 202       1.637  14.546   1.670  1.00 98.06           H  
ATOM   3233  NH2 ARG A 202       1.117  13.075   3.410  1.00 98.06           N  
ATOM   3234 HH21 ARG A 202       1.013  14.069   3.552  1.00 98.06           H  
ATOM   3235 HH22 ARG A 202       0.781  12.444   4.124  1.00 98.06           H  
ATOM   3236  CZ  ARG A 202       1.789  12.709   2.362  1.00 98.06           C  
ATOM   3237  N   LYS A 203       7.286  10.334   2.734  1.00 98.00           N  
ATOM   3238  H   LYS A 203       6.900  11.267   2.770  1.00 98.00           H  
ATOM   3239  CA  LYS A 203       7.599   9.658   4.002  1.00 98.00           C  
ATOM   3240  HA  LYS A 203       8.613   9.267   3.918  1.00 98.00           H  
ATOM   3241  C   LYS A 203       6.664   8.456   4.198  1.00 98.00           C  
ATOM   3242  CB  LYS A 203       7.607  10.662   5.175  1.00 98.00           C  
ATOM   3243  HB2 LYS A 203       8.399  10.351   5.858  1.00 98.00           H  
ATOM   3244  HB3 LYS A 203       7.886  11.647   4.801  1.00 98.00           H  
ATOM   3245  O   LYS A 203       5.487   8.527   3.840  1.00 98.00           O  
ATOM   3246  CG  LYS A 203       6.307  10.776   5.997  1.00 98.00           C  
ATOM   3247  HG2 LYS A 203       6.150   9.837   6.527  1.00 98.00           H  
ATOM   3248  HG3 LYS A 203       5.458  10.956   5.337  1.00 98.00           H  
ATOM   3249  CD  LYS A 203       6.409  11.920   7.025  1.00 98.00           C  
ATOM   3250  HD2 LYS A 203       7.431  11.954   7.403  1.00 98.00           H  
ATOM   3251  HD3 LYS A 203       6.203  12.870   6.531  1.00 98.00           H  
ATOM   3252  CE  LYS A 203       5.462  11.729   8.221  1.00 98.00           C  
ATOM   3253  HE2 LYS A 203       4.428  11.764   7.878  1.00 98.00           H  
ATOM   3254  HE3 LYS A 203       5.637  10.735   8.634  1.00 98.00           H  
ATOM   3255  NZ  LYS A 203       5.696  12.747   9.285  1.00 98.00           N  
ATOM   3256  HZ1 LYS A 203       5.517  13.693   8.979  1.00 98.00           H  
ATOM   3257  HZ2 LYS A 203       5.143  12.556  10.109  1.00 98.00           H  
ATOM   3258  HZ3 LYS A 203       6.652  12.748   9.610  1.00 98.00           H  
ATOM   3259  N   SER A 204       7.184   7.353   4.730  1.00 96.06           N  
ATOM   3260  H   SER A 204       8.171   7.354   4.945  1.00 96.06           H  
ATOM   3261  CA  SER A 204       6.465   6.071   4.832  1.00 96.06           C  
ATOM   3262  HA  SER A 204       5.475   6.191   4.393  1.00 96.06           H  
ATOM   3263  C   SER A 204       6.213   5.585   6.260  1.00 96.06           C  
ATOM   3264  CB  SER A 204       7.184   5.007   4.004  1.00 96.06           C  
ATOM   3265  HB2 SER A 204       7.235   5.359   2.974  1.00 96.06           H  
ATOM   3266  HB3 SER A 204       6.614   4.078   4.025  1.00 96.06           H  
ATOM   3267  O   SER A 204       5.711   4.476   6.434  1.00 96.06           O  
ATOM   3268  OG  SER A 204       8.497   4.767   4.463  1.00 96.06           O  
ATOM   3269  HG  SER A 204       8.494   4.476   5.378  1.00 96.06           H  
ATOM   3270  N   TYR A 205       6.565   6.406   7.248  1.00 97.19           N  
ATOM   3271  H   TYR A 205       6.941   7.309   6.996  1.00 97.19           H  
ATOM   3272  CA  TYR A 205       6.323   6.201   8.675  1.00 97.19           C  
ATOM   3273  HA  TYR A 205       6.037   5.165   8.857  1.00 97.19           H  
ATOM   3274  C   TYR A 205       5.185   7.098   9.180  1.00 97.19           C  
ATOM   3275  CB  TYR A 205       7.625   6.476   9.434  1.00 97.19           C  
ATOM   3276  HB2 TYR A 205       8.396   5.819   9.031  1.00 97.19           H  
ATOM   3277  HB3 TYR A 205       7.483   6.212  10.482  1.00 97.19           H  
ATOM   3278  O   TYR A 205       4.856   8.116   8.560  1.00 97.19           O  
ATOM   3279  CG  TYR A 205       8.107   7.914   9.344  1.00 97.19           C  
ATOM   3280  CD1 TYR A 205       9.023   8.287   8.345  1.00 97.19           C  
ATOM   3281  HD1 TYR A 205       9.399   7.545   7.655  1.00 97.19           H  
ATOM   3282  CD2 TYR A 205       7.626   8.881  10.247  1.00 97.19           C  
ATOM   3283  HD2 TYR A 205       6.933   8.599  11.026  1.00 97.19           H  
ATOM   3284  CE1 TYR A 205       9.458   9.621   8.250  1.00 97.19           C  
ATOM   3285  HE1 TYR A 205      10.145   9.929   7.476  1.00 97.19           H  
ATOM   3286  CE2 TYR A 205       8.085  10.210  10.175  1.00 97.19           C  
ATOM   3287  HE2 TYR A 205       7.757  10.927  10.913  1.00 97.19           H  
ATOM   3288  OH  TYR A 205       9.417  11.867   9.040  1.00 97.19           O  
ATOM   3289  HH  TYR A 205       9.011  12.429   9.703  1.00 97.19           H  
ATOM   3290  CZ  TYR A 205       9.006  10.582   9.173  1.00 97.19           C  
ATOM   3291  N   TRP A 206       4.612   6.733  10.324  1.00 97.62           N  
ATOM   3292  H   TRP A 206       4.945   5.885  10.761  1.00 97.62           H  
ATOM   3293  CA  TRP A 206       3.421   7.361  10.898  1.00 97.62           C  
ATOM   3294  HA  TRP A 206       2.929   7.969  10.139  1.00 97.62           H  
ATOM   3295  C   TRP A 206       3.728   8.280  12.073  1.00 97.62           C  
ATOM   3296  CB  TRP A 206       2.455   6.253  11.321  1.00 97.62           C  
ATOM   3297  HB2 TRP A 206       2.920   5.636  12.090  1.00 97.62           H  
ATOM   3298  HB3 TRP A 206       1.560   6.707  11.747  1.00 97.62           H  
ATOM   3299  O   TRP A 206       3.179   9.377  12.154  1.00 97.62           O  
ATOM   3300  CG  TRP A 206       2.047   5.387  10.180  1.00 97.62           C  
ATOM   3301  CD1 TRP A 206       2.566   4.177   9.883  1.00 97.62           C  
ATOM   3302  HD1 TRP A 206       3.337   3.677  10.451  1.00 97.62           H  
ATOM   3303  CD2 TRP A 206       1.131   5.714   9.099  1.00 97.62           C  
ATOM   3304  CE2 TRP A 206       1.115   4.627   8.178  1.00 97.62           C  
ATOM   3305  CE3 TRP A 206       0.352   6.847   8.784  1.00 97.62           C  
ATOM   3306  HE3 TRP A 206       0.397   7.713   9.427  1.00 97.62           H  
ATOM   3307  NE1 TRP A 206       2.014   3.721   8.705  1.00 97.62           N  
ATOM   3308  HE1 TRP A 206       2.334   2.867   8.273  1.00 97.62           H  
ATOM   3309  CH2 TRP A 206      -0.487   5.770   6.766  1.00 97.62           C  
ATOM   3310  HH2 TRP A 206      -1.115   5.819   5.889  1.00 97.62           H  
ATOM   3311  CZ2 TRP A 206       0.326   4.649   7.018  1.00 97.62           C  
ATOM   3312  HZ2 TRP A 206       0.368   3.818   6.330  1.00 97.62           H  
ATOM   3313  CZ3 TRP A 206      -0.457   6.870   7.637  1.00 97.62           C  
ATOM   3314  HZ3 TRP A 206      -1.041   7.752   7.416  1.00 97.62           H  
ATOM   3315  N   ASP A 207       4.594   7.846  12.984  1.00 96.38           N  
ATOM   3316  H   ASP A 207       4.976   6.916  12.886  1.00 96.38           H  
ATOM   3317  CA  ASP A 207       4.903   8.595  14.200  1.00 96.38           C  
ATOM   3318  HA  ASP A 207       3.971   8.980  14.613  1.00 96.38           H  
ATOM   3319  C   ASP A 207       5.826   9.786  13.939  1.00 96.38           C  
ATOM   3320  CB  ASP A 207       5.465   7.610  15.208  1.00 96.38           C  
ATOM   3321  HB2 ASP A 207       6.347   7.128  14.786  1.00 96.38           H  
ATOM   3322  HB3 ASP A 207       4.670   6.876  15.336  1.00 96.38           H  
ATOM   3323  O   ASP A 207       6.929   9.653  13.404  1.00 96.38           O  
ATOM   3324  CG  ASP A 207       5.814   8.138  16.598  1.00 96.38           C  
ATOM   3325  OD1 ASP A 207       5.772   9.364  16.821  1.00 96.38           O  
ATOM   3326  OD2 ASP A 207       6.107   7.249  17.433  1.00 96.38           O  
ATOM   3327  N   SER A 208       5.367  10.959  14.369  1.00 96.62           N  
ATOM   3328  H   SER A 208       4.491  10.968  14.872  1.00 96.62           H  
ATOM   3329  CA  SER A 208       6.095  12.224  14.307  1.00 96.62           C  
ATOM   3330  HA  SER A 208       6.312  12.449  13.263  1.00 96.62           H  
ATOM   3331  C   SER A 208       7.434  12.212  15.047  1.00 96.62           C  
ATOM   3332  CB  SER A 208       5.211  13.344  14.865  1.00 96.62           C  
ATOM   3333  HB2 SER A 208       4.430  13.570  14.140  1.00 96.62           H  
ATOM   3334  HB3 SER A 208       5.808  14.242  15.022  1.00 96.62           H  
ATOM   3335  O   SER A 208       8.288  13.030  14.728  1.00 96.62           O  
ATOM   3336  OG  SER A 208       4.584  12.961  16.077  1.00 96.62           O  
ATOM   3337  HG  SER A 208       5.233  12.594  16.681  1.00 96.62           H  
ATOM   3338  N   ALA A 209       7.673  11.288  15.985  1.00 95.38           N  
ATOM   3339  H   ALA A 209       6.946  10.633  16.233  1.00 95.38           H  
ATOM   3340  CA  ALA A 209       8.982  11.128  16.618  1.00 95.38           C  
ATOM   3341  HA  ALA A 209       9.254  12.066  17.102  1.00 95.38           H  
ATOM   3342  C   ALA A 209      10.095  10.800  15.602  1.00 95.38           C  
ATOM   3343  CB  ALA A 209       8.869  10.043  17.694  1.00 95.38           C  
ATOM   3344  HB1 ALA A 209       8.620   9.085  17.237  1.00 95.38           H  
ATOM   3345  HB2 ALA A 209       8.088  10.308  18.407  1.00 95.38           H  
ATOM   3346  HB3 ALA A 209       9.819   9.952  18.222  1.00 95.38           H  
ATOM   3347  O   ALA A 209      11.227  11.242  15.771  1.00 95.38           O  
ATOM   3348  N   TYR A 210       9.782  10.091  14.509  1.00 96.56           N  
ATOM   3349  H   TYR A 210       8.827   9.788  14.382  1.00 96.56           H  
ATOM   3350  CA  TYR A 210      10.746   9.811  13.435  1.00 96.56           C  
ATOM   3351  HA  TYR A 210      11.704   9.547  13.883  1.00 96.56           H  
ATOM   3352  C   TYR A 210      11.030  11.018  12.530  1.00 96.56           C  
ATOM   3353  CB  TYR A 210      10.247   8.630  12.597  1.00 96.56           C  
ATOM   3354  HB2 TYR A 210       9.248   8.883  12.244  1.00 96.56           H  
ATOM   3355  HB3 TYR A 210      10.883   8.519  11.719  1.00 96.56           H  
ATOM   3356  O   TYR A 210      11.984  10.982  11.753  1.00 96.56           O  
ATOM   3357  CG  TYR A 210      10.185   7.291  13.306  1.00 96.56           C  
ATOM   3358  CD1 TYR A 210      11.281   6.827  14.061  1.00 96.56           C  
ATOM   3359  HD1 TYR A 210      12.176   7.426  14.139  1.00 96.56           H  
ATOM   3360  CD2 TYR A 210       9.022   6.504  13.201  1.00 96.56           C  
ATOM   3361  HD2 TYR A 210       8.178   6.863  12.630  1.00 96.56           H  
ATOM   3362  CE1 TYR A 210      11.191   5.606  14.755  1.00 96.56           C  
ATOM   3363  HE1 TYR A 210      12.010   5.303  15.390  1.00 96.56           H  
ATOM   3364  CE2 TYR A 210       8.949   5.259  13.850  1.00 96.56           C  
ATOM   3365  HE2 TYR A 210       8.055   4.659  13.764  1.00 96.56           H  
ATOM   3366  OH  TYR A 210       9.922   3.654  15.344  1.00 96.56           O  
ATOM   3367  HH  TYR A 210      10.605   3.587  16.016  1.00 96.56           H  
ATOM   3368  CZ  TYR A 210      10.023   4.820  14.648  1.00 96.56           C  
ATOM   3369  N   ASP A 211      10.257  12.105  12.637  1.00 97.88           N  
ATOM   3370  H   ASP A 211       9.532  12.125  13.341  1.00 97.88           H  
ATOM   3371  CA  ASP A 211      10.611  13.359  11.968  1.00 97.88           C  
ATOM   3372  HA  ASP A 211      10.732  13.177  10.900  1.00 97.88           H  
ATOM   3373  C   ASP A 211      11.942  13.914  12.497  1.00 97.88           C  
ATOM   3374  CB  ASP A 211       9.525  14.421  12.173  1.00 97.88           C  
ATOM   3375  HB2 ASP A 211       9.863  15.351  11.715  1.00 97.88           H  
ATOM   3376  HB3 ASP A 211       9.460  14.614  13.243  1.00 97.88           H  
ATOM   3377  O   ASP A 211      12.645  14.584  11.748  1.00 97.88           O  
ATOM   3378  CG  ASP A 211       8.135  14.089  11.612  1.00 97.88           C  
ATOM   3379  OD1 ASP A 211       8.003  13.374  10.591  1.00 97.88           O  
ATOM   3380  OD2 ASP A 211       7.135  14.631  12.133  1.00 97.88           O  
ATOM   3381  N   ASP A 212      12.317  13.620  13.749  1.00 97.25           N  
ATOM   3382  H   ASP A 212      11.706  13.057  14.323  1.00 97.25           H  
ATOM   3383  CA  ASP A 212      13.566  14.099  14.349  1.00 97.25           C  
ATOM   3384  HA  ASP A 212      13.596  15.185  14.259  1.00 97.25           H  
ATOM   3385  C   ASP A 212      14.789  13.567  13.596  1.00 97.25           C  
ATOM   3386  CB  ASP A 212      13.629  13.741  15.848  1.00 97.25           C  
ATOM   3387  HB2 ASP A 212      13.379  12.690  15.991  1.00 97.25           H  
ATOM   3388  HB3 ASP A 212      14.653  13.889  16.190  1.00 97.25           H  
ATOM   3389  O   ASP A 212      15.598  14.374  13.135  1.00 97.25           O  
ATOM   3390  CG  ASP A 212      12.720  14.619  16.713  1.00 97.25           C  
ATOM   3391  OD1 ASP A 212      11.910  15.391  16.150  1.00 97.25           O  
ATOM   3392  OD2 ASP A 212      12.912  14.678  17.942  1.00 97.25           O  
ATOM   3393  N   ASP A 213      14.864  12.245  13.383  1.00 96.62           N  
ATOM   3394  H   ASP A 213      14.134  11.665  13.771  1.00 96.62           H  
ATOM   3395  CA  ASP A 213      15.909  11.592  12.577  1.00 96.62           C  
ATOM   3396  HA  ASP A 213      16.879  11.732  13.054  1.00 96.62           H  
ATOM   3397  C   ASP A 213      15.986  12.216  11.164  1.00 96.62           C  
ATOM   3398  CB  ASP A 213      15.619  10.076  12.462  1.00 96.62           C  
ATOM   3399  HB2 ASP A 213      16.227   9.680  11.649  1.00 96.62           H  
ATOM   3400  HB3 ASP A 213      14.577   9.934  12.175  1.00 96.62           H  
ATOM   3401  O   ASP A 213      17.066  12.536  10.668  1.00 96.62           O  
ATOM   3402  CG  ASP A 213      15.928   9.221  13.708  1.00 96.62           C  
ATOM   3403  OD1 ASP A 213      17.124   9.134  14.092  1.00 96.62           O  
ATOM   3404  OD2 ASP A 213      15.009   8.524  14.199  1.00 96.62           O  
ATOM   3405  N   VAL A 214      14.837  12.462  10.521  1.00 97.81           N  
ATOM   3406  H   VAL A 214      13.979  12.204  10.988  1.00 97.81           H  
ATOM   3407  CA  VAL A 214      14.764  13.046   9.166  1.00 97.81           C  
ATOM   3408  HA  VAL A 214      15.474  12.516   8.531  1.00 97.81           H  
ATOM   3409  C   VAL A 214      15.177  14.528   9.142  1.00 97.81           C  
ATOM   3410  CB  VAL A 214      13.350  12.832   8.583  1.00 97.81           C  
ATOM   3411  HB  VAL A 214      12.612  13.259   9.262  1.00 97.81           H  
ATOM   3412  O   VAL A 214      15.791  14.990   8.177  1.00 97.81           O  
ATOM   3413  CG1 VAL A 214      13.161  13.479   7.204  1.00 97.81           C  
ATOM   3414 HG11 VAL A 214      13.926  13.118   6.517  1.00 97.81           H  
ATOM   3415 HG12 VAL A 214      12.175  13.227   6.813  1.00 97.81           H  
ATOM   3416 HG13 VAL A 214      13.220  14.563   7.295  1.00 97.81           H  
ATOM   3417  CG2 VAL A 214      13.054  11.336   8.410  1.00 97.81           C  
ATOM   3418 HG21 VAL A 214      13.106  10.824   9.371  1.00 97.81           H  
ATOM   3419 HG22 VAL A 214      13.776  10.881   7.730  1.00 97.81           H  
ATOM   3420 HG23 VAL A 214      12.047  11.202   8.015  1.00 97.81           H  
ATOM   3421  N   MET A 215      14.877  15.286  10.200  1.00 97.88           N  
ATOM   3422  H   MET A 215      14.375  14.843  10.956  1.00 97.88           H  
ATOM   3423  CA  MET A 215      15.201  16.711  10.340  1.00 97.88           C  
ATOM   3424  HA  MET A 215      15.072  17.182   9.366  1.00 97.88           H  
ATOM   3425  C   MET A 215      16.658  16.979  10.760  1.00 97.88           C  
ATOM   3426  CB  MET A 215      14.226  17.374  11.331  1.00 97.88           C  
ATOM   3427  HB2 MET A 215      14.181  16.782  12.245  1.00 97.88           H  
ATOM   3428  HB3 MET A 215      14.602  18.364  11.588  1.00 97.88           H  
ATOM   3429  O   MET A 215      17.080  18.144  10.738  1.00 97.88           O  
ATOM   3430  CG  MET A 215      12.814  17.541  10.756  1.00 97.88           C  
ATOM   3431  HG2 MET A 215      12.470  16.575  10.387  1.00 97.88           H  
ATOM   3432  HG3 MET A 215      12.857  18.214   9.899  1.00 97.88           H  
ATOM   3433  SD  MET A 215      11.567  18.165  11.924  1.00 97.88           S  
ATOM   3434  CE  MET A 215      12.264  19.770  12.369  1.00 97.88           C  
ATOM   3435  HE1 MET A 215      13.155  19.624  12.978  1.00 97.88           H  
ATOM   3436  HE2 MET A 215      12.516  20.304  11.453  1.00 97.88           H  
ATOM   3437  HE3 MET A 215      11.526  20.335  12.938  1.00 97.88           H  
ATOM   3438  N   GLU A 216      17.442  15.960  11.135  1.00 96.44           N  
ATOM   3439  H   GLU A 216      17.025  15.049  11.260  1.00 96.44           H  
ATOM   3440  CA  GLU A 216      18.896  16.088  11.341  1.00 96.44           C  
ATOM   3441  HA  GLU A 216      19.085  16.885  12.059  1.00 96.44           H  
ATOM   3442  C   GLU A 216      19.606  16.488  10.034  1.00 96.44           C  
ATOM   3443  CB  GLU A 216      19.516  14.792  11.920  1.00 96.44           C  
ATOM   3444  HB2 GLU A 216      19.244  13.941  11.295  1.00 96.44           H  
ATOM   3445  HB3 GLU A 216      20.601  14.897  11.896  1.00 96.44           H  
ATOM   3446  O   GLU A 216      20.474  17.364  10.044  1.00 96.44           O  
ATOM   3447  CG  GLU A 216      19.099  14.531  13.379  1.00 96.44           C  
ATOM   3448  HG2 GLU A 216      18.030  14.320  13.403  1.00 96.44           H  
ATOM   3449  HG3 GLU A 216      19.264  15.451  13.939  1.00 96.44           H  
ATOM   3450  CD  GLU A 216      19.838  13.373  14.094  1.00 96.44           C  
ATOM   3451  OE1 GLU A 216      19.979  13.491  15.330  1.00 96.44           O  
ATOM   3452  OE2 GLU A 216      20.276  12.378  13.454  1.00 96.44           O  
ATOM   3453  N   ASN A 217      19.188  15.926   8.894  1.00 97.38           N  
ATOM   3454  H   ASN A 217      18.423  15.269   8.949  1.00 97.38           H  
ATOM   3455  CA  ASN A 217      19.781  16.195   7.585  1.00 97.38           C  
ATOM   3456  HA  ASN A 217      20.811  16.519   7.740  1.00 97.38           H  
ATOM   3457  C   ASN A 217      19.056  17.314   6.807  1.00 97.38           C  
ATOM   3458  CB  ASN A 217      19.822  14.881   6.799  1.00 97.38           C  
ATOM   3459  HB2 ASN A 217      20.360  14.120   7.364  1.00 97.38           H  
ATOM   3460  HB3 ASN A 217      18.797  14.547   6.637  1.00 97.38           H  
ATOM   3461  O   ASN A 217      17.837  17.459   6.866  1.00 97.38           O  
ATOM   3462  CG  ASN A 217      20.472  15.062   5.448  1.00 97.38           C  
ATOM   3463  ND2 ASN A 217      21.777  15.005   5.354  1.00 97.38           N  
ATOM   3464 HD21 ASN A 217      22.319  14.648   6.128  1.00 97.38           H  
ATOM   3465 HD22 ASN A 217      22.155  15.014   4.417  1.00 97.38           H  
ATOM   3466  OD1 ASN A 217      19.811  15.379   4.478  1.00 97.38           O  
ATOM   3467  N   ARG A 218      19.802  18.088   6.002  1.00 97.81           N  
ATOM   3468  H   ARG A 218      20.790  17.886   5.953  1.00 97.81           H  
ATOM   3469  CA  ARG A 218      19.257  19.194   5.190  1.00 97.81           C  
ATOM   3470  HA  ARG A 218      18.681  19.843   5.849  1.00 97.81           H  
ATOM   3471  C   ARG A 218      18.284  18.734   4.094  1.00 97.81           C  
ATOM   3472  CB  ARG A 218      20.428  19.995   4.595  1.00 97.81           C  
ATOM   3473  HB2 ARG A 218      20.986  19.354   3.912  1.00 97.81           H  
ATOM   3474  HB3 ARG A 218      21.095  20.295   5.403  1.00 97.81           H  
ATOM   3475  O   ARG A 218      17.289  19.418   3.860  1.00 97.81           O  
ATOM   3476  CG  ARG A 218      19.973  21.258   3.842  1.00 97.81           C  
ATOM   3477  HG2 ARG A 218      19.306  20.982   3.025  1.00 97.81           H  
ATOM   3478  HG3 ARG A 218      19.443  21.917   4.530  1.00 97.81           H  
ATOM   3479  CD  ARG A 218      21.182  21.992   3.250  1.00 97.81           C  
ATOM   3480  HD2 ARG A 218      21.862  22.262   4.058  1.00 97.81           H  
ATOM   3481  HD3 ARG A 218      21.697  21.306   2.578  1.00 97.81           H  
ATOM   3482  NE  ARG A 218      20.781  23.210   2.516  1.00 97.81           N  
ATOM   3483  HE  ARG A 218      19.878  23.602   2.742  1.00 97.81           H  
ATOM   3484  NH1 ARG A 218      22.711  23.464   1.289  1.00 97.81           N  
ATOM   3485 HH11 ARG A 218      23.240  23.935   0.569  1.00 97.81           H  
ATOM   3486 HH12 ARG A 218      23.091  22.625   1.705  1.00 97.81           H  
ATOM   3487  NH2 ARG A 218      21.045  24.913   1.019  1.00 97.81           N  
ATOM   3488 HH21 ARG A 218      20.129  25.275   1.241  1.00 97.81           H  
ATOM   3489 HH22 ARG A 218      21.614  25.381   0.328  1.00 97.81           H  
ATOM   3490  CZ  ARG A 218      21.511  23.852   1.617  1.00 97.81           C  
ATOM   3491  N   VAL A 219      18.563  17.621   3.418  1.00 98.06           N  
ATOM   3492  H   VAL A 219      19.350  17.061   3.713  1.00 98.06           H  
ATOM   3493  CA  VAL A 219      17.704  17.050   2.367  1.00 98.06           C  
ATOM   3494  HA  VAL A 219      17.374  17.851   1.705  1.00 98.06           H  
ATOM   3495  C   VAL A 219      16.455  16.438   2.993  1.00 98.06           C  
ATOM   3496  CB  VAL A 219      18.462  16.022   1.501  1.00 98.06           C  
ATOM   3497  HB  VAL A 219      18.800  15.193   2.123  1.00 98.06           H  
ATOM   3498  O   VAL A 219      15.353  16.798   2.586  1.00 98.06           O  
ATOM   3499  CG1 VAL A 219      17.562  15.453   0.399  1.00 98.06           C  
ATOM   3500 HG11 VAL A 219      18.121  14.701  -0.158  1.00 98.06           H  
ATOM   3501 HG12 VAL A 219      17.255  16.238  -0.292  1.00 98.06           H  
ATOM   3502 HG13 VAL A 219      16.682  14.966   0.819  1.00 98.06           H  
ATOM   3503  CG2 VAL A 219      19.679  16.691   0.851  1.00 98.06           C  
ATOM   3504 HG21 VAL A 219      20.157  15.984   0.173  1.00 98.06           H  
ATOM   3505 HG22 VAL A 219      20.415  16.973   1.604  1.00 98.06           H  
ATOM   3506 HG23 VAL A 219      19.376  17.560   0.267  1.00 98.06           H  
ATOM   3507  N   GLY A 220      16.606  15.631   4.049  1.00 98.25           N  
ATOM   3508  H   GLY A 220      17.543  15.372   4.322  1.00 98.25           H  
ATOM   3509  CA  GLY A 220      15.476  15.093   4.819  1.00 98.25           C  
ATOM   3510  HA2 GLY A 220      14.904  14.406   4.196  1.00 98.25           H  
ATOM   3511  HA3 GLY A 220      15.862  14.544   5.678  1.00 98.25           H  
ATOM   3512  C   GLY A 220      14.535  16.195   5.328  1.00 98.25           C  
ATOM   3513  O   GLY A 220      13.336  16.169   5.047  1.00 98.25           O  
ATOM   3514  N   LEU A 221      15.092  17.242   5.951  1.00 98.44           N  
ATOM   3515  H   LEU A 221      16.062  17.159   6.221  1.00 98.44           H  
ATOM   3516  CA  LEU A 221      14.363  18.446   6.364  1.00 98.44           C  
ATOM   3517  HA  LEU A 221      13.619  18.153   7.105  1.00 98.44           H  
ATOM   3518  C   LEU A 221      13.623  19.123   5.199  1.00 98.44           C  
ATOM   3519  CB  LEU A 221      15.370  19.423   7.006  1.00 98.44           C  
ATOM   3520  HB2 LEU A 221      16.176  19.603   6.294  1.00 98.44           H  
ATOM   3521  HB3 LEU A 221      15.806  18.944   7.883  1.00 98.44           H  
ATOM   3522  O   LEU A 221      12.482  19.552   5.364  1.00 98.44           O  
ATOM   3523  CG  LEU A 221      14.790  20.788   7.419  1.00 98.44           C  
ATOM   3524  HG  LEU A 221      14.363  21.293   6.553  1.00 98.44           H  
ATOM   3525  CD1 LEU A 221      13.714  20.642   8.489  1.00 98.44           C  
ATOM   3526 HD11 LEU A 221      14.114  20.106   9.349  1.00 98.44           H  
ATOM   3527 HD12 LEU A 221      12.882  20.073   8.074  1.00 98.44           H  
ATOM   3528 HD13 LEU A 221      13.343  21.621   8.792  1.00 98.44           H  
ATOM   3529  CD2 LEU A 221      15.899  21.680   7.975  1.00 98.44           C  
ATOM   3530 HD21 LEU A 221      15.486  22.637   8.296  1.00 98.44           H  
ATOM   3531 HD22 LEU A 221      16.642  21.856   7.198  1.00 98.44           H  
ATOM   3532 HD23 LEU A 221      16.382  21.182   8.816  1.00 98.44           H  
ATOM   3533  N   ASN A 222      14.255  19.246   4.027  1.00 98.00           N  
ATOM   3534  H   ASN A 222      15.182  18.856   3.942  1.00 98.00           H  
ATOM   3535  CA  ASN A 222      13.632  19.851   2.848  1.00 98.00           C  
ATOM   3536  HA  ASN A 222      13.211  20.815   3.131  1.00 98.00           H  
ATOM   3537  C   ASN A 222      12.463  19.009   2.314  1.00 98.00           C  
ATOM   3538  CB  ASN A 222      14.684  20.062   1.746  1.00 98.00           C  
ATOM   3539  HB2 ASN A 222      14.174  20.227   0.797  1.00 98.00           H  
ATOM   3540  HB3 ASN A 222      15.278  19.155   1.634  1.00 98.00           H  
ATOM   3541  O   ASN A 222      11.424  19.585   1.992  1.00 98.00           O  
ATOM   3542  CG  ASN A 222      15.610  21.242   1.960  1.00 98.00           C  
ATOM   3543  ND2 ASN A 222      16.753  21.223   1.316  1.00 98.00           N  
ATOM   3544 HD21 ASN A 222      17.007  20.394   0.798  1.00 98.00           H  
ATOM   3545 HD22 ASN A 222      17.393  21.993   1.449  1.00 98.00           H  
ATOM   3546  OD1 ASN A 222      15.293  22.242   2.598  1.00 98.00           O  
ATOM   3547  N   LEU A 223      12.620  17.683   2.241  1.00 98.50           N  
ATOM   3548  H   LEU A 223      13.507  17.291   2.524  1.00 98.50           H  
ATOM   3549  CA  LEU A 223      11.582  16.754   1.786  1.00 98.50           C  
ATOM   3550  HA  LEU A 223      11.218  17.074   0.809  1.00 98.50           H  
ATOM   3551  C   LEU A 223      10.374  16.772   2.728  1.00 98.50           C  
ATOM   3552  CB  LEU A 223      12.168  15.331   1.676  1.00 98.50           C  
ATOM   3553  HB2 LEU A 223      12.649  15.078   2.621  1.00 98.50           H  
ATOM   3554  HB3 LEU A 223      11.346  14.630   1.532  1.00 98.50           H  
ATOM   3555  O   LEU A 223       9.246  16.960   2.274  1.00 98.50           O  
ATOM   3556  CG  LEU A 223      13.180  15.120   0.534  1.00 98.50           C  
ATOM   3557  HG  LEU A 223      13.987  15.848   0.614  1.00 98.50           H  
ATOM   3558  CD1 LEU A 223      13.775  13.716   0.632  1.00 98.50           C  
ATOM   3559 HD11 LEU A 223      14.529  13.576  -0.142  1.00 98.50           H  
ATOM   3560 HD12 LEU A 223      12.997  12.961   0.514  1.00 98.50           H  
ATOM   3561 HD13 LEU A 223      14.247  13.584   1.606  1.00 98.50           H  
ATOM   3562  CD2 LEU A 223      12.527  15.268  -0.840  1.00 98.50           C  
ATOM   3563 HD21 LEU A 223      12.169  16.288  -0.983  1.00 98.50           H  
ATOM   3564 HD22 LEU A 223      11.697  14.567  -0.934  1.00 98.50           H  
ATOM   3565 HD23 LEU A 223      13.262  15.056  -1.617  1.00 98.50           H  
ATOM   3566  N   LEU A 224      10.609  16.656   4.038  1.00 98.44           N  
ATOM   3567  H   LEU A 224      11.558  16.496   4.345  1.00 98.44           H  
ATOM   3568  CA  LEU A 224       9.548  16.672   5.045  1.00 98.44           C  
ATOM   3569  HA  LEU A 224       8.810  15.922   4.760  1.00 98.44           H  
ATOM   3570  C   LEU A 224       8.827  18.030   5.100  1.00 98.44           C  
ATOM   3571  CB  LEU A 224      10.164  16.272   6.396  1.00 98.44           C  
ATOM   3572  HB2 LEU A 224      10.664  15.310   6.284  1.00 98.44           H  
ATOM   3573  HB3 LEU A 224      10.916  17.011   6.672  1.00 98.44           H  
ATOM   3574  O   LEU A 224       7.600  18.075   5.193  1.00 98.44           O  
ATOM   3575  CG  LEU A 224       9.138  16.160   7.537  1.00 98.44           C  
ATOM   3576  HG  LEU A 224       8.652  17.126   7.678  1.00 98.44           H  
ATOM   3577  CD1 LEU A 224       8.067  15.100   7.277  1.00 98.44           C  
ATOM   3578 HD11 LEU A 224       7.438  15.395   6.436  1.00 98.44           H  
ATOM   3579 HD12 LEU A 224       7.437  15.012   8.162  1.00 98.44           H  
ATOM   3580 HD13 LEU A 224       8.543  14.141   7.075  1.00 98.44           H  
ATOM   3581  CD2 LEU A 224       9.856  15.796   8.828  1.00 98.44           C  
ATOM   3582 HD21 LEU A 224      10.677  16.489   9.013  1.00 98.44           H  
ATOM   3583 HD22 LEU A 224       9.145  15.869   9.651  1.00 98.44           H  
ATOM   3584 HD23 LEU A 224      10.249  14.781   8.778  1.00 98.44           H  
ATOM   3585  N   TYR A 225       9.563  19.140   4.968  1.00 98.31           N  
ATOM   3586  H   TYR A 225      10.568  19.045   4.937  1.00 98.31           H  
ATOM   3587  CA  TYR A 225       8.983  20.480   4.843  1.00 98.31           C  
ATOM   3588  HA  TYR A 225       8.336  20.670   5.700  1.00 98.31           H  
ATOM   3589  C   TYR A 225       8.105  20.612   3.589  1.00 98.31           C  
ATOM   3590  CB  TYR A 225      10.108  21.524   4.862  1.00 98.31           C  
ATOM   3591  HB2 TYR A 225      10.599  21.492   5.835  1.00 98.31           H  
ATOM   3592  HB3 TYR A 225      10.850  21.257   4.109  1.00 98.31           H  
ATOM   3593  O   TYR A 225       6.953  21.025   3.698  1.00 98.31           O  
ATOM   3594  CG  TYR A 225       9.647  22.942   4.595  1.00 98.31           C  
ATOM   3595  CD1 TYR A 225       9.693  23.456   3.283  1.00 98.31           C  
ATOM   3596  HD1 TYR A 225      10.031  22.828   2.472  1.00 98.31           H  
ATOM   3597  CD2 TYR A 225       9.134  23.729   5.644  1.00 98.31           C  
ATOM   3598  HD2 TYR A 225       9.071  23.326   6.644  1.00 98.31           H  
ATOM   3599  CE1 TYR A 225       9.228  24.758   3.016  1.00 98.31           C  
ATOM   3600  HE1 TYR A 225       9.220  25.139   2.006  1.00 98.31           H  
ATOM   3601  CE2 TYR A 225       8.670  25.033   5.380  1.00 98.31           C  
ATOM   3602  HE2 TYR A 225       8.249  25.639   6.169  1.00 98.31           H  
ATOM   3603  OH  TYR A 225       8.261  26.802   3.816  1.00 98.31           O  
ATOM   3604  HH  TYR A 225       8.281  27.032   2.885  1.00 98.31           H  
ATOM   3605  CZ  TYR A 225       8.713  25.547   4.068  1.00 98.31           C  
ATOM   3606  N   ALA A 226       8.610  20.228   2.411  1.00 97.75           N  
ATOM   3607  H   ALA A 226       9.545  19.847   2.378  1.00 97.75           H  
ATOM   3608  CA  ALA A 226       7.862  20.319   1.154  1.00 97.75           C  
ATOM   3609  HA  ALA A 226       7.533  21.349   1.015  1.00 97.75           H  
ATOM   3610  C   ALA A 226       6.601  19.438   1.158  1.00 97.75           C  
ATOM   3611  CB  ALA A 226       8.801  19.945   0.000  1.00 97.75           C  
ATOM   3612  HB1 ALA A 226       8.268  20.028  -0.947  1.00 97.75           H  
ATOM   3613  HB2 ALA A 226       9.658  20.618  -0.016  1.00 97.75           H  
ATOM   3614  HB3 ALA A 226       9.153  18.921   0.121  1.00 97.75           H  
ATOM   3615  O   ALA A 226       5.554  19.858   0.667  1.00 97.75           O  
ATOM   3616  N   GLN A 227       6.682  18.246   1.760  1.00 97.75           N  
ATOM   3617  H   GLN A 227       7.581  17.933   2.097  1.00 97.75           H  
ATOM   3618  CA  GLN A 227       5.523  17.390   1.992  1.00 97.75           C  
ATOM   3619  HA  GLN A 227       5.028  17.210   1.037  1.00 97.75           H  
ATOM   3620  C   GLN A 227       4.498  18.077   2.904  1.00 97.75           C  
ATOM   3621  CB  GLN A 227       5.991  16.044   2.572  1.00 97.75           C  
ATOM   3622  HB2 GLN A 227       6.754  15.612   1.925  1.00 97.75           H  
ATOM   3623  HB3 GLN A 227       6.419  16.198   3.563  1.00 97.75           H  
ATOM   3624  O   GLN A 227       3.330  18.165   2.544  1.00 97.75           O  
ATOM   3625  CG  GLN A 227       4.815  15.067   2.669  1.00 97.75           C  
ATOM   3626  HG2 GLN A 227       3.984  15.552   3.180  1.00 97.75           H  
ATOM   3627  HG3 GLN A 227       4.480  14.808   1.665  1.00 97.75           H  
ATOM   3628  CD  GLN A 227       5.140  13.784   3.418  1.00 97.75           C  
ATOM   3629  NE2 GLN A 227       4.312  13.423   4.373  1.00 97.75           N  
ATOM   3630 HE21 GLN A 227       3.520  14.016   4.574  1.00 97.75           H  
ATOM   3631 HE22 GLN A 227       4.498  12.555   4.855  1.00 97.75           H  
ATOM   3632  OE1 GLN A 227       6.093  13.067   3.141  1.00 97.75           O  
ATOM   3633  N   THR A 228       4.932  18.607   4.049  1.00 98.19           N  
ATOM   3634  H   THR A 228       5.910  18.510   4.282  1.00 98.19           H  
ATOM   3635  CA  THR A 228       4.032  19.213   5.045  1.00 98.19           C  
ATOM   3636  HA  THR A 228       3.259  18.488   5.299  1.00 98.19           H  
ATOM   3637  C   THR A 228       3.327  20.463   4.513  1.00 98.19           C  
ATOM   3638  CB  THR A 228       4.804  19.549   6.325  1.00 98.19           C  
ATOM   3639  HB  THR A 228       5.566  20.299   6.112  1.00 98.19           H  
ATOM   3640  O   THR A 228       2.146  20.654   4.783  1.00 98.19           O  
ATOM   3641  CG2 THR A 228       3.902  20.055   7.445  1.00 98.19           C  
ATOM   3642 HG21 THR A 228       3.454  21.011   7.175  1.00 98.19           H  
ATOM   3643 HG22 THR A 228       3.111  19.331   7.641  1.00 98.19           H  
ATOM   3644 HG23 THR A 228       4.503  20.189   8.345  1.00 98.19           H  
ATOM   3645  OG1 THR A 228       5.430  18.392   6.826  1.00 98.19           O  
ATOM   3646  HG1 THR A 228       6.204  18.214   6.286  1.00 98.19           H  
ATOM   3647  N   VAL A 229       4.017  21.294   3.722  1.00 97.50           N  
ATOM   3648  H   VAL A 229       4.993  21.095   3.551  1.00 97.50           H  
ATOM   3649  CA  VAL A 229       3.401  22.441   3.031  1.00 97.50           C  
ATOM   3650  HA  VAL A 229       2.907  23.072   3.770  1.00 97.50           H  
ATOM   3651  C   VAL A 229       2.306  21.969   2.067  1.00 97.50           C  
ATOM   3652  CB  VAL A 229       4.471  23.293   2.316  1.00 97.50           C  
ATOM   3653  HB  VAL A 229       5.089  22.647   1.693  1.00 97.50           H  
ATOM   3654  O   VAL A 229       1.174  22.432   2.177  1.00 97.50           O  
ATOM   3655  CG1 VAL A 229       3.865  24.386   1.431  1.00 97.50           C  
ATOM   3656 HG11 VAL A 229       3.154  24.991   1.995  1.00 97.50           H  
ATOM   3657 HG12 VAL A 229       4.643  25.030   1.021  1.00 97.50           H  
ATOM   3658 HG13 VAL A 229       3.337  23.941   0.588  1.00 97.50           H  
ATOM   3659  CG2 VAL A 229       5.374  24.001   3.338  1.00 97.50           C  
ATOM   3660 HG21 VAL A 229       6.154  24.555   2.816  1.00 97.50           H  
ATOM   3661 HG22 VAL A 229       5.849  23.275   3.998  1.00 97.50           H  
ATOM   3662 HG23 VAL A 229       4.779  24.684   3.944  1.00 97.50           H  
ATOM   3663  N   SER A 230       2.600  20.986   1.209  1.00 96.31           N  
ATOM   3664  H   SER A 230       3.542  20.623   1.195  1.00 96.31           H  
ATOM   3665  CA  SER A 230       1.620  20.410   0.271  1.00 96.31           C  
ATOM   3666  HA  SER A 230       1.243  21.206  -0.372  1.00 96.31           H  
ATOM   3667  C   SER A 230       0.419  19.771   0.989  1.00 96.31           C  
ATOM   3668  CB  SER A 230       2.339  19.377  -0.603  1.00 96.31           C  
ATOM   3669  HB2 SER A 230       3.216  19.846  -1.048  1.00 96.31           H  
ATOM   3670  HB3 SER A 230       2.672  18.547   0.020  1.00 96.31           H  
ATOM   3671  O   SER A 230      -0.724  19.935   0.564  1.00 96.31           O  
ATOM   3672  OG  SER A 230       1.522  18.876  -1.643  1.00 96.31           O  
ATOM   3673  HG  SER A 230       2.051  18.247  -2.138  1.00 96.31           H  
ATOM   3674  N   ASP A 231       0.646  19.096   2.120  1.00 96.69           N  
ATOM   3675  H   ASP A 231       1.606  18.942   2.396  1.00 96.69           H  
ATOM   3676  CA  ASP A 231      -0.411  18.484   2.935  1.00 96.69           C  
ATOM   3677  HA  ASP A 231      -1.043  17.872   2.292  1.00 96.69           H  
ATOM   3678  C   ASP A 231      -1.324  19.540   3.606  1.00 96.69           C  
ATOM   3679  CB  ASP A 231       0.224  17.567   3.999  1.00 96.69           C  
ATOM   3680  HB2 ASP A 231       0.939  18.145   4.584  1.00 96.69           H  
ATOM   3681  HB3 ASP A 231      -0.567  17.236   4.672  1.00 96.69           H  
ATOM   3682  O   ASP A 231      -2.525  19.311   3.773  1.00 96.69           O  
ATOM   3683  CG  ASP A 231       0.922  16.303   3.475  1.00 96.69           C  
ATOM   3684  OD1 ASP A 231       0.714  15.877   2.317  1.00 96.69           O  
ATOM   3685  OD2 ASP A 231       1.627  15.627   4.262  1.00 96.69           O  
ATOM   3686  N   ILE A 232      -0.790  20.715   3.964  1.00 96.88           N  
ATOM   3687  H   ILE A 232       0.201  20.846   3.816  1.00 96.88           H  
ATOM   3688  CA  ILE A 232      -1.577  21.860   4.456  1.00 96.88           C  
ATOM   3689  HA  ILE A 232      -2.310  21.500   5.179  1.00 96.88           H  
ATOM   3690  C   ILE A 232      -2.376  22.497   3.311  1.00 96.88           C  
ATOM   3691  CB  ILE A 232      -0.658  22.880   5.176  1.00 96.88           C  
ATOM   3692  HB  ILE A 232       0.217  23.060   4.551  1.00 96.88           H  
ATOM   3693  O   ILE A 232      -3.583  22.696   3.445  1.00 96.88           O  
ATOM   3694  CG1 ILE A 232      -0.186  22.305   6.531  1.00 96.88           C  
ATOM   3695 HG12 ILE A 232       0.055  21.249   6.409  1.00 96.88           H  
ATOM   3696 HG13 ILE A 232      -0.992  22.378   7.261  1.00 96.88           H  
ATOM   3697  CG2 ILE A 232      -1.368  24.230   5.400  1.00 96.88           C  
ATOM   3698 HG21 ILE A 232      -2.340  24.067   5.866  1.00 96.88           H  
ATOM   3699 HG22 ILE A 232      -1.517  24.735   4.445  1.00 96.88           H  
ATOM   3700 HG23 ILE A 232      -0.766  24.888   6.027  1.00 96.88           H  
ATOM   3701  CD1 ILE A 232       1.070  22.982   7.094  1.00 96.88           C  
ATOM   3702 HD11 ILE A 232       0.898  24.045   7.260  1.00 96.88           H  
ATOM   3703 HD12 ILE A 232       1.338  22.515   8.041  1.00 96.88           H  
ATOM   3704 HD13 ILE A 232       1.895  22.858   6.392  1.00 96.88           H  
ATOM   3705  N   GLU A 233      -1.735  22.775   2.174  1.00 94.75           N  
ATOM   3706  H   GLU A 233      -0.744  22.586   2.125  1.00 94.75           H  
ATOM   3707  CA  GLU A 233      -2.362  23.410   1.002  1.00 94.75           C  
ATOM   3708  HA  GLU A 233      -2.795  24.366   1.297  1.00 94.75           H  
ATOM   3709  C   GLU A 233      -3.507  22.564   0.421  1.00 94.75           C  
ATOM   3710  CB  GLU A 233      -1.284  23.670  -0.065  1.00 94.75           C  
ATOM   3711  HB2 GLU A 233      -0.713  22.754  -0.213  1.00 94.75           H  
ATOM   3712  HB3 GLU A 233      -1.767  23.933  -1.006  1.00 94.75           H  
ATOM   3713  O   GLU A 233      -4.546  23.099   0.037  1.00 94.75           O  
ATOM   3714  CG  GLU A 233      -0.348  24.824   0.340  1.00 94.75           C  
ATOM   3715  HG2 GLU A 233      -0.927  25.747   0.337  1.00 94.75           H  
ATOM   3716  HG3 GLU A 233       0.002  24.668   1.361  1.00 94.75           H  
ATOM   3717  CD  GLU A 233       0.881  24.991  -0.572  1.00 94.75           C  
ATOM   3718  OE1 GLU A 233       1.569  26.025  -0.404  1.00 94.75           O  
ATOM   3719  OE2 GLU A 233       1.162  24.087  -1.393  1.00 94.75           O  
ATOM   3720  N   ARG A 234      -3.367  21.232   0.439  1.00 93.00           N  
ATOM   3721  H   ARG A 234      -2.469  20.871   0.726  1.00 93.00           H  
ATOM   3722  CA  ARG A 234      -4.406  20.271   0.018  1.00 93.00           C  
ATOM   3723  HA  ARG A 234      -4.924  20.686  -0.847  1.00 93.00           H  
ATOM   3724  C   ARG A 234      -5.498  20.045   1.075  1.00 93.00           C  
ATOM   3725  CB  ARG A 234      -3.725  18.954  -0.402  1.00 93.00           C  
ATOM   3726  HB2 ARG A 234      -4.484  18.202  -0.621  1.00 93.00           H  
ATOM   3727  HB3 ARG A 234      -3.112  18.592   0.423  1.00 93.00           H  
ATOM   3728  O   ARG A 234      -6.417  19.254   0.850  1.00 93.00           O  
ATOM   3729  CG  ARG A 234      -2.858  19.140  -1.659  1.00 93.00           C  
ATOM   3730  HG2 ARG A 234      -2.225  20.021  -1.551  1.00 93.00           H  
ATOM   3731  HG3 ARG A 234      -3.508  19.298  -2.520  1.00 93.00           H  
ATOM   3732  CD  ARG A 234      -1.952  17.931  -1.922  1.00 93.00           C  
ATOM   3733  HD2 ARG A 234      -2.574  17.059  -2.122  1.00 93.00           H  
ATOM   3734  HD3 ARG A 234      -1.350  17.743  -1.033  1.00 93.00           H  
ATOM   3735  NE  ARG A 234      -1.053  18.225  -3.055  1.00 93.00           N  
ATOM   3736  HE  ARG A 234      -0.562  19.105  -2.989  1.00 93.00           H  
ATOM   3737  NH1 ARG A 234      -1.155  16.250  -4.213  1.00 93.00           N  
ATOM   3738 HH11 ARG A 234      -1.434  15.793  -3.356  1.00 93.00           H  
ATOM   3739 HH12 ARG A 234      -0.867  15.747  -5.040  1.00 93.00           H  
ATOM   3740  NH2 ARG A 234      -0.278  18.044  -5.182  1.00 93.00           N  
ATOM   3741 HH21 ARG A 234      -0.057  19.029  -5.174  1.00 93.00           H  
ATOM   3742 HH22 ARG A 234      -0.419  17.619  -6.088  1.00 93.00           H  
ATOM   3743  CZ  ARG A 234      -0.833  17.509  -4.138  1.00 93.00           C  
ATOM   3744  N   GLY A 235      -5.410  20.693   2.240  1.00 92.88           N  
ATOM   3745  H   GLY A 235      -4.655  21.352   2.360  1.00 92.88           H  
ATOM   3746  CA  GLY A 235      -6.355  20.521   3.346  1.00 92.88           C  
ATOM   3747  HA2 GLY A 235      -6.052  21.180   4.160  1.00 92.88           H  
ATOM   3748  HA3 GLY A 235      -7.356  20.802   3.018  1.00 92.88           H  
ATOM   3749  C   GLY A 235      -6.390  19.089   3.886  1.00 92.88           C  
ATOM   3750  O   GLY A 235      -7.466  18.558   4.170  1.00 92.88           O  
ATOM   3751  N   TRP A 236      -5.236  18.422   3.945  1.00 94.25           N  
ATOM   3752  H   TRP A 236      -4.394  18.898   3.655  1.00 94.25           H  
ATOM   3753  CA  TRP A 236      -5.074  17.129   4.617  1.00 94.25           C  
ATOM   3754  HA  TRP A 236      -5.999  16.554   4.563  1.00 94.25           H  
ATOM   3755  C   TRP A 236      -4.765  17.339   6.096  1.00 94.25           C  
ATOM   3756  CB  TRP A 236      -3.961  16.317   3.949  1.00 94.25           C  
ATOM   3757  HB2 TRP A 236      -3.798  15.427   4.556  1.00 94.25           H  
ATOM   3758  HB3 TRP A 236      -3.027  16.879   3.970  1.00 94.25           H  
ATOM   3759  O   TRP A 236      -5.339  16.666   6.946  1.00 94.25           O  
ATOM   3760  CG  TRP A 236      -4.193  15.849   2.546  1.00 94.25           C  
ATOM   3761  CD1 TRP A 236      -5.134  16.276   1.671  1.00 94.25           C  
ATOM   3762  HD1 TRP A 236      -5.851  17.062   1.856  1.00 94.25           H  
ATOM   3763  CD2 TRP A 236      -3.466  14.794   1.857  1.00 94.25           C  
ATOM   3764  CE2 TRP A 236      -4.077  14.578   0.586  1.00 94.25           C  
ATOM   3765  CE3 TRP A 236      -2.372  13.974   2.204  1.00 94.25           C  
ATOM   3766  HE3 TRP A 236      -1.867  14.139   3.144  1.00 94.25           H  
ATOM   3767  NE1 TRP A 236      -5.064  15.535   0.510  1.00 94.25           N  
ATOM   3768  HE1 TRP A 236      -5.688  15.668  -0.273  1.00 94.25           H  
ATOM   3769  CH2 TRP A 236      -2.608  12.724   0.125  1.00 94.25           C  
ATOM   3770  HH2 TRP A 236      -2.315  11.895  -0.502  1.00 94.25           H  
ATOM   3771  CZ2 TRP A 236      -3.668  13.552  -0.273  1.00 94.25           C  
ATOM   3772  HZ2 TRP A 236      -4.184  13.375  -1.205  1.00 94.25           H  
ATOM   3773  CZ3 TRP A 236      -1.939  12.955   1.340  1.00 94.25           C  
ATOM   3774  HZ3 TRP A 236      -1.094  12.342   1.618  1.00 94.25           H  
ATOM   3775  N   ILE A 237      -3.919  18.328   6.385  1.00 96.31           N  
ATOM   3776  H   ILE A 237      -3.498  18.822   5.611  1.00 96.31           H  
ATOM   3777  CA  ILE A 237      -3.692  18.858   7.727  1.00 96.31           C  
ATOM   3778  HA  ILE A 237      -3.874  18.071   8.459  1.00 96.31           H  
ATOM   3779  C   ILE A 237      -4.709  19.978   7.962  1.00 96.31           C  
ATOM   3780  CB  ILE A 237      -2.227  19.320   7.876  1.00 96.31           C  
ATOM   3781  HB  ILE A 237      -2.026  20.087   7.128  1.00 96.31           H  
ATOM   3782  O   ILE A 237      -4.861  20.878   7.133  1.00 96.31           O  
ATOM   3783  CG1 ILE A 237      -1.282  18.120   7.630  1.00 96.31           C  
ATOM   3784 HG12 ILE A 237      -1.521  17.647   6.678  1.00 96.31           H  
ATOM   3785 HG13 ILE A 237      -1.463  17.376   8.406  1.00 96.31           H  
ATOM   3786  CG2 ILE A 237      -1.998  19.917   9.277  1.00 96.31           C  
ATOM   3787 HG21 ILE A 237      -0.976  20.284   9.370  1.00 96.31           H  
ATOM   3788 HG22 ILE A 237      -2.180  19.160  10.040  1.00 96.31           H  
ATOM   3789 HG23 ILE A 237      -2.664  20.763   9.447  1.00 96.31           H  
ATOM   3790  CD1 ILE A 237       0.214  18.454   7.583  1.00 96.31           C  
ATOM   3791 HD11 ILE A 237       0.531  18.961   8.495  1.00 96.31           H  
ATOM   3792 HD12 ILE A 237       0.423  19.091   6.724  1.00 96.31           H  
ATOM   3793 HD13 ILE A 237       0.784  17.532   7.475  1.00 96.31           H  
ATOM   3794  N   LEU A 238      -5.425  19.929   9.085  1.00 93.94           N  
ATOM   3795  H   LEU A 238      -5.209  19.207   9.757  1.00 93.94           H  
ATOM   3796  CA  LEU A 238      -6.465  20.901   9.411  1.00 93.94           C  
ATOM   3797  HA  LEU A 238      -6.864  21.310   8.483  1.00 93.94           H  
ATOM   3798  C   LEU A 238      -5.873  22.067  10.206  1.00 93.94           C  
ATOM   3799  CB  LEU A 238      -7.618  20.215  10.155  1.00 93.94           C  
ATOM   3800  HB2 LEU A 238      -8.342  20.976  10.446  1.00 93.94           H  
ATOM   3801  HB3 LEU A 238      -7.213  19.768  11.062  1.00 93.94           H  
ATOM   3802  O   LEU A 238      -5.324  21.888  11.294  1.00 93.94           O  
ATOM   3803  CG  LEU A 238      -8.343  19.115   9.357  1.00 93.94           C  
ATOM   3804  HG  LEU A 238      -7.638  18.331   9.081  1.00 93.94           H  
ATOM   3805  CD1 LEU A 238      -9.417  18.507  10.259  1.00 93.94           C  
ATOM   3806 HD11 LEU A 238      -8.918  18.050  11.113  1.00 93.94           H  
ATOM   3807 HD12 LEU A 238     -10.124  19.272  10.579  1.00 93.94           H  
ATOM   3808 HD13 LEU A 238      -9.938  17.723   9.709  1.00 93.94           H  
ATOM   3809  CD2 LEU A 238      -9.021  19.646   8.091  1.00 93.94           C  
ATOM   3810 HD21 LEU A 238      -8.264  19.983   7.383  1.00 93.94           H  
ATOM   3811 HD22 LEU A 238      -9.580  18.841   7.615  1.00 93.94           H  
ATOM   3812 HD23 LEU A 238      -9.694  20.468   8.334  1.00 93.94           H  
ATOM   3813  N   VAL A 239      -6.017  23.275   9.658  1.00 95.50           N  
ATOM   3814  H   VAL A 239      -6.469  23.331   8.756  1.00 95.50           H  
ATOM   3815  CA  VAL A 239      -5.354  24.488  10.149  1.00 95.50           C  
ATOM   3816  HA  VAL A 239      -4.856  24.266  11.093  1.00 95.50           H  
ATOM   3817  C   VAL A 239      -6.381  25.594  10.398  1.00 95.50           C  
ATOM   3818  CB  VAL A 239      -4.274  24.948   9.147  1.00 95.50           C  
ATOM   3819  HB  VAL A 239      -4.755  25.376   8.268  1.00 95.50           H  
ATOM   3820  O   VAL A 239      -7.172  25.937   9.520  1.00 95.50           O  
ATOM   3821  CG1 VAL A 239      -3.370  26.011   9.766  1.00 95.50           C  
ATOM   3822 HG11 VAL A 239      -3.970  26.839  10.145  1.00 95.50           H  
ATOM   3823 HG12 VAL A 239      -2.711  26.399   8.989  1.00 95.50           H  
ATOM   3824 HG13 VAL A 239      -2.780  25.578  10.573  1.00 95.50           H  
ATOM   3825  CG2 VAL A 239      -3.366  23.800   8.688  1.00 95.50           C  
ATOM   3826 HG21 VAL A 239      -2.465  24.189   8.212  1.00 95.50           H  
ATOM   3827 HG22 VAL A 239      -3.087  23.179   9.539  1.00 95.50           H  
ATOM   3828 HG23 VAL A 239      -3.892  23.182   7.961  1.00 95.50           H  
ATOM   3829  N   THR A 240      -6.373  26.185  11.594  1.00 95.81           N  
ATOM   3830  H   THR A 240      -5.727  25.844  12.291  1.00 95.81           H  
ATOM   3831  CA  THR A 240      -7.186  27.377  11.903  1.00 95.81           C  
ATOM   3832  HA  THR A 240      -8.183  27.224  11.490  1.00 95.81           H  
ATOM   3833  C   THR A 240      -6.604  28.643  11.264  1.00 95.81           C  
ATOM   3834  CB  THR A 240      -7.334  27.604  13.414  1.00 95.81           C  
ATOM   3835  HB  THR A 240      -7.956  28.485  13.570  1.00 95.81           H  
ATOM   3836  O   THR A 240      -5.429  28.693  10.908  1.00 95.81           O  
ATOM   3837  CG2 THR A 240      -7.989  26.434  14.146  1.00 95.81           C  
ATOM   3838 HG21 THR A 240      -8.070  26.670  15.207  1.00 95.81           H  
ATOM   3839 HG22 THR A 240      -7.402  25.523  14.030  1.00 95.81           H  
ATOM   3840 HG23 THR A 240      -8.988  26.263  13.746  1.00 95.81           H  
ATOM   3841  OG1 THR A 240      -6.079  27.852  13.989  1.00 95.81           O  
ATOM   3842  HG1 THR A 240      -5.663  26.991  14.075  1.00 95.81           H  
ATOM   3843  N   LYS A 241      -7.396  29.723  11.168  1.00 95.69           N  
ATOM   3844  H   LYS A 241      -8.357  29.637  11.467  1.00 95.69           H  
ATOM   3845  CA  LYS A 241      -6.927  31.012  10.615  1.00 95.69           C  
ATOM   3846  HA  LYS A 241      -6.630  30.861   9.577  1.00 95.69           H  
ATOM   3847  C   LYS A 241      -5.675  31.557  11.320  1.00 95.69           C  
ATOM   3848  CB  LYS A 241      -8.047  32.064  10.668  1.00 95.69           C  
ATOM   3849  HB2 LYS A 241      -7.620  33.031  10.402  1.00 95.69           H  
ATOM   3850  HB3 LYS A 241      -8.434  32.134  11.685  1.00 95.69           H  
ATOM   3851  O   LYS A 241      -4.786  32.080  10.656  1.00 95.69           O  
ATOM   3852  CG  LYS A 241      -9.197  31.765   9.694  1.00 95.69           C  
ATOM   3853  HG2 LYS A 241      -9.676  30.824   9.967  1.00 95.69           H  
ATOM   3854  HG3 LYS A 241      -8.795  31.677   8.685  1.00 95.69           H  
ATOM   3855  CD  LYS A 241     -10.240  32.893   9.727  1.00 95.69           C  
ATOM   3856  HD2 LYS A 241      -9.748  33.839   9.500  1.00 95.69           H  
ATOM   3857  HD3 LYS A 241     -10.674  32.948  10.725  1.00 95.69           H  
ATOM   3858  CE  LYS A 241     -11.344  32.633   8.693  1.00 95.69           C  
ATOM   3859  HE2 LYS A 241     -11.804  31.669   8.909  1.00 95.69           H  
ATOM   3860  HE3 LYS A 241     -10.884  32.567   7.707  1.00 95.69           H  
ATOM   3861  NZ  LYS A 241     -12.372  33.706   8.706  1.00 95.69           N  
ATOM   3862  HZ1 LYS A 241     -12.821  33.759   9.609  1.00 95.69           H  
ATOM   3863  HZ2 LYS A 241     -11.952  34.602   8.502  1.00 95.69           H  
ATOM   3864  HZ3 LYS A 241     -13.080  33.524   8.009  1.00 95.69           H  
ATOM   3865  N   GLU A 242      -5.593  31.418  12.643  1.00 96.25           N  
ATOM   3866  H   GLU A 242      -6.336  30.940  13.133  1.00 96.25           H  
ATOM   3867  CA  GLU A 242      -4.439  31.893  13.415  1.00 96.25           C  
ATOM   3868  HA  GLU A 242      -4.153  32.873  13.033  1.00 96.25           H  
ATOM   3869  C   GLU A 242      -3.214  30.986  13.231  1.00 96.25           C  
ATOM   3870  CB  GLU A 242      -4.849  32.071  14.886  1.00 96.25           C  
ATOM   3871  HB2 GLU A 242      -5.610  32.849  14.941  1.00 96.25           H  
ATOM   3872  HB3 GLU A 242      -5.300  31.143  15.239  1.00 96.25           H  
ATOM   3873  O   GLU A 242      -2.129  31.488  12.950  1.00 96.25           O  
ATOM   3874  CG  GLU A 242      -3.700  32.432  15.842  1.00 96.25           C  
ATOM   3875  HG2 GLU A 242      -3.061  31.554  15.939  1.00 96.25           H  
ATOM   3876  HG3 GLU A 242      -4.126  32.630  16.826  1.00 96.25           H  
ATOM   3877  CD  GLU A 242      -2.845  33.638  15.418  1.00 96.25           C  
ATOM   3878  OE1 GLU A 242      -1.688  33.737  15.888  1.00 96.25           O  
ATOM   3879  OE2 GLU A 242      -3.287  34.482  14.605  1.00 96.25           O  
ATOM   3880  N   GLN A 243      -3.381  29.658  13.264  1.00 96.69           N  
ATOM   3881  H   GLN A 243      -4.293  29.276  13.471  1.00 96.69           H  
ATOM   3882  CA  GLN A 243      -2.289  28.731  12.935  1.00 96.69           C  
ATOM   3883  HA  GLN A 243      -1.457  28.896  13.620  1.00 96.69           H  
ATOM   3884  C   GLN A 243      -1.764  28.967  11.510  1.00 96.69           C  
ATOM   3885  CB  GLN A 243      -2.769  27.283  13.081  1.00 96.69           C  
ATOM   3886  HB2 GLN A 243      -2.040  26.616  12.621  1.00 96.69           H  
ATOM   3887  HB3 GLN A 243      -3.710  27.185  12.539  1.00 96.69           H  
ATOM   3888  O   GLN A 243      -0.557  28.983  11.300  1.00 96.69           O  
ATOM   3889  CG  GLN A 243      -2.943  26.853  14.548  1.00 96.69           C  
ATOM   3890  HG2 GLN A 243      -3.401  27.656  15.125  1.00 96.69           H  
ATOM   3891  HG3 GLN A 243      -1.962  26.649  14.975  1.00 96.69           H  
ATOM   3892  CD  GLN A 243      -3.832  25.621  14.684  1.00 96.69           C  
ATOM   3893  NE2 GLN A 243      -3.614  24.777  15.665  1.00 96.69           N  
ATOM   3894 HE21 GLN A 243      -4.206  23.959  15.716  1.00 96.69           H  
ATOM   3895 HE22 GLN A 243      -2.813  24.881  16.271  1.00 96.69           H  
ATOM   3896  OE1 GLN A 243      -4.783  25.435  13.936  1.00 96.69           O  
ATOM   3897  N   HIS A 244      -2.639  29.244  10.537  1.00 96.81           N  
ATOM   3898  H   HIS A 244      -3.625  29.180  10.744  1.00 96.81           H  
ATOM   3899  CA  HIS A 244      -2.234  29.579   9.170  1.00 96.81           C  
ATOM   3900  HA  HIS A 244      -1.602  28.779   8.785  1.00 96.81           H  
ATOM   3901  C   HIS A 244      -1.411  30.879   9.117  1.00 96.81           C  
ATOM   3902  CB  HIS A 244      -3.483  29.662   8.281  1.00 96.81           C  
ATOM   3903  HB2 HIS A 244      -4.073  28.757   8.421  1.00 96.81           H  
ATOM   3904  HB3 HIS A 244      -4.094  30.511   8.588  1.00 96.81           H  
ATOM   3905  O   HIS A 244      -0.443  30.971   8.360  1.00 96.81           O  
ATOM   3906  CG  HIS A 244      -3.176  29.798   6.809  1.00 96.81           C  
ATOM   3907  CD2 HIS A 244      -3.642  28.991   5.806  1.00 96.81           C  
ATOM   3908  HD2 HIS A 244      -4.304  28.146   5.921  1.00 96.81           H  
ATOM   3909  ND1 HIS A 244      -2.341  30.725   6.221  1.00 96.81           N  
ATOM   3910  HD1 HIS A 244      -1.676  31.302   6.715  1.00 96.81           H  
ATOM   3911  CE1 HIS A 244      -2.305  30.479   4.902  1.00 96.81           C  
ATOM   3912  HE1 HIS A 244      -1.673  30.983   4.186  1.00 96.81           H  
ATOM   3913  NE2 HIS A 244      -3.097  29.444   4.603  1.00 96.81           N  
ATOM   3914  N   ARG A 245      -1.754  31.892   9.922  1.00 96.88           N  
ATOM   3915  H   ARG A 245      -2.564  31.776  10.515  1.00 96.88           H  
ATOM   3916  CA  ARG A 245      -0.968  33.132  10.036  1.00 96.88           C  
ATOM   3917  HA  ARG A 245      -0.807  33.542   9.039  1.00 96.88           H  
ATOM   3918  C   ARG A 245       0.420  32.864  10.631  1.00 96.88           C  
ATOM   3919  CB  ARG A 245      -1.760  34.144  10.877  1.00 96.88           C  
ATOM   3920  HB2 ARG A 245      -2.783  34.202  10.505  1.00 96.88           H  
ATOM   3921  HB3 ARG A 245      -1.797  33.795  11.909  1.00 96.88           H  
ATOM   3922  O   ARG A 245       1.409  33.395  10.130  1.00 96.88           O  
ATOM   3923  CG  ARG A 245      -1.148  35.553  10.832  1.00 96.88           C  
ATOM   3924  HG2 ARG A 245      -0.078  35.510  11.036  1.00 96.88           H  
ATOM   3925  HG3 ARG A 245      -1.293  35.969   9.835  1.00 96.88           H  
ATOM   3926  CD  ARG A 245      -1.812  36.476  11.864  1.00 96.88           C  
ATOM   3927  HD2 ARG A 245      -1.496  37.504  11.686  1.00 96.88           H  
ATOM   3928  HD3 ARG A 245      -2.894  36.433  11.735  1.00 96.88           H  
ATOM   3929  NE  ARG A 245      -1.478  36.078  13.243  1.00 96.88           N  
ATOM   3930  HE  ARG A 245      -2.149  35.496  13.724  1.00 96.88           H  
ATOM   3931  NH1 ARG A 245       0.544  37.145  13.465  1.00 96.88           N  
ATOM   3932 HH11 ARG A 245       0.424  37.539  12.543  1.00 96.88           H  
ATOM   3933 HH12 ARG A 245       1.358  37.346  14.028  1.00 96.88           H  
ATOM   3934  NH2 ARG A 245      -0.217  35.867  15.117  1.00 96.88           N  
ATOM   3935 HH21 ARG A 245       0.593  36.062  15.687  1.00 96.88           H  
ATOM   3936 HH22 ARG A 245      -0.882  35.177  15.437  1.00 96.88           H  
ATOM   3937  CZ  ARG A 245      -0.393  36.367  13.934  1.00 96.88           C  
ATOM   3938  N   GLN A 246       0.496  32.024  11.664  1.00 97.38           N  
ATOM   3939  H   GLN A 246      -0.368  31.652  12.032  1.00 97.38           H  
ATOM   3940  CA  GLN A 246       1.752  31.618  12.302  1.00 97.38           C  
ATOM   3941  HA  GLN A 246       2.307  32.509  12.596  1.00 97.38           H  
ATOM   3942  C   GLN A 246       2.643  30.826  11.335  1.00 97.38           C  
ATOM   3943  CB  GLN A 246       1.447  30.795  13.561  1.00 97.38           C  
ATOM   3944  HB2 GLN A 246       0.796  29.962  13.295  1.00 97.38           H  
ATOM   3945  HB3 GLN A 246       2.379  30.390  13.956  1.00 97.38           H  
ATOM   3946  O   GLN A 246       3.791  31.208  11.114  1.00 97.38           O  
ATOM   3947  CG  GLN A 246       0.774  31.629  14.663  1.00 97.38           C  
ATOM   3948  HG2 GLN A 246       1.489  32.354  15.052  1.00 97.38           H  
ATOM   3949  HG3 GLN A 246      -0.071  32.183  14.255  1.00 97.38           H  
ATOM   3950  CD  GLN A 246       0.264  30.778  15.823  1.00 97.38           C  
ATOM   3951  NE2 GLN A 246      -0.443  31.371  16.754  1.00 97.38           N  
ATOM   3952 HE21 GLN A 246      -0.779  30.790  17.509  1.00 97.38           H  
ATOM   3953 HE22 GLN A 246      -0.776  32.312  16.601  1.00 97.38           H  
ATOM   3954  OE1 GLN A 246       0.479  29.581  15.913  1.00 97.38           O  
ATOM   3955  N   LEU A 247       2.094  29.792  10.691  1.00 97.94           N  
ATOM   3956  H   LEU A 247       1.149  29.533  10.937  1.00 97.94           H  
ATOM   3957  CA  LEU A 247       2.767  28.994   9.663  1.00 97.94           C  
ATOM   3958  HA  LEU A 247       3.615  28.471  10.106  1.00 97.94           H  
ATOM   3959  C   LEU A 247       3.311  29.878   8.539  1.00 97.94           C  
ATOM   3960  CB  LEU A 247       1.774  27.973   9.089  1.00 97.94           C  
ATOM   3961  HB2 LEU A 247       0.856  28.503   8.838  1.00 97.94           H  
ATOM   3962  HB3 LEU A 247       2.169  27.567   8.158  1.00 97.94           H  
ATOM   3963  O   LEU A 247       4.493  29.778   8.220  1.00 97.94           O  
ATOM   3964  CG  LEU A 247       1.448  26.798  10.026  1.00 97.94           C  
ATOM   3965  HG  LEU A 247       1.257  27.164  11.035  1.00 97.94           H  
ATOM   3966  CD1 LEU A 247       0.178  26.144   9.497  1.00 97.94           C  
ATOM   3967 HD11 LEU A 247       0.309  25.841   8.458  1.00 97.94           H  
ATOM   3968 HD12 LEU A 247      -0.636  26.866   9.563  1.00 97.94           H  
ATOM   3969 HD13 LEU A 247      -0.084  25.277  10.103  1.00 97.94           H  
ATOM   3970  CD2 LEU A 247       2.563  25.754  10.091  1.00 97.94           C  
ATOM   3971 HD21 LEU A 247       2.694  25.281   9.117  1.00 97.94           H  
ATOM   3972 HD22 LEU A 247       3.504  26.212  10.394  1.00 97.94           H  
ATOM   3973 HD23 LEU A 247       2.303  24.984  10.818  1.00 97.94           H  
ATOM   3974  N   LYS A 248       2.497  30.794   7.997  1.00 97.12           N  
ATOM   3975  H   LYS A 248       1.529  30.808   8.286  1.00 97.12           H  
ATOM   3976  CA  LYS A 248       2.934  31.718   6.942  1.00 97.12           C  
ATOM   3977  HA  LYS A 248       3.294  31.120   6.104  1.00 97.12           H  
ATOM   3978  C   LYS A 248       4.117  32.585   7.390  1.00 97.12           C  
ATOM   3979  CB  LYS A 248       1.745  32.558   6.454  1.00 97.12           C  
ATOM   3980  HB2 LYS A 248       1.429  33.246   7.238  1.00 97.12           H  
ATOM   3981  HB3 LYS A 248       0.917  31.896   6.201  1.00 97.12           H  
ATOM   3982  O   LYS A 248       5.093  32.696   6.656  1.00 97.12           O  
ATOM   3983  CG  LYS A 248       2.150  33.339   5.199  1.00 97.12           C  
ATOM   3984  HG2 LYS A 248       2.442  32.631   4.424  1.00 97.12           H  
ATOM   3985  HG3 LYS A 248       3.008  33.971   5.430  1.00 97.12           H  
ATOM   3986  CD  LYS A 248       1.033  34.237   4.664  1.00 97.12           C  
ATOM   3987  HD2 LYS A 248       0.153  33.641   4.422  1.00 97.12           H  
ATOM   3988  HD3 LYS A 248       0.791  34.987   5.417  1.00 97.12           H  
ATOM   3989  CE  LYS A 248       1.589  34.907   3.405  1.00 97.12           C  
ATOM   3990  HE2 LYS A 248       1.707  34.154   2.625  1.00 97.12           H  
ATOM   3991  HE3 LYS A 248       2.586  35.284   3.635  1.00 97.12           H  
ATOM   3992  NZ  LYS A 248       0.747  36.027   2.938  1.00 97.12           N  
ATOM   3993  HZ1 LYS A 248       1.183  36.447   2.129  1.00 97.12           H  
ATOM   3994  HZ2 LYS A 248       0.717  36.730   3.662  1.00 97.12           H  
ATOM   3995  HZ3 LYS A 248      -0.183  35.710   2.701  1.00 97.12           H  
ATOM   3996  N   SER A 249       4.089  33.116   8.615  1.00 97.62           N  
ATOM   3997  H   SER A 249       3.263  32.979   9.180  1.00 97.62           H  
ATOM   3998  CA  SER A 249       5.221  33.883   9.161  1.00 97.62           C  
ATOM   3999  HA  SER A 249       5.437  34.697   8.469  1.00 97.62           H  
ATOM   4000  C   SER A 249       6.500  33.041   9.300  1.00 97.62           C  
ATOM   4001  CB  SER A 249       4.837  34.487  10.515  1.00 97.62           C  
ATOM   4002  HB2 SER A 249       4.747  33.698  11.262  1.00 97.62           H  
ATOM   4003  HB3 SER A 249       3.877  34.994  10.420  1.00 97.62           H  
ATOM   4004  O   SER A 249       7.600  33.552   9.098  1.00 97.62           O  
ATOM   4005  OG  SER A 249       5.815  35.427  10.926  1.00 97.62           O  
ATOM   4006  HG  SER A 249       5.966  35.999  10.170  1.00 97.62           H  
ATOM   4007  N   LEU A 250       6.381  31.742   9.601  1.00 97.62           N  
ATOM   4008  H   LEU A 250       5.458  31.372   9.777  1.00 97.62           H  
ATOM   4009  CA  LEU A 250       7.520  30.816   9.638  1.00 97.62           C  
ATOM   4010  HA  LEU A 250       8.354  31.308  10.139  1.00 97.62           H  
ATOM   4011  C   LEU A 250       8.031  30.457   8.230  1.00 97.62           C  
ATOM   4012  CB  LEU A 250       7.144  29.558  10.446  1.00 97.62           C  
ATOM   4013  HB2 LEU A 250       7.968  28.847  10.386  1.00 97.62           H  
ATOM   4014  HB3 LEU A 250       6.272  29.095   9.985  1.00 97.62           H  
ATOM   4015  O   LEU A 250       9.240  30.304   8.056  1.00 97.62           O  
ATOM   4016  CG  LEU A 250       6.837  29.819  11.933  1.00 97.62           C  
ATOM   4017  HG  LEU A 250       6.067  30.586  12.024  1.00 97.62           H  
ATOM   4018  CD1 LEU A 250       6.310  28.543  12.587  1.00 97.62           C  
ATOM   4019 HD11 LEU A 250       6.008  28.754  13.613  1.00 97.62           H  
ATOM   4020 HD12 LEU A 250       7.090  27.782  12.602  1.00 97.62           H  
ATOM   4021 HD13 LEU A 250       5.445  28.174  12.037  1.00 97.62           H  
ATOM   4022  CD2 LEU A 250       8.068  30.290  12.707  1.00 97.62           C  
ATOM   4023 HD21 LEU A 250       8.889  29.584  12.585  1.00 97.62           H  
ATOM   4024 HD22 LEU A 250       7.833  30.369  13.768  1.00 97.62           H  
ATOM   4025 HD23 LEU A 250       8.390  31.269  12.351  1.00 97.62           H  
ATOM   4026  N   GLN A 251       7.154  30.377   7.221  1.00 96.50           N  
ATOM   4027  H   GLN A 251       6.172  30.478   7.434  1.00 96.50           H  
ATOM   4028  CA  GLN A 251       7.552  30.222   5.813  1.00 96.50           C  
ATOM   4029  HA  GLN A 251       8.230  29.373   5.729  1.00 96.50           H  
ATOM   4030  C   GLN A 251       8.305  31.461   5.306  1.00 96.50           C  
ATOM   4031  CB  GLN A 251       6.335  29.963   4.908  1.00 96.50           C  
ATOM   4032  HB2 GLN A 251       5.627  30.785   5.009  1.00 96.50           H  
ATOM   4033  HB3 GLN A 251       6.674  29.943   3.872  1.00 96.50           H  
ATOM   4034  O   GLN A 251       9.370  31.320   4.711  1.00 96.50           O  
ATOM   4035  CG  GLN A 251       5.613  28.642   5.194  1.00 96.50           C  
ATOM   4036  HG2 GLN A 251       5.275  28.632   6.231  1.00 96.50           H  
ATOM   4037  HG3 GLN A 251       6.299  27.806   5.062  1.00 96.50           H  
ATOM   4038  CD  GLN A 251       4.393  28.462   4.299  1.00 96.50           C  
ATOM   4039  NE2 GLN A 251       4.335  27.424   3.493  1.00 96.50           N  
ATOM   4040 HE21 GLN A 251       3.523  27.360   2.896  1.00 96.50           H  
ATOM   4041 HE22 GLN A 251       5.066  26.727   3.480  1.00 96.50           H  
ATOM   4042  OE1 GLN A 251       3.471  29.261   4.311  1.00 96.50           O  
ATOM   4043  N   GLU A 252       7.797  32.665   5.594  1.00 96.38           N  
ATOM   4044  H   GLU A 252       6.894  32.699   6.046  1.00 96.38           H  
ATOM   4045  CA  GLU A 252       8.421  33.952   5.240  1.00 96.38           C  
ATOM   4046  HA  GLU A 252       8.554  34.009   4.159  1.00 96.38           H  
ATOM   4047  C   GLU A 252       9.817  34.111   5.871  1.00 96.38           C  
ATOM   4048  CB  GLU A 252       7.494  35.101   5.687  1.00 96.38           C  
ATOM   4049  HB2 GLU A 252       7.208  34.923   6.724  1.00 96.38           H  
ATOM   4050  HB3 GLU A 252       8.043  36.042   5.643  1.00 96.38           H  
ATOM   4051  O   GLU A 252      10.736  34.614   5.229  1.00 96.38           O  
ATOM   4052  CG  GLU A 252       6.230  35.239   4.811  1.00 96.38           C  
ATOM   4053  HG2 GLU A 252       6.529  35.633   3.840  1.00 96.38           H  
ATOM   4054  HG3 GLU A 252       5.802  34.252   4.638  1.00 96.38           H  
ATOM   4055  CD  GLU A 252       5.130  36.144   5.410  1.00 96.38           C  
ATOM   4056  OE1 GLU A 252       4.089  36.319   4.726  1.00 96.38           O  
ATOM   4057  OE2 GLU A 252       5.286  36.623   6.558  1.00 96.38           O  
ATOM   4058  N   LYS A 253      10.007  33.616   7.103  1.00 96.25           N  
ATOM   4059  H   LYS A 253       9.193  33.270   7.590  1.00 96.25           H  
ATOM   4060  CA  LYS A 253      11.312  33.557   7.790  1.00 96.25           C  
ATOM   4061  HA  LYS A 253      11.871  34.465   7.566  1.00 96.25           H  
ATOM   4062  C   LYS A 253      12.214  32.401   7.337  1.00 96.25           C  
ATOM   4063  CB  LYS A 253      11.077  33.475   9.303  1.00 96.25           C  
ATOM   4064  HB2 LYS A 253      12.015  33.244   9.808  1.00 96.25           H  
ATOM   4065  HB3 LYS A 253      10.377  32.665   9.510  1.00 96.25           H  
ATOM   4066  O   LYS A 253      13.357  32.317   7.776  1.00 96.25           O  
ATOM   4067  CG  LYS A 253      10.542  34.795   9.871  1.00 96.25           C  
ATOM   4068  HG2 LYS A 253       9.672  35.129   9.306  1.00 96.25           H  
ATOM   4069  HG3 LYS A 253      11.318  35.558   9.804  1.00 96.25           H  
ATOM   4070  CD  LYS A 253      10.145  34.585  11.332  1.00 96.25           C  
ATOM   4071  HD2 LYS A 253       9.383  33.808  11.380  1.00 96.25           H  
ATOM   4072  HD3 LYS A 253      11.018  34.263  11.900  1.00 96.25           H  
ATOM   4073  CE  LYS A 253       9.589  35.883  11.915  1.00 96.25           C  
ATOM   4074  HE2 LYS A 253       8.752  36.205  11.295  1.00 96.25           H  
ATOM   4075  HE3 LYS A 253      10.364  36.647  11.871  1.00 96.25           H  
ATOM   4076  NZ  LYS A 253       9.141  35.666  13.309  1.00 96.25           N  
ATOM   4077  HZ1 LYS A 253       8.804  36.527  13.717  1.00 96.25           H  
ATOM   4078  HZ2 LYS A 253       8.394  34.986  13.317  1.00 96.25           H  
ATOM   4079  HZ3 LYS A 253       9.901  35.302  13.867  1.00 96.25           H  
ATOM   4080  N   VAL A 254      11.717  31.494   6.492  1.00 94.00           N  
ATOM   4081  H   VAL A 254      10.798  31.673   6.112  1.00 94.00           H  
ATOM   4082  CA  VAL A 254      12.393  30.246   6.082  1.00 94.00           C  
ATOM   4083  HA  VAL A 254      11.643  29.696   5.513  1.00 94.00           H  
ATOM   4084  C   VAL A 254      12.746  29.338   7.284  1.00 94.00           C  
ATOM   4085  CB  VAL A 254      13.572  30.518   5.108  1.00 94.00           C  
ATOM   4086  HB  VAL A 254      14.458  30.798   5.678  1.00 94.00           H  
ATOM   4087  O   VAL A 254      13.631  28.483   7.213  1.00 94.00           O  
ATOM   4088  CG1 VAL A 254      13.907  29.288   4.243  1.00 94.00           C  
ATOM   4089 HG11 VAL A 254      14.239  28.457   4.865  1.00 94.00           H  
ATOM   4090 HG12 VAL A 254      13.029  28.990   3.670  1.00 94.00           H  
ATOM   4091 HG13 VAL A 254      14.718  29.535   3.557  1.00 94.00           H  
ATOM   4092  CG2 VAL A 254      13.264  31.647   4.107  1.00 94.00           C  
ATOM   4093 HG21 VAL A 254      14.075  31.750   3.386  1.00 94.00           H  
ATOM   4094 HG22 VAL A 254      13.171  32.600   4.628  1.00 94.00           H  
ATOM   4095 HG23 VAL A 254      12.331  31.442   3.581  1.00 94.00           H  
ATOM   4096  N   SER A 255      12.005  29.462   8.391  1.00 96.25           N  
ATOM   4097  H   SER A 255      11.251  30.133   8.367  1.00 96.25           H  
ATOM   4098  CA  SER A 255      12.175  28.699   9.635  1.00 96.25           C  
ATOM   4099  HA  SER A 255      13.237  28.662   9.878  1.00 96.25           H  
ATOM   4100  C   SER A 255      11.668  27.253   9.507  1.00 96.25           C  
ATOM   4101  CB  SER A 255      11.460  29.395  10.800  1.00 96.25           C  
ATOM   4102  HB2 SER A 255      11.414  28.686  11.626  1.00 96.25           H  
ATOM   4103  HB3 SER A 255      10.443  29.664  10.515  1.00 96.25           H  
ATOM   4104  O   SER A 255      10.769  26.825  10.229  1.00 96.25           O  
ATOM   4105  OG  SER A 255      12.140  30.525  11.289  1.00 96.25           O  
ATOM   4106  HG  SER A 255      11.995  30.493  12.237  1.00 96.25           H  
ATOM   4107  N   LYS A 256      12.229  26.457   8.586  1.00 97.75           N  
ATOM   4108  H   LYS A 256      12.926  26.886   7.995  1.00 97.75           H  
ATOM   4109  CA  LYS A 256      11.704  25.117   8.242  1.00 97.75           C  
ATOM   4110  HA  LYS A 256      10.697  25.240   7.844  1.00 97.75           H  
ATOM   4111  C   LYS A 256      11.560  24.175   9.441  1.00 97.75           C  
ATOM   4112  CB  LYS A 256      12.566  24.440   7.166  1.00 97.75           C  
ATOM   4113  HB2 LYS A 256      13.584  24.310   7.534  1.00 97.75           H  
ATOM   4114  HB3 LYS A 256      12.144  23.454   6.969  1.00 97.75           H  
ATOM   4115  O   LYS A 256      10.580  23.440   9.509  1.00 97.75           O  
ATOM   4116  CG  LYS A 256      12.596  25.233   5.855  1.00 97.75           C  
ATOM   4117  HG2 LYS A 256      13.200  26.131   5.984  1.00 97.75           H  
ATOM   4118  HG3 LYS A 256      11.582  25.524   5.581  1.00 97.75           H  
ATOM   4119  CD  LYS A 256      13.189  24.378   4.731  1.00 97.75           C  
ATOM   4120  HD2 LYS A 256      14.191  24.047   5.004  1.00 97.75           H  
ATOM   4121  HD3 LYS A 256      12.554  23.506   4.578  1.00 97.75           H  
ATOM   4122  CE  LYS A 256      13.250  25.209   3.447  1.00 97.75           C  
ATOM   4123  HE2 LYS A 256      12.283  25.691   3.299  1.00 97.75           H  
ATOM   4124  HE3 LYS A 256      14.000  25.990   3.573  1.00 97.75           H  
ATOM   4125  NZ  LYS A 256      13.570  24.353   2.282  1.00 97.75           N  
ATOM   4126  HZ1 LYS A 256      14.379  23.780   2.472  1.00 97.75           H  
ATOM   4127  HZ2 LYS A 256      13.737  24.903   1.451  1.00 97.75           H  
ATOM   4128  HZ3 LYS A 256      12.811  23.711   2.103  1.00 97.75           H  
ATOM   4129  N   LYS A 257      12.505  24.202  10.394  1.00 97.69           N  
ATOM   4130  H   LYS A 257      13.261  24.864  10.290  1.00 97.69           H  
ATOM   4131  CA  LYS A 257      12.417  23.372  11.608  1.00 97.69           C  
ATOM   4132  HA  LYS A 257      12.135  22.365  11.299  1.00 97.69           H  
ATOM   4133  C   LYS A 257      11.270  23.816  12.520  1.00 97.69           C  
ATOM   4134  CB  LYS A 257      13.757  23.284  12.369  1.00 97.69           C  
ATOM   4135  HB2 LYS A 257      13.569  22.762  13.307  1.00 97.69           H  
ATOM   4136  HB3 LYS A 257      14.122  24.283  12.608  1.00 97.69           H  
ATOM   4137  O   LYS A 257      10.487  22.974  12.936  1.00 97.69           O  
ATOM   4138  CG  LYS A 257      14.836  22.505  11.592  1.00 97.69           C  
ATOM   4139  HG2 LYS A 257      15.247  23.144  10.809  1.00 97.69           H  
ATOM   4140  HG3 LYS A 257      14.366  21.643  11.121  1.00 97.69           H  
ATOM   4141  CD  LYS A 257      15.979  21.982  12.485  1.00 97.69           C  
ATOM   4142  HD2 LYS A 257      16.524  22.816  12.928  1.00 97.69           H  
ATOM   4143  HD3 LYS A 257      15.547  21.374  13.280  1.00 97.69           H  
ATOM   4144  CE  LYS A 257      16.926  21.112  11.640  1.00 97.69           C  
ATOM   4145  HE2 LYS A 257      17.509  21.751  10.976  1.00 97.69           H  
ATOM   4146  HE3 LYS A 257      16.314  20.465  11.012  1.00 97.69           H  
ATOM   4147  NZ  LYS A 257      17.826  20.243  12.443  1.00 97.69           N  
ATOM   4148  HZ1 LYS A 257      17.298  19.693  13.105  1.00 97.69           H  
ATOM   4149  HZ2 LYS A 257      18.557  20.753  12.917  1.00 97.69           H  
ATOM   4150  HZ3 LYS A 257      18.235  19.554  11.827  1.00 97.69           H  
ATOM   4151  N   GLU A 258      11.128  25.115  12.779  1.00 97.88           N  
ATOM   4152  H   GLU A 258      11.773  25.773  12.365  1.00 97.88           H  
ATOM   4153  CA  GLU A 258      10.041  25.660  13.610  1.00 97.88           C  
ATOM   4154  HA  GLU A 258      10.022  25.143  14.569  1.00 97.88           H  
ATOM   4155  C   GLU A 258       8.670  25.460  12.948  1.00 97.88           C  
ATOM   4156  CB  GLU A 258      10.259  27.158  13.877  1.00 97.88           C  
ATOM   4157  HB2 GLU A 258       9.492  27.504  14.571  1.00 97.88           H  
ATOM   4158  HB3 GLU A 258      10.122  27.687  12.934  1.00 97.88           H  
ATOM   4159  O   GLU A 258       7.710  25.104  13.623  1.00 97.88           O  
ATOM   4160  CG  GLU A 258      11.642  27.494  14.460  1.00 97.88           C  
ATOM   4161  HG2 GLU A 258      11.761  26.956  15.400  1.00 97.88           H  
ATOM   4162  HG3 GLU A 258      12.415  27.146  13.775  1.00 97.88           H  
ATOM   4163  CD  GLU A 258      11.850  29.002  14.683  1.00 97.88           C  
ATOM   4164  OE1 GLU A 258      12.466  29.349  15.709  1.00 97.88           O  
ATOM   4165  OE2 GLU A 258      11.451  29.798  13.796  1.00 97.88           O  
ATOM   4166  N   PHE A 259       8.590  25.610  11.619  1.00 98.25           N  
ATOM   4167  H   PHE A 259       9.404  25.952  11.130  1.00 98.25           H  
ATOM   4168  CA  PHE A 259       7.391  25.311  10.833  1.00 98.25           C  
ATOM   4169  HA  PHE A 259       6.571  25.944  11.175  1.00 98.25           H  
ATOM   4170  C   PHE A 259       6.951  23.857  11.025  1.00 98.25           C  
ATOM   4171  CB  PHE A 259       7.662  25.617   9.352  1.00 98.25           C  
ATOM   4172  HB2 PHE A 259       8.510  25.022   9.013  1.00 98.25           H  
ATOM   4173  HB3 PHE A 259       7.945  26.665   9.255  1.00 98.25           H  
ATOM   4174  O   PHE A 259       5.779  23.610  11.292  1.00 98.25           O  
ATOM   4175  CG  PHE A 259       6.487  25.339   8.432  1.00 98.25           C  
ATOM   4176  CD1 PHE A 259       6.254  24.036   7.947  1.00 98.25           C  
ATOM   4177  HD1 PHE A 259       6.908  23.223   8.228  1.00 98.25           H  
ATOM   4178  CD2 PHE A 259       5.625  26.384   8.050  1.00 98.25           C  
ATOM   4179  HD2 PHE A 259       5.794  27.389   8.408  1.00 98.25           H  
ATOM   4180  CE1 PHE A 259       5.163  23.779   7.099  1.00 98.25           C  
ATOM   4181  HE1 PHE A 259       4.987  22.780   6.728  1.00 98.25           H  
ATOM   4182  CE2 PHE A 259       4.539  26.125   7.194  1.00 98.25           C  
ATOM   4183  HE2 PHE A 259       3.880  26.926   6.894  1.00 98.25           H  
ATOM   4184  CZ  PHE A 259       4.303  24.824   6.725  1.00 98.25           C  
ATOM   4185  HZ  PHE A 259       3.466  24.630   6.071  1.00 98.25           H  
ATOM   4186  N   LEU A 260       7.885  22.901  10.949  1.00 98.31           N  
ATOM   4187  H   LEU A 260       8.832  23.163  10.716  1.00 98.31           H  
ATOM   4188  CA  LEU A 260       7.592  21.489  11.200  1.00 98.31           C  
ATOM   4189  HA  LEU A 260       6.719  21.207  10.611  1.00 98.31           H  
ATOM   4190  C   LEU A 260       7.202  21.225  12.660  1.00 98.31           C  
ATOM   4191  CB  LEU A 260       8.782  20.620  10.762  1.00 98.31           C  
ATOM   4192  HB2 LEU A 260       9.696  21.036  11.185  1.00 98.31           H  
ATOM   4193  HB3 LEU A 260       8.654  19.619  11.173  1.00 98.31           H  
ATOM   4194  O   LEU A 260       6.244  20.494  12.887  1.00 98.31           O  
ATOM   4195  CG  LEU A 260       8.927  20.502   9.235  1.00 98.31           C  
ATOM   4196  HG  LEU A 260       8.969  21.494   8.784  1.00 98.31           H  
ATOM   4197  CD1 LEU A 260      10.223  19.771   8.906  1.00 98.31           C  
ATOM   4198 HD11 LEU A 260      11.053  20.301   9.372  1.00 98.31           H  
ATOM   4199 HD12 LEU A 260      10.179  18.757   9.302  1.00 98.31           H  
ATOM   4200 HD13 LEU A 260      10.370  19.733   7.826  1.00 98.31           H  
ATOM   4201  CD2 LEU A 260       7.772  19.730   8.603  1.00 98.31           C  
ATOM   4202 HD21 LEU A 260       7.988  19.513   7.557  1.00 98.31           H  
ATOM   4203 HD22 LEU A 260       6.855  20.318   8.647  1.00 98.31           H  
ATOM   4204 HD23 LEU A 260       7.613  18.789   9.130  1.00 98.31           H  
ATOM   4205  N   ARG A 261       7.851  21.865  13.644  1.00 97.81           N  
ATOM   4206  H   ARG A 261       8.638  22.449  13.396  1.00 97.81           H  
ATOM   4207  CA  ARG A 261       7.441  21.763  15.059  1.00 97.81           C  
ATOM   4208  HA  ARG A 261       7.378  20.709  15.332  1.00 97.81           H  
ATOM   4209  C   ARG A 261       6.025  22.276  15.300  1.00 97.81           C  
ATOM   4210  CB  ARG A 261       8.423  22.492  15.997  1.00 97.81           C  
ATOM   4211  HB2 ARG A 261       8.516  23.534  15.692  1.00 97.81           H  
ATOM   4212  HB3 ARG A 261       7.991  22.485  16.998  1.00 97.81           H  
ATOM   4213  O   ARG A 261       5.270  21.630  16.017  1.00 97.81           O  
ATOM   4214  CG  ARG A 261       9.826  21.876  16.102  1.00 97.81           C  
ATOM   4215  HG2 ARG A 261      10.410  22.119  15.214  1.00 97.81           H  
ATOM   4216  HG3 ARG A 261      10.328  22.305  16.969  1.00 97.81           H  
ATOM   4217  CD  ARG A 261       9.768  20.357  16.248  1.00 97.81           C  
ATOM   4218  HD2 ARG A 261       9.088  20.095  17.059  1.00 97.81           H  
ATOM   4219  HD3 ARG A 261       9.378  19.940  15.319  1.00 97.81           H  
ATOM   4220  NE  ARG A 261      11.086  19.763  16.511  1.00 97.81           N  
ATOM   4221  HE  ARG A 261      11.820  20.350  16.880  1.00 97.81           H  
ATOM   4222  NH1 ARG A 261      10.448  17.618  15.994  1.00 97.81           N  
ATOM   4223 HH11 ARG A 261       9.487  17.881  15.829  1.00 97.81           H  
ATOM   4224 HH12 ARG A 261      10.741  16.652  15.973  1.00 97.81           H  
ATOM   4225  NH2 ARG A 261      12.501  17.983  16.691  1.00 97.81           N  
ATOM   4226 HH21 ARG A 261      12.536  16.974  16.660  1.00 97.81           H  
ATOM   4227 HH22 ARG A 261      13.209  18.494  17.199  1.00 97.81           H  
ATOM   4228  CZ  ARG A 261      11.337  18.473  16.391  1.00 97.81           C  
ATOM   4229  N   LEU A 262       5.642  23.392  14.680  1.00 98.06           N  
ATOM   4230  H   LEU A 262       6.324  23.907  14.141  1.00 98.06           H  
ATOM   4231  CA  LEU A 262       4.261  23.866  14.729  1.00 98.06           C  
ATOM   4232  HA  LEU A 262       3.955  23.899  15.774  1.00 98.06           H  
ATOM   4233  C   LEU A 262       3.327  22.879  14.015  1.00 98.06           C  
ATOM   4234  CB  LEU A 262       4.183  25.290  14.149  1.00 98.06           C  
ATOM   4235  HB2 LEU A 262       4.542  25.271  13.120  1.00 98.06           H  
ATOM   4236  HB3 LEU A 262       4.848  25.934  14.724  1.00 98.06           H  
ATOM   4237  O   LEU A 262       2.297  22.512  14.575  1.00 98.06           O  
ATOM   4238  CG  LEU A 262       2.765  25.897  14.164  1.00 98.06           C  
ATOM   4239  HG  LEU A 262       2.108  25.302  13.531  1.00 98.06           H  
ATOM   4240  CD1 LEU A 262       2.162  25.976  15.568  1.00 98.06           C  
ATOM   4241 HD11 LEU A 262       1.210  26.506  15.534  1.00 98.06           H  
ATOM   4242 HD12 LEU A 262       1.977  24.975  15.958  1.00 98.06           H  
ATOM   4243 HD13 LEU A 262       2.838  26.507  16.238  1.00 98.06           H  
ATOM   4244  CD2 LEU A 262       2.812  27.316  13.597  1.00 98.06           C  
ATOM   4245 HD21 LEU A 262       3.422  27.952  14.238  1.00 98.06           H  
ATOM   4246 HD22 LEU A 262       3.237  27.298  12.593  1.00 98.06           H  
ATOM   4247 HD23 LEU A 262       1.801  27.719  13.547  1.00 98.06           H  
ATOM   4248  N   ALA A 263       3.703  22.401  12.826  1.00 98.19           N  
ATOM   4249  H   ALA A 263       4.564  22.736  12.419  1.00 98.19           H  
ATOM   4250  CA  ALA A 263       2.896  21.473  12.042  1.00 98.19           C  
ATOM   4251  HA  ALA A 263       1.930  21.946  11.867  1.00 98.19           H  
ATOM   4252  C   ALA A 263       2.621  20.145  12.764  1.00 98.19           C  
ATOM   4253  CB  ALA A 263       3.546  21.254  10.677  1.00 98.19           C  
ATOM   4254  HB1 ALA A 263       4.497  20.735  10.797  1.00 98.19           H  
ATOM   4255  HB2 ALA A 263       3.708  22.211  10.180  1.00 98.19           H  
ATOM   4256  HB3 ALA A 263       2.882  20.643  10.067  1.00 98.19           H  
ATOM   4257  O   ALA A 263       1.498  19.659  12.696  1.00 98.19           O  
ATOM   4258  N   GLN A 264       3.587  19.616  13.522  1.00 97.50           N  
ATOM   4259  H   GLN A 264       4.499  20.049  13.491  1.00 97.50           H  
ATOM   4260  CA  GLN A 264       3.432  18.423  14.364  1.00 97.50           C  
ATOM   4261  HA  GLN A 264       3.176  17.574  13.731  1.00 97.50           H  
ATOM   4262  C   GLN A 264       2.302  18.543  15.404  1.00 97.50           C  
ATOM   4263  CB  GLN A 264       4.771  18.128  15.064  1.00 97.50           C  
ATOM   4264  HB2 GLN A 264       5.185  19.053  15.466  1.00 97.50           H  
ATOM   4265  HB3 GLN A 264       4.601  17.444  15.896  1.00 97.50           H  
ATOM   4266  O   GLN A 264       1.747  17.529  15.815  1.00 97.50           O  
ATOM   4267  CG  GLN A 264       5.777  17.467  14.111  1.00 97.50           C  
ATOM   4268  HG2 GLN A 264       5.867  18.037  13.186  1.00 97.50           H  
ATOM   4269  HG3 GLN A 264       5.392  16.482  13.850  1.00 97.50           H  
ATOM   4270  CD  GLN A 264       7.170  17.297  14.711  1.00 97.50           C  
ATOM   4271  NE2 GLN A 264       7.872  16.266  14.313  1.00 97.50           N  
ATOM   4272 HE21 GLN A 264       8.747  16.039  14.764  1.00 97.50           H  
ATOM   4273 HE22 GLN A 264       7.501  15.638  13.615  1.00 97.50           H  
ATOM   4274  OE1 GLN A 264       7.669  18.073  15.519  1.00 97.50           O  
ATOM   4275  N   THR A 265       1.924  19.763  15.807  1.00 97.19           N  
ATOM   4276  H   THR A 265       2.414  20.561  15.429  1.00 97.19           H  
ATOM   4277  CA  THR A 265       0.807  20.004  16.745  1.00 97.19           C  
ATOM   4278  HA  THR A 265       0.743  19.156  17.426  1.00 97.19           H  
ATOM   4279  C   THR A 265      -0.563  20.109  16.066  1.00 97.19           C  
ATOM   4280  CB  THR A 265       1.040  21.256  17.610  1.00 97.19           C  
ATOM   4281  HB  THR A 265       0.285  21.266  18.397  1.00 97.19           H  
ATOM   4282  O   THR A 265      -1.585  20.217  16.744  1.00 97.19           O  
ATOM   4283  CG2 THR A 265       2.411  21.280  18.283  1.00 97.19           C  
ATOM   4284 HG21 THR A 265       3.199  21.352  17.534  1.00 97.19           H  
ATOM   4285 HG22 THR A 265       2.548  20.369  18.865  1.00 97.19           H  
ATOM   4286 HG23 THR A 265       2.473  22.142  18.948  1.00 97.19           H  
ATOM   4287  OG1 THR A 265       0.905  22.451  16.872  1.00 97.19           O  
ATOM   4288  HG1 THR A 265       1.471  22.401  16.098  1.00 97.19           H  
ATOM   4289  N   LEU A 266      -0.611  20.119  14.730  1.00 97.56           N  
ATOM   4290  H   LEU A 266       0.237  19.927  14.214  1.00 97.56           H  
ATOM   4291  CA  LEU A 266      -1.838  20.345  13.971  1.00 97.56           C  
ATOM   4292  HA  LEU A 266      -2.462  21.034  14.540  1.00 97.56           H  
ATOM   4293  C   LEU A 266      -2.639  19.055  13.801  1.00 97.56           C  
ATOM   4294  CB  LEU A 266      -1.537  20.996  12.612  1.00 97.56           C  
ATOM   4295  HB2 LEU A 266      -2.477  21.180  12.092  1.00 97.56           H  
ATOM   4296  HB3 LEU A 266      -0.959  20.287  12.019  1.00 97.56           H  
ATOM   4297  O   LEU A 266      -2.106  17.953  13.651  1.00 97.56           O  
ATOM   4298  CG  LEU A 266      -0.756  22.315  12.708  1.00 97.56           C  
ATOM   4299  HG  LEU A 266       0.182  22.137  13.234  1.00 97.56           H  
ATOM   4300  CD1 LEU A 266      -0.421  22.830  11.313  1.00 97.56           C  
ATOM   4301 HD11 LEU A 266      -0.006  22.025  10.707  1.00 97.56           H  
ATOM   4302 HD12 LEU A 266       0.331  23.613  11.411  1.00 97.56           H  
ATOM   4303 HD13 LEU A 266      -1.315  23.221  10.829  1.00 97.56           H  
ATOM   4304  CD2 LEU A 266      -1.517  23.421  13.439  1.00 97.56           C  
ATOM   4305 HD21 LEU A 266      -2.495  23.568  12.979  1.00 97.56           H  
ATOM   4306 HD22 LEU A 266      -1.636  23.140  14.486  1.00 97.56           H  
ATOM   4307 HD23 LEU A 266      -0.941  24.345  13.399  1.00 97.56           H  
ATOM   4308  N   ARG A 267      -3.963  19.208  13.770  1.00 94.94           N  
ATOM   4309  H   ARG A 267      -4.331  20.148  13.795  1.00 94.94           H  
ATOM   4310  CA  ARG A 267      -4.885  18.088  13.602  1.00 94.94           C  
ATOM   4311  HA  ARG A 267      -4.639  17.346  14.362  1.00 94.94           H  
ATOM   4312  C   ARG A 267      -4.676  17.442  12.229  1.00 94.94           C  
ATOM   4313  CB  ARG A 267      -6.308  18.593  13.848  1.00 94.94           C  
ATOM   4314  HB2 ARG A 267      -6.569  19.329  13.088  1.00 94.94           H  
ATOM   4315  HB3 ARG A 267      -6.323  19.093  14.816  1.00 94.94           H  
ATOM   4316  O   ARG A 267      -4.622  18.132  11.214  1.00 94.94           O  
ATOM   4317  CG  ARG A 267      -7.354  17.472  13.871  1.00 94.94           C  
ATOM   4318  HG2 ARG A 267      -7.418  16.988  12.897  1.00 94.94           H  
ATOM   4319  HG3 ARG A 267      -7.068  16.735  14.621  1.00 94.94           H  
ATOM   4320  CD  ARG A 267      -8.713  18.078  14.240  1.00 94.94           C  
ATOM   4321  HD2 ARG A 267      -9.078  18.686  13.411  1.00 94.94           H  
ATOM   4322  HD3 ARG A 267      -8.583  18.735  15.100  1.00 94.94           H  
ATOM   4323  NE  ARG A 267      -9.687  17.041  14.613  1.00 94.94           N  
ATOM   4324  HE  ARG A 267      -9.547  16.592  15.506  1.00 94.94           H  
ATOM   4325  NH1 ARG A 267     -11.046  17.045  12.740  1.00 94.94           N  
ATOM   4326 HH11 ARG A 267     -10.423  17.663  12.240  1.00 94.94           H  
ATOM   4327 HH12 ARG A 267     -11.697  16.453  12.245  1.00 94.94           H  
ATOM   4328  NH2 ARG A 267     -11.480  15.680  14.401  1.00 94.94           N  
ATOM   4329 HH21 ARG A 267     -11.224  15.167  15.233  1.00 94.94           H  
ATOM   4330 HH22 ARG A 267     -12.071  15.224  13.721  1.00 94.94           H  
ATOM   4331  CZ  ARG A 267     -10.723  16.612  13.922  1.00 94.94           C  
ATOM   4332  N   HIS A 268      -4.570  16.114  12.229  1.00 96.62           N  
ATOM   4333  H   HIS A 268      -4.628  15.650  13.124  1.00 96.62           H  
ATOM   4334  CA  HIS A 268      -4.241  15.278  11.065  1.00 96.62           C  
ATOM   4335  HA  HIS A 268      -4.203  14.256  11.442  1.00 96.62           H  
ATOM   4336  C   HIS A 268      -2.831  15.474  10.469  1.00 96.62           C  
ATOM   4337  CB  HIS A 268      -5.384  15.285  10.030  1.00 96.62           C  
ATOM   4338  HB2 HIS A 268      -5.479  16.282   9.600  1.00 96.62           H  
ATOM   4339  HB3 HIS A 268      -5.138  14.602   9.218  1.00 96.62           H  
ATOM   4340  O   HIS A 268      -2.566  15.008   9.361  1.00 96.62           O  
ATOM   4341  CG  HIS A 268      -6.728  14.865  10.581  1.00 96.62           C  
ATOM   4342  CD2 HIS A 268      -6.953  13.839  11.457  1.00 96.62           C  
ATOM   4343  HD2 HIS A 268      -6.216  13.169  11.875  1.00 96.62           H  
ATOM   4344  ND1 HIS A 268      -7.955  15.448  10.249  1.00 96.62           N  
ATOM   4345  CE1 HIS A 268      -8.879  14.746  10.919  1.00 96.62           C  
ATOM   4346  HE1 HIS A 268      -9.944  14.925  10.894  1.00 96.62           H  
ATOM   4347  NE2 HIS A 268      -8.312  13.791  11.663  1.00 96.62           N  
ATOM   4348  HE2 HIS A 268      -8.835  13.152  12.244  1.00 96.62           H  
ATOM   4349  N   TYR A 269      -1.877  16.059  11.209  1.00 97.94           N  
ATOM   4350  H   TYR A 269      -2.102  16.459  12.108  1.00 97.94           H  
ATOM   4351  CA  TYR A 269      -0.458  15.959  10.841  1.00 97.94           C  
ATOM   4352  HA  TYR A 269      -0.316  16.443   9.874  1.00 97.94           H  
ATOM   4353  C   TYR A 269      -0.012  14.496  10.695  1.00 97.94           C  
ATOM   4354  CB  TYR A 269       0.433  16.696  11.842  1.00 97.94           C  
ATOM   4355  HB2 TYR A 269       0.265  16.298  12.843  1.00 97.94           H  
ATOM   4356  HB3 TYR A 269       0.145  17.747  11.847  1.00 97.94           H  
ATOM   4357  O   TYR A 269      -0.310  13.653  11.540  1.00 97.94           O  
ATOM   4358  CG  TYR A 269       1.907  16.568  11.489  1.00 97.94           C  
ATOM   4359  CD1 TYR A 269       2.687  15.563  12.092  1.00 97.94           C  
ATOM   4360  HD1 TYR A 269       2.253  14.929  12.851  1.00 97.94           H  
ATOM   4361  CD2 TYR A 269       2.473  17.393  10.498  1.00 97.94           C  
ATOM   4362  HD2 TYR A 269       1.879  18.176  10.051  1.00 97.94           H  
ATOM   4363  CE1 TYR A 269       4.031  15.389  11.710  1.00 97.94           C  
ATOM   4364  HE1 TYR A 269       4.635  14.629  12.184  1.00 97.94           H  
ATOM   4365  CE2 TYR A 269       3.812  17.208  10.099  1.00 97.94           C  
ATOM   4366  HE2 TYR A 269       4.257  17.830   9.336  1.00 97.94           H  
ATOM   4367  OH  TYR A 269       5.885  16.033  10.336  1.00 97.94           O  
ATOM   4368  HH  TYR A 269       6.354  15.501  10.982  1.00 97.94           H  
ATOM   4369  CZ  TYR A 269       4.595  16.212  10.714  1.00 97.94           C  
ATOM   4370  N   GLY A 270       0.700  14.190   9.607  1.00 96.94           N  
ATOM   4371  H   GLY A 270       0.911  14.934   8.957  1.00 96.94           H  
ATOM   4372  CA  GLY A 270       1.181  12.839   9.304  1.00 96.94           C  
ATOM   4373  HA2 GLY A 270       1.984  12.909   8.570  1.00 96.94           H  
ATOM   4374  HA3 GLY A 270       1.586  12.396  10.214  1.00 96.94           H  
ATOM   4375  C   GLY A 270       0.126  11.873   8.749  1.00 96.94           C  
ATOM   4376  O   GLY A 270       0.479  10.740   8.429  1.00 96.94           O  
ATOM   4377  N   TYR A 271      -1.136  12.289   8.588  1.00 97.44           N  
ATOM   4378  H   TYR A 271      -1.384  13.238   8.829  1.00 97.44           H  
ATOM   4379  CA  TYR A 271      -2.166  11.436   7.993  1.00 97.44           C  
ATOM   4380  HA  TYR A 271      -1.997  10.419   8.347  1.00 97.44           H  
ATOM   4381  C   TYR A 271      -2.052  11.399   6.456  1.00 97.44           C  
ATOM   4382  CB  TYR A 271      -3.585  11.838   8.448  1.00 97.44           C  
ATOM   4383  HB2 TYR A 271      -3.710  12.912   8.308  1.00 97.44           H  
ATOM   4384  HB3 TYR A 271      -4.296  11.356   7.778  1.00 97.44           H  
ATOM   4385  O   TYR A 271      -1.575  12.329   5.800  1.00 97.44           O  
ATOM   4386  CG  TYR A 271      -3.983  11.472   9.877  1.00 97.44           C  
ATOM   4387  CD1 TYR A 271      -5.129  10.683  10.121  1.00 97.44           C  
ATOM   4388  HD1 TYR A 271      -5.698  10.275   9.298  1.00 97.44           H  
ATOM   4389  CD2 TYR A 271      -3.239  11.946  10.974  1.00 97.44           C  
ATOM   4390  HD2 TYR A 271      -2.355  12.545  10.811  1.00 97.44           H  
ATOM   4391  CE1 TYR A 271      -5.549  10.416  11.439  1.00 97.44           C  
ATOM   4392  HE1 TYR A 271      -6.431   9.827  11.641  1.00 97.44           H  
ATOM   4393  CE2 TYR A 271      -3.652  11.688  12.293  1.00 97.44           C  
ATOM   4394  HE2 TYR A 271      -3.082  12.082  13.121  1.00 97.44           H  
ATOM   4395  OH  TYR A 271      -5.276  10.773  13.792  1.00 97.44           O  
ATOM   4396  HH  TYR A 271      -4.728  11.199  14.455  1.00 97.44           H  
ATOM   4397  CZ  TYR A 271      -4.822  10.938  12.527  1.00 97.44           C  
ATOM   4398  N   LEU A 272      -2.538  10.307   5.873  1.00 97.56           N  
ATOM   4399  H   LEU A 272      -2.886   9.588   6.491  1.00 97.56           H  
ATOM   4400  CA  LEU A 272      -2.854  10.163   4.454  1.00 97.56           C  
ATOM   4401  HA  LEU A 272      -2.380  10.959   3.880  1.00 97.56           H  
ATOM   4402  C   LEU A 272      -4.370  10.306   4.292  1.00 97.56           C  
ATOM   4403  CB  LEU A 272      -2.327   8.798   3.968  1.00 97.56           C  
ATOM   4404  HB2 LEU A 272      -2.349   8.092   4.798  1.00 97.56           H  
ATOM   4405  HB3 LEU A 272      -2.987   8.403   3.196  1.00 97.56           H  
ATOM   4406  O   LEU A 272      -5.124   9.460   4.778  1.00 97.56           O  
ATOM   4407  CG  LEU A 272      -0.899   8.900   3.402  1.00 97.56           C  
ATOM   4408  HG  LEU A 272      -0.339   9.668   3.935  1.00 97.56           H  
ATOM   4409  CD1 LEU A 272      -0.147   7.578   3.544  1.00 97.56           C  
ATOM   4410 HD11 LEU A 272       0.058   7.402   4.600  1.00 97.56           H  
ATOM   4411 HD12 LEU A 272       0.806   7.629   3.017  1.00 97.56           H  
ATOM   4412 HD13 LEU A 272      -0.750   6.761   3.147  1.00 97.56           H  
ATOM   4413  CD2 LEU A 272      -0.938   9.255   1.914  1.00 97.56           C  
ATOM   4414 HD21 LEU A 272      -1.384   8.439   1.345  1.00 97.56           H  
ATOM   4415 HD22 LEU A 272       0.070   9.439   1.542  1.00 97.56           H  
ATOM   4416 HD23 LEU A 272      -1.545  10.148   1.762  1.00 97.56           H  
ATOM   4417  N   ARG A 273      -4.811  11.380   3.628  1.00 96.44           N  
ATOM   4418  H   ARG A 273      -4.130  12.017   3.240  1.00 96.44           H  
ATOM   4419  CA  ARG A 273      -6.227  11.642   3.343  1.00 96.44           C  
ATOM   4420  HA  ARG A 273      -6.833  11.179   4.123  1.00 96.44           H  
ATOM   4421  C   ARG A 273      -6.621  11.000   2.013  1.00 96.44           C  
ATOM   4422  CB  ARG A 273      -6.488  13.154   3.392  1.00 96.44           C  
ATOM   4423  HB2 ARG A 273      -5.979  13.631   2.555  1.00 96.44           H  
ATOM   4424  HB3 ARG A 273      -6.077  13.549   4.321  1.00 96.44           H  
ATOM   4425  O   ARG A 273      -5.911  11.133   1.017  1.00 96.44           O  
ATOM   4426  CG  ARG A 273      -7.981  13.502   3.331  1.00 96.44           C  
ATOM   4427  HG2 ARG A 273      -8.374  13.250   2.346  1.00 96.44           H  
ATOM   4428  HG3 ARG A 273      -8.521  12.928   4.083  1.00 96.44           H  
ATOM   4429  CD  ARG A 273      -8.197  14.999   3.594  1.00 96.44           C  
ATOM   4430  HD2 ARG A 273      -7.635  15.566   2.852  1.00 96.44           H  
ATOM   4431  HD3 ARG A 273      -7.819  15.247   4.585  1.00 96.44           H  
ATOM   4432  NE  ARG A 273      -9.629  15.333   3.524  1.00 96.44           N  
ATOM   4433  HE  ARG A 273     -10.256  14.636   3.901  1.00 96.44           H  
ATOM   4434  NH1 ARG A 273      -9.472  17.417   2.559  1.00 96.44           N  
ATOM   4435 HH11 ARG A 273      -8.566  17.553   2.984  1.00 96.44           H  
ATOM   4436 HH12 ARG A 273      -9.878  18.194   2.057  1.00 96.44           H  
ATOM   4437  NH2 ARG A 273     -11.446  16.395   2.681  1.00 96.44           N  
ATOM   4438 HH21 ARG A 273     -12.006  15.607   2.973  1.00 96.44           H  
ATOM   4439 HH22 ARG A 273     -11.852  17.178   2.188  1.00 96.44           H  
ATOM   4440  CZ  ARG A 273     -10.167  16.379   2.925  1.00 96.44           C  
ATOM   4441  N   PHE A 274      -7.750  10.305   2.008  1.00 97.12           N  
ATOM   4442  H   PHE A 274      -8.280  10.249   2.866  1.00 97.12           H  
ATOM   4443  CA  PHE A 274      -8.305   9.629   0.841  1.00 97.12           C  
ATOM   4444  HA  PHE A 274      -7.520   9.493   0.097  1.00 97.12           H  
ATOM   4445  C   PHE A 274      -9.401  10.460   0.168  1.00 97.12           C  
ATOM   4446  CB  PHE A 274      -8.797   8.234   1.255  1.00 97.12           C  
ATOM   4447  HB2 PHE A 274      -9.571   8.340   2.016  1.00 97.12           H  
ATOM   4448  HB3 PHE A 274      -9.258   7.741   0.399  1.00 97.12           H  
ATOM   4449  O   PHE A 274      -9.870  11.476   0.686  1.00 97.12           O  
ATOM   4450  CG  PHE A 274      -7.685   7.341   1.767  1.00 97.12           C  
ATOM   4451  CD1 PHE A 274      -6.759   6.800   0.862  1.00 97.12           C  
ATOM   4452  HD1 PHE A 274      -6.855   7.009  -0.193  1.00 97.12           H  
ATOM   4453  CD2 PHE A 274      -7.534   7.091   3.142  1.00 97.12           C  
ATOM   4454  HD2 PHE A 274      -8.223   7.526   3.850  1.00 97.12           H  
ATOM   4455  CE1 PHE A 274      -5.692   6.016   1.325  1.00 97.12           C  
ATOM   4456  HE1 PHE A 274      -4.977   5.634   0.611  1.00 97.12           H  
ATOM   4457  CE2 PHE A 274      -6.470   6.302   3.606  1.00 97.12           C  
ATOM   4458  HE2 PHE A 274      -6.359   6.131   4.667  1.00 97.12           H  
ATOM   4459  CZ  PHE A 274      -5.545   5.760   2.698  1.00 97.12           C  
ATOM   4460  HZ  PHE A 274      -4.718   5.166   3.058  1.00 97.12           H  
ATOM   4461  N   ASP A 275      -9.810  10.000  -1.006  1.00 95.88           N  
ATOM   4462  H   ASP A 275      -9.375   9.164  -1.370  1.00 95.88           H  
ATOM   4463  CA  ASP A 275     -10.911  10.551  -1.775  1.00 95.88           C  
ATOM   4464  HA  ASP A 275     -10.758  11.626  -1.869  1.00 95.88           H  
ATOM   4465  C   ASP A 275     -12.254  10.335  -1.070  1.00 95.88           C  
ATOM   4466  CB  ASP A 275     -10.905   9.932  -3.185  1.00 95.88           C  
ATOM   4467  HB2 ASP A 275     -11.779  10.286  -3.731  1.00 95.88           H  
ATOM   4468  HB3 ASP A 275     -10.971   8.847  -3.107  1.00 95.88           H  
ATOM   4469  O   ASP A 275     -12.427   9.420  -0.256  1.00 95.88           O  
ATOM   4470  CG  ASP A 275      -9.658  10.319  -3.982  1.00 95.88           C  
ATOM   4471  OD1 ASP A 275      -9.056  11.371  -3.676  1.00 95.88           O  
ATOM   4472  OD2 ASP A 275      -9.324   9.648  -4.982  1.00 95.88           O  
ATOM   4473  N   ALA A 276     -13.226  11.183  -1.413  1.00 95.50           N  
ATOM   4474  H   ALA A 276     -13.039  11.873  -2.127  1.00 95.50           H  
ATOM   4475  CA  ALA A 276     -14.604  10.991  -0.988  1.00 95.50           C  
ATOM   4476  HA  ALA A 276     -14.632  10.989   0.102  1.00 95.50           H  
ATOM   4477  C   ALA A 276     -15.109   9.628  -1.484  1.00 95.50           C  
ATOM   4478  CB  ALA A 276     -15.465  12.154  -1.492  1.00 95.50           C  
ATOM   4479  HB1 ALA A 276     -15.081  13.096  -1.102  1.00 95.50           H  
ATOM   4480  HB2 ALA A 276     -16.491  12.018  -1.149  1.00 95.50           H  
ATOM   4481  HB3 ALA A 276     -15.456  12.177  -2.581  1.00 95.50           H  
ATOM   4482  O   ALA A 276     -15.005   9.294  -2.664  1.00 95.50           O  
ATOM   4483  N   CYS A 277     -15.624   8.834  -0.557  1.00 96.19           N  
ATOM   4484  H   CYS A 277     -15.717   9.188   0.385  1.00 96.19           H  
ATOM   4485  CA  CYS A 277     -16.044   7.463  -0.783  1.00 96.19           C  
ATOM   4486  HA  CYS A 277     -16.403   7.362  -1.807  1.00 96.19           H  
ATOM   4487  C   CYS A 277     -17.236   7.131   0.127  1.00 96.19           C  
ATOM   4488  CB  CYS A 277     -14.813   6.552  -0.621  1.00 96.19           C  
ATOM   4489  HB2 CYS A 277     -14.091   6.814  -1.395  1.00 96.19           H  
ATOM   4490  HB3 CYS A 277     -15.105   5.513  -0.769  1.00 96.19           H  
ATOM   4491  O   CYS A 277     -17.910   8.032   0.629  1.00 96.19           O  
ATOM   4492  SG  CYS A 277     -14.013   6.728   1.000  1.00 96.19           S  
ATOM   4493  HG  CYS A 277     -13.550   7.962   0.777  1.00 96.19           H  
ATOM   4494  N   VAL A 278     -17.560   5.848   0.278  1.00 96.12           N  
ATOM   4495  H   VAL A 278     -16.961   5.135  -0.112  1.00 96.12           H  
ATOM   4496  CA  VAL A 278     -18.810   5.410   0.909  1.00 96.12           C  
ATOM   4497  HA  VAL A 278     -19.295   6.252   1.403  1.00 96.12           H  
ATOM   4498  C   VAL A 278     -18.523   4.359   1.976  1.00 96.12           C  
ATOM   4499  CB  VAL A 278     -19.768   4.886  -0.176  1.00 96.12           C  
ATOM   4500  HB  VAL A 278     -19.294   4.071  -0.722  1.00 96.12           H  
ATOM   4501  O   VAL A 278     -17.761   3.431   1.720  1.00 96.12           O  
ATOM   4502  CG1 VAL A 278     -21.061   4.371   0.437  1.00 96.12           C  
ATOM   4503 HG11 VAL A 278     -21.498   5.163   1.045  1.00 96.12           H  
ATOM   4504 HG12 VAL A 278     -21.761   4.084  -0.347  1.00 96.12           H  
ATOM   4505 HG13 VAL A 278     -20.869   3.497   1.059  1.00 96.12           H  
ATOM   4506  CG2 VAL A 278     -20.154   5.987  -1.175  1.00 96.12           C  
ATOM   4507 HG21 VAL A 278     -19.277   6.324  -1.728  1.00 96.12           H  
ATOM   4508 HG22 VAL A 278     -20.881   5.604  -1.892  1.00 96.12           H  
ATOM   4509 HG23 VAL A 278     -20.590   6.833  -0.644  1.00 96.12           H  
ATOM   4510  N   ALA A 279     -19.151   4.467   3.146  1.00 95.94           N  
ATOM   4511  H   ALA A 279     -19.779   5.245   3.285  1.00 95.94           H  
ATOM   4512  CA  ALA A 279     -19.101   3.458   4.205  1.00 95.94           C  
ATOM   4513  HA  ALA A 279     -18.463   2.638   3.876  1.00 95.94           H  
ATOM   4514  C   ALA A 279     -20.489   2.853   4.487  1.00 95.94           C  
ATOM   4515  CB  ALA A 279     -18.452   4.067   5.454  1.00 95.94           C  
ATOM   4516  HB1 ALA A 279     -19.045   4.910   5.809  1.00 95.94           H  
ATOM   4517  HB2 ALA A 279     -18.392   3.318   6.243  1.00 95.94           H  
ATOM   4518  HB3 ALA A 279     -17.443   4.405   5.217  1.00 95.94           H  
ATOM   4519  O   ALA A 279     -21.513   3.417   4.104  1.00 95.94           O  
ATOM   4520  N   ASP A 280     -20.530   1.703   5.162  1.00 94.06           N  
ATOM   4521  H   ASP A 280     -19.661   1.241   5.386  1.00 94.06           H  
ATOM   4522  CA  ASP A 280     -21.759   1.108   5.718  1.00 94.06           C  
ATOM   4523  HA  ASP A 280     -22.600   1.531   5.169  1.00 94.06           H  
ATOM   4524  C   ASP A 280     -22.018   1.476   7.194  1.00 94.06           C  
ATOM   4525  CB  ASP A 280     -21.783  -0.410   5.467  1.00 94.06           C  
ATOM   4526  HB2 ASP A 280     -22.775  -0.790   5.715  1.00 94.06           H  
ATOM   4527  HB3 ASP A 280     -21.621  -0.591   4.404  1.00 94.06           H  
ATOM   4528  O   ASP A 280     -22.956   0.967   7.811  1.00 94.06           O  
ATOM   4529  CG  ASP A 280     -20.743  -1.202   6.269  1.00 94.06           C  
ATOM   4530  OD1 ASP A 280     -19.991  -0.594   7.062  1.00 94.06           O  
ATOM   4531  OD2 ASP A 280     -20.622  -2.424   6.018  1.00 94.06           O  
ATOM   4532  N   PHE A 281     -21.200   2.378   7.745  1.00 88.81           N  
ATOM   4533  H   PHE A 281     -20.479   2.765   7.152  1.00 88.81           H  
ATOM   4534  CA  PHE A 281     -21.277   2.880   9.111  1.00 88.81           C  
ATOM   4535  HA  PHE A 281     -22.229   2.564   9.537  1.00 88.81           H  
ATOM   4536  C   PHE A 281     -21.177   4.419   9.125  1.00 88.81           C  
ATOM   4537  CB  PHE A 281     -20.154   2.241   9.936  1.00 88.81           C  
ATOM   4538  HB2 PHE A 281     -20.198   1.159   9.810  1.00 88.81           H  
ATOM   4539  HB3 PHE A 281     -19.193   2.582   9.550  1.00 88.81           H  
ATOM   4540  O   PHE A 281     -20.335   4.970   8.409  1.00 88.81           O  
ATOM   4541  CG  PHE A 281     -20.234   2.565  11.412  1.00 88.81           C  
ATOM   4542  CD1 PHE A 281     -19.658   3.749  11.908  1.00 88.81           C  
ATOM   4543  HD1 PHE A 281     -19.131   4.413  11.239  1.00 88.81           H  
ATOM   4544  CD2 PHE A 281     -20.941   1.715  12.280  1.00 88.81           C  
ATOM   4545  HD2 PHE A 281     -21.402   0.819  11.891  1.00 88.81           H  
ATOM   4546  CE1 PHE A 281     -19.771   4.072  13.272  1.00 88.81           C  
ATOM   4547  HE1 PHE A 281     -19.321   4.976  13.654  1.00 88.81           H  
ATOM   4548  CE2 PHE A 281     -21.062   2.041  13.643  1.00 88.81           C  
ATOM   4549  HE2 PHE A 281     -21.602   1.387  14.311  1.00 88.81           H  
ATOM   4550  CZ  PHE A 281     -20.470   3.216  14.140  1.00 88.81           C  
ATOM   4551  HZ  PHE A 281     -20.553   3.462  15.188  1.00 88.81           H  
ATOM   4552  N   PRO A 282     -21.974   5.139   9.943  1.00 84.81           N  
ATOM   4553  CA  PRO A 282     -22.981   4.630  10.887  1.00 84.81           C  
ATOM   4554  HA  PRO A 282     -22.564   3.842  11.514  1.00 84.81           H  
ATOM   4555  C   PRO A 282     -24.240   4.079  10.203  1.00 84.81           C  
ATOM   4556  CB  PRO A 282     -23.326   5.833  11.771  1.00 84.81           C  
ATOM   4557  HB2 PRO A 282     -22.607   5.901  12.587  1.00 84.81           H  
ATOM   4558  HB3 PRO A 282     -24.341   5.780  12.165  1.00 84.81           H  
ATOM   4559  O   PRO A 282     -24.991   3.331  10.821  1.00 84.81           O  
ATOM   4560  CG  PRO A 282     -23.144   7.020  10.827  1.00 84.81           C  
ATOM   4561  HG2 PRO A 282     -22.949   7.945  11.369  1.00 84.81           H  
ATOM   4562  HG3 PRO A 282     -24.023   7.126  10.190  1.00 84.81           H  
ATOM   4563  CD  PRO A 282     -21.944   6.593   9.985  1.00 84.81           C  
ATOM   4564  HD2 PRO A 282     -22.016   7.014   8.983  1.00 84.81           H  
ATOM   4565  HD3 PRO A 282     -21.020   6.913  10.465  1.00 84.81           H  
ATOM   4566  N   GLU A 283     -24.444   4.422   8.933  1.00 87.62           N  
ATOM   4567  H   GLU A 283     -23.746   4.986   8.471  1.00 87.62           H  
ATOM   4568  CA  GLU A 283     -25.566   3.987   8.105  1.00 87.62           C  
ATOM   4569  HA  GLU A 283     -26.121   3.203   8.619  1.00 87.62           H  
ATOM   4570  C   GLU A 283     -25.057   3.410   6.781  1.00 87.62           C  
ATOM   4571  CB  GLU A 283     -26.517   5.166   7.842  1.00 87.62           C  
ATOM   4572  HB2 GLU A 283     -25.946   5.996   7.425  1.00 87.62           H  
ATOM   4573  HB3 GLU A 283     -27.263   4.855   7.110  1.00 87.62           H  
ATOM   4574  O   GLU A 283     -23.938   3.695   6.345  1.00 87.62           O  
ATOM   4575  CG  GLU A 283     -27.248   5.628   9.114  1.00 87.62           C  
ATOM   4576  HG2 GLU A 283     -26.511   5.880   9.876  1.00 87.62           H  
ATOM   4577  HG3 GLU A 283     -27.851   4.801   9.488  1.00 87.62           H  
ATOM   4578  CD  GLU A 283     -28.150   6.852   8.886  1.00 87.62           C  
ATOM   4579  OE1 GLU A 283     -28.557   7.453   9.905  1.00 87.62           O  
ATOM   4580  OE2 GLU A 283     -28.414   7.195   7.711  1.00 87.62           O  
ATOM   4581  N   LYS A 284     -25.897   2.614   6.115  1.00 90.12           N  
ATOM   4582  H   LYS A 284     -26.827   2.486   6.489  1.00 90.12           H  
ATOM   4583  CA  LYS A 284     -25.572   2.038   4.810  1.00 90.12           C  
ATOM   4584  HA  LYS A 284     -24.616   1.524   4.912  1.00 90.12           H  
ATOM   4585  C   LYS A 284     -25.419   3.132   3.751  1.00 90.12           C  
ATOM   4586  CB  LYS A 284     -26.636   1.012   4.408  1.00 90.12           C  
ATOM   4587  HB2 LYS A 284     -26.834   0.347   5.249  1.00 90.12           H  
ATOM   4588  HB3 LYS A 284     -27.556   1.536   4.149  1.00 90.12           H  
ATOM   4589  O   LYS A 284     -26.249   4.029   3.659  1.00 90.12           O  
ATOM   4590  CG  LYS A 284     -26.159   0.174   3.215  1.00 90.12           C  
ATOM   4591  HG2 LYS A 284     -25.881   0.828   2.389  1.00 90.12           H  
ATOM   4592  HG3 LYS A 284     -25.286  -0.408   3.511  1.00 90.12           H  
ATOM   4593  CD  LYS A 284     -27.259  -0.774   2.734  1.00 90.12           C  
ATOM   4594  HD2 LYS A 284     -27.464  -1.498   3.523  1.00 90.12           H  
ATOM   4595  HD3 LYS A 284     -28.171  -0.212   2.533  1.00 90.12           H  
ATOM   4596  CE  LYS A 284     -26.794  -1.514   1.475  1.00 90.12           C  
ATOM   4597  HE2 LYS A 284     -25.705  -1.546   1.478  1.00 90.12           H  
ATOM   4598  HE3 LYS A 284     -27.169  -2.537   1.514  1.00 90.12           H  
ATOM   4599  NZ  LYS A 284     -27.279  -0.844   0.252  1.00 90.12           N  
ATOM   4600  HZ1 LYS A 284     -28.285  -0.757   0.233  1.00 90.12           H  
ATOM   4601  HZ2 LYS A 284     -26.925  -1.275  -0.590  1.00 90.12           H  
ATOM   4602  HZ3 LYS A 284     -26.920   0.100   0.231  1.00 90.12           H  
ATOM   4603  N   ASP A 285     -24.408   2.979   2.900  1.00 91.06           N  
ATOM   4604  H   ASP A 285     -23.718   2.274   3.116  1.00 91.06           H  
ATOM   4605  CA  ASP A 285     -24.117   3.870   1.774  1.00 91.06           C  
ATOM   4606  HA  ASP A 285     -23.165   3.506   1.389  1.00 91.06           H  
ATOM   4607  C   ASP A 285     -23.854   5.340   2.201  1.00 91.06           C  
ATOM   4608  CB  ASP A 285     -25.124   3.673   0.614  1.00 91.06           C  
ATOM   4609  HB2 ASP A 285     -24.835   4.324  -0.212  1.00 91.06           H  
ATOM   4610  HB3 ASP A 285     -26.118   3.975   0.942  1.00 91.06           H  
ATOM   4611  O   ASP A 285     -24.108   6.284   1.452  1.00 91.06           O  
ATOM   4612  CG  ASP A 285     -25.176   2.230   0.073  1.00 91.06           C  
ATOM   4613  OD1 ASP A 285     -24.116   1.658  -0.271  1.00 91.06           O  
ATOM   4614  OD2 ASP A 285     -26.285   1.643  -0.015  1.00 91.06           O  
ATOM   4615  N   CYS A 286     -23.302   5.542   3.405  1.00 91.75           N  
ATOM   4616  H   CYS A 286     -23.037   4.733   3.948  1.00 91.75           H  
ATOM   4617  CA  CYS A 286     -23.030   6.861   3.974  1.00 91.75           C  
ATOM   4618  HA  CYS A 286     -23.917   7.469   3.795  1.00 91.75           H  
ATOM   4619  C   CYS A 286     -21.787   7.528   3.336  1.00 91.75           C  
ATOM   4620  CB  CYS A 286     -22.879   6.727   5.494  1.00 91.75           C  
ATOM   4621  HB2 CYS A 286     -21.888   6.347   5.740  1.00 91.75           H  
ATOM   4622  HB3 CYS A 286     -23.627   6.032   5.877  1.00 91.75           H  
ATOM   4623  O   CYS A 286     -20.709   6.921   3.337  1.00 91.75           O  
ATOM   4624  SG  CYS A 286     -23.159   8.347   6.258  1.00 91.75           S  
ATOM   4625  HG  CYS A 286     -24.490   8.336   6.141  1.00 91.75           H  
ATOM   4626  N   PRO A 287     -21.879   8.771   2.816  1.00 93.62           N  
ATOM   4627  CA  PRO A 287     -20.732   9.478   2.244  1.00 93.62           C  
ATOM   4628  HA  PRO A 287     -20.265   8.825   1.507  1.00 93.62           H  
ATOM   4629  C   PRO A 287     -19.693   9.877   3.303  1.00 93.62           C  
ATOM   4630  CB  PRO A 287     -21.302  10.705   1.520  1.00 93.62           C  
ATOM   4631  HB2 PRO A 287     -20.778  10.896   0.583  1.00 93.62           H  
ATOM   4632  HB3 PRO A 287     -21.260  11.584   2.164  1.00 93.62           H  
ATOM   4633  O   PRO A 287     -19.993  10.621   4.242  1.00 93.62           O  
ATOM   4634  CG  PRO A 287     -22.764  10.338   1.281  1.00 93.62           C  
ATOM   4635  HG2 PRO A 287     -23.400  11.220   1.208  1.00 93.62           H  
ATOM   4636  HG3 PRO A 287     -22.848   9.724   0.383  1.00 93.62           H  
ATOM   4637  CD  PRO A 287     -23.102   9.498   2.509  1.00 93.62           C  
ATOM   4638  HD2 PRO A 287     -23.363  10.143   3.348  1.00 93.62           H  
ATOM   4639  HD3 PRO A 287     -23.931   8.834   2.265  1.00 93.62           H  
ATOM   4640  N   VAL A 288     -18.450   9.436   3.109  1.00 95.06           N  
ATOM   4641  H   VAL A 288     -18.270   8.871   2.290  1.00 95.06           H  
ATOM   4642  CA  VAL A 288     -17.324   9.673   4.023  1.00 95.06           C  
ATOM   4643  HA  VAL A 288     -17.612  10.455   4.725  1.00 95.06           H  
ATOM   4644  C   VAL A 288     -16.077  10.169   3.296  1.00 95.06           C  
ATOM   4645  CB  VAL A 288     -16.965   8.422   4.856  1.00 95.06           C  
ATOM   4646  HB  VAL A 288     -16.054   8.635   5.415  1.00 95.06           H  
ATOM   4647  O   VAL A 288     -15.846   9.878   2.123  1.00 95.06           O  
ATOM   4648  CG1 VAL A 288     -18.050   8.109   5.886  1.00 95.06           C  
ATOM   4649 HG11 VAL A 288     -17.767   7.237   6.475  1.00 95.06           H  
ATOM   4650 HG12 VAL A 288     -18.154   8.964   6.555  1.00 95.06           H  
ATOM   4651 HG13 VAL A 288     -19.002   7.909   5.394  1.00 95.06           H  
ATOM   4652  CG2 VAL A 288     -16.701   7.174   4.005  1.00 95.06           C  
ATOM   4653 HG21 VAL A 288     -15.943   7.385   3.251  1.00 95.06           H  
ATOM   4654 HG22 VAL A 288     -16.338   6.369   4.643  1.00 95.06           H  
ATOM   4655 HG23 VAL A 288     -17.620   6.857   3.512  1.00 95.06           H  
ATOM   4656  N   VAL A 289     -15.223  10.876   4.031  1.00 95.50           N  
ATOM   4657  H   VAL A 289     -15.510  11.129   4.965  1.00 95.50           H  
ATOM   4658  CA  VAL A 289     -13.807  11.046   3.692  1.00 95.50           C  
ATOM   4659  HA  VAL A 289     -13.603  10.588   2.724  1.00 95.50           H  
ATOM   4660  C   VAL A 289     -12.989  10.308   4.742  1.00 95.50           C  
ATOM   4661  CB  VAL A 289     -13.414  12.527   3.599  1.00 95.50           C  
ATOM   4662  HB  VAL A 289     -13.606  13.025   4.549  1.00 95.50           H  
ATOM   4663  O   VAL A 289     -13.160  10.545   5.936  1.00 95.50           O  
ATOM   4664  CG1 VAL A 289     -11.926  12.664   3.261  1.00 95.50           C  
ATOM   4665 HG11 VAL A 289     -11.685  12.045   2.396  1.00 95.50           H  
ATOM   4666 HG12 VAL A 289     -11.690  13.701   3.020  1.00 95.50           H  
ATOM   4667 HG13 VAL A 289     -11.315  12.345   4.105  1.00 95.50           H  
ATOM   4668  CG2 VAL A 289     -14.215  13.247   2.505  1.00 95.50           C  
ATOM   4669 HG21 VAL A 289     -14.035  12.770   1.541  1.00 95.50           H  
ATOM   4670 HG22 VAL A 289     -15.280  13.196   2.731  1.00 95.50           H  
ATOM   4671 HG23 VAL A 289     -13.924  14.296   2.452  1.00 95.50           H  
ATOM   4672  N   VAL A 290     -12.118   9.405   4.301  1.00 97.25           N  
ATOM   4673  H   VAL A 290     -11.996   9.297   3.304  1.00 97.25           H  
ATOM   4674  CA  VAL A 290     -11.261   8.608   5.187  1.00 97.25           C  
ATOM   4675  HA  VAL A 290     -11.699   8.591   6.185  1.00 97.25           H  
ATOM   4676  C   VAL A 290      -9.884   9.261   5.276  1.00 97.25           C  
ATOM   4677  CB  VAL A 290     -11.165   7.148   4.700  1.00 97.25           C  
ATOM   4678  HB  VAL A 290     -10.682   7.145   3.722  1.00 97.25           H  
ATOM   4679  O   VAL A 290      -9.348   9.709   4.263  1.00 97.25           O  
ATOM   4680  CG1 VAL A 290     -10.353   6.251   5.647  1.00 97.25           C  
ATOM   4681 HG11 VAL A 290     -10.784   6.277   6.648  1.00 97.25           H  
ATOM   4682 HG12 VAL A 290     -10.358   5.224   5.282  1.00 97.25           H  
ATOM   4683 HG13 VAL A 290      -9.317   6.586   5.702  1.00 97.25           H  
ATOM   4684  CG2 VAL A 290     -12.548   6.505   4.542  1.00 97.25           C  
ATOM   4685 HG21 VAL A 290     -13.179   7.091   3.874  1.00 97.25           H  
ATOM   4686 HG22 VAL A 290     -12.434   5.513   4.105  1.00 97.25           H  
ATOM   4687 HG23 VAL A 290     -13.034   6.420   5.513  1.00 97.25           H  
ATOM   4688  N   SER A 291      -9.278   9.250   6.458  1.00 97.38           N  
ATOM   4689  H   SER A 291      -9.813   8.953   7.261  1.00 97.38           H  
ATOM   4690  CA  SER A 291      -7.870   9.590   6.675  1.00 97.38           C  
ATOM   4691  HA  SER A 291      -7.357   9.655   5.715  1.00 97.38           H  
ATOM   4692  C   SER A 291      -7.208   8.494   7.510  1.00 97.38           C  
ATOM   4693  CB  SER A 291      -7.742  10.947   7.378  1.00 97.38           C  
ATOM   4694  HB2 SER A 291      -6.688  11.157   7.557  1.00 97.38           H  
ATOM   4695  HB3 SER A 291      -8.262  10.907   8.335  1.00 97.38           H  
ATOM   4696  O   SER A 291      -7.723   8.140   8.567  1.00 97.38           O  
ATOM   4697  OG  SER A 291      -8.277  12.002   6.600  1.00 97.38           O  
ATOM   4698  HG  SER A 291      -8.361  12.765   7.175  1.00 97.38           H  
ATOM   4699  N   ALA A 292      -6.071   7.956   7.068  1.00 98.06           N  
ATOM   4700  H   ALA A 292      -5.668   8.323   6.218  1.00 98.06           H  
ATOM   4701  CA  ALA A 292      -5.270   7.010   7.855  1.00 98.06           C  
ATOM   4702  HA  ALA A 292      -5.880   6.578   8.648  1.00 98.06           H  
ATOM   4703  C   ALA A 292      -4.090   7.726   8.515  1.00 98.06           C  
ATOM   4704  CB  ALA A 292      -4.783   5.864   6.960  1.00 98.06           C  
ATOM   4705  HB1 ALA A 292      -5.635   5.306   6.573  1.00 98.06           H  
ATOM   4706  HB2 ALA A 292      -4.193   6.260   6.134  1.00 98.06           H  
ATOM   4707  HB3 ALA A 292      -4.164   5.190   7.552  1.00 98.06           H  
ATOM   4708  O   ALA A 292      -3.398   8.492   7.847  1.00 98.06           O  
ATOM   4709  N   GLY A 293      -3.835   7.460   9.793  1.00 97.19           N  
ATOM   4710  H   GLY A 293      -4.470   6.866  10.308  1.00 97.19           H  
ATOM   4711  CA  GLY A 293      -2.721   8.042  10.543  1.00 97.19           C  
ATOM   4712  HA2 GLY A 293      -2.670   9.117  10.371  1.00 97.19           H  
ATOM   4713  HA3 GLY A 293      -1.789   7.587  10.207  1.00 97.19           H  
ATOM   4714  C   GLY A 293      -2.870   7.794  12.040  1.00 97.19           C  
ATOM   4715  O   GLY A 293      -3.889   7.272  12.468  1.00 97.19           O  
ATOM   4716  N   ASN A 294      -1.849   8.120  12.838  1.00 94.25           N  
ATOM   4717  H   ASN A 294      -1.045   8.564  12.418  1.00 94.25           H  
ATOM   4718  CA  ASN A 294      -1.867   7.997  14.308  1.00 94.25           C  
ATOM   4719  HA  ASN A 294      -0.828   8.029  14.635  1.00 94.25           H  
ATOM   4720  C   ASN A 294      -2.436   6.665  14.861  1.00 94.25           C  
ATOM   4721  CB  ASN A 294      -2.568   9.226  14.906  1.00 94.25           C  
ATOM   4722  HB2 ASN A 294      -3.640   9.111  14.744  1.00 94.25           H  
ATOM   4723  HB3 ASN A 294      -2.218  10.136  14.417  1.00 94.25           H  
ATOM   4724  O   ASN A 294      -3.097   6.636  15.896  1.00 94.25           O  
ATOM   4725  CG  ASN A 294      -2.311   9.375  16.394  1.00 94.25           C  
ATOM   4726  ND2 ASN A 294      -3.285   9.828  17.146  1.00 94.25           N  
ATOM   4727 HD21 ASN A 294      -4.229   9.854  16.786  1.00 94.25           H  
ATOM   4728 HD22 ASN A 294      -3.086   9.876  18.135  1.00 94.25           H  
ATOM   4729  OD1 ASN A 294      -1.231   9.105  16.891  1.00 94.25           O  
ATOM   4730  N   SER A 295      -2.173   5.539  14.191  1.00 95.69           N  
ATOM   4731  H   SER A 295      -1.671   5.609  13.318  1.00 95.69           H  
ATOM   4732  CA  SER A 295      -2.722   4.223  14.568  1.00 95.69           C  
ATOM   4733  HA  SER A 295      -2.338   3.506  13.842  1.00 95.69           H  
ATOM   4734  C   SER A 295      -4.255   4.115  14.488  1.00 95.69           C  
ATOM   4735  CB  SER A 295      -2.206   3.768  15.941  1.00 95.69           C  
ATOM   4736  HB2 SER A 295      -2.752   4.286  16.730  1.00 95.69           H  
ATOM   4737  HB3 SER A 295      -2.386   2.698  16.049  1.00 95.69           H  
ATOM   4738  O   SER A 295      -4.853   3.330  15.228  1.00 95.69           O  
ATOM   4739  OG  SER A 295      -0.825   4.039  16.088  1.00 95.69           O  
ATOM   4740  HG  SER A 295      -0.739   4.992  16.172  1.00 95.69           H  
ATOM   4741  N   GLU A 296      -4.903   4.858  13.590  1.00 96.69           N  
ATOM   4742  H   GLU A 296      -4.387   5.554  13.070  1.00 96.69           H  
ATOM   4743  CA  GLU A 296      -6.350   4.837  13.354  1.00 96.69           C  
ATOM   4744  HA  GLU A 296      -6.724   3.850  13.625  1.00 96.69           H  
ATOM   4745  C   GLU A 296      -6.739   5.053  11.877  1.00 96.69           C  
ATOM   4746  CB  GLU A 296      -7.056   5.860  14.271  1.00 96.69           C  
ATOM   4747  HB2 GLU A 296      -8.130   5.805  14.091  1.00 96.69           H  
ATOM   4748  HB3 GLU A 296      -6.884   5.573  15.308  1.00 96.69           H  
ATOM   4749  O   GLU A 296      -5.950   5.510  11.044  1.00 96.69           O  
ATOM   4750  CG  GLU A 296      -6.597   7.315  14.079  1.00 96.69           C  
ATOM   4751  HG2 GLU A 296      -5.572   7.417  14.437  1.00 96.69           H  
ATOM   4752  HG3 GLU A 296      -6.626   7.563  13.018  1.00 96.69           H  
ATOM   4753  CD  GLU A 296      -7.483   8.296  14.854  1.00 96.69           C  
ATOM   4754  OE1 GLU A 296      -8.046   9.215  14.221  1.00 96.69           O  
ATOM   4755  OE2 GLU A 296      -7.662   8.090  16.079  1.00 96.69           O  
ATOM   4756  N   LEU A 297      -7.997   4.728  11.559  1.00 97.38           N  
ATOM   4757  H   LEU A 297      -8.557   4.301  12.283  1.00 97.38           H  
ATOM   4758  CA  LEU A 297      -8.723   5.323  10.438  1.00 97.38           C  
ATOM   4759  HA  LEU A 297      -8.031   5.864   9.792  1.00 97.38           H  
ATOM   4760  C   LEU A 297      -9.728   6.335  10.996  1.00 97.38           C  
ATOM   4761  CB  LEU A 297      -9.441   4.247   9.598  1.00 97.38           C  
ATOM   4762  HB2 LEU A 297      -9.994   4.753   8.806  1.00 97.38           H  
ATOM   4763  HB3 LEU A 297     -10.167   3.738  10.231  1.00 97.38           H  
ATOM   4764  O   LEU A 297     -10.636   5.957  11.734  1.00 97.38           O  
ATOM   4765  CG  LEU A 297      -8.533   3.184   8.959  1.00 97.38           C  
ATOM   4766  HG  LEU A 297      -8.022   2.633   9.747  1.00 97.38           H  
ATOM   4767  CD1 LEU A 297      -9.387   2.209   8.144  1.00 97.38           C  
ATOM   4768 HD11 LEU A 297      -9.911   2.742   7.350  1.00 97.38           H  
ATOM   4769 HD12 LEU A 297      -8.751   1.441   7.703  1.00 97.38           H  
ATOM   4770 HD13 LEU A 297     -10.119   1.729   8.794  1.00 97.38           H  
ATOM   4771  CD2 LEU A 297      -7.481   3.779   8.024  1.00 97.38           C  
ATOM   4772 HD21 LEU A 297      -7.960   4.411   7.276  1.00 97.38           H  
ATOM   4773 HD22 LEU A 297      -6.925   2.980   7.535  1.00 97.38           H  
ATOM   4774 HD23 LEU A 297      -6.781   4.373   8.612  1.00 97.38           H  
ATOM   4775  N   SER A 298      -9.587   7.601  10.619  1.00 95.81           N  
ATOM   4776  H   SER A 298      -8.815   7.830  10.010  1.00 95.81           H  
ATOM   4777  CA  SER A 298     -10.580   8.646  10.865  1.00 95.81           C  
ATOM   4778  HA  SER A 298     -11.136   8.410  11.772  1.00 95.81           H  
ATOM   4779  C   SER A 298     -11.561   8.703   9.690  1.00 95.81           C  
ATOM   4780  CB  SER A 298      -9.880   9.987  11.109  1.00 95.81           C  
ATOM   4781  HB2 SER A 298      -9.419   9.979  12.096  1.00 95.81           H  
ATOM   4782  HB3 SER A 298      -9.104  10.137  10.357  1.00 95.81           H  
ATOM   4783  O   SER A 298     -11.148   8.790   8.532  1.00 95.81           O  
ATOM   4784  OG  SER A 298     -10.811  11.044  11.016  1.00 95.81           O  
ATOM   4785  HG  SER A 298     -10.661  11.665  11.732  1.00 95.81           H  
ATOM   4786  N   LEU A 299     -12.863   8.622   9.974  1.00 95.12           N  
ATOM   4787  H   LEU A 299     -13.110   8.506  10.947  1.00 95.12           H  
ATOM   4788  CA  LEU A 299     -13.956   8.755   9.007  1.00 95.12           C  
ATOM   4789  HA  LEU A 299     -13.553   8.799   7.995  1.00 95.12           H  
ATOM   4790  C   LEU A 299     -14.700  10.067   9.263  1.00 95.12           C  
ATOM   4791  CB  LEU A 299     -14.916   7.547   9.098  1.00 95.12           C  
ATOM   4792  HB2 LEU A 299     -14.966   7.195  10.128  1.00 95.12           H  
ATOM   4793  HB3 LEU A 299     -15.914   7.888   8.822  1.00 95.12           H  
ATOM   4794  O   LEU A 299     -15.407  10.200  10.262  1.00 95.12           O  
ATOM   4795  CG  LEU A 299     -14.569   6.381   8.157  1.00 95.12           C  
ATOM   4796  HG  LEU A 299     -14.536   6.767   7.138  1.00 95.12           H  
ATOM   4797  CD1 LEU A 299     -13.229   5.723   8.484  1.00 95.12           C  
ATOM   4798 HD11 LEU A 299     -13.225   5.371   9.515  1.00 95.12           H  
ATOM   4799 HD12 LEU A 299     -12.419   6.441   8.349  1.00 95.12           H  
ATOM   4800 HD13 LEU A 299     -13.053   4.883   7.812  1.00 95.12           H  
ATOM   4801  CD2 LEU A 299     -15.651   5.301   8.209  1.00 95.12           C  
ATOM   4802 HD21 LEU A 299     -15.442   4.534   7.464  1.00 95.12           H  
ATOM   4803 HD22 LEU A 299     -16.627   5.736   7.994  1.00 95.12           H  
ATOM   4804 HD23 LEU A 299     -15.678   4.838   9.196  1.00 95.12           H  
ATOM   4805  N   GLN A 300     -14.578  11.019   8.339  1.00 91.56           N  
ATOM   4806  H   GLN A 300     -13.970  10.839   7.554  1.00 91.56           H  
ATOM   4807  CA  GLN A 300     -15.312  12.283   8.355  1.00 91.56           C  
ATOM   4808  HA  GLN A 300     -15.573  12.531   9.384  1.00 91.56           H  
ATOM   4809  C   GLN A 300     -16.609  12.175   7.554  1.00 91.56           C  
ATOM   4810  CB  GLN A 300     -14.434  13.415   7.810  1.00 91.56           C  
ATOM   4811  HB2 GLN A 300     -13.998  13.118   6.857  1.00 91.56           H  
ATOM   4812  HB3 GLN A 300     -15.052  14.300   7.656  1.00 91.56           H  
ATOM   4813  O   GLN A 300     -16.594  11.943   6.345  1.00 91.56           O  
ATOM   4814  CG  GLN A 300     -13.326  13.765   8.805  1.00 91.56           C  
ATOM   4815  HG2 GLN A 300     -13.788  14.034   9.756  1.00 91.56           H  
ATOM   4816  HG3 GLN A 300     -12.683  12.901   8.969  1.00 91.56           H  
ATOM   4817  CD  GLN A 300     -12.455  14.927   8.348  1.00 91.56           C  
ATOM   4818  NE2 GLN A 300     -11.738  15.522   9.268  1.00 91.56           N  
ATOM   4819 HE21 GLN A 300     -11.047  16.189   8.957  1.00 91.56           H  
ATOM   4820 HE22 GLN A 300     -11.825  15.192  10.219  1.00 91.56           H  
ATOM   4821  OE1 GLN A 300     -12.402  15.325   7.192  1.00 91.56           O  
ATOM   4822  N   LEU A 301     -17.729  12.398   8.234  1.00 86.00           N  
ATOM   4823  H   LEU A 301     -17.636  12.609   9.218  1.00 86.00           H  
ATOM   4824  CA  LEU A 301     -19.085  12.367   7.699  1.00 86.00           C  
ATOM   4825  HA  LEU A 301     -19.117  11.772   6.786  1.00 86.00           H  
ATOM   4826  C   LEU A 301     -19.544  13.796   7.392  1.00 86.00           C  
ATOM   4827  CB  LEU A 301     -20.000  11.723   8.754  1.00 86.00           C  
ATOM   4828  HB2 LEU A 301     -19.887  12.293   9.676  1.00 86.00           H  
ATOM   4829  HB3 LEU A 301     -21.040  11.815   8.440  1.00 86.00           H  
ATOM   4830  O   LEU A 301     -19.546  14.659   8.276  1.00 86.00           O  
ATOM   4831  CG  LEU A 301     -19.683  10.242   9.035  1.00 86.00           C  
ATOM   4832  HG  LEU A 301     -18.617  10.047   8.917  1.00 86.00           H  
ATOM   4833  CD1 LEU A 301     -20.075   9.879  10.467  1.00 86.00           C  
ATOM   4834 HD11 LEU A 301     -19.499  10.486  11.165  1.00 86.00           H  
ATOM   4835 HD12 LEU A 301     -21.141  10.042  10.621  1.00 86.00           H  
ATOM   4836 HD13 LEU A 301     -19.832   8.832  10.650  1.00 86.00           H  
ATOM   4837  CD2 LEU A 301     -20.464   9.344   8.084  1.00 86.00           C  
ATOM   4838 HD21 LEU A 301     -21.529   9.403   8.310  1.00 86.00           H  
ATOM   4839 HD22 LEU A 301     -20.132   8.311   8.194  1.00 86.00           H  
ATOM   4840 HD23 LEU A 301     -20.308   9.654   7.051  1.00 86.00           H  
ATOM   4841  N   ARG A 302     -19.985  14.047   6.155  1.00 71.88           N  
ATOM   4842  H   ARG A 302     -19.978  13.285   5.492  1.00 71.88           H  
ATOM   4843  CA  ARG A 302     -20.541  15.348   5.742  1.00 71.88           C  
ATOM   4844  HA  ARG A 302     -20.396  16.052   6.562  1.00 71.88           H  
ATOM   4845  C   ARG A 302     -22.055  15.252   5.555  1.00 71.88           C  
ATOM   4846  CB  ARG A 302     -19.765  15.903   4.537  1.00 71.88           C  
ATOM   4847  HB2 ARG A 302     -20.091  15.417   3.618  1.00 71.88           H  
ATOM   4848  HB3 ARG A 302     -18.704  15.696   4.678  1.00 71.88           H  
ATOM   4849  O   ARG A 302     -22.562  15.259   4.437  1.00 71.88           O  
ATOM   4850  CG  ARG A 302     -19.949  17.426   4.436  1.00 71.88           C  
ATOM   4851  HG2 ARG A 302     -19.615  17.881   5.369  1.00 71.88           H  
ATOM   4852  HG3 ARG A 302     -21.001  17.664   4.282  1.00 71.88           H  
ATOM   4853  CD  ARG A 302     -19.122  17.997   3.280  1.00 71.88           C  
ATOM   4854  HD2 ARG A 302     -18.111  17.595   3.343  1.00 71.88           H  
ATOM   4855  HD3 ARG A 302     -19.571  17.674   2.340  1.00 71.88           H  
ATOM   4856  NE  ARG A 302     -19.058  19.471   3.336  1.00 71.88           N  
ATOM   4857  HE  ARG A 302     -19.544  19.911   4.104  1.00 71.88           H  
ATOM   4858  NH1 ARG A 302     -17.793  19.787   1.445  1.00 71.88           N  
ATOM   4859 HH11 ARG A 302     -17.323  20.400   0.795  1.00 71.88           H  
ATOM   4860 HH12 ARG A 302     -17.841  18.795   1.263  1.00 71.88           H  
ATOM   4861  NH2 ARG A 302     -18.373  21.546   2.687  1.00 71.88           N  
ATOM   4862 HH21 ARG A 302     -17.888  22.142   2.032  1.00 71.88           H  
ATOM   4863 HH22 ARG A 302     -18.848  21.952   3.481  1.00 71.88           H  
ATOM   4864  CZ  ARG A 302     -18.411  20.258   2.493  1.00 71.88           C  
ATOM   4865  N   LEU A 303     -22.759  15.135   6.678  1.00 65.38           N  
ATOM   4866  H   LEU A 303     -22.253  15.152   7.552  1.00 65.38           H  
ATOM   4867  CA  LEU A 303     -24.218  15.036   6.727  1.00 65.38           C  
ATOM   4868  HA  LEU A 303     -24.519  14.215   6.076  1.00 65.38           H  
ATOM   4869  C   LEU A 303     -24.887  16.342   6.237  1.00 65.38           C  
ATOM   4870  CB  LEU A 303     -24.639  14.703   8.170  1.00 65.38           C  
ATOM   4871  HB2 LEU A 303     -25.722  14.798   8.257  1.00 65.38           H  
ATOM   4872  HB3 LEU A 303     -24.182  15.443   8.826  1.00 65.38           H  
ATOM   4873  O   LEU A 303     -24.419  17.427   6.594  1.00 65.38           O  
ATOM   4874  CG  LEU A 303     -24.227  13.298   8.651  1.00 65.38           C  
ATOM   4875  HG  LEU A 303     -23.168  13.139   8.449  1.00 65.38           H  
ATOM   4876  CD1 LEU A 303     -24.437  13.190  10.162  1.00 65.38           C  
ATOM   4877 HD11 LEU A 303     -23.834  13.940  10.672  1.00 65.38           H  
ATOM   4878 HD12 LEU A 303     -25.489  13.345  10.404  1.00 65.38           H  
ATOM   4879 HD13 LEU A 303     -24.136  12.199  10.502  1.00 65.38           H  
ATOM   4880  CD2 LEU A 303     -25.034  12.195   7.966  1.00 65.38           C  
ATOM   4881 HD21 LEU A 303     -24.837  12.184   6.894  1.00 65.38           H  
ATOM   4882 HD22 LEU A 303     -26.101  12.338   8.138  1.00 65.38           H  
ATOM   4883 HD23 LEU A 303     -24.745  11.223   8.366  1.00 65.38           H  
ATOM   4884  N   PRO A 304     -25.988  16.287   5.461  1.00 61.28           N  
ATOM   4885  CA  PRO A 304     -26.709  17.486   5.030  1.00 61.28           C  
ATOM   4886  HA  PRO A 304     -26.033  18.095   4.429  1.00 61.28           H  
ATOM   4887  C   PRO A 304     -27.221  18.305   6.223  1.00 61.28           C  
ATOM   4888  CB  PRO A 304     -27.860  16.992   4.143  1.00 61.28           C  
ATOM   4889  HB2 PRO A 304     -28.051  17.674   3.314  1.00 61.28           H  
ATOM   4890  HB3 PRO A 304     -28.765  16.854   4.735  1.00 61.28           H  
ATOM   4891  O   PRO A 304     -27.907  17.781   7.097  1.00 61.28           O  
ATOM   4892  CG  PRO A 304     -27.376  15.630   3.653  1.00 61.28           C  
ATOM   4893  HG2 PRO A 304     -28.205  14.968   3.404  1.00 61.28           H  
ATOM   4894  HG3 PRO A 304     -26.716  15.761   2.795  1.00 61.28           H  
ATOM   4895  CD  PRO A 304     -26.572  15.107   4.841  1.00 61.28           C  
ATOM   4896  HD2 PRO A 304     -27.234  14.611   5.551  1.00 61.28           H  
ATOM   4897  HD3 PRO A 304     -25.812  14.413   4.480  1.00 61.28           H  
ATOM   4898  N   GLY A 305     -26.881  19.596   6.270  1.00 63.34           N  
ATOM   4899  H   GLY A 305     -26.261  19.946   5.554  1.00 63.34           H  
ATOM   4900  CA  GLY A 305     -27.337  20.536   7.305  1.00 63.34           C  
ATOM   4901  HA2 GLY A 305     -27.082  21.550   6.996  1.00 63.34           H  
ATOM   4902  HA3 GLY A 305     -28.423  20.471   7.376  1.00 63.34           H  
ATOM   4903  C   GLY A 305     -26.777  20.328   8.723  1.00 63.34           C  
ATOM   4904  O   GLY A 305     -26.937  21.219   9.553  1.00 63.34           O  
ATOM   4905  N   GLN A 306     -26.107  19.208   9.016  1.00 58.78           N  
ATOM   4906  H   GLN A 306     -25.972  18.527   8.282  1.00 58.78           H  
ATOM   4907  CA  GLN A 306     -25.504  18.936  10.327  1.00 58.78           C  
ATOM   4908  HA  GLN A 306     -25.956  19.604  11.060  1.00 58.78           H  
ATOM   4909  C   GLN A 306     -23.998  19.239  10.365  1.00 58.78           C  
ATOM   4910  CB  GLN A 306     -25.805  17.498  10.793  1.00 58.78           C  
ATOM   4911  HB2 GLN A 306     -25.213  17.305  11.688  1.00 58.78           H  
ATOM   4912  HB3 GLN A 306     -25.502  16.786  10.025  1.00 58.78           H  
ATOM   4913  O   GLN A 306     -23.336  19.412   9.342  1.00 58.78           O  
ATOM   4914  CG  GLN A 306     -27.289  17.279  11.137  1.00 58.78           C  
ATOM   4915  HG2 GLN A 306     -27.677  18.165  11.639  1.00 58.78           H  
ATOM   4916  HG3 GLN A 306     -27.850  17.146  10.212  1.00 58.78           H  
ATOM   4917  CD  GLN A 306     -27.546  16.083  12.061  1.00 58.78           C  
ATOM   4918  NE2 GLN A 306     -28.794  15.712  12.242  1.00 58.78           N  
ATOM   4919 HE21 GLN A 306     -29.541  16.171  11.741  1.00 58.78           H  
ATOM   4920 HE22 GLN A 306     -28.962  14.901  12.821  1.00 58.78           H  
ATOM   4921  OE1 GLN A 306     -26.663  15.490  12.674  1.00 58.78           O  
ATOM   4922  N   GLN A 307     -23.451  19.301  11.583  1.00 63.09           N  
ATOM   4923  H   GLN A 307     -24.044  19.123  12.381  1.00 63.09           H  
ATOM   4924  CA  GLN A 307     -22.013  19.418  11.820  1.00 63.09           C  
ATOM   4925  HA  GLN A 307     -21.654  20.330  11.342  1.00 63.09           H  
ATOM   4926  C   GLN A 307     -21.235  18.236  11.219  1.00 63.09           C  
ATOM   4927  CB  GLN A 307     -21.741  19.507  13.332  1.00 63.09           C  
ATOM   4928  HB2 GLN A 307     -20.673  19.373  13.508  1.00 63.09           H  
ATOM   4929  HB3 GLN A 307     -22.268  18.697  13.835  1.00 63.09           H  
ATOM   4930  O   GLN A 307     -21.733  17.110  11.156  1.00 63.09           O  
ATOM   4931  CG  GLN A 307     -22.154  20.858  13.943  1.00 63.09           C  
ATOM   4932  HG2 GLN A 307     -21.580  21.652  13.467  1.00 63.09           H  
ATOM   4933  HG3 GLN A 307     -23.213  21.040  13.757  1.00 63.09           H  
ATOM   4934  CD  GLN A 307     -21.920  20.913  15.452  1.00 63.09           C  
ATOM   4935  NE2 GLN A 307     -21.835  22.084  16.044  1.00 63.09           N  
ATOM   4936 HE21 GLN A 307     -21.935  22.949  15.531  1.00 63.09           H  
ATOM   4937 HE22 GLN A 307     -21.695  22.046  17.043  1.00 63.09           H  
ATOM   4938  OE1 GLN A 307     -21.825  19.913  16.136  1.00 63.09           O
[truncated: 239,608 more chars]
