# Supplementary material for: Selective cargo and membrane recognition by SNX17 regulates its interaction with Retriever
Source: EMBO Rep. 2024 Dec 9;26(2):470–93. doi: 10.1038/s44319-024-00340-1 (PMC11772769; doi:10.1038/s44319-024-00340-1)
Supplement: Supplementary file 8 — EV and Appendix Figures Source Data [file 44319_2024_340_MOESM8_ESM.zip › EMBOR-2024-59048V3_SourceDataForExpandedView+Appendix/Figure S8/S8.xlsx]

## Sheet: CD
	CD [deg·cm^2·dmol^-1]
Lambda (nm)	MBP-SNX17	L470G	D467X	W321A	V380D	H457A	N459A+F462A
260	0.0284634	0.204115	0.265951	0.208099	0.335251	0.286491	0.43531
259.5	0.0286287	0.201729	0.263344	0.203066	0.329745	0.280373	0.434371
259	0.0281975	0.202118	0.263059	0.200697	0.327822	0.27657	0.435732
258.5	0.0271523	0.204125	0.262237	0.200579	0.3263	0.276199	0.438312
258	0.0278445	0.204966	0.25914	0.196934	0.323676	0.275432	0.44086
257.5	0.0296935	0.206449	0.259803	0.196385	0.322803	0.271914	0.442974
257	0.0279006	0.205643	0.259094	0.193058	0.314949	0.265125	0.441853
256.5	0.0221608	0.199509	0.255076	0.186831	0.301632	0.256409	0.438465
256	0.0173737	0.19731	0.25096	0.181711	0.29114	0.250682	0.434945
255.5	0.0137013	0.195276	0.246329	0.174795	0.279304	0.244403	0.429891
255	0.00748941	0.192122	0.239604	0.165783	0.266976	0.236661	0.422919
254.5	-0.000882887	0.187293	0.231363	0.158261	0.25479	0.230265	0.412729
254	-0.00615326	0.186424	0.221751	0.150991	0.244121	0.226087	0.403621
253.5	-0.00870763	0.186325	0.214041	0.141427	0.234751	0.222907	0.399612
253	-0.00964377	0.186487	0.208232	0.128969	0.228613	0.215227	0.395685
252.5	-0.0139458	0.180544	0.200194	0.115396	0.218309	0.203429	0.388082
252	-0.0194192	0.175812	0.191072	0.100873	0.208602	0.188332	0.376356
251.5	-0.0219189	0.17815	0.18303	0.090936	0.202075	0.178685	0.365446
251	-0.0294052	0.178093	0.174783	0.0854785	0.196672	0.17138	0.35706
250.5	-0.0423889	0.170237	0.161637	0.077099	0.187625	0.157975	0.343524
250	-0.0564284	0.156743	0.144035	0.0599459	0.173997	0.143842	0.330351
249.5	-0.065156	0.145874	0.125914	0.0481303	0.157267	0.131707	0.320996
249	-0.0774854	0.131366	0.106439	0.0389924	0.135925	0.113344	0.306866
248.5	-0.100207	0.109648	0.0865611	0.0177901	0.114528	0.0948359	0.287324
248	-0.124563	0.0889086	0.0694563	-0.0058947	0.096979	0.0756519	0.269406
247.5	-0.148247	0.0653789	0.0477569	-0.0298483	0.0756281	0.0522937	0.245331
247	-0.172357	0.0448684	0.0254733	-0.0461877	0.0547398	0.0365471	0.224023
246.5	-0.198516	0.0182544	0.00101615	-0.0661973	0.0284066	0.013915	0.194863
246	-0.231266	-0.0107056	-0.0282038	-0.0964983	-0.00455447	-0.0223148	0.156231
245.5	-0.266938	-0.038743	-0.0607462	-0.127165	-0.0435226	-0.0612619	0.120579
245	-0.305532	-0.0723935	-0.100413	-0.163886	-0.0850367	-0.0925565	0.0840454
244.5	-0.342011	-0.107647	-0.138909	-0.20071	-0.118513	-0.123653	0.0501077
244	-0.382005	-0.14478	-0.178636	-0.244142	-0.15237	-0.160508	0.0124101
243.5	-0.425442	-0.187845	-0.21602	-0.287252	-0.191847	-0.198732	-0.0298109
243	-0.46951	-0.231798	-0.257537	-0.328593	-0.228087	-0.2393	-0.0720966
242.5	-0.518235	-0.27953	-0.305512	-0.374662	-0.271047	-0.287708	-0.118222
242	-0.57341	-0.336448	-0.353595	-0.427319	-0.319832	-0.340898	-0.165619
241.5	-0.640955	-0.400832	-0.405073	-0.487025	-0.376147	-0.399636	-0.216717
241	-0.718655	-0.470371	-0.468007	-0.558787	-0.439931	-0.471266	-0.280481
240.5	-0.798166	-0.543118	-0.535288	-0.633504	-0.507267	-0.545339	-0.352807
240	-0.873417	-0.611449	-0.60053	-0.702515	-0.566166	-0.61624	-0.427293
239.5	-0.961327	-0.694563	-0.678015	-0.783254	-0.638137	-0.693114	-0.51085
239	-1.06416	-0.795361	-0.766024	-0.877451	-0.721903	-0.778254	-0.598772
238.5	-1.17449	-0.897963	-0.859045	-0.982724	-0.811292	-0.8728	-0.694825
238	-1.2933	-1.00016	-0.959674	-1.09796	-0.907328	-0.972759	-0.795541
237.5	-1.41554	-1.11059	-1.06343	-1.20868	-1.01524	-1.0781	-0.90383
237	-1.54708	-1.23338	-1.16839	-1.32698	-1.12296	-1.18889	-1.01988
236.5	-1.69295	-1.36371	-1.28598	-1.46122	-1.23631	-1.3048	-1.14028
236	-1.84733	-1.50412	-1.41945	-1.59541	-1.35466	-1.43473	-1.26956
235.5	-2.01603	-1.66055	-1.55919	-1.73903	-1.48402	-1.57318	-1.41353
235	-2.19465	-1.82674	-1.7074	-1.89548	-1.62027	-1.7122	-1.56364
234.5	-2.38242	-1.99789	-1.86704	-2.06739	-1.76497	-1.8704	-1.72636
234	-2.57723	-2.17929	-2.03432	-2.2502	-1.91836	-2.03418	-1.89615
233.5	-2.77078	-2.36971	-2.20265	-2.43594	-2.0758	-2.18955	-2.06958
233	-2.96568	-2.56431	-2.37258	-2.62225	-2.23521	-2.35672	-2.25277
232.5	-3.16273	-2.75917	-2.54725	-2.80964	-2.39895	-2.53861	-2.44283
232	-3.36048	-2.95697	-2.72771	-2.99662	-2.57144	-2.71837	-2.63826
231.5	-3.55334	-3.15047	-2.91069	-3.17885	-2.74609	-2.89451	-2.83512
231	-3.74604	-3.34579	-3.10162	-3.36746	-2.92168	-3.0791	-3.03271
230.5	-3.93696	-3.54105	-3.28931	-3.55717	-3.1001	-3.26142	-3.22919
230	-4.12199	-3.73377	-3.46906	-3.74086	-3.27917	-3.43852	-3.42127
229.5	-4.29619	-3.91452	-3.64607	-3.9187	-3.44963	-3.6102	-3.60906
229	-4.46228	-4.09318	-3.82203	-4.09183	-3.61476	-3.78372	-3.79757
228.5	-4.62759	-4.27437	-3.99817	-4.25771	-3.78168	-3.95381	-3.98538
228	-4.7879	-4.44921	-4.16939	-4.41877	-3.94579	-4.11417	-4.16231
227.5	-4.94537	-4.61884	-4.33791	-4.5811	-4.11238	-4.26991	-4.32905
227	-5.09116	-4.77609	-4.49543	-4.7338	-4.26647	-4.42182	-4.48674
226.5	-5.22327	-4.92061	-4.64165	-4.87251	-4.41152	-4.56565	-4.64212
226	-5.33913	-5.05523	-4.77788	-4.99657	-4.5474	-4.6946	-4.78421
225.5	-5.44897	-5.18772	-4.90842	-5.11469	-4.67694	-4.81747	-4.9207
225	-5.55477	-5.30882	-5.0311	-5.23229	-4.78898	-4.93455	-5.04988
224.5	-5.64811	-5.41061	-5.14142	-5.33814	-4.89426	-5.04132	-5.16781
224	-5.72349	-5.5052	-5.23994	-5.4281	-4.98842	-5.14082	-5.27955
223.5	-5.78638	-5.58645	-5.32509	-5.5115	-5.07882	-5.22928	-5.38043
223	-5.83155	-5.64838	-5.404	-5.58075	-5.15815	-5.30348	-5.46258
222.5	-5.87253	-5.70397	-5.47446	-5.64051	-5.23513	-5.37725	-5.53698
222	-5.90122	-5.75331	-5.52804	-5.68753	-5.30147	-5.43705	-5.59949
221.5	-5.91502	-5.78325	-5.56906	-5.71945	-5.35249	-5.48164	-5.6456
221	-5.91775	-5.79628	-5.59998	-5.73115	-5.38622	-5.51552	-5.67279
220.5	-5.91484	-5.80281	-5.62139	-5.73693	-5.40891	-5.52985	-5.69105
220	-5.90774	-5.80437	-5.63272	-5.73978	-5.42717	-5.53799	-5.70308
219.5	-5.90332	-5.80506	-5.63983	-5.74365	-5.44017	-5.54966	-5.71092
219	-5.89884	-5.80377	-5.6404	-5.74366	-5.4465	-5.55427	-5.71359
218.5	-5.88527	-5.79153	-5.63139	-5.73456	-5.44199	-5.54493	-5.70033
218	-5.86665	-5.76949	-5.6152	-5.71441	-5.4272	-5.52534	-5.67963
217.5	-5.85634	-5.75557	-5.60462	-5.70217	-5.41314	-5.51029	-5.66581
217	-5.84598	-5.73889	-5.59244	-5.68948	-5.39651	-5.49689	-5.64792
216.5	-5.83667	-5.72449	-5.57838	-5.67578	-5.38476	-5.47624	-5.63176
216	-5.82392	-5.70569	-5.55503	-5.6572	-5.36764	-5.44904	-5.6086
215.5	-5.81137	-5.68824	-5.53129	-5.63146	-5.34536	-5.42609	-5.58615
215	-5.78814	-5.65935	-5.49858	-5.59179	-5.31088	-5.38905	-5.55798
214.5	-5.76059	-5.62391	-5.45906	-5.54778	-5.26746	-5.34046	-5.52571
214	-5.74318	-5.59821	-5.42449	-5.51737	-5.23056	-5.30318	-5.49974
213.5	-5.72793	-5.57366	-5.39363	-5.4851	-5.19151	-5.27306	-5.47726
213	-5.70315	-5.53381	-5.35056	-5.44187	-5.13944	-5.23153	-5.44697
212.5	-5.6797	-5.49173	-5.30878	-5.39853	-5.09904	-5.19019	-5.40975
212	-5.65247	-5.44898	-5.2603	-5.34786	-5.03963	-5.14029	-5.36911
211.5	-5.60881	-5.39176	-5.1919	-5.27966	-4.96973	-5.06942	-5.30979
211	-5.55466	-5.31914	-5.09547	-5.19193	-4.89517	-4.97332	-5.22155
210.5	-5.47619	-5.22484	-4.98312	-5.08772	-4.78874	-4.86101	-5.11945
210	-5.35037	-5.09258	-4.85469	-4.95571	-4.65683	-4.73267	-4.99477
209.5	-5.19464	-4.93844	-4.70871	-4.795	-4.51147	-4.58592	-4.83251
209	-5.03827	-4.7682	-4.54452	-4.61541	-4.33984	-4.41712	-4.64019
208.5	-4.86548	-4.57556	-4.3515	-4.42796	-4.16131	-4.23588	-4.43761
208	-4.65403	-4.34306	-4.14486	-4.22677	-3.96973	-4.04469	-4.21598
207.5	-4.39895	-4.11623	-3.92657	-4.00338	-3.75767	-3.84071	-3.96033
207	-4.14269	-3.8657	-3.69412	-3.78023	-3.53217	-3.62288	-3.72517
206.5	-3.85508	-3.60024	-3.43437	-3.54523	-3.2824	-3.3665	-3.47532
206	-3.56771	-3.3416	-3.17696	-3.29122	-3.03687	-3.13304	-3.22627
205.5	-3.28767	-3.0921	-2.92533	-3.04714	-2.80068	-2.90921	-2.98419
205	-2.99798	-2.83212	-2.66747	-2.79434	-2.55589	-2.67677	-2.73386
204.5	-2.71061	-2.57602	-2.41233	-2.54274	-2.31659	-2.44464	-2.48741
204	-2.42105	-2.31622	-2.15536	-2.29006	-2.07175	-2.21461	-2.23588
203.5	-2.12822	-2.05388	-1.89794	-2.03517	-1.8243	-1.98266	-1.98449
203	-1.83784	-1.7922	-1.64331	-1.78869	-1.58043	-1.75072	-1.73468
202.5	-1.56067	-1.54448	-1.40076	-1.55778	-1.34887	-1.53442	-1.49499
202	-1.28541	-1.30182	-1.16267	-1.32903	-1.12633	-1.32398	-1.25665
201.5	-1.00296	-1.05161	-0.920827	-1.08969	-0.899342	-1.10625	-1.01289
201	-0.721595	-0.803079	-0.678376	-0.855786	-0.675925	-0.886857	-0.769307
200.5	-0.446459	-0.567285	-0.445694	-0.630291	-0.465815	-0.676845	-0.529859
200	-0.1689	-0.333761	-0.212132	-0.403022	-0.246203	-0.465816	-0.296347
