# Supplementary material for: Selective cargo and membrane recognition by SNX17 regulates its interaction with Retriever
Source: EMBO Rep. 2024 Dec 9;26(2):470–93. doi: 10.1038/s44319-024-00340-1 (PMC11772769; doi:10.1038/s44319-024-00340-1)
Supplement: Supplementary file 8 — EV and Appendix Figures Source Data [file 44319_2024_340_MOESM8_ESM.zip › EMBOR-2024-59048V3_SourceDataForExpandedView+Appendix/Figure S6/S6 VPS26C alignment.txt]

CLUSTAL format multiple sequence alignment by PROMALS3D


H.sapiens        -MGTALDIKIKRANKVYHAGEVLSGVVVISSKDSVQHQGVSLTMEGTVNLQLSAKSVGVFEAFYNSVKPI
N.vectensis      -M-ASLDIRLKRVNKIFQDGDLVKGVIVVQSKGELSHNGMTLFMEGSVNLQLSAKSVGVLEAFYNSLKPI
D.rerio          -MSVSLDIRLKRANKVYHEGERLCGLLVVVSRDPLQHQGVSLSLEGLVNLQLSAKSVGVFEAFYNSVKPI
G.gallus         -MGTALDIKIKRANKVYRCGEILSGVVVITSKDTVQHQGISLTMEGSVNLQLSAKSVGVFEAFYNSVKPI
M.musculus       -MGTTLDIKIKRANKVYHAGEMLSGVVVISSKDSVQHQGVSLTMEGTVNLQLSAKSVGVFEAFYNSVKPI
D.melanogaster   MSSLLFDIKLKRENKVYHENDMLLGCVQFQCAQETKHEGIILYLEGIVNLQLSAKTVGLFDAFYNSVKPI


H.sapiens        QIINSTIEMVKPGK---FPSGKTEIPFEFPLHLKGN-KVLYETYHGVFVNIQYTLRCDMKRSLLAKDLTK
N.vectensis      QLVNYTVDILKPGKLYPLPIIRTEIPFEIPLKPKGT-RPLYETYHGVFVNIQYYLRCEMKRSLLNKDLQC
D.rerio          QLVSSTMEVAKPGK---VPAGRTEIPFEFPLQAKGN-KQLYETYHGVFVNIQYTLRCDIRRSLLAKDLSK
G.gallus         QIINSTIEMVKPGK---LPSGKTEIPFEFPLHVKGN-KVLYETYHGVFVNIQYTLRCDMRRSLLAKDLTK
M.musculus       QIINSTIDVLKPGK---IPSGKTEVPFEFPLLVKGS-KVLYETYHGVFVNIQYTLRCDMRRSLLAKDLTK
D.melanogaster   NLLQNSLELSAPGK---LSAGRSEFHFELPLVCKKEPRILYETYHGVFINVNYQLTCTVKRNFLGKATTK


H.sapiens        TCEFIVHSAPQKGKF-TPSPVDFTITPETL-QNVK--ERALLPKFLLRGHLNSTNCVITQPLTGELVVES
N.vectensis      QAEFIVENKSQ-GKP-DNKPVLFTITPESL-ENIK--DKPKVPKFLVKGQLDTAVCSILKPITGELTVIE
D.rerio          SCEFMVHCQPQKAKL-QPNPVDFSITPETL-QNIR--ERASLPRFLIRGHLDATCCSITRPLSGELVVEN
G.gallus         TCEFIVHSLSQKGKL-TPSPVDFTITPETL-QNVK--ERASLPKFLIRGHLSSTNCVITQPLTGELVVES
M.musculus       TCEFIVHSAPQKGKL-TPSPVDFTITPETL-QNVK--ERASLPKFFIRGHLNSTNCAITQPLTGELVVEH
D.melanogaster   IQQFCVQYKPVPLSEDSKKVVPFSLSPDSLQKNASAKERLSMPRFLITGRLDRSEFCVTTPITGSITVQH


H.sapiens        SEAAIRSVELQLVRVETCGCAEGYARDATEIQNIQIADGDVCRGLSVPIYMVFPRLFTCPTLETTNFKVE
N.vectensis      SDTPIRSIELQLVRVETCGCAEGYSKDATEIQNIQIAEGDVCRGLIIPLYMIFPRLFTCPTLATPNFKVG
D.rerio          SEVPIKSIELQLVRVETCGCAEGYARDATEIQNIQIAEGDVCHGLSIPIYMVFPRLFTCPTLETTNFKVE
G.gallus         AEAAVKSIELQLVRVETCGCAEGYARDATEIQNIQIADGDVCRGLPIPIYMVFPRLFTCPTLETTNFKVE
M.musculus       SDAAIRSIELQLVRVETCGCAEGYARDATEIQNIQIADGDICRNLSVPLYMVFPRLFTCPTLETTNFKVE
D.melanogaster   TEAAIKSIEMQLVRVETCGCDEGYSKDATEIQTIQIADGNVLPKLELPIHMVLPRLFTCPTLLTKNFKIE


H.sapiens        FEVNIVVLLHPDHLITENFPLKLCRI-------------
N.vectensis      I--------------------------------------
D.rerio          FEVNIVIVLHDDHLITENFPLKLLRL-------------
G.gallus         FEVNIVVLLHDDHLITENFPLKLCRM-------------
M.musculus       FEVNVVVLLHADHLITENFPLKLCRT-------------
D.melanogaster   FELNLIVVFKEDYTVSENFKIVLKRSTGPLPSKVTTAGR
