# Supplementary material for: Selective cargo and membrane recognition by SNX17 regulates its interaction with Retriever
Source: EMBO Rep. 2024 Dec 9;26(2):470–93. doi: 10.1038/s44319-024-00340-1 (PMC11772769; doi:10.1038/s44319-024-00340-1)
Supplement: Supplementary file 8 — EV and Appendix Figures Source Data [file 44319_2024_340_MOESM8_ESM.zip › EMBOR-2024-59048V3_SourceDataForExpandedView+Appendix/Figure S6/S6 Hsapiens_AF-O14972-F1-model_v4.pdb]

HEADER                                            01-JUN-22                     
TITLE     ALPHAFOLD MONOMER V2.0 PREDICTION FOR VACUOLAR PROTEIN SORTING-       
TITLE    2 ASSOCIATED PROTEIN 26C (O14972)                                      
COMPND    MOL_ID: 1;                                                            
COMPND   2 MOLECULE: VACUOLAR PROTEIN SORTING-ASSOCIATED PROTEIN 26C;           
COMPND   3 CHAIN: A                                                             
SOURCE    MOL_ID: 1;                                                            
SOURCE   2 ORGANISM_SCIENTIFIC: HOMO SAPIENS;                                   
SOURCE   3 ORGANISM_TAXID: 9606                                                 
REMARK   1                                                                      
REMARK   1 REFERENCE 1                                                          
REMARK   1  AUTH   JOHN JUMPER, RICHARD EVANS, ALEXANDER PRITZEL, TIM GREEN,    
REMARK   1  AUTH 2 MICHAEL FIGURNOV, OLAF RONNEBERGER, KATHRYN TUNYASUVUNAKOOL, 
REMARK   1  AUTH 3 RUSS BATES, AUGUSTIN ZIDEK, ANNA POTAPENKO, ALEX BRIDGLAND,  
REMARK   1  AUTH 4 CLEMENS MEYER, SIMON A A KOHL, ANDREW J BALLARD,             
REMARK   1  AUTH 5 ANDREW COWIE, BERNARDINO ROMERA-PAREDES, STANISLAV NIKOLOV,  
REMARK   1  AUTH 6 RISHUB JAIN, JONAS ADLER, TREVOR BACK, STIG PETERSEN,        
REMARK   1  AUTH 7 DAVID REIMAN, ELLEN CLANCY, MICHAL ZIELINSKI,                
REMARK   1  AUTH 8 MARTIN STEINEGGER, MICHALINA PACHOLSKA, TAMAS BERGHAMMER,    
REMARK   1  AUTH 9 DAVID SILVER, ORIOL VINYALS, ANDREW W SENIOR,                
REMARK   1  AUTH10 KORAY KAVUKCUOGLU, PUSHMEET KOHLI, DEMIS HASSABIS            
REMARK   1  TITL   HIGHLY ACCURATE PROTEIN STRUCTURE PREDICTION WITH ALPHAFOLD  
REMARK   1  REF    NATURE                        V. 596   583 2021              
REMARK   1  REFN                   ISSN 0028-0836                               
REMARK   1  PMID   34265844                                                     
REMARK   1  DOI    10.1038/s41586-021-03819-2                                   
REMARK   1                                                                      
REMARK   1 DISCLAIMERS                                                          
REMARK   1 ALPHAFOLD DATA, COPYRIGHT (2021) DEEPMIND TECHNOLOGIES LIMITED. THE  
REMARK   1 INFORMATION PROVIDED IS THEORETICAL MODELLING ONLY AND CAUTION SHOULD
REMARK   1 BE EXERCISED IN ITS USE. IT IS PROVIDED "AS-IS" WITHOUT ANY WARRANTY 
REMARK   1 OF ANY KIND, WHETHER EXPRESSED OR IMPLIED. NO WARRANTY IS GIVEN THAT 
REMARK   1 USE OF THE INFORMATION SHALL NOT INFRINGE THE RIGHTS OF ANY THIRD    
REMARK   1 PARTY. THE INFORMATION IS NOT INTENDED TO BE A SUBSTITUTE FOR        
REMARK   1 PROFESSIONAL MEDICAL ADVICE, DIAGNOSIS, OR TREATMENT, AND DOES NOT   
REMARK   1 CONSTITUTE MEDICAL OR OTHER PROFESSIONAL ADVICE. IT IS AVAILABLE FOR 
REMARK   1 ACADEMIC AND COMMERCIAL PURPOSES, UNDER CC-BY 4.0 LICENCE.           
DBREF  XXXX A    1   297  UNP    O14972   VP26C_HUMAN      1    297             
SEQRES   1 A  297  MET GLY THR ALA LEU ASP ILE LYS ILE LYS ARG ALA ASN          
SEQRES   2 A  297  LYS VAL TYR HIS ALA GLY GLU VAL LEU SER GLY VAL VAL          
SEQRES   3 A  297  VAL ILE SER SER LYS ASP SER VAL GLN HIS GLN GLY VAL          
SEQRES   4 A  297  SER LEU THR MET GLU GLY THR VAL ASN LEU GLN LEU SER          
SEQRES   5 A  297  ALA LYS SER VAL GLY VAL PHE GLU ALA PHE TYR ASN SER          
SEQRES   6 A  297  VAL LYS PRO ILE GLN ILE ILE ASN SER THR ILE GLU MET          
SEQRES   7 A  297  VAL LYS PRO GLY LYS PHE PRO SER GLY LYS THR GLU ILE          
SEQRES   8 A  297  PRO PHE GLU PHE PRO LEU HIS LEU LYS GLY ASN LYS VAL          
SEQRES   9 A  297  LEU TYR GLU THR TYR HIS GLY VAL PHE VAL ASN ILE GLN          
SEQRES  10 A  297  TYR THR LEU ARG CYS ASP MET LYS ARG SER LEU LEU ALA          
SEQRES  11 A  297  LYS ASP LEU THR LYS THR CYS GLU PHE ILE VAL HIS SER          
SEQRES  12 A  297  ALA PRO GLN LYS GLY LYS PHE THR PRO SER PRO VAL ASP          
SEQRES  13 A  297  PHE THR ILE THR PRO GLU THR LEU GLN ASN VAL LYS GLU          
SEQRES  14 A  297  ARG ALA LEU LEU PRO LYS PHE LEU LEU ARG GLY HIS LEU          
SEQRES  15 A  297  ASN SER THR ASN CYS VAL ILE THR GLN PRO LEU THR GLY          
SEQRES  16 A  297  GLU LEU VAL VAL GLU SER SER GLU ALA ALA ILE ARG SER          
SEQRES  17 A  297  VAL GLU LEU GLN LEU VAL ARG VAL GLU THR CYS GLY CYS          
SEQRES  18 A  297  ALA GLU GLY TYR ALA ARG ASP ALA THR GLU ILE GLN ASN          
SEQRES  19 A  297  ILE GLN ILE ALA ASP GLY ASP VAL CYS ARG GLY LEU SER          
SEQRES  20 A  297  VAL PRO ILE TYR MET VAL PHE PRO ARG LEU PHE THR CYS          
SEQRES  21 A  297  PRO THR LEU GLU THR THR ASN PHE LYS VAL GLU PHE GLU          
SEQRES  22 A  297  VAL ASN ILE VAL VAL LEU LEU HIS PRO ASP HIS LEU ILE          
SEQRES  23 A  297  THR GLU ASN PHE PRO LEU LYS LEU CYS ARG ILE                  
CRYST1    1.000    1.000    1.000  90.00  90.00  90.00 P 1           1          
ORIGX1      1.000000  0.000000  0.000000        0.00000                         
ORIGX2      0.000000  1.000000  0.000000        0.00000                         
ORIGX3      0.000000  0.000000  1.000000        0.00000                         
SCALE1      1.000000  0.000000  0.000000        0.00000                         
SCALE2      0.000000  1.000000  0.000000        0.00000                         
SCALE3      0.000000  0.000000  1.000000        0.00000                         
MODEL        1                                                                  
ATOM      1  N   MET A   1     -37.119   8.293  11.207  1.00 57.56           N  
ATOM      2  CA  MET A   1     -35.659   8.041  11.244  1.00 57.56           C  
ATOM      3  C   MET A   1     -35.462   6.702  11.917  1.00 57.56           C  
ATOM      4  CB  MET A   1     -34.877   9.097  12.040  1.00 57.56           C  
ATOM      5  O   MET A   1     -35.974   6.541  13.016  1.00 57.56           O  
ATOM      6  CG  MET A   1     -34.755  10.458  11.356  1.00 57.56           C  
ATOM      7  SD  MET A   1     -33.756  11.583  12.364  1.00 57.56           S  
ATOM      8  CE  MET A   1     -34.378  13.192  11.823  1.00 57.56           C  
ATOM      9  N   GLY A   2     -34.829   5.743  11.243  1.00 86.23           N  
ATOM     10  CA  GLY A   2     -34.594   4.415  11.814  1.00 86.23           C  
ATOM     11  C   GLY A   2     -33.526   4.423  12.910  1.00 86.23           C  
ATOM     12  O   GLY A   2     -32.802   5.404  13.073  1.00 86.23           O  
ATOM     13  N   THR A   3     -33.432   3.318  13.647  1.00 93.70           N  
ATOM     14  CA  THR A   3     -32.317   3.036  14.559  1.00 93.70           C  
ATOM     15  C   THR A   3     -30.999   2.992  13.780  1.00 93.70           C  
ATOM     16  CB  THR A   3     -32.538   1.685  15.253  1.00 93.70           C  
ATOM     17  O   THR A   3     -30.913   2.312  12.758  1.00 93.70           O  
ATOM     18  CG2 THR A   3     -31.485   1.370  16.316  1.00 93.70           C  
ATOM     19  OG1 THR A   3     -33.823   1.632  15.841  1.00 93.70           O  
ATOM     20  N   ALA A   4     -29.977   3.690  14.270  1.00 96.00           N  
ATOM     21  CA  ALA A   4     -28.626   3.698  13.718  1.00 96.00           C  
ATOM     22  C   ALA A   4     -27.648   2.978  14.656  1.00 96.00           C  
ATOM     23  CB  ALA A   4     -28.206   5.149  13.452  1.00 96.00           C  
ATOM     24  O   ALA A   4     -27.770   3.087  15.877  1.00 96.00           O  
ATOM     25  N   LEU A   5     -26.675   2.279  14.067  1.00 97.96           N  
ATOM     26  CA  LEU A   5     -25.587   1.578  14.750  1.00 97.96           C  
ATOM     27  C   LEU A   5     -24.246   2.114  14.233  1.00 97.96           C  
ATOM     28  CB  LEU A   5     -25.739   0.066  14.491  1.00 97.96           C  
ATOM     29  O   LEU A   5     -24.031   2.160  13.020  1.00 97.96           O  
ATOM     30  CG  LEU A   5     -24.667  -0.815  15.161  1.00 97.96           C  
ATOM     31  CD1 LEU A   5     -24.788  -0.780  16.683  1.00 97.96           C  
ATOM     32  CD2 LEU A   5     -24.832  -2.261  14.695  1.00 97.96           C  
ATOM     33  N   ASP A   6     -23.352   2.506  15.138  1.00 97.97           N  
ATOM     34  CA  ASP A   6     -22.029   3.037  14.802  1.00 97.97           C  
ATOM     35  C   ASP A   6     -20.923   2.474  15.712  1.00 97.97           C  
ATOM     36  CB  ASP A   6     -22.069   4.574  14.811  1.00 97.97           C  
ATOM     37  O   ASP A   6     -21.193   2.042  16.833  1.00 97.97           O  
ATOM     38  CG  ASP A   6     -20.844   5.203  14.142  1.00 97.97           C  
ATOM     39  OD1 ASP A   6     -20.285   4.551  13.224  1.00 97.97           O  
ATOM     40  OD2 ASP A   6     -20.484   6.327  14.564  1.00 97.97           O  
ATOM     41  N   ILE A   7     -19.675   2.492  15.235  1.00 98.35           N  
ATOM     42  CA  ILE A   7     -18.483   2.070  15.988  1.00 98.35           C  
ATOM     43  C   ILE A   7     -17.495   3.232  16.013  1.00 98.35           C  
ATOM     44  CB  ILE A   7     -17.809   0.815  15.381  1.00 98.35           C  
ATOM     45  O   ILE A   7     -16.972   3.638  14.974  1.00 98.35           O  
ATOM     46  CG1 ILE A   7     -18.790  -0.370  15.265  1.00 98.35           C  
ATOM     47  CG2 ILE A   7     -16.580   0.408  16.226  1.00 98.35           C  
ATOM     48  CD1 ILE A   7     -18.207  -1.551  14.482  1.00 98.35           C  
ATOM     49  N   LYS A   8     -17.177   3.726  17.210  1.00 97.60           N  
ATOM     50  CA  LYS A   8     -16.206   4.805  17.410  1.00 97.60           C  
ATOM     51  C   LYS A   8     -14.976   4.276  18.122  1.00 97.60           C  
ATOM     52  CB  LYS A   8     -16.847   5.958  18.181  1.00 97.60           C  
ATOM     53  O   LYS A   8     -15.005   4.027  19.323  1.00 97.60           O  
ATOM     54  CG  LYS A   8     -18.029   6.547  17.408  1.00 97.60           C  
ATOM     55  CD  LYS A   8     -18.544   7.791  18.123  1.00 97.60           C  
ATOM     56  CE  LYS A   8     -19.701   8.354  17.302  1.00 97.60           C  
ATOM     57  NZ  LYS A   8     -20.179   9.622  17.892  1.00 97.60           N  
ATOM     58  N   ILE A   9     -13.892   4.124  17.372  1.00 97.77           N  
ATOM     59  CA  ILE A   9     -12.579   3.759  17.910  1.00 97.77           C  
ATOM     60  C   ILE A   9     -11.957   4.995  18.571  1.00 97.77           C  
ATOM     61  CB  ILE A   9     -11.695   3.166  16.790  1.00 97.77           C  
ATOM     62  O   ILE A   9     -11.948   6.073  17.978  1.00 97.77           O  
ATOM     63  CG1 ILE A   9     -12.346   1.885  16.213  1.00 97.77           C  
ATOM     64  CG2 ILE A   9     -10.289   2.867  17.326  1.00 97.77           C  
ATOM     65  CD1 ILE A   9     -11.581   1.260  15.039  1.00 97.77           C  
ATOM     66  N   LYS A  10     -11.425   4.845  19.789  1.00 96.85           N  
ATOM     67  CA  LYS A  10     -10.844   5.943  20.582  1.00 96.85           C  
ATOM     68  C   LYS A  10      -9.610   6.568  19.920  1.00 96.85           C  
ATOM     69  CB  LYS A  10     -10.519   5.395  21.984  1.00 96.85           C  
ATOM     70  O   LYS A  10      -9.398   7.773  20.014  1.00 96.85           O  
ATOM     71  CG  LYS A  10      -9.971   6.456  22.955  1.00 96.85           C  
ATOM     72  CD  LYS A  10      -9.701   5.834  24.333  1.00 96.85           C  
ATOM     73  CE  LYS A  10      -9.130   6.873  25.307  1.00 96.85           C  
ATOM     74  NZ  LYS A  10      -8.876   6.275  26.645  1.00 96.85           N  
ATOM     75  N   ARG A  11      -8.771   5.754  19.273  1.00 96.55           N  
ATOM     76  CA  ARG A  11      -7.517   6.190  18.641  1.00 96.55           C  
ATOM     77  C   ARG A  11      -7.798   6.809  17.266  1.00 96.55           C  
ATOM     78  CB  ARG A  11      -6.558   4.987  18.581  1.00 96.55           C  
ATOM     79  O   ARG A  11      -8.202   6.103  16.347  1.00 96.55           O  
ATOM     80  CG  ARG A  11      -5.129   5.385  18.196  1.00 96.55           C  
ATOM     81  CD  ARG A  11      -4.192   4.166  18.116  1.00 96.55           C  
ATOM     82  NE  ARG A  11      -3.809   3.640  19.449  1.00 96.55           N  
ATOM     83  NH1 ARG A  11      -2.370   1.963  18.779  1.00 96.55           N  
ATOM     84  NH2 ARG A  11      -2.603   2.322  20.900  1.00 96.55           N  
ATOM     85  CZ  ARG A  11      -2.950   2.655  19.695  1.00 96.55           C  
ATOM     86  N   ALA A  12      -7.534   8.108  17.112  1.00 95.17           N  
ATOM     87  CA  ALA A  12      -7.896   8.877  15.915  1.00 95.17           C  
ATOM     88  C   ALA A  12      -7.264   8.355  14.611  1.00 95.17           C  
ATOM     89  CB  ALA A  12      -7.513  10.343  16.153  1.00 95.17           C  
ATOM     90  O   ALA A  12      -7.941   8.278  13.590  1.00 95.17           O  
ATOM     91  N   ASN A  13      -5.988   7.952  14.643  1.00 94.96           N  
ATOM     92  CA  ASN A  13      -5.307   7.398  13.466  1.00 94.96           C  
ATOM     93  C   ASN A  13      -5.686   5.933  13.172  1.00 94.96           C  
ATOM     94  CB  ASN A  13      -3.781   7.597  13.603  1.00 94.96           C  
ATOM     95  O   ASN A  13      -5.314   5.425  12.117  1.00 94.96           O  
ATOM     96  CG  ASN A  13      -3.111   6.719  14.650  1.00 94.96           C  
ATOM     97  ND2 ASN A  13      -1.827   6.873  14.859  1.00 94.96           N  
ATOM     98  OD1 ASN A  13      -3.723   5.891  15.300  1.00 94.96           O  
ATOM     99  N   LYS A  14      -6.388   5.266  14.103  1.00 97.19           N  
ATOM    100  CA  LYS A  14      -6.781   3.849  14.065  1.00 97.19           C  
ATOM    101  C   LYS A  14      -5.637   2.856  13.817  1.00 97.19           C  
ATOM    102  CB  LYS A  14      -7.919   3.643  13.055  1.00 97.19           C  
ATOM    103  O   LYS A  14      -5.910   1.735  13.412  1.00 97.19           O  
ATOM    104  CG  LYS A  14      -9.121   4.576  13.251  1.00 97.19           C  
ATOM    105  CD  LYS A  14     -10.153   4.212  12.185  1.00 97.19           C  
ATOM    106  CE  LYS A  14     -11.393   5.096  12.250  1.00 97.19           C  
ATOM    107  NZ  LYS A  14     -12.359   4.641  11.222  1.00 97.19           N  
ATOM    108  N   VAL A  15      -4.382   3.245  14.042  1.00 96.87           N  
ATOM    109  CA  VAL A  15      -3.207   2.377  13.858  1.00 96.87           C  
ATOM    110  C   VAL A  15      -2.948   1.607  15.139  1.00 96.87           C  
ATOM    111  CB  VAL A  15      -1.961   3.193  13.481  1.00 96.87           C  
ATOM    112  O   VAL A  15      -2.897   2.243  16.183  1.00 96.87           O  
ATOM    113  CG1 VAL A  15      -0.714   2.314  13.357  1.00 96.87           C  
ATOM    114  CG2 VAL A  15      -2.139   3.922  12.144  1.00 96.87           C  
ATOM    115  N   TYR A  16      -2.737   0.296  15.071  1.00 97.28           N  
ATOM    116  CA  TYR A  16      -2.465  -0.599  16.196  1.00 97.28           C  
ATOM    117  C   TYR A  16      -1.316  -1.570  15.897  1.00 97.28           C  
ATOM    118  CB  TYR A  16      -3.742  -1.368  16.569  1.00 97.28           C  
ATOM    119  O   TYR A  16      -0.982  -1.824  14.741  1.00 97.28           O  
ATOM    120  CG  TYR A  16      -4.831  -0.496  17.160  1.00 97.28           C  
ATOM    121  CD1 TYR A  16      -4.889  -0.305  18.553  1.00 97.28           C  
ATOM    122  CD2 TYR A  16      -5.771   0.132  16.322  1.00 97.28           C  
ATOM    123  CE1 TYR A  16      -5.886   0.510  19.113  1.00 97.28           C  
ATOM    124  CE2 TYR A  16      -6.768   0.960  16.875  1.00 97.28           C  
ATOM    125  OH  TYR A  16      -7.783   1.925  18.834  1.00 97.28           O  
ATOM    126  CZ  TYR A  16      -6.826   1.143  18.273  1.00 97.28           C  
ATOM    127  N   HIS A  17      -0.739  -2.136  16.952  1.00 94.97           N  
ATOM    128  CA  HIS A  17       0.301  -3.161  16.908  1.00 94.97           C  
ATOM    129  C   HIS A  17      -0.137  -4.403  17.691  1.00 94.97           C  
ATOM    130  CB  HIS A  17       1.621  -2.606  17.465  1.00 94.97           C  
ATOM    131  O   HIS A  17      -0.985  -4.333  18.586  1.00 94.97           O  
ATOM    132  CG  HIS A  17       2.058  -1.319  16.817  1.00 94.97           C  
ATOM    133  CD2 HIS A  17       2.907  -1.167  15.752  1.00 94.97           C  
ATOM    134  ND1 HIS A  17       1.636  -0.066  17.190  1.00 94.97           N  
ATOM    135  CE1 HIS A  17       2.226   0.825  16.379  1.00 94.97           C  
ATOM    136  NE2 HIS A  17       3.009   0.205  15.482  1.00 94.97           N  
ATOM    137  N   ALA A  18       0.468  -5.549  17.372  1.00 93.26           N  
ATOM    138  CA  ALA A  18       0.261  -6.786  18.121  1.00 93.26           C  
ATOM    139  C   ALA A  18       0.480  -6.559  19.627  1.00 93.26           C  
ATOM    140  CB  ALA A  18       1.237  -7.851  17.598  1.00 93.26           C  
ATOM    141  O   ALA A  18       1.476  -5.956  20.021  1.00 93.26           O  
ATOM    142  N   GLY A  19      -0.430  -7.056  20.468  1.00 92.69           N  
ATOM    143  CA  GLY A  19      -0.344  -6.869  21.920  1.00 92.69           C  
ATOM    144  C   GLY A  19      -1.193  -5.718  22.462  1.00 92.69           C  
ATOM    145  O   GLY A  19      -1.547  -5.747  23.641  1.00 92.69           O  
ATOM    146  N   GLU A  20      -1.549  -4.736  21.630  1.00 95.60           N  
ATOM    147  CA  GLU A  20      -2.338  -3.577  22.055  1.00 95.60           C  
ATOM    148  C   GLU A  20      -3.831  -3.897  22.234  1.00 95.60           C  
ATOM    149  CB  GLU A  20      -2.153  -2.402  21.080  1.00 95.60           C  
ATOM    150  O   GLU A  20      -4.340  -4.919  21.779  1.00 95.60           O  
ATOM    151  CG  GLU A  20      -0.717  -1.859  21.032  1.00 95.60           C  
ATOM    152  CD  GLU A  20      -0.697  -0.513  20.300  1.00 95.60           C  
ATOM    153  OE1 GLU A  20      -0.458   0.540  20.925  1.00 95.60           O  
ATOM    154  OE2 GLU A  20      -1.070  -0.446  19.111  1.00 95.60           O  
ATOM    155  N   VAL A  21      -4.557  -2.988  22.889  1.00 96.48           N  
ATOM    156  CA  VAL A  21      -6.007  -3.087  23.097  1.00 96.48           C  
ATOM    157  C   VAL A  21      -6.722  -2.034  22.257  1.00 96.48           C  
ATOM    158  CB  VAL A  21      -6.359  -2.971  24.593  1.00 96.48           C  
ATOM    159  O   VAL A  21      -6.468  -0.831  22.383  1.00 96.48           O  
ATOM    160  CG1 VAL A  21      -7.871  -3.060  24.829  1.00 96.48           C  
ATOM    161  CG2 VAL A  21      -5.693  -4.091  25.406  1.00 96.48           C  
ATOM    162  N   LEU A  22      -7.655  -2.474  21.414  1.00 97.32           N  
ATOM    163  CA  LEU A  22      -8.583  -1.589  20.725  1.00 97.32           C  
ATOM    164  C   LEU A  22      -9.679  -1.180  21.702  1.00 97.32           C  
ATOM    165  CB  LEU A  22      -9.204  -2.264  19.494  1.00 97.32           C  
ATOM    166  O   LEU A  22     -10.418  -2.024  22.195  1.00 97.32           O  
ATOM    167  CG  LEU A  22      -8.254  -2.427  18.301  1.00 97.32           C  
ATOM    168  CD1 LEU A  22      -7.299  -3.607  18.447  1.00 97.32           C  
ATOM    169  CD2 LEU A  22      -9.089  -2.647  17.047  1.00 97.32           C  
ATOM    170  N   SER A  23      -9.813   0.116  21.962  1.00 97.85           N  
ATOM    171  CA  SER A  23     -10.876   0.656  22.810  1.00 97.85           C  
ATOM    172  C   SER A  23     -11.745   1.645  22.049  1.00 97.85           C  
ATOM    173  CB  SER A  23     -10.317   1.268  24.098  1.00 97.85           C  
ATOM    174  O   SER A  23     -11.296   2.306  21.104  1.00 97.85           O  
ATOM    175  OG  SER A  23      -9.303   2.222  23.816  1.00 97.85           O  
ATOM    176  N   GLY A  24     -13.001   1.752  22.463  1.00 98.08           N  
ATOM    177  CA  GLY A  24     -13.974   2.617  21.816  1.00 98.08           C  
ATOM    178  C   GLY A  24     -15.372   2.457  22.390  1.00 98.08           C  
ATOM    179  O   GLY A  24     -15.554   1.890  23.465  1.00 98.08           O  
ATOM    180  N   VAL A  25     -16.361   2.958  21.653  1.00 98.29           N  
ATOM    181  CA  VAL A  25     -17.782   2.791  21.973  1.00 98.29           C  
ATOM    182  C   VAL A  25     -18.561   2.310  20.754  1.00 98.29           C  
ATOM    183  CB  VAL A  25     -18.417   4.063  22.577  1.00 98.29           C  
ATOM    184  O   VAL A  25     -18.342   2.776  19.633  1.00 98.29           O  
ATOM    185  CG1 VAL A  25     -17.795   4.427  23.929  1.00 98.29           C  
ATOM    186  CG2 VAL A  25     -18.313   5.297  21.673  1.00 98.29           C  
ATOM    187  N   VAL A  26     -19.499   1.395  20.977  1.00 98.30           N  
ATOM    188  CA  VAL A  26     -20.599   1.124  20.049  1.00 98.30           C  
ATOM    189  C   VAL A  26     -21.725   2.093  20.380  1.00 98.30           C  
ATOM    190  CB  VAL A  26     -21.062  -0.340  20.134  1.00 98.30           C  
ATOM    191  O   VAL A  26     -22.119   2.215  21.539  1.00 98.30           O  
ATOM    192  CG1 VAL A  26     -22.320  -0.591  19.296  1.00 98.30           C  
ATOM    193  CG2 VAL A  26     -19.961  -1.275  19.619  1.00 98.30           C  
ATOM    194  N   VAL A  27     -22.236   2.797  19.375  1.00 98.22           N  
ATOM    195  CA  VAL A  27     -23.280   3.809  19.547  1.00 98.22           C  
ATOM    196  C   VAL A  27     -24.560   3.335  18.879  1.00 98.22           C  
ATOM    197  CB  VAL A  27     -22.844   5.184  19.012  1.00 98.22           C  
ATOM    198  O   VAL A  27     -24.589   3.124  17.668  1.00 98.22           O  
ATOM    199  CG1 VAL A  27     -23.881   6.260  19.359  1.00 98.22           C  
ATOM    200  CG2 VAL A  27     -21.490   5.624  19.584  1.00 98.22           C  
ATOM    201  N   ILE A  28     -25.631   3.225  19.661  1.00 97.98           N  
ATOM    202  CA  ILE A  28     -26.987   2.987  19.166  1.00 97.98           C  
ATOM    203  C   ILE A  28     -27.768   4.283  19.321  1.00 97.98           C  
ATOM    204  CB  ILE A  28     -27.678   1.799  19.869  1.00 97.98           C  
ATOM    205  O   ILE A  28     -27.839   4.841  20.412  1.00 97.98           O  
ATOM    206  CG1 ILE A  28     -26.892   0.484  19.683  1.00 97.98           C  
ATOM    207  CG2 ILE A  28     -29.092   1.600  19.288  1.00 97.98           C  
ATOM    208  CD1 ILE A  28     -25.894   0.208  20.808  1.00 97.98           C  
ATOM    209  N   SER A  29     -28.340   4.783  18.229  1.00 97.23           N  
ATOM    210  CA  SER A  29     -29.172   5.992  18.249  1.00 97.23           C  
ATOM    211  C   SER A  29     -30.551   5.701  17.682  1.00 97.23           C  
ATOM    212  CB  SER A  29     -28.506   7.138  17.489  1.00 97.23           C  
ATOM    213  O   SER A  29     -30.671   5.150  16.591  1.00 97.23           O  
ATOM    214  OG  SER A  29     -27.214   7.359  18.018  1.00 97.23           O  
ATOM    215  N   SER A  30     -31.602   6.071  18.406  1.00 96.22           N  
ATOM    216  CA  SER A  30     -32.986   5.857  17.984  1.00 96.22           C  
ATOM    217  C   SER A  30     -33.906   6.907  18.597  1.00 96.22           C  
ATOM    218  CB  SER A  30     -33.420   4.460  18.416  1.00 96.22           C  
ATOM    219  O   SER A  30     -33.672   7.356  19.713  1.00 96.22           O  
ATOM    220  OG  SER A  30     -34.733   4.192  17.976  1.00 96.22           O  
ATOM    221  N   LYS A  31     -34.968   7.305  17.888  1.00 95.37           N  
ATOM    222  CA  LYS A  31     -35.990   8.202  18.459  1.00 95.37           C  
ATOM    223  C   LYS A  31     -36.867   7.488  19.485  1.00 95.37           C  
ATOM    224  CB  LYS A  31     -36.864   8.813  17.360  1.00 95.37           C  
ATOM    225  O   LYS A  31     -37.243   8.088  20.481  1.00 95.37           O  
ATOM    226  CG  LYS A  31     -36.087   9.823  16.505  1.00 95.37           C  
ATOM    227  CD  LYS A  31     -37.056  10.629  15.634  1.00 95.37           C  
ATOM    228  CE  LYS A  31     -36.305  11.728  14.875  1.00 95.37           C  
ATOM    229  NZ  LYS A  31     -37.243  12.703  14.263  1.00 95.37           N  
ATOM    230  N   ASP A  32     -37.115   6.205  19.253  1.00 94.03           N  
ATOM    231  CA  ASP A  32     -37.929   5.342  20.100  1.00 94.03           C  
ATOM    232  C   ASP A  32     -37.056   4.303  20.799  1.00 94.03           C  
ATOM    233  CB  ASP A  32     -39.002   4.660  19.243  1.00 94.03           C  
ATOM    234  O   ASP A  32     -35.921   4.038  20.388  1.00 94.03           O  
ATOM    235  CG  ASP A  32     -39.812   5.696  18.466  1.00 94.03           C  
ATOM    236  OD1 ASP A  32     -40.477   6.512  19.134  1.00 94.03           O  
ATOM    237  OD2 ASP A  32     -39.680   5.707  17.220  1.00 94.03           O  
ATOM    238  N   SER A  33     -37.597   3.667  21.834  1.00 94.45           N  
ATOM    239  CA  SER A  33     -36.936   2.530  22.469  1.00 94.45           C  
ATOM    240  C   SER A  33     -36.805   1.344  21.506  1.00 94.45           C  
ATOM    241  CB  SER A  33     -37.719   2.111  23.702  1.00 94.45           C  
ATOM    242  O   SER A  33     -37.749   1.050  20.771  1.00 94.45           O  
ATOM    243  OG  SER A  33     -39.016   1.659  23.329  1.00 94.45           O  
ATOM    244  N   VAL A  34     -35.687   0.619  21.548  1.00 94.80           N  
ATOM    245  CA  VAL A  34     -35.377  -0.445  20.580  1.00 94.80           C  
ATOM    246  C   VAL A  34     -35.241  -1.792  21.274  1.00 94.80           C  
ATOM    247  CB  VAL A  34     -34.097  -0.135  19.781  1.00 94.80           C  
ATOM    248  O   VAL A  34     -34.318  -1.993  22.057  1.00 94.80           O  
ATOM    249  CG1 VAL A  34     -33.907  -1.155  18.649  1.00 94.80           C  
ATOM    250  CG2 VAL A  34     -34.149   1.255  19.147  1.00 94.80           C  
ATOM    251  N   GLN A  35     -36.124  -2.736  20.949  1.00 95.94           N  
ATOM    252  CA  GLN A  35     -35.968  -4.134  21.353  1.00 95.94           C  
ATOM    253  C   GLN A  35     -34.935  -4.841  20.466  1.00 95.94           C  
ATOM    254  CB  GLN A  35     -37.330  -4.837  21.318  1.00 95.94           C  
ATOM    255  O   GLN A  35     -34.924  -4.660  19.244  1.00 95.94           O  
ATOM    256  CG  GLN A  35     -37.287  -6.223  21.983  1.00 95.94           C  
ATOM    257  CD  GLN A  35     -38.663  -6.879  22.048  1.00 95.94           C  
ATOM    258  NE2 GLN A  35     -38.821  -7.929  22.821  1.00 95.94           N  
ATOM    259  OE1 GLN A  35     -39.612  -6.468  21.403  1.00 95.94           O  
ATOM    260  N   HIS A  36     -34.084  -5.658  21.080  1.00 96.79           N  
ATOM    261  CA  HIS A  36     -33.019  -6.392  20.404  1.00 96.79           C  
ATOM    262  C   HIS A  36     -32.786  -7.765  21.047  1.00 96.79           C  
ATOM    263  CB  HIS A  36     -31.750  -5.531  20.395  1.00 96.79           C  
ATOM    264  O   HIS A  36     -33.093  -7.984  22.215  1.00 96.79           O  
ATOM    265  CG  HIS A  36     -31.115  -5.345  21.746  1.00 96.79           C  
ATOM    266  CD2 HIS A  36     -31.525  -4.488  22.731  1.00 96.79           C  
ATOM    267  ND1 HIS A  36     -30.023  -6.027  22.228  1.00 96.79           N  
ATOM    268  CE1 HIS A  36     -29.801  -5.611  23.484  1.00 96.79           C  
ATOM    269  NE2 HIS A  36     -30.695  -4.675  23.835  1.00 96.79           N  
ATOM    270  N   GLN A  37     -32.220  -8.684  20.272  1.00 97.32           N  
ATOM    271  CA  GLN A  37     -31.875 -10.057  20.655  1.00 97.32           C  
ATOM    272  C   GLN A  37     -30.372 -10.208  20.922  1.00 97.32           C  
ATOM    273  CB  GLN A  37     -32.396 -11.040  19.592  1.00 97.32           C  
ATOM    274  O   GLN A  37     -29.792 -11.271  20.736  1.00 97.32           O  
ATOM    275  CG  GLN A  37     -33.922 -10.995  19.425  1.00 97.32           C  
ATOM    276  CD  GLN A  37     -34.680 -11.331  20.707  1.00 97.32           C  
ATOM    277  NE2 GLN A  37     -35.906 -10.878  20.847  1.00 97.32           N  
ATOM    278  OE1 GLN A  37     -34.206 -11.995  21.610  1.00 97.32           O  
ATOM    279  N   GLY A  38     -29.743  -9.114  21.345  1.00 97.56           N  
ATOM    280  CA  GLY A  38     -28.322  -9.044  21.658  1.00 97.56           C  
ATOM    281  C   GLY A  38     -27.522  -8.159  20.703  1.00 97.56           C  
ATOM    282  O   GLY A  38     -27.967  -7.816  19.604  1.00 97.56           O  
ATOM    283  N   VAL A  39     -26.356  -7.742  21.181  1.00 98.16           N  
ATOM    284  CA  VAL A  39     -25.356  -6.970  20.442  1.00 98.16           C  
ATOM    285  C   VAL A  39     -24.020  -7.679  20.600  1.00 98.16           C  
ATOM    286  CB  VAL A  39     -25.259  -5.512  20.937  1.00 98.16           C  
ATOM    287  O   VAL A  39     -23.598  -7.949  21.724  1.00 98.16           O  
ATOM    288  CG1 VAL A  39     -24.252  -4.707  20.106  1.00 98.16           C  
ATOM    289  CG2 VAL A  39     -26.608  -4.789  20.844  1.00 98.16           C  
ATOM    290  N   SER A  40     -23.340  -7.955  19.493  1.00 98.29           N  
ATOM    291  CA  SER A  40     -22.004  -8.550  19.477  1.00 98.29           C  
ATOM    292  C   SER A  40     -21.022  -7.662  18.727  1.00 98.29           C  
ATOM    293  CB  SER A  40     -22.035  -9.966  18.893  1.00 98.29           C  
ATOM    294  O   SER A  40     -21.401  -6.943  17.800  1.00 98.29           O  
ATOM    295  OG  SER A  40     -22.581  -9.985  17.587  1.00 98.29           O  
ATOM    296  N   LEU A  41     -19.754  -7.727  19.117  1.00 98.29           N  
ATOM    297  CA  LEU A  41     -18.646  -7.079  18.426  1.00 98.29           C  
ATOM    298  C   LEU A  41     -17.630  -8.149  18.028  1.00 98.29           C  
ATOM    299  CB  LEU A  41     -18.050  -5.994  19.340  1.00 98.29           C  
ATOM    300  O   LEU A  41     -17.163  -8.904  18.876  1.00 98.29           O  
ATOM    301  CG  LEU A  41     -16.937  -5.150  18.697  1.00 98.29           C  
ATOM    302  CD1 LEU A  41     -17.487  -4.265  17.577  1.00 98.29           C  
ATOM    303  CD2 LEU A  41     -16.313  -4.232  19.747  1.00 98.29           C  
ATOM    304  N   THR A  42     -17.290  -8.208  16.749  1.00 97.87           N  
ATOM    305  CA  THR A  42     -16.349  -9.167  16.171  1.00 97.87           C  
ATOM    306  C   THR A  42     -15.133  -8.425  15.644  1.00 97.87           C  
ATOM    307  CB  THR A  42     -17.019  -9.989  15.062  1.00 97.87           C  
ATOM    308  O   THR A  42     -15.279  -7.486  14.867  1.00 97.87           O  
ATOM    309  CG2 THR A  42     -16.087 -11.021  14.428  1.00 97.87           C  
ATOM    310  OG1 THR A  42     -18.110 -10.703  15.605  1.00 97.87           O  
ATOM    311  N   MET A  43     -13.942  -8.842  16.058  1.00 97.56           N  
ATOM    312  CA  MET A  43     -12.676  -8.431  15.469  1.00 97.56           C  
ATOM    313  C   MET A  43     -12.229  -9.494  14.474  1.00 97.56           C  
ATOM    314  CB  MET A  43     -11.628  -8.207  16.562  1.00 97.56           C  
ATOM    315  O   MET A  43     -12.029 -10.654  14.839  1.00 97.56           O  
ATOM    316  CG  MET A  43     -10.297  -7.736  15.963  1.00 97.56           C  
ATOM    317  SD  MET A  43      -9.019  -7.319  17.178  1.00 97.56           S  
ATOM    318  CE  MET A  43      -8.878  -8.911  18.025  1.00 97.56           C  
ATOM    319  N   GLU A  44     -12.038  -9.078  13.232  1.00 96.77           N  
ATOM    320  CA  GLU A  44     -11.655  -9.942  12.128  1.00 96.77           C  
ATOM    321  C   GLU A  44     -10.420  -9.380  11.427  1.00 96.77           C  
ATOM    322  CB  GLU A  44     -12.856 -10.098  11.188  1.00 96.77           C  
ATOM    323  O   GLU A  44     -10.318  -8.176  11.215  1.00 96.77           O  
ATOM    324  CG  GLU A  44     -12.526 -10.993   9.990  1.00 96.77           C  
ATOM    325  CD  GLU A  44     -13.756 -11.383   9.159  1.00 96.77           C  
ATOM    326  OE1 GLU A  44     -13.613 -12.362   8.394  1.00 96.77           O  
ATOM    327  OE2 GLU A  44     -14.819 -10.737   9.310  1.00 96.77           O  
ATOM    328  N   GLY A  45      -9.481 -10.249  11.064  1.00 97.22           N  
ATOM    329  CA  GLY A  45      -8.355  -9.930  10.196  1.00 97.22           C  
ATOM    330  C   GLY A  45      -8.224 -10.994   9.125  1.00 97.22           C  
ATOM    331  O   GLY A  45      -8.166 -12.185   9.449  1.00 97.22           O  
ATOM    332  N   THR A  46      -8.185 -10.580   7.865  1.00 96.54           N  
ATOM    333  CA  THR A  46      -8.181 -11.485   6.712  1.00 96.54           C  
ATOM    334  C   THR A  46      -7.154 -11.061   5.673  1.00 96.54           C  
ATOM    335  CB  THR A  46      -9.567 -11.604   6.051  1.00 96.54           C  
ATOM    336  O   THR A  46      -6.876  -9.874   5.516  1.00 96.54           O  
ATOM    337  CG2 THR A  46     -10.579 -12.280   6.972  1.00 96.54           C  
ATOM    338  OG1 THR A  46     -10.084 -10.346   5.688  1.00 96.54           O  
ATOM    339  N   VAL A  47      -6.602 -12.048   4.965  1.00 96.64           N  
ATOM    340  CA  VAL A  47      -5.939 -11.844   3.675  1.00 96.64           C  
ATOM    341  C   VAL A  47      -6.881 -12.345   2.592  1.00 96.64           C  
ATOM    342  CB  VAL A  47      -4.574 -12.545   3.560  1.00 96.64           C  
ATOM    343  O   VAL A  47      -7.150 -13.544   2.507  1.00 96.64           O  
ATOM    344  CG1 VAL A  47      -3.858 -12.114   2.278  1.00 96.64           C  
ATOM    345  CG2 VAL A  47      -3.673 -12.263   4.765  1.00 96.64           C  
ATOM    346  N   ASN A  48      -7.388 -11.434   1.777  1.00 94.91           N  
ATOM    347  CA  ASN A  48      -8.156 -11.750   0.586  1.00 94.91           C  
ATOM    348  C   ASN A  48      -7.202 -11.775  -0.601  1.00 94.91           C  
ATOM    349  CB  ASN A  48      -9.304 -10.749   0.416  1.00 94.91           C  
ATOM    350  O   ASN A  48      -6.454 -10.824  -0.822  1.00 94.91           O  
ATOM    351  CG  ASN A  48     -10.225 -10.775   1.615  1.00 94.91           C  
ATOM    352  ND2 ASN A  48     -10.162  -9.781   2.472  1.00 94.91           N  
ATOM    353  OD1 ASN A  48     -10.968 -11.721   1.813  1.00 94.91           O  
ATOM    354  N   LEU A  49      -7.225 -12.875  -1.339  1.00 92.97           N  
ATOM    355  CA  LEU A  49      -6.386 -13.091  -2.504  1.00 92.97           C  
ATOM    356  C   LEU A  49      -7.284 -13.128  -3.744  1.00 92.97           C  
ATOM    357  CB  LEU A  49      -5.586 -14.384  -2.303  1.00 92.97           C  
ATOM    358  O   LEU A  49      -8.340 -13.760  -3.729  1.00 92.97           O  
ATOM    359  CG  LEU A  49      -4.620 -14.443  -1.112  1.00 92.97           C  
ATOM    360  CD1 LEU A  49      -3.928 -15.809  -1.089  1.00 92.97           C  
ATOM    361  CD2 LEU A  49      -3.550 -13.363  -1.163  1.00 92.97           C  
ATOM    362  N   GLN A  50      -6.881 -12.433  -4.799  1.00 87.51           N  
ATOM    363  CA  GLN A  50      -7.578 -12.365  -6.080  1.00 87.51           C  
ATOM    364  C   GLN A  50      -6.581 -12.638  -7.207  1.00 87.51           C  
ATOM    365  CB  GLN A  50      -8.275 -11.003  -6.248  1.00 87.51           C  
ATOM    366  O   GLN A  50      -5.416 -12.259  -7.117  1.00 87.51           O  
ATOM    367  CG  GLN A  50      -9.371 -10.778  -5.192  1.00 87.51           C  
ATOM    368  CD  GLN A  50     -10.171  -9.494  -5.393  1.00 87.51           C  
ATOM    369  NE2 GLN A  50     -11.197  -9.273  -4.601  1.00 87.51           N  
ATOM    370  OE1 GLN A  50      -9.935  -8.675  -6.260  1.00 87.51           O  
ATOM    371  N   LEU A  51      -7.034 -13.312  -8.264  1.00 83.67           N  
ATOM    372  CA  LEU A  51      -6.231 -13.586  -9.458  1.00 83.67           C  
ATOM    373  C   LEU A  51      -6.614 -12.620 -10.581  1.00 83.67           C  
ATOM    374  CB  LEU A  51      -6.410 -15.052  -9.896  1.00 83.67           C  
ATOM    375  O   LEU A  51      -7.787 -12.272 -10.733  1.00 83.67           O  
ATOM    376  CG  LEU A  51      -5.903 -16.102  -8.890  1.00 83.67           C  
ATOM    377  CD1 LEU A  51      -6.226 -17.504  -9.409  1.00 83.67           C  
ATOM    378  CD2 LEU A  51      -4.393 -16.012  -8.671  1.00 83.67           C  
ATOM    379  N   SER A  52      -5.639 -12.222 -11.398  1.00 80.49           N  
ATOM    380  CA  SER A  52      -5.905 -11.427 -12.596  1.00 80.49           C  
ATOM    381  C   SER A  52      -6.666 -12.241 -13.643  1.00 80.49           C  
ATOM    382  CB  SER A  52      -4.601 -10.859 -13.172  1.00 80.49           C  
ATOM    383  O   SER A  52      -6.480 -13.452 -13.773  1.00 80.49           O  
ATOM    384  OG  SER A  52      -3.826 -11.855 -13.799  1.00 80.49           O  
ATOM    385  N   ALA A  53      -7.490 -11.575 -14.458  1.00 76.01           N  
ATOM    386  CA  ALA A  53      -8.217 -12.234 -15.547  1.00 76.01           C  
ATOM    387  C   ALA A  53      -7.282 -12.970 -16.532  1.00 76.01           C  
ATOM    388  CB  ALA A  53      -9.062 -11.177 -16.269  1.00 76.01           C  
ATOM    389  O   ALA A  53      -7.672 -13.983 -17.108  1.00 76.01           O  
ATOM    390  N   LYS A  54      -6.034 -12.496 -16.686  1.00 72.66           N  
ATOM    391  CA  LYS A  54      -4.994 -13.140 -17.505  1.00 72.66           C  
ATOM    392  C   LYS A  54      -4.591 -14.504 -16.943  1.00 72.66           C  
ATOM    393  CB  LYS A  54      -3.750 -12.240 -17.583  1.00 72.66           C  
ATOM    394  O   LYS A  54      -4.378 -15.439 -17.708  1.00 72.66           O  
ATOM    395  CG  LYS A  54      -3.998 -10.901 -18.293  1.00 72.66           C  
ATOM    396  CD  LYS A  54      -2.705 -10.075 -18.288  1.00 72.66           C  
ATOM    397  CE  LYS A  54      -2.914  -8.704 -18.939  1.00 72.66           C  
ATOM    398  NZ  LYS A  54      -1.696  -7.866 -18.800  1.00 72.66           N  
ATOM    399  N   SER A  55      -4.510 -14.623 -15.620  1.00 66.96           N  
ATOM    400  CA  SER A  55      -4.165 -15.870 -14.938  1.00 66.96           C  
ATOM    401  C   SER A  55      -5.359 -16.813 -14.805  1.00 66.96           C  
ATOM    402  CB  SER A  55      -3.584 -15.560 -13.559  1.00 66.96           C  
ATOM    403  O   SER A  55      -5.178 -18.018 -14.934  1.00 66.96           O  
ATOM    404  OG  SER A  55      -2.468 -14.707 -13.693  1.00 66.96           O  
ATOM    405  N   VAL A  56      -6.579 -16.291 -14.612  1.00 61.41           N  
ATOM    406  CA  VAL A  56      -7.797 -17.109 -14.434  1.00 61.41           C  
ATOM    407  C   VAL A  56      -8.031 -18.072 -15.605  1.00 61.41           C  
ATOM    408  CB  VAL A  56      -9.032 -16.212 -14.186  1.00 61.41           C  
ATOM    409  O   VAL A  56      -8.415 -19.213 -15.369  1.00 61.41           O  
ATOM    410  CG1 VAL A  56     -10.353 -16.992 -14.152  1.00 61.41           C  
ATOM    411  CG2 VAL A  56      -8.920 -15.525 -12.821  1.00 61.41           C  
ATOM    412  N   GLY A  57      -7.743 -17.661 -16.848  1.00 60.26           N  
ATOM    413  CA  GLY A  57      -7.923 -18.508 -18.038  1.00 60.26           C  
ATOM    414  C   GLY A  57      -6.872 -19.612 -18.225  1.00 60.26           C  
ATOM    415  O   GLY A  57      -7.168 -20.636 -18.830  1.00 60.26           O  
ATOM    416  N   VAL A  58      -5.655 -19.436 -17.700  1.00 60.53           N  
ATOM    417  CA  VAL A  58      -4.591 -20.466 -17.743  1.00 60.53           C  
ATOM    418  C   VAL A  58      -4.730 -21.446 -16.570  1.00 60.53           C  
ATOM    419  CB  VAL A  58      -3.199 -19.795 -17.762  1.00 60.53           C  
ATOM    420  O   VAL A  58      -4.295 -22.593 -16.639  1.00 60.53           O  
ATOM    421  CG1 VAL A  58      -2.047 -20.805 -17.859  1.00 60.53           C  
ATOM    422  CG2 VAL A  58      -3.064 -18.841 -18.959  1.00 60.53           C  
ATOM    423  N   PHE A  59      -5.375 -20.995 -15.496  1.00 61.82           N  
ATOM    424  CA  PHE A  59      -5.402 -21.639 -14.193  1.00 61.82           C  
ATOM    425  C   PHE A  59      -6.849 -21.750 -13.670  1.00 61.82           C  
ATOM    426  CB  PHE A  59      -4.437 -20.842 -13.294  1.00 61.82           C  
ATOM    427  O   PHE A  59      -7.159 -21.359 -12.546  1.00 61.82           O  
ATOM    428  CG  PHE A  59      -2.970 -20.911 -13.693  1.00 61.82           C  
ATOM    429  CD1 PHE A  59      -2.277 -22.137 -13.718  1.00 61.82           C  
ATOM    430  CD2 PHE A  59      -2.283 -19.733 -14.032  1.00 61.82           C  
ATOM    431  CE1 PHE A  59      -0.907 -22.183 -14.027  1.00 61.82           C  
ATOM    432  CE2 PHE A  59      -0.919 -19.777 -14.368  1.00 61.82           C  
ATOM    433  CZ  PHE A  59      -0.226 -20.999 -14.352  1.00 61.82           C  
ATOM    434  N   GLU A  60      -7.757 -22.306 -14.478  1.00 57.30           N  
ATOM    435  CA  GLU A  60      -9.201 -22.391 -14.179  1.00 57.30           C  
ATOM    436  C   GLU A  60      -9.501 -23.172 -12.874  1.00 57.30           C  
ATOM    437  CB  GLU A  60      -9.901 -23.013 -15.404  1.00 57.30           C  
ATOM    438  O   GLU A  60     -10.399 -22.817 -12.109  1.00 57.30           O  
ATOM    439  CG  GLU A  60     -11.378 -22.609 -15.530  1.00 57.30           C  
ATOM    440  CD  GLU A  60     -12.066 -23.195 -16.778  1.00 57.30           C  
ATOM    441  OE1 GLU A  60     -13.121 -22.642 -17.163  1.00 57.30           O  
ATOM    442  OE2 GLU A  60     -11.564 -24.211 -17.313  1.00 57.30           O  
ATOM    443  N   ALA A  61      -8.670 -24.171 -12.541  1.00 55.03           N  
ATOM    444  CA  ALA A  61      -8.743 -24.931 -11.285  1.00 55.03           C  
ATOM    445  C   ALA A  61      -8.382 -24.108 -10.022  1.00 55.03           C  
ATOM    446  CB  ALA A  61      -7.829 -26.158 -11.427  1.00 55.03           C  
ATOM    447  O   ALA A  61      -8.688 -24.512  -8.897  1.00 55.03           O  
ATOM    448  N   PHE A  62      -7.741 -22.948 -10.187  1.00 58.62           N  
ATOM    449  CA  PHE A  62      -7.145 -22.173  -9.098  1.00 58.62           C  
ATOM    450  C   PHE A  62      -8.102 -21.127  -8.537  1.00 58.62           C  
ATOM    451  CB  PHE A  62      -5.864 -21.490  -9.581  1.00 58.62           C  
ATOM    452  O   PHE A  62      -8.123 -20.913  -7.327  1.00 58.62           O  
ATOM    453  CG  PHE A  62      -4.748 -22.438  -9.971  1.00 58.62           C  
ATOM    454  CD1 PHE A  62      -3.588 -22.475  -9.186  1.00 58.62           C  
ATOM    455  CD2 PHE A  62      -4.831 -23.266 -11.110  1.00 58.62           C  
ATOM    456  CE1 PHE A  62      -2.509 -23.275  -9.576  1.00 58.62           C  
ATOM    457  CE2 PHE A  62      -3.754 -24.081 -11.486  1.00 58.62           C  
ATOM    458  CZ  PHE A  62      -2.577 -24.072 -10.727  1.00 58.62           C  
ATOM    459  N   TYR A  63      -8.927 -20.503  -9.384  1.00 58.16           N  
ATOM    460  CA  TYR A  63      -9.791 -19.389  -8.975  1.00 58.16           C  
ATOM    461  C   TYR A  63     -10.721 -19.758  -7.811  1.00 58.16           C  
ATOM    462  CB  TYR A  63     -10.594 -18.904 -10.187  1.00 58.16           C  
ATOM    463  O   TYR A  63     -10.834 -19.012  -6.843  1.00 58.16           O  
ATOM    464  CG  TYR A  63     -11.416 -17.664  -9.899  1.00 58.16           C  
ATOM    465  CD1 TYR A  63     -12.788 -17.768  -9.597  1.00 58.16           C  
ATOM    466  CD2 TYR A  63     -10.792 -16.402  -9.900  1.00 58.16           C  
ATOM    467  CE1 TYR A  63     -13.536 -16.606  -9.322  1.00 58.16           C  
ATOM    468  CE2 TYR A  63     -11.539 -15.237  -9.649  1.00 58.16           C  
ATOM    469  OH  TYR A  63     -13.640 -14.219  -9.103  1.00 58.16           O  
ATOM    470  CZ  TYR A  63     -12.916 -15.340  -9.358  1.00 58.16           C  
ATOM    471  N   ASN A  64     -11.317 -20.954  -7.854  1.00 62.65           N  
ATOM    472  CA  ASN A  64     -12.204 -21.446  -6.793  1.00 62.65           C  
ATOM    473  C   ASN A  64     -11.455 -21.950  -5.542  1.00 62.65           C  
ATOM    474  CB  ASN A  64     -13.102 -22.542  -7.389  1.00 62.65           C  
ATOM    475  O   ASN A  64     -12.072 -22.167  -4.497  1.00 62.65           O  
ATOM    476  CG  ASN A  64     -14.061 -22.000  -8.435  1.00 62.65           C  
ATOM    477  ND2 ASN A  64     -14.259 -22.708  -9.521  1.00 62.65           N  
ATOM    478  OD1 ASN A  64     -14.644 -20.940  -8.292  1.00 62.65           O  
ATOM    479  N   SER A  65     -10.140 -22.154  -5.641  1.00 67.08           N  
ATOM    480  CA  SER A  65      -9.303 -22.731  -4.581  1.00 67.08           C  
ATOM    481  C   SER A  65      -8.711 -21.665  -3.656  1.00 67.08           C  
ATOM    482  CB  SER A  65      -8.200 -23.588  -5.214  1.00 67.08           C  
ATOM    483  O   SER A  65      -8.398 -21.948  -2.496  1.00 67.08           O  
ATOM    484  OG  SER A  65      -8.805 -24.631  -5.960  1.00 67.08           O  
ATOM    485  N   VAL A  66      -8.605 -20.422  -4.133  1.00 75.13           N  
ATOM    486  CA  VAL A  66      -8.059 -19.299  -3.370  1.00 75.13           C  
ATOM    487  C   VAL A  66      -9.104 -18.785  -2.370  1.00 75.13           C  
ATOM    488  CB  VAL A  66      -7.524 -18.218  -4.326  1.00 75.13           C  
ATOM    489  O   VAL A  66      -9.912 -17.903  -2.653  1.00 75.13           O  
ATOM    490  CG1 VAL A  66      -6.932 -17.062  -3.539  1.00 75.13           C  
ATOM    491  CG2 VAL A  66      -6.383 -18.742  -5.209  1.00 75.13           C  
ATOM    492  N   LYS A  67      -9.109 -19.370  -1.168  1.00 83.28           N  
ATOM    493  CA  LYS A  67      -9.957 -18.927  -0.051  1.00 83.28           C  
ATOM    494  C   LYS A  67      -9.286 -17.797   0.740  1.00 83.28           C  
ATOM    495  CB  LYS A  67     -10.302 -20.100   0.875  1.00 83.28           C  
ATOM    496  O   LYS A  67      -8.067 -17.834   0.916  1.00 83.28           O  
ATOM    497  CG  LYS A  67     -11.216 -21.112   0.174  1.00 83.28           C  
ATOM    498  CD  LYS A  67     -11.582 -22.263   1.114  1.00 83.28           C  
ATOM    499  CE  LYS A  67     -12.461 -23.252   0.346  1.00 83.28           C  
ATOM    500  NZ  LYS A  67     -12.782 -24.449   1.157  1.00 83.28           N  
ATOM    501  N   PRO A  68     -10.062 -16.851   1.305  1.00 90.71           N  
ATOM    502  CA  PRO A  68      -9.530 -15.881   2.255  1.00 90.71           C  
ATOM    503  C   PRO A  68      -8.807 -16.554   3.428  1.00 90.71           C  
ATOM    504  CB  PRO A  68     -10.730 -15.059   2.732  1.00 90.71           C  
ATOM    505  O   PRO A  68      -9.312 -17.507   4.028  1.00 90.71           O  
ATOM    506  CG  PRO A  68     -11.702 -15.155   1.558  1.00 90.71           C  
ATOM    507  CD  PRO A  68     -11.468 -16.574   1.040  1.00 90.71           C  
ATOM    508  N   ILE A  69      -7.633 -16.037   3.783  1.00 92.64           N  
ATOM    509  CA  ILE A  69      -6.832 -16.534   4.903  1.00 92.64           C  
ATOM    510  C   ILE A  69      -7.241 -15.774   6.164  1.00 92.64           C  
ATOM    511  CB  ILE A  69      -5.315 -16.411   4.627  1.00 92.64           C  
ATOM    512  O   ILE A  69      -6.997 -14.574   6.285  1.00 92.64           O  
ATOM    513  CG1 ILE A  69      -4.919 -17.065   3.279  1.00 92.64           C  
ATOM    514  CG2 ILE A  69      -4.525 -17.016   5.805  1.00 92.64           C  
ATOM    515  CD1 ILE A  69      -3.463 -16.823   2.860  1.00 92.64           C  
ATOM    516  N   GLN A  70      -7.836 -16.469   7.133  1.00 93.86           N  
ATOM    517  CA  GLN A  70      -8.232 -15.858   8.402  1.00 93.86           C  
ATOM    518  C   GLN A  70      -7.044 -15.743   9.372  1.00 93.86           C  
ATOM    519  CB  GLN A  70      -9.421 -16.620   8.995  1.00 93.86           C  
ATOM    520  O   GLN A  70      -6.576 -16.730   9.959  1.00 93.86           O  
ATOM    521  CG  GLN A  70      -9.983 -15.908  10.232  1.00 93.86           C  
ATOM    522  CD  GLN A  70     -11.274 -16.571  10.683  1.00 93.86           C  
ATOM    523  NE2 GLN A  70     -12.415 -16.039  10.301  1.00 93.86           N  
ATOM    524  OE1 GLN A  70     -11.270 -17.573  11.383  1.00 93.86           O  
ATOM    525  N   ILE A  71      -6.595 -14.510   9.596  1.00 94.51           N  
ATOM    526  CA  ILE A  71      -5.519 -14.166  10.531  1.00 94.51           C  
ATOM    527  C   ILE A  71      -6.064 -14.212  11.959  1.00 94.51           C  
ATOM    528  CB  ILE A  71      -4.922 -12.776  10.204  1.00 94.51           C  
ATOM    529  O   ILE A  71      -5.606 -15.000  12.789  1.00 94.51           O  
ATOM    530  CG1 ILE A  71      -4.476 -12.658   8.727  1.00 94.51           C  
ATOM    531  CG2 ILE A  71      -3.746 -12.492  11.155  1.00 94.51           C  
ATOM    532  CD1 ILE A  71      -4.077 -11.227   8.351  1.00 94.51           C  
ATOM    533  N   ILE A  72      -7.103 -13.428  12.233  1.00 94.93           N  
ATOM    534  CA  ILE A  72      -7.740 -13.330  13.546  1.00 94.93           C  
ATOM    535  C   ILE A  72      -9.255 -13.301  13.382  1.00 94.93           C  
ATOM    536  CB  ILE A  72      -7.171 -12.134  14.347  1.00 94.93           C  
ATOM    537  O   ILE A  72      -9.778 -12.736  12.428  1.00 94.93           O  
ATOM    538  CG1 ILE A  72      -7.668 -12.157  15.808  1.00 94.93           C  
ATOM    539  CG2 ILE A  72      -7.466 -10.779  13.686  1.00 94.93           C  
ATOM    540  CD1 ILE A  72      -6.831 -11.269  16.736  1.00 94.93           C  
ATOM    541  N   ASN A  73      -9.947 -13.951  14.308  1.00 94.81           N  
ATOM    542  CA  ASN A  73     -11.391 -13.896  14.436  1.00 94.81           C  
ATOM    543  C   ASN A  73     -11.726 -14.096  15.909  1.00 94.81           C  
ATOM    544  CB  ASN A  73     -12.027 -14.957  13.539  1.00 94.81           C  
ATOM    545  O   ASN A  73     -11.369 -15.117  16.506  1.00 94.81           O  
ATOM    546  CG  ASN A  73     -13.542 -14.970  13.611  1.00 94.81           C  
ATOM    547  ND2 ASN A  73     -14.159 -15.965  13.023  1.00 94.81           N  
ATOM    548  OD1 ASN A  73     -14.181 -14.117  14.198  1.00 94.81           O  
ATOM    549  N   SER A  74     -12.337 -13.087  16.506  1.00 94.89           N  
ATOM    550  CA  SER A  74     -12.767 -13.112  17.892  1.00 94.89           C  
ATOM    551  C   SER A  74     -14.055 -12.320  18.008  1.00 94.89           C  
ATOM    552  CB  SER A  74     -11.677 -12.518  18.782  1.00 94.89           C  
ATOM    553  O   SER A  74     -14.168 -11.250  17.419  1.00 94.89           O  
ATOM    554  OG  SER A  74     -12.012 -12.729  20.140  1.00 94.89           O  
ATOM    555  N   THR A  75     -15.001 -12.807  18.800  1.00 96.66           N  
ATOM    556  CA  THR A  75     -16.288 -12.149  19.029  1.00 96.66           C  
ATOM    557  C   THR A  75     -16.524 -12.011  20.522  1.00 96.66           C  
ATOM    558  CB  THR A  75     -17.439 -12.921  18.367  1.00 96.66           C  
ATOM    559  O   THR A  75     -16.282 -12.950  21.279  1.00 96.66           O  
ATOM    560  CG2 THR A  75     -18.800 -12.250  18.549  1.00 96.66           C  
ATOM    561  OG1 THR A  75     -17.224 -13.030  16.981  1.00 96.66           O  
ATOM    562  N   ILE A  76     -17.024 -10.851  20.935  1.00 95.81           N  
ATOM    563  CA  ILE A  76     -17.493 -10.588  22.292  1.00 95.81           C  
ATOM    564  C   ILE A  76     -18.992 -10.278  22.270  1.00 95.81           C  
ATOM    565  CB  ILE A  76     -16.643  -9.497  22.988  1.00 95.81           C  
ATOM    566  O   ILE A  76     -19.481  -9.544  21.405  1.00 95.81           O  
ATOM    567  CG1 ILE A  76     -16.703  -8.130  22.272  1.00 95.81           C  
ATOM    568  CG2 ILE A  76     -15.188  -9.988  23.124  1.00 95.81           C  
ATOM    569  CD1 ILE A  76     -15.952  -7.009  23.000  1.00 95.81           C  
ATOM    570  N   GLU A  77     -19.731 -10.850  23.220  1.00 97.26           N  
ATOM    571  CA  GLU A  77     -21.103 -10.432  23.507  1.00 97.26           C  
ATOM    572  C   GLU A  77     -21.040  -9.111  24.280  1.00 97.26           C  
ATOM    573  CB  GLU A  77     -21.863 -11.524  24.284  1.00 97.26           C  
ATOM    574  O   GLU A  77     -20.503  -9.050  25.383  1.00 97.26           O  
ATOM    575  CG  GLU A  77     -23.335 -11.128  24.498  1.00 97.26           C  
ATOM    576  CD  GLU A  77     -24.154 -12.162  25.290  1.00 97.26           C  
ATOM    577  OE1 GLU A  77     -25.356 -12.308  24.969  1.00 97.26           O  
ATOM    578  OE2 GLU A  77     -23.631 -12.740  26.272  1.00 97.26           O  
ATOM    579  N   MET A  78     -21.561  -8.044  23.678  1.00 96.52           N  
ATOM    580  CA  MET A  78     -21.557  -6.703  24.264  1.00 96.52           C  
ATOM    581  C   MET A  78     -22.759  -6.514  25.187  1.00 96.52           C  
ATOM    582  CB  MET A  78     -21.601  -5.655  23.141  1.00 96.52           C  
ATOM    583  O   MET A  78     -22.642  -5.960  26.276  1.00 96.52           O  
ATOM    584  CG  MET A  78     -20.378  -5.693  22.219  1.00 96.52           C  
ATOM    585  SD  MET A  78     -18.899  -4.946  22.940  1.00 96.52           S  
ATOM    586  CE  MET A  78     -19.338  -3.196  22.766  1.00 96.52           C  
ATOM    587  N   VAL A  79     -23.936  -6.950  24.726  1.00 97.21           N  
ATOM    588  CA  VAL A  79     -25.207  -6.816  25.445  1.00 97.21           C  
ATOM    589  C   VAL A  79     -26.083  -8.020  25.125  1.00 97.21           C  
ATOM    590  CB  VAL A  79     -25.952  -5.511  25.077  1.00 97.21           C  
ATOM    591  O   VAL A  79     -26.271  -8.352  23.955  1.00 97.21           O  
ATOM    592  CG1 VAL A  79     -27.135  -5.243  26.014  1.00 97.21           C  
ATOM    593  CG2 VAL A  79     -25.064  -4.269  25.189  1.00 97.21           C  
ATOM    594  N   LYS A  80     -26.657  -8.630  26.161  1.00 97.41           N  
ATOM    595  CA  LYS A  80     -27.662  -9.699  26.057  1.00 97.41           C  
ATOM    596  C   LYS A  80     -28.976  -9.192  25.434  1.00 97.41           C  
ATOM    597  CB  LYS A  80     -27.888 -10.281  27.463  1.00 97.41           C  
ATOM    598  O   LYS A  80     -29.161  -7.981  25.316  1.00 97.41           O  
ATOM    599  CG  LYS A  80     -26.687 -11.139  27.872  1.00 97.41           C  
ATOM    600  CD  LYS A  80     -26.873 -11.775  29.248  1.00 97.41           C  
ATOM    601  CE  LYS A  80     -25.617 -12.601  29.531  1.00 97.41           C  
ATOM    602  NZ  LYS A  80     -25.714 -13.327  30.819  1.00 97.41           N  
ATOM    603  N   PRO A  81     -29.914 -10.074  25.043  1.00 97.74           N  
ATOM    604  CA  PRO A  81     -31.256  -9.664  24.626  1.00 97.74           C  
ATOM    605  C   PRO A  81     -31.913  -8.689  25.610  1.00 97.74           C  
ATOM    606  CB  PRO A  81     -32.055 -10.962  24.505  1.00 97.74           C  
ATOM    607  O   PRO A  81     -31.840  -8.873  26.825  1.00 97.74           O  
ATOM    608  CG  PRO A  81     -30.987 -11.994  24.147  1.00 97.74           C  
ATOM    609  CD  PRO A  81     -29.767 -11.520  24.934  1.00 97.74           C  
ATOM    610  N   GLY A  82     -32.556  -7.646  25.087  1.00 96.73           N  
ATOM    611  CA  GLY A  82     -33.051  -6.552  25.912  1.00 96.73           C  
ATOM    612  C   GLY A  82     -33.711  -5.424  25.127  1.00 96.73           C  
ATOM    613  O   GLY A  82     -34.198  -5.597  24.004  1.00 96.73           O  
ATOM    614  N   LYS A  83     -33.766  -4.248  25.757  1.00 96.35           N  
ATOM    615  CA  LYS A  83     -34.387  -3.043  25.209  1.00 96.35           C  
ATOM    616  C   LYS A  83     -33.524  -1.823  25.516  1.00 96.35           C  
ATOM    617  CB  LYS A  83     -35.810  -2.923  25.777  1.00 96.35           C  
ATOM    618  O   LYS A  83     -33.318  -1.496  26.681  1.00 96.35           O  
ATOM    619  CG  LYS A  83     -36.594  -1.741  25.195  1.00 96.35           C  
ATOM    620  CD  LYS A  83     -38.030  -1.732  25.745  1.00 96.35           C  
ATOM    621  CE  LYS A  83     -38.739  -0.501  25.192  1.00 96.35           C  
ATOM    622  NZ  LYS A  83     -40.163  -0.376  25.580  1.00 96.35           N  
ATOM    623  N   PHE A  84     -33.079  -1.120  24.479  1.00 96.75           N  
ATOM    624  CA  PHE A  84     -32.432   0.180  24.630  1.00 96.75           C  
ATOM    625  C   PHE A  84     -33.479   1.294  24.772  1.00 96.75           C  
ATOM    626  CB  PHE A  84     -31.475   0.452  23.464  1.00 96.75           C  
ATOM    627  O   PHE A  84     -34.525   1.232  24.110  1.00 96.75           O  
ATOM    628  CG  PHE A  84     -30.283  -0.484  23.427  1.00 96.75           C  
ATOM    629  CD1 PHE A  84     -29.390  -0.529  24.514  1.00 96.75           C  
ATOM    630  CD2 PHE A  84     -30.068  -1.316  22.315  1.00 96.75           C  
ATOM    631  CE1 PHE A  84     -28.294  -1.409  24.494  1.00 96.75           C  
ATOM    632  CE2 PHE A  84     -28.968  -2.190  22.290  1.00 96.75           C  
ATOM    633  CZ  PHE A  84     -28.088  -2.244  23.383  1.00 96.75           C  
ATOM    634  N   PRO A  85     -33.232   2.314  25.612  1.00 96.90           N  
ATOM    635  CA  PRO A  85     -34.091   3.490  25.688  1.00 96.90           C  
ATOM    636  C   PRO A  85     -34.028   4.315  24.394  1.00 96.90           C  
ATOM    637  CB  PRO A  85     -33.584   4.274  26.902  1.00 96.90           C  
ATOM    638  O   PRO A  85     -33.145   4.133  23.555  1.00 96.90           O  
ATOM    639  CG  PRO A  85     -32.094   3.937  26.933  1.00 96.90           C  
ATOM    640  CD  PRO A  85     -32.058   2.485  26.462  1.00 96.90           C  
ATOM    641  N   SER A  86     -34.974   5.240  24.234  1.00 96.41           N  
ATOM    642  CA  SER A  86     -34.880   6.288  23.215  1.00 96.41           C  
ATOM    643  C   SER A  86     -33.663   7.184  23.458  1.00 96.41           C  
ATOM    644  CB  SER A  86     -36.143   7.153  23.230  1.00 96.41           C  
ATOM    645  O   SER A  86     -33.236   7.383  24.594  1.00 96.41           O  
ATOM    646  OG  SER A  86     -36.421   7.585  24.549  1.00 96.41           O  
ATOM    647  N   GLY A  87     -33.151   7.792  22.394  1.00 96.66           N  
ATOM    648  CA  GLY A  87     -31.975   8.647  22.418  1.00 96.66           C  
ATOM    649  C   GLY A  87     -30.725   7.898  21.971  1.00 96.66           C  
ATOM    650  O   GLY A  87     -30.751   7.144  20.996  1.00 96.66           O  
ATOM    651  N   LYS A  88     -29.614   8.164  22.656  1.00 97.57           N  
ATOM    652  CA  LYS A  88     -28.287   7.652  22.320  1.00 97.57           C  
ATOM    653  C   LYS A  88     -27.781   6.766  23.452  1.00 97.57           C  
ATOM    654  CB  LYS A  88     -27.369   8.849  22.048  1.00 97.57           C  
ATOM    655  O   LYS A  88     -27.633   7.230  24.578  1.00 97.57           O  
ATOM    656  CG  LYS A  88     -25.969   8.434  21.587  1.00 97.57           C  
ATOM    657  CD  LYS A  88     -25.096   9.686  21.474  1.00 97.57           C  
ATOM    658  CE  LYS A  88     -23.663   9.285  21.146  1.00 97.57           C  
ATOM    659  NZ  LYS A  88     -22.701  10.309  21.607  1.00 97.57           N  
ATOM    660  N   THR A  89     -27.488   5.512  23.142  1.00 98.05           N  
ATOM    661  CA  THR A  89     -26.815   4.573  24.041  1.00 98.05           C  
ATOM    662  C   THR A  89     -25.387   4.363  23.558  1.00 98.05           C  
ATOM    663  CB  THR A  89     -27.570   3.238  24.116  1.00 98.05           C  
ATOM    664  O   THR A  89     -25.166   4.103  22.376  1.00 98.05           O  
ATOM    665  CG2 THR A  89     -26.949   2.294  25.143  1.00 98.05           C  
ATOM    666  OG1 THR A  89     -28.907   3.461  24.508  1.00 98.05           O  
ATOM    667  N   GLU A  90     -24.421   4.474  24.466  1.00 98.16           N  
ATOM    668  CA  GLU A  90     -23.015   4.169  24.204  1.00 98.16           C  
ATOM    669  C   GLU A  90     -22.597   2.969  25.046  1.00 98.16           C  
ATOM    670  CB  GLU A  90     -22.112   5.378  24.486  1.00 98.16           C  
ATOM    671  O   GLU A  90     -22.786   2.961  26.261  1.00 98.16           O  
ATOM    672  CG  GLU A  90     -22.452   6.575  23.587  1.00 98.16           C  
ATOM    673  CD  GLU A  90     -21.379   7.673  23.613  1.00 98.16           C  
ATOM    674  OE1 GLU A  90     -21.258   8.378  22.577  1.00 98.16           O  
ATOM    675  OE2 GLU A  90     -20.722   7.870  24.649  1.00 98.16           O  
ATOM    676  N   ILE A  91     -22.044   1.952  24.394  1.00 97.99           N  
ATOM    677  CA  ILE A  91     -21.549   0.742  25.047  1.00 97.99           C  
ATOM    678  C   ILE A  91     -20.033   0.717  24.850  1.00 97.99           C  
ATOM    679  CB  ILE A  91     -22.218  -0.519  24.473  1.00 97.99           C  
ATOM    680  O   ILE A  91     -19.586   0.566  23.706  1.00 97.99           O  
ATOM    681  CG1 ILE A  91     -23.761  -0.456  24.540  1.00 97.99           C  
ATOM    682  CG2 ILE A  91     -21.727  -1.761  25.242  1.00 97.99           C  
ATOM    683  CD1 ILE A  91     -24.380  -1.332  23.452  1.00 97.99           C  
ATOM    684  N   PRO A  92     -19.229   0.904  25.909  1.00 98.06           N  
ATOM    685  CA  PRO A  92     -17.780   0.853  25.791  1.00 98.06           C  
ATOM    686  C   PRO A  92     -17.303  -0.565  25.470  1.00 98.06           C  
ATOM    687  CB  PRO A  92     -17.243   1.367  27.129  1.00 98.06           C  
ATOM    688  O   PRO A  92     -17.917  -1.546  25.886  1.00 98.06           O  
ATOM    689  CG  PRO A  92     -18.340   0.970  28.117  1.00 98.06           C  
ATOM    690  CD  PRO A  92     -19.622   1.114  27.297  1.00 98.06           C  
ATOM    691  N   PHE A  93     -16.192  -0.667  24.746  1.00 97.71           N  
ATOM    692  CA  PHE A  93     -15.489  -1.928  24.530  1.00 97.71           C  
ATOM    693  C   PHE A  93     -13.987  -1.772  24.730  1.00 97.71           C  
ATOM    694  CB  PHE A  93     -15.783  -2.506  23.140  1.00 97.71           C  
ATOM    695  O   PHE A  93     -13.404  -0.724  24.437  1.00 97.71           O  
ATOM    696  CG  PHE A  93     -15.287  -1.690  21.962  1.00 97.71           C  
ATOM    697  CD1 PHE A  93     -16.140  -0.768  21.327  1.00 97.71           C  
ATOM    698  CD2 PHE A  93     -13.978  -1.878  21.480  1.00 97.71           C  
ATOM    699  CE1 PHE A  93     -15.687  -0.044  20.209  1.00 97.71           C  
ATOM    700  CE2 PHE A  93     -13.521  -1.144  20.374  1.00 97.71           C  
ATOM    701  CZ  PHE A  93     -14.376  -0.230  19.735  1.00 97.71           C  
ATOM    702  N   GLU A  94     -13.373  -2.876  25.141  1.00 96.70           N  
ATOM    703  CA  GLU A  94     -11.942  -3.129  25.064  1.00 96.70           C  
ATOM    704  C   GLU A  94     -11.747  -4.484  24.384  1.00 96.70           C  
ATOM    705  CB  GLU A  94     -11.308  -3.115  26.459  1.00 96.70           C  
ATOM    706  O   GLU A  94     -12.281  -5.499  24.826  1.00 96.70           O  
ATOM    707  CG  GLU A  94     -11.296  -1.698  27.049  1.00 96.70           C  
ATOM    708  CD  GLU A  94     -10.474  -1.579  28.339  1.00 96.70           C  
ATOM    709  OE1 GLU A  94     -10.317  -0.420  28.788  1.00 96.70           O  
ATOM    710  OE2 GLU A  94      -9.973  -2.613  28.833  1.00 96.70           O  
ATOM    711  N   PHE A  95     -11.017  -4.492  23.273  1.00 93.95           N  
ATOM    712  CA  PHE A  95     -10.793  -5.666  22.446  1.00 93.95           C  
ATOM    713  C   PHE A  95      -9.281  -5.896  22.293  1.00 93.95           C  
ATOM    714  CB  PHE A  95     -11.519  -5.507  21.097  1.00 93.95           C  
ATOM    715  O   PHE A  95      -8.622  -5.157  21.558  1.00 93.95           O  
ATOM    716  CG  PHE A  95     -12.014  -6.820  20.525  1.00 93.95           C  
ATOM    717  CD1 PHE A  95     -11.258  -8.000  20.669  1.00 93.95           C  
ATOM    718  CD2 PHE A  95     -13.278  -6.875  19.908  1.00 93.95           C  
ATOM    719  CE1 PHE A  95     -11.798  -9.233  20.288  1.00 93.95           C  
ATOM    720  CE2 PHE A  95     -13.806  -8.109  19.501  1.00 93.95           C  
ATOM    721  CZ  PHE A  95     -13.082  -9.288  19.728  1.00 93.95           C  
ATOM    722  N   PRO A  96      -8.697  -6.890  22.984  1.00 94.34           N  
ATOM    723  CA  PRO A  96      -7.273  -7.189  22.867  1.00 94.34           C  
ATOM    724  C   PRO A  96      -6.895  -7.692  21.467  1.00 94.34           C  
ATOM    725  CB  PRO A  96      -6.975  -8.227  23.956  1.00 94.34           C  
ATOM    726  O   PRO A  96      -7.440  -8.692  20.993  1.00 94.34           O  
ATOM    727  CG  PRO A  96      -8.119  -8.058  24.955  1.00 94.34           C  
ATOM    728  CD  PRO A  96      -9.291  -7.660  24.067  1.00 94.34           C  
ATOM    729  N   LEU A  97      -5.916  -7.044  20.827  1.00 94.94           N  
ATOM    730  CA  LEU A  97      -5.295  -7.479  19.573  1.00 94.94           C  
ATOM    731  C   LEU A  97      -4.212  -8.522  19.868  1.00 94.94           C  
ATOM    732  CB  LEU A  97      -4.795  -6.256  18.783  1.00 94.94           C  
ATOM    733  O   LEU A  97      -3.010  -8.301  19.694  1.00 94.94           O  
ATOM    734  CG  LEU A  97      -4.252  -6.556  17.375  1.00 94.94           C  
ATOM    735  CD1 LEU A  97      -5.258  -7.285  16.479  1.00 94.94           C  
ATOM    736  CD2 LEU A  97      -3.861  -5.254  16.681  1.00 94.94           C  
ATOM    737  N   HIS A  98      -4.655  -9.671  20.376  1.00 88.86           N  
ATOM    738  CA  HIS A  98      -3.800 -10.803  20.722  1.00 88.86           C  
ATOM    739  C   HIS A  98      -4.009 -11.951  19.746  1.00 88.86           C  
ATOM    740  CB  HIS A  98      -4.031 -11.235  22.177  1.00 88.86           C  
ATOM    741  O   HIS A  98      -5.128 -12.397  19.494  1.00 88.86           O  
ATOM    742  CG  HIS A  98      -3.615 -10.213  23.209  1.00 88.86           C  
ATOM    743  CD2 HIS A  98      -2.770  -9.162  23.014  1.00 88.86           C  
ATOM    744  ND1 HIS A  98      -4.070 -10.176  24.525  1.00 88.86           N  
ATOM    745  CE1 HIS A  98      -3.488  -9.106  25.090  1.00 88.86           C  
ATOM    746  NE2 HIS A  98      -2.706  -8.470  24.202  1.00 88.86           N  
ATOM    747  N   LEU A  99      -2.902 -12.451  19.208  1.00 82.91           N  
ATOM    748  CA  LEU A  99      -2.895 -13.650  18.385  1.00 82.91           C  
ATOM    749  C   LEU A  99      -2.877 -14.892  19.273  1.00 82.91           C  
ATOM    750  CB  LEU A  99      -1.674 -13.624  17.464  1.00 82.91           C  
ATOM    751  O   LEU A  99      -2.236 -14.916  20.321  1.00 82.91           O  
ATOM    752  CG  LEU A  99      -1.703 -12.498  16.419  1.00 82.91           C  
ATOM    753  CD1 LEU A  99      -0.333 -12.441  15.744  1.00 82.91           C  
ATOM    754  CD2 LEU A  99      -2.811 -12.748  15.384  1.00 82.91           C  
ATOM    755  N   LYS A 100      -3.554 -15.946  18.818  1.00 80.77           N  
ATOM    756  CA  LYS A 100      -3.460 -17.281  19.415  1.00 80.77           C  
ATOM    757  C   LYS A 100      -2.443 -18.116  18.633  1.00 80.77           C  
ATOM    758  CB  LYS A 100      -4.844 -17.950  19.467  1.00 80.77           C  
ATOM    759  O   LYS A 100      -2.477 -18.129  17.402  1.00 80.77           O  
ATOM    760  CG  LYS A 100      -5.825 -17.216  20.399  1.00 80.77           C  
ATOM    761  CD  LYS A 100      -7.184 -17.931  20.448  1.00 80.77           C  
ATOM    762  CE  LYS A 100      -8.149 -17.180  21.376  1.00 80.77           C  
ATOM    763  NZ  LYS A 100      -9.498 -17.802  21.404  1.00 80.77           N  
ATOM    764  N   GLY A 101      -1.593 -18.855  19.346  1.00 79.58           N  
ATOM    765  CA  GLY A 101      -0.609 -19.766  18.751  1.00 79.58           C  
ATOM    766  C   GLY A 101       0.479 -19.046  17.946  1.00 79.58           C  
ATOM    767  O   GLY A 101       0.887 -17.945  18.298  1.00 79.58           O  
ATOM    768  N   ASN A 102       0.924 -19.662  16.848  1.00 76.98           N  
ATOM    769  CA  ASN A 102       2.045 -19.184  16.021  1.00 76.98           C  
ATOM    770  C   ASN A 102       1.624 -18.236  14.883  1.00 76.98           C  
ATOM    771  CB  ASN A 102       2.831 -20.400  15.490  1.00 76.98           C  
ATOM    772  O   ASN A 102       2.353 -18.080  13.904  1.00 76.98           O  
ATOM    773  CG  ASN A 102       3.525 -21.199  16.574  1.00 76.98           C  
ATOM    774  ND2 ASN A 102       4.020 -22.368  16.246  1.00 76.98           N  
ATOM    775  OD1 ASN A 102       3.626 -20.805  17.721  1.00 76.98           O  
ATOM    776  N   LYS A 103       0.427 -17.644  14.953  1.00 83.78           N  
ATOM    777  CA  LYS A 103      -0.026 -16.704  13.921  1.00 83.78           C  
ATOM    778  C   LYS A 103       0.761 -15.394  14.000  1.00 83.78           C  
ATOM    779  CB  LYS A 103      -1.537 -16.473  14.014  1.00 83.78           C  
ATOM    780  O   LYS A 103       1.212 -15.003  15.072  1.00 83.78           O  
ATOM    781  CG  LYS A 103      -2.348 -17.745  13.709  1.00 83.78           C  
ATOM    782  CD  LYS A 103      -3.787 -17.337  13.391  1.00 83.78           C  
ATOM    783  CE  LYS A 103      -4.727 -18.506  13.089  1.00 83.78           C  
ATOM    784  NZ  LYS A 103      -6.004 -17.988  12.529  1.00 83.78           N  
ATOM    785  N   VAL A 104       0.875 -14.700  12.869  1.00 88.78           N  
ATOM    786  CA  VAL A 104       1.516 -13.381  12.747  1.00 88.78           C  
ATOM    787  C   VAL A 104       0.485 -12.380  12.227  1.00 88.78           C  
ATOM    788  CB  VAL A 104       2.763 -13.457  11.841  1.00 88.78           C  
ATOM    789  O   VAL A 104      -0.324 -12.722  11.367  1.00 88.78           O  
ATOM    790  CG1 VAL A 104       3.442 -12.092  11.672  1.00 88.78           C  
ATOM    791  CG2 VAL A 104       3.804 -14.420  12.431  1.00 88.78           C  
ATOM    792  N   LEU A 105       0.492 -11.156  12.764  1.00 93.39           N  
ATOM    793  CA  LEU A 105      -0.253 -10.041  12.182  1.00 93.39           C  
ATOM    794  C   LEU A 105       0.580  -9.438  11.056  1.00 93.39           C  
ATOM    795  CB  LEU A 105      -0.577  -8.959  13.225  1.00 93.39           C  
ATOM    796  O   LEU A 105       1.695  -8.967  11.287  1.00 93.39           O  
ATOM    797  CG  LEU A 105      -1.669  -9.321  14.241  1.00 93.39           C  
ATOM    798  CD1 LEU A 105      -1.795  -8.246  15.308  1.00 93.39           C  
ATOM    799  CD2 LEU A 105      -3.054  -9.506  13.640  1.00 93.39           C  
ATOM    800  N   TYR A 106       0.023  -9.439   9.855  1.00 94.86           N  
ATOM    801  CA  TYR A 106       0.577  -8.696   8.733  1.00 94.86           C  
ATOM    802  C   TYR A 106       0.150  -7.230   8.807  1.00 94.86           C  
ATOM    803  CB  TYR A 106       0.148  -9.363   7.428  1.00 94.86           C  
ATOM    804  O   TYR A 106      -0.904  -6.912   9.361  1.00 94.86           O  
ATOM    805  CG  TYR A 106       0.512 -10.832   7.346  1.00 94.86           C  
ATOM    806  CD1 TYR A 106       1.863 -11.223   7.388  1.00 94.86           C  
ATOM    807  CD2 TYR A 106      -0.500 -11.807   7.257  1.00 94.86           C  
ATOM    808  CE1 TYR A 106       2.205 -12.587   7.342  1.00 94.86           C  
ATOM    809  CE2 TYR A 106      -0.163 -13.172   7.220  1.00 94.86           C  
ATOM    810  OH  TYR A 106       1.517 -14.880   7.203  1.00 94.86           O  
ATOM    811  CZ  TYR A 106       1.191 -13.563   7.257  1.00 94.86           C  
ATOM    812  N   GLU A 107       0.964  -6.337   8.256  1.00 96.57           N  
ATOM    813  CA  GLU A 107       0.584  -4.934   8.107  1.00 96.57           C  
ATOM    814  C   GLU A 107      -0.636  -4.807   7.182  1.00 96.57           C  
ATOM    815  CB  GLU A 107       1.804  -4.148   7.606  1.00 96.57           C  
ATOM    816  O   GLU A 107      -0.739  -5.538   6.197  1.00 96.57           O  
ATOM    817  CG  GLU A 107       1.557  -2.636   7.463  1.00 96.57           C  
ATOM    818  CD  GLU A 107       2.794  -1.785   7.771  1.00 96.57           C  
ATOM    819  OE1 GLU A 107       2.984  -0.721   7.146  1.00 96.57           O  
ATOM    820  OE2 GLU A 107       3.542  -2.110   8.721  1.00 96.57           O  
ATOM    821  N   THR A 108      -1.569  -3.907   7.506  1.00 98.28           N  
ATOM    822  CA  THR A 108      -2.713  -3.610   6.634  1.00 98.28           C  
ATOM    823  C   THR A 108      -2.215  -3.156   5.267  1.00 98.28           C  
ATOM    824  CB  THR A 108      -3.611  -2.508   7.208  1.00 98.28           C  
ATOM    825  O   THR A 108      -1.371  -2.264   5.172  1.00 98.28           O  
ATOM    826  CG2 THR A 108      -4.841  -2.208   6.352  1.00 98.28           C  
ATOM    827  OG1 THR A 108      -4.136  -2.883   8.457  1.00 98.28           O  
ATOM    828  N   TYR A 109      -2.771  -3.749   4.215  1.00 98.41           N  
ATOM    829  CA  TYR A 109      -2.343  -3.540   2.840  1.00 98.41           C  
ATOM    830  C   TYR A 109      -3.528  -3.674   1.880  1.00 98.41           C  
ATOM    831  CB  TYR A 109      -1.247  -4.559   2.509  1.00 98.41           C  
ATOM    832  O   TYR A 109      -4.325  -4.606   1.982  1.00 98.41           O  
ATOM    833  CG  TYR A 109      -0.806  -4.506   1.066  1.00 98.41           C  
ATOM    834  CD1 TYR A 109      -1.238  -5.493   0.161  1.00 98.41           C  
ATOM    835  CD2 TYR A 109       0.008  -3.447   0.627  1.00 98.41           C  
ATOM    836  CE1 TYR A 109      -0.845  -5.429  -1.188  1.00 98.41           C  
ATOM    837  CE2 TYR A 109       0.418  -3.395  -0.715  1.00 98.41           C  
ATOM    838  OH  TYR A 109       0.429  -4.343  -2.896  1.00 98.41           O  
ATOM    839  CZ  TYR A 109      -0.011  -4.384  -1.620  1.00 98.41           C  
ATOM    840  N   HIS A 110      -3.645  -2.752   0.932  1.00 98.07           N  
ATOM    841  CA  HIS A 110      -4.717  -2.698  -0.058  1.00 98.07           C  
ATOM    842  C   HIS A 110      -4.148  -2.812  -1.473  1.00 98.07           C  
ATOM    843  CB  HIS A 110      -5.574  -1.446   0.165  1.00 98.07           C  
ATOM    844  O   HIS A 110      -3.985  -1.824  -2.194  1.00 98.07           O  
ATOM    845  CG  HIS A 110      -6.213  -1.392   1.530  1.00 98.07           C  
ATOM    846  CD2 HIS A 110      -6.380  -0.270   2.289  1.00 98.07           C  
ATOM    847  ND1 HIS A 110      -6.679  -2.456   2.271  1.00 98.07           N  
ATOM    848  CE1 HIS A 110      -7.100  -1.980   3.453  1.00 98.07           C  
ATOM    849  NE2 HIS A 110      -6.914  -0.652   3.517  1.00 98.07           N  
ATOM    850  N   GLY A 111      -3.846  -4.054  -1.845  1.00 97.22           N  
ATOM    851  CA  GLY A 111      -3.435  -4.514  -3.168  1.00 97.22           C  
ATOM    852  C   GLY A 111      -4.538  -4.550  -4.225  1.00 97.22           C  
ATOM    853  O   GLY A 111      -5.706  -4.308  -3.911  1.00 97.22           O  
ATOM    854  N   VAL A 112      -4.177  -4.891  -5.471  1.00 95.35           N  
ATOM    855  CA  VAL A 112      -5.164  -5.395  -6.449  1.00 95.35           C  
ATOM    856  C   VAL A 112      -5.437  -6.867  -6.159  1.00 95.35           C  
ATOM    857  CB  VAL A 112      -4.706  -5.275  -7.923  1.00 95.35           C  
ATOM    858  O   VAL A 112      -6.588  -7.294  -6.157  1.00 95.35           O  
ATOM    859  CG1 VAL A 112      -5.797  -5.743  -8.894  1.00 95.35           C  
ATOM    860  CG2 VAL A 112      -4.376  -3.843  -8.339  1.00 95.35           C  
ATOM    861  N   PHE A 113      -4.376  -7.634  -5.909  1.00 93.77           N  
ATOM    862  CA  PHE A 113      -4.436  -9.092  -5.824  1.00 93.77           C  
ATOM    863  C   PHE A 113      -4.306  -9.607  -4.393  1.00 93.77           C  
ATOM    864  CB  PHE A 113      -3.364  -9.670  -6.752  1.00 93.77           C  
ATOM    865  O   PHE A 113      -4.843 -10.665  -4.082  1.00 93.77           O  
ATOM    866  CG  PHE A 113      -3.505  -9.197  -8.185  1.00 93.77           C  
ATOM    867  CD1 PHE A 113      -4.662  -9.510  -8.924  1.00 93.77           C  
ATOM    868  CD2 PHE A 113      -2.524  -8.369  -8.754  1.00 93.77           C  
ATOM    869  CE1 PHE A 113      -4.827  -9.004 -10.224  1.00 93.77           C  
ATOM    870  CE2 PHE A 113      -2.685  -7.877 -10.057  1.00 93.77           C  
ATOM    871  CZ  PHE A 113      -3.829  -8.203 -10.800  1.00 93.77           C  
ATOM    872  N   VAL A 114      -3.662  -8.856  -3.501  1.00 96.19           N  
ATOM    873  CA  VAL A 114      -3.517  -9.173  -2.079  1.00 96.19           C  
ATOM    874  C   VAL A 114      -4.133  -8.050  -1.250  1.00 96.19           C  
ATOM    875  CB  VAL A 114      -2.032  -9.377  -1.714  1.00 96.19           C  
ATOM    876  O   VAL A 114      -3.675  -6.915  -1.262  1.00 96.19           O  
ATOM    877  CG1 VAL A 114      -1.874  -9.734  -0.229  1.00 96.19           C  
ATOM    878  CG2 VAL A 114      -1.377 -10.500  -2.529  1.00 96.19           C  
ATOM    879  N   ASN A 115      -5.154  -8.348  -0.456  1.00 97.41           N  
ATOM    880  CA  ASN A 115      -5.764  -7.379   0.450  1.00 97.41           C  
ATOM    881  C   ASN A 115      -5.718  -7.896   1.890  1.00 97.41           C  
ATOM    882  CB  ASN A 115      -7.175  -7.064  -0.054  1.00 97.41           C  
ATOM    883  O   ASN A 115      -6.345  -8.900   2.212  1.00 97.41           O  
ATOM    884  CG  ASN A 115      -7.848  -6.008   0.794  1.00 97.41           C  
ATOM    885  ND2 ASN A 115      -7.807  -4.765   0.374  1.00 97.41           N  
ATOM    886  OD1 ASN A 115      -8.404  -6.282   1.842  1.00 97.41           O  
ATOM    887  N   ILE A 116      -4.969  -7.209   2.750  1.00 98.22           N  
ATOM    888  CA  ILE A 116      -4.822  -7.513   4.172  1.00 98.22           C  
ATOM    889  C   ILE A 116      -5.613  -6.469   4.948  1.00 98.22           C  
ATOM    890  CB  ILE A 116      -3.342  -7.525   4.605  1.00 98.22           C  
ATOM    891  O   ILE A 116      -5.212  -5.306   5.011  1.00 98.22           O  
ATOM    892  CG1 ILE A 116      -2.501  -8.416   3.664  1.00 98.22           C  
ATOM    893  CG2 ILE A 116      -3.243  -7.973   6.075  1.00 98.22           C  
ATOM    894  CD1 ILE A 116      -1.021  -8.511   4.032  1.00 98.22           C  
ATOM    895  N   GLN A 117      -6.724  -6.882   5.545  1.00 98.15           N  
ATOM    896  CA  GLN A 117      -7.669  -5.971   6.180  1.00 98.15           C  
ATOM    897  C   GLN A 117      -8.058  -6.456   7.575  1.00 98.15           C  
ATOM    898  CB  GLN A 117      -8.870  -5.774   5.244  1.00 98.15           C  
ATOM    899  O   GLN A 117      -8.278  -7.649   7.796  1.00 98.15           O  
ATOM    900  CG  GLN A 117     -10.017  -5.023   5.925  1.00 98.15           C  
ATOM    901  CD  GLN A 117     -11.043  -4.507   4.933  1.00 98.15           C  
ATOM    902  NE2 GLN A 117     -11.039  -3.228   4.638  1.00 98.15           N  
ATOM    903  OE1 GLN A 117     -11.878  -5.242   4.433  1.00 98.15           O  
ATOM    904  N   TYR A 118      -8.188  -5.501   8.501  1.00 98.37           N  
ATOM    905  CA  TYR A 118      -8.636  -5.736   9.868  1.00 98.37           C  
ATOM    906  C   TYR A 118      -9.856  -4.886  10.193  1.00 98.37           C  
ATOM    907  CB  TYR A 118      -7.518  -5.460  10.867  1.00 98.37           C  
ATOM    908  O   TYR A 118      -9.845  -3.667  10.033  1.00 98.37           O  
ATOM    909  CG  TYR A 118      -6.285  -6.300  10.665  1.00 98.37           C  
ATOM    910  CD1 TYR A 118      -6.162  -7.536  11.322  1.00 98.37           C  
ATOM    911  CD2 TYR A 118      -5.270  -5.846   9.806  1.00 98.37           C  
ATOM    912  CE1 TYR A 118      -5.012  -8.320  11.118  1.00 98.37           C  
ATOM    913  CE2 TYR A 118      -4.107  -6.608   9.626  1.00 98.37           C  
ATOM    914  OH  TYR A 118      -2.821  -8.546  10.182  1.00 98.37           O  
ATOM    915  CZ  TYR A 118      -3.971  -7.839  10.297  1.00 98.37           C  
ATOM    916  N   THR A 119     -10.923  -5.515  10.671  1.00 98.37           N  
ATOM    917  CA  THR A 119     -12.185  -4.834  10.941  1.00 98.37           C  
ATOM    918  C   THR A 119     -12.749  -5.170  12.310  1.00 98.37           C  
ATOM    919  CB  THR A 119     -13.239  -5.076   9.851  1.00 98.37           C  
ATOM    920  O   THR A 119     -12.558  -6.257  12.853  1.00 98.37           O  
ATOM    921  CG2 THR A 119     -12.738  -4.815   8.434  1.00 98.37           C  
ATOM    922  OG1 THR A 119     -13.747  -6.385   9.887  1.00 98.37           O  
ATOM    923  N   LEU A 120     -13.470  -4.201  12.862  1.00 98.36           N  
ATOM    924  CA  LEU A 120     -14.467  -4.405  13.894  1.00 98.36           C  
ATOM    925  C   LEU A 120     -15.838  -4.418  13.226  1.00 98.36           C  
ATOM    926  CB  LEU A 120     -14.372  -3.289  14.942  1.00 98.36           C  
ATOM    927  O   LEU A 120     -16.230  -3.435  12.595  1.00 98.36           O  
ATOM    928  CG  LEU A 120     -13.108  -3.334  15.817  1.00 98.36           C  
ATOM    929  CD1 LEU A 120     -13.121  -2.127  16.757  1.00 98.36           C  
ATOM    930  CD2 LEU A 120     -13.035  -4.600  16.673  1.00 98.36           C  
ATOM    931  N   ARG A 121     -16.581  -5.504  13.395  1.00 98.37           N  
ATOM    932  CA  ARG A 121     -17.963  -5.653  12.950  1.00 98.37           C  
ATOM    933  C   ARG A 121     -18.872  -5.751  14.165  1.00 98.37           C  
ATOM    934  CB  ARG A 121     -18.058  -6.873  12.030  1.00 98.37           C  
ATOM    935  O   ARG A 121     -18.747  -6.670  14.965  1.00 98.37           O  
ATOM    936  CG  ARG A 121     -19.497  -7.098  11.561  1.00 98.37           C  
ATOM    937  CD  ARG A 121     -19.593  -8.372  10.725  1.00 98.37           C  
ATOM    938  NE  ARG A 121     -20.996  -8.791  10.639  1.00 98.37           N  
ATOM    939  NH1 ARG A 121     -21.183  -9.121   8.378  1.00 98.37           N  
ATOM    940  NH2 ARG A 121     -22.977  -9.303   9.705  1.00 98.37           N  
ATOM    941  CZ  ARG A 121     -21.706  -9.077   9.572  1.00 98.37           C  
ATOM    942  N   CYS A 122     -19.791  -4.809  14.307  1.00 98.52           N  
ATOM    943  CA  CYS A 122     -20.841  -4.858  15.307  1.00 98.52           C  
ATOM    944  C   CYS A 122     -22.135  -5.343  14.662  1.00 98.52           C  
ATOM    945  CB  CYS A 122     -20.989  -3.493  15.981  1.00 98.52           C  
ATOM    946  O   CYS A 122     -22.560  -4.795  13.643  1.00 98.52           O  
ATOM    947  SG  CYS A 122     -22.171  -3.648  17.346  1.00 98.52           S  
ATOM    948  N   ASP A 123     -22.764  -6.335  15.281  1.00 98.27           N  
ATOM    949  CA  ASP A 123     -24.057  -6.875  14.887  1.00 98.27           C  
ATOM    950  C   ASP A 123     -25.054  -6.684  16.028  1.00 98.27           C  
ATOM    951  CB  ASP A 123     -23.926  -8.355  14.508  1.00 98.27           C  
ATOM    952  O   ASP A 123     -24.806  -7.079  17.166  1.00 98.27           O  
ATOM    953  CG  ASP A 123     -23.149  -8.540  13.209  1.00 98.27           C  
ATOM    954  OD1 ASP A 123     -23.718  -8.260  12.126  1.00 98.27           O  
ATOM    955  OD2 ASP A 123     -21.989  -8.994  13.244  1.00 98.27           O  
ATOM    956  N   MET A 124     -26.202  -6.092  15.715  1.00 98.01           N  
ATOM    957  CA  MET A 124     -27.341  -5.961  16.613  1.00 98.01           C  
ATOM    958  C   MET A 124     -28.498  -6.764  16.033  1.00 98.01           C  
ATOM    959  CB  MET A 124     -27.679  -4.479  16.794  1.00 98.01           C  
ATOM    960  O   MET A 124     -29.114  -6.367  15.037  1.00 98.01           O  
ATOM    961  CG  MET A 124     -28.940  -4.238  17.628  1.00 98.01           C  
ATOM    962  SD  MET A 124     -29.314  -2.473  17.788  1.00 98.01           S  
ATOM    963  CE  MET A 124     -30.712  -2.553  18.921  1.00 98.01           C  
ATOM    964  N   LYS A 125     -28.795  -7.891  16.680  1.00 97.58           N  
ATOM    965  CA  LYS A 125     -29.915  -8.754  16.310  1.00 97.58           C  
ATOM    966  C   LYS A 125     -31.223  -8.112  16.742  1.00 97.58           C  
ATOM    967  CB  LYS A 125     -29.722 -10.162  16.901  1.00 97.58           C  
ATOM    968  O   LYS A 125     -31.335  -7.648  17.875  1.00 97.58           O  
ATOM    969  CG  LYS A 125     -28.516 -10.930  16.328  1.00 97.58           C  
ATOM    970  CD  LYS A 125     -28.602 -10.991  14.802  1.00 97.58           C  
ATOM    971  CE  LYS A 125     -27.667 -11.992  14.134  1.00 97.58           C  
ATOM    972  NZ  LYS A 125     -27.815 -11.849  12.667  1.00 97.58           N  
ATOM    973  N   ARG A 126     -32.217  -8.046  15.861  1.00 94.02           N  
ATOM    974  CA  ARG A 126     -33.514  -7.410  16.140  1.00 94.02           C  
ATOM    975  C   ARG A 126     -34.639  -8.445  16.158  1.00 94.02           C  
ATOM    976  CB  ARG A 126     -33.720  -6.220  15.188  1.00 94.02           C  
ATOM    977  O   ARG A 126     -34.412  -9.639  15.996  1.00 94.02           O  
ATOM    978  CG  ARG A 126     -32.679  -5.125  15.493  1.00 94.02           C  
ATOM    979  CD  ARG A 126     -32.911  -3.821  14.731  1.00 94.02           C  
ATOM    980  NE  ARG A 126     -34.180  -3.157  15.087  1.00 94.02           N  
ATOM    981  NH1 ARG A 126     -34.446  -2.007  13.121  1.00 94.02           N  
ATOM    982  NH2 ARG A 126     -35.895  -1.692  14.800  1.00 94.02           N  
ATOM    983  CZ  ARG A 126     -34.829  -2.285  14.338  1.00 94.02           C  
ATOM    984  N   SER A 127     -35.848  -8.005  16.501  1.00 90.51           N  
ATOM    985  CA  SER A 127     -37.034  -8.868  16.477  1.00 90.51           C  
ATOM    986  C   SER A 127     -37.337  -9.350  15.052  1.00 90.51           C  
ATOM    987  CB  SER A 127     -38.235  -8.129  17.079  1.00 90.51           C  
ATOM    988  O   SER A 127     -36.914  -8.724  14.090  1.00 90.51           O  
ATOM    989  OG  SER A 127     -38.463  -6.898  16.417  1.00 90.51           O  
ATOM    990  N   LEU A 128     -38.110 -10.433  14.908  1.00 83.34           N  
ATOM    991  CA  LEU A 128     -38.346 -11.121  13.625  1.00 83.34           C  
ATOM    992  C   LEU A 128     -38.839 -10.217  12.477  1.00 83.34           C  
ATOM    993  CB  LEU A 128     -39.377 -12.245  13.856  1.00 83.34           C  
ATOM    994  O   LEU A 128     -38.545 -10.486  11.319  1.00 83.34           O  
ATOM    995  CG  LEU A 128     -38.903 -13.394  14.765  1.00 83.34           C  
ATOM    996  CD1 LEU A 128     -40.076 -14.322  15.075  1.00 83.34           C  
ATOM    997  CD2 LEU A 128     -37.793 -14.218  14.112  1.00 83.34           C  
ATOM    998  N   LEU A 129     -39.583  -9.151  12.788  1.00 88.13           N  
ATOM    999  CA  LEU A 129     -40.114  -8.205  11.795  1.00 88.13           C  
ATOM   1000  C   LEU A 129     -39.162  -7.038  11.491  1.00 88.13           C  
ATOM   1001  CB  LEU A 129     -41.478  -7.682  12.279  1.00 88.13           C  
ATOM   1002  O   LEU A 129     -39.433  -6.223  10.611  1.00 88.13           O  
ATOM   1003  CG  LEU A 129     -42.559  -8.762  12.457  1.00 88.13           C  
ATOM   1004  CD1 LEU A 129     -43.832  -8.113  12.997  1.00 88.13           C  
ATOM   1005  CD2 LEU A 129     -42.892  -9.473  11.145  1.00 88.13           C  
ATOM   1006  N   ALA A 130     -38.065  -6.918  12.234  1.00 89.83           N  
ATOM   1007  CA  ALA A 130     -37.113  -5.833  12.115  1.00 89.83           C  
ATOM   1008  C   ALA A 130     -35.799  -6.340  11.519  1.00 89.83           C  
ATOM   1009  CB  ALA A 130     -36.933  -5.195  13.492  1.00 89.83           C  
ATOM   1010  O   ALA A 130     -35.203  -7.298  11.998  1.00 89.83           O  
ATOM   1011  N   LYS A 131     -35.302  -5.641  10.497  1.00 93.34           N  
ATOM   1012  CA  LYS A 131     -33.992  -5.931   9.912  1.00 93.34           C  
ATOM   1013  C   LYS A 131     -32.888  -5.704  10.946  1.00 93.34           C  
ATOM   1014  CB  LYS A 131     -33.793  -5.060   8.663  1.00 93.34           C  
ATOM   1015  O   LYS A 131     -32.811  -4.604  11.502  1.00 93.34           O  
ATOM   1016  CG  LYS A 131     -32.523  -5.446   7.894  1.00 93.34           C  
ATOM   1017  CD  LYS A 131     -32.294  -4.524   6.693  1.00 93.34           C  
ATOM   1018  CE  LYS A 131     -30.975  -4.909   6.015  1.00 93.34           C  
ATOM   1019  NZ  LYS A 131     -30.721  -4.100   4.797  1.00 93.34           N  
ATOM   1020  N   ASP A 132     -32.035  -6.708  11.139  1.00 96.46           N  
ATOM   1021  CA  ASP A 132     -30.793  -6.608  11.912  1.00 96.46           C  
ATOM   1022  C   ASP A 132     -29.947  -5.412  11.462  1.00 96.46           C  
ATOM   1023  CB  ASP A 132     -29.953  -7.889  11.758  1.00 96.46           C  
ATOM   1024  O   ASP A 132     -29.953  -5.017  10.290  1.00 96.46           O  
ATOM   1025  CG  ASP A 132     -30.512  -9.116  12.477  1.00 96.46           C  
ATOM   1026  OD1 ASP A 132     -31.405  -8.949  13.334  1.00 96.46           O  
ATOM   1027  OD2 ASP A 132     -29.965 -10.217  12.221  1.00 96.46           O  
ATOM   1028  N   LEU A 133     -29.194  -4.839  12.398  1.00 97.54           N  
ATOM   1029  CA  LEU A 133     -28.239  -3.782  12.087  1.00 97.54           C  
ATOM   1030  C   LEU A 133     -26.829  -4.344  12.155  1.00 97.54           C  
ATOM   1031  CB  LEU A 133     -28.416  -2.578  13.020  1.00 97.54           C  
ATOM   1032  O   LEU A 133     -26.472  -5.028  13.110  1.00 97.54           O  
ATOM   1033  CG  LEU A 133     -29.827  -1.974  13.017  1.00 97.54           C  
ATOM   1034  CD1 LEU A 133     -29.882  -0.845  14.040  1.00 97.54           C  
ATOM   1035  CD2 LEU A 133     -30.230  -1.413  11.652  1.00 97.54           C  
ATOM   1036  N   THR A 134     -26.024  -3.989  11.165  1.00 98.13           N  
ATOM   1037  CA  THR A 134     -24.603  -4.310  11.131  1.00 98.13           C  
ATOM   1038  C   THR A 134     -23.834  -3.039  10.814  1.00 98.13           C  
ATOM   1039  CB  THR A 134     -24.293  -5.408  10.107  1.00 98.13           C  
ATOM   1040  O   THR A 134     -24.228  -2.266   9.937  1.00 98.13           O  
ATOM   1041  CG2 THR A 134     -22.809  -5.759  10.041  1.00 98.13           C  
ATOM   1042  OG1 THR A 134     -24.993  -6.595  10.408  1.00 98.13           O  
ATOM   1043  N   LYS A 135     -22.719  -2.833  11.507  1.00 98.36           N  
ATOM   1044  CA  LYS A 135     -21.742  -1.798  11.186  1.00 98.36           C  
ATOM   1045  C   LYS A 135     -20.358  -2.420  11.181  1.00 98.36           C  
ATOM   1046  CB  LYS A 135     -21.846  -0.658  12.210  1.00 98.36           C  
ATOM   1047  O   LYS A 135     -20.000  -3.098  12.133  1.00 98.36           O  
ATOM   1048  CG  LYS A 135     -20.874   0.497  11.926  1.00 98.36           C  
ATOM   1049  CD  LYS A 135     -21.249   1.294  10.670  1.00 98.36           C  
ATOM   1050  CE  LYS A 135     -20.300   2.487  10.535  1.00 98.36           C  
ATOM   1051  NZ  LYS A 135     -20.633   3.324   9.359  1.00 98.36           N  
ATOM   1052  N   THR A 136     -19.573  -2.129  10.153  1.00 98.31           N  
ATOM   1053  CA  THR A 136     -18.163  -2.515  10.084  1.00 98.31           C  
ATOM   1054  C   THR A 136     -17.298  -1.260  10.065  1.00 98.31           C  
ATOM   1055  CB  THR A 136     -17.892  -3.434   8.886  1.00 98.31           C  
ATOM   1056  O   THR A 136     -17.670  -0.251   9.461  1.00 98.31           O  
ATOM   1057  CG2 THR A 136     -16.483  -4.014   8.887  1.00 98.31           C  
ATOM   1058  OG1 THR A 136     -18.765  -4.539   8.938  1.00 98.31           O  
ATOM   1059  N   CYS A 137     -16.164  -1.308  10.752  1.00 97.49           N  
ATOM   1060  CA  CYS A 137     -15.161  -0.256  10.787  1.00 97.49           C  
ATOM   1061  C   CYS A 137     -13.779  -0.892  10.677  1.00 97.49           C  
ATOM   1062  CB  CYS A 137     -15.317   0.524  12.098  1.00 97.49           C  
ATOM   1063  O   CYS A 137     -13.445  -1.785  11.451  1.00 97.49           O  
ATOM   1064  SG  CYS A 137     -14.168   1.932  12.174  1.00 97.49           S  
ATOM   1065  N   GLU A 138     -12.978  -0.427   9.729  1.00 98.18           N  
ATOM   1066  CA  GLU A 138     -11.587  -0.840   9.602  1.00 98.18           C  
ATOM   1067  C   GLU A 138     -10.698  -0.147  10.640  1.00 98.18           C  
ATOM   1068  CB  GLU A 138     -11.129  -0.572   8.170  1.00 98.18           C  
ATOM   1069  O   GLU A 138     -10.897   1.027  10.987  1.00 98.18           O  
ATOM   1070  CG  GLU A 138      -9.658  -0.924   7.934  1.00 98.18           C  
ATOM   1071  CD  GLU A 138      -9.356  -0.865   6.447  1.00 98.18           C  
ATOM   1072  OE1 GLU A 138      -8.906  -1.907   5.924  1.00 98.18           O  
ATOM   1073  OE2 GLU A 138      -9.690   0.178   5.846  1.00 98.18           O  
ATOM   1074  N   PHE A 139      -9.693  -0.886  11.100  1.00 98.21           N  
ATOM   1075  CA  PHE A 139      -8.534  -0.355  11.796  1.00 98.21           C  
ATOM   1076  C   PHE A 139      -7.258  -0.837  11.108  1.00 98.21           C  
ATOM   1077  CB  PHE A 139      -8.580  -0.728  13.279  1.00 98.21           C  
ATOM   1078  O   PHE A 139      -7.241  -1.834  10.390  1.00 98.21           O  
ATOM   1079  CG  PHE A 139      -8.421  -2.207  13.563  1.00 98.21           C  
ATOM   1080  CD1 PHE A 139      -9.548  -3.051  13.555  1.00 98.21           C  
ATOM   1081  CD2 PHE A 139      -7.151  -2.736  13.868  1.00 98.21           C  
ATOM   1082  CE1 PHE A 139      -9.415  -4.408  13.896  1.00 98.21           C  
ATOM   1083  CE2 PHE A 139      -7.022  -4.092  14.217  1.00 98.21           C  
ATOM   1084  CZ  PHE A 139      -8.155  -4.921  14.251  1.00 98.21           C  
ATOM   1085  N   ILE A 140      -6.181  -0.093  11.312  1.00 98.02           N  
ATOM   1086  CA  ILE A 140      -4.910  -0.312  10.639  1.00 98.02           C  
ATOM   1087  C   ILE A 140      -3.989  -1.050  11.594  1.00 98.02           C  
ATOM   1088  CB  ILE A 140      -4.331   1.030  10.149  1.00 98.02           C  
ATOM   1089  O   ILE A 140      -3.835  -0.647  12.744  1.00 98.02           O  
ATOM   1090  CG1 ILE A 140      -5.343   1.845   9.309  1.00 98.02           C  
ATOM   1091  CG2 ILE A 140      -3.023   0.822   9.369  1.00 98.02           C  
ATOM   1092  CD1 ILE A 140      -6.021   1.078   8.165  1.00 98.02           C  
ATOM   1093  N   VAL A 141      -3.355  -2.111  11.122  1.00 97.48           N  
ATOM   1094  CA  VAL A 141      -2.294  -2.798  11.848  1.00 97.48           C  
ATOM   1095  C   VAL A 141      -0.977  -2.458  11.177  1.00 97.48           C  
ATOM   1096  CB  VAL A 141      -2.548  -4.309  11.908  1.00 97.48           C  
ATOM   1097  O   VAL A 141      -0.857  -2.607   9.967  1.00 97.48           O  
ATOM   1098  CG1 VAL A 141      -1.401  -5.037  12.613  1.00 97.48           C  
ATOM   1099  CG2 VAL A 141      -3.835  -4.595  12.695  1.00 97.48           C  
ATOM   1100  N   HIS A 142       0.009  -2.006  11.946  1.00 95.72           N  
ATOM   1101  CA  HIS A 142       1.396  -1.963  11.486  1.00 95.72           C  
ATOM   1102  C   HIS A 142       2.125  -3.213  11.972  1.00 95.72           C  
ATOM   1103  CB  HIS A 142       2.092  -0.688  11.963  1.00 95.72           C  
ATOM   1104  O   HIS A 142       1.901  -3.676  13.097  1.00 95.72           O  
ATOM   1105  CG  HIS A 142       1.696   0.586  11.255  1.00 95.72           C  
ATOM   1106  CD2 HIS A 142       0.911   0.753  10.140  1.00 95.72           C  
ATOM   1107  ND1 HIS A 142       2.135   1.832  11.626  1.00 95.72           N  
ATOM   1108  CE1 HIS A 142       1.619   2.732  10.775  1.00 95.72           C  
ATOM   1109  NE2 HIS A 142       0.848   2.131   9.858  1.00 95.72           N  
ATOM   1110  N   SER A 143       3.011  -3.758  11.136  1.00 91.41           N  
ATOM   1111  CA  SER A 143       3.863  -4.859  11.577  1.00 91.41           C  
ATOM   1112  C   SER A 143       4.806  -4.381  12.684  1.00 91.41           C  
ATOM   1113  CB  SER A 143       4.638  -5.480  10.409  1.00 91.41           C  
ATOM   1114  O   SER A 143       5.131  -3.195  12.788  1.00 91.41           O  
ATOM   1115  OG  SER A 143       5.671  -4.634   9.948  1.00 91.41           O  
ATOM   1116  N   ALA A 144       5.302  -5.311  13.499  1.00 87.53           N  
ATOM   1117  CA  ALA A 144       6.442  -5.000  14.353  1.00 87.53           C  
ATOM   1118  C   ALA A 144       7.650  -4.584  13.487  1.00 87.53           C  
ATOM   1119  CB  ALA A 144       6.762  -6.213  15.235  1.00 87.53           C  
ATOM   1120  O   ALA A 144       7.748  -5.029  12.334  1.00 87.53           O  
ATOM   1121  N   PRO A 145       8.579  -3.777  14.029  1.00 86.32           N  
ATOM   1122  CA  PRO A 145       9.865  -3.542  13.393  1.00 86.32           C  
ATOM   1123  C   PRO A 145      10.538  -4.855  13.000  1.00 86.32           C  
ATOM   1124  CB  PRO A 145      10.699  -2.777  14.418  1.00 86.32           C  
ATOM   1125  O   PRO A 145      10.568  -5.816  13.781  1.00 86.32           O  
ATOM   1126  CG  PRO A 145       9.637  -2.004  15.197  1.00 86.32           C  
ATOM   1127  CD  PRO A 145       8.490  -3.013  15.266  1.00 86.32           C  
ATOM   1128  N   GLN A 146      11.075  -4.911  11.785  1.00 85.00           N  
ATOM   1129  CA  GLN A 146      11.817  -6.079  11.331  1.00 85.00           C  
ATOM   1130  C   GLN A 146      13.089  -6.221  12.179  1.00 85.00           C  
ATOM   1131  CB  GLN A 146      12.120  -5.976   9.831  1.00 85.00           C  
ATOM   1132  O   GLN A 146      13.870  -5.283  12.327  1.00 85.00           O  
ATOM   1133  CG  GLN A 146      10.851  -6.118   8.969  1.00 85.00           C  
ATOM   1134  CD  GLN A 146      11.131  -5.965   7.475  1.00 85.00           C  
ATOM   1135  NE2 GLN A 146      10.148  -6.148   6.622  1.00 85.00           N  
ATOM   1136  OE1 GLN A 146      12.231  -5.668   7.044  1.00 85.00           O  
ATOM   1137  N   LYS A 147      13.296  -7.406  12.765  1.00 75.73           N  
ATOM   1138  CA  LYS A 147      14.469  -7.685  13.604  1.00 75.73           C  
ATOM   1139  C   LYS A 147      15.709  -7.827  12.718  1.00 75.73           C  
ATOM   1140  CB  LYS A 147      14.247  -8.946  14.457  1.00 75.73           C  
ATOM   1141  O   LYS A 147      15.810  -8.781  11.955  1.00 75.73           O  
ATOM   1142  CG  LYS A 147      13.129  -8.781  15.499  1.00 75.73           C  
ATOM   1143  CD  LYS A 147      13.003 -10.050  16.354  1.00 75.73           C  
ATOM   1144  CE  LYS A 147      11.876  -9.889  17.380  1.00 75.73           C  
ATOM   1145  NZ  LYS A 147      11.721 -11.107  18.215  1.00 75.73           N  
ATOM   1146  N   GLY A 148      16.658  -6.907  12.846  1.00 72.84           N  
ATOM   1147  CA  GLY A 148      17.933  -6.941  12.128  1.00 72.84           C  
ATOM   1148  C   GLY A 148      18.565  -5.555  12.040  1.00 72.84           C  
ATOM   1149  O   GLY A 148      17.895  -4.549  12.257  1.00 72.84           O  
ATOM   1150  N   LYS A 149      19.866  -5.486  11.734  1.00 73.63           N  
ATOM   1151  CA  LYS A 149      20.490  -4.205  11.385  1.00 73.63           C  
ATOM   1152  C   LYS A 149      20.004  -3.814   9.993  1.00 73.63           C  
ATOM   1153  CB  LYS A 149      22.025  -4.279  11.439  1.00 73.63           C  
ATOM   1154  O   LYS A 149      20.273  -4.527   9.032  1.00 73.63           O  
ATOM   1155  CG  LYS A 149      22.556  -4.370  12.878  1.00 73.63           C  
ATOM   1156  CD  LYS A 149      24.090  -4.307  12.893  1.00 73.63           C  
ATOM   1157  CE  LYS A 149      24.624  -4.378  14.329  1.00 73.63           C  
ATOM   1158  NZ  LYS A 149      26.106  -4.285  14.361  1.00 73.63           N  
ATOM   1159  N   PHE A 150      19.294  -2.696   9.894  1.00 83.27           N  
ATOM   1160  CA  PHE A 150      19.024  -2.071   8.607  1.00 83.27           C  
ATOM   1161  C   PHE A 150      20.350  -1.671   7.960  1.00 83.27           C  
ATOM   1162  CB  PHE A 150      18.110  -0.865   8.812  1.00 83.27           C  
ATOM   1163  O   PHE A 150      21.172  -0.994   8.579  1.00 83.27           O  
ATOM   1164  CG  PHE A 150      17.893  -0.037   7.562  1.00 83.27           C  
ATOM   1165  CD1 PHE A 150      18.573   1.185   7.395  1.00 83.27           C  
ATOM   1166  CD2 PHE A 150      16.990  -0.475   6.577  1.00 83.27           C  
ATOM   1167  CE1 PHE A 150      18.335   1.972   6.256  1.00 83.27           C  
ATOM   1168  CE2 PHE A 150      16.757   0.312   5.438  1.00 83.27           C  
ATOM   1169  CZ  PHE A 150      17.430   1.535   5.276  1.00 83.27           C  
ATOM   1170  N   THR A 151      20.568  -2.116   6.728  1.00 90.00           N  
ATOM   1171  CA  THR A 151      21.733  -1.740   5.929  1.00 90.00           C  
ATOM   1172  C   THR A 151      21.222  -1.055   4.667  1.00 90.00           C  
ATOM   1173  CB  THR A 151      22.619  -2.952   5.606  1.00 90.00           C  
ATOM   1174  O   THR A 151      20.515  -1.709   3.892  1.00 90.00           O  
ATOM   1175  CG2 THR A 151      23.957  -2.535   5.002  1.00 90.00           C  
ATOM   1176  OG1 THR A 151      22.918  -3.638   6.803  1.00 90.00           O  
ATOM   1177  N   PRO A 152      21.520   0.244   4.474  1.00 91.14           N  
ATOM   1178  CA  PRO A 152      21.290   0.911   3.201  1.00 91.14           C  
ATOM   1179  C   PRO A 152      21.972   0.150   2.062  1.00 91.14           C  
ATOM   1180  CB  PRO A 152      21.865   2.324   3.348  1.00 91.14           C  
ATOM   1181  O   PRO A 152      23.075  -0.367   2.233  1.00 91.14           O  
ATOM   1182  CG  PRO A 152      21.848   2.565   4.856  1.00 91.14           C  
ATOM   1183  CD  PRO A 152      22.101   1.174   5.432  1.00 91.14           C  
ATOM   1184  N   SER A 153      21.312   0.089   0.912  1.00 95.95           N  
ATOM   1185  CA  SER A 153      21.808  -0.564  -0.300  1.00 95.95           C  
ATOM   1186  C   SER A 153      21.820   0.453  -1.441  1.00 95.95           C  
ATOM   1187  CB  SER A 153      20.946  -1.789  -0.616  1.00 95.95           C  
ATOM   1188  O   SER A 153      20.892   0.440  -2.253  1.00 95.95           O  
ATOM   1189  OG  SER A 153      21.429  -2.435  -1.772  1.00 95.95           O  
ATOM   1190  N   PRO A 154      22.789   1.386  -1.462  1.00 97.94           N  
ATOM   1191  CA  PRO A 154      22.882   2.395  -2.510  1.00 97.94           C  
ATOM   1192  C   PRO A 154      23.101   1.749  -3.880  1.00 97.94           C  
ATOM   1193  CB  PRO A 154      24.053   3.299  -2.122  1.00 97.94           C  
ATOM   1194  O   PRO A 154      23.747   0.704  -3.982  1.00 97.94           O  
ATOM   1195  CG  PRO A 154      24.935   2.392  -1.268  1.00 97.94           C  
ATOM   1196  CD  PRO A 154      23.925   1.498  -0.556  1.00 97.94           C  
ATOM   1197  N   VAL A 155      22.568   2.376  -4.926  1.00 97.95           N  
ATOM   1198  CA  VAL A 155      22.689   1.899  -6.308  1.00 97.95           C  
ATOM   1199  C   VAL A 155      23.030   3.067  -7.217  1.00 97.95           C  
ATOM   1200  CB  VAL A 155      21.404   1.186  -6.781  1.00 97.95           C  
ATOM   1201  O   VAL A 155      22.197   3.944  -7.432  1.00 97.95           O  
ATOM   1202  CG1 VAL A 155      21.500   0.741  -8.247  1.00 97.95           C  
ATOM   1203  CG2 VAL A 155      21.135  -0.070  -5.941  1.00 97.95           C  
ATOM   1204  N   ASP A 156      24.233   3.038  -7.781  1.00 98.24           N  
ATOM   1205  CA  ASP A 156      24.587   3.856  -8.937  1.00 98.24           C  
ATOM   1206  C   ASP A 156      24.095   3.168 -10.209  1.00 98.24           C  
ATOM   1207  CB  ASP A 156      26.102   4.078  -9.010  1.00 98.24           C  
ATOM   1208  O   ASP A 156      24.226   1.950 -10.362  1.00 98.24           O  
ATOM   1209  CG  ASP A 156      26.636   4.833  -7.795  1.00 98.24           C  
ATOM   1210  OD1 ASP A 156      26.014   5.850  -7.425  1.00 98.24           O  
ATOM   1211  OD2 ASP A 156      27.648   4.374  -7.222  1.00 98.24           O  
ATOM   1212  N   PHE A 157      23.546   3.939 -11.140  1.00 97.67           N  
ATOM   1213  CA  PHE A 157      23.041   3.412 -12.401  1.00 97.67           C  
ATOM   1214  C   PHE A 157      23.407   4.306 -13.583  1.00 97.67           C  
ATOM   1215  CB  PHE A 157      21.533   3.147 -12.294  1.00 97.67           C  
ATOM   1216  O   PHE A 157      23.698   5.498 -13.459  1.00 97.67           O  
ATOM   1217  CG  PHE A 157      20.695   4.370 -11.982  1.00 97.67           C  
ATOM   1218  CD1 PHE A 157      20.356   4.676 -10.651  1.00 97.67           C  
ATOM   1219  CD2 PHE A 157      20.254   5.204 -13.026  1.00 97.67           C  
ATOM   1220  CE1 PHE A 157      19.585   5.817 -10.369  1.00 97.67           C  
ATOM   1221  CE2 PHE A 157      19.486   6.346 -12.742  1.00 97.67           C  
ATOM   1222  CZ  PHE A 157      19.153   6.651 -11.412  1.00 97.67           C  
ATOM   1223  N   THR A 158      23.424   3.702 -14.768  1.00 97.75           N  
ATOM   1224  CA  THR A 158      23.686   4.380 -16.037  1.00 97.75           C  
ATOM   1225  C   THR A 158      22.726   3.844 -17.090  1.00 97.75           C  
ATOM   1226  CB  THR A 158      25.150   4.204 -16.458  1.00 97.75           C  
ATOM   1227  O   THR A 158      22.666   2.638 -17.331  1.00 97.75           O  
ATOM   1228  CG2 THR A 158      25.449   4.830 -17.815  1.00 97.75           C  
ATOM   1229  OG1 THR A 158      25.989   4.862 -15.536  1.00 97.75           O  
ATOM   1230  N   ILE A 159      21.977   4.748 -17.715  1.00 96.40           N  
ATOM   1231  CA  ILE A 159      20.959   4.424 -18.712  1.00 96.40           C  
ATOM   1232  C   ILE A 159      21.452   4.935 -20.065  1.00 96.40           C  
ATOM   1233  CB  ILE A 159      19.565   4.977 -18.332  1.00 96.40           C  
ATOM   1234  O   ILE A 159      21.587   6.142 -20.278  1.00 96.40           O  
ATOM   1235  CG1 ILE A 159      19.230   4.789 -16.833  1.00 96.40           C  
ATOM   1236  CG2 ILE A 159      18.499   4.282 -19.192  1.00 96.40           C  
ATOM   1237  CD1 ILE A 159      17.871   5.360 -16.408  1.00 96.40           C  
ATOM   1238  N   THR A 160      21.733   4.003 -20.970  1.00 95.56           N  
ATOM   1239  CA  THR A 160      22.082   4.246 -22.374  1.00 95.56           C  
ATOM   1240  C   THR A 160      21.288   3.275 -23.246  1.00 95.56           C  
ATOM   1241  CB  THR A 160      23.589   4.088 -22.661  1.00 95.56           C  
ATOM   1242  O   THR A 160      20.794   2.268 -22.728  1.00 95.56           O  
ATOM   1243  CG2 THR A 160      24.483   4.773 -21.638  1.00 95.56           C  
ATOM   1244  OG1 THR A 160      23.990   2.740 -22.746  1.00 95.56           O  
ATOM   1245  N   PRO A 161      21.181   3.492 -24.569  1.00 93.55           N  
ATOM   1246  CA  PRO A 161      20.560   2.511 -25.458  1.00 93.55           C  
ATOM   1247  C   PRO A 161      21.117   1.088 -25.278  1.00 93.55           C  
ATOM   1248  CB  PRO A 161      20.832   3.034 -26.872  1.00 93.55           C  
ATOM   1249  O   PRO A 161      20.382   0.109 -25.410  1.00 93.55           O  
ATOM   1250  CG  PRO A 161      20.950   4.545 -26.684  1.00 93.55           C  
ATOM   1251  CD  PRO A 161      21.606   4.672 -25.312  1.00 93.55           C  
ATOM   1252  N   GLU A 162      22.406   0.954 -24.950  1.00 91.75           N  
ATOM   1253  CA  GLU A 162      23.086  -0.326 -24.763  1.00 91.75           C  
ATOM   1254  C   GLU A 162      22.719  -1.040 -23.455  1.00 91.75           C  
ATOM   1255  CB  GLU A 162      24.615  -0.179 -24.848  1.00 91.75           C  
ATOM   1256  O   GLU A 162      22.720  -2.278 -23.439  1.00 91.75           O  
ATOM   1257  CG  GLU A 162      25.130   0.398 -26.178  1.00 91.75           C  
ATOM   1258  CD  GLU A 162      24.859   1.901 -26.351  1.00 91.75           C  
ATOM   1259  OE1 GLU A 162      24.789   2.338 -27.519  1.00 91.75           O  
ATOM   1260  OE2 GLU A 162      24.680   2.593 -25.319  1.00 91.75           O  
ATOM   1261  N   THR A 163      22.394  -0.302 -22.386  1.00 91.26           N  
ATOM   1262  CA  THR A 163      22.073  -0.883 -21.071  1.00 91.26           C  
ATOM   1263  C   THR A 163      20.617  -1.341 -20.950  1.00 91.26           C  
ATOM   1264  CB  THR A 163      22.453   0.043 -19.900  1.00 91.26           C  
ATOM   1265  O   THR A 163      20.338  -2.247 -20.166  1.00 91.26           O  
ATOM   1266  CG2 THR A 163      23.939   0.407 -19.905  1.00 91.26           C  
ATOM   1267  OG1 THR A 163      21.746   1.255 -19.898  1.00 91.26           O  
ATOM   1268  N   LEU A 164      19.705  -0.812 -21.777  1.00 88.77           N  
ATOM   1269  CA  LEU A 164      18.272  -1.125 -21.702  1.00 88.77           C  
ATOM   1270  C   LEU A 164      17.927  -2.585 -21.998  1.00 88.77           C  
ATOM   1271  CB  LEU A 164      17.474  -0.250 -22.680  1.00 88.77           C  
ATOM   1272  O   LEU A 164      18.288  -3.131 -23.041  1.00 88.77           O  
ATOM   1273  CG  LEU A 164      17.487   1.249 -22.385  1.00 88.77           C  
ATOM   1274  CD1 LEU A 164      16.605   1.947 -23.419  1.00 88.77           C  
ATOM   1275  CD2 LEU A 164      16.989   1.560 -20.978  1.00 88.77           C  
ATOM   1276  N   GLN A 165      17.108  -3.201 -21.152  1.00 84.33           N  
ATOM   1277  CA  GLN A 165      16.623  -4.568 -21.357  1.00 84.33           C  
ATOM   1278  C   GLN A 165      15.344  -4.600 -22.217  1.00 84.33           C  
ATOM   1279  CB  GLN A 165      16.440  -5.257 -19.998  1.00 84.33           C  
ATOM   1280  O   GLN A 165      14.537  -3.678 -22.189  1.00 84.33           O  
ATOM   1281  CG  GLN A 165      17.748  -5.281 -19.183  1.00 84.33           C  
ATOM   1282  CD  GLN A 165      17.615  -6.028 -17.861  1.00 84.33           C  
ATOM   1283  NE2 GLN A 165      18.584  -5.908 -16.982  1.00 84.33           N  
ATOM   1284  OE1 GLN A 165      16.663  -6.746 -17.604  1.00 84.33           O  
ATOM   1285  N   ASN A 166      15.131  -5.683 -22.977  1.00 79.83           N  
ATOM   1286  CA  ASN A 166      13.884  -5.967 -23.718  1.00 79.83           C  
ATOM   1287  C   ASN A 166      13.430  -4.924 -24.769  1.00 79.83           C  
ATOM   1288  CB  ASN A 166      12.772  -6.338 -22.718  1.00 79.83           C  
ATOM   1289  O   ASN A 166      12.252  -4.872 -25.125  1.00 79.83           O  
ATOM   1290  CG  ASN A 166      13.150  -7.524 -21.857  1.00 79.83           C  
ATOM   1291  ND2 ASN A 166      12.968  -7.434 -20.561  1.00 79.83           N  
ATOM   1292  OD1 ASN A 166      13.633  -8.533 -22.342  1.00 79.83           O  
ATOM   1293  N   VAL A 167      14.347  -4.130 -25.327  1.00 79.76           N  
ATOM   1294  CA  VAL A 167      14.035  -3.171 -26.402  1.00 79.76           C  
ATOM   1295  C   VAL A 167      14.034  -3.868 -27.768  1.00 79.76           C  
ATOM   1296  CB  VAL A 167      15.015  -1.985 -26.384  1.00 79.76           C  
ATOM   1297  O   VAL A 167      15.063  -4.384 -28.200  1.00 79.76           O  
ATOM   1298  CG1 VAL A 167      14.668  -0.957 -27.467  1.00 79.76           C  
ATOM   1299  CG2 VAL A 167      14.988  -1.266 -25.032  1.00 79.76           C  
ATOM   1300  N   LYS A 168      12.896  -3.850 -28.479  1.00 76.91           N  
ATOM   1301  CA  LYS A 168      12.744  -4.500 -29.800  1.00 76.91           C  
ATOM   1302  C   LYS A 168      13.513  -3.805 -30.934  1.00 76.91           C  
ATOM   1303  CB  LYS A 168      11.253  -4.640 -30.160  1.00 76.91           C  
ATOM   1304  O   LYS A 168      13.888  -4.467 -31.894  1.00 76.91           O  
ATOM   1305  CG  LYS A 168      10.530  -5.667 -29.272  1.00 76.91           C  
ATOM   1306  CD  LYS A 168       9.078  -5.857 -29.729  1.00 76.91           C  
ATOM   1307  CE  LYS A 168       8.379  -6.907 -28.860  1.00 76.91           C  
ATOM   1308  NZ  LYS A 168       6.965  -7.085 -29.273  1.00 76.91           N  
ATOM   1309  N   GLU A 169      13.778  -2.504 -30.818  1.00 81.91           N  
ATOM   1310  CA  GLU A 169      14.334  -1.670 -31.899  1.00 81.91           C  
ATOM   1311  C   GLU A 169      15.450  -0.740 -31.396  1.00 81.91           C  
ATOM   1312  CB  GLU A 169      13.204  -0.899 -32.600  1.00 81.91           C  
ATOM   1313  O   GLU A 169      15.451   0.466 -31.628  1.00 81.91           O  
ATOM   1314  CG  GLU A 169      12.254  -1.843 -33.356  1.00 81.91           C  
ATOM   1315  CD  GLU A 169      11.052  -1.136 -33.989  1.00 81.91           C  
ATOM   1316  OE1 GLU A 169      10.180  -1.876 -34.495  1.00 81.91           O  
ATOM   1317  OE2 GLU A 169      10.984   0.109 -33.925  1.00 81.91           O  
ATOM   1318  N   ARG A 170      16.433  -1.305 -30.683  1.00 84.59           N  
ATOM   1319  CA  ARG A 170      17.521  -0.536 -30.049  1.00 84.59           C  
ATOM   1320  C   ARG A 170      18.271   0.389 -31.017  1.00 84.59           C  
ATOM   1321  CB  ARG A 170      18.481  -1.518 -29.360  1.00 84.59           C  
ATOM   1322  O   ARG A 170      18.649   1.484 -30.628  1.00 84.59           O  
ATOM   1323  CG  ARG A 170      19.579  -0.793 -28.565  1.00 84.59           C  
ATOM   1324  CD  ARG A 170      20.562  -1.779 -27.935  1.00 84.59           C  
ATOM   1325  NE  ARG A 170      19.965  -2.555 -26.830  1.00 84.59           N  
ATOM   1326  NH1 ARG A 170      21.952  -3.307 -25.960  1.00 84.59           N  
ATOM   1327  NH2 ARG A 170      20.115  -3.690 -24.848  1.00 84.59           N  
ATOM   1328  CZ  ARG A 170      20.661  -3.177 -25.898  1.00 84.59           C  
ATOM   1329  N   ALA A 171      18.468  -0.036 -32.265  1.00 84.93           N  
ATOM   1330  CA  ALA A 171      19.180   0.746 -33.280  1.00 84.93           C  
ATOM   1331  C   ALA A 171      18.440   2.024 -33.724  1.00 84.93           C  
ATOM   1332  CB  ALA A 171      19.458  -0.171 -34.477  1.00 84.93           C  
ATOM   1333  O   ALA A 171      19.057   2.884 -34.344  1.00 84.93           O  
ATOM   1334  N   LEU A 172      17.139   2.141 -33.429  1.00 87.57           N  
ATOM   1335  CA  LEU A 172      16.328   3.324 -33.730  1.00 87.57           C  
ATOM   1336  C   LEU A 172      16.250   4.305 -32.556  1.00 87.57           C  
ATOM   1337  CB  LEU A 172      14.915   2.888 -34.158  1.00 87.57           C  
ATOM   1338  O   LEU A 172      15.650   5.368 -32.697  1.00 87.57           O  
ATOM   1339  CG  LEU A 172      14.858   2.012 -35.419  1.00 87.57           C  
ATOM   1340  CD1 LEU A 172      13.407   1.678 -35.744  1.00 87.57           C  
ATOM   1341  CD2 LEU A 172      15.452   2.709 -36.644  1.00 87.57           C  
ATOM   1342  N   LEU A 173      16.823   3.959 -31.399  1.00 90.26           N  
ATOM   1343  CA  LEU A 173      16.882   4.884 -30.279  1.00 90.26           C  
ATOM   1344  C   LEU A 173      17.917   5.986 -30.562  1.00 90.26           C  
ATOM   1345  CB  LEU A 173      17.207   4.148 -28.969  1.00 90.26           C  
ATOM   1346  O   LEU A 173      19.025   5.674 -31.009  1.00 90.26           O  
ATOM   1347  CG  LEU A 173      16.104   3.202 -28.464  1.00 90.26           C  
ATOM   1348  CD1 LEU A 173      16.597   2.515 -27.190  1.00 90.26           C  
ATOM   1349  CD2 LEU A 173      14.808   3.944 -28.127  1.00 90.26           C  
ATOM   1350  N   PRO A 174      17.602   7.258 -30.260  1.00 93.46           N  
ATOM   1351  CA  PRO A 174      18.607   8.316 -30.241  1.00 93.46           C  
ATOM   1352  C   PRO A 174      19.684   7.978 -29.205  1.00 93.46           C  
ATOM   1353  CB  PRO A 174      17.840   9.592 -29.878  1.00 93.46           C  
ATOM   1354  O   PRO A 174      19.404   7.294 -28.215  1.00 93.46           O  
ATOM   1355  CG  PRO A 174      16.679   9.065 -29.036  1.00 93.46           C  
ATOM   1356  CD  PRO A 174      16.345   7.737 -29.699  1.00 93.46           C  
ATOM   1357  N   LYS A 175      20.915   8.468 -29.381  1.00 95.24           N  
ATOM   1358  CA  LYS A 175      21.921   8.290 -28.328  1.00 95.24           C  
ATOM   1359  C   LYS A 175      21.593   9.183 -27.144  1.00 95.24           C  
ATOM   1360  CB  LYS A 175      23.341   8.549 -28.817  1.00 95.24           C  
ATOM   1361  O   LYS A 175      21.320  10.371 -27.301  1.00 95.24           O  
ATOM   1362  CG  LYS A 175      23.725   7.605 -29.957  1.00 95.24           C  
ATOM   1363  CD  LYS A 175      25.163   7.897 -30.367  1.00 95.24           C  
ATOM   1364  CE  LYS A 175      25.509   7.053 -31.585  1.00 95.24           C  
ATOM   1365  NZ  LYS A 175      26.765   7.544 -32.185  1.00 95.24           N  
ATOM   1366  N   PHE A 176      21.685   8.620 -25.952  1.00 95.79           N  
ATOM   1367  CA  PHE A 176      21.551   9.346 -24.699  1.00 95.79           C  
ATOM   1368  C   PHE A 176      22.423   8.696 -23.628  1.00 95.79           C  
ATOM   1369  CB  PHE A 176      20.073   9.415 -24.279  1.00 95.79           C  
ATOM   1370  O   PHE A 176      22.781   7.519 -23.716  1.00 95.79           O  
ATOM   1371  CG  PHE A 176      19.428   8.056 -24.100  1.00 95.79           C  
ATOM   1372  CD1 PHE A 176      18.710   7.474 -25.158  1.00 95.79           C  
ATOM   1373  CD2 PHE A 176      19.603   7.340 -22.904  1.00 95.79           C  
ATOM   1374  CE1 PHE A 176      18.213   6.166 -25.043  1.00 95.79           C  
ATOM   1375  CE2 PHE A 176      19.082   6.045 -22.777  1.00 95.79           C  
ATOM   1376  CZ  PHE A 176      18.411   5.446 -23.854  1.00 95.79           C  
ATOM   1377  N   LEU A 177      22.754   9.486 -22.616  1.00 97.55           N  
ATOM   1378  CA  LEU A 177      23.458   9.061 -21.423  1.00 97.55           C  
ATOM   1379  C   LEU A 177      22.805   9.733 -20.226  1.00 97.55           C  
ATOM   1380  CB  LEU A 177      24.945   9.428 -21.549  1.00 97.55           C  
ATOM   1381  O   LEU A 177      22.901  10.950 -20.048  1.00 97.55           O  
ATOM   1382  CG  LEU A 177      25.779   9.132 -20.289  1.00 97.55           C  
ATOM   1383  CD1 LEU A 177      25.809   7.649 -19.936  1.00 97.55           C  
ATOM   1384  CD2 LEU A 177      27.218   9.601 -20.508  1.00 97.55           C  
ATOM   1385  N   LEU A 178      22.167   8.922 -19.395  1.00 97.80           N  
ATOM   1386  CA  LEU A 178      21.714   9.337 -18.082  1.00 97.80           C  
ATOM   1387  C   LEU A 178      22.520   8.593 -17.029  1.00 97.80           C  
ATOM   1388  CB  LEU A 178      20.213   9.108 -17.895  1.00 97.80           C  
ATOM   1389  O   LEU A 178      22.837   7.412 -17.182  1.00 97.80           O  
ATOM   1390  CG  LEU A 178      19.298   9.985 -18.768  1.00 97.80           C  
ATOM   1391  CD1 LEU A 178      19.169   9.521 -20.219  1.00 97.80           C  
ATOM   1392  CD2 LEU A 178      17.906   9.923 -18.157  1.00 97.80           C  
ATOM   1393  N   ARG A 179      22.822   9.288 -15.944  1.00 98.21           N  
ATOM   1394  CA  ARG A 179      23.419   8.717 -14.742  1.00 98.21           C  
ATOM   1395  C   ARG A 179      22.536   9.034 -13.562  1.00 98.21           C  
ATOM   1396  CB  ARG A 179      24.824   9.277 -14.532  1.00 98.21           C  
ATOM   1397  O   ARG A 179      21.816  10.027 -13.575  1.00 98.21           O  
ATOM   1398  CG  ARG A 179      25.780   8.739 -15.596  1.00 98.21           C  
ATOM   1399  CD  ARG A 179      27.162   9.306 -15.314  1.00 98.21           C  
ATOM   1400  NE  ARG A 179      28.166   8.726 -16.216  1.00 98.21           N  
ATOM   1401  NH1 ARG A 179      29.738  10.340 -15.834  1.00 98.21           N  
ATOM   1402  NH2 ARG A 179      30.247   8.568 -17.109  1.00 98.21           N  
ATOM   1403  CZ  ARG A 179      29.378   9.212 -16.380  1.00 98.21           C  
ATOM   1404  N   GLY A 180      22.607   8.219 -12.533  1.00 98.09           N  
ATOM   1405  CA  GLY A 180      21.948   8.559 -11.294  1.00 98.09           C  
ATOM   1406  C   GLY A 180      22.337   7.636 -10.168  1.00 98.09           C  
ATOM   1407  O   GLY A 180      23.117   6.697 -10.334  1.00 98.09           O  
ATOM   1408  N   HIS A 181      21.773   7.955  -9.018  1.00 98.46           N  
ATOM   1409  CA  HIS A 181      22.037   7.303  -7.759  1.00 98.46           C  
ATOM   1410  C   HIS A 181      20.728   7.160  -6.992  1.00 98.46           C  
ATOM   1411  CB  HIS A 181      23.044   8.152  -6.982  1.00 98.46           C  
ATOM   1412  O   HIS A 181      20.001   8.135  -6.814  1.00 98.46           O  
ATOM   1413  CG  HIS A 181      23.378   7.547  -5.652  1.00 98.46           C  
ATOM   1414  CD2 HIS A 181      22.895   7.907  -4.426  1.00 98.46           C  
ATOM   1415  ND1 HIS A 181      24.267   6.527  -5.457  1.00 98.46           N  
ATOM   1416  CE1 HIS A 181      24.340   6.286  -4.144  1.00 98.46           C  
ATOM   1417  NE2 HIS A 181      23.506   7.088  -3.465  1.00 98.46           N  
ATOM   1418  N   LEU A 182      20.428   5.961  -6.503  1.00 98.51           N  
ATOM   1419  CA  LEU A 182      19.434   5.750  -5.456  1.00 98.51           C  
ATOM   1420  C   LEU A 182      20.174   5.580  -4.131  1.00 98.51           C  
ATOM   1421  CB  LEU A 182      18.556   4.524  -5.769  1.00 98.51           C  
ATOM   1422  O   LEU A 182      20.992   4.670  -3.999  1.00 98.51           O  
ATOM   1423  CG  LEU A 182      17.733   4.610  -7.067  1.00 98.51           C  
ATOM   1424  CD1 LEU A 182      16.903   3.337  -7.232  1.00 98.51           C  
ATOM   1425  CD2 LEU A 182      16.783   5.810  -7.078  1.00 98.51           C  
ATOM   1426  N   ASN A 183      19.829   6.387  -3.124  1.00 98.20           N  
ATOM   1427  CA  ASN A 183      20.471   6.332  -1.805  1.00 98.20           C  
ATOM   1428  C   ASN A 183      20.315   4.955  -1.141  1.00 98.20           C  
ATOM   1429  CB  ASN A 183      19.865   7.421  -0.899  1.00 98.20           C  
ATOM   1430  O   ASN A 183      21.155   4.540  -0.342  1.00 98.20           O  
ATOM   1431  CG  ASN A 183      20.317   8.831  -1.233  1.00 98.20           C  
ATOM   1432  ND2 ASN A 183      19.680   9.832  -0.680  1.00 98.20           N  
ATOM   1433  OD1 ASN A 183      21.248   9.080  -1.965  1.00 98.20           O  
ATOM   1434  N   SER A 184      19.214   4.252  -1.432  1.00 97.98           N  
ATOM   1435  CA  SER A 184      19.018   2.865  -1.020  1.00 97.98           C  
ATOM   1436  C   SER A 184      17.863   2.194  -1.766  1.00 97.98           C  
ATOM   1437  CB  SER A 184      18.715   2.804   0.480  1.00 97.98           C  
ATOM   1438  O   SER A 184      16.780   2.770  -1.848  1.00 97.98           O  
ATOM   1439  OG  SER A 184      18.761   1.464   0.926  1.00 97.98           O  
ATOM   1440  N   THR A 185      18.042   0.941  -2.189  1.00 97.59           N  
ATOM   1441  CA  THR A 185      16.946   0.032  -2.588  1.00 97.59           C  
ATOM   1442  C   THR A 185      16.349  -0.746  -1.412  1.00 97.59           C  
ATOM   1443  CB  THR A 185      17.412  -0.966  -3.651  1.00 97.59           C  
ATOM   1444  O   THR A 185      15.275  -1.330  -1.527  1.00 97.59           O  
ATOM   1445  CG2 THR A 185      17.729  -0.266  -4.970  1.00 97.59           C  
ATOM   1446  OG1 THR A 185      18.571  -1.640  -3.212  1.00 97.59           O  
ATOM   1447  N   ASN A 186      17.008  -0.738  -0.250  1.00 96.75           N  
ATOM   1448  CA  ASN A 186      16.432  -1.186   1.016  1.00 96.75           C  
ATOM   1449  C   ASN A 186      15.882   0.039   1.756  1.00 96.75           C  
ATOM   1450  CB  ASN A 186      17.511  -1.944   1.805  1.00 96.75           C  
ATOM   1451  O   ASN A 186      16.651   0.822   2.317  1.00 96.75           O  
ATOM   1452  CG  ASN A 186      16.986  -2.578   3.079  1.00 96.75           C  
ATOM   1453  ND2 ASN A 186      17.867  -2.902   3.993  1.00 96.75           N  
ATOM   1454  OD1 ASN A 186      15.809  -2.827   3.277  1.00 96.75           O  
ATOM   1455  N   CYS A 187      14.575   0.262   1.712  1.00 96.70           N  
ATOM   1456  CA  CYS A 187      13.956   1.515   2.132  1.00 96.70           C  
ATOM   1457  C   CYS A 187      13.148   1.337   3.419  1.00 96.70           C  
ATOM   1458  CB  CYS A 187      13.077   2.080   1.007  1.00 96.70           C  
ATOM   1459  O   CYS A 187      12.416   0.360   3.588  1.00 96.70           O  
ATOM   1460  SG  CYS A 187      13.886   2.028  -0.620  1.00 96.70           S  
ATOM   1461  N   VAL A 188      13.223   2.321   4.315  1.00 95.72           N  
ATOM   1462  CA  VAL A 188      12.293   2.419   5.446  1.00 95.72           C  
ATOM   1463  C   VAL A 188      10.979   2.980   4.921  1.00 95.72           C  
ATOM   1464  CB  VAL A 188      12.846   3.303   6.576  1.00 95.72           C  
ATOM   1465  O   VAL A 188      10.959   4.083   4.392  1.00 95.72           O  
ATOM   1466  CG1 VAL A 188      11.919   3.255   7.797  1.00 95.72           C  
ATOM   1467  CG2 VAL A 188      14.238   2.840   7.004  1.00 95.72           C  
ATOM   1468  N   ILE A 189       9.873   2.261   5.093  1.00 95.51           N  
ATOM   1469  CA  ILE A 189       8.571   2.616   4.503  1.00 95.51           C  
ATOM   1470  C   ILE A 189       8.030   3.985   4.950  1.00 95.51           C  
ATOM   1471  CB  ILE A 189       7.564   1.490   4.807  1.00 95.51           C  
ATOM   1472  O   ILE A 189       7.234   4.604   4.252  1.00 95.51           O  
ATOM   1473  CG1 ILE A 189       6.294   1.685   3.957  1.00 95.51           C  
ATOM   1474  CG2 ILE A 189       7.225   1.391   6.312  1.00 95.51           C  
ATOM   1475  CD1 ILE A 189       5.387   0.465   3.997  1.00 95.51           C  
ATOM   1476  N   THR A 190       8.442   4.468   6.123  1.00 95.13           N  
ATOM   1477  CA  THR A 190       8.060   5.787   6.654  1.00 95.13           C  
ATOM   1478  C   THR A 190       8.969   6.921   6.182  1.00 95.13           C  
ATOM   1479  CB  THR A 190       8.027   5.771   8.187  1.00 95.13           C  
ATOM   1480  O   THR A 190       8.725   8.071   6.542  1.00 95.13           O  
ATOM   1481  CG2 THR A 190       6.926   4.856   8.722  1.00 95.13           C  
ATOM   1482  OG1 THR A 190       9.245   5.279   8.696  1.00 95.13           O  
ATOM   1483  N   GLN A 191      10.007   6.612   5.406  1.00 96.94           N  
ATOM   1484  CA  GLN A 191      10.938   7.566   4.819  1.00 96.94           C  
ATOM   1485  C   GLN A 191      10.780   7.561   3.293  1.00 96.94           C  
ATOM   1486  CB  GLN A 191      12.379   7.214   5.223  1.00 96.94           C  
ATOM   1487  O   GLN A 191      10.417   6.537   2.715  1.00 96.94           O  
ATOM   1488  CG  GLN A 191      12.633   7.319   6.737  1.00 96.94           C  
ATOM   1489  CD  GLN A 191      12.567   8.747   7.275  1.00 96.94           C  
ATOM   1490  NE2 GLN A 191      12.444   8.921   8.573  1.00 96.94           N  
ATOM   1491  OE1 GLN A 191      12.647   9.734   6.566  1.00 96.94           O  
ATOM   1492  N   PRO A 192      11.038   8.689   2.620  1.00 97.98           N  
ATOM   1493  CA  PRO A 192      11.002   8.745   1.166  1.00 97.98           C  
ATOM   1494  C   PRO A 192      12.155   7.941   0.549  1.00 97.98           C  
ATOM   1495  CB  PRO A 192      11.096  10.236   0.825  1.00 97.98           C  
ATOM   1496  O   PRO A 192      13.274   7.927   1.073  1.00 97.98           O  
ATOM   1497  CG  PRO A 192      11.930  10.776   1.989  1.00 97.98           C  
ATOM   1498  CD  PRO A 192      11.442   9.967   3.179  1.00 97.98           C  
ATOM   1499  N   LEU A 193      11.911   7.336  -0.614  1.00 98.23           N  
ATOM   1500  CA  LEU A 193      12.990   6.983  -1.532  1.00 98.23           C  
ATOM   1501  C   LEU A 193      13.664   8.279  -1.989  1.00 98.23           C  
ATOM   1502  CB  LEU A 193      12.433   6.184  -2.720  1.00 98.23           C  
ATOM   1503  O   LEU A 193      12.985   9.224  -2.395  1.00 98.23           O  
ATOM   1504  CG  LEU A 193      13.463   5.892  -3.829  1.00 98.23           C  
ATOM   1505  CD1 LEU A 193      14.533   4.906  -3.358  1.00 98.23           C  
ATOM   1506  CD2 LEU A 193      12.757   5.309  -5.048  1.00 98.23           C  
ATOM   1507  N   THR A 194      14.990   8.314  -1.912  1.00 98.53           N  
ATOM   1508  CA  THR A 194      15.794   9.488  -2.259  1.00 98.53           C  
ATOM   1509  C   THR A 194      16.955   9.118  -3.166  1.00 98.53           C  
ATOM   1510  CB  THR A 194      16.301  10.244  -1.024  1.00 98.53           C  
ATOM   1511  O   THR A 194      17.405   7.970  -3.172  1.00 98.53           O  
ATOM   1512  CG2 THR A 194      15.166  10.927  -0.269  1.00 98.53           C  
ATOM   1513  OG1 THR A 194      16.912   9.366  -0.104  1.00 98.53           O  
ATOM   1514  N   GLY A 195      17.432  10.093  -3.929  1.00 98.49           N  
ATOM   1515  CA  GLY A 195      18.503   9.906  -4.894  1.00 98.49           C  
ATOM   1516  C   GLY A 195      18.627  11.100  -5.830  1.00 98.49           C  
ATOM   1517  O   GLY A 195      18.067  12.166  -5.565  1.00 98.49           O  
ATOM   1518  N   GLU A 196      19.302  10.897  -6.948  1.00 98.41           N  
ATOM   1519  CA  GLU A 196      19.458  11.895  -7.997  1.00 98.41           C  
ATOM   1520  C   GLU A 196      19.581  11.260  -9.381  1.00 98.41           C  
ATOM   1521  CB  GLU A 196      20.652  12.811  -7.705  1.00 98.41           C  
ATOM   1522  O   GLU A 196      19.962  10.098  -9.527  1.00 98.41           O  
ATOM   1523  CG  GLU A 196      22.007  12.099  -7.555  1.00 98.41           C  
ATOM   1524  CD  GLU A 196      23.162  13.074  -7.267  1.00 98.41           C  
ATOM   1525  OE1 GLU A 196      24.292  12.577  -7.077  1.00 98.41           O  
ATOM   1526  OE2 GLU A 196      22.928  14.310  -7.246  1.00 98.41           O  
ATOM   1527  N   LEU A 197      19.254  12.044 -10.403  1.00 98.40           N  
ATOM   1528  CA  LEU A 197      19.397  11.688 -11.805  1.00 98.40           C  
ATOM   1529  C   LEU A 197      19.952  12.884 -12.577  1.00 98.40           C  
ATOM   1530  CB  LEU A 197      18.037  11.185 -12.316  1.00 98.40           C  
ATOM   1531  O   LEU A 197      19.509  14.013 -12.403  1.00 98.40           O  
ATOM   1532  CG  LEU A 197      17.984  10.876 -13.825  1.00 98.40           C  
ATOM   1533  CD1 LEU A 197      16.999   9.734 -14.069  1.00 98.40           C  
ATOM   1534  CD2 LEU A 197      17.512  12.093 -14.632  1.00 98.40           C  
ATOM   1535  N   VAL A 198      20.904  12.629 -13.464  1.00 98.44           N  
ATOM   1536  CA  VAL A 198      21.553  13.618 -14.320  1.00 98.44           C  
ATOM   1537  C   VAL A 198      21.446  13.146 -15.763  1.00 98.44           C  
ATOM   1538  CB  VAL A 198      23.028  13.814 -13.919  1.00 98.44           C  
ATOM   1539  O   VAL A 198      21.838  12.026 -16.098  1.00 98.44           O  
ATOM   1540  CG1 VAL A 198      23.710  14.843 -14.827  1.00 98.44           C  
ATOM   1541  CG2 VAL A 198      23.185  14.317 -12.479  1.00 98.44           C  
ATOM   1542  N   VAL A 199      20.954  14.019 -16.638  1.00 98.16           N  
ATOM   1543  CA  VAL A 199      21.063  13.828 -18.088  1.00 98.16           C  
ATOM   1544  C   VAL A 199      22.417  14.385 -18.520  1.00 98.16           C  
ATOM   1545  CB  VAL A 199      19.895  14.491 -18.845  1.00 98.16           C  
ATOM   1546  O   VAL A 199      22.616  15.597 -18.527  1.00 98.16           O  
ATOM   1547  CG1 VAL A 199      19.954  14.141 -20.338  1.00 98.16           C  
ATOM   1548  CG2 VAL A 199      18.529  14.040 -18.305  1.00 98.16           C  
ATOM   1549  N   GLU A 200      23.366  13.520 -18.857  1.00 98.26           N  
ATOM   1550  CA  GLU A 200      24.709  13.929 -19.298  1.00 98.26           C  
ATOM   1551  C   GLU A 200      24.682  14.344 -20.774  1.00 98.26           C  
ATOM   1552  CB  GLU A 200      25.689  12.762 -19.105  1.00 98.26           C  
ATOM   1553  O   GLU A 200      25.216  15.381 -21.165  1.00 98.26           O  
ATOM   1554  CG  GLU A 200      25.931  12.362 -17.640  1.00 98.26           C  
ATOM   1555  CD  GLU A 200      26.956  13.250 -16.918  1.00 98.26           C  
ATOM   1556  OE1 GLU A 200      27.534  12.740 -15.926  1.00 98.26           O  
ATOM   1557  OE2 GLU A 200      27.227  14.371 -17.400  1.00 98.26           O  
ATOM   1558  N   SER A 201      24.008  13.554 -21.612  1.00 97.93           N  
ATOM   1559  CA  SER A 201      23.811  13.855 -23.029  1.00 97.93           C  
ATOM   1560  C   SER A 201      22.540  13.199 -23.564  1.00 97.93           C  
ATOM   1561  CB  SER A 201      25.043  13.435 -23.843  1.00 97.93           C  
ATOM   1562  O   SER A 201      22.078  12.187 -23.043  1.00 97.93           O  
ATOM   1563  OG  SER A 201      25.211  12.032 -23.859  1.00 97.93           O  
ATOM   1564  N   SER A 202      21.951  13.788 -24.604  1.00 96.98           N  
ATOM   1565  CA  SER A 202      20.828  13.203 -25.342  1.00 96.98           C  
ATOM   1566  C   SER A 202      20.717  13.867 -26.712  1.00 96.98           C  
ATOM   1567  CB  SER A 202      19.517  13.361 -24.564  1.00 96.98           C  
ATOM   1568  O   SER A 202      20.687  15.097 -26.789  1.00 96.98           O  
ATOM   1569  OG  SER A 202      18.500  12.640 -25.218  1.00 96.98           O  
ATOM   1570  N   GLU A 203      20.682  13.063 -27.776  1.00 95.85           N  
ATOM   1571  CA  GLU A 203      20.460  13.495 -29.165  1.00 95.85           C  
ATOM   1572  C   GLU A 203      18.992  13.857 -29.432  1.00 95.85           C  
ATOM   1573  CB  GLU A 203      20.892  12.382 -30.138  1.00 95.85           C  
ATOM   1574  O   GLU A 203      18.698  14.604 -30.363  1.00 95.85           O  
ATOM   1575  CG  GLU A 203      22.417  12.201 -30.232  1.00 95.85           C  
ATOM   1576  CD  GLU A 203      22.839  11.065 -31.187  1.00 95.85           C  
ATOM   1577  OE1 GLU A 203      24.052  10.982 -31.504  1.00 95.85           O  
ATOM   1578  OE2 GLU A 203      21.985  10.216 -31.533  1.00 95.85           O  
ATOM   1579  N   ALA A 204      18.074  13.363 -28.599  1.00 95.79           N  
ATOM   1580  CA  ALA A 204      16.673  13.762 -28.597  1.00 95.79           C  
ATOM   1581  C   ALA A 204      16.352  14.615 -27.367  1.00 95.79           C  
ATOM   1582  CB  ALA A 204      15.795  12.514 -28.676  1.00 95.79           C  
ATOM   1583  O   ALA A 204      16.918  14.416 -26.289  1.00 95.79           O  
ATOM   1584  N   ALA A 205      15.413  15.545 -27.512  1.00 97.09           N  
ATOM   1585  CA  ALA A 205      14.911  16.316 -26.383  1.00 97.09           C  
ATOM   1586  C   ALA A 205      14.182  15.399 -25.386  1.00 97.09           C  
ATOM   1587  CB  ALA A 205      14.019  17.441 -26.915  1.00 97.09           C  
ATOM   1588  O   ALA A 205      13.369  14.558 -25.793  1.00 97.09           O  
ATOM   1589  N   ILE A 206      14.460  15.575 -24.091  1.00 97.13           N  
ATOM   1590  CA  ILE A 206      13.673  14.948 -23.026  1.00 97.13           C  
ATOM   1591  C   ILE A 206      12.306  15.638 -22.986  1.00 97.13           C  
ATOM   1592  CB  ILE A 206      14.371  15.031 -21.647  1.00 97.13           C  
ATOM   1593  O   ILE A 206      12.222  16.862 -23.041  1.00 97.13           O  
ATOM   1594  CG1 ILE A 206      15.861  14.628 -21.630  1.00 97.13           C  
ATOM   1595  CG2 ILE A 206      13.594  14.208 -20.605  1.00 97.13           C  
ATOM   1596  CD1 ILE A 206      16.184  13.233 -22.156  1.00 97.13           C  
ATOM   1597  N   ARG A 207      11.230  14.861 -22.898  1.00 97.30           N  
ATOM   1598  CA  ARG A 207       9.878  15.370 -22.656  1.00 97.30           C  
ATOM   1599  C   ARG A 207       9.542  15.332 -21.171  1.00 97.30           C  
ATOM   1600  CB  ARG A 207       8.885  14.574 -23.506  1.00 97.30           C  
ATOM   1601  O   ARG A 207       9.054  16.320 -20.638  1.00 97.30           O  
ATOM   1602  CG  ARG A 207       7.446  15.030 -23.246  1.00 97.30           C  
ATOM   1603  CD  ARG A 207       6.506  14.358 -24.241  1.00 97.30           C  
ATOM   1604  NE  ARG A 207       5.104  14.569 -23.853  1.00 97.30           N  
ATOM   1605  NH1 ARG A 207       4.169  13.094 -25.350  1.00 97.30           N  
ATOM   1606  NH2 ARG A 207       2.863  14.247 -23.941  1.00 97.30           N  
ATOM   1607  CZ  ARG A 207       4.057  13.968 -24.383  1.00 97.30           C  
ATOM   1608  N   SER A 208       9.802  14.206 -20.517  1.00 97.61           N  
ATOM   1609  CA  SER A 208       9.626  14.051 -19.074  1.00 97.61           C  
ATOM   1610  C   SER A 208      10.585  13.004 -18.514  1.00 97.61           C  
ATOM   1611  CB  SER A 208       8.170  13.702 -18.702  1.00 97.61           C  
ATOM   1612  O   SER A 208      11.042  12.099 -19.221  1.00 97.61           O  
ATOM   1613  OG  SER A 208       7.733  12.495 -19.306  1.00 97.61           O  
ATOM   1614  N   VAL A 209      10.876  13.138 -17.221  1.00 97.87           N  
ATOM   1615  CA  VAL A 209      11.432  12.059 -16.401  1.00 97.87           C  
ATOM   1616  C   VAL A 209      10.450  11.791 -15.274  1.00 97.87           C  
ATOM   1617  CB  VAL A 209      12.833  12.375 -15.850  1.00 97.87           C  
ATOM   1618  O   VAL A 209      10.052  12.708 -14.553  1.00 97.87           O  
ATOM   1619  CG1 VAL A 209      13.407  11.164 -15.104  1.00 97.87           C  
ATOM   1620  CG2 VAL A 209      13.816  12.753 -16.965  1.00 97.87           C  
ATOM   1621  N   GLU A 210      10.063  10.535 -15.126  1.00 98.05           N  
ATOM   1622  CA  GLU A 210       9.027  10.075 -14.215  1.00 98.05           C  
ATOM   1623  C   GLU A 210       9.550   8.939 -13.337  1.00 98.05           C  
ATOM   1624  CB  GLU A 210       7.791   9.633 -15.010  1.00 98.05           C  
ATOM   1625  O   GLU A 210      10.370   8.117 -13.748  1.00 98.05           O  
ATOM   1626  CG  GLU A 210       7.056  10.794 -15.695  1.00 98.05           C  
ATOM   1627  CD  GLU A 210       6.057  10.307 -16.753  1.00 98.05           C  
ATOM   1628  OE1 GLU A 210       5.887  11.059 -17.745  1.00 98.05           O  
ATOM   1629  OE2 GLU A 210       5.499   9.193 -16.583  1.00 98.05           O  
ATOM   1630  N   LEU A 211       9.051   8.887 -12.108  1.00 98.31           N  
ATOM   1631  CA  LEU A 211       9.241   7.783 -11.187  1.00 98.31           C  
ATOM   1632  C   LEU A 211       7.910   7.072 -10.999  1.00 98.31           C  
ATOM   1633  CB  LEU A 211       9.760   8.287  -9.842  1.00 98.31           C  
ATOM   1634  O   LEU A 211       6.942   7.662 -10.517  1.00 98.31           O  
ATOM   1635  CG  LEU A 211      11.093   9.032  -9.872  1.00 98.31           C  
ATOM   1636  CD1 LEU A 211      11.365   9.527  -8.454  1.00 98.31           C  
ATOM   1637  CD2 LEU A 211      12.240   8.126 -10.313  1.00 98.31           C  
ATOM   1638  N   GLN A 212       7.879   5.788 -11.315  1.00 98.37           N  
ATOM   1639  CA  GLN A 212       6.692   4.960 -11.173  1.00 98.37           C  
ATOM   1640  C   GLN A 212       6.925   3.949 -10.052  1.00 98.37           C  
ATOM   1641  CB  GLN A 212       6.422   4.300 -12.522  1.00 98.37           C  
ATOM   1642  O   GLN A 212       7.782   3.076 -10.166  1.00 98.37           O  
ATOM   1643  CG  GLN A 212       5.084   3.563 -12.616  1.00 98.37           C  
ATOM   1644  CD  GLN A 212       5.019   2.673 -13.856  1.00 98.37           C  
ATOM   1645  NE2 GLN A 212       3.875   2.158 -14.221  1.00 98.37           N  
ATOM   1646  OE1 GLN A 212       6.002   2.374 -14.515  1.00 98.37           O  
ATOM   1647  N   LEU A 213       6.163   4.047  -8.964  1.00 98.71           N  
ATOM   1648  CA  LEU A 213       6.141   3.005  -7.942  1.00 98.71           C  
ATOM   1649  C   LEU A 213       5.205   1.890  -8.395  1.00 98.71           C  
ATOM   1650  CB  LEU A 213       5.672   3.576  -6.604  1.00 98.71           C  
ATOM   1651  O   LEU A 213       4.026   2.126  -8.676  1.00 98.71           O  
ATOM   1652  CG  LEU A 213       5.648   2.568  -5.440  1.00 98.71           C  
ATOM   1653  CD1 LEU A 213       7.040   2.069  -5.056  1.00 98.71           C  
ATOM   1654  CD2 LEU A 213       5.030   3.233  -4.211  1.00 98.71           C  
ATOM   1655  N   VAL A 214       5.716   0.671  -8.381  1.00 98.62           N  
ATOM   1656  CA  VAL A 214       5.000  -0.532  -8.783  1.00 98.62           C  
ATOM   1657  C   VAL A 214       4.945  -1.484  -7.596  1.00 98.62           C  
ATOM   1658  CB  VAL A 214       5.686  -1.149 -10.015  1.00 98.62           C  
ATOM   1659  O   VAL A 214       5.942  -1.702  -6.909  1.00 98.62           O  
ATOM   1660  CG1 VAL A 214       5.008  -2.439 -10.482  1.00 98.62           C  
ATOM   1661  CG2 VAL A 214       5.668  -0.165 -11.196  1.00 98.62           C  
ATOM   1662  N   ARG A 215       3.769  -2.062  -7.344  1.00 98.26           N  
ATOM   1663  CA  ARG A 215       3.646  -3.257  -6.504  1.00 98.26           C  
ATOM   1664  C   ARG A 215       3.706  -4.487  -7.380  1.00 98.26           C  
ATOM   1665  CB  ARG A 215       2.377  -3.277  -5.647  1.00 98.26           C  
ATOM   1666  O   ARG A 215       3.109  -4.526  -8.454  1.00 98.26           O  
ATOM   1667  CG  ARG A 215       1.089  -3.143  -6.470  1.00 98.26           C  
ATOM   1668  CD  ARG A 215      -0.128  -3.129  -5.560  1.00 98.26           C  
ATOM   1669  NE  ARG A 215      -1.342  -2.719  -6.273  1.00 98.26           N  
ATOM   1670  NH1 ARG A 215      -2.406  -1.838  -4.465  1.00 98.26           N  
ATOM   1671  NH2 ARG A 215      -3.435  -1.814  -6.414  1.00 98.26           N  
ATOM   1672  CZ  ARG A 215      -2.388  -2.139  -5.727  1.00 98.26           C  
ATOM   1673  N   VAL A 216       4.362  -5.505  -6.866  1.00 98.07           N  
ATOM   1674  CA  VAL A 216       4.371  -6.839  -7.431  1.00 98.07           C  
ATOM   1675  C   VAL A 216       3.720  -7.754  -6.418  1.00 98.07           C  
ATOM   1676  CB  VAL A 216       5.796  -7.264  -7.754  1.00 98.07           C  
ATOM   1677  O   VAL A 216       4.222  -7.962  -5.314  1.00 98.07           O  
ATOM   1678  CG1 VAL A 216       5.827  -8.712  -8.240  1.00 98.07           C  
ATOM   1679  CG2 VAL A 216       6.405  -6.349  -8.819  1.00 98.07           C  
ATOM   1680  N   GLU A 217       2.580  -8.299  -6.804  1.00 97.39           N  
ATOM   1681  CA  GLU A 217       1.778  -9.149  -5.947  1.00 97.39           C  
ATOM   1682  C   GLU A 217       1.827 -10.568  -6.495  1.00 97.39           C  
ATOM   1683  CB  GLU A 217       0.354  -8.605  -5.858  1.00 97.39           C  
ATOM   1684  O   GLU A 217       1.575 -10.810  -7.677  1.00 97.39           O  
ATOM   1685  CG  GLU A 217       0.293  -7.174  -5.304  1.00 97.39           C  
ATOM   1686  CD  GLU A 217      -1.152  -6.679  -5.282  1.00 97.39           C  
ATOM   1687  OE1 GLU A 217      -1.843  -6.912  -4.275  1.00 97.39           O  
ATOM   1688  OE2 GLU A 217      -1.637  -6.072  -6.263  1.00 97.39           O  
ATOM   1689  N   THR A 218       2.176 -11.511  -5.625  1.00 94.12           N  
ATOM   1690  CA  THR A 218       2.129 -12.935  -5.945  1.00 94.12           C  
ATOM   1691  C   THR A 218       1.024 -13.582  -5.128  1.00 94.12           C  
ATOM   1692  CB  THR A 218       3.476 -13.624  -5.710  1.00 94.12           C  
ATOM   1693  O   THR A 218       1.032 -13.467  -3.905  1.00 94.12           O  
ATOM   1694  CG2 THR A 218       3.475 -15.081  -6.164  1.00 94.12           C  
ATOM   1695  OG1 THR A 218       4.497 -12.986  -6.442  1.00 94.12           O  
ATOM   1696  N   CYS A 219       0.115 -14.296  -5.783  1.00 90.63           N  
ATOM   1697  CA  CYS A 219      -0.930 -15.107  -5.161  1.00 90.63           C  
ATOM   1698  C   CYS A 219      -0.734 -16.562  -5.586  1.00 90.63           C  
ATOM   1699  CB  CYS A 219      -2.307 -14.599  -5.612  1.00 90.63           C  
ATOM   1700  O   CYS A 219      -0.561 -16.834  -6.772  1.00 90.63           O  
ATOM   1701  SG  CYS A 219      -2.616 -12.937  -4.962  1.00 90.63           S  
ATOM   1702  N   GLY A 220      -0.776 -17.509  -4.656  1.00 83.17           N  
ATOM   1703  CA  GLY A 220      -0.602 -18.914  -4.997  1.00 83.17           C  
ATOM   1704  C   GLY A 220      -1.036 -19.900  -3.926  1.00 83.17           C  
ATOM   1705  O   GLY A 220      -1.457 -19.549  -2.822  1.00 83.17           O  
ATOM   1706  N   CYS A 221      -0.938 -21.164  -4.307  1.00 78.35           N  
ATOM   1707  CA  CYS A 221      -1.205 -22.343  -3.498  1.00 78.35           C  
ATOM   1708  C   CYS A 221      -0.241 -23.466  -3.922  1.00 78.35           C  
ATOM   1709  CB  CYS A 221      -2.702 -22.693  -3.615  1.00 78.35           C  
ATOM   1710  O   CYS A 221       0.685 -23.235  -4.703  1.00 78.35           O  
ATOM   1711  SG  CYS A 221      -3.250 -22.834  -5.342  1.00 78.35           S  
ATOM   1712  N   ALA A 222      -0.414 -24.679  -3.393  1.00 75.54           N  
ATOM   1713  CA  ALA A 222       0.482 -25.803  -3.686  1.00 75.54           C  
ATOM   1714  C   ALA A 222       0.569 -26.121  -5.193  1.00 75.54           C  
ATOM   1715  CB  ALA A 222      -0.017 -27.017  -2.896  1.00 75.54           C  
ATOM   1716  O   ALA A 222       1.587 -26.611  -5.672  1.00 75.54           O  
ATOM   1717  N   GLU A 223      -0.491 -25.810  -5.932  1.00 74.85           N  
ATOM   1718  CA  GLU A 223      -0.655 -26.075  -7.354  1.00 74.85           C  
ATOM   1719  C   GLU A 223       0.092 -25.065  -8.249  1.00 74.85           C  
ATOM   1720  CB  GLU A 223      -2.165 -26.094  -7.667  1.00 74.85           C  
ATOM   1721  O   GLU A 223       0.305 -25.346  -9.428  1.00 74.85           O  
ATOM   1722  CG  GLU A 223      -2.978 -27.188  -6.938  1.00 74.85           C  
ATOM   1723  CD  GLU A 223      -3.228 -26.960  -5.430  1.00 74.85           C  
ATOM   1724  OE1 GLU A 223      -3.580 -27.942  -4.743  1.00 74.85           O  
ATOM   1725  OE2 GLU A 223      -3.047 -25.821  -4.937  1.00 74.85           O  
ATOM   1726  N   GLY A 224       0.490 -23.894  -7.727  1.00 81.78           N  
ATOM   1727  CA  GLY A 224       1.152 -22.846  -8.512  1.00 81.78           C  
ATOM   1728  C   GLY A 224       0.945 -21.416  -8.000  1.00 81.78           C  
ATOM   1729  O   GLY A 224       0.201 -21.169  -7.050  1.00 81.78           O  
ATOM   1730  N   TYR A 225       1.617 -20.466  -8.659  1.00 86.53           N  
ATOM   1731  CA  TYR A 225       1.640 -19.044  -8.300  1.00 86.53           C  
ATOM   1732  C   TYR A 225       1.367 -18.160  -9.521  1.00 86.53           C  
ATOM   1733  CB  TYR A 225       2.998 -18.668  -7.684  1.00 86.53           C  
ATOM   1734  O   TYR A 225       1.922 -18.385 -10.595  1.00 86.53           O  
ATOM   1735  CG  TYR A 225       3.337 -19.394  -6.397  1.00 86.53           C  
ATOM   1736  CD1 TYR A 225       3.032 -18.811  -5.153  1.00 86.53           C  
ATOM   1737  CD2 TYR A 225       3.939 -20.666  -6.447  1.00 86.53           C  
ATOM   1738  CE1 TYR A 225       3.314 -19.504  -3.962  1.00 86.53           C  
ATOM   1739  CE2 TYR A 225       4.204 -21.371  -5.260  1.00 86.53           C  
ATOM   1740  OH  TYR A 225       4.161 -21.482  -2.877  1.00 86.53           O  
ATOM   1741  CZ  TYR A 225       3.891 -20.791  -4.014  1.00 86.53           C  
ATOM   1742  N   ALA A 226       0.561 -17.119  -9.330  1.00 88.57           N  
ATOM   1743  CA  ALA A 226       0.382 -16.013 -10.261  1.00 88.57           C  
ATOM   1744  C   ALA A 226       1.096 -14.776  -9.710  1.00 88.57           C  
ATOM   1745  CB  ALA A 226      -1.115 -15.763 -10.456  1.00 88.57           C  
ATOM   1746  O   ALA A 226       0.923 -14.442  -8.539  1.00 88.57           O  
ATOM   1747  N   ARG A 227       1.895 -14.114 -10.550  1.00 92.04           N  
ATOM   1748  CA  ARG A 227       2.632 -12.887 -10.225  1.00 92.04           C  
ATOM   1749  C   ARG A 227       2.191 -11.795 -11.186  1.00 92.04           C  
ATOM   1750  CB  ARG A 227       4.149 -13.147 -10.303  1.00 92.04           C  
ATOM   1751  O   ARG A 227       2.379 -11.941 -12.391  1.00 92.04           O  
ATOM   1752  CG  ARG A 227       5.006 -11.913  -9.951  1.00 92.04           C  
ATOM   1753  CD  ARG A 227       6.503 -12.203 -10.167  1.00 92.04           C  
ATOM   1754  NE  ARG A 227       7.393 -11.101  -9.722  1.00 92.04           N  
ATOM   1755  NH1 ARG A 227       7.371  -9.755 -11.595  1.00 92.04           N  
ATOM   1756  NH2 ARG A 227       8.648  -9.185  -9.861  1.00 92.04           N  
ATOM   1757  CZ  ARG A 227       7.802 -10.028 -10.396  1.00 92.04           C  
ATOM   1758  N   ASP A 228       1.673 -10.700 -10.650  1.00 93.82           N  
ATOM   1759  CA  ASP A 228       1.228  -9.550 -11.430  1.00 93.82           C  
ATOM   1760  C   ASP A 228       1.804  -8.253 -10.844  1.00 93.82           C  
ATOM   1761  CB  ASP A 228      -0.306  -9.515 -11.496  1.00 93.82           C  
ATOM   1762  O   ASP A 228       1.888  -8.072  -9.628  1.00 93.82           O  
ATOM   1763  CG  ASP A 228      -0.917 -10.454 -12.546  1.00 93.82           C  
ATOM   1764  OD1 ASP A 228      -0.783 -10.137 -13.751  1.00 93.82           O  
ATOM   1765  OD2 ASP A 228      -1.619 -11.424 -12.173  1.00 93.82           O  
ATOM   1766  N   ALA A 229       2.209  -7.345 -11.731  1.00 95.66           N  
ATOM   1767  CA  ALA A 229       2.734  -6.031 -11.379  1.00 95.66           C  
ATOM   1768  C   ALA A 229       1.683  -4.955 -11.677  1.00 95.66           C  
ATOM   1769  CB  ALA A 229       4.047  -5.802 -12.134  1.00 95.66           C  
ATOM   1770  O   ALA A 229       1.078  -4.958 -12.751  1.00 95.66           O  
ATOM   1771  N   THR A 230       1.455  -4.036 -10.738  1.00 96.86           N  
ATOM   1772  CA  THR A 230       0.514  -2.921 -10.911  1.00 96.86           C  
ATOM   1773  C   THR A 230       1.106  -1.614 -10.407  1.00 96.86           C  
ATOM   1774  CB  THR A 230      -0.859  -3.188 -10.270  1.00 96.86           C  
ATOM   1775  O   THR A 230       1.792  -1.569  -9.386  1.00 96.86           O  
ATOM   1776  CG2 THR A 230      -1.580  -4.355 -10.938  1.00 96.86           C  
ATOM   1777  OG1 THR A 230      -0.775  -3.534  -8.914  1.00 96.86           O  
ATOM   1778  N   GLU A 231       0.850  -0.536 -11.143  1.00 97.71           N  
ATOM   1779  CA  GLU A 231       1.256   0.807 -10.739  1.00 97.71           C  
ATOM   1780  C   GLU A 231       0.483   1.254  -9.492  1.00 97.71           C  
ATOM   1781  CB  GLU A 231       1.039   1.775 -11.906  1.00 97.71           C  
ATOM   1782  O   GLU A 231      -0.725   1.034  -9.379  1.00 97.71           O  
ATOM   1783  CG  GLU A 231       1.520   3.193 -11.567  1.00 97.71           C  
ATOM   1784  CD  GLU A 231       1.319   4.151 -12.741  1.00 97.71           C  
ATOM   1785  OE1 GLU A 231       0.786   5.253 -12.501  1.00 97.71           O  
ATOM   1786  OE2 GLU A 231       1.721   3.770 -13.862  1.00 97.71           O  
ATOM   1787  N   ILE A 232       1.194   1.896  -8.565  1.00 98.12           N  
ATOM   1788  CA  ILE A 232       0.618   2.542  -7.382  1.00 98.12           C  
ATOM   1789  C   ILE A 232       0.569   4.061  -7.561  1.00 98.12           C  
ATOM   1790  CB  ILE A 232       1.430   2.175  -6.122  1.00 98.12           C  
ATOM   1791  O   ILE A 232      -0.441   4.687  -7.248  1.00 98.12           O  
ATOM   1792  CG1 ILE A 232       1.388   0.663  -5.827  1.00 98.12           C  
ATOM   1793  CG2 ILE A 232       0.861   2.946  -4.915  1.00 98.12           C  
ATOM   1794  CD1 ILE A 232       2.436   0.233  -4.791  1.00 98.12           C  
ATOM   1795  N   GLN A 233       1.680   4.653  -7.998  1.00 97.52           N  
ATOM   1796  CA  GLN A 233       1.819   6.095  -8.190  1.00 97.52           C  
ATOM   1797  C   GLN A 233       2.855   6.387  -9.275  1.00 97.52           C  
ATOM   1798  CB  GLN A 233       2.190   6.806  -6.867  1.00 97.52           C  
ATOM   1799  O   GLN A 233       3.865   5.688  -9.369  1.00 97.52           O  
ATOM   1800  CG  GLN A 233       3.495   6.306  -6.225  1.00 97.52           C  
ATOM   1801  CD  GLN A 233       3.896   7.030  -4.948  1.00 97.52           C  
ATOM   1802  NE2 GLN A 233       5.133   6.921  -4.522  1.00 97.52           N  
ATOM   1803  OE1 GLN A 233       3.098   7.639  -4.258  1.00 97.52           O  
ATOM   1804  N   ASN A 234       2.632   7.463 -10.022  1.00 97.86           N  
ATOM   1805  CA  ASN A 234       3.576   8.047 -10.965  1.00 97.86           C  
ATOM   1806  C   ASN A 234       3.861   9.497 -10.536  1.00 97.86           C  
ATOM   1807  CB  ASN A 234       2.998   7.910 -12.386  1.00 97.86           C  
ATOM   1808  O   ASN A 234       2.937  10.248 -10.215  1.00 97.86           O  
ATOM   1809  CG  ASN A 234       3.898   8.512 -13.452  1.00 97.86           C  
ATOM   1810  ND2 ASN A 234       4.312   7.750 -14.434  1.00 97.86           N  
ATOM   1811  OD1 ASN A 234       4.241   9.678 -13.393  1.00 97.86           O  
ATOM   1812  N   ILE A 235       5.141   9.862 -10.466  1.00 97.65           N  
ATOM   1813  CA  ILE A 235       5.613  11.199 -10.102  1.00 97.65           C  
ATOM   1814  C   ILE A 235       6.517  11.701 -11.219  1.00 97.65           C  
ATOM   1815  CB  ILE A 235       6.372  11.188  -8.754  1.00 97.65           C  
ATOM   1816  O   ILE A 235       7.591  11.149 -11.439  1.00 97.65           O  
ATOM   1817  CG1 ILE A 235       5.496  10.617  -7.615  1.00 97.65           C  
ATOM   1818  CG2 ILE A 235       6.865  12.610  -8.410  1.00 97.65           C  
ATOM   1819  CD1 ILE A 235       6.231  10.479  -6.276  1.00 97.65           C  
ATOM   1820  N   GLN A 236       6.139  12.798 -11.858  1.00 97.93           N  
ATOM   1821  CA  GLN A 236       7.014  13.496 -12.788  1.00 97.93           C  
ATOM   1822  C   GLN A 236       8.048  14.324 -12.010  1.00 97.93           C  
ATOM   1823  CB  GLN A 236       6.138  14.326 -13.728  1.00 97.93           C  
ATOM   1824  O   GLN A 236       7.687  15.244 -11.276  1.00 97.93           O  
ATOM   1825  CG  GLN A 236       6.973  14.916 -14.862  1.00 97.93           C  
ATOM   1826  CD  GLN A 236       6.140  15.700 -15.865  1.00 97.93           C  
ATOM   1827  NE2 GLN A 236       6.792  16.568 -16.590  1.00 97.93           N  
ATOM   1828  OE1 GLN A 236       4.940  15.549 -16.016  1.00 97.93           O  
ATOM   1829  N   ILE A 237       9.333  13.989 -12.153  1.00 97.87           N  
ATOM   1830  CA  ILE A 237      10.450  14.678 -11.481  1.00 97.87           C  
ATOM   1831  C   ILE A 237      11.160  15.688 -12.386  1.00 97.87           C  
ATOM   1832  CB  ILE A 237      11.452  13.682 -10.861  1.00 97.87           C  
ATOM   1833  O   ILE A 237      11.869  16.559 -11.888  1.00 97.87           O  
ATOM   1834  CG1 ILE A 237      12.143  12.786 -11.915  1.00 97.87           C  
ATOM   1835  CG2 ILE A 237      10.748  12.849  -9.776  1.00 97.87           C  
ATOM   1836  CD1 ILE A 237      13.335  12.001 -11.353  1.00 97.87           C  
ATOM   1837  N   ALA A 238      10.956  15.601 -13.701  1.00 97.72           N  
ATOM   1838  CA  ALA A 238      11.408  16.612 -14.645  1.00 97.72           C  
ATOM   1839  C   ALA A 238      10.400  16.799 -15.784  1.00 97.72           C  
ATOM   1840  CB  ALA A 238      12.792  16.238 -15.168  1.00 97.72           C  
ATOM   1841  O   ALA A 238       9.804  15.831 -16.263  1.00 97.72           O  
ATOM   1842  N   ASP A 239      10.221  18.047 -16.213  1.00 96.56           N  
ATOM   1843  CA  ASP A 239       9.334  18.453 -17.304  1.00 96.56           C  
ATOM   1844  C   ASP A 239      10.120  19.219 -18.368  1.00 96.56           C  
ATOM   1845  CB  ASP A 239       8.188  19.322 -16.752  1.00 96.56           C  
ATOM   1846  O   ASP A 239      10.836  20.171 -18.049  1.00 96.56           O  
ATOM   1847  CG  ASP A 239       7.064  19.534 -17.776  1.00 96.56           C  
ATOM   1848  OD1 ASP A 239       6.833  18.611 -18.592  1.00 96.56           O  
ATOM   1849  OD2 ASP A 239       6.412  20.598 -17.708  1.00 96.56           O  
ATOM   1850  N   GLY A 240       9.989  18.798 -19.623  1.00 95.11           N  
ATOM   1851  CA  GLY A 240      10.733  19.343 -20.753  1.00 95.11           C  
ATOM   1852  C   GLY A 240      12.197  18.899 -20.828  1.00 95.11           C  
ATOM   1853  O   GLY A 240      12.659  18.005 -20.111  1.00 95.11           O  
ATOM   1854  N   ASP A 241      12.935  19.532 -21.747  1.00 97.02           N  
ATOM   1855  CA  ASP A 241      14.310  19.147 -22.062  1.00 97.02           C  
ATOM   1856  C   ASP A 241      15.282  19.649 -20.988  1.00 97.02           C  
ATOM   1857  CB  ASP A 241      14.698  19.578 -23.487  1.00 97.02           C  
ATOM   1858  O   ASP A 241      15.741  20.792 -21.004  1.00 97.02           O  
ATOM   1859  CG  ASP A 241      15.976  18.877 -23.972  1.00 97.02           C  
ATOM   1860  OD1 ASP A 241      16.308  17.776 -23.470  1.00 97.02           O  
ATOM   1861  OD2 ASP A 241      16.639  19.372 -24.904  1.00 97.02           O  
ATOM   1862  N   VAL A 242      15.562  18.781 -20.017  1.00 95.30           N  
ATOM   1863  CA  VAL A 242      16.360  19.088 -18.822  1.00 95.30           C  
ATOM   1864  C   VAL A 242      17.772  19.550 -19.188  1.00 95.30           C  
ATOM   1865  CB  VAL A 242      16.447  17.860 -17.894  1.00 95.30           C  
ATOM   1866  O   VAL A 242      18.456  18.908 -19.986  1.00 95.30           O  
ATOM   1867  CG1 VAL A 242      17.097  18.210 -16.549  1.00 95.30           C  
ATOM   1868  CG2 VAL A 242      15.059  17.281 -17.607  1.00 95.30           C  
ATOM   1869  N   CYS A 243      18.262  20.618 -18.552  1.00 96.93           N  
ATOM   1870  CA  CYS A 243      19.648  21.064 -18.708  1.00 96.93           C  
ATOM   1871  C   CYS A 243      20.638  19.913 -18.482  1.00 96.93           C  
ATOM   1872  CB  CYS A 243      19.949  22.194 -17.718  1.00 96.93           C  
ATOM   1873  O   CYS A 243      20.562  19.196 -17.483  1.00 96.93           O  
ATOM   1874  SG  CYS A 243      19.021  23.685 -18.169  1.00 96.93           S  
ATOM   1875  N   ARG A 244      21.602  19.756 -19.395  1.00 97.62           N  
ATOM   1876  CA  ARG A 244      22.620  18.711 -19.262  1.00 97.62           C  
ATOM   1877  C   ARG A 244      23.512  18.986 -18.049  1.00 97.62           C  
ATOM   1878  CB  ARG A 244      23.434  18.540 -20.554  1.00 97.62           C  
ATOM   1879  O   ARG A 244      23.872  20.136 -17.803  1.00 97.62           O  
ATOM   1880  CG  ARG A 244      22.591  18.342 -21.828  1.00 97.62           C  
ATOM   1881  CD  ARG A 244      21.624  17.150 -21.768  1.00 97.62           C  
ATOM   1882  NE  ARG A 244      20.859  17.018 -23.032  1.00 97.62           N  
ATOM   1883  NH1 ARG A 244      18.732  17.524 -22.271  1.00 97.62           N  
ATOM   1884  NH2 ARG A 244      19.003  17.098 -24.382  1.00 97.62           N  
ATOM   1885  CZ  ARG A 244      19.558  17.209 -23.212  1.00 97.62           C  
ATOM   1886  N   GLY A 245      23.838  17.947 -17.284  1.00 97.76           N  
ATOM   1887  CA  GLY A 245      24.627  18.061 -16.050  1.00 97.76           C  
ATOM   1888  C   GLY A 245      23.864  18.611 -14.834  1.00 97.76           C  
ATOM   1889  O   GLY A 245      24.443  18.715 -13.754  1.00 97.76           O  
ATOM   1890  N   LEU A 246      22.577  18.955 -14.971  1.00 97.72           N  
ATOM   1891  CA  LEU A 246      21.742  19.339 -13.834  1.00 97.72           C  
ATOM   1892  C   LEU A 246      21.308  18.087 -13.061  1.00 97.72           C  
ATOM   1893  CB  LEU A 246      20.537  20.154 -14.337  1.00 97.72           C  
ATOM   1894  O   LEU A 246      20.705  17.184 -13.640  1.00 97.72           O  
ATOM   1895  CG  LEU A 246      19.598  20.661 -13.227  1.00 97.72           C  
ATOM   1896  CD1 LEU A 246      20.282  21.685 -12.316  1.00 97.72           C  
ATOM   1897  CD2 LEU A 246      18.374  21.328 -13.857  1.00 97.72           C  
ATOM   1898  N   SER A 247      21.579  18.059 -11.753  1.00 97.94           N  
ATOM   1899  CA  SER A 247      21.072  17.012 -10.857  1.00 97.94           C  
ATOM   1900  C   SER A 247      19.589  17.237 -10.557  1.00 97.94           C  
ATOM   1901  CB  SER A 247      21.923  16.901  -9.584  1.00 97.94           C  
ATOM   1902  O   SER A 247      19.196  18.250  -9.973  1.00 97.94           O  
ATOM   1903  OG  SER A 247      21.386  15.895  -8.757  1.00 97.94           O  
ATOM   1904  N   VAL A 248      18.765  16.288 -10.996  1.00 98.04           N  
ATOM   1905  CA  VAL A 248      17.333  16.197 -10.717  1.00 98.04           C  
ATOM   1906  C   VAL A 248      17.147  15.337  -9.463  1.00 98.04           C  
ATOM   1907  CB  VAL A 248      16.560  15.593 -11.905  1.00 98.04           C  
ATOM   1908  O   VAL A 248      17.483  14.150  -9.488  1.00 98.04           O  
ATOM   1909  CG1 VAL A 248      15.054  15.554 -11.614  1.00 98.04           C  
ATOM   1910  CG2 VAL A 248      16.769  16.409 -13.188  1.00 98.04           C  
ATOM   1911  N   PRO A 249      16.610  15.886  -8.360  1.00 98.13           N  
ATOM   1912  CA  PRO A 249      16.443  15.131  -7.127  1.00 98.13           C  
ATOM   1913  C   PRO A 249      15.321  14.093  -7.247  1.00 98.13           C  
ATOM   1914  CB  PRO A 249      16.152  16.179  -6.050  1.00 98.13           C  
ATOM   1915  O   PRO A 249      14.216  14.385  -7.702  1.00 98.13           O  
ATOM   1916  CG  PRO A 249      15.467  17.302  -6.830  1.00 98.13           C  
ATOM   1917  CD  PRO A 249      16.165  17.261  -8.187  1.00 98.13           C  
ATOM   1918  N   ILE A 250      15.583  12.887  -6.748  1.00 98.55           N  
ATOM   1919  CA  ILE A 250      14.574  11.851  -6.522  1.00 98.55           C  
ATOM   1920  C   ILE A 250      14.058  12.010  -5.092  1.00 98.55           C  
ATOM   1921  CB  ILE A 250      15.163  10.452  -6.815  1.00 98.55           C  
ATOM   1922  O   ILE A 250      14.834  11.982  -4.135  1.00 98.55           O  
ATOM   1923  CG1 ILE A 250      15.434  10.319  -8.333  1.00 98.55           C  
ATOM   1924  CG2 ILE A 250      14.279   9.323  -6.246  1.00 98.55           C  
ATOM   1925  CD1 ILE A 250      16.182   9.045  -8.740  1.00 98.55           C  
ATOM   1926  N   TYR A 251      12.743  12.166  -4.941  1.00 98.28           N  
ATOM   1927  CA  TYR A 251      12.070  12.199  -3.643  1.00 98.28           C  
ATOM   1928  C   TYR A 251      10.667  11.602  -3.772  1.00 98.28           C  
ATOM   1929  CB  TYR A 251      12.029  13.639  -3.112  1.00 98.28           C  
ATOM   1930  O   TYR A 251       9.745  12.244  -4.271  1.00 98.28           O  
ATOM   1931  CG  TYR A 251      11.621  13.736  -1.654  1.00 98.28           C  
ATOM   1932  CD1 TYR A 251      10.260  13.715  -1.287  1.00 98.28           C  
ATOM   1933  CD2 TYR A 251      12.612  13.864  -0.663  1.00 98.28           C  
ATOM   1934  CE1 TYR A 251       9.891  13.829   0.067  1.00 98.28           C  
ATOM   1935  CE2 TYR A 251      12.249  13.997   0.690  1.00 98.28           C  
ATOM   1936  OH  TYR A 251      10.526  14.101   2.361  1.00 98.28           O  
ATOM   1937  CZ  TYR A 251      10.884  13.984   1.055  1.00 98.28           C  
ATOM   1938  N   MET A 252      10.493  10.360  -3.325  1.00 98.40           N  
ATOM   1939  CA  MET A 252       9.233   9.630  -3.454  1.00 98.40           C  
ATOM   1940  C   MET A 252       8.774   9.104  -2.097  1.00 98.40           C  
ATOM   1941  CB  MET A 252       9.398   8.529  -4.509  1.00 98.40           C  
ATOM   1942  O   MET A 252       9.372   8.194  -1.529  1.00 98.40           O  
ATOM   1943  CG  MET A 252       8.169   7.622  -4.580  1.00 98.40           C  
ATOM   1944  SD  MET A 252       8.303   6.248  -5.744  1.00 98.40           S  
ATOM   1945  CE  MET A 252       8.019   7.130  -7.294  1.00 98.40           C  
ATOM   1946  N   VAL A 253       7.673   9.655  -1.585  1.00 98.29           N  
ATOM   1947  CA  VAL A 253       7.007   9.146  -0.379  1.00 98.29           C  
ATOM   1948  C   VAL A 253       6.234   7.875  -0.727  1.00 98.29           C  
ATOM   1949  CB  VAL A 253       6.084  10.212   0.241  1.00 98.29           C  
ATOM   1950  O   VAL A 253       5.532   7.830  -1.737  1.00 98.29           O  
ATOM   1951  CG1 VAL A 253       5.351   9.693   1.486  1.00 98.29           C  
ATOM   1952  CG2 VAL A 253       6.892  11.448   0.662  1.00 98.29           C  
ATOM   1953  N   PHE A 254       6.331   6.848   0.119  1.00 98.10           N  
ATOM   1954  CA  PHE A 254       5.554   5.622  -0.046  1.00 98.10           C  
ATOM   1955  C   PHE A 254       4.107   5.820   0.448  1.00 98.10           C  
ATOM   1956  CB  PHE A 254       6.253   4.463   0.667  1.00 98.10           C  
ATOM   1957  O   PHE A 254       3.897   6.159   1.619  1.00 98.10           O  
ATOM   1958  CG  PHE A 254       7.638   4.169   0.128  1.00 98.10           C  
ATOM   1959  CD1 PHE A 254       7.804   3.688  -1.186  1.00 98.10           C  
ATOM   1960  CD2 PHE A 254       8.765   4.405   0.933  1.00 98.10           C  
ATOM   1961  CE1 PHE A 254       9.094   3.438  -1.686  1.00 98.10           C  
ATOM   1962  CE2 PHE A 254      10.053   4.157   0.433  1.00 98.10           C  
ATOM   1963  CZ  PHE A 254      10.218   3.662  -0.872  1.00 98.10           C  
ATOM   1964  N   PRO A 255       3.089   5.614  -0.406  1.00 97.37           N  
ATOM   1965  CA  PRO A 255       1.701   5.897  -0.065  1.00 97.37           C  
ATOM   1966  C   PRO A 255       1.150   4.869   0.926  1.00 97.37           C  
ATOM   1967  CB  PRO A 255       0.940   5.915  -1.393  1.00 97.37           C  
ATOM   1968  O   PRO A 255       1.103   3.669   0.657  1.00 97.37           O  
ATOM   1969  CG  PRO A 255       1.779   5.018  -2.297  1.00 97.37           C  
ATOM   1970  CD  PRO A 255       3.201   5.237  -1.804  1.00 97.37           C  
ATOM   1971  N   ARG A 256       0.688   5.360   2.082  1.00 94.11           N  
ATOM   1972  CA  ARG A 256       0.104   4.527   3.146  1.00 94.11           C  
ATOM   1973  C   ARG A 256      -1.003   3.629   2.598  1.00 94.11           C  
ATOM   1974  CB  ARG A 256      -0.480   5.394   4.269  1.00 94.11           C  
ATOM   1975  O   ARG A 256      -1.786   4.061   1.759  1.00 94.11           O  
ATOM   1976  CG  ARG A 256       0.591   6.183   5.036  1.00 94.11           C  
ATOM   1977  CD  ARG A 256      -0.031   6.966   6.199  1.00 94.11           C  
ATOM   1978  NE  ARG A 256      -0.553   6.068   7.251  1.00 94.11           N  
ATOM   1979  NH1 ARG A 256      -1.945   7.566   8.291  1.00 94.11           N  
ATOM   1980  NH2 ARG A 256      -1.842   5.450   9.019  1.00 94.11           N  
ATOM   1981  CZ  ARG A 256      -1.442   6.367   8.181  1.00 94.11           C  
ATOM   1982  N   LEU A 257      -1.106   2.421   3.151  1.00 94.56           N  
ATOM   1983  CA  LEU A 257      -2.080   1.381   2.787  1.00 94.56           C  
ATOM   1984  C   LEU A 257      -1.895   0.782   1.386  1.00 94.56           C  
ATOM   1985  CB  LEU A 257      -3.531   1.866   2.984  1.00 94.56           C  
ATOM   1986  O   LEU A 257      -2.299  -0.354   1.176  1.00 94.56           O  
ATOM   1987  CG  LEU A 257      -3.858   2.555   4.318  1.00 94.56           C  
ATOM   1988  CD1 LEU A 257      -5.309   3.033   4.329  1.00 94.56           C  
ATOM   1989  CD2 LEU A 257      -3.646   1.608   5.496  1.00 94.56           C  
ATOM   1990  N   PHE A 258      -1.256   1.485   0.453  1.00 97.44           N  
ATOM   1991  CA  PHE A 258      -0.862   0.940  -0.850  1.00 97.44           C  
ATOM   1992  C   PHE A 258       0.561   0.373  -0.842  1.00 97.44           C  
ATOM   1993  CB  PHE A 258      -1.028   2.023  -1.911  1.00 97.44           C  
ATOM   1994  O   PHE A 258       0.951  -0.324  -1.776  1.00 97.44           O  
ATOM   1995  CG  PHE A 258      -2.443   2.550  -2.007  1.00 97.44           C  
ATOM   1996  CD1 PHE A 258      -3.426   1.792  -2.666  1.00 97.44           C  
ATOM   1997  CD2 PHE A 258      -2.785   3.778  -1.412  1.00 97.44           C  
ATOM   1998  CE1 PHE A 258      -4.746   2.269  -2.746  1.00 97.44           C  
ATOM   1999  CE2 PHE A 258      -4.104   4.256  -1.493  1.00 97.44           C  
ATOM   2000  CZ  PHE A 258      -5.083   3.504  -2.165  1.00 97.44           C  
ATOM   2001  N   THR A 259       1.316   0.632   0.226  1.00 97.89           N  
ATOM   2002  CA  THR A 259       2.600   0.005   0.535  1.00 97.89           C  
ATOM   2003  C   THR A 259       2.571  -0.643   1.916  1.00 97.89           C  
ATOM   2004  CB  THR A 259       3.764   1.001   0.429  1.00 97.89           C  
ATOM   2005  O   THR A 259       1.846  -0.216   2.817  1.00 97.89           O  
ATOM   2006  CG2 THR A 259       3.880   1.593  -0.972  1.00 97.89           C  
ATOM   2007  OG1 THR A 259       3.592   2.068   1.333  1.00 97.89           O  
ATOM   2008  N   CYS A 260       3.380  -1.686   2.079  1.00 96.98           N  
ATOM   2009  CA  CYS A 260       3.686  -2.343   3.345  1.00 96.98           C  
ATOM   2010  C   CYS A 260       5.157  -2.791   3.312  1.00 96.98           C  
ATOM   2011  CB  CYS A 260       2.715  -3.514   3.567  1.00 96.98           C  
ATOM   2012  O   CYS A 260       5.784  -2.739   2.250  1.00 96.98           O  
ATOM   2013  SG  CYS A 260       2.966  -4.846   2.355  1.00 96.98           S  
ATOM   2014  N   PRO A 261       5.756  -3.218   4.434  1.00 96.07           N  
ATOM   2015  CA  PRO A 261       7.043  -3.896   4.378  1.00 96.07           C  
ATOM   2016  C   PRO A 261       6.981  -5.082   3.408  1.00 96.07           C  
ATOM   2017  CB  PRO A 261       7.335  -4.325   5.816  1.00 96.07           C  
ATOM   2018  O   PRO A 261       5.958  -5.769   3.361  1.00 96.07           O  
ATOM   2019  CG  PRO A 261       6.555  -3.299   6.638  1.00 96.07           C  
ATOM   2020  CD  PRO A 261       5.299  -3.081   5.804  1.00 96.07           C  
ATOM   2021  N   THR A 262       8.058  -5.323   2.655  1.00 96.36           N  
ATOM   2022  CA  THR A 262       8.166  -6.469   1.748  1.00 96.36           C  
ATOM   2023  C   THR A 262       7.837  -7.736   2.523  1.00 96.36           C  
ATOM   2024  CB  THR A 262       9.563  -6.584   1.127  1.00 96.36           C  
ATOM   2025  O   THR A 262       8.427  -8.010   3.576  1.00 96.36           O  
ATOM   2026  CG2 THR A 262       9.700  -7.765   0.168  1.00 96.36           C  
ATOM   2027  OG1 THR A 262       9.844  -5.429   0.374  1.00 96.36           O  
ATOM   2028  N   LEU A 263       6.851  -8.470   2.020  1.00 95.53           N  
ATOM   2029  CA  LEU A 263       6.221  -9.571   2.724  1.00 95.53           C  
ATOM   2030  C   LEU A 263       6.258 -10.810   1.847  1.00 95.53           C  
ATOM   2031  CB  LEU A 263       4.789  -9.159   3.107  1.00 95.53           C  
ATOM   2032  O   LEU A 263       5.690 -10.824   0.762  1.00 95.53           O  
ATOM   2033  CG  LEU A 263       3.961 -10.269   3.774  1.00 95.53           C  
ATOM   2034  CD1 LEU A 263       4.613 -10.811   5.048  1.00 95.53           C  
ATOM   2035  CD2 LEU A 263       2.593  -9.710   4.156  1.00 95.53           C  
ATOM   2036  N   GLU A 264       6.880 -11.867   2.351  1.00 94.18           N  
ATOM   2037  CA  GLU A 264       6.924 -13.163   1.690  1.00 94.18           C  
ATOM   2038  C   GLU A 264       6.302 -14.221   2.595  1.00 94.18           C  
ATOM   2039  CB  GLU A 264       8.360 -13.528   1.310  1.00 94.18           C  
ATOM   2040  O   GLU A 264       6.715 -14.412   3.741  1.00 94.18           O  
ATOM   2041  CG  GLU A 264       8.941 -12.573   0.258  1.00 94.18           C  
ATOM   2042  CD  GLU A 264      10.265 -13.118  -0.284  1.00 94.18           C  
ATOM   2043  OE1 GLU A 264      11.287 -12.412  -0.165  1.00 94.18           O  
ATOM   2044  OE2 GLU A 264      10.236 -14.272  -0.789  1.00 94.18           O  
ATOM   2045  N   THR A 265       5.290 -14.912   2.082  1.00 93.14           N  
ATOM   2046  CA  THR A 265       4.645 -16.043   2.751  1.00 93.14           C  
ATOM   2047  C   THR A 265       4.569 -17.231   1.797  1.00 93.14           C  
ATOM   2048  CB  THR A 265       3.245 -15.684   3.278  1.00 93.14           C  
ATOM   2049  O   THR A 265       4.894 -17.118   0.616  1.00 93.14           O  
ATOM   2050  CG2 THR A 265       3.151 -14.320   3.962  1.00 93.14           C  
ATOM   2051  OG1 THR A 265       2.303 -15.714   2.239  1.00 93.14           O  
ATOM   2052  N   THR A 266       4.105 -18.376   2.297  1.00 89.98           N  
ATOM   2053  CA  THR A 266       3.887 -19.565   1.466  1.00 89.98           C  
ATOM   2054  C   THR A 266       2.832 -19.345   0.384  1.00 89.98           C  
ATOM   2055  CB  THR A 266       3.459 -20.750   2.340  1.00 89.98           C  
ATOM   2056  O   THR A 266       2.991 -19.868  -0.704  1.00 89.98           O  
ATOM   2057  CG2 THR A 266       3.451 -22.082   1.593  1.00 89.98           C  
ATOM   2058  OG1 THR A 266       4.354 -20.885   3.423  1.00 89.98           O  
ATOM   2059  N   ASN A 267       1.770 -18.581   0.655  1.00 90.88           N  
ATOM   2060  CA  ASN A 267       0.628 -18.471  -0.267  1.00 90.88           C  
ATOM   2061  C   ASN A 267       0.570 -17.127  -0.999  1.00 90.88           C  
ATOM   2062  CB  ASN A 267      -0.667 -18.720   0.517  1.00 90.88           C  
ATOM   2063  O   ASN A 267      -0.156 -16.985  -1.977  1.00 90.88           O  
ATOM   2064  CG  ASN A 267      -0.747 -20.111   1.116  1.00 90.88           C  
ATOM   2065  ND2 ASN A 267      -1.373 -20.242   2.262  1.00 90.88           N  
ATOM   2066  OD1 ASN A 267      -0.248 -21.097   0.609  1.00 90.88           O  
ATOM   2067  N   PHE A 268       1.286 -16.113  -0.518  1.00 94.19           N  
ATOM   2068  CA  PHE A 268       1.289 -14.803  -1.154  1.00 94.19           C  
ATOM   2069  C   PHE A 268       2.559 -14.007  -0.861  1.00 94.19           C  
ATOM   2070  CB  PHE A 268       0.032 -14.012  -0.756  1.00 94.19           C  
ATOM   2071  O   PHE A 268       3.197 -14.197   0.181  1.00 94.19           O  
ATOM   2072  CG  PHE A 268      -0.014 -13.583   0.697  1.00 94.19           C  
ATOM   2073  CD1 PHE A 268      -0.486 -14.461   1.690  1.00 94.19           C  
ATOM   2074  CD2 PHE A 268       0.425 -12.298   1.055  1.00 94.19           C  
ATOM   2075  CE1 PHE A 268      -0.494 -14.065   3.041  1.00 94.19           C  
ATOM   2076  CE2 PHE A 268       0.388 -11.893   2.398  1.00 94.19           C  
ATOM   2077  CZ  PHE A 268      -0.057 -12.776   3.394  1.00 94.19           C  
ATOM   2078  N   LYS A 269       2.896 -13.091  -1.768  1.00 96.52           N  
ATOM   2079  CA  LYS A 269       4.002 -12.141  -1.619  1.00 96.52           C  
ATOM   2080  C   LYS A 269       3.570 -10.736  -2.015  1.00 96.52           C  
ATOM   2081  CB  LYS A 269       5.238 -12.552  -2.433  1.00 96.52           C  
ATOM   2082  O   LYS A 269       2.751 -10.580  -2.919  1.00 96.52           O  
ATOM   2083  CG  LYS A 269       5.665 -14.013  -2.234  1.00 96.52           C  
ATOM   2084  CD  LYS A 269       6.979 -14.252  -2.977  1.00 96.52           C  
ATOM   2085  CE  LYS A 269       7.516 -15.660  -2.722  1.00 96.52           C  
ATOM   2086  NZ  LYS A 269       8.983 -15.667  -2.925  1.00 96.52           N  
ATOM   2087  N   VAL A 270       4.145  -9.742  -1.350  1.00 98.08           N  
ATOM   2088  CA  VAL A 270       4.007  -8.323  -1.680  1.00 98.08           C  
ATOM   2089  C   VAL A 270       5.405  -7.727  -1.769  1.00 98.08           C  
ATOM   2090  CB  VAL A 270       3.141  -7.565  -0.658  1.00 98.08           C  
ATOM   2091  O   VAL A 270       6.112  -7.599  -0.766  1.00 98.08           O  
ATOM   2092  CG1 VAL A 270       2.906  -6.132  -1.143  1.00 98.08           C  
ATOM   2093  CG2 VAL A 270       1.771  -8.225  -0.451  1.00 98.08           C  
ATOM   2094  N   GLU A 271       5.796  -7.389  -2.987  1.00 98.27           N  
ATOM   2095  CA  GLU A 271       7.087  -6.819  -3.350  1.00 98.27           C  
ATOM   2096  C   GLU A 271       6.869  -5.469  -4.043  1.00 98.27           C  
ATOM   2097  CB  GLU A 271       7.858  -7.811  -4.238  1.00 98.27           C  
ATOM   2098  O   GLU A 271       5.754  -5.137  -4.457  1.00 98.27           O  
ATOM   2099  CG  GLU A 271       8.183  -9.134  -3.529  1.00 98.27           C  
ATOM   2100  CD  GLU A 271       8.796 -10.149  -4.504  1.00 98.27           C  
ATOM   2101  OE1 GLU A 271      10.006 -10.428  -4.369  1.00 98.27           O  
ATOM   2102  OE2 GLU A 271       8.047 -10.675  -5.363  1.00 98.27           O  
ATOM   2103  N   PHE A 272       7.924  -4.665  -4.144  1.00 98.58           N  
ATOM   2104  CA  PHE A 272       7.848  -3.332  -4.729  1.00 98.58           C  
ATOM   2105  C   PHE A 272       9.013  -3.111  -5.674  1.00 98.58           C  
ATOM   2106  CB  PHE A 272       7.798  -2.258  -3.632  1.00 98.58           C  
ATOM   2107  O   PHE A 272      10.105  -3.633  -5.470  1.00 98.58           O  
ATOM   2108  CG  PHE A 272       6.591  -2.389  -2.725  1.00 98.58           C  
ATOM   2109  CD1 PHE A 272       5.373  -1.773  -3.068  1.00 98.58           C  
ATOM   2110  CD2 PHE A 272       6.669  -3.196  -1.576  1.00 98.58           C  
ATOM   2111  CE1 PHE A 272       4.236  -1.971  -2.263  1.00 98.58           C  
ATOM   2112  CE2 PHE A 272       5.530  -3.404  -0.782  1.00 98.58           C  
ATOM   2113  CZ  PHE A 272       4.313  -2.795  -1.127  1.00 98.58           C  
ATOM   2114  N   GLU A 273       8.776  -2.312  -6.697  1.00 98.21           N  
ATOM   2115  CA  GLU A 273       9.774  -1.893  -7.667  1.00 98.21           C  
ATOM   2116  C   GLU A 273       9.564  -0.395  -7.930  1.00 98.21           C  
ATOM   2117  CB  GLU A 273       9.657  -2.738  -8.953  1.00 98.21           C  
ATOM   2118  O   GLU A 273       8.445   0.115  -7.819  1.00 98.21           O  
ATOM   2119  CG  GLU A 273       9.861  -4.266  -8.765  1.00 98.21           C  
ATOM   2120  CD  GLU A 273       9.554  -5.121 -10.016  1.00 98.21           C  
ATOM   2121  OE1 GLU A 273       9.631  -6.378  -9.934  1.00 98.21           O  
ATOM   2122  OE2 GLU A 273       9.163  -4.536 -11.050  1.00 98.21           O  
ATOM   2123  N   VAL A 274      10.631   0.326  -8.258  1.00 98.27           N  
ATOM   2124  CA  VAL A 274      10.534   1.678  -8.814  1.00 98.27           C  
ATOM   2125  C   VAL A 274      11.070   1.658 -10.230  1.00 98.27           C  
ATOM   2126  CB  VAL A 274      11.202   2.742  -7.927  1.00 98.27           C  
ATOM   2127  O   VAL A 274      12.164   1.153 -10.479  1.00 98.27           O  
ATOM   2128  CG1 VAL A 274      12.712   2.541  -7.753  1.00 98.27           C  
ATOM   2129  CG2 VAL A 274      10.938   4.162  -8.442  1.00 98.27           C  
ATOM   2130  N   ASN A 275      10.303   2.219 -11.155  1.00 97.51           N  
ATOM   2131  CA  ASN A 275      10.775   2.459 -12.504  1.00 97.51           C  
ATOM   2132  C   ASN A 275      11.195   3.916 -12.638  1.00 97.51           C  
ATOM   2133  CB  ASN A 275       9.717   2.086 -13.542  1.00 97.51           C  
ATOM   2134  O   ASN A 275      10.441   4.815 -12.262  1.00 97.51           O  
ATOM   2135  CG  ASN A 275       9.215   0.666 -13.428  1.00 97.51           C  
ATOM   2136  ND2 ASN A 275       7.983   0.410 -13.793  1.00 97.51           N  
ATOM   2137  OD1 ASN A 275       9.925  -0.244 -13.045  1.00 97.51           O  
ATOM   2138  N   ILE A 276      12.367   4.135 -13.221  1.00 97.38           N  
ATOM   2139  CA  ILE A 276      12.738   5.421 -13.800  1.00 97.38           C  
ATOM   2140  C   ILE A 276      12.299   5.375 -15.256  1.00 97.38           C  
ATOM   2141  CB  ILE A 276      14.243   5.700 -13.643  1.00 97.38           C  
ATOM   2142  O   ILE A 276      12.805   4.575 -16.044  1.00 97.38           O  
ATOM   2143  CG1 ILE A 276      14.608   5.703 -12.141  1.00 97.38           C  
ATOM   2144  CG2 ILE A 276      14.598   7.039 -14.317  1.00 97.38           C  
ATOM   2145  CD1 ILE A 276      16.074   6.020 -11.850  1.00 97.38           C  
ATOM   2146  N   VAL A 277      11.333   6.218 -15.596  1.00 96.62           N  
ATOM   2147  CA  VAL A 277      10.747   6.311 -16.928  1.00 96.62           C  
ATOM   2148  C   VAL A 277      11.206   7.618 -17.560  1.00 96.62           C  
ATOM   2149  CB  VAL A 277       9.216   6.192 -16.864  1.00 96.62           C  
ATOM   2150  O   VAL A 277      11.056   8.686 -16.975  1.00 96.62           O  
ATOM   2151  CG1 VAL A 277       8.604   6.269 -18.263  1.00 96.62           C  
ATOM   2152  CG2 VAL A 277       8.773   4.869 -16.224  1.00 96.62           C  
ATOM   2153  N   VAL A 278      11.791   7.542 -18.750  1.00 95.99           N  
ATOM   2154  CA  VAL A 278      12.257   8.713 -19.498  1.00 95.99           C  
ATOM   2155  C   VAL A 278      11.551   8.722 -20.836  1.00 95.99           C  
ATOM   2156  CB  VAL A 278      13.785   8.727 -19.668  1.00 95.99           C  
ATOM   2157  O   VAL A 278      11.673   7.779 -21.618  1.00 95.99           O  
ATOM   2158  CG1 VAL A 278      14.261   9.992 -20.394  1.00 95.99           C  
ATOM   2159  CG2 VAL A 278      14.507   8.626 -18.323  1.00 95.99           C  
ATOM   2160  N   LEU A 279      10.811   9.791 -21.099  1.00 95.75           N  
ATOM   2161  CA  LEU A 279      10.124   9.987 -22.364  1.00 95.75           C  
ATOM   2162  C   LEU A 279      10.947  10.945 -23.226  1.00 95.75           C  
ATOM   2163  CB  LEU A 279       8.702  10.483 -22.063  1.00 95.75           C  
ATOM   2164  O   LEU A 279      11.168  12.090 -22.836  1.00 95.75           O  
ATOM   2165  CG  LEU A 279       7.785  10.587 -23.291  1.00 95.75           C  
ATOM   2166  CD1 LEU A 279       7.576   9.247 -23.999  1.00 95.75           C  
ATOM   2167  CD2 LEU A 279       6.416  11.095 -22.837  1.00 95.75           C  
ATOM   2168  N   LEU A 280      11.402  10.488 -24.391  1.00 95.18           N  
ATOM   2169  CA  LEU A 280      12.101  11.311 -25.382  1.00 95.18           C  
ATOM   2170  C   LEU A 280      11.179  11.652 -26.549  1.00 95.18           C  
ATOM   2171  CB  LEU A 280      13.352  10.610 -25.936  1.00 95.18           C  
ATOM   2172  O   LEU A 280      10.329  10.850 -26.939  1.00 95.18           O  
ATOM   2173  CG  LEU A 280      14.304   9.974 -24.917  1.00 95.18           C  
ATOM   2174  CD1 LEU A 280      15.465   9.307 -25.650  1.00 95.18           C  
ATOM   2175  CD2 LEU A 280      14.900  11.046 -24.028  1.00 95.18           C  
ATOM   2176  N   HIS A 281      11.411  12.802 -27.175  1.00 93.33           N  
ATOM   2177  CA  HIS A 281      10.763  13.132 -28.439  1.00 93.33           C  
ATOM   2178  C   HIS A 281      11.252  12.246 -29.612  1.00 93.33           C  
ATOM   2179  CB  HIS A 281      10.956  14.620 -28.743  1.00 93.33           C  
ATOM   2180  O   HIS A 281      12.435  11.903 -29.657  1.00 93.33           O  
ATOM   2181  CG  HIS A 281      10.022  15.492 -27.947  1.00 93.33           C  
ATOM   2182  CD2 HIS A 281      10.354  16.359 -26.940  1.00 93.33           C  
ATOM   2183  ND1 HIS A 281       8.654  15.547 -28.098  1.00 93.33           N  
ATOM   2184  CE1 HIS A 281       8.179  16.451 -27.227  1.00 93.33           C  
ATOM   2185  NE2 HIS A 281       9.176  16.973 -26.501  1.00 93.33           N  
ATOM   2186  N   PRO A 282      10.386  11.929 -30.600  1.00 87.92           N  
ATOM   2187  CA  PRO A 282       8.959  12.247 -30.617  1.00 87.92           C  
ATOM   2188  C   PRO A 282       8.149  11.410 -29.616  1.00 87.92           C  
ATOM   2189  CB  PRO A 282       8.502  12.052 -32.065  1.00 87.92           C  
ATOM   2190  O   PRO A 282       7.329  12.013 -28.938  1.00 87.92           O  
ATOM   2191  CG  PRO A 282       9.475  11.006 -32.607  1.00 87.92           C  
ATOM   2192  CD  PRO A 282      10.773  11.278 -31.844  1.00 87.92           C  
ATOM   2193  N   ASP A 283       8.434  10.109 -29.450  1.00 85.18           N  
ATOM   2194  CA  ASP A 283       7.687   9.202 -28.554  1.00 85.18           C  
ATOM   2195  C   ASP A 283       8.515   7.966 -28.106  1.00 85.18           C  
ATOM   2196  CB  ASP A 283       6.371   8.763 -29.234  1.00 85.18           C  
ATOM   2197  O   ASP A 283       8.007   6.843 -28.050  1.00 85.18           O  
ATOM   2198  CG  ASP A 283       5.347   9.890 -29.408  1.00 85.18           C  
ATOM   2199  OD1 ASP A 283       4.901  10.447 -28.373  1.00 85.18           O  
ATOM   2200  OD2 ASP A 283       4.974  10.149 -30.576  1.00 85.18           O  
ATOM   2201  N   HIS A 284       9.811   8.121 -27.804  1.00 90.29           N  
ATOM   2202  CA  HIS A 284      10.598   6.998 -27.267  1.00 90.29           C  
ATOM   2203  C   HIS A 284      10.415   6.888 -25.751  1.00 90.29           C  
ATOM   2204  CB  HIS A 284      12.085   7.078 -27.628  1.00 90.29           C  
ATOM   2205  O   HIS A 284      10.819   7.781 -25.009  1.00 90.29           O  
ATOM   2206  CG  HIS A 284      12.370   7.128 -29.103  1.00 90.29           C  
ATOM   2207  CD2 HIS A 284      12.704   8.234 -29.836  1.00 90.29           C  
ATOM   2208  ND1 HIS A 284      12.379   6.051 -29.960  1.00 90.29           N  
ATOM   2209  CE1 HIS A 284      12.723   6.494 -31.179  1.00 90.29           C  
ATOM   2210  NE2 HIS A 284      12.918   7.821 -31.154  1.00 90.29           N  
ATOM   2211  N   LEU A 285       9.848   5.772 -25.291  1.00 92.33           N  
ATOM   2212  CA  LEU A 285       9.734   5.443 -23.873  1.00 92.33           C  
ATOM   2213  C   LEU A 285      10.917   4.577 -23.437  1.00 92.33           C  
ATOM   2214  CB  LEU A 285       8.398   4.728 -23.621  1.00 92.33           C  
ATOM   2215  O   LEU A 285      11.115   3.471 -23.943  1.00 92.33           O  
ATOM   2216  CG  LEU A 285       8.086   4.542 -22.124  1.00 92.33           C  
ATOM   2217  CD1 LEU A 285       7.592   5.851 -21.509  1.00 92.33           C  
ATOM   2218  CD2 LEU A 285       6.998   3.484 -21.948  1.00 92.33           C  
ATOM   2219  N   ILE A 286      11.676   5.072 -22.471  1.00 92.70           N  
ATOM   2220  CA  ILE A 286      12.775   4.361 -21.831  1.00 92.70           C  
ATOM   2221  C   ILE A 286      12.352   4.028 -20.408  1.00 92.70           C  
ATOM   2222  CB  ILE A 286      14.040   5.226 -21.870  1.00 92.70           C  
ATOM   2223  O   ILE A 286      11.736   4.847 -19.728  1.00 92.70           O  
ATOM   2224  CG1 ILE A 286      14.486   5.503 -23.318  1.00 92.70           C  
ATOM   2225  CG2 ILE A 286      15.162   4.551 -21.073  1.00 92.70           C  
ATOM   2226  CD1 ILE A 286      15.383   6.735 -23.392  1.00 92.70           C  
ATOM   2227  N   THR A 287      12.667   2.825 -19.944  1.00 93.91           N  
ATOM   2228  CA  THR A 287      12.324   2.393 -18.591  1.00 93.91           C  
ATOM   2229  C   THR A 287      13.459   1.572 -18.008  1.00 93.91           C  
ATOM   2230  CB  THR A 287      11.015   1.592 -18.586  1.00 93.91           C  
ATOM   2231  O   THR A 287      13.867   0.583 -18.610  1.00 93.91           O  
ATOM   2232  CG2 THR A 287      10.569   1.255 -17.169  1.00 93.91           C  
ATOM   2233  OG1 THR A 287       9.984   2.364 -19.163  1.00 93.91           O  
ATOM   2234  N   GLU A 288      13.926   1.973 -16.830  1.00 95.14           N  
ATOM   2235  CA  GLU A 288      14.867   1.215 -16.008  1.00 95.14           C  
ATOM   2236  C   GLU A 288      14.178   0.843 -14.691  1.00 95.14           C  
ATOM   2237  CB  GLU A 288      16.140   2.044 -15.784  1.00 95.14           C  
ATOM   2238  O   GLU A 288      13.558   1.696 -14.053  1.00 95.14           O  
ATOM   2239  CG  GLU A 288      17.282   1.243 -15.135  1.00 95.14           C  
ATOM   2240  CD  GLU A 288      17.878   0.142 -16.030  1.00 95.14           C  
ATOM   2241  OE1 GLU A 288      18.673  -0.664 -15.498  1.00 95.14           O  
ATOM   2242  OE2 GLU A 288      17.549   0.100 -17.238  1.00 95.14           O  
ATOM   2243  N   ASN A 289      14.249  -0.428 -14.299  1.00 96.23           N  
ATOM   2244  CA  ASN A 289      13.525  -0.987 -13.156  1.00 96.23           C  
ATOM   2245  C   ASN A 289      14.481  -1.302 -12.003  1.00 96.23           C  
ATOM   2246  CB  ASN A 289      12.780  -2.244 -13.628  1.00 96.23           C  
ATOM   2247  O   ASN A 289      15.527  -1.917 -12.206  1.00 96.23           O  
ATOM   2248  CG  ASN A 289      12.106  -3.010 -12.502  1.00 96.23           C  
ATOM   2249  ND2 ASN A 289      10.888  -2.668 -12.179  1.00 96.23           N  
ATOM   2250  OD1 ASN A 289      12.660  -3.931 -11.929  1.00 96.23           O  
ATOM   2251  N   PHE A 290      14.086  -0.937 -10.784  1.00 97.37           N  
ATOM   2252  CA  PHE A 290      14.846  -1.219  -9.573  1.00 97.37           C  
ATOM   2253  C   PHE A 290      13.954  -1.908  -8.535  1.00 97.37           C  
ATOM   2254  CB  PHE A 290      15.439   0.078  -9.011  1.00 97.37           C  
ATOM   2255  O   PHE A 290      12.989  -1.296  -8.064  1.00 97.37           O  
ATOM   2256  CG  PHE A 290      16.326   0.815  -9.988  1.00 97.37           C  
ATOM   2257  CD1 PHE A 290      17.698   0.512 -10.064  1.00 97.37           C  
ATOM   2258  CD2 PHE A 290      15.768   1.772 -10.856  1.00 97.37           C  
ATOM   2259  CE1 PHE A 290      18.511   1.174 -10.999  1.00 97.37           C  
ATOM   2260  CE2 PHE A 290      16.580   2.423 -11.796  1.00 97.37           C  
ATOM   2261  CZ  PHE A 290      17.952   2.131 -11.862  1.00 97.37           C  
ATOM   2262  N   PRO A 291      14.267  -3.146  -8.115  1.00 97.69           N  
ATOM   2263  CA  PRO A 291      13.544  -3.788  -7.029  1.00 97.69           C  
ATOM   2264  C   PRO A 291      13.794  -3.055  -5.710  1.00 97.69           C  
ATOM   2265  CB  PRO A 291      14.026  -5.239  -7.007  1.00 97.69           C  
ATOM   2266  O   PRO A 291      14.927  -2.703  -5.374  1.00 97.69           O  
ATOM   2267  CG  PRO A 291      15.439  -5.147  -7.583  1.00 97.69           C  
ATOM   2268  CD  PRO A 291      15.335  -4.011  -8.599  1.00 97.69           C  
ATOM   2269  N   LEU A 292      12.724  -2.857  -4.944  1.00 97.95           N  
ATOM   2270  CA  LEU A 292      12.741  -2.218  -3.638  1.00 97.95           C  
ATOM   2271  C   LEU A 292      12.377  -3.220  -2.546  1.00 97.95           C  
ATOM   2272  CB  LEU A 292      11.790  -1.012  -3.604  1.00 97.95           C  
ATOM   2273  O   LEU A 292      11.333  -3.877  -2.572  1.00 97.95           O  
ATOM   2274  CG  LEU A 292      12.108   0.126  -4.589  1.00 97.95           C  
ATOM   2275  CD1 LEU A 292      11.127   1.266  -4.313  1.00 97.95           C  
ATOM   2276  CD2 LEU A 292      13.532   0.666  -4.434  1.00 97.95           C  
ATOM   2277  N   LYS A 293      13.213  -3.266  -1.512  1.00 97.01           N  
ATOM   2278  CA  LYS A 293      12.895  -3.934  -0.256  1.00 97.01           C  
ATOM   2279  C   LYS A 293      12.394  -2.897   0.737  1.00 97.01           C  
ATOM   2280  CB  LYS A 293      14.116  -4.712   0.232  1.00 97.01           C  
ATOM   2281  O   LYS A 293      13.174  -2.090   1.230  1.00 97.01           O  
ATOM   2282  CG  LYS A 293      13.761  -5.518   1.485  1.00 97.01           C  
ATOM   2283  CD  LYS A 293      14.918  -6.446   1.844  1.00 97.01           C  
ATOM   2284  CE  LYS A 293      14.512  -7.310   3.037  1.00 97.01           C  
ATOM   2285  NZ  LYS A 293      15.502  -8.388   3.259  1.00 97.01           N  
ATOM   2286  N   LEU A 294      11.103  -2.920   1.048  1.00 96.57           N  
ATOM   2287  CA  LEU A 294      10.518  -2.037   2.051  1.00 96.57           C  
ATOM   2288  C   LEU A 294      10.579  -2.696   3.430  1.00 96.57           C  
ATOM   2289  CB  LEU A 294       9.093  -1.612   1.657  1.00 96.57           C  
ATOM   2290  O   LEU A 294      10.228  -3.863   3.603  1.00 96.57           O  
ATOM   2291  CG  LEU A 294       8.963  -0.933   0.278  1.00 96.57           C  
ATOM   2292  CD1 LEU A 294       7.568  -0.323   0.138  1.00 96.57           C  
ATOM   2293  CD2 LEU A 294       9.976   0.191   0.055  1.00 96.57           C  
ATOM   2294  N   CYS A 295      10.988  -1.941   4.439  1.00 94.96           N  
ATOM   2295  CA  CYS A 295      11.026  -2.393   5.823  1.00 94.96           C  
ATOM   2296  C   CYS A 295      10.380  -1.373   6.758  1.00 94.96           C  
ATOM   2297  CB  CYS A 295      12.465  -2.744   6.225  1.00 94.96           C  
ATOM   2298  O   CYS A 295      10.275  -0.184   6.458  1.00 94.96           O  
ATOM   2299  SG  CYS A 295      13.565  -1.312   6.090  1.00 94.96           S  
ATOM   2300  N   ARG A 296       9.953  -1.851   7.925  1.00 92.58           N  
ATOM   2301  CA  ARG A 296       9.560  -1.011   9.054  1.00 92.58           C  
ATOM   2302  C   ARG A 296      10.601  -1.185  10.152  1.00 92.58           C  
ATOM   2303  CB  ARG A 296       8.126  -1.359   9.475  1.00 92.58           C  
ATOM   2304  O   ARG A 296      10.941  -2.321  10.487  1.00 92.58           O  
ATOM   2305  CG  ARG A 296       7.615  -0.473  10.617  1.00 92.58           C  
ATOM   2306  CD  ARG A 296       6.111  -0.693  10.856  1.00 92.58           C  
ATOM   2307  NE  ARG A 296       5.258  -0.202   9.755  1.00 92.58           N  
ATOM   2308  NH1 ARG A 296       5.545   2.048  10.053  1.00 92.58           N  
ATOM   2309  NH2 ARG A 296       4.237   1.314   8.406  1.00 92.58           N  
ATOM   2310  CZ  ARG A 296       5.012   1.045   9.411  1.00 92.58           C  
ATOM   2311  N   ILE A 297      11.096  -0.064  10.665  1.00 89.50           N  
ATOM   2312  CA  ILE A 297      12.051   0.041  11.776  1.00 89.50           C  
ATOM   2313  C   ILE A 297      11.343   0.722  12.943  1.00 89.50           C  
ATOM   2314  CB  ILE A 297      13.336   0.777  11.340  1.00 89.50           C  
ATOM   2315  O   ILE A 297      10.451   1.557  12.661  1.00 89.50           O  
ATOM   2316  CG1 ILE A 297      13.947   0.135  10.075  1.00 89.50           C  
ATOM   2317  CG2 ILE A 297      14.359   0.767  12.493  1.00 89.50           C  
ATOM   2318  CD1 ILE A 297      15.232   0.826   9.617  1.00 89.50           C  
ATOM   2319  OXT ILE A 297      11.660   0.333  14.082  1.00 89.50           O  
TER    2320      ILE A 297                                                      
ENDMDL                                                                          
END                                                                             
