# Supplementary material for: Selective cargo and membrane recognition by SNX17 regulates its interaction with Retriever
Source: EMBO Rep. 2024 Dec 9;26(2):470–93. doi: 10.1038/s44319-024-00340-1 (PMC11772769; doi:10.1038/s44319-024-00340-1)
Supplement: Supplementary file 8 — EV and Appendix Figures Source Data [file 44319_2024_340_MOESM8_ESM.zip › EMBOR-2024-59048V3_SourceDataForExpandedView+Appendix/Figure S7/S7 VPS35L alignment.txt]

CLUSTAL format multiple sequence alignment by PROMALS3D


H.sapiens        MAVFPWH--SRNRNYKAEFASCRLEAVPLEFGDYHP-LKPITVTESKTKKVNRKGSTSSTSSSSSSSVVD
N.vectensis      MSILYYLLVARTRHYEQEKHYCSQQPV-----SDHP-L--------RVGKVLTVDKSSKAPKPAAAPKDD
D.rerio          MASVQWH--SRSRKYDSEWQASRLEVSAVEFSDYHP-LKAITVTDSKSRRGGRKGSTSSSSSSSSSVAPD
G.gallus         MAAFPWH--ARSRNYVSESDVYKLESVPLDFGDYHP-LKPITVTESKTKKMSRKGSTSSTSSSSSSSMMD
M.musculus       MAVFPWH--SRNRNYKAELASCRLETVPLECGDYHP-LKPITVTESKTKKVSRKGSTSSTSSSSSSSVID
D.melanogaster   MANLEWV--CVPRCYEVRK--NCLTGQATLE-HPLKQRTVTVVD------------------------SN


H.sapiens        PLS-----SVLDGTDPLSMFAATADPAALAAAMDS-------SRRKRDRDD---------NSVVGSDFEP
N.vectensis      PLTVTSKGDNFDGLDPLSMFVAEEAATRKTPSSVV-------VPTVRERDDSLSGMRDAVDSGDDDTFEP
D.rerio          PLS-----SMLDGTDPLSLFAAASETPTLPHSVSAG------ELGRKRKEK---------EEEVGLDFEP
G.gallus         PLS-----SVLDGTDPLSLFAAAADPLTATASMDG-------IRKKRDKDD---------SSAVGSDFEQ
M.musculus       PLS-----SVLDGTDPLSMFAATSDPAATGTVTDS-------SRKKRDKDE---------NSFVGPDFEP
D.melanogaster   PLS-----RALEGTDPLSQFARQD--DELND-PLSQMVSEFDLKSKRRERD---------RTEPEDNTLQ


H.sapiens        WTNKRGEILARYTTTEKLSINLFMGSEKG---KAG---TATLAMSEKVRTRLEELDDFEEGSQKELLNLT
N.vectensis      WSSKKTGILAKYTTSEKLSITTSFLSSSD---KDKIVIKQQTTVVDKVKHRLEQLDDFEEGSVKEMLNLS
D.rerio          WSSKRGEILSRFTTTEKLSINLFMGSDTS---KAS---SPSSAVSEKVRTRLEELDDLEEGSQRELLNLS
G.gallus         WSSKRSEILSRYTTTEKLSINLYMGSEKG---KTT---TSGSAVSEKVRTRLEELDDLEEGSQKELLNLT
M.musculus       WANKRVEILARYTTTEKLSINLFMGSEKG---RGG---AAASAMSEKVRTRLEELDDFEEGSQKELLNLT
D.melanogaster   WSSRRLGILNRFTTNEKLSLSTSFLVSSGSLDGGNESIKAQTVVADKTKFRLEQLDHFDDGSMRHMMDLT


H.sapiens        QQDYVNRIEELNQSLKDAWASDQKVKALKIVIQCSKLLSDTSVIQFYPSKFVLITDILDTFGKLVYERIF
N.vectensis      QQDYVKRIEELNQALISAWESDQRVKALKIAIQCAKLLADTSVIQFYPSKFVLVTDILDTFGRLVYERLH
D.rerio          QQDYVNRIEELNQSLKEAWGSDQKVKALKIVIQCSKLLSDTSVIQFYPSKFVLITDILDTFGGLVYDRIW
G.gallus         QQDYMNRIEELNQSLKDAWSSDQKVKALKIVIQCSKLLSDTTVIQFYPSKFVLITDILDTFGKLVYERIL
M.musculus       QQDYVNRIEELNQSLKDAWASDQKVKALKIVIQCSKLLSDTSVIQFYPSKFVLITDILDTFGKLVYERIS
D.melanogaster   QQEYIQRFEQLKQELIQSWHNDQRVKALKIAIQCAKMLADTTVLQFYPSQYVLITDILDVFGKLVYERLR


H.sapiens        ---SMCVDSRSV---LPDHFSPENA-NDTAKETCLNWFFKIASIRELIPRFYVEASILKCNKFLS--KTG
N.vectensis      RKSSMFTPGSSVPVMLPEKFTPDQV-PQSAKETCRNWFYKIASIRELVPRFYVEIAILKCYNFLT--QGE
D.rerio          ---SMCADPHP----LPESFSADDV-NDTAKETCLNWFFKIASIRELVPRLYVEAALLKCNRFLT--KCG
G.gallus         ---SMCMDNRVS---LSDNFSPETV-NDTAKETCLNWFFKIASIRELIPRFYVEAAILKCNKFLS--KTG
M.musculus       ---SMCVDSRSA---LPDHFSPENV-NDTAKETCLNWFFKIASIRELIPRFYVEASILKCNKFLS--KTG
D.melanogaster   ---AKASGDP-----AASAA-TLEREREAARDTCQNWFYKIASIRELLPRFYLELSIFKCYEFLSSSREE


H.sapiens        ISECLPRLTCMIRGIGDPLVSVYARAYLCRVGMEVAPHLKETLNKNFFDFLLTFKQIHGDTVQNQLVVQ-
N.vectensis      FSQALVRLTKMLRGVGDPLVAIYARCYICRVGILVAPDVKEHLIENLYSFITCYKQLQSDTVQNTLAVQ-
D.rerio          IQETLQRLTAMIRGIGDPLVAVYARAYLCRVGMEVAPHLKDSLNKNFFDLLASFRQIHGDSVQNQLVLQ-
G.gallus         ILECLPRLTSVIRGIGDPLVAVYARAYLCRVGMEVAPQLKESLNKNFFDFLLTFKQIHGDTVQNQLVVQ-
M.musculus       ISECLPRLTCMIRGIGDPLVSVYARAYLCRVGIEVAPHLKESLNKNFFDFLLTFKQIHGDTVQNQLVAQ-
D.melanogaster   YERILQRLTHQLRGIADPLVSSYARCYLVRMGVTLT-SSKTYIRENFADLFLIYPQI-FRFVARFNL-HP


H.sapiens        -GVELPSYLPLYPPAMDWIFQCISYHAPEALLTEMMERCKKLGNNALLLNSVMSAFRAEFIATRSMDFIG
N.vectensis      -RLEMHQYLQLYPPALDWVLQCVAHGTPESTLTDILERCKEECNSALLLNSIILAFKPEYITQRALLFTD
D.rerio          -RVEIPVYLTLYSPAINWILQCVAYRAPEVLLTEMMDRCKKLGNNALLLNSVMWAFRAEFVATRATDFIG
G.gallus         -CVEIPLYLTLYSPAIDWILQCIAYRAPEVLLTEMMERCKKLGNNALLLNSVMSAFRAEFIAARSMDFIG
M.musculus       -GVELLSYLPLYSPAMGWIFQCVSYHAPEALLTEMMERCKKLGNNALLLNSVMSAFRAEFVATRSMDFIG
D.melanogaster   EIVTASSYLQLYAPAFDYMLLCLVHK-SELHTQDILNECKQLKNNGAILMSVLSSFNSEFIATNALEFIA


H.sapiens        MIKECDESGFPKHLLFRSLGLNLALADPPESDRLQILNEAWKVITKLKNPQDYINCAEVWVEYTCKHFTK
N.vectensis      LIKNCEEAGFPKHHLYRSLGLNLIICDPPEEQKLPILSEVWKVVMKLKNPGEYISCAEVWVEYPCRHFTK
D.rerio          MIKDCDEAGFPKHLLFASLGRSLSCADPPESERLSILNEAWKVITKVRSPRDYINCAEIWVEFTCRHFTK
G.gallus         MIKECDESGFPKHLLFRSLGLNLALADPPENDHLQILNEAWKVITKLKNPQDYINCAEVWVEYTCRHFTK
M.musculus       MIKECDESGFPKHLLFRSLGLNLALADPPENDRLQILNEAWKVITKLKSPQDYINCAEVWVEYTCRHFTK
D.melanogaster   LINASETPGISKSQLLRSLGSCVSSCPPLQEQRVTFLKAAFETINKLTDPNEYINCVETWAVFVSQYFTI


H.sapiens        REVNTVLADVIKHMTPDRAFEDSYPQLQLIIKKVIAHFHDFSVLFSVEKFLPFLDMFQKESVRVEVCKCI
N.vectensis      REINTLIGDVIKHMLPDRAFEQFYPQLLSIVSKILDNVHDFSVLVSMDKFLPFLDMFQKESIKVDACKMI
D.rerio          REVNTVLADIIKHMTPDRAFEDAYPQLQSVIKKILTYFHDFSMLFSMEKFLPFLDMFQKDSVRVEVCKSI
G.gallus         REVNTVLADVIKHMTPDRAFEDAYPQLQSIIQKVITYINDFSLLFSVEKFLPFLDMFQKESVRVEVCKCI
M.musculus       REVNTVLADVIKHMTPDRAFEDSYPQLQSIIQKVIAHFHDFSVLFSVEKFLPFLDMFQKESVRVEVCKCI
D.melanogaster   HEVNRLLGELNTRMCLGKAYEKHYSQLQNILTRIMQNYRSIELLLIQPNFLPYLDLFQKESVRVEVCKNI


H.sapiens        MDAFIKHQQEPTKDPVILNALLHVCKTMHDSVNALTLEDEKRMLSYLINGFIKMVSFGRDFEQQLSFYVE
N.vectensis      MEAFVKYQHEPTTDPMVQNALMFVCKTLHDSVNALTMEDERRVIGNLITGYLKKTDFGRDFEKQLDFYVD
D.rerio          MEVFIKHQQEPTRDPVILNALLHICKTMHDSVNALTLDDEKRSLALLINGFIRMVSFGRDFEQQLSFCVE
G.gallus         MESFIKHQQESTKDPVILNALLHICKTMHDSVNALTLEDEKRLLAALINGFIKMVSFGRDFEQQLSFYVE
M.musculus       MEAFIKHQQEPTKDPVILNALLHICKTMHDSVNALTLEDEKRTLAHLINGFIKMVSFGRDFEQQLSFYVE
D.melanogaster   LSFYKQNSDEYTCDAVVTNALMYLGKILNDSVNALSVDDERRQIAQLINVFIHKVHFGNDLEQQLSFYVE


H.sapiens        SRSMFCNLEPVLVQLIHSVNRLAMETRKVMKGNHSRKTAAFVRACVAYCFITIPSLAGIFTRLNLYLHSG
N.vectensis      TRASFSNLDAVLVTLVQRVNFLAMRTRDIVKGNHSRKTASFVRACAAYCFITIPSIEDIFTKLQLYLYSG
D.rerio          ARATFCNLEPVIIHLIHTVNQLAMETGRVMKGNHSRKTAAFVRACAAYSFITIPSLTNIFSRLNLYLLSG
G.gallus         ARSMFCNLEPVLVQLIHSVNQLAMETRKVMRGNHSRKTAAFVRACVAFCFITIPSLSSIFTRLNLYLHSG
M.musculus       SRSMFCNLEPVLVQLIHSVNRLAMETRKVMKGNHSRKTAAFVRACVAYCFITIPSLVGIFTRLNLYLHSG
D.melanogaster   ARGTFSNLDAVYVTLVHAACKLATR--NRSK------STGFVKACIAYCFITIPSIEAVQQQMNLYLLCG


H.sapiens        QVALANQCLSQADAFFKAAISLVPEVPKMINI-DGKMRPSESFLLEFLCNFFSTLLIVPDHPEHGVLFLV
N.vectensis      QVALANQALSQADSFFKAAISLVPDVPRNLEV-DSKLKASEPYLINFLNNFLSTLLVVPDNPETGVLYLV
D.rerio          QVALANQCLSQADAFLKAAVSILPEVPRSISI-EGKQRSSESFLLDFINNFLSTLLVVPDHPEQGVLYLV
G.gallus         QVALANQCLSQADAFFKAAVSLVPEVPKMISV-DGKMRPSDAFLLEFLCNFFSTLLVVPDHPEQGVLFLV
M.musculus       QVALANQCLSQADAFFKAAIGLVPEVPKTISI-DGKLRPSEPFLLEFLCNFFSTLLIVPDHPEHGVLFLV
D.melanogaster   QLALQHLCLGQADACFEAALQLVNELPAATVDFDGKPRSLEPFLVSYMCNILATLIVVPDSPEQGVLYFL


H.sapiens        RELLNVIQDYTWEDNSDEKIRIYTCVLHLLSAMSQETYLYHIDKVDSNDSLYGGDSKFLAENNKLCETVM
N.vectensis      RGLLDVVTDFSWELNSDAKMSLYLNAICLLSAMCQDTYLYHIDKVDSNDKLYGGDKKFIAEVCKTVATLT
D.rerio          RGLLNMVQDYTWEDNSDAKVRVYISALPLLAAMSQESYLYTIPKVDSNETLYGGDPKFIAEINKLCETLI
G.gallus         RGLLNVIQDYTWEDNSDDKVRIYTNVLHLLSAMTQETYIYHVDKVDSNDTLYGGDSKFLAEISKLCETVI
M.musculus       RELLNVIQDYTWEDSSDDKIRIYTSVLHLLSAMSQDTYLYHIDKVDSNDSLYGGDSKFLAENSKLCEAVM
D.melanogaster   RLLLEVVGRHKFKVDSSAPSIIYLHSLDMLYVQSLERFPYHIKGVVSNDDLYGHDPKFLQEVNNMCAQVV


H.sapiens        AQILEHLKTLAKDEALKRQSSLGLSFFNSILAHGDLRNNKLNQLSVNLWHLAQR-HGCADTRTMVKTLEY
N.vectensis      EAIFEHLKTLTSGEGLKRQAAIALGFFNRLICHADLTNPELMTLAQNLWNLAQK-HGYGGTKYMVRTLDY
D.rerio          GQVLDHLKSLGRDEEVRRQGSLAFSLFGCLLAHGDLRNNKLNQLAVNLWNLSHK-HGICDTRTSVRTLEH
G.gallus         AQILDHLKTLGKEETLKRQSQLALCFFNTILAHGDLRNNKLNQLSVNLWNLAQK-HGFADTKTMVKTLEY
M.musculus       AQILEHLKTLAKDEALKRQSLLGLSFFNSILAHGDLRNNKLNQLSVNLWHLAQR-HGCADTRTMVKTLDY
D.melanogaster   DAILLQLKSLGVAQQQRSQAELALELFLRIVKYADLERETIAQLAVNLWLLANKAQSQLDVKTLPQTLRS


H.sapiens        IKKQS--KQPDMT----HLTELALRLPL-QTRT
N.vectensis      IKQRGGSGHPG-------FADLARKMPL-QTRT
D.rerio          IKHQA--QQTDMS----HFSDMTARLSL-QSRA
G.gallus         IKRRS--KQPDMS----HFTDLALRLPL-QSRT
M.musculus       IKKRS--KQPDMN----HLSELALRLPL-QTRT
D.melanogaster   VEIIYKQIKDASPIRAQTIAKLLLR-VRSS---
