# Supplementary material for: Selective cargo and membrane recognition by SNX17 regulates its interaction with Retriever
Source: EMBO Rep. 2024 Dec 9;26(2):470–93. doi: 10.1038/s44319-024-00340-1 (PMC11772769; doi:10.1038/s44319-024-00340-1)
Supplement: Supplementary file 8 — EV and Appendix Figures Source Data [file 44319_2024_340_MOESM8_ESM.zip › EMBOR-2024-59048V3_SourceDataForExpandedView+Appendix/Figure S7/S7 Hsapiens AF-Q7Z3J2-F1-model_v4.pdb]

HEADER                                            01-JUN-22                     
TITLE     ALPHAFOLD MONOMER V2.0 PREDICTION FOR VPS35 ENDOSOMAL PROTEIN-SORTING 
TITLE    2 FACTOR-LIKE (Q7Z3J2)                                                 
COMPND    MOL_ID: 1;                                                            
COMPND   2 MOLECULE: VPS35 ENDOSOMAL PROTEIN-SORTING FACTOR-LIKE;               
COMPND   3 CHAIN: A                                                             
SOURCE    MOL_ID: 1;                                                            
SOURCE   2 ORGANISM_SCIENTIFIC: HOMO SAPIENS;                                   
SOURCE   3 ORGANISM_TAXID: 9606                                                 
REMARK   1                                                                      
REMARK   1 REFERENCE 1                                                          
REMARK   1  AUTH   JOHN JUMPER, RICHARD EVANS, ALEXANDER PRITZEL, TIM GREEN,    
REMARK   1  AUTH 2 MICHAEL FIGURNOV, OLAF RONNEBERGER, KATHRYN TUNYASUVUNAKOOL, 
REMARK   1  AUTH 3 RUSS BATES, AUGUSTIN ZIDEK, ANNA POTAPENKO, ALEX BRIDGLAND,  
REMARK   1  AUTH 4 CLEMENS MEYER, SIMON A A KOHL, ANDREW J BALLARD,             
REMARK   1  AUTH 5 ANDREW COWIE, BERNARDINO ROMERA-PAREDES, STANISLAV NIKOLOV,  
REMARK   1  AUTH 6 RISHUB JAIN, JONAS ADLER, TREVOR BACK, STIG PETERSEN,        
REMARK   1  AUTH 7 DAVID REIMAN, ELLEN CLANCY, MICHAL ZIELINSKI,                
REMARK   1  AUTH 8 MARTIN STEINEGGER, MICHALINA PACHOLSKA, TAMAS BERGHAMMER,    
REMARK   1  AUTH 9 DAVID SILVER, ORIOL VINYALS, ANDREW W SENIOR,                
REMARK   1  AUTH10 KORAY KAVUKCUOGLU, PUSHMEET KOHLI, DEMIS HASSABIS            
REMARK   1  TITL   HIGHLY ACCURATE PROTEIN STRUCTURE PREDICTION WITH ALPHAFOLD  
REMARK   1  REF    NATURE                        V. 596   583 2021              
REMARK   1  REFN                   ISSN 0028-0836                               
REMARK   1  PMID   34265844                                                     
REMARK   1  DOI    10.1038/s41586-021-03819-2                                   
REMARK   1                                                                      
REMARK   1 DISCLAIMERS                                                          
REMARK   1 ALPHAFOLD DATA, COPYRIGHT (2021) DEEPMIND TECHNOLOGIES LIMITED. THE  
REMARK   1 INFORMATION PROVIDED IS THEORETICAL MODELLING ONLY AND CAUTION SHOULD
REMARK   1 BE EXERCISED IN ITS USE. IT IS PROVIDED "AS-IS" WITHOUT ANY WARRANTY 
REMARK   1 OF ANY KIND, WHETHER EXPRESSED OR IMPLIED. NO WARRANTY IS GIVEN THAT 
REMARK   1 USE OF THE INFORMATION SHALL NOT INFRINGE THE RIGHTS OF ANY THIRD    
REMARK   1 PARTY. THE INFORMATION IS NOT INTENDED TO BE A SUBSTITUTE FOR        
REMARK   1 PROFESSIONAL MEDICAL ADVICE, DIAGNOSIS, OR TREATMENT, AND DOES NOT   
REMARK   1 CONSTITUTE MEDICAL OR OTHER PROFESSIONAL ADVICE. IT IS AVAILABLE FOR 
REMARK   1 ACADEMIC AND COMMERCIAL PURPOSES, UNDER CC-BY 4.0 LICENCE.           
DBREF  XXXX A    1   963  UNP    Q7Z3J2   VP35L_HUMAN      1    963             
SEQRES   1 A  963  MET ALA VAL PHE PRO TRP HIS SER ARG ASN ARG ASN TYR          
SEQRES   2 A  963  LYS ALA GLU PHE ALA SER CYS ARG LEU GLU ALA VAL PRO          
SEQRES   3 A  963  LEU GLU PHE GLY ASP TYR HIS PRO LEU LYS PRO ILE THR          
SEQRES   4 A  963  VAL THR GLU SER LYS THR LYS LYS VAL ASN ARG LYS GLY          
SEQRES   5 A  963  SER THR SER SER THR SER SER SER SER SER SER SER VAL          
SEQRES   6 A  963  VAL ASP PRO LEU SER SER VAL LEU ASP GLY THR ASP PRO          
SEQRES   7 A  963  LEU SER MET PHE ALA ALA THR ALA ASP PRO ALA ALA LEU          
SEQRES   8 A  963  ALA ALA ALA MET ASP SER SER ARG ARG LYS ARG ASP ARG          
SEQRES   9 A  963  ASP ASP ASN SER VAL VAL GLY SER ASP PHE GLU PRO TRP          
SEQRES  10 A  963  THR ASN LYS ARG GLY GLU ILE LEU ALA ARG TYR THR THR          
SEQRES  11 A  963  THR GLU LYS LEU SER ILE ASN LEU PHE MET GLY SER GLU          
SEQRES  12 A  963  LYS GLY LYS ALA GLY THR ALA THR LEU ALA MET SER GLU          
SEQRES  13 A  963  LYS VAL ARG THR ARG LEU GLU GLU LEU ASP ASP PHE GLU          
SEQRES  14 A  963  GLU GLY SER GLN LYS GLU LEU LEU ASN LEU THR GLN GLN          
SEQRES  15 A  963  ASP TYR VAL ASN ARG ILE GLU GLU LEU ASN GLN SER LEU          
SEQRES  16 A  963  LYS ASP ALA TRP ALA SER ASP GLN LYS VAL LYS ALA LEU          
SEQRES  17 A  963  LYS ILE VAL ILE GLN CYS SER LYS LEU LEU SER ASP THR          
SEQRES  18 A  963  SER VAL ILE GLN PHE TYR PRO SER LYS PHE VAL LEU ILE          
SEQRES  19 A  963  THR ASP ILE LEU ASP THR PHE GLY LYS LEU VAL TYR GLU          
SEQRES  20 A  963  ARG ILE PHE SER MET CYS VAL ASP SER ARG SER VAL LEU          
SEQRES  21 A  963  PRO ASP HIS PHE SER PRO GLU ASN ALA ASN ASP THR ALA          
SEQRES  22 A  963  LYS GLU THR CYS LEU ASN TRP PHE PHE LYS ILE ALA SER          
SEQRES  23 A  963  ILE ARG GLU LEU ILE PRO ARG PHE TYR VAL GLU ALA SER          
SEQRES  24 A  963  ILE LEU LYS CYS ASN LYS PHE LEU SER LYS THR GLY ILE          
SEQRES  25 A  963  SER GLU CYS LEU PRO ARG LEU THR CYS MET ILE ARG GLY          
SEQRES  26 A  963  ILE GLY ASP PRO LEU VAL SER VAL TYR ALA ARG ALA TYR          
SEQRES  27 A  963  LEU CYS ARG VAL GLY MET GLU VAL ALA PRO HIS LEU LYS          
SEQRES  28 A  963  GLU THR LEU ASN LYS ASN PHE PHE ASP PHE LEU LEU THR          
SEQRES  29 A  963  PHE LYS GLN ILE HIS GLY ASP THR VAL GLN ASN GLN LEU          
SEQRES  30 A  963  VAL VAL GLN GLY VAL GLU LEU PRO SER TYR LEU PRO LEU          
SEQRES  31 A  963  TYR PRO PRO ALA MET ASP TRP ILE PHE GLN CYS ILE SER          
SEQRES  32 A  963  TYR HIS ALA PRO GLU ALA LEU LEU THR GLU MET MET GLU          
SEQRES  33 A  963  ARG CYS LYS LYS LEU GLY ASN ASN ALA LEU LEU LEU ASN          
SEQRES  34 A  963  SER VAL MET SER ALA PHE ARG ALA GLU PHE ILE ALA THR          
SEQRES  35 A  963  ARG SER MET ASP PHE ILE GLY MET ILE LYS GLU CYS ASP          
SEQRES  36 A  963  GLU SER GLY PHE PRO LYS HIS LEU LEU PHE ARG SER LEU          
SEQRES  37 A  963  GLY LEU ASN LEU ALA LEU ALA ASP PRO PRO GLU SER ASP          
SEQRES  38 A  963  ARG LEU GLN ILE LEU ASN GLU ALA TRP LYS VAL ILE THR          
SEQRES  39 A  963  LYS LEU LYS ASN PRO GLN ASP TYR ILE ASN CYS ALA GLU          
SEQRES  40 A  963  VAL TRP VAL GLU TYR THR CYS LYS HIS PHE THR LYS ARG          
SEQRES  41 A  963  GLU VAL ASN THR VAL LEU ALA ASP VAL ILE LYS HIS MET          
SEQRES  42 A  963  THR PRO ASP ARG ALA PHE GLU ASP SER TYR PRO GLN LEU          
SEQRES  43 A  963  GLN LEU ILE ILE LYS LYS VAL ILE ALA HIS PHE HIS ASP          
SEQRES  44 A  963  PHE SER VAL LEU PHE SER VAL GLU LYS PHE LEU PRO PHE          
SEQRES  45 A  963  LEU ASP MET PHE GLN LYS GLU SER VAL ARG VAL GLU VAL          
SEQRES  46 A  963  CYS LYS CYS ILE MET ASP ALA PHE ILE LYS HIS GLN GLN          
SEQRES  47 A  963  GLU PRO THR LYS ASP PRO VAL ILE LEU ASN ALA LEU LEU          
SEQRES  48 A  963  HIS VAL CYS LYS THR MET HIS ASP SER VAL ASN ALA LEU          
SEQRES  49 A  963  THR LEU GLU ASP GLU LYS ARG MET LEU SER TYR LEU ILE          
SEQRES  50 A  963  ASN GLY PHE ILE LYS MET VAL SER PHE GLY ARG ASP PHE          
SEQRES  51 A  963  GLU GLN GLN LEU SER PHE TYR VAL GLU SER ARG SER MET          
SEQRES  52 A  963  PHE CYS ASN LEU GLU PRO VAL LEU VAL GLN LEU ILE HIS          
SEQRES  53 A  963  SER VAL ASN ARG LEU ALA MET GLU THR ARG LYS VAL MET          
SEQRES  54 A  963  LYS GLY ASN HIS SER ARG LYS THR ALA ALA PHE VAL ARG          
SEQRES  55 A  963  ALA CYS VAL ALA TYR CYS PHE ILE THR ILE PRO SER LEU          
SEQRES  56 A  963  ALA GLY ILE PHE THR ARG LEU ASN LEU TYR LEU HIS SER          
SEQRES  57 A  963  GLY GLN VAL ALA LEU ALA ASN GLN CYS LEU SER GLN ALA          
SEQRES  58 A  963  ASP ALA PHE PHE LYS ALA ALA ILE SER LEU VAL PRO GLU          
SEQRES  59 A  963  VAL PRO LYS MET ILE ASN ILE ASP GLY LYS MET ARG PRO          
SEQRES  60 A  963  SER GLU SER PHE LEU LEU GLU PHE LEU CYS ASN PHE PHE          
SEQRES  61 A  963  SER THR LEU LEU ILE VAL PRO ASP HIS PRO GLU HIS GLY          
SEQRES  62 A  963  VAL LEU PHE LEU VAL ARG GLU LEU LEU ASN VAL ILE GLN          
SEQRES  63 A  963  ASP TYR THR TRP GLU ASP ASN SER ASP GLU LYS ILE ARG          
SEQRES  64 A  963  ILE TYR THR CYS VAL LEU HIS LEU LEU SER ALA MET SER          
SEQRES  65 A  963  GLN GLU THR TYR LEU TYR HIS ILE ASP LYS VAL ASP SER          
SEQRES  66 A  963  ASN ASP SER LEU TYR GLY GLY ASP SER LYS PHE LEU ALA          
SEQRES  67 A  963  GLU ASN ASN LYS LEU CYS GLU THR VAL MET ALA GLN ILE          
SEQRES  68 A  963  LEU GLU HIS LEU LYS THR LEU ALA LYS ASP GLU ALA LEU          
SEQRES  69 A  963  LYS ARG GLN SER SER LEU GLY LEU SER PHE PHE ASN SER          
SEQRES  70 A  963  ILE LEU ALA HIS GLY ASP LEU ARG ASN ASN LYS LEU ASN          
SEQRES  71 A  963  GLN LEU SER VAL ASN LEU TRP HIS LEU ALA GLN ARG HIS          
SEQRES  72 A  963  GLY CYS ALA ASP THR ARG THR MET VAL LYS THR LEU GLU          
SEQRES  73 A  963  TYR ILE LYS LYS GLN SER LYS GLN PRO ASP MET THR HIS          
SEQRES  74 A  963  LEU THR GLU LEU ALA LEU ARG LEU PRO LEU GLN THR ARG          
SEQRES  75 A  963  THR                                                          
CRYST1    1.000    1.000    1.000  90.00  90.00  90.00 P 1           1          
ORIGX1      1.000000  0.000000  0.000000        0.00000                         
ORIGX2      0.000000  1.000000  0.000000        0.00000                         
ORIGX3      0.000000  0.000000  1.000000        0.00000                         
SCALE1      1.000000  0.000000  0.000000        0.00000                         
SCALE2      0.000000  1.000000  0.000000        0.00000                         
SCALE3      0.000000  0.000000  1.000000        0.00000                         
MODEL        1                                                                  
ATOM      1  N   MET A   1      54.689 -21.329 -31.940  1.00 47.84           N  
ATOM      2  CA  MET A   1      53.445 -21.093 -32.712  1.00 47.84           C  
ATOM      3  C   MET A   1      53.769 -20.241 -33.924  1.00 47.84           C  
ATOM      4  CB  MET A   1      52.402 -20.347 -31.876  1.00 47.84           C  
ATOM      5  O   MET A   1      54.674 -19.425 -33.819  1.00 47.84           O  
ATOM      6  CG  MET A   1      51.674 -21.248 -30.888  1.00 47.84           C  
ATOM      7  SD  MET A   1      50.314 -20.332 -30.155  1.00 47.84           S  
ATOM      8  CE  MET A   1      49.572 -21.630 -29.167  1.00 47.84           C  
ATOM      9  N   ALA A   2      53.069 -20.401 -35.050  1.00 56.72           N  
ATOM     10  CA  ALA A   2      53.169 -19.418 -36.127  1.00 56.72           C  
ATOM     11  C   ALA A   2      52.604 -18.086 -35.607  1.00 56.72           C  
ATOM     12  CB  ALA A   2      52.418 -19.932 -37.363  1.00 56.72           C  
ATOM     13  O   ALA A   2      51.420 -18.010 -35.289  1.00 56.72           O  
ATOM     14  N   VAL A   3      53.457 -17.076 -35.447  1.00 67.09           N  
ATOM     15  CA  VAL A   3      53.022 -15.722 -35.089  1.00 67.09           C  
ATOM     16  C   VAL A   3      52.368 -15.120 -36.332  1.00 67.09           C  
ATOM     17  CB  VAL A   3      54.196 -14.871 -34.564  1.00 67.09           C  
ATOM     18  O   VAL A   3      53.003 -15.031 -37.391  1.00 67.09           O  
ATOM     19  CG1 VAL A   3      53.725 -13.474 -34.149  1.00 67.09           C  
ATOM     20  CG2 VAL A   3      54.856 -15.536 -33.345  1.00 67.09           C  
ATOM     21  N   PHE A   4      51.083 -14.783 -36.229  1.00 81.08           N  
ATOM     22  CA  PHE A   4      50.331 -14.119 -37.291  1.00 81.08           C  
ATOM     23  C   PHE A   4      50.404 -12.612 -37.054  1.00 81.08           C  
ATOM     24  CB  PHE A   4      48.875 -14.601 -37.311  1.00 81.08           C  
ATOM     25  O   PHE A   4      49.724 -12.141 -36.149  1.00 81.08           O  
ATOM     26  CG  PHE A   4      48.721 -16.042 -37.741  1.00 81.08           C  
ATOM     27  CD1 PHE A   4      48.714 -16.372 -39.108  1.00 81.08           C  
ATOM     28  CD2 PHE A   4      48.587 -17.054 -36.775  1.00 81.08           C  
ATOM     29  CE1 PHE A   4      48.585 -17.712 -39.510  1.00 81.08           C  
ATOM     30  CE2 PHE A   4      48.450 -18.394 -37.176  1.00 81.08           C  
ATOM     31  CZ  PHE A   4      48.453 -18.724 -38.542  1.00 81.08           C  
ATOM     32  N   PRO A   5      51.211 -11.862 -37.824  1.00 86.78           N  
ATOM     33  CA  PRO A   5      51.361 -10.434 -37.598  1.00 86.78           C  
ATOM     34  C   PRO A   5      50.034  -9.714 -37.836  1.00 86.78           C  
ATOM     35  CB  PRO A   5      52.472  -9.977 -38.546  1.00 86.78           C  
ATOM     36  O   PRO A   5      49.463  -9.810 -38.929  1.00 86.78           O  
ATOM     37  CG  PRO A   5      52.425 -11.006 -39.674  1.00 86.78           C  
ATOM     38  CD  PRO A   5      52.014 -12.288 -38.956  1.00 86.78           C  
ATOM     39  N   TRP A   6      49.549  -8.998 -36.823  1.00 89.42           N  
ATOM     40  CA  TRP A   6      48.305  -8.240 -36.916  1.00 89.42           C  
ATOM     41  C   TRP A   6      48.541  -6.893 -37.592  1.00 89.42           C  
ATOM     42  CB  TRP A   6      47.662  -8.046 -35.543  1.00 89.42           C  
ATOM     43  O   TRP A   6      49.491  -6.184 -37.278  1.00 89.42           O  
ATOM     44  CG  TRP A   6      46.369  -7.288 -35.607  1.00 89.42           C  
ATOM     45  CD1 TRP A   6      46.217  -5.970 -35.345  1.00 89.42           C  
ATOM     46  CD2 TRP A   6      45.056  -7.756 -36.047  1.00 89.42           C  
ATOM     47  CE2 TRP A   6      44.139  -6.667 -35.979  1.00 89.42           C  
ATOM     48  CE3 TRP A   6      44.558  -8.976 -36.550  1.00 89.42           C  
ATOM     49  NE1 TRP A   6      44.902  -5.603 -35.553  1.00 89.42           N  
ATOM     50  CH2 TRP A   6      42.314  -8.048 -36.775  1.00 89.42           C  
ATOM     51  CZ2 TRP A   6      42.797  -6.799 -36.360  1.00 89.42           C  
ATOM     52  CZ3 TRP A   6      43.200  -9.132 -36.883  1.00 89.42           C  
ATOM     53  N   HIS A   7      47.656  -6.548 -38.522  1.00 88.15           N  
ATOM     54  CA  HIS A   7      47.569  -5.215 -39.101  1.00 88.15           C  
ATOM     55  C   HIS A   7      46.096  -4.830 -39.102  1.00 88.15           C  
ATOM     56  CB  HIS A   7      48.155  -5.203 -40.520  1.00 88.15           C  
ATOM     57  O   HIS A   7      45.278  -5.546 -39.681  1.00 88.15           O  
ATOM     58  CG  HIS A   7      49.642  -5.442 -40.563  1.00 88.15           C  
ATOM     59  CD2 HIS A   7      50.616  -4.500 -40.758  1.00 88.15           C  
ATOM     60  ND1 HIS A   7      50.275  -6.648 -40.357  1.00 88.15           N  
ATOM     61  CE1 HIS A   7      51.599  -6.426 -40.410  1.00 88.15           C  
ATOM     62  NE2 HIS A   7      51.855  -5.143 -40.685  1.00 88.15           N  
ATOM     63  N   SER A   8      45.750  -3.735 -38.435  1.00 89.53           N  
ATOM     64  CA  SER A   8      44.376  -3.240 -38.405  1.00 89.53           C  
ATOM     65  C   SER A   8      43.993  -2.662 -39.767  1.00 89.53           C  
ATOM     66  CB  SER A   8      44.211  -2.190 -37.304  1.00 89.53           C  
ATOM     67  O   SER A   8      44.752  -1.915 -40.384  1.00 89.53           O  
ATOM     68  OG  SER A   8      44.557  -2.761 -36.055  1.00 89.53           O  
ATOM     69  N   ARG A   9      42.790  -2.979 -40.240  1.00 89.74           N  
ATOM     70  CA  ARG A   9      42.185  -2.332 -41.405  1.00 89.74           C  
ATOM     71  C   ARG A   9      41.926  -0.865 -41.075  1.00 89.74           C  
ATOM     72  CB  ARG A   9      40.896  -3.082 -41.770  1.00 89.74           C  
ATOM     73  O   ARG A   9      41.328  -0.569 -40.043  1.00 89.74           O  
ATOM     74  CG  ARG A   9      40.092  -2.411 -42.888  1.00 89.74           C  
ATOM     75  CD  ARG A   9      38.842  -3.234 -43.210  1.00 89.74           C  
ATOM     76  NE  ARG A   9      37.913  -2.468 -44.061  1.00 89.74           N  
ATOM     77  NH1 ARG A   9      36.297  -4.082 -44.243  1.00 89.74           N  
ATOM     78  NH2 ARG A   9      36.016  -2.128 -45.286  1.00 89.74           N  
ATOM     79  CZ  ARG A   9      36.754  -2.894 -44.530  1.00 89.74           C  
ATOM     80  N   ASN A  10      42.314   0.037 -41.972  1.00 86.75           N  
ATOM     81  CA  ASN A  10      41.957   1.449 -41.848  1.00 86.75           C  
ATOM     82  C   ASN A  10      40.438   1.628 -42.066  1.00 86.75           C  
ATOM     83  CB  ASN A  10      42.833   2.284 -42.803  1.00 86.75           C  
ATOM     84  O   ASN A  10      39.872   1.088 -43.025  1.00 86.75           O  
ATOM     85  CG  ASN A  10      42.768   3.773 -42.497  1.00 86.75           C  
ATOM     86  ND2 ASN A  10      43.603   4.578 -43.108  1.00 86.75           N  
ATOM     87  OD1 ASN A  10      41.966   4.230 -41.709  1.00 86.75           O  
ATOM     88  N   ARG A  11      39.773   2.342 -41.157  1.00 86.70           N  
ATOM     89  CA  ARG A  11      38.326   2.575 -41.125  1.00 86.70           C  
ATOM     90  C   ARG A  11      38.054   4.061 -41.321  1.00 86.70           C  
ATOM     91  CB  ARG A  11      37.736   2.104 -39.782  1.00 86.70           C  
ATOM     92  O   ARG A  11      38.414   4.893 -40.497  1.00 86.70           O  
ATOM     93  CG  ARG A  11      37.879   0.601 -39.487  1.00 86.70           C  
ATOM     94  CD  ARG A  11      37.020  -0.308 -40.379  1.00 86.70           C  
ATOM     95  NE  ARG A  11      35.579  -0.112 -40.133  1.00 86.70           N  
ATOM     96  NH1 ARG A  11      35.001  -2.146 -39.215  1.00 86.70           N  
ATOM     97  NH2 ARG A  11      33.518  -0.496 -39.275  1.00 86.70           N  
ATOM     98  CZ  ARG A  11      34.717  -0.914 -39.543  1.00 86.70           C  
ATOM     99  N   ASN A  12      37.332   4.398 -42.386  1.00 83.03           N  
ATOM    100  CA  ASN A  12      36.829   5.754 -42.574  1.00 83.03           C  
ATOM    101  C   ASN A  12      35.412   5.851 -41.999  1.00 83.03           C  
ATOM    102  CB  ASN A  12      36.954   6.156 -44.050  1.00 83.03           C  
ATOM    103  O   ASN A  12      34.422   5.742 -42.725  1.00 83.03           O  
ATOM    104  CG  ASN A  12      36.620   7.622 -44.280  1.00 83.03           C  
ATOM    105  ND2 ASN A  12      37.102   8.183 -45.362  1.00 83.03           N  
ATOM    106  OD1 ASN A  12      35.921   8.280 -43.518  1.00 83.03           O  
ATOM    107  N   TYR A  13      35.311   6.063 -40.685  1.00 85.07           N  
ATOM    108  CA  TYR A  13      34.022   6.105 -39.987  1.00 85.07           C  
ATOM    109  C   TYR A  13      33.064   7.172 -40.535  1.00 85.07           C  
ATOM    110  CB  TYR A  13      34.256   6.320 -38.486  1.00 85.07           C  
ATOM    111  O   TYR A  13      31.853   6.962 -40.531  1.00 85.07           O  
ATOM    112  CG  TYR A  13      35.047   5.219 -37.806  1.00 85.07           C  
ATOM    113  CD1 TYR A  13      34.626   3.877 -37.910  1.00 85.07           C  
ATOM    114  CD2 TYR A  13      36.190   5.538 -37.045  1.00 85.07           C  
ATOM    115  CE1 TYR A  13      35.338   2.861 -37.245  1.00 85.07           C  
ATOM    116  CE2 TYR A  13      36.907   4.522 -36.387  1.00 85.07           C  
ATOM    117  OH  TYR A  13      37.143   2.198 -35.825  1.00 85.07           O  
ATOM    118  CZ  TYR A  13      36.476   3.183 -36.481  1.00 85.07           C  
ATOM    119  N   LYS A  14      33.577   8.288 -41.078  1.00 80.64           N  
ATOM    120  CA  LYS A  14      32.746   9.315 -41.732  1.00 80.64           C  
ATOM    121  C   LYS A  14      32.095   8.782 -43.009  1.00 80.64           C  
ATOM    122  CB  LYS A  14      33.571  10.577 -42.039  1.00 80.64           C  
ATOM    123  O   LYS A  14      30.896   8.977 -43.206  1.00 80.64           O  
ATOM    124  CG  LYS A  14      33.979  11.348 -40.775  1.00 80.64           C  
ATOM    125  CD  LYS A  14      34.782  12.607 -41.139  1.00 80.64           C  
ATOM    126  CE  LYS A  14      35.204  13.345 -39.861  1.00 80.64           C  
ATOM    127  NZ  LYS A  14      36.135  14.470 -40.142  1.00 80.64           N  
ATOM    128  N   ALA A  15      32.864   8.098 -43.858  1.00 79.80           N  
ATOM    129  CA  ALA A  15      32.346   7.477 -45.077  1.00 79.80           C  
ATOM    130  C   ALA A  15      31.384   6.320 -44.760  1.00 79.80           C  
ATOM    131  CB  ALA A  15      33.525   7.007 -45.935  1.00 79.80           C  
ATOM    132  O   ALA A  15      30.332   6.200 -45.386  1.00 79.80           O  
ATOM    133  N   GLU A  16      31.697   5.511 -43.747  1.00 80.46           N  
ATOM    134  CA  GLU A  16      30.821   4.431 -43.286  1.00 80.46           C  
ATOM    135  C   GLU A  16      29.492   4.972 -42.754  1.00 80.46           C  
ATOM    136  CB  GLU A  16      31.522   3.606 -42.204  1.00 80.46           C  
ATOM    137  O   GLU A  16      28.431   4.516 -43.181  1.00 80.46           O  
ATOM    138  CG  GLU A  16      32.664   2.765 -42.788  1.00 80.46           C  
ATOM    139  CD  GLU A  16      33.437   2.014 -41.704  1.00 80.46           C  
ATOM    140  OE1 GLU A  16      34.606   1.651 -41.955  1.00 80.46           O  
ATOM    141  OE2 GLU A  16      32.877   1.738 -40.618  1.00 80.46           O  
ATOM    142  N   PHE A  17      29.526   6.002 -41.904  1.00 77.24           N  
ATOM    143  CA  PHE A  17      28.320   6.659 -41.403  1.00 77.24           C  
ATOM    144  C   PHE A  17      27.480   7.259 -42.538  1.00 77.24           C  
ATOM    145  CB  PHE A  17      28.713   7.732 -40.381  1.00 77.24           C  
ATOM    146  O   PHE A  17      26.257   7.132 -42.530  1.00 77.24           O  
ATOM    147  CG  PHE A  17      27.519   8.357 -39.687  1.00 77.24           C  
ATOM    148  CD1 PHE A  17      26.999   9.590 -40.123  1.00 77.24           C  
ATOM    149  CD2 PHE A  17      26.917   7.686 -38.607  1.00 77.24           C  
ATOM    150  CE1 PHE A  17      25.884  10.151 -39.473  1.00 77.24           C  
ATOM    151  CE2 PHE A  17      25.800   8.244 -37.963  1.00 77.24           C  
ATOM    152  CZ  PHE A  17      25.283   9.476 -38.396  1.00 77.24           C  
ATOM    153  N   ALA A  18      28.120   7.858 -43.549  1.00 76.38           N  
ATOM    154  CA  ALA A  18      27.433   8.352 -44.740  1.00 76.38           C  
ATOM    155  C   ALA A  18      26.781   7.218 -45.550  1.00 76.38           C  
ATOM    156  CB  ALA A  18      28.423   9.164 -45.583  1.00 76.38           C  
ATOM    157  O   ALA A  18      25.658   7.385 -46.013  1.00 76.38           O  
ATOM    158  N   SER A  19      27.434   6.056 -45.666  1.00 69.80           N  
ATOM    159  CA  SER A  19      26.884   4.883 -46.364  1.00 69.80           C  
ATOM    160  C   SER A  19      25.715   4.215 -45.630  1.00 69.80           C  
ATOM    161  CB  SER A  19      27.999   3.866 -46.634  1.00 69.80           C  
ATOM    162  O   SER A  19      24.881   3.568 -46.261  1.00 69.80           O  
ATOM    163  OG  SER A  19      28.365   3.120 -45.487  1.00 69.80           O  
ATOM    164  N   CYS A  20      25.645   4.379 -44.305  1.00 65.83           N  
ATOM    165  CA  CYS A  20      24.558   3.882 -43.462  1.00 65.83           C  
ATOM    166  C   CYS A  20      23.358   4.833 -43.393  1.00 65.83           C  
ATOM    167  CB  CYS A  20      25.097   3.617 -42.051  1.00 65.83           C  
ATOM    168  O   CYS A  20      22.317   4.439 -42.863  1.00 65.83           O  
ATOM    169  SG  CYS A  20      26.214   2.187 -42.060  1.00 65.83           S  
ATOM    170  N   ARG A  21      23.469   6.072 -43.900  1.00 53.34           N  
ATOM    171  CA  ARG A  21      22.294   6.932 -44.057  1.00 53.34           C  
ATOM    172  C   ARG A  21      21.376   6.262 -45.070  1.00 53.34           C  
ATOM    173  CB  ARG A  21      22.663   8.357 -44.496  1.00 53.34           C  
ATOM    174  O   ARG A  21      21.673   6.230 -46.259  1.00 53.34           O  
ATOM    175  CG  ARG A  21      23.297   9.169 -43.360  1.00 53.34           C  
ATOM    176  CD  ARG A  21      23.505  10.621 -43.804  1.00 53.34           C  
ATOM    177  NE  ARG A  21      24.070  11.447 -42.718  1.00 53.34           N  
ATOM    178  NH1 ARG A  21      23.810  13.482 -43.748  1.00 53.34           N  
ATOM    179  NH2 ARG A  21      24.690  13.395 -41.702  1.00 53.34           N  
ATOM    180  CZ  ARG A  21      24.187  12.764 -42.726  1.00 53.34           C  
ATOM    181  N   LEU A  22      20.270   5.715 -44.571  1.00 51.56           N  
ATOM    182  CA  LEU A  22      19.120   5.386 -45.402  1.00 51.56           C  
ATOM    183  C   LEU A  22      18.823   6.603 -46.281  1.00 51.56           C  
ATOM    184  CB  LEU A  22      17.926   5.035 -44.493  1.00 51.56           C  
ATOM    185  O   LEU A  22      18.896   7.738 -45.796  1.00 51.56           O  
ATOM    186  CG  LEU A  22      18.035   3.625 -43.881  1.00 51.56           C  
ATOM    187  CD1 LEU A  22      17.211   3.520 -42.598  1.00 51.56           C  
ATOM    188  CD2 LEU A  22      17.532   2.563 -44.863  1.00 51.56           C  
ATOM    189  N   GLU A  23      18.519   6.363 -47.560  1.00 46.72           N  
ATOM    190  CA  GLU A  23      17.896   7.382 -48.401  1.00 46.72           C  
ATOM    191  C   GLU A  23      16.808   8.048 -47.568  1.00 46.72           C  
ATOM    192  CB  GLU A  23      17.284   6.763 -49.669  1.00 46.72           C  
ATOM    193  O   GLU A  23      15.970   7.367 -46.970  1.00 46.72           O  
ATOM    194  CG  GLU A  23      18.256   6.831 -50.855  1.00 46.72           C  
ATOM    195  CD  GLU A  23      17.706   6.161 -52.125  1.00 46.72           C  
ATOM    196  OE1 GLU A  23      18.165   6.555 -53.221  1.00 46.72           O  
ATOM    197  OE2 GLU A  23      16.880   5.230 -51.992  1.00 46.72           O  
ATOM    198  N   ALA A  24      16.887   9.373 -47.455  1.00 45.26           N  
ATOM    199  CA  ALA A  24      15.854  10.154 -46.813  1.00 45.26           C  
ATOM    200  C   ALA A  24      14.593   9.994 -47.664  1.00 45.26           C  
ATOM    201  CB  ALA A  24      16.333  11.607 -46.686  1.00 45.26           C  
ATOM    202  O   ALA A  24      14.357  10.770 -48.586  1.00 45.26           O  
ATOM    203  N   VAL A  25      13.820   8.941 -47.403  1.00 46.39           N  
ATOM    204  CA  VAL A  25      12.484   8.801 -47.958  1.00 46.39           C  
ATOM    205  C   VAL A  25      11.723  10.009 -47.424  1.00 46.39           C  
ATOM    206  CB  VAL A  25      11.811   7.476 -47.567  1.00 46.39           C  
ATOM    207  O   VAL A  25      11.671  10.184 -46.200  1.00 46.39           O  
ATOM    208  CG1 VAL A  25      10.404   7.382 -48.170  1.00 46.39           C  
ATOM    209  CG2 VAL A  25      12.624   6.283 -48.088  1.00 46.39           C  
ATOM    210  N   PRO A  26      11.203  10.884 -48.300  1.00 42.28           N  
ATOM    211  CA  PRO A  26      10.382  11.994 -47.866  1.00 42.28           C  
ATOM    212  C   PRO A  26       9.251  11.406 -47.031  1.00 42.28           C  
ATOM    213  CB  PRO A  26       9.881  12.688 -49.141  1.00 42.28           C  
ATOM    214  O   PRO A  26       8.473  10.589 -47.520  1.00 42.28           O  
ATOM    215  CG  PRO A  26      10.834  12.199 -50.229  1.00 42.28           C  
ATOM    216  CD  PRO A  26      11.249  10.816 -49.749  1.00 42.28           C  
ATOM    217  N   LEU A  27       9.193  11.773 -45.753  1.00 42.37           N  
ATOM    218  CA  LEU A  27       7.998  11.555 -44.958  1.00 42.37           C  
ATOM    219  C   LEU A  27       6.925  12.441 -45.588  1.00 42.37           C  
ATOM    220  CB  LEU A  27       8.287  11.879 -43.477  1.00 42.37           C  
ATOM    221  O   LEU A  27       6.835  13.631 -45.288  1.00 42.37           O  
ATOM    222  CG  LEU A  27       8.710  10.632 -42.674  1.00 42.37           C  
ATOM    223  CD1 LEU A  27       9.721  10.994 -41.586  1.00 42.37           C  
ATOM    224  CD2 LEU A  27       7.496   9.987 -41.999  1.00 42.37           C  
ATOM    225  N   GLU A  28       6.155  11.876 -46.517  1.00 46.31           N  
ATOM    226  CA  GLU A  28       4.862  12.436 -46.865  1.00 46.31           C  
ATOM    227  C   GLU A  28       4.086  12.517 -45.555  1.00 46.31           C  
ATOM    228  CB  GLU A  28       4.117  11.587 -47.909  1.00 46.31           C  
ATOM    229  O   GLU A  28       3.813  11.503 -44.908  1.00 46.31           O  
ATOM    230  CG  GLU A  28       4.698  11.766 -49.321  1.00 46.31           C  
ATOM    231  CD  GLU A  28       3.845  11.106 -50.420  1.00 46.31           C  
ATOM    232  OE1 GLU A  28       4.091  11.438 -51.602  1.00 46.31           O  
ATOM    233  OE2 GLU A  28       2.959  10.288 -50.085  1.00 46.31           O  
ATOM    234  N   PHE A  29       3.799  13.743 -45.123  1.00 44.75           N  
ATOM    235  CA  PHE A  29       2.902  14.010 -44.011  1.00 44.75           C  
ATOM    236  C   PHE A  29       1.488  13.603 -44.440  1.00 44.75           C  
ATOM    237  CB  PHE A  29       2.996  15.489 -43.595  1.00 44.75           C  
ATOM    238  O   PHE A  29       0.638  14.441 -44.715  1.00 44.75           O  
ATOM    239  CG  PHE A  29       4.238  15.870 -42.809  1.00 44.75           C  
ATOM    240  CD1 PHE A  29       4.222  15.804 -41.403  1.00 44.75           C  
ATOM    241  CD2 PHE A  29       5.395  16.327 -43.469  1.00 44.75           C  
ATOM    242  CE1 PHE A  29       5.348  16.201 -40.659  1.00 44.75           C  
ATOM    243  CE2 PHE A  29       6.521  16.725 -42.726  1.00 44.75           C  
ATOM    244  CZ  PHE A  29       6.497  16.666 -41.322  1.00 44.75           C  
ATOM    245  N   GLY A  30       1.235  12.300 -44.543  1.00 48.13           N  
ATOM    246  CA  GLY A  30      -0.114  11.777 -44.492  1.00 48.13           C  
ATOM    247  C   GLY A  30      -0.661  12.092 -43.107  1.00 48.13           C  
ATOM    248  O   GLY A  30      -0.007  11.806 -42.103  1.00 48.13           O  
ATOM    249  N   ASP A  31      -1.859  12.669 -43.039  1.00 50.17           N  
ATOM    250  CA  ASP A  31      -2.536  13.090 -41.800  1.00 50.17           C  
ATOM    251  C   ASP A  31      -2.825  11.950 -40.794  1.00 50.17           C  
ATOM    252  CB  ASP A  31      -3.825  13.843 -42.182  1.00 50.17           C  
ATOM    253  O   ASP A  31      -3.476  12.149 -39.766  1.00 50.17           O  
ATOM    254  CG  ASP A  31      -3.567  15.299 -42.574  1.00 50.17           C  
ATOM    255  OD1 ASP A  31      -2.790  15.957 -41.843  1.00 50.17           O  
ATOM    256  OD2 ASP A  31      -4.204  15.750 -43.550  1.00 50.17           O  
ATOM    257  N   TYR A  32      -2.304  10.750 -41.044  1.00 43.11           N  
ATOM    258  CA  TYR A  32      -2.483   9.555 -40.243  1.00 43.11           C  
ATOM    259  C   TYR A  32      -1.221   9.242 -39.426  1.00 43.11           C  
ATOM    260  CB  TYR A  32      -2.951   8.415 -41.163  1.00 43.11           C  
ATOM    261  O   TYR A  32      -0.361   8.463 -39.830  1.00 43.11           O  
ATOM    262  CG  TYR A  32      -4.187   7.739 -40.623  1.00 43.11           C  
ATOM    263  CD1 TYR A  32      -4.072   6.596 -39.811  1.00 43.11           C  
ATOM    264  CD2 TYR A  32      -5.452   8.291 -40.902  1.00 43.11           C  
ATOM    265  CE1 TYR A  32      -5.230   5.989 -39.289  1.00 43.11           C  
ATOM    266  CE2 TYR A  32      -6.610   7.684 -40.385  1.00 43.11           C  
ATOM    267  OH  TYR A  32      -7.623   5.948 -39.088  1.00 43.11           O  
ATOM    268  CZ  TYR A  32      -6.501   6.532 -39.582  1.00 43.11           C  
ATOM    269  N   HIS A  33      -1.114   9.838 -38.235  1.00 47.65           N  
ATOM    270  CA  HIS A  33      -0.148   9.391 -37.229  1.00 47.65           C  
ATOM    271  C   HIS A  33      -0.853   8.434 -36.250  1.00 47.65           C  
ATOM    272  CB  HIS A  33       0.504  10.581 -36.516  1.00 47.65           C  
ATOM    273  O   HIS A  33      -1.803   8.861 -35.590  1.00 47.65           O  
ATOM    274  CG  HIS A  33       1.705  10.164 -35.702  1.00 47.65           C  
ATOM    275  CD2 HIS A  33       3.010  10.183 -36.117  1.00 47.65           C  
ATOM    276  ND1 HIS A  33       1.696   9.657 -34.420  1.00 47.65           N  
ATOM    277  CE1 HIS A  33       2.965   9.367 -34.080  1.00 47.65           C  
ATOM    278  NE2 HIS A  33       3.798   9.679 -35.079  1.00 47.65           N  
ATOM    279  N   PRO A  34      -0.397   7.177 -36.084  1.00 47.91           N  
ATOM    280  CA  PRO A  34      -1.107   6.146 -35.311  1.00 47.91           C  
ATOM    281  C   PRO A  34      -1.222   6.425 -33.801  1.00 47.91           C  
ATOM    282  CB  PRO A  34      -0.367   4.835 -35.610  1.00 47.91           C  
ATOM    283  O   PRO A  34      -1.899   5.689 -33.093  1.00 47.91           O  
ATOM    284  CG  PRO A  34       1.030   5.279 -36.041  1.00 47.91           C  
ATOM    285  CD  PRO A  34       0.777   6.614 -36.730  1.00 47.91           C  
ATOM    286  N   LEU A  35      -0.590   7.492 -33.302  1.00 38.51           N  
ATOM    287  CA  LEU A  35      -0.679   7.937 -31.904  1.00 38.51           C  
ATOM    288  C   LEU A  35      -1.430   9.266 -31.712  1.00 38.51           C  
ATOM    289  CB  LEU A  35       0.727   7.968 -31.273  1.00 38.51           C  
ATOM    290  O   LEU A  35      -1.382   9.825 -30.618  1.00 38.51           O  
ATOM    291  CG  LEU A  35       1.406   6.592 -31.149  1.00 38.51           C  
ATOM    292  CD1 LEU A  35       2.863   6.784 -30.730  1.00 38.51           C  
ATOM    293  CD2 LEU A  35       0.719   5.711 -30.104  1.00 38.51           C  
ATOM    294  N   LYS A  36      -2.116   9.808 -32.732  1.00 43.49           N  
ATOM    295  CA  LYS A  36      -3.031  10.932 -32.481  1.00 43.49           C  
ATOM    296  C   LYS A  36      -4.320  10.396 -31.832  1.00 43.49           C  
ATOM    297  CB  LYS A  36      -3.317  11.770 -33.736  1.00 43.49           C  
ATOM    298  O   LYS A  36      -4.976   9.546 -32.431  1.00 43.49           O  
ATOM    299  CG  LYS A  36      -2.314  12.930 -33.873  1.00 43.49           C  
ATOM    300  CD  LYS A  36      -2.705  13.844 -35.042  1.00 43.49           C  
ATOM    301  CE  LYS A  36      -1.742  15.031 -35.187  1.00 43.49           C  
ATOM    302  NZ  LYS A  36      -2.066  15.837 -36.396  1.00 43.49           N  
ATOM    303  N   PRO A  37      -4.686  10.865 -30.626  1.00 43.71           N  
ATOM    304  CA  PRO A  37      -5.907  10.442 -29.955  1.00 43.71           C  
ATOM    305  C   PRO A  37      -7.128  10.814 -30.800  1.00 43.71           C  
ATOM    306  CB  PRO A  37      -5.891  11.123 -28.581  1.00 43.71           C  
ATOM    307  O   PRO A  37      -7.229  11.934 -31.300  1.00 43.71           O  
ATOM    308  CG  PRO A  37      -4.976  12.330 -28.774  1.00 43.71           C  
ATOM    309  CD  PRO A  37      -3.988  11.865 -29.834  1.00 43.71           C  
ATOM    310  N   ILE A  38      -8.040   9.855 -30.962  1.00 44.70           N  
ATOM    311  CA  ILE A  38      -9.303  10.012 -31.685  1.00 44.70           C  
ATOM    312  C   ILE A  38     -10.146  11.048 -30.934  1.00 44.70           C  
ATOM    313  CB  ILE A  38     -10.017   8.640 -31.814  1.00 44.70           C  
ATOM    314  O   ILE A  38     -10.800  10.741 -29.938  1.00 44.70           O  
ATOM    315  CG1 ILE A  38      -9.156   7.643 -32.631  1.00 44.70           C  
ATOM    316  CG2 ILE A  38     -11.405   8.787 -32.469  1.00 44.70           C  
ATOM    317  CD1 ILE A  38      -9.657   6.193 -32.578  1.00 44.70           C  
ATOM    318  N   THR A  39     -10.131  12.295 -31.393  1.00 40.67           N  
ATOM    319  CA  THR A  39     -11.066  13.325 -30.945  1.00 40.67           C  
ATOM    320  C   THR A  39     -12.409  13.084 -31.622  1.00 40.67           C  
ATOM    321  CB  THR A  39     -10.533  14.749 -31.191  1.00 40.67           C  
ATOM    322  O   THR A  39     -12.678  13.559 -32.725  1.00 40.67           O  
ATOM    323  CG2 THR A  39      -9.821  15.283 -29.949  1.00 40.67           C  
ATOM    324  OG1 THR A  39      -9.595  14.792 -32.245  1.00 40.67           O  
ATOM    325  N   VAL A  40     -13.265  12.314 -30.947  1.00 35.64           N  
ATOM    326  CA  VAL A  40     -14.679  12.172 -31.307  1.00 35.64           C  
ATOM    327  C   VAL A  40     -15.338  13.538 -31.131  1.00 35.64           C  
ATOM    328  CB  VAL A  40     -15.379  11.085 -30.464  1.00 35.64           C  
ATOM    329  O   VAL A  40     -15.658  13.962 -30.025  1.00 35.64           O  
ATOM    330  CG1 VAL A  40     -16.839  10.904 -30.900  1.00 35.64           C  
ATOM    331  CG2 VAL A  40     -14.675   9.729 -30.608  1.00 35.64           C  
ATOM    332  N   THR A  41     -15.494  14.269 -32.230  1.00 34.12           N  
ATOM    333  CA  THR A  41     -16.281  15.500 -32.263  1.00 34.12           C  
ATOM    334  C   THR A  41     -17.734  15.125 -32.522  1.00 34.12           C  
ATOM    335  CB  THR A  41     -15.733  16.528 -33.270  1.00 34.12           C  
ATOM    336  O   THR A  41     -18.123  14.768 -33.633  1.00 34.12           O  
ATOM    337  CG2 THR A  41     -14.699  17.439 -32.607  1.00 34.12           C  
ATOM    338  OG1 THR A  41     -15.076  15.925 -34.362  1.00 34.12           O  
ATOM    339  N   GLU A  42     -18.544  15.176 -31.463  1.00 28.70           N  
ATOM    340  CA  GLU A  42     -19.997  15.040 -31.539  1.00 28.70           C  
ATOM    341  C   GLU A  42     -20.581  16.138 -32.437  1.00 28.70           C  
ATOM    342  CB  GLU A  42     -20.632  15.133 -30.146  1.00 28.70           C  
ATOM    343  O   GLU A  42     -20.680  17.315 -32.075  1.00 28.70           O  
ATOM    344  CG  GLU A  42     -20.490  13.858 -29.306  1.00 28.70           C  
ATOM    345  CD  GLU A  42     -21.316  13.952 -28.012  1.00 28.70           C  
ATOM    346  OE1 GLU A  42     -21.732  12.883 -27.518  1.00 28.70           O  
ATOM    347  OE2 GLU A  42     -21.568  15.095 -27.555  1.00 28.70           O  
ATOM    348  N   SER A  43     -20.992  15.747 -33.639  1.00 28.58           N  
ATOM    349  CA  SER A  43     -21.681  16.616 -34.582  1.00 28.58           C  
ATOM    350  C   SER A  43     -23.146  16.762 -34.167  1.00 28.58           C  
ATOM    351  CB  SER A  43     -21.472  16.144 -36.029  1.00 28.58           C  
ATOM    352  O   SER A  43     -24.035  16.005 -34.553  1.00 28.58           O  
ATOM    353  OG  SER A  43     -21.335  14.741 -36.134  1.00 28.58           O  
ATOM    354  N   LYS A  44     -23.404  17.800 -33.366  1.00 26.84           N  
ATOM    355  CA  LYS A  44     -24.740  18.314 -33.046  1.00 26.84           C  
ATOM    356  C   LYS A  44     -25.491  18.671 -34.332  1.00 26.84           C  
ATOM    357  CB  LYS A  44     -24.607  19.566 -32.153  1.00 26.84           C  
ATOM    358  O   LYS A  44     -25.315  19.763 -34.866  1.00 26.84           O  
ATOM    359  CG  LYS A  44     -24.119  19.255 -30.733  1.00 26.84           C  
ATOM    360  CD  LYS A  44     -23.977  20.540 -29.904  1.00 26.84           C  
ATOM    361  CE  LYS A  44     -23.549  20.165 -28.479  1.00 26.84           C  
ATOM    362  NZ  LYS A  44     -23.243  21.353 -27.641  1.00 26.84           N  
ATOM    363  N   THR A  45     -26.389  17.807 -34.803  1.00 28.04           N  
ATOM    364  CA  THR A  45     -27.384  18.193 -35.812  1.00 28.04           C  
ATOM    365  C   THR A  45     -28.806  17.776 -35.438  1.00 28.04           C  
ATOM    366  CB  THR A  45     -27.019  17.792 -37.252  1.00 28.04           C  
ATOM    367  O   THR A  45     -29.163  16.610 -35.359  1.00 28.04           O  
ATOM    368  CG2 THR A  45     -26.081  18.809 -37.906  1.00 28.04           C  
ATOM    369  OG1 THR A  45     -26.403  16.536 -37.333  1.00 28.04           O  
ATOM    370  N   LYS A  46     -29.614  18.831 -35.274  1.00 26.30           N  
ATOM    371  CA  LYS A  46     -31.054  18.950 -35.542  1.00 26.30           C  
ATOM    372  C   LYS A  46     -32.031  18.152 -34.669  1.00 26.30           C  
ATOM    373  CB  LYS A  46     -31.305  18.827 -37.055  1.00 26.30           C  
ATOM    374  O   LYS A  46     -32.585  17.128 -35.046  1.00 26.30           O  
ATOM    375  CG  LYS A  46     -30.788  20.085 -37.778  1.00 26.30           C  
ATOM    376  CD  LYS A  46     -30.993  20.002 -39.293  1.00 26.30           C  
ATOM    377  CE  LYS A  46     -30.608  21.339 -39.943  1.00 26.30           C  
ATOM    378  NZ  LYS A  46     -30.692  21.273 -41.425  1.00 26.30           N  
ATOM    379  N   LYS A  47     -32.390  18.827 -33.568  1.00 24.64           N  
ATOM    380  CA  LYS A  47     -33.733  18.859 -32.964  1.00 24.64           C  
ATOM    381  C   LYS A  47     -34.835  18.813 -34.036  1.00 24.64           C  
ATOM    382  CB  LYS A  47     -33.896  20.190 -32.189  1.00 24.64           C  
ATOM    383  O   LYS A  47     -35.014  19.786 -34.769  1.00 24.64           O  
ATOM    384  CG  LYS A  47     -33.248  20.231 -30.798  1.00 24.64           C  
ATOM    385  CD  LYS A  47     -33.406  21.625 -30.161  1.00 24.64           C  
ATOM    386  CE  LYS A  47     -32.988  21.597 -28.683  1.00 24.64           C  
ATOM    387  NZ  LYS A  47     -33.047  22.941 -28.047  1.00 24.64           N  
ATOM    388  N   VAL A  48     -35.630  17.746 -34.050  1.00 28.98           N  
ATOM    389  CA  VAL A  48     -36.982  17.752 -34.622  1.00 28.98           C  
ATOM    390  C   VAL A  48     -37.964  17.810 -33.457  1.00 28.98           C  
ATOM    391  CB  VAL A  48     -37.227  16.568 -35.578  1.00 28.98           C  
ATOM    392  O   VAL A  48     -38.154  16.848 -32.720  1.00 28.98           O  
ATOM    393  CG1 VAL A  48     -38.683  16.524 -36.066  1.00 28.98           C  
ATOM    394  CG2 VAL A  48     -36.328  16.705 -36.815  1.00 28.98           C  
ATOM    395  N   ASN A  49     -38.549  18.993 -33.279  1.00 24.35           N  
ATOM    396  CA  ASN A  49     -39.678  19.246 -32.393  1.00 24.35           C  
ATOM    397  C   ASN A  49     -40.888  18.423 -32.857  1.00 24.35           C  
ATOM    398  CB  ASN A  49     -40.036  20.751 -32.476  1.00 24.35           C  
ATOM    399  O   ASN A  49     -41.426  18.686 -33.932  1.00 24.35           O  
ATOM    400  CG  ASN A  49     -39.403  21.638 -31.425  1.00 24.35           C  
ATOM    401  ND2 ASN A  49     -39.415  22.934 -31.641  1.00 24.35           N  
ATOM    402  OD1 ASN A  49     -38.939  21.208 -30.389  1.00 24.35           O  
ATOM    403  N   ARG A  50     -41.393  17.517 -32.018  1.00 26.72           N  
ATOM    404  CA  ARG A  50     -42.782  17.052 -32.105  1.00 26.72           C  
ATOM    405  C   ARG A  50     -43.478  17.357 -30.782  1.00 26.72           C  
ATOM    406  CB  ARG A  50     -42.863  15.578 -32.554  1.00 26.72           C  
ATOM    407  O   ARG A  50     -43.263  16.689 -29.780  1.00 26.72           O  
ATOM    408  CG  ARG A  50     -43.643  15.461 -33.876  1.00 26.72           C  
ATOM    409  CD  ARG A  50     -43.727  14.008 -34.358  1.00 26.72           C  
ATOM    410  NE  ARG A  50     -44.496  13.892 -35.615  1.00 26.72           N  
ATOM    411  NH1 ARG A  50     -44.134  11.653 -35.982  1.00 26.72           N  
ATOM    412  NH2 ARG A  50     -45.380  12.813 -37.421  1.00 26.72           N  
ATOM    413  CZ  ARG A  50     -44.666  12.792 -36.331  1.00 26.72           C  
ATOM    414  N   LYS A  51     -44.273  18.429 -30.806  1.00 25.11           N  
ATOM    415  CA  LYS A  51     -45.267  18.776 -29.789  1.00 25.11           C  
ATOM    416  C   LYS A  51     -46.439  17.800 -29.937  1.00 25.11           C  
ATOM    417  CB  LYS A  51     -45.743  20.228 -30.006  1.00 25.11           C  
ATOM    418  O   LYS A  51     -47.011  17.719 -31.020  1.00 25.11           O  
ATOM    419  CG  LYS A  51     -44.692  21.303 -29.671  1.00 25.11           C  
ATOM    420  CD  LYS A  51     -45.251  22.708 -29.960  1.00 25.11           C  
ATOM    421  CE  LYS A  51     -44.288  23.809 -29.490  1.00 25.11           C  
ATOM    422  NZ  LYS A  51     -44.839  25.167 -29.747  1.00 25.11           N  
ATOM    423  N   GLY A  52     -46.767  17.066 -28.878  1.00 25.76           N  
ATOM    424  CA  GLY A  52     -47.939  16.195 -28.784  1.00 25.76           C  
ATOM    425  C   GLY A  52     -48.652  16.474 -27.467  1.00 25.76           C  
ATOM    426  O   GLY A  52     -48.016  16.493 -26.420  1.00 25.76           O  
ATOM    427  N   SER A  53     -49.934  16.798 -27.571  1.00 26.70           N  
ATOM    428  CA  SER A  53     -50.748  17.508 -26.592  1.00 26.70           C  
ATOM    429  C   SER A  53     -51.117  16.732 -25.326  1.00 26.70           C  
ATOM    430  CB  SER A  53     -52.040  17.950 -27.283  1.00 26.70           C  
ATOM    431  O   SER A  53     -51.282  15.518 -25.319  1.00 26.70           O  
ATOM    432  OG  SER A  53     -51.741  18.759 -28.409  1.00 26.70           O  
ATOM    433  N   THR A  54     -51.334  17.522 -24.281  1.00 22.78           N  
ATOM    434  CA  THR A  54     -52.047  17.257 -23.029  1.00 22.78           C  
ATOM    435  C   THR A  54     -53.550  17.022 -23.233  1.00 22.78           C  
ATOM    436  CB  THR A  54     -51.925  18.535 -22.174  1.00 22.78           C  
ATOM    437  O   THR A  54     -54.181  17.762 -23.986  1.00 22.78           O  
ATOM    438  CG2 THR A  54     -50.522  18.728 -21.602  1.00 22.78           C  
ATOM    439  OG1 THR A  54     -52.191  19.671 -22.982  1.00 22.78           O  
ATOM    440  N   SER A  55     -54.136  16.062 -22.512  1.00 25.18           N  
ATOM    441  CA  SER A  55     -55.527  16.048 -21.985  1.00 25.18           C  
ATOM    442  C   SER A  55     -55.721  14.722 -21.226  1.00 25.18           C  
ATOM    443  CB  SER A  55     -56.618  16.205 -23.067  1.00 25.18           C  
ATOM    444  O   SER A  55     -55.501  13.657 -21.784  1.00 25.18           O  
ATOM    445  OG  SER A  55     -56.182  15.853 -24.364  1.00 25.18           O  
ATOM    446  N   SER A  56     -55.824  14.699 -19.893  1.00 22.77           N  
ATOM    447  CA  SER A  56     -57.028  14.927 -19.075  1.00 22.77           C  
ATOM    448  C   SER A  56     -58.220  14.055 -19.480  1.00 22.77           C  
ATOM    449  CB  SER A  56     -57.442  16.407 -18.974  1.00 22.77           C  
ATOM    450  O   SER A  56     -58.884  14.375 -20.459  1.00 22.77           O  
ATOM    451  OG  SER A  56     -57.944  16.903 -20.198  1.00 22.77           O  
ATOM    452  N   THR A  57     -58.563  13.029 -18.697  1.00 24.91           N  
ATOM    453  CA  THR A  57     -59.817  12.993 -17.915  1.00 24.91           C  
ATOM    454  C   THR A  57     -59.969  11.693 -17.124  1.00 24.91           C  
ATOM    455  CB  THR A  57     -61.140  13.235 -18.680  1.00 24.91           C  
ATOM    456  O   THR A  57     -59.646  10.597 -17.563  1.00 24.91           O  
ATOM    457  CG2 THR A  57     -61.612  14.677 -18.477  1.00 24.91           C  
ATOM    458  OG1 THR A  57     -61.056  12.998 -20.058  1.00 24.91           O  
ATOM    459  N   SER A  58     -60.459  11.903 -15.914  1.00 21.56           N  
ATOM    460  CA  SER A  58     -60.984  10.989 -14.912  1.00 21.56           C  
ATOM    461  C   SER A  58     -62.125  10.093 -15.402  1.00 21.56           C  
ATOM    462  CB  SER A  58     -61.578  11.915 -13.837  1.00 21.56           C  
ATOM    463  O   SER A  58     -63.051  10.577 -16.048  1.00 21.56           O  
ATOM    464  OG  SER A  58     -62.337  12.949 -14.461  1.00 21.56           O  
ATOM    465  N   SER A  59     -62.157   8.850 -14.922  1.00 25.70           N  
ATOM    466  CA  SER A  59     -63.399   8.090 -14.758  1.00 25.70           C  
ATOM    467  C   SER A  59     -63.333   7.270 -13.472  1.00 25.70           C  
ATOM    468  CB  SER A  59     -63.714   7.222 -15.980  1.00 25.70           C  
ATOM    469  O   SER A  59     -62.677   6.234 -13.388  1.00 25.70           O  
ATOM    470  OG  SER A  59     -62.665   6.317 -16.241  1.00 25.70           O  
ATOM    471  N   SER A  60     -64.017   7.784 -12.459  1.00 21.90           N  
ATOM    472  CA  SER A  60     -64.474   7.071 -11.276  1.00 21.90           C  
ATOM    473  C   SER A  60     -65.425   5.941 -11.674  1.00 21.90           C  
ATOM    474  CB  SER A  60     -65.242   8.082 -10.410  1.00 21.90           C  
ATOM    475  O   SER A  60     -66.422   6.194 -12.348  1.00 21.90           O  
ATOM    476  OG  SER A  60     -66.133   8.834 -11.224  1.00 21.90           O  
ATOM    477  N   SER A  61     -65.170   4.722 -11.207  1.00 25.68           N  
ATOM    478  CA  SER A  61     -66.211   3.705 -11.066  1.00 25.68           C  
ATOM    479  C   SER A  61     -66.184   3.195  -9.630  1.00 25.68           C  
ATOM    480  CB  SER A  61     -66.128   2.599 -12.124  1.00 25.68           C  
ATOM    481  O   SER A  61     -65.232   2.586  -9.155  1.00 25.68           O  
ATOM    482  OG  SER A  61     -64.836   2.045 -12.223  1.00 25.68           O  
ATOM    483  N   SER A  62     -67.230   3.575  -8.911  1.00 23.38           N  
ATOM    484  CA  SER A  62     -67.594   3.091  -7.595  1.00 23.38           C  
ATOM    485  C   SER A  62     -68.206   1.700  -7.742  1.00 23.38           C  
ATOM    486  CB  SER A  62     -68.628   4.071  -7.020  1.00 23.38           C  
ATOM    487  O   SER A  62     -69.324   1.576  -8.238  1.00 23.38           O  
ATOM    488  OG  SER A  62     -69.656   4.299  -7.973  1.00 23.38           O  
ATOM    489  N   SER A  63     -67.509   0.660  -7.298  1.00 26.65           N  
ATOM    490  CA  SER A  63     -68.140  -0.619  -6.975  1.00 26.65           C  
ATOM    491  C   SER A  63     -68.075  -0.800  -5.467  1.00 26.65           C  
ATOM    492  CB  SER A  63     -67.522  -1.786  -7.746  1.00 26.65           C  
ATOM    493  O   SER A  63     -67.015  -1.043  -4.894  1.00 26.65           O  
ATOM    494  OG  SER A  63     -66.148  -1.909  -7.456  1.00 26.65           O  
ATOM    495  N   SER A  64     -69.225  -0.620  -4.833  1.00 27.52           N  
ATOM    496  CA  SER A  64     -69.515  -1.022  -3.465  1.00 27.52           C  
ATOM    497  C   SER A  64     -69.290  -2.527  -3.327  1.00 27.52           C  
ATOM    498  CB  SER A  64     -70.988  -0.684  -3.194  1.00 27.52           C  
ATOM    499  O   SER A  64     -70.098  -3.314  -3.821  1.00 27.52           O  
ATOM    500  OG  SER A  64     -71.795  -1.144  -4.269  1.00 27.52           O  
ATOM    501  N   VAL A  65     -68.196  -2.931  -2.687  1.00 31.86           N  
ATOM    502  CA  VAL A  65     -67.971  -4.328  -2.307  1.00 31.86           C  
ATOM    503  C   VAL A  65     -68.110  -4.410  -0.795  1.00 31.86           C  
ATOM    504  CB  VAL A  65     -66.642  -4.907  -2.824  1.00 31.86           C  
ATOM    505  O   VAL A  65     -67.483  -3.653  -0.058  1.00 31.86           O  
ATOM    506  CG1 VAL A  65     -66.716  -6.440  -2.818  1.00 31.86           C  
ATOM    507  CG2 VAL A  65     -66.332  -4.464  -4.261  1.00 31.86           C  
ATOM    508  N   VAL A  66     -69.033  -5.267  -0.378  1.00 32.36           N  
ATOM    509  CA  VAL A  66     -69.475  -5.487   0.998  1.00 32.36           C  
ATOM    510  C   VAL A  66     -68.293  -5.885   1.887  1.00 32.36           C  
ATOM    511  CB  VAL A  66     -70.583  -6.561   0.976  1.00 32.36           C  
ATOM    512  O   VAL A  66     -67.456  -6.695   1.494  1.00 32.36           O  
ATOM    513  CG1 VAL A  66     -71.104  -6.923   2.368  1.00 32.36           C  
ATOM    514  CG2 VAL A  66     -71.783  -6.076   0.140  1.00 32.36           C  
ATOM    515  N   ASP A  67     -68.244  -5.288   3.078  1.00 37.35           N  
ATOM    516  CA  ASP A  67     -67.227  -5.493   4.110  1.00 37.35           C  
ATOM    517  C   ASP A  67     -67.194  -6.967   4.585  1.00 37.35           C  
ATOM    518  CB  ASP A  67     -67.536  -4.525   5.266  1.00 37.35           C  
ATOM    519  O   ASP A  67     -68.179  -7.455   5.163  1.00 37.35           O  
ATOM    520  CG  ASP A  67     -66.558  -4.603   6.444  1.00 37.35           C  
ATOM    521  OD1 ASP A  67     -65.571  -5.372   6.362  1.00 37.35           O  
ATOM    522  OD2 ASP A  67     -66.815  -3.886   7.434  1.00 37.35           O  
ATOM    523  N   PRO A  68     -66.081  -7.696   4.362  1.00 37.64           N  
ATOM    524  CA  PRO A  68     -65.971  -9.119   4.673  1.00 37.64           C  
ATOM    525  C   PRO A  68     -65.960  -9.423   6.179  1.00 37.64           C  
ATOM    526  CB  PRO A  68     -64.696  -9.589   3.962  1.00 37.64           C  
ATOM    527  O   PRO A  68     -66.115 -10.586   6.560  1.00 37.64           O  
ATOM    528  CG  PRO A  68     -63.833  -8.332   3.891  1.00 37.64           C  
ATOM    529  CD  PRO A  68     -64.855  -7.213   3.743  1.00 37.64           C  
ATOM    530  N   LEU A  69     -65.855  -8.414   7.054  1.00 37.98           N  
ATOM    531  CA  LEU A  69     -65.911  -8.615   8.507  1.00 37.98           C  
ATOM    532  C   LEU A  69     -67.286  -9.067   9.014  1.00 37.98           C  
ATOM    533  CB  LEU A  69     -65.452  -7.328   9.212  1.00 37.98           C  
ATOM    534  O   LEU A  69     -67.366  -9.653  10.091  1.00 37.98           O  
ATOM    535  CG  LEU A  69     -63.919  -7.209   9.245  1.00 37.98           C  
ATOM    536  CD1 LEU A  69     -63.492  -5.760   9.455  1.00 37.98           C  
ATOM    537  CD2 LEU A  69     -63.331  -8.048  10.387  1.00 37.98           C  
ATOM    538  N   SER A  70     -68.356  -8.872   8.238  1.00 44.06           N  
ATOM    539  CA  SER A  70     -69.694  -9.337   8.630  1.00 44.06           C  
ATOM    540  C   SER A  70     -69.905 -10.851   8.480  1.00 44.06           C  
ATOM    541  CB  SER A  70     -70.779  -8.539   7.902  1.00 44.06           C  
ATOM    542  O   SER A  70     -70.829 -11.386   9.082  1.00 44.06           O  
ATOM    543  OG  SER A  70     -70.691  -8.689   6.497  1.00 44.06           O  
ATOM    544  N   SER A  71     -69.033 -11.566   7.758  1.00 36.71           N  
ATOM    545  CA  SER A  71     -69.187 -13.015   7.511  1.00 36.71           C  
ATOM    546  C   SER A  71     -68.416 -13.925   8.478  1.00 36.71           C  
ATOM    547  CB  SER A  71     -68.843 -13.339   6.055  1.00 36.71           C  
ATOM    548  O   SER A  71     -68.626 -15.133   8.491  1.00 36.71           O  
ATOM    549  OG  SER A  71     -67.468 -13.129   5.774  1.00 36.71           O  
ATOM    550  N   VAL A  72     -67.545 -13.368   9.326  1.00 45.03           N  
ATOM    551  CA  VAL A  72     -66.691 -14.161  10.237  1.00 45.03           C  
ATOM    552  C   VAL A  72     -67.416 -14.547  11.538  1.00 45.03           C  
ATOM    553  CB  VAL A  72     -65.351 -13.430  10.479  1.00 45.03           C  
ATOM    554  O   VAL A  72     -66.966 -15.434  12.260  1.00 45.03           O  
ATOM    555  CG1 VAL A  72     -64.380 -14.193  11.392  1.00 45.03           C  
ATOM    556  CG2 VAL A  72     -64.613 -13.204   9.148  1.00 45.03           C  
ATOM    557  N   LEU A  73     -68.561 -13.925  11.837  1.00 42.20           N  
ATOM    558  CA  LEU A  73     -69.321 -14.197  13.064  1.00 42.20           C  
ATOM    559  C   LEU A  73     -70.190 -15.464  13.013  1.00 42.20           C  
ATOM    560  CB  LEU A  73     -70.128 -12.944  13.454  1.00 42.20           C  
ATOM    561  O   LEU A  73     -70.639 -15.897  14.070  1.00 42.20           O  
ATOM    562  CG  LEU A  73     -69.279 -11.917  14.228  1.00 42.20           C  
ATOM    563  CD1 LEU A  73     -69.955 -10.547  14.212  1.00 42.20           C  
ATOM    564  CD2 LEU A  73     -69.087 -12.326  15.694  1.00 42.20           C  
ATOM    565  N   ASP A  74     -70.363 -16.103  11.853  1.00 42.34           N  
ATOM    566  CA  ASP A  74     -71.269 -17.258  11.718  1.00 42.34           C  
ATOM    567  C   ASP A  74     -70.614 -18.637  11.911  1.00 42.34           C  
ATOM    568  CB  ASP A  74     -72.127 -17.127  10.443  1.00 42.34           C  
ATOM    569  O   ASP A  74     -71.236 -19.667  11.668  1.00 42.34           O  
ATOM    570  CG  ASP A  74     -73.476 -16.423  10.677  1.00 42.34           C  
ATOM    571  OD1 ASP A  74     -73.807 -16.089  11.839  1.00 42.34           O  
ATOM    572  OD2 ASP A  74     -74.190 -16.226   9.670  1.00 42.34           O  
ATOM    573  N   GLY A  75     -69.383 -18.698  12.434  1.00 38.44           N  
ATOM    574  CA  GLY A  75     -68.849 -19.927  13.043  1.00 38.44           C  
ATOM    575  C   GLY A  75     -68.715 -21.143  12.112  1.00 38.44           C  
ATOM    576  O   GLY A  75     -68.529 -22.261  12.592  1.00 38.44           O  
ATOM    577  N   THR A  76     -68.793 -20.950  10.796  1.00 37.04           N  
ATOM    578  CA  THR A  76     -68.629 -22.010   9.798  1.00 37.04           C  
ATOM    579  C   THR A  76     -67.164 -22.404   9.644  1.00 37.04           C  
ATOM    580  CB  THR A  76     -69.224 -21.607   8.441  1.00 37.04           C  
ATOM    581  O   THR A  76     -66.300 -21.562   9.395  1.00 37.04           O  
ATOM    582  CG2 THR A  76     -70.724 -21.886   8.400  1.00 37.04           C  
ATOM    583  OG1 THR A  76     -69.035 -20.232   8.189  1.00 37.04           O  
ATOM    584  N   ASP A  77     -66.890 -23.702   9.786  1.00 47.93           N  
ATOM    585  CA  ASP A  77     -65.549 -24.272   9.689  1.00 47.93           C  
ATOM    586  C   ASP A  77     -65.013 -24.273   8.232  1.00 47.93           C  
ATOM    587  CB  ASP A  77     -65.506 -25.657  10.374  1.00 47.93           C  
ATOM    588  O   ASP A  77     -65.781 -24.447   7.277  1.00 47.93           O  
ATOM    589  CG  ASP A  77     -65.231 -26.808   9.402  1.00 47.93           C  
ATOM    590  OD1 ASP A  77     -64.060 -26.920   8.970  1.00 47.93           O  
ATOM    591  OD2 ASP A  77     -66.185 -27.537   9.061  1.00 47.93           O  
ATOM    592  N   PRO A  78     -63.689 -24.102   8.043  1.00 37.17           N  
ATOM    593  CA  PRO A  78     -63.049 -23.942   6.737  1.00 37.17           C  
ATOM    594  C   PRO A  78     -63.191 -25.128   5.763  1.00 37.17           C  
ATOM    595  CB  PRO A  78     -61.581 -23.614   7.046  1.00 37.17           C  
ATOM    596  O   PRO A  78     -63.037 -24.914   4.557  1.00 37.17           O  
ATOM    597  CG  PRO A  78     -61.357 -24.137   8.463  1.00 37.17           C  
ATOM    598  CD  PRO A  78     -62.718 -23.961   9.114  1.00 37.17           C  
ATOM    599  N   LEU A  79     -63.530 -26.348   6.207  1.00 37.82           N  
ATOM    600  CA  LEU A  79     -63.832 -27.463   5.292  1.00 37.82           C  
ATOM    601  C   LEU A  79     -65.082 -27.199   4.443  1.00 37.82           C  
ATOM    602  CB  LEU A  79     -64.003 -28.781   6.077  1.00 37.82           C  
ATOM    603  O   LEU A  79     -65.112 -27.553   3.262  1.00 37.82           O  
ATOM    604  CG  LEU A  79     -62.726 -29.645   6.110  1.00 37.82           C  
ATOM    605  CD1 LEU A  79     -62.239 -29.885   7.537  1.00 37.82           C  
ATOM    606  CD2 LEU A  79     -62.982 -31.006   5.454  1.00 37.82           C  
ATOM    607  N   SER A  80     -66.092 -26.537   5.010  1.00 46.41           N  
ATOM    608  CA  SER A  80     -67.357 -26.282   4.310  1.00 46.41           C  
ATOM    609  C   SER A  80     -67.211 -25.237   3.196  1.00 46.41           C  
ATOM    610  CB  SER A  80     -68.436 -25.874   5.316  1.00 46.41           C  
ATOM    611  O   SER A  80     -67.913 -25.298   2.188  1.00 46.41           O  
ATOM    612  OG  SER A  80     -68.707 -26.951   6.196  1.00 46.41           O  
ATOM    613  N   MET A  81     -66.248 -24.317   3.320  1.00 45.23           N  
ATOM    614  CA  MET A  81     -66.002 -23.270   2.320  1.00 45.23           C  
ATOM    615  C   MET A  81     -65.269 -23.795   1.075  1.00 45.23           C  
ATOM    616  CB  MET A  81     -65.231 -22.115   2.981  1.00 45.23           C  
ATOM    617  O   MET A  81     -65.564 -23.377  -0.047  1.00 45.23           O  
ATOM    618  CG  MET A  81     -65.947 -20.780   2.767  1.00 45.23           C  
ATOM    619  SD  MET A  81     -65.137 -19.367   3.563  1.00 45.23           S  
ATOM    620  CE  MET A  81     -63.628 -19.247   2.567  1.00 45.23           C  
ATOM    621  N   PHE A  82     -64.350 -24.750   1.252  1.00 41.63           N  
ATOM    622  CA  PHE A  82     -63.671 -25.396   0.124  1.00 41.63           C  
ATOM    623  C   PHE A  82     -64.609 -26.312  -0.665  1.00 41.63           C  
ATOM    624  CB  PHE A  82     -62.426 -26.148   0.612  1.00 41.63           C  
ATOM    625  O   PHE A  82     -64.536 -26.350  -1.890  1.00 41.63           O  
ATOM    626  CG  PHE A  82     -61.161 -25.330   0.464  1.00 41.63           C  
ATOM    627  CD1 PHE A  82     -60.523 -25.262  -0.789  1.00 41.63           C  
ATOM    628  CD2 PHE A  82     -60.642 -24.608   1.554  1.00 41.63           C  
ATOM    629  CE1 PHE A  82     -59.363 -24.486  -0.951  1.00 41.63           C  
ATOM    630  CE2 PHE A  82     -59.481 -23.830   1.391  1.00 41.63           C  
ATOM    631  CZ  PHE A  82     -58.841 -23.771   0.140  1.00 41.63           C  
ATOM    632  N   ALA A  83     -65.532 -27.002   0.012  1.00 44.39           N  
ATOM    633  CA  ALA A  83     -66.521 -27.837  -0.666  1.00 44.39           C  
ATOM    634  C   ALA A  83     -67.549 -27.011  -1.465  1.00 44.39           C  
ATOM    635  CB  ALA A  83     -67.185 -28.735   0.381  1.00 44.39           C  
ATOM    636  O   ALA A  83     -68.000 -27.453  -2.518  1.00 44.39           O  
ATOM    637  N   ALA A  84     -67.892 -25.800  -1.008  1.00 45.55           N  
ATOM    638  CA  ALA A  84     -68.907 -24.966  -1.656  1.00 45.55           C  
ATOM    639  C   ALA A  84     -68.423 -24.223  -2.917  1.00 45.55           C  
ATOM    640  CB  ALA A  84     -69.464 -23.996  -0.609  1.00 45.55           C  
ATOM    641  O   ALA A  84     -69.246 -23.726  -3.679  1.00 45.55           O  
ATOM    642  N   THR A  85     -67.112 -24.136  -3.162  1.00 40.36           N  
ATOM    643  CA  THR A  85     -66.558 -23.400  -4.318  1.00 40.36           C  
ATOM    644  C   THR A  85     -66.180 -24.293  -5.503  1.00 40.36           C  
ATOM    645  CB  THR A  85     -65.418 -22.460  -3.899  1.00 40.36           C  
ATOM    646  O   THR A  85     -65.701 -23.803  -6.524  1.00 40.36           O  
ATOM    647  CG2 THR A  85     -65.960 -21.258  -3.124  1.00 40.36           C  
ATOM    648  OG1 THR A  85     -64.497 -23.102  -3.048  1.00 40.36           O  
ATOM    649  N   ALA A  86     -66.462 -25.595  -5.421  1.00 33.25           N  
ATOM    650  CA  ALA A  86     -66.275 -26.532  -6.520  1.00 33.25           C  
ATOM    651  C   ALA A  86     -67.497 -26.543  -7.459  1.00 33.25           C  
ATOM    652  CB  ALA A  86     -65.935 -27.907  -5.927  1.00 33.25           C  
ATOM    653  O   ALA A  86     -68.255 -27.509  -7.472  1.00 33.25           O  
ATOM    654  N   ASP A  87     -67.691 -25.487  -8.256  1.00 37.89           N  
ATOM    655  CA  ASP A  87     -68.548 -25.567  -9.449  1.00 37.89           C  
ATOM    656  C   ASP A  87     -67.663 -25.694 -10.708  1.00 37.89           C  
ATOM    657  CB  ASP A  87     -69.566 -24.420  -9.534  1.00 37.89           C  
ATOM    658  O   ASP A  87     -67.048 -24.711 -11.142  1.00 37.89           O  
ATOM    659  CG  ASP A  87     -70.675 -24.730 -10.557  1.00 37.89           C  
ATOM    660  OD1 ASP A  87     -70.504 -25.685 -11.357  1.00 37.89           O  
ATOM    661  OD2 ASP A  87     -71.682 -23.991 -10.555  1.00 37.89           O  
ATOM    662  N   PRO A  88     -67.537 -26.900 -11.300  1.00 34.88           N  
ATOM    663  CA  PRO A  88     -66.635 -27.157 -12.424  1.00 34.88           C  
ATOM    664  C   PRO A  88     -67.006 -26.413 -13.716  1.00 34.88           C  
ATOM    665  CB  PRO A  88     -66.659 -28.677 -12.639  1.00 34.88           C  
ATOM    666  O   PRO A  88     -66.223 -26.421 -14.667  1.00 34.88           O  
ATOM    667  CG  PRO A  88     -67.220 -29.243 -11.339  1.00 34.88           C  
ATOM    668  CD  PRO A  88     -68.157 -28.143 -10.871  1.00 34.88           C  
ATOM    669  N   ALA A  89     -68.173 -25.765 -13.788  1.00 38.29           N  
ATOM    670  CA  ALA A  89     -68.644 -25.129 -15.017  1.00 38.29           C  
ATOM    671  C   ALA A  89     -67.962 -23.781 -15.334  1.00 38.29           C  
ATOM    672  CB  ALA A  89     -70.167 -25.011 -14.929  1.00 38.29           C  
ATOM    673  O   ALA A  89     -67.916 -23.383 -16.498  1.00 38.29           O  
ATOM    674  N   ALA A  90     -67.381 -23.086 -14.348  1.00 37.36           N  
ATOM    675  CA  ALA A  90     -66.804 -21.754 -14.571  1.00 37.36           C  
ATOM    676  C   ALA A  90     -65.384 -21.768 -15.177  1.00 37.36           C  
ATOM    677  CB  ALA A  90     -66.869 -20.970 -13.257  1.00 37.36           C  
ATOM    678  O   ALA A  90     -64.954 -20.774 -15.762  1.00 37.36           O  
ATOM    679  N   LEU A  91     -64.653 -22.887 -15.093  1.00 37.58           N  
ATOM    680  CA  LEU A  91     -63.265 -22.964 -15.578  1.00 37.58           C  
ATOM    681  C   LEU A  91     -63.148 -23.230 -17.088  1.00 37.58           C  
ATOM    682  CB  LEU A  91     -62.490 -23.996 -14.738  1.00 37.58           C  
ATOM    683  O   LEU A  91     -62.122 -22.912 -17.684  1.00 37.58           O  
ATOM    684  CG  LEU A  91     -62.121 -23.477 -13.334  1.00 37.58           C  
ATOM    685  CD1 LEU A  91     -61.664 -24.639 -12.452  1.00 37.58           C  
ATOM    686  CD2 LEU A  91     -60.984 -22.449 -13.382  1.00 37.58           C  
ATOM    687  N   ALA A  92     -64.196 -23.748 -17.735  1.00 34.56           N  
ATOM    688  CA  ALA A  92     -64.151 -24.073 -19.162  1.00 34.56           C  
ATOM    689  C   ALA A  92     -64.299 -22.848 -20.089  1.00 34.56           C  
ATOM    690  CB  ALA A  92     -65.209 -25.146 -19.442  1.00 34.56           C  
ATOM    691  O   ALA A  92     -63.931 -22.921 -21.258  1.00 34.56           O  
ATOM    692  N   ALA A  93     -64.800 -21.711 -19.593  1.00 33.62           N  
ATOM    693  CA  ALA A  93     -65.128 -20.559 -20.440  1.00 33.62           C  
ATOM    694  C   ALA A  93     -63.985 -19.539 -20.626  1.00 33.62           C  
ATOM    695  CB  ALA A  93     -66.411 -19.918 -19.902  1.00 33.62           C  
ATOM    696  O   ALA A  93     -64.128 -18.610 -21.416  1.00 33.62           O  
ATOM    697  N   ALA A  94     -62.847 -19.692 -19.938  1.00 32.71           N  
ATOM    698  CA  ALA A  94     -61.740 -18.727 -20.006  1.00 32.71           C  
ATOM    699  C   ALA A  94     -60.552 -19.171 -20.885  1.00 32.71           C  
ATOM    700  CB  ALA A  94     -61.325 -18.365 -18.577  1.00 32.71           C  
ATOM    701  O   ALA A  94     -59.596 -18.414 -21.059  1.00 32.71           O  
ATOM    702  N   MET A  95     -60.592 -20.372 -21.471  1.00 28.40           N  
ATOM    703  CA  MET A  95     -59.514 -20.902 -22.317  1.00 28.40           C  
ATOM    704  C   MET A  95     -59.706 -20.571 -23.803  1.00 28.40           C  
ATOM    705  CB  MET A  95     -59.308 -22.413 -22.073  1.00 28.40           C  
ATOM    706  O   MET A  95     -59.625 -21.469 -24.628  1.00 28.40           O  
ATOM    707  CG  MET A  95     -58.506 -22.694 -20.803  1.00 28.40           C  
ATOM    708  SD  MET A  95     -58.231 -24.459 -20.466  1.00 28.40           S  
ATOM    709  CE  MET A  95     -57.025 -24.914 -21.741  1.00 28.40           C  
ATOM    710  N   ASP A  96     -59.936 -19.306 -24.176  1.00 27.26           N  
ATOM    711  CA  ASP A  96     -59.741 -18.916 -25.584  1.00 27.26           C  
ATOM    712  C   ASP A  96     -59.637 -17.398 -25.825  1.00 27.26           C  
ATOM    713  CB  ASP A  96     -60.783 -19.606 -26.520  1.00 27.26           C  
ATOM    714  O   ASP A  96     -60.504 -16.805 -26.447  1.00 27.26           O  
ATOM    715  CG  ASP A  96     -60.140 -20.389 -27.681  1.00 27.26           C  
ATOM    716  OD1 ASP A  96     -58.899 -20.296 -27.882  1.00 27.26           O  
ATOM    717  OD2 ASP A  96     -60.905 -21.047 -28.420  1.00 27.26           O  
ATOM    718  N   SER A  97     -58.571 -16.737 -25.344  1.00 28.39           N  
ATOM    719  CA  SER A  97     -57.985 -15.550 -26.015  1.00 28.39           C  
ATOM    720  C   SER A  97     -56.891 -14.872 -25.179  1.00 28.39           C  
ATOM    721  CB  SER A  97     -59.009 -14.445 -26.382  1.00 28.39           C  
ATOM    722  O   SER A  97     -57.185 -13.980 -24.395  1.00 28.39           O  
ATOM    723  OG  SER A  97     -59.765 -14.011 -25.271  1.00 28.39           O  
ATOM    724  N   SER A  98     -55.620 -15.223 -25.397  1.00 30.64           N  
ATOM    725  CA  SER A  98     -54.490 -14.265 -25.385  1.00 30.64           C  
ATOM    726  C   SER A  98     -53.167 -15.004 -25.596  1.00 30.64           C  
ATOM    727  CB  SER A  98     -54.392 -13.370 -24.132  1.00 30.64           C  
ATOM    728  O   SER A  98     -52.395 -15.266 -24.675  1.00 30.64           O  
ATOM    729  OG  SER A  98     -54.358 -14.119 -22.942  1.00 30.64           O  
ATOM    730  N   ARG A  99     -52.888 -15.354 -26.854  1.00 26.98           N  
ATOM    731  CA  ARG A  99     -51.544 -15.730 -27.302  1.00 26.98           C  
ATOM    732  C   ARG A  99     -50.676 -14.471 -27.423  1.00 26.98           C  
ATOM    733  CB  ARG A  99     -51.629 -16.472 -28.652  1.00 26.98           C  
ATOM    734  O   ARG A  99     -51.083 -13.512 -28.066  1.00 26.98           O  
ATOM    735  CG  ARG A  99     -51.863 -17.984 -28.513  1.00 26.98           C  
ATOM    736  CD  ARG A  99     -52.007 -18.627 -29.902  1.00 26.98           C  
ATOM    737  NE  ARG A  99     -52.007 -20.103 -29.837  1.00 26.98           N  
ATOM    738  NH1 ARG A  99     -52.634 -20.517 -32.013  1.00 26.98           N  
ATOM    739  NH2 ARG A  99     -52.228 -22.224 -30.640  1.00 26.98           N  
ATOM    740  CZ  ARG A  99     -52.286 -20.937 -30.827  1.00 26.98           C  
ATOM    741  N   ARG A 100     -49.429 -14.585 -26.947  1.00 27.07           N  
ATOM    742  CA  ARG A 100     -48.244 -13.752 -27.253  1.00 27.07           C  
ATOM    743  C   ARG A 100     -48.141 -12.385 -26.560  1.00 27.07           C  
ATOM    744  CB  ARG A 100     -48.045 -13.596 -28.777  1.00 27.07           C  
ATOM    745  O   ARG A 100     -48.391 -11.347 -27.163  1.00 27.07           O  
ATOM    746  CG  ARG A 100     -47.781 -14.905 -29.525  1.00 27.07           C  
ATOM    747  CD  ARG A 100     -47.723 -14.620 -31.029  1.00 27.07           C  
ATOM    748  NE  ARG A 100     -47.310 -15.812 -31.795  1.00 27.07           N  
ATOM    749  NH1 ARG A 100     -47.409 -14.859 -33.883  1.00 27.07           N  
ATOM    750  NH2 ARG A 100     -46.752 -16.980 -33.669  1.00 27.07           N  
ATOM    751  CZ  ARG A 100     -47.160 -15.877 -33.107  1.00 27.07           C  
ATOM    752  N   LYS A 101     -47.489 -12.381 -25.399  1.00 29.27           N  
ATOM    753  CA  LYS A 101     -46.451 -11.388 -25.096  1.00 29.27           C  
ATOM    754  C   LYS A 101     -45.346 -12.103 -24.318  1.00 29.27           C  
ATOM    755  CB  LYS A 101     -47.056 -10.181 -24.356  1.00 29.27           C  
ATOM    756  O   LYS A 101     -45.605 -12.702 -23.287  1.00 29.27           O  
ATOM    757  CG  LYS A 101     -46.510  -8.854 -24.909  1.00 29.27           C  
ATOM    758  CD  LYS A 101     -47.236  -7.677 -24.250  1.00 29.27           C  
ATOM    759  CE  LYS A 101     -46.740  -6.333 -24.792  1.00 29.27           C  
ATOM    760  NZ  LYS A 101     -47.436  -5.212 -24.113  1.00 29.27           N  
ATOM    761  N   ARG A 102     -44.158 -12.179 -24.919  1.00 27.42           N  
ATOM    762  CA  ARG A 102     -42.951 -12.726 -24.291  1.00 27.42           C  
ATOM    763  C   ARG A 102     -42.517 -11.709 -23.239  1.00 27.42           C  
ATOM    764  CB  ARG A 102     -41.842 -12.914 -25.347  1.00 27.42           C  
ATOM    765  O   ARG A 102     -41.948 -10.688 -23.623  1.00 27.42           O  
ATOM    766  CG  ARG A 102     -41.995 -14.154 -26.238  1.00 27.42           C  
ATOM    767  CD  ARG A 102     -40.911 -14.131 -27.329  1.00 27.42           C  
ATOM    768  NE  ARG A 102     -40.858 -15.391 -28.100  1.00 27.42           N  
ATOM    769  NH1 ARG A 102     -39.499 -14.646 -29.800  1.00 27.42           N  
ATOM    770  NH2 ARG A 102     -40.103 -16.791 -29.733  1.00 27.42           N  
ATOM    771  CZ  ARG A 102     -40.161 -15.601 -29.205  1.00 27.42           C  
ATOM    772  N   ASP A 103     -42.853 -11.941 -21.977  1.00 29.50           N  
ATOM    773  CA  ASP A 103     -42.330 -11.121 -20.890  1.00 29.50           C  
ATOM    774  C   ASP A 103     -40.838 -11.407 -20.724  1.00 29.50           C  
ATOM    775  CB  ASP A 103     -43.150 -11.274 -19.597  1.00 29.50           C  
ATOM    776  O   ASP A 103     -40.388 -12.553 -20.723  1.00 29.50           O  
ATOM    777  CG  ASP A 103     -44.433 -10.427 -19.635  1.00 29.50           C  
ATOM    778  OD1 ASP A 103     -44.396  -9.325 -20.239  1.00 29.50           O  
ATOM    779  OD2 ASP A 103     -45.466 -10.906 -19.122  1.00 29.50           O  
ATOM    780  N   ARG A 104     -40.081 -10.310 -20.728  1.00 27.51           N  
ATOM    781  CA  ARG A 104     -38.643 -10.245 -20.489  1.00 27.51           C  
ATOM    782  C   ARG A 104     -38.350 -10.769 -19.087  1.00 27.51           C  
ATOM    783  CB  ARG A 104     -38.197  -8.776 -20.583  1.00 27.51           C  
ATOM    784  O   ARG A 104     -39.062 -10.428 -18.152  1.00 27.51           O  
ATOM    785  CG  ARG A 104     -37.579  -8.385 -21.927  1.00 27.51           C  
ATOM    786  CD  ARG A 104     -37.369  -6.865 -21.929  1.00 27.51           C  
ATOM    787  NE  ARG A 104     -36.416  -6.425 -22.966  1.00 27.51           N  
ATOM    788  NH1 ARG A 104     -36.641  -4.174 -22.585  1.00 27.51           N  
ATOM    789  NH2 ARG A 104     -35.113  -4.898 -24.043  1.00 27.51           N  
ATOM    790  CZ  ARG A 104     -36.065  -5.172 -23.197  1.00 27.51           C  
ATOM    791  N   ASP A 105     -37.272 -11.530 -18.979  1.00 29.23           N  
ATOM    792  CA  ASP A 105     -36.710 -12.061 -17.742  1.00 29.23           C  
ATOM    793  C   ASP A 105     -36.460 -10.956 -16.685  1.00 29.23           C  
ATOM    794  CB  ASP A 105     -35.386 -12.764 -18.109  1.00 29.23           C  
ATOM    795  O   ASP A 105     -35.405 -10.320 -16.683  1.00 29.23           O  
ATOM    796  CG  ASP A 105     -35.534 -13.929 -19.094  1.00 29.23           C  
ATOM    797  OD1 ASP A 105     -36.367 -14.819 -18.832  1.00 29.23           O  
ATOM    798  OD2 ASP A 105     -34.834 -13.895 -20.134  1.00 29.23           O  
ATOM    799  N   ASP A 106     -37.404 -10.730 -15.761  1.00 32.66           N  
ATOM    800  CA  ASP A 106     -37.236  -9.910 -14.539  1.00 32.66           C  
ATOM    801  C   ASP A 106     -36.401 -10.684 -13.488  1.00 32.66           C  
ATOM    802  CB  ASP A 106     -38.610  -9.427 -14.004  1.00 32.66           C  
ATOM    803  O   ASP A 106     -36.818 -10.961 -12.362  1.00 32.66           O  
ATOM    804  CG  ASP A 106     -39.045  -8.027 -14.468  1.00 32.66           C  
ATOM    805  OD1 ASP A 106     -38.194  -7.253 -14.967  1.00 32.66           O  
ATOM    806  OD2 ASP A 106     -40.236  -7.705 -14.256  1.00 32.66           O  
ATOM    807  N   ASN A 107     -35.199 -11.092 -13.903  1.00 36.67           N  
ATOM    808  CA  ASN A 107     -34.446 -12.228 -13.364  1.00 36.67           C  
ATOM    809  C   ASN A 107     -33.831 -12.072 -11.960  1.00 36.67           C  
ATOM    810  CB  ASN A 107     -33.396 -12.667 -14.415  1.00 36.67           C  
ATOM    811  O   ASN A 107     -33.216 -13.014 -11.475  1.00 36.67           O  
ATOM    812  CG  ASN A 107     -33.633 -14.061 -14.974  1.00 36.67           C  
ATOM    813  ND2 ASN A 107     -32.887 -14.446 -15.982  1.00 36.67           N  
ATOM    814  OD1 ASN A 107     -34.490 -14.817 -14.559  1.00 36.67           O  
ATOM    815  N   SER A 108     -34.005 -10.948 -11.269  1.00 46.77           N  
ATOM    816  CA  SER A 108     -33.829 -10.872  -9.814  1.00 46.77           C  
ATOM    817  C   SER A 108     -34.351  -9.524  -9.317  1.00 46.77           C  
ATOM    818  CB  SER A 108     -32.366 -11.104  -9.365  1.00 46.77           C  
ATOM    819  O   SER A 108     -33.695  -8.495  -9.438  1.00 46.77           O  
ATOM    820  OG  SER A 108     -31.463 -10.110  -9.800  1.00 46.77           O  
ATOM    821  N   VAL A 109     -35.544  -9.496  -8.715  1.00 56.54           N  
ATOM    822  CA  VAL A 109     -36.074  -8.276  -8.056  1.00 56.54           C  
ATOM    823  C   VAL A 109     -35.107  -7.758  -6.971  1.00 56.54           C  
ATOM    824  CB  VAL A 109     -37.465  -8.564  -7.457  1.00 56.54           C  
ATOM    825  O   VAL A 109     -35.138  -6.584  -6.602  1.00 56.54           O  
ATOM    826  CG1 VAL A 109     -38.109  -7.357  -6.760  1.00 56.54           C  
ATOM    827  CG2 VAL A 109     -38.454  -9.050  -8.527  1.00 56.54           C  
ATOM    828  N   VAL A 110     -34.230  -8.636  -6.478  1.00 65.63           N  
ATOM    829  CA  VAL A 110     -33.101  -8.320  -5.607  1.00 65.63           C  
ATOM    830  C   VAL A 110     -31.835  -8.241  -6.465  1.00 65.63           C  
ATOM    831  CB  VAL A 110     -32.996  -9.365  -4.481  1.00 65.63           C  
ATOM    832  O   VAL A 110     -31.361  -9.252  -6.975  1.00 65.63           O  
ATOM    833  CG1 VAL A 110     -31.944  -8.945  -3.464  1.00 65.63           C  
ATOM    834  CG2 VAL A 110     -34.328  -9.517  -3.729  1.00 65.63           C  
ATOM    835  N   GLY A 111     -31.330  -7.032  -6.685  1.00 69.96           N  
ATOM    836  CA  GLY A 111     -30.081  -6.775  -7.398  1.00 69.96           C  
ATOM    837  C   GLY A 111     -28.846  -7.143  -6.573  1.00 69.96           C  
ATOM    838  O   GLY A 111     -28.929  -7.425  -5.378  1.00 69.96           O  
ATOM    839  N   SER A 112     -27.676  -7.113  -7.213  1.00 72.25           N  
ATOM    840  CA  SER A 112     -26.381  -7.382  -6.566  1.00 72.25           C  
ATOM    841  C   SER A 112     -25.983  -6.344  -5.507  1.00 72.25           C  
ATOM    842  CB  SER A 112     -25.287  -7.452  -7.637  1.00 72.25           C  
ATOM    843  O   SER A 112     -25.003  -6.541  -4.798  1.00 72.25           O  
ATOM    844  OG  SER A 112     -25.236  -6.247  -8.383  1.00 72.25           O  
ATOM    845  N   ASP A 113     -26.708  -5.228  -5.435  1.00 79.54           N  
ATOM    846  CA  ASP A 113     -26.552  -4.146  -4.462  1.00 79.54           C  
ATOM    847  C   ASP A 113     -27.249  -4.429  -3.119  1.00 79.54           C  
ATOM    848  CB  ASP A 113     -27.067  -2.837  -5.097  1.00 79.54           C  
ATOM    849  O   ASP A 113     -27.017  -3.712  -2.148  1.00 79.54           O  
ATOM    850  CG  ASP A 113     -28.566  -2.841  -5.446  1.00 79.54           C  
ATOM    851  OD1 ASP A 113     -29.095  -3.907  -5.844  1.00 79.54           O  
ATOM    852  OD2 ASP A 113     -29.218  -1.780  -5.346  1.00 79.54           O  
ATOM    853  N   PHE A 114     -28.090  -5.464  -3.030  1.00 83.92           N  
ATOM    854  CA  PHE A 114     -28.686  -5.884  -1.764  1.00 83.92           C  
ATOM    855  C   PHE A 114     -27.716  -6.765  -0.974  1.00 83.92           C  
ATOM    856  CB  PHE A 114     -29.990  -6.629  -2.035  1.00 83.92           C  
ATOM    857  O   PHE A 114     -27.358  -7.854  -1.421  1.00 83.92           O  
ATOM    858  CG  PHE A 114     -30.788  -6.955  -0.786  1.00 83.92           C  
ATOM    859  CD1 PHE A 114     -30.778  -8.252  -0.246  1.00 83.92           C  
ATOM    860  CD2 PHE A 114     -31.555  -5.954  -0.166  1.00 83.92           C  
ATOM    861  CE1 PHE A 114     -31.552  -8.547   0.891  1.00 83.92           C  
ATOM    862  CE2 PHE A 114     -32.336  -6.248   0.964  1.00 83.92           C  
ATOM    863  CZ  PHE A 114     -32.331  -7.547   1.498  1.00 83.92           C  
ATOM    864  N   GLU A 115     -27.325  -6.328   0.224  1.00 84.35           N  
ATOM    865  CA  GLU A 115     -26.421  -7.089   1.088  1.00 84.35           C  
ATOM    866  C   GLU A 115     -27.075  -8.409   1.556  1.00 84.35           C  
ATOM    867  CB  GLU A 115     -25.995  -6.224   2.282  1.00 84.35           C  
ATOM    868  O   GLU A 115     -28.087  -8.376   2.262  1.00 84.35           O  
ATOM    869  CG  GLU A 115     -24.905  -6.920   3.107  1.00 84.35           C  
ATOM    870  CD  GLU A 115     -24.596  -6.220   4.436  1.00 84.35           C  
ATOM    871  OE1 GLU A 115     -23.623  -6.676   5.072  1.00 84.35           O  
ATOM    872  OE2 GLU A 115     -25.364  -5.324   4.857  1.00 84.35           O  
ATOM    873  N   PRO A 116     -26.522  -9.588   1.215  1.00 87.22           N  
ATOM    874  CA  PRO A 116     -27.082 -10.863   1.651  1.00 87.22           C  
ATOM    875  C   PRO A 116     -26.911 -11.100   3.158  1.00 87.22           C  
ATOM    876  CB  PRO A 116     -26.356 -11.935   0.831  1.00 87.22           C  
ATOM    877  O   PRO A 116     -25.873 -10.784   3.739  1.00 87.22           O  
ATOM    878  CG  PRO A 116     -25.813 -11.175  -0.376  1.00 87.22           C  
ATOM    879  CD  PRO A 116     -25.477  -9.820   0.230  1.00 87.22           C  
ATOM    880  N   TRP A 117     -27.879 -11.780   3.784  1.00 87.31           N  
ATOM    881  CA  TRP A 117     -27.827 -12.154   5.210  1.00 87.31           C  
ATOM    882  C   TRP A 117     -26.562 -12.941   5.588  1.00 87.31           C  
ATOM    883  CB  TRP A 117     -29.056 -13.005   5.547  1.00 87.31           C  
ATOM    884  O   TRP A 117     -26.039 -12.809   6.694  1.00 87.31           O  
ATOM    885  CG  TRP A 117     -29.081 -13.531   6.950  1.00 87.31           C  
ATOM    886  CD1 TRP A 117     -28.781 -14.794   7.333  1.00 87.31           C  
ATOM    887  CD2 TRP A 117     -29.389 -12.806   8.179  1.00 87.31           C  
ATOM    888  CE2 TRP A 117     -29.270 -13.707   9.277  1.00 87.31           C  
ATOM    889  CE3 TRP A 117     -29.754 -11.477   8.476  1.00 87.31           C  
ATOM    890  NE1 TRP A 117     -28.897 -14.905   8.705  1.00 87.31           N  
ATOM    891  CH2 TRP A 117     -29.883 -11.983  10.861  1.00 87.31           C  
ATOM    892  CZ2 TRP A 117     -29.513 -13.312  10.599  1.00 87.31           C  
ATOM    893  CZ3 TRP A 117     -30.000 -11.070   9.801  1.00 87.31           C  
ATOM    894  N   THR A 118     -26.036 -13.738   4.656  1.00 86.99           N  
ATOM    895  CA  THR A 118     -24.812 -14.526   4.847  1.00 86.99           C  
ATOM    896  C   THR A 118     -23.602 -13.671   5.213  1.00 86.99           C  
ATOM    897  CB  THR A 118     -24.479 -15.322   3.578  1.00 86.99           C  
ATOM    898  O   THR A 118     -22.719 -14.162   5.910  1.00 86.99           O  
ATOM    899  CG2 THR A 118     -25.511 -16.422   3.327  1.00 86.99           C  
ATOM    900  OG1 THR A 118     -24.490 -14.478   2.447  1.00 86.99           O  
ATOM    901  N   ASN A 119     -23.566 -12.399   4.801  1.00 86.92           N  
ATOM    902  CA  ASN A 119     -22.478 -11.485   5.148  1.00 86.92           C  
ATOM    903  C   ASN A 119     -22.565 -11.045   6.617  1.00 86.92           C  
ATOM    904  CB  ASN A 119     -22.496 -10.288   4.185  1.00 86.92           C  
ATOM    905  O   ASN A 119     -21.545 -10.975   7.300  1.00 86.92           O  
ATOM    906  CG  ASN A 119     -22.183 -10.657   2.745  1.00 86.92           C  
ATOM    907  ND2 ASN A 119     -22.217  -9.686   1.866  1.00 86.92           N  
ATOM    908  OD1 ASN A 119     -21.908 -11.794   2.386  1.00 86.92           O  
ATOM    909  N   LYS A 120     -23.785 -10.867   7.142  1.00 88.57           N  
ATOM    910  CA  LYS A 120     -24.024 -10.501   8.549  1.00 88.57           C  
ATOM    911  C   LYS A 120     -23.752 -11.653   9.514  1.00 88.57           C  
ATOM    912  CB  LYS A 120     -25.449  -9.948   8.727  1.00 88.57           C  
ATOM    913  O   LYS A 120     -23.386 -11.421  10.663  1.00 88.57           O  
ATOM    914  CG  LYS A 120     -25.685  -8.732   7.819  1.00 88.57           C  
ATOM    915  CD  LYS A 120     -26.880  -7.874   8.250  1.00 88.57           C  
ATOM    916  CE  LYS A 120     -26.948  -6.691   7.273  1.00 88.57           C  
ATOM    917  NZ  LYS A 120     -27.767  -5.558   7.759  1.00 88.57           N  
ATOM    918  N   ARG A 121     -23.872 -12.904   9.052  1.00 91.04           N  
ATOM    919  CA  ARG A 121     -23.616 -14.116   9.853  1.00 91.04           C  
ATOM    920  C   ARG A 121     -22.265 -14.073  10.572  1.00 91.04           C  
ATOM    921  CB  ARG A 121     -23.725 -15.351   8.940  1.00 91.04           C  
ATOM    922  O   ARG A 121     -22.211 -14.349  11.766  1.00 91.04           O  
ATOM    923  CG  ARG A 121     -23.375 -16.662   9.654  1.00 91.04           C  
ATOM    924  CD  ARG A 121     -23.642 -17.881   8.769  1.00 91.04           C  
ATOM    925  NE  ARG A 121     -23.641 -19.132   9.543  1.00 91.04           N  
ATOM    926  NH1 ARG A 121     -21.401 -19.336  10.065  1.00 91.04           N  
ATOM    927  NH2 ARG A 121     -22.902 -20.864  10.747  1.00 91.04           N  
ATOM    928  CZ  ARG A 121     -22.636 -19.764  10.114  1.00 91.04           C  
ATOM    929  N   GLY A 122     -21.190 -13.751   9.850  1.00 87.48           N  
ATOM    930  CA  GLY A 122     -19.836 -13.732  10.412  1.00 87.48           C  
ATOM    931  C   GLY A 122     -19.669 -12.673  11.501  1.00 87.48           C  
ATOM    932  O   GLY A 122     -19.140 -12.970  12.569  1.00 87.48           O  
ATOM    933  N   GLU A 123     -20.186 -11.466  11.256  1.00 89.26           N  
ATOM    934  CA  GLU A 123     -20.144 -10.367  12.223  1.00 89.26           C  
ATOM    935  C   GLU A 123     -20.943 -10.697  13.490  1.00 89.26           C  
ATOM    936  CB  GLU A 123     -20.675  -9.082  11.568  1.00 89.26           C  
ATOM    937  O   GLU A 123     -20.442 -10.506  14.596  1.00 89.26           O  
ATOM    938  CG  GLU A 123     -20.451  -7.861  12.479  1.00 89.26           C  
ATOM    939  CD  GLU A 123     -21.142  -6.583  11.986  1.00 89.26           C  
ATOM    940  OE1 GLU A 123     -21.363  -5.698  12.852  1.00 89.26           O  
ATOM    941  OE2 GLU A 123     -21.451  -6.507  10.778  1.00 89.26           O  
ATOM    942  N   ILE A 124     -22.155 -11.244  13.347  1.00 93.10           N  
ATOM    943  CA  ILE A 124     -23.012 -11.586  14.490  1.00 93.10           C  
ATOM    944  C   ILE A 124     -22.319 -12.619  15.389  1.00 93.10           C  
ATOM    945  CB  ILE A 124     -24.404 -12.064  14.013  1.00 93.10           C  
ATOM    946  O   ILE A 124     -22.231 -12.414  16.597  1.00 93.10           O  
ATOM    947  CG1 ILE A 124     -25.170 -10.910  13.326  1.00 93.10           C  
ATOM    948  CG2 ILE A 124     -25.254 -12.598  15.186  1.00 93.10           C  
ATOM    949  CD1 ILE A 124     -26.381 -11.387  12.509  1.00 93.10           C  
ATOM    950  N   LEU A 125     -21.772 -13.692  14.810  1.00 91.66           N  
ATOM    951  CA  LEU A 125     -21.096 -14.743  15.580  1.00 91.66           C  
ATOM    952  C   LEU A 125     -19.833 -14.241  16.293  1.00 91.66           C  
ATOM    953  CB  LEU A 125     -20.749 -15.917  14.650  1.00 91.66           C  
ATOM    954  O   LEU A 125     -19.524 -14.712  17.385  1.00 91.66           O  
ATOM    955  CG  LEU A 125     -21.966 -16.693  14.117  1.00 91.66           C  
ATOM    956  CD1 LEU A 125     -21.495 -17.742  13.109  1.00 91.66           C  
ATOM    957  CD2 LEU A 125     -22.741 -17.412  15.220  1.00 91.66           C  
ATOM    958  N   ALA A 126     -19.112 -13.292  15.689  1.00 89.08           N  
ATOM    959  CA  ALA A 126     -17.921 -12.697  16.286  1.00 89.08           C  
ATOM    960  C   ALA A 126     -18.254 -11.674  17.383  1.00 89.08           C  
ATOM    961  CB  ALA A 126     -17.094 -12.060  15.163  1.00 89.08           C  
ATOM    962  O   ALA A 126     -17.497 -11.536  18.341  1.00 89.08           O  
ATOM    963  N   ARG A 127     -19.370 -10.948  17.245  1.00 89.57           N  
ATOM    964  CA  ARG A 127     -19.750  -9.851  18.143  1.00 89.57           C  
ATOM    965  C   ARG A 127     -20.549 -10.307  19.360  1.00 89.57           C  
ATOM    966  CB  ARG A 127     -20.508  -8.803  17.318  1.00 89.57           C  
ATOM    967  O   ARG A 127     -20.345  -9.777  20.447  1.00 89.57           O  
ATOM    968  CG  ARG A 127     -20.831  -7.548  18.133  1.00 89.57           C  
ATOM    969  CD  ARG A 127     -21.444  -6.490  17.217  1.00 89.57           C  
ATOM    970  NE  ARG A 127     -21.686  -5.236  17.947  1.00 89.57           N  
ATOM    971  NH1 ARG A 127     -22.243  -3.973  16.108  1.00 89.57           N  
ATOM    972  NH2 ARG A 127     -22.271  -3.054  18.152  1.00 89.57           N  
ATOM    973  CZ  ARG A 127     -22.066  -4.099  17.397  1.00 89.57           C  
ATOM    974  N   TYR A 128     -21.472 -11.250  19.188  1.00 92.50           N  
ATOM    975  CA  TYR A 128     -22.404 -11.673  20.237  1.00 92.50           C  
ATOM    976  C   TYR A 128     -21.953 -12.996  20.855  1.00 92.50           C  
ATOM    977  CB  TYR A 128     -23.836 -11.686  19.693  1.00 92.50           C  
ATOM    978  O   TYR A 128     -22.546 -14.055  20.631  1.00 92.50           O  
ATOM    979  CG  TYR A 128     -24.289 -10.331  19.191  1.00 92.50           C  
ATOM    980  CD1 TYR A 128     -24.719  -9.345  20.095  1.00 92.50           C  
ATOM    981  CD2 TYR A 128     -24.239 -10.043  17.818  1.00 92.50           C  
ATOM    982  CE1 TYR A 128     -25.134  -8.088  19.615  1.00 92.50           C  
ATOM    983  CE2 TYR A 128     -24.638  -8.788  17.332  1.00 92.50           C  
ATOM    984  OH  TYR A 128     -25.526  -6.608  17.770  1.00 92.50           O  
ATOM    985  CZ  TYR A 128     -25.109  -7.813  18.232  1.00 92.50           C  
ATOM    986  N   THR A 129     -20.857 -12.924  21.606  1.00 90.47           N  
ATOM    987  CA  THR A 129     -20.240 -14.054  22.311  1.00 90.47           C  
ATOM    988  C   THR A 129     -20.569 -14.038  23.802  1.00 90.47           C  
ATOM    989  CB  THR A 129     -18.718 -14.057  22.112  1.00 90.47           C  
ATOM    990  O   THR A 129     -20.941 -13.000  24.342  1.00 90.47           O  
ATOM    991  CG2 THR A 129     -18.344 -14.138  20.632  1.00 90.47           C  
ATOM    992  OG1 THR A 129     -18.144 -12.879  22.631  1.00 90.47           O  
ATOM    993  N   THR A 130     -20.388 -15.162  24.493  1.00 87.36           N  
ATOM    994  CA  THR A 130     -20.577 -15.256  25.945  1.00 87.36           C  
ATOM    995  C   THR A 130     -19.572 -16.200  26.602  1.00 87.36           C  
ATOM    996  CB  THR A 130     -22.016 -15.663  26.286  1.00 87.36           C  
ATOM    997  O   THR A 130     -19.135 -17.189  26.010  1.00 87.36           O  
ATOM    998  CG2 THR A 130     -22.360 -17.094  25.869  1.00 87.36           C  
ATOM    999  OG1 THR A 130     -22.194 -15.559  27.677  1.00 87.36           O  
ATOM   1000  N   THR A 131     -19.221 -15.902  27.852  1.00 82.76           N  
ATOM   1001  CA  THR A 131     -18.495 -16.809  28.754  1.00 82.76           C  
ATOM   1002  C   THR A 131     -19.438 -17.590  29.670  1.00 82.76           C  
ATOM   1003  CB  THR A 131     -17.486 -16.031  29.605  1.00 82.76           C  
ATOM   1004  O   THR A 131     -19.000 -18.516  30.357  1.00 82.76           O  
ATOM   1005  CG2 THR A 131     -16.374 -15.422  28.752  1.00 82.76           C  
ATOM   1006  OG1 THR A 131     -18.137 -14.974  30.270  1.00 82.76           O  
ATOM   1007  N   GLU A 132     -20.727 -17.242  29.676  1.00 84.37           N  
ATOM   1008  CA  GLU A 132     -21.743 -17.933  30.455  1.00 84.37           C  
ATOM   1009  C   GLU A 132     -21.967 -19.354  29.942  1.00 84.37           C  
ATOM   1010  CB  GLU A 132     -23.070 -17.166  30.482  1.00 84.37           C  
ATOM   1011  O   GLU A 132     -21.766 -19.697  28.774  1.00 84.37           O  
ATOM   1012  CG  GLU A 132     -22.957 -15.825  31.222  1.00 84.37           C  
ATOM   1013  CD  GLU A 132     -24.279 -15.045  31.222  1.00 84.37           C  
ATOM   1014  OE1 GLU A 132     -24.216 -13.821  31.460  1.00 84.37           O  
ATOM   1015  OE2 GLU A 132     -25.328 -15.664  30.936  1.00 84.37           O  
ATOM   1016  N   LYS A 133     -22.391 -20.206  30.868  1.00 82.02           N  
ATOM   1017  CA  LYS A 133     -22.618 -21.620  30.626  1.00 82.02           C  
ATOM   1018  C   LYS A 133     -23.958 -21.816  29.923  1.00 82.02           C  
ATOM   1019  CB  LYS A 133     -22.494 -22.331  31.980  1.00 82.02           C  
ATOM   1020  O   LYS A 133     -25.014 -21.581  30.500  1.00 82.02           O  
ATOM   1021  CG  LYS A 133     -21.031 -22.501  32.438  1.00 82.02           C  
ATOM   1022  CD  LYS A 133     -20.260 -23.446  31.511  1.00 82.02           C  
ATOM   1023  CE  LYS A 133     -18.855 -23.797  31.994  1.00 82.02           C  
ATOM   1024  NZ  LYS A 133     -18.271 -24.812  31.080  1.00 82.02           N  
ATOM   1025  N   LEU A 134     -23.902 -22.264  28.672  1.00 84.77           N  
ATOM   1026  CA  LEU A 134     -25.074 -22.485  27.833  1.00 84.77           C  
ATOM   1027  C   LEU A 134     -25.704 -23.853  28.120  1.00 84.77           C  
ATOM   1028  CB  LEU A 134     -24.685 -22.325  26.351  1.00 84.77           C  
ATOM   1029  O   LEU A 134     -25.041 -24.784  28.583  1.00 84.77           O  
ATOM   1030  CG  LEU A 134     -24.142 -20.935  25.962  1.00 84.77           C  
ATOM   1031  CD1 LEU A 134     -23.696 -20.942  24.506  1.00 84.77           C  
ATOM   1032  CD2 LEU A 134     -25.213 -19.859  26.108  1.00 84.77           C  
ATOM   1033  N   SER A 135     -26.990 -23.990  27.807  1.00 80.02           N  
ATOM   1034  CA  SER A 135     -27.708 -25.259  27.909  1.00 80.02           C  
ATOM   1035  C   SER A 135     -28.477 -25.574  26.629  1.00 80.02           C  
ATOM   1036  CB  SER A 135     -28.617 -25.293  29.141  1.00 80.02           C  
ATOM   1037  O   SER A 135     -28.971 -24.685  25.935  1.00 80.02           O  
ATOM   1038  OG  SER A 135     -29.559 -24.242  29.136  1.00 80.02           O  
ATOM   1039  N   ILE A 136     -28.542 -26.860  26.293  1.00 77.29           N  
ATOM   1040  CA  ILE A 136     -29.342 -27.396  25.194  1.00 77.29           C  
ATOM   1041  C   ILE A 136     -30.274 -28.447  25.794  1.00 77.29           C  
ATOM   1042  CB  ILE A 136     -28.438 -27.938  24.059  1.00 77.29           C  
ATOM   1043  O   ILE A 136     -29.859 -29.567  26.095  1.00 77.29           O  
ATOM   1044  CG1 ILE A 136     -27.695 -26.784  23.361  1.00 77.29           C  
ATOM   1045  CG2 ILE A 136     -29.266 -28.723  23.033  1.00 77.29           C  
ATOM   1046  CD1 ILE A 136     -26.658 -27.213  22.316  1.00 77.29           C  
ATOM   1047  N   ASN A 137     -31.545 -28.078  25.946  1.00 68.33           N  
ATOM   1048  CA  ASN A 137     -32.587 -28.968  26.450  1.00 68.33           C  
ATOM   1049  C   ASN A 137     -33.366 -29.544  25.268  1.00 68.33           C  
ATOM   1050  CB  ASN A 137     -33.458 -28.210  27.466  1.00 68.33           C  
ATOM   1051  O   ASN A 137     -34.279 -28.912  24.737  1.00 68.33           O  
ATOM   1052  CG  ASN A 137     -32.694 -27.869  28.735  1.00 68.33           C  
ATOM   1053  ND2 ASN A 137     -33.166 -26.915  29.499  1.00 68.33           N  
ATOM   1054  OD1 ASN A 137     -31.662 -28.439  29.045  1.00 68.33           O  
ATOM   1055  N   LEU A 138     -32.977 -30.743  24.829  1.00 65.89           N  
ATOM   1056  CA  LEU A 138     -33.643 -31.459  23.742  1.00 65.89           C  
ATOM   1057  C   LEU A 138     -34.463 -32.608  24.317  1.00 65.89           C  
ATOM   1058  CB  LEU A 138     -32.614 -31.978  22.730  1.00 65.89           C  
ATOM   1059  O   LEU A 138     -33.923 -33.569  24.868  1.00 65.89           O  
ATOM   1060  CG  LEU A 138     -31.843 -30.868  22.004  1.00 65.89           C  
ATOM   1061  CD1 LEU A 138     -30.614 -31.497  21.354  1.00 65.89           C  
ATOM   1062  CD2 LEU A 138     -32.653 -30.153  20.928  1.00 65.89           C  
ATOM   1063  N   PHE A 139     -35.777 -32.549  24.123  1.00 51.02           N  
ATOM   1064  CA  PHE A 139     -36.668 -33.637  24.507  1.00 51.02           C  
ATOM   1065  C   PHE A 139     -36.712 -34.676  23.376  1.00 51.02           C  
ATOM   1066  CB  PHE A 139     -38.038 -33.071  24.915  1.00 51.02           C  
ATOM   1067  O   PHE A 139     -37.506 -34.572  22.438  1.00 51.02           O  
ATOM   1068  CG  PHE A 139     -38.578 -33.660  26.203  1.00 51.02           C  
ATOM   1069  CD1 PHE A 139     -39.408 -34.798  26.182  1.00 51.02           C  
ATOM   1070  CD2 PHE A 139     -38.279 -33.035  27.428  1.00 51.02           C  
ATOM   1071  CE1 PHE A 139     -39.955 -35.291  27.381  1.00 51.02           C  
ATOM   1072  CE2 PHE A 139     -38.848 -33.512  28.619  1.00 51.02           C  
ATOM   1073  CZ  PHE A 139     -39.683 -34.643  28.598  1.00 51.02           C  
ATOM   1074  N   MET A 140     -35.824 -35.669  23.437  1.00 47.70           N  
ATOM   1075  CA  MET A 140     -35.881 -36.874  22.604  1.00 47.70           C  
ATOM   1076  C   MET A 140     -36.290 -38.057  23.488  1.00 47.70           C  
ATOM   1077  CB  MET A 140     -34.539 -37.125  21.889  1.00 47.70           C  
ATOM   1078  O   MET A 140     -35.440 -38.783  23.981  1.00 47.70           O  
ATOM   1079  CG  MET A 140     -34.205 -36.066  20.831  1.00 47.70           C  
ATOM   1080  SD  MET A 140     -32.831 -36.505  19.723  1.00 47.70           S  
ATOM   1081  CE  MET A 140     -31.480 -36.691  20.920  1.00 47.70           C  
ATOM   1082  N   GLY A 141     -37.586 -38.228  23.744  1.00 34.00           N  
ATOM   1083  CA  GLY A 141     -38.109 -39.379  24.488  1.00 34.00           C  
ATOM   1084  C   GLY A 141     -39.509 -39.744  24.001  1.00 34.00           C  
ATOM   1085  O   GLY A 141     -40.326 -38.849  23.782  1.00 34.00           O  
ATOM   1086  N   SER A 142     -39.776 -41.034  23.771  1.00 29.17           N  
ATOM   1087  CA  SER A 142     -41.126 -41.557  23.525  1.00 29.17           C  
ATOM   1088  C   SER A 142     -41.693 -42.171  24.799  1.00 29.17           C  
ATOM   1089  CB  SER A 142     -41.170 -42.561  22.369  1.00 29.17           C  
ATOM   1090  O   SER A 142     -41.099 -43.060  25.399  1.00 29.17           O  
ATOM   1091  OG  SER A 142     -40.218 -43.586  22.516  1.00 29.17           O  
ATOM   1092  N   GLU A 143     -42.852 -41.664  25.204  1.00 26.61           N  
ATOM   1093  CA  GLU A 143     -43.589 -42.044  26.404  1.00 26.61           C  
ATOM   1094  C   GLU A 143     -44.292 -43.401  26.219  1.00 26.61           C  
ATOM   1095  CB  GLU A 143     -44.643 -40.954  26.686  1.00 26.61           C  
ATOM   1096  O   GLU A 143     -45.070 -43.575  25.280  1.00 26.61           O  
ATOM   1097  CG  GLU A 143     -44.057 -39.548  26.922  1.00 26.61           C  
ATOM   1098  CD  GLU A 143     -45.137 -38.464  27.099  1.00 26.61           C  
ATOM   1099  OE1 GLU A 143     -44.830 -37.451  27.764  1.00 26.61           O  
ATOM   1100  OE2 GLU A 143     -46.244 -38.626  26.534  1.00 26.61           O  
ATOM   1101  N   LYS A 144     -44.103 -44.345  27.149  1.00 28.42           N  
ATOM   1102  CA  LYS A 144     -45.040 -45.461  27.348  1.00 28.42           C  
ATOM   1103  C   LYS A 144     -45.364 -45.636  28.826  1.00 28.42           C  
ATOM   1104  CB  LYS A 144     -44.534 -46.768  26.706  1.00 28.42           C  
ATOM   1105  O   LYS A 144     -44.500 -45.908  29.656  1.00 28.42           O  
ATOM   1106  CG  LYS A 144     -45.427 -47.217  25.535  1.00 28.42           C  
ATOM   1107  CD  LYS A 144     -44.903 -48.548  24.982  1.00 28.42           C  
ATOM   1108  CE  LYS A 144     -45.617 -49.010  23.706  1.00 28.42           C  
ATOM   1109  NZ  LYS A 144     -44.834 -50.103  23.064  1.00 28.42           N  
ATOM   1110  N   GLY A 145     -46.652 -45.494  29.128  1.00 24.56           N  
ATOM   1111  CA  GLY A 145     -47.264 -45.866  30.393  1.00 24.56           C  
ATOM   1112  C   GLY A 145     -47.744 -47.320  30.378  1.00 24.56           C  
ATOM   1113  O   GLY A 145     -48.426 -47.747  29.454  1.00 24.56           O  
ATOM   1114  N   LYS A 146     -47.358 -48.043  31.433  1.00 24.43           N  
ATOM   1115  CA  LYS A 146     -48.007 -49.188  32.104  1.00 24.43           C  
ATOM   1116  C   LYS A 146     -49.004 -50.024  31.279  1.00 24.43           C  
ATOM   1117  CB  LYS A 146     -48.657 -48.669  33.402  1.00 24.43           C  
ATOM   1118  O   LYS A 146     -50.175 -49.678  31.145  1.00 24.43           O  
ATOM   1119  CG  LYS A 146     -47.594 -48.171  34.399  1.00 24.43           C  
ATOM   1120  CD  LYS A 146     -48.218 -47.644  35.695  1.00 24.43           C  
ATOM   1121  CE  LYS A 146     -47.097 -47.241  36.663  1.00 24.43           C  
ATOM   1122  NZ  LYS A 146     -47.632 -46.682  37.929  1.00 24.43           N  
ATOM   1123  N   ALA A 147     -48.540 -51.197  30.847  1.00 25.34           N  
ATOM   1124  CA  ALA A 147     -49.347 -52.250  30.243  1.00 25.34           C  
ATOM   1125  C   ALA A 147     -50.167 -53.022  31.297  1.00 25.34           C  
ATOM   1126  CB  ALA A 147     -48.409 -53.179  29.460  1.00 25.34           C  
ATOM   1127  O   ALA A 147     -49.613 -53.608  32.227  1.00 25.34           O  
ATOM   1128  N   GLY A 148     -51.490 -53.029  31.112  1.00 24.06           N  
ATOM   1129  CA  GLY A 148     -52.436 -53.966  31.710  1.00 24.06           C  
ATOM   1130  C   GLY A 148     -52.919 -54.971  30.658  1.00 24.06           C  
ATOM   1131  O   GLY A 148     -53.214 -54.615  29.523  1.00 24.06           O  
ATOM   1132  N   THR A 149     -52.956 -56.230  31.067  1.00 23.76           N  
ATOM   1133  CA  THR A 149     -53.342 -57.474  30.382  1.00 23.76           C  
ATOM   1134  C   THR A 149     -54.666 -57.460  29.601  1.00 23.76           C  
ATOM   1135  CB  THR A 149     -53.517 -58.523  31.501  1.00 23.76           C  
ATOM   1136  O   THR A 149     -55.710 -57.243  30.212  1.00 23.76           O  
ATOM   1137  CG2 THR A 149     -52.185 -59.065  32.013  1.00 23.76           C  
ATOM   1138  OG1 THR A 149     -54.166 -57.936  32.615  1.00 23.76           O  
ATOM   1139  N   ALA A 150     -54.643 -57.851  28.313  1.00 27.30           N  
ATOM   1140  CA  ALA A 150     -55.758 -58.525  27.618  1.00 27.30           C  
ATOM   1141  C   ALA A 150     -55.335 -59.204  26.278  1.00 27.30           C  
ATOM   1142  CB  ALA A 150     -56.921 -57.549  27.377  1.00 27.30           C  
ATOM   1143  O   ALA A 150     -55.210 -58.560  25.246  1.00 27.30           O  
ATOM   1144  N   THR A 151     -55.086 -60.516  26.330  1.00 26.69           N  
ATOM   1145  CA  THR A 151     -55.817 -61.582  25.601  1.00 26.69           C  
ATOM   1146  C   THR A 151     -55.995 -61.537  24.050  1.00 26.69           C  
ATOM   1147  CB  THR A 151     -57.165 -61.801  26.343  1.00 26.69           C  
ATOM   1148  O   THR A 151     -56.801 -60.782  23.526  1.00 26.69           O  
ATOM   1149  CG2 THR A 151     -57.673 -63.234  26.388  1.00 26.69           C  
ATOM   1150  OG1 THR A 151     -57.050 -61.501  27.720  1.00 26.69           O  
ATOM   1151  N   LEU A 152     -55.371 -62.535  23.383  1.00 28.28           N  
ATOM   1152  CA  LEU A 152     -55.790 -63.333  22.193  1.00 28.28           C  
ATOM   1153  C   LEU A 152     -55.607 -62.844  20.720  1.00 28.28           C  
ATOM   1154  CB  LEU A 152     -57.187 -63.954  22.420  1.00 28.28           C  
ATOM   1155  O   LEU A 152     -56.381 -62.071  20.172  1.00 28.28           O  
ATOM   1156  CG  LEU A 152     -57.256 -65.015  23.535  1.00 28.28           C  
ATOM   1157  CD1 LEU A 152     -58.716 -65.359  23.853  1.00 28.28           C  
ATOM   1158  CD2 LEU A 152     -56.547 -66.323  23.188  1.00 28.28           C  
ATOM   1159  N   ALA A 153     -54.676 -63.538  20.037  1.00 32.54           N  
ATOM   1160  CA  ALA A 153     -54.895 -64.319  18.797  1.00 32.54           C  
ATOM   1161  C   ALA A 153     -54.827 -63.696  17.376  1.00 32.54           C  
ATOM   1162  CB  ALA A 153     -56.063 -65.299  18.999  1.00 32.54           C  
ATOM   1163  O   ALA A 153     -55.338 -64.296  16.434  1.00 32.54           O  
ATOM   1164  N   MET A 154     -54.080 -62.607  17.151  1.00 32.11           N  
ATOM   1165  CA  MET A 154     -53.606 -62.246  15.787  1.00 32.11           C  
ATOM   1166  C   MET A 154     -52.183 -61.636  15.766  1.00 32.11           C  
ATOM   1167  CB  MET A 154     -54.666 -61.379  15.076  1.00 32.11           C  
ATOM   1168  O   MET A 154     -51.779 -60.967  14.818  1.00 32.11           O  
ATOM   1169  CG  MET A 154     -54.655 -61.547  13.550  1.00 32.11           C  
ATOM   1170  SD  MET A 154     -56.016 -60.675  12.726  1.00 32.11           S  
ATOM   1171  CE  MET A 154     -55.578 -60.939  10.989  1.00 32.11           C  
ATOM   1172  N   SER A 155     -51.412 -61.874  16.835  1.00 35.57           N  
ATOM   1173  CA  SER A 155     -50.188 -61.129  17.170  1.00 35.57           C  
ATOM   1174  C   SER A 155     -48.902 -61.626  16.494  1.00 35.57           C  
ATOM   1175  CB  SER A 155     -50.027 -61.096  18.699  1.00 35.57           C  
ATOM   1176  O   SER A 155     -47.916 -60.906  16.484  1.00 35.57           O  
ATOM   1177  OG  SER A 155     -49.008 -60.204  19.093  1.00 35.57           O  
ATOM   1178  N   GLU A 156     -48.840 -62.803  15.867  1.00 39.95           N  
ATOM   1179  CA  GLU A 156     -47.513 -63.358  15.534  1.00 39.95           C  
ATOM   1180  C   GLU A 156     -46.774 -62.643  14.381  1.00 39.95           C  
ATOM   1181  CB  GLU A 156     -47.624 -64.870  15.330  1.00 39.95           C  
ATOM   1182  O   GLU A 156     -45.556 -62.483  14.434  1.00 39.95           O  
ATOM   1183  CG  GLU A 156     -46.300 -65.540  15.718  1.00 39.95           C  
ATOM   1184  CD  GLU A 156     -46.380 -67.066  15.724  1.00 39.95           C  
ATOM   1185  OE1 GLU A 156     -45.464 -67.643  16.348  1.00 39.95           O  
ATOM   1186  OE2 GLU A 156     -47.339 -67.612  15.133  1.00 39.95           O  
ATOM   1187  N   LYS A 157     -47.501 -62.109  13.387  1.00 37.89           N  
ATOM   1188  CA  LYS A 157     -46.911 -61.319  12.281  1.00 37.89           C  
ATOM   1189  C   LYS A 157     -46.614 -59.863  12.643  1.00 37.89           C  
ATOM   1190  CB  LYS A 157     -47.814 -61.391  11.037  1.00 37.89           C  
ATOM   1191  O   LYS A 157     -45.821 -59.210  11.971  1.00 37.89           O  
ATOM   1192  CG  LYS A 157     -47.210 -62.320   9.978  1.00 37.89           C  
ATOM   1193  CD  LYS A 157     -48.112 -62.390   8.740  1.00 37.89           C  
ATOM   1194  CE  LYS A 157     -47.452 -63.281   7.682  1.00 37.89           C  
ATOM   1195  NZ  LYS A 157     -48.317 -63.447   6.487  1.00 37.89           N  
ATOM   1196  N   VAL A 158     -47.280 -59.348  13.675  1.00 41.05           N  
ATOM   1197  CA  VAL A 158     -47.024 -58.008  14.217  1.00 41.05           C  
ATOM   1198  C   VAL A 158     -45.895 -58.079  15.242  1.00 41.05           C  
ATOM   1199  CB  VAL A 158     -48.311 -57.383  14.787  1.00 41.05           C  
ATOM   1200  O   VAL A 158     -45.061 -57.187  15.248  1.00 41.05           O  
ATOM   1201  CG1 VAL A 158     -48.068 -55.974  15.341  1.00 41.05           C  
ATOM   1202  CG2 VAL A 158     -49.387 -57.272  13.694  1.00 41.05           C  
ATOM   1203  N   ARG A 159     -45.794 -59.173  16.010  1.00 40.75           N  
ATOM   1204  CA  ARG A 159     -44.732 -59.435  16.990  1.00 40.75           C  
ATOM   1205  C   ARG A 159     -43.343 -59.394  16.367  1.00 40.75           C  
ATOM   1206  CB  ARG A 159     -44.996 -60.777  17.698  1.00 40.75           C  
ATOM   1207  O   ARG A 159     -42.497 -58.699  16.894  1.00 40.75           O  
ATOM   1208  CG  ARG A 159     -43.943 -61.079  18.776  1.00 40.75           C  
ATOM   1209  CD  ARG A 159     -44.221 -62.383  19.537  1.00 40.75           C  
ATOM   1210  NE  ARG A 159     -44.043 -63.589  18.696  1.00 40.75           N  
ATOM   1211  NH1 ARG A 159     -41.761 -63.838  18.964  1.00 40.75           N  
ATOM   1212  NH2 ARG A 159     -42.880 -65.310  17.755  1.00 40.75           N  
ATOM   1213  CZ  ARG A 159     -42.900 -64.226  18.481  1.00 40.75           C  
ATOM   1214  N   THR A 160     -43.121 -60.031  15.219  1.00 38.23           N  
ATOM   1215  CA  THR A 160     -41.799 -60.002  14.559  1.00 38.23           C  
ATOM   1216  C   THR A 160     -41.416 -58.605  14.062  1.00 38.23           C  
ATOM   1217  CB  THR A 160     -41.709 -61.008  13.395  1.00 38.23           C  
ATOM   1218  O   THR A 160     -40.261 -58.215  14.160  1.00 38.23           O  
ATOM   1219  CG2 THR A 160     -40.868 -62.220  13.783  1.00 38.23           C  
ATOM   1220  OG1 THR A 160     -42.984 -61.494  13.004  1.00 38.23           O  
ATOM   1221  N   ARG A 161     -42.389 -57.806  13.598  1.00 39.11           N  
ATOM   1222  CA  ARG A 161     -42.163 -56.388  13.258  1.00 39.11           C  
ATOM   1223  C   ARG A 161     -42.021 -55.484  14.485  1.00 39.11           C  
ATOM   1224  CB  ARG A 161     -43.286 -55.871  12.351  1.00 39.11           C  
ATOM   1225  O   ARG A 161     -41.475 -54.397  14.355  1.00 39.11           O  
ATOM   1226  CG  ARG A 161     -43.117 -56.365  10.912  1.00 39.11           C  
ATOM   1227  CD  ARG A 161     -44.199 -55.741  10.025  1.00 39.11           C  
ATOM   1228  NE  ARG A 161     -43.905 -55.956   8.597  1.00 39.11           N  
ATOM   1229  NH1 ARG A 161     -45.843 -55.062   7.759  1.00 39.11           N  
ATOM   1230  NH2 ARG A 161     -44.257 -55.783   6.358  1.00 39.11           N  
ATOM   1231  CZ  ARG A 161     -44.669 -55.603   7.581  1.00 39.11           C  
ATOM   1232  N   LEU A 162     -42.544 -55.904  15.636  1.00 35.98           N  
ATOM   1233  CA  LEU A 162     -42.389 -55.203  16.909  1.00 35.98           C  
ATOM   1234  C   LEU A 162     -41.040 -55.527  17.562  1.00 35.98           C  
ATOM   1235  CB  LEU A 162     -43.563 -55.536  17.854  1.00 35.98           C  
ATOM   1236  O   LEU A 162     -40.438 -54.630  18.126  1.00 35.98           O  
ATOM   1237  CG  LEU A 162     -44.223 -54.280  18.447  1.00 35.98           C  
ATOM   1238  CD1 LEU A 162     -45.120 -53.582  17.417  1.00 35.98           C  
ATOM   1239  CD2 LEU A 162     -45.098 -54.664  19.641  1.00 35.98           C  
ATOM   1240  N   GLU A 163     -40.548 -56.761  17.433  1.00 35.80           N  
ATOM   1241  CA  GLU A 163     -39.246 -57.194  17.961  1.00 35.80           C  
ATOM   1242  C   GLU A 163     -38.086 -56.480  17.252  1.00 35.80           C  
ATOM   1243  CB  GLU A 163     -39.134 -58.732  17.871  1.00 35.80           C  
ATOM   1244  O   GLU A 163     -37.170 -56.012  17.913  1.00 35.80           O  
ATOM   1245  CG  GLU A 163     -39.945 -59.404  18.996  1.00 35.80           C  
ATOM   1246  CD  GLU A 163     -40.133 -60.927  18.872  1.00 35.80           C  
ATOM   1247  OE1 GLU A 163     -40.829 -61.489  19.756  1.00 35.80           O  
ATOM   1248  OE2 GLU A 163     -39.746 -61.564  17.865  1.00 35.80           O  
ATOM   1249  N   GLU A 164     -38.166 -56.258  15.933  1.00 34.27           N  
ATOM   1250  CA  GLU A 164     -37.177 -55.422  15.221  1.00 34.27           C  
ATOM   1251  C   GLU A 164     -37.293 -53.915  15.545  1.00 34.27           C  
ATOM   1252  CB  GLU A 164     -37.274 -55.655  13.702  1.00 34.27           C  
ATOM   1253  O   GLU A 164     -36.394 -53.141  15.214  1.00 34.27           O  
ATOM   1254  CG  GLU A 164     -36.696 -57.013  13.264  1.00 34.27           C  
ATOM   1255  CD  GLU A 164     -36.713 -57.219  11.735  1.00 34.27           C  
ATOM   1256  OE1 GLU A 164     -36.050 -58.174  11.266  1.00 34.27           O  
ATOM   1257  OE2 GLU A 164     -37.418 -56.463  11.019  1.00 34.27           O  
ATOM   1258  N   LEU A 165     -38.381 -53.480  16.196  1.00 32.76           N  
ATOM   1259  CA  LEU A 165     -38.536 -52.115  16.716  1.00 32.76           C  
ATOM   1260  C   LEU A 165     -38.123 -51.986  18.193  1.00 32.76           C  
ATOM   1261  CB  LEU A 165     -39.981 -51.628  16.487  1.00 32.76           C  
ATOM   1262  O   LEU A 165     -37.915 -50.859  18.638  1.00 32.76           O  
ATOM   1263  CG  LEU A 165     -40.318 -51.287  15.025  1.00 32.76           C  
ATOM   1264  CD1 LEU A 165     -41.827 -51.057  14.879  1.00 32.76           C  
ATOM   1265  CD2 LEU A 165     -39.618 -50.007  14.553  1.00 32.76           C  
ATOM   1266  N   ASP A 166     -37.973 -53.097  18.920  1.00 32.50           N  
ATOM   1267  CA  ASP A 166     -37.620 -53.124  20.350  1.00 32.50           C  
ATOM   1268  C   ASP A 166     -36.129 -52.784  20.575  1.00 32.50           C  
ATOM   1269  CB  ASP A 166     -38.001 -54.511  20.934  1.00 32.50           C  
ATOM   1270  O   ASP A 166     -35.770 -52.160  21.570  1.00 32.50           O  
ATOM   1271  CG  ASP A 166     -38.828 -54.500  22.235  1.00 32.50           C  
ATOM   1272  OD1 ASP A 166     -39.281 -53.423  22.679  1.00 32.50           O  
ATOM   1273  OD2 ASP A 166     -39.117 -55.610  22.745  1.00 32.50           O  
ATOM   1274  N   ASP A 167     -35.255 -53.077  19.604  1.00 30.77           N  
ATOM   1275  CA  ASP A 167     -33.798 -52.885  19.744  1.00 30.77           C  
ATOM   1276  C   ASP A 167     -33.310 -51.425  19.596  1.00 30.77           C  
ATOM   1277  CB  ASP A 167     -33.053 -53.834  18.779  1.00 30.77           C  
ATOM   1278  O   ASP A 167     -32.127 -51.141  19.783  1.00 30.77           O  
ATOM   1279  CG  ASP A 167     -32.735 -55.225  19.355  1.00 30.77           C  
ATOM   1280  OD1 ASP A 167     -32.928 -55.450  20.570  1.00 30.77           O  
ATOM   1281  OD2 ASP A 167     -32.234 -56.056  18.561  1.00 30.77           O  
ATOM   1282  N   PHE A 168     -34.189 -50.463  19.285  1.00 28.92           N  
ATOM   1283  CA  PHE A 168     -33.815 -49.042  19.154  1.00 28.92           C  
ATOM   1284  C   PHE A 168     -34.409 -48.127  20.245  1.00 28.92           C  
ATOM   1285  CB  PHE A 168     -34.103 -48.552  17.721  1.00 28.92           C  
ATOM   1286  O   PHE A 168     -34.232 -46.907  20.170  1.00 28.92           O  
ATOM   1287  CG  PHE A 168     -33.081 -48.993  16.683  1.00 28.92           C  
ATOM   1288  CD1 PHE A 168     -31.851 -48.314  16.570  1.00 28.92           C  
ATOM   1289  CD2 PHE A 168     -33.352 -50.080  15.831  1.00 28.92           C  
ATOM   1290  CE1 PHE A 168     -30.903 -48.712  15.608  1.00 28.92           C  
ATOM   1291  CE2 PHE A 168     -32.406 -50.478  14.869  1.00 28.92           C  
ATOM   1292  CZ  PHE A 168     -31.183 -49.794  14.755  1.00 28.92           C  
ATOM   1293  N   GLU A 169     -35.104 -48.673  21.253  1.00 33.51           N  
ATOM   1294  CA  GLU A 169     -35.903 -47.905  22.232  1.00 33.51           C  
ATOM   1295  C   GLU A 169     -35.125 -47.346  23.458  1.00 33.51           C  
ATOM   1296  CB  GLU A 169     -37.196 -48.678  22.623  1.00 33.51           C  
ATOM   1297  O   GLU A 169     -35.731 -46.755  24.356  1.00 33.51           O  
ATOM   1298  CG  GLU A 169     -38.330 -48.539  21.579  1.00 33.51           C  
ATOM   1299  CD  GLU A 169     -39.743 -48.967  22.059  1.00 33.51           C  
ATOM   1300  OE1 GLU A 169     -40.743 -48.566  21.401  1.00 33.51           O  
ATOM   1301  OE2 GLU A 169     -39.893 -49.568  23.144  1.00 33.51           O  
ATOM   1302  N   GLU A 170     -33.788 -47.424  23.510  1.00 29.49           N  
ATOM   1303  CA  GLU A 170     -32.997 -46.945  24.662  1.00 29.49           C  
ATOM   1304  C   GLU A 170     -32.568 -45.456  24.598  1.00 29.49           C  
ATOM   1305  CB  GLU A 170     -31.764 -47.837  24.903  1.00 29.49           C  
ATOM   1306  O   GLU A 170     -31.843 -45.021  23.704  1.00 29.49           O  
ATOM   1307  CG  GLU A 170     -32.107 -49.198  25.535  1.00 29.49           C  
ATOM   1308  CD  GLU A 170     -30.859 -49.991  25.972  1.00 29.49           C  
ATOM   1309  OE1 GLU A 170     -31.010 -50.851  26.870  1.00 29.49           O  
ATOM   1310  OE2 GLU A 170     -29.750 -49.683  25.475  1.00 29.49           O  
ATOM   1311  N   GLY A 171     -32.890 -44.693  25.656  1.00 30.07           N  
ATOM   1312  CA  GLY A 171     -31.904 -43.783  26.265  1.00 30.07           C  
ATOM   1313  C   GLY A 171     -32.123 -42.261  26.208  1.00 30.07           C  
ATOM   1314  O   GLY A 171     -31.606 -41.571  25.334  1.00 30.07           O  
ATOM   1315  N   SER A 172     -32.666 -41.728  27.311  1.00 35.25           N  
ATOM   1316  CA  SER A 172     -32.343 -40.435  27.959  1.00 35.25           C  
ATOM   1317  C   SER A 172     -32.665 -39.102  27.253  1.00 35.25           C  
ATOM   1318  CB  SER A 172     -30.891 -40.440  28.468  1.00 35.25           C  
ATOM   1319  O   SER A 172     -32.116 -38.754  26.209  1.00 35.25           O  
ATOM   1320  OG  SER A 172     -29.967 -40.508  27.398  1.00 35.25           O  
ATOM   1321  N   GLN A 173     -33.460 -38.272  27.943  1.00 33.31           N  
ATOM   1322  CA  GLN A 173     -33.406 -36.810  27.833  1.00 33.31           C  
ATOM   1323  C   GLN A 173     -31.936 -36.366  27.853  1.00 33.31           C  
ATOM   1324  CB  GLN A 173     -34.105 -36.186  29.057  1.00 33.31           C  
ATOM   1325  O   GLN A 173     -31.257 -36.505  28.868  1.00 33.31           O  
ATOM   1326  CG  GLN A 173     -35.637 -36.291  29.067  1.00 33.31           C  
ATOM   1327  CD  GLN A 173     -36.208 -35.958  30.446  1.00 33.31           C  
ATOM   1328  NE2 GLN A 173     -37.295 -35.233  30.535  1.00 33.31           N  
ATOM   1329  OE1 GLN A 173     -35.721 -36.383  31.474  1.00 33.31           O  
ATOM   1330  N   LYS A 174     -31.423 -35.841  26.739  1.00 50.55           N  
ATOM   1331  CA  LYS A 174     -30.105 -35.202  26.731  1.00 50.55           C  
ATOM   1332  C   LYS A 174     -30.289 -33.742  27.119  1.00 50.55           C  
ATOM   1333  CB  LYS A 174     -29.368 -35.414  25.397  1.00 50.55           C  
ATOM   1334  O   LYS A 174     -30.337 -32.871  26.254  1.00 50.55           O  
ATOM   1335  CG  LYS A 174     -28.822 -36.847  25.279  1.00 50.55           C  
ATOM   1336  CD  LYS A 174     -27.899 -37.003  24.061  1.00 50.55           C  
ATOM   1337  CE  LYS A 174     -27.346 -38.435  24.032  1.00 50.55           C  
ATOM   1338  NZ  LYS A 174     -26.376 -38.655  22.927  1.00 50.55           N  
ATOM   1339  N   GLU A 175     -30.428 -33.493  28.417  1.00 54.71           N  
ATOM   1340  CA  GLU A 175     -30.188 -32.166  28.983  1.00 54.71           C  
ATOM   1341  C   GLU A 175     -28.676 -31.946  29.010  1.00 54.71           C  
ATOM   1342  CB  GLU A 175     -30.818 -32.019  30.373  1.00 54.71           C  
ATOM   1343  O   GLU A 175     -27.953 -32.447  29.871  1.00 54.71           O  
ATOM   1344  CG  GLU A 175     -32.350 -31.968  30.279  1.00 54.71           C  
ATOM   1345  CD  GLU A 175     -33.039 -31.678  31.621  1.00 54.71           C  
ATOM   1346  OE1 GLU A 175     -34.281 -31.510  31.579  1.00 54.71           O  
ATOM   1347  OE2 GLU A 175     -32.345 -31.633  32.662  1.00 54.71           O  
ATOM   1348  N   LEU A 176     -28.174 -31.255  27.991  1.00 68.28           N  
ATOM   1349  CA  LEU A 176     -26.776 -30.857  27.925  1.00 68.28           C  
ATOM   1350  C   LEU A 176     -26.655 -29.508  28.621  1.00 68.28           C  
ATOM   1351  CB  LEU A 176     -26.323 -30.834  26.463  1.00 68.28           C  
ATOM   1352  O   LEU A 176     -26.894 -28.460  28.022  1.00 68.28           O  
ATOM   1353  CG  LEU A 176     -26.082 -32.248  25.906  1.00 68.28           C  
ATOM   1354  CD1 LEU A 176     -26.551 -32.328  24.454  1.00 68.28           C  
ATOM   1355  CD2 LEU A 176     -24.595 -32.611  25.954  1.00 68.28           C  
ATOM   1356  N   LEU A 177     -26.328 -29.554  29.906  1.00 73.48           N  
ATOM   1357  CA  LEU A 177     -26.089 -28.377  30.731  1.00 73.48           C  
ATOM   1358  C   LEU A 177     -24.600 -28.005  30.710  1.00 73.48           C  
ATOM   1359  CB  LEU A 177     -26.603 -28.642  32.160  1.00 73.48           C  
ATOM   1360  O   LEU A 177     -23.734 -28.849  30.486  1.00 73.48           O  
ATOM   1361  CG  LEU A 177     -28.096 -29.023  32.257  1.00 73.48           C  
ATOM   1362  CD1 LEU A 177     -28.452 -29.334  33.709  1.00 73.48           C  
ATOM   1363  CD2 LEU A 177     -29.011 -27.905  31.761  1.00 73.48           C  
ATOM   1364  N   ASN A 178     -24.299 -26.748  31.025  1.00 76.59           N  
ATOM   1365  CA  ASN A 178     -22.940 -26.254  31.255  1.00 76.59           C  
ATOM   1366  C   ASN A 178     -21.976 -26.316  30.054  1.00 76.59           C  
ATOM   1367  CB  ASN A 178     -22.373 -26.849  32.559  1.00 76.59           C  
ATOM   1368  O   ASN A 178     -20.756 -26.455  30.226  1.00 76.59           O  
ATOM   1369  CG  ASN A 178     -23.228 -26.518  33.763  1.00 76.59           C  
ATOM   1370  ND2 ASN A 178     -23.361 -27.426  34.699  1.00 76.59           N  
ATOM   1371  OD1 ASN A 178     -23.770 -25.436  33.886  1.00 76.59           O  
ATOM   1372  N   LEU A 179     -22.510 -26.125  28.850  1.00 83.76           N  
ATOM   1373  CA  LEU A 179     -21.737 -26.037  27.616  1.00 83.76           C  
ATOM   1374  C   LEU A 179     -20.960 -24.721  27.554  1.00 83.76           C  
ATOM   1375  CB  LEU A 179     -22.683 -26.181  26.411  1.00 83.76           C  
ATOM   1376  O   LEU A 179     -21.461 -23.665  27.950  1.00 83.76           O  
ATOM   1377  CG  LEU A 179     -23.463 -27.508  26.368  1.00 83.76           C  
ATOM   1378  CD1 LEU A 179     -24.419 -27.478  25.179  1.00 83.76           C  
ATOM   1379  CD2 LEU A 179     -22.542 -28.720  26.223  1.00 83.76           C  
ATOM   1380  N   THR A 180     -19.729 -24.771  27.049  1.00 87.69           N  
ATOM   1381  CA  THR A 180     -19.068 -23.547  26.581  1.00 87.69           C  
ATOM   1382  C   THR A 180     -19.726 -23.065  25.288  1.00 87.69           C  
ATOM   1383  CB  THR A 180     -17.561 -23.748  26.371  1.00 87.69           C  
ATOM   1384  O   THR A 180     -20.451 -23.820  24.636  1.00 87.69           O  
ATOM   1385  CG2 THR A 180     -16.855 -24.302  27.610  1.00 87.69           C  
ATOM   1386  OG1 THR A 180     -17.305 -24.587  25.277  1.00 87.69           O  
ATOM   1387  N   GLN A 181     -19.456 -21.823  24.876  1.00 87.00           N  
ATOM   1388  CA  GLN A 181     -19.909 -21.334  23.573  1.00 87.00           C  
ATOM   1389  C   GLN A 181     -19.475 -22.272  22.437  1.00 87.00           C  
ATOM   1390  CB  GLN A 181     -19.391 -19.909  23.347  1.00 87.00           C  
ATOM   1391  O   GLN A 181     -20.295 -22.614  21.592  1.00 87.00           O  
ATOM   1392  CG  GLN A 181     -19.869 -19.358  21.995  1.00 87.00           C  
ATOM   1393  CD  GLN A 181     -19.384 -17.939  21.752  1.00 87.00           C  
ATOM   1394  NE2 GLN A 181     -18.846 -17.646  20.589  1.00 87.00           N  
ATOM   1395  OE1 GLN A 181     -19.495 -17.070  22.595  1.00 87.00           O  
ATOM   1396  N   GLN A 182     -18.219 -22.729  22.436  1.00 88.28           N  
ATOM   1397  CA  GLN A 182     -17.721 -23.618  21.387  1.00 88.28           C  
ATOM   1398  C   GLN A 182     -18.434 -24.974  21.404  1.00 88.28           C  
ATOM   1399  CB  GLN A 182     -16.201 -23.785  21.528  1.00 88.28           C  
ATOM   1400  O   GLN A 182     -18.841 -25.458  20.351  1.00 88.28           O  
ATOM   1401  CG  GLN A 182     -15.595 -24.496  20.305  1.00 88.28           C  
ATOM   1402  CD  GLN A 182     -15.779 -23.705  19.010  1.00 88.28           C  
ATOM   1403  NE2 GLN A 182     -16.033 -24.347  17.892  1.00 88.28           N  
ATOM   1404  OE1 GLN A 182     -15.712 -22.487  18.987  1.00 88.28           O  
ATOM   1405  N   ASP A 183     -18.650 -25.555  22.588  1.00 88.49           N  
ATOM   1406  CA  ASP A 183     -19.386 -26.818  22.713  1.00 88.49           C  
ATOM   1407  C   ASP A 183     -20.834 -26.667  22.237  1.00 88.49           C  
ATOM   1408  CB  ASP A 183     -19.399 -27.314  24.163  1.00 88.49           C  
ATOM   1409  O   ASP A 183     -21.372 -27.559  21.584  1.00 88.49           O  
ATOM   1410  CG  ASP A 183     -18.013 -27.499  24.768  1.00 88.49           C  
ATOM   1411  OD1 ASP A 183     -17.110 -27.983  24.057  1.00 88.49           O  
ATOM   1412  OD2 ASP A 183     -17.868 -27.073  25.941  1.00 88.49           O  
ATOM   1413  N   TYR A 184     -21.460 -25.522  22.523  1.00 88.42           N  
ATOM   1414  CA  TYR A 184     -22.799 -25.204  22.042  1.00 88.42           C  
ATOM   1415  C   TYR A 184     -22.837 -25.127  20.514  1.00 88.42           C  
ATOM   1416  CB  TYR A 184     -23.286 -23.901  22.680  1.00 88.42           C  
ATOM   1417  O   TYR A 184     -23.683 -25.779  19.906  1.00 88.42           O  
ATOM   1418  CG  TYR A 184     -24.745 -23.593  22.408  1.00 88.42           C  
ATOM   1419  CD1 TYR A 184     -25.145 -22.986  21.200  1.00 88.42           C  
ATOM   1420  CD2 TYR A 184     -25.707 -23.921  23.377  1.00 88.42           C  
ATOM   1421  CE1 TYR A 184     -26.512 -22.747  20.948  1.00 88.42           C  
ATOM   1422  CE2 TYR A 184     -27.066 -23.650  23.145  1.00 88.42           C  
ATOM   1423  OH  TYR A 184     -28.800 -22.910  21.691  1.00 88.42           O  
ATOM   1424  CZ  TYR A 184     -27.474 -23.095  21.919  1.00 88.42           C  
ATOM   1425  N   VAL A 185     -21.917 -24.384  19.884  1.00 90.16           N  
ATOM   1426  CA  VAL A 185     -21.836 -24.278  18.415  1.00 90.16           C  
ATOM   1427  C   VAL A 185     -21.642 -25.657  17.788  1.00 90.16           C  
ATOM   1428  CB  VAL A 185     -20.721 -23.315  17.954  1.00 90.16           C  
ATOM   1429  O   VAL A 185     -22.447 -26.049  16.944  1.00 90.16           O  
ATOM   1430  CG1 VAL A 185     -20.608 -23.278  16.423  1.00 90.16           C  
ATOM   1431  CG2 VAL A 185     -21.013 -21.876  18.399  1.00 90.16           C  
ATOM   1432  N   ASN A 186     -20.657 -26.423  18.264  1.00 90.10           N  
ATOM   1433  CA  ASN A 186     -20.389 -27.780  17.785  1.00 90.10           C  
ATOM   1434  C   ASN A 186     -21.640 -28.663  17.912  1.00 90.10           C  
ATOM   1435  CB  ASN A 186     -19.237 -28.384  18.608  1.00 90.10           C  
ATOM   1436  O   ASN A 186     -21.990 -29.407  16.998  1.00 90.10           O  
ATOM   1437  CG  ASN A 186     -17.884 -27.714  18.430  1.00 90.10           C  
ATOM   1438  ND2 ASN A 186     -16.939 -28.053  19.275  1.00 90.10           N  
ATOM   1439  OD1 ASN A 186     -17.627 -26.895  17.563  1.00 90.10           O  
ATOM   1440  N   ARG A 187     -22.376 -28.543  19.023  1.00 88.50           N  
ATOM   1441  CA  ARG A 187     -23.585 -29.332  19.249  1.00 88.50           C  
ATOM   1442  C   ARG A 187     -24.733 -28.946  18.317  1.00 88.50           C  
ATOM   1443  CB  ARG A 187     -23.972 -29.231  20.731  1.00 88.50           C  
ATOM   1444  O   ARG A 187     -25.484 -29.824  17.892  1.00 88.50           O  
ATOM   1445  CG  ARG A 187     -25.121 -30.163  21.130  1.00 88.50           C  
ATOM   1446  CD  ARG A 187     -24.763 -31.627  20.861  1.00 88.50           C  
ATOM   1447  NE  ARG A 187     -25.874 -32.520  21.222  1.00 88.50           N  
ATOM   1448  NH1 ARG A 187     -25.452 -34.121  19.618  1.00 88.50           N  
ATOM   1449  NH2 ARG A 187     -27.315 -34.221  20.828  1.00 88.50           N  
ATOM   1450  CZ  ARG A 187     -26.194 -33.613  20.557  1.00 88.50           C  
ATOM   1451  N   ILE A 188     -24.885 -27.666  17.977  1.00 91.36           N  
ATOM   1452  CA  ILE A 188     -25.853 -27.233  16.961  1.00 91.36           C  
ATOM   1453  C   ILE A 188     -25.449 -27.755  15.574  1.00 91.36           C  
ATOM   1454  CB  ILE A 188     -26.047 -25.698  16.996  1.00 91.36           C  
ATOM   1455  O   ILE A 188     -26.303 -28.243  14.831  1.00 91.36           O  
ATOM   1456  CG1 ILE A 188     -26.628 -25.179  18.333  1.00 91.36           C  
ATOM   1457  CG2 ILE A 188     -26.992 -25.250  15.870  1.00 91.36           C  
ATOM   1458  CD1 ILE A 188     -27.901 -25.876  18.832  1.00 91.36           C  
ATOM   1459  N   GLU A 189     -24.161 -27.750  15.237  1.00 92.50           N  
ATOM   1460  CA  GLU A 189     -23.661 -28.333  13.985  1.00 92.50           C  
ATOM   1461  C   GLU A 189     -23.917 -29.848  13.905  1.00 92.50           C  
ATOM   1462  CB  GLU A 189     -22.170 -28.014  13.811  1.00 92.50           C  
ATOM   1463  O   GLU A 189     -24.375 -30.341  12.872  1.00 92.50           O  
ATOM   1464  CG  GLU A 189     -21.944 -26.520  13.526  1.00 92.50           C  
ATOM   1465  CD  GLU A 189     -20.464 -26.142  13.372  1.00 92.50           C  
ATOM   1466  OE1 GLU A 189     -20.224 -24.958  13.040  1.00 92.50           O  
ATOM   1467  OE2 GLU A 189     -19.596 -27.028  13.536  1.00 92.50           O  
ATOM   1468  N   GLU A 190     -23.746 -30.583  15.006  1.00 92.19           N  
ATOM   1469  CA  GLU A 190     -24.109 -32.003  15.101  1.00 92.19           C  
ATOM   1470  C   GLU A 190     -25.611 -32.248  14.893  1.00 92.19           C  
ATOM   1471  CB  GLU A 190     -23.744 -32.552  16.483  1.00 92.19           C  
ATOM   1472  O   GLU A 190     -25.995 -33.253  14.287  1.00 92.19           O  
ATOM   1473  CG  GLU A 190     -22.245 -32.773  16.716  1.00 92.19           C  
ATOM   1474  CD  GLU A 190     -21.961 -33.181  18.173  1.00 92.19           C  
ATOM   1475  OE1 GLU A 190     -20.773 -33.267  18.538  1.00 92.19           O  
ATOM   1476  OE2 GLU A 190     -22.939 -33.439  18.927  1.00 92.19           O  
ATOM   1477  N   LEU A 191     -26.484 -31.352  15.371  1.00 92.63           N  
ATOM   1478  CA  LEU A 191     -27.924 -31.433  15.097  1.00 92.63           C  
ATOM   1479  C   LEU A 191     -28.221 -31.199  13.616  1.00 92.63           C  
ATOM   1480  CB  LEU A 191     -28.711 -30.423  15.949  1.00 92.63           C  
ATOM   1481  O   LEU A 191     -29.062 -31.901  13.051  1.00 92.63           O  
ATOM   1482  CG  LEU A 191     -28.730 -30.724  17.452  1.00 92.63           C  
ATOM   1483  CD1 LEU A 191     -29.351 -29.538  18.194  1.00 92.63           C  
ATOM   1484  CD2 LEU A 191     -29.531 -31.988  17.776  1.00 92.63           C  
ATOM   1485  N   ASN A 192     -27.511 -30.268  12.973  1.00 94.23           N  
ATOM   1486  CA  ASN A 192     -27.626 -30.050  11.533  1.00 94.23           C  
ATOM   1487  C   ASN A 192     -27.171 -31.285  10.740  1.00 94.23           C  
ATOM   1488  CB  ASN A 192     -26.803 -28.816  11.127  1.00 94.23           C  
ATOM   1489  O   ASN A 192     -27.816 -31.686   9.772  1.00 94.23           O  
ATOM   1490  CG  ASN A 192     -27.195 -28.297   9.753  1.00 94.23           C  
ATOM   1491  ND2 ASN A 192     -26.379 -27.467   9.149  1.00 94.23           N  
ATOM   1492  OD1 ASN A 192     -28.232 -28.607   9.193  1.00 94.23           O  
ATOM   1493  N   GLN A 193     -26.084 -31.930  11.168  1.00 95.00           N  
ATOM   1494  CA  GLN A 193     -25.627 -33.167  10.545  1.00 95.00           C  
ATOM   1495  C   GLN A 193     -26.625 -34.309  10.777  1.00 95.00           C  
ATOM   1496  CB  GLN A 193     -24.209 -33.501  11.034  1.00 95.00           C  
ATOM   1497  O   GLN A 193     -27.035 -34.964   9.825  1.00 95.00           O  
ATOM   1498  CG  GLN A 193     -23.580 -34.632  10.206  1.00 95.00           C  
ATOM   1499  CD  GLN A 193     -23.542 -34.326   8.708  1.00 95.00           C  
ATOM   1500  NE2 GLN A 193     -23.916 -35.257   7.861  1.00 95.00           N  
ATOM   1501  OE1 GLN A 193     -23.232 -33.224   8.266  1.00 95.00           O  
ATOM   1502  N   SER A 194     -27.137 -34.456  12.002  1.00 94.14           N  
ATOM   1503  CA  SER A 194     -28.174 -35.441  12.341  1.00 94.14           C  
ATOM   1504  C   SER A 194     -29.455 -35.249  11.522  1.00 94.14           C  
ATOM   1505  CB  SER A 194     -28.550 -35.338  13.823  1.00 94.14           C  
ATOM   1506  O   SER A 194     -30.108 -36.226  11.154  1.00 94.14           O  
ATOM   1507  OG  SER A 194     -27.451 -35.595  14.671  1.00 94.14           O  
ATOM   1508  N   LEU A 195     -29.825 -33.998  11.224  1.00 96.46           N  
ATOM   1509  CA  LEU A 195     -30.925 -33.666  10.321  1.00 96.46           C  
ATOM   1510  C   LEU A 195     -30.647 -34.186   8.906  1.00 96.46           C  
ATOM   1511  CB  LEU A 195     -31.152 -32.139  10.335  1.00 96.46           C  
ATOM   1512  O   LEU A 195     -31.507 -34.855   8.330  1.00 96.46           O  
ATOM   1513  CG  LEU A 195     -32.069 -31.622   9.212  1.00 96.46           C  
ATOM   1514  CD1 LEU A 195     -33.481 -32.175   9.376  1.00 96.46           C  
ATOM   1515  CD2 LEU A 195     -32.112 -30.100   9.207  1.00 96.46           C  
ATOM   1516  N   LYS A 196     -29.464 -33.893   8.354  1.00 96.49           N  
ATOM   1517  CA  LYS A 196     -29.060 -34.343   7.013  1.00 96.49           C  
ATOM   1518  C   LYS A 196     -29.006 -35.867   6.927  1.00 96.49           C  
ATOM   1519  CB  LYS A 196     -27.702 -33.737   6.638  1.00 96.49           C  
ATOM   1520  O   LYS A 196     -29.543 -36.424   5.975  1.00 96.49           O  
ATOM   1521  CG  LYS A 196     -27.780 -32.221   6.404  1.00 96.49           C  
ATOM   1522  CD  LYS A 196     -26.368 -31.657   6.225  1.00 96.49           C  
ATOM   1523  CE  LYS A 196     -26.409 -30.130   6.140  1.00 96.49           C  
ATOM   1524  NZ  LYS A 196     -25.035 -29.572   6.115  1.00 96.49           N  
ATOM   1525  N   ASP A 197     -28.465 -36.536   7.939  1.00 96.46           N  
ATOM   1526  CA  ASP A 197     -28.352 -37.997   7.991  1.00 96.46           C  
ATOM   1527  C   ASP A 197     -29.726 -38.664   8.120  1.00 96.46           C  
ATOM   1528  CB  ASP A 197     -27.466 -38.413   9.174  1.00 96.46           C  
ATOM   1529  O   ASP A 197     -30.036 -39.614   7.397  1.00 96.46           O  
ATOM   1530  CG  ASP A 197     -26.022 -37.908   9.084  1.00 96.46           C  
ATOM   1531  OD1 ASP A 197     -25.566 -37.559   7.970  1.00 96.46           O  
ATOM   1532  OD2 ASP A 197     -25.380 -37.853  10.151  1.00 96.46           O  
ATOM   1533  N   ALA A 198     -30.597 -38.134   8.988  1.00 94.52           N  
ATOM   1534  CA  ALA A 198     -31.982 -38.583   9.093  1.00 94.52           C  
ATOM   1535  C   ALA A 198     -32.735 -38.362   7.776  1.00 94.52           C  
ATOM   1536  CB  ALA A 198     -32.671 -37.846  10.249  1.00 94.52           C  
ATOM   1537  O   ALA A 198     -33.532 -39.206   7.371  1.00 94.52           O  
ATOM   1538  N   TRP A 199     -32.479 -37.251   7.080  1.00 95.82           N  
ATOM   1539  CA  TRP A 199     -33.079 -36.993   5.778  1.00 95.82           C  
ATOM   1540  C   TRP A 199     -32.573 -37.960   4.707  1.00 95.82           C  
ATOM   1541  CB  TRP A 199     -32.848 -35.546   5.349  1.00 95.82           C  
ATOM   1542  O   TRP A 199     -33.395 -38.501   3.966  1.00 95.82           O  
ATOM   1543  CG  TRP A 199     -33.691 -35.164   4.178  1.00 95.82           C  
ATOM   1544  CD1 TRP A 199     -33.354 -35.281   2.873  1.00 95.82           C  
ATOM   1545  CD2 TRP A 199     -35.033 -34.607   4.200  1.00 95.82           C  
ATOM   1546  CE2 TRP A 199     -35.465 -34.423   2.854  1.00 95.82           C  
ATOM   1547  CE3 TRP A 199     -35.920 -34.222   5.227  1.00 95.82           C  
ATOM   1548  NE1 TRP A 199     -34.393 -34.823   2.085  1.00 95.82           N  
ATOM   1549  CH2 TRP A 199     -37.581 -33.509   3.591  1.00 95.82           C  
ATOM   1550  CZ2 TRP A 199     -36.723 -33.892   2.550  1.00 95.82           C  
ATOM   1551  CZ3 TRP A 199     -37.179 -33.670   4.927  1.00 95.82           C  
ATOM   1552  N   ALA A 200     -31.263 -38.200   4.641  1.00 93.86           N  
ATOM   1553  CA  ALA A 200     -30.634 -39.132   3.708  1.00 93.86           C  
ATOM   1554  C   ALA A 200     -31.093 -40.579   3.944  1.00 93.86           C  
ATOM   1555  CB  ALA A 200     -29.113 -38.992   3.848  1.00 93.86           C  
ATOM   1556  O   ALA A 200     -31.322 -41.313   2.990  1.00 93.86           O  
ATOM   1557  N   SER A 201     -31.332 -40.950   5.205  1.00 94.05           N  
ATOM   1558  CA  SER A 201     -31.856 -42.263   5.615  1.00 94.05           C  
ATOM   1559  C   SER A 201     -33.387 -42.375   5.517  1.00 94.05           C  
ATOM   1560  CB  SER A 201     -31.404 -42.589   7.043  1.00 94.05           C  
ATOM   1561  O   SER A 201     -33.983 -43.265   6.115  1.00 94.05           O  
ATOM   1562  OG  SER A 201     -30.011 -42.416   7.201  1.00 94.05           O  
ATOM   1563  N   ASP A 202     -34.044 -41.429   4.842  1.00 90.53           N  
ATOM   1564  CA  ASP A 202     -35.503 -41.331   4.678  1.00 90.53           C  
ATOM   1565  C   ASP A 202     -36.326 -41.260   5.992  1.00 90.53           C  
ATOM   1566  CB  ASP A 202     -36.000 -42.369   3.648  1.00 90.53           C  
ATOM   1567  O   ASP A 202     -37.553 -41.350   5.997  1.00 90.53           O  
ATOM   1568  CG  ASP A 202     -37.168 -41.842   2.804  1.00 90.53           C  
ATOM   1569  OD1 ASP A 202     -37.045 -40.697   2.295  1.00 90.53           O  
ATOM   1570  OD2 ASP A 202     -38.195 -42.539   2.683  1.00 90.53           O  
ATOM   1571  N   GLN A 203     -35.685 -40.967   7.129  1.00 91.30           N  
ATOM   1572  CA  GLN A 203     -36.309 -40.801   8.449  1.00 91.30           C  
ATOM   1573  C   GLN A 203     -36.932 -39.402   8.614  1.00 91.30           C  
ATOM   1574  CB  GLN A 203     -35.311 -41.126   9.578  1.00 91.30           C  
ATOM   1575  O   GLN A 203     -36.553 -38.604   9.475  1.00 91.30           O  
ATOM   1576  CG  GLN A 203     -34.780 -42.566   9.529  1.00 91.30           C  
ATOM   1577  CD  GLN A 203     -33.838 -42.908  10.682  1.00 91.30           C  
ATOM   1578  NE2 GLN A 203     -33.245 -44.079  10.655  1.00 91.30           N  
ATOM   1579  OE1 GLN A 203     -33.618 -42.148  11.618  1.00 91.30           O  
ATOM   1580  N   LYS A 204     -37.938 -39.074   7.797  1.00 90.26           N  
ATOM   1581  CA  LYS A 204     -38.514 -37.712   7.713  1.00 90.26           C  
ATOM   1582  C   LYS A 204     -39.209 -37.242   8.988  1.00 90.26           C  
ATOM   1583  CB  LYS A 204     -39.486 -37.617   6.532  1.00 90.26           C  
ATOM   1584  O   LYS A 204     -39.184 -36.055   9.299  1.00 90.26           O  
ATOM   1585  CG  LYS A 204     -38.895 -38.135   5.218  1.00 90.26           C  
ATOM   1586  CD  LYS A 204     -37.607 -37.427   4.764  1.00 90.26           C  
ATOM   1587  CE  LYS A 204     -37.215 -38.112   3.460  1.00 90.26           C  
ATOM   1588  NZ  LYS A 204     -35.843 -37.834   2.976  1.00 90.26           N  
ATOM   1589  N   VAL A 205     -39.806 -38.165   9.745  1.00 91.57           N  
ATOM   1590  CA  VAL A 205     -40.388 -37.855  11.062  1.00 91.57           C  
ATOM   1591  C   VAL A 205     -39.291 -37.451  12.046  1.00 91.57           C  
ATOM   1592  CB  VAL A 205     -41.205 -39.043  11.609  1.00 91.57           C  
ATOM   1593  O   VAL A 205     -39.476 -36.504  12.806  1.00 91.57           O  
ATOM   1594  CG1 VAL A 205     -41.762 -38.762  13.012  1.00 91.57           C  
ATOM   1595  CG2 VAL A 205     -42.388 -39.356  10.684  1.00 91.57           C  
ATOM   1596  N   LYS A 206     -38.131 -38.118  12.004  1.00 91.93           N  
ATOM   1597  CA  LYS A 206     -36.970 -37.765  12.828  1.00 91.93           C  
ATOM   1598  C   LYS A 206     -36.396 -36.411  12.416  1.00 91.93           C  
ATOM   1599  CB  LYS A 206     -35.927 -38.887  12.752  1.00 91.93           C  
ATOM   1600  O   LYS A 206     -36.182 -35.575  13.285  1.00 91.93           O  
ATOM   1601  CG  LYS A 206     -34.771 -38.697  13.745  1.00 91.93           C  
ATOM   1602  CD  LYS A 206     -33.797 -39.866  13.582  1.00 91.93           C  
ATOM   1603  CE  LYS A 206     -32.598 -39.812  14.532  1.00 91.93           C  
ATOM   1604  NZ  LYS A 206     -31.736 -41.007  14.330  1.00 91.93           N  
ATOM   1605  N   ALA A 207     -36.252 -36.158  11.113  1.00 93.93           N  
ATOM   1606  CA  ALA A 207     -35.843 -34.854  10.588  1.00 93.93           C  
ATOM   1607  C   ALA A 207     -36.765 -33.718  11.076  1.00 93.93           C  
ATOM   1608  CB  ALA A 207     -35.806 -34.940   9.058  1.00 93.93           C  
ATOM   1609  O   ALA A 207     -36.288 -32.732  11.631  1.00 93.93           O  
ATOM   1610  N   LEU A 208     -38.089 -33.892  10.964  1.00 95.66           N  
ATOM   1611  CA  LEU A 208     -39.065 -32.922  11.471  1.00 95.66           C  
ATOM   1612  C   LEU A 208     -38.945 -32.724  12.992  1.00 95.66           C  
ATOM   1613  CB  LEU A 208     -40.477 -33.379  11.058  1.00 95.66           C  
ATOM   1614  O   LEU A 208     -38.950 -31.589  13.462  1.00 95.66           O  
ATOM   1615  CG  LEU A 208     -41.616 -32.457  11.539  1.00 95.66           C  
ATOM   1616  CD1 LEU A 208     -41.497 -31.024  11.018  1.00 95.66           C  
ATOM   1617  CD2 LEU A 208     -42.965 -33.021  11.089  1.00 95.66           C  
ATOM   1618  N   LYS A 209     -38.793 -33.807  13.768  1.00 93.75           N  
ATOM   1619  CA  LYS A 209     -38.591 -33.729  15.226  1.00 93.75           C  
ATOM   1620  C   LYS A 209     -37.334 -32.934  15.590  1.00 93.75           C  
ATOM   1621  CB  LYS A 209     -38.538 -35.134  15.852  1.00 93.75           C  
ATOM   1622  O   LYS A 209     -37.412 -32.115  16.499  1.00 93.75           O  
ATOM   1623  CG  LYS A 209     -39.920 -35.788  16.015  1.00 93.75           C  
ATOM   1624  CD  LYS A 209     -39.773 -37.193  16.623  1.00 93.75           C  
ATOM   1625  CE  LYS A 209     -41.137 -37.867  16.836  1.00 93.75           C  
ATOM   1626  NZ  LYS A 209     -41.005 -39.176  17.537  1.00 93.75           N  
ATOM   1627  N   ILE A 210     -36.216 -33.128  14.884  1.00 92.79           N  
ATOM   1628  CA  ILE A 210     -34.969 -32.377  15.118  1.00 92.79           C  
ATOM   1629  C   ILE A 210     -35.218 -30.876  14.950  1.00 92.79           C  
ATOM   1630  CB  ILE A 210     -33.829 -32.882  14.197  1.00 92.79           C  
ATOM   1631  O   ILE A 210     -34.919 -30.102  15.852  1.00 92.79           O  
ATOM   1632  CG1 ILE A 210     -33.399 -34.309  14.611  1.00 92.79           C  
ATOM   1633  CG2 ILE A 210     -32.608 -31.941  14.248  1.00 92.79           C  
ATOM   1634  CD1 ILE A 210     -32.558 -35.033  13.551  1.00 92.79           C  
ATOM   1635  N   VAL A 211     -35.841 -30.466  13.846  1.00 96.34           N  
ATOM   1636  CA  VAL A 211     -36.057 -29.045  13.522  1.00 96.34           C  
ATOM   1637  C   VAL A 211     -37.063 -28.388  14.470  1.00 96.34           C  
ATOM   1638  CB  VAL A 211     -36.504 -28.910  12.061  1.00 96.34           C  
ATOM   1639  O   VAL A 211     -36.873 -27.237  14.867  1.00 96.34           O  
ATOM   1640  CG1 VAL A 211     -36.688 -27.457  11.637  1.00 96.34           C  
ATOM   1641  CG2 VAL A 211     -35.447 -29.494  11.123  1.00 96.34           C  
ATOM   1642  N   ILE A 212     -38.094 -29.123  14.904  1.00 95.44           N  
ATOM   1643  CA  ILE A 212     -39.004 -28.672  15.966  1.00 95.44           C  
ATOM   1644  C   ILE A 212     -38.210 -28.379  17.242  1.00 95.44           C  
ATOM   1645  CB  ILE A 212     -40.123 -29.713  16.214  1.00 95.44           C  
ATOM   1646  O   ILE A 212     -38.379 -27.312  17.823  1.00 95.44           O  
ATOM   1647  CG1 ILE A 212     -41.105 -29.714  15.024  1.00 95.44           C  
ATOM   1648  CG2 ILE A 212     -40.892 -29.434  17.524  1.00 95.44           C  
ATOM   1649  CD1 ILE A 212     -42.089 -30.892  15.029  1.00 95.44           C  
ATOM   1650  N   GLN A 213     -37.330 -29.291  17.664  1.00 93.00           N  
ATOM   1651  CA  GLN A 213     -36.526 -29.112  18.875  1.00 93.00           C  
ATOM   1652  C   GLN A 213     -35.510 -27.971  18.733  1.00 93.00           C  
ATOM   1653  CB  GLN A 213     -35.832 -30.428  19.248  1.00 93.00           C  
ATOM   1654  O   GLN A 213     -35.392 -27.159  19.644  1.00 93.00           O  
ATOM   1655  CG  GLN A 213     -36.795 -31.555  19.649  1.00 93.00           C  
ATOM   1656  CD  GLN A 213     -37.546 -31.302  20.949  1.00 93.00           C  
ATOM   1657  NE2 GLN A 213     -38.743 -31.827  21.085  1.00 93.00           N  
ATOM   1658  OE1 GLN A 213     -37.084 -30.676  21.884  1.00 93.00           O  
ATOM   1659  N   CYS A 214     -34.849 -27.831  17.580  1.00 94.38           N  
ATOM   1660  CA  CYS A 214     -33.987 -26.682  17.296  1.00 94.38           C  
ATOM   1661  C   CYS A 214     -34.769 -25.363  17.396  1.00 94.38           C  
ATOM   1662  CB  CYS A 214     -33.352 -26.852  15.908  1.00 94.38           C  
ATOM   1663  O   CYS A 214     -34.318 -24.435  18.058  1.00 94.38           O  
ATOM   1664  SG  CYS A 214     -32.189 -28.244  15.899  1.00 94.38           S  
ATOM   1665  N   SER A 215     -35.978 -25.299  16.830  1.00 96.84           N  
ATOM   1666  CA  SER A 215     -36.830 -24.103  16.901  1.00 96.84           C  
ATOM   1667  C   SER A 215     -37.250 -23.749  18.330  1.00 96.84           C  
ATOM   1668  CB  SER A 215     -38.107 -24.283  16.084  1.00 96.84           C  
ATOM   1669  O   SER A 215     -37.409 -22.571  18.638  1.00 96.84           O  
ATOM   1670  OG  SER A 215     -37.841 -24.651  14.754  1.00 96.84           O  
ATOM   1671  N   LYS A 216     -37.409 -24.737  19.224  1.00 95.11           N  
ATOM   1672  CA  LYS A 216     -37.678 -24.485  20.653  1.00 95.11           C  
ATOM   1673  C   LYS A 216     -36.522 -23.765  21.341  1.00 95.11           C  
ATOM   1674  CB  LYS A 216     -37.962 -25.784  21.416  1.00 95.11           C  
ATOM   1675  O   LYS A 216     -36.760 -22.970  22.238  1.00 95.11           O  
ATOM   1676  CG  LYS A 216     -39.283 -26.434  21.012  1.00 95.11           C  
ATOM   1677  CD  LYS A 216     -39.527 -27.690  21.841  1.00 95.11           C  
ATOM   1678  CE  LYS A 216     -40.721 -28.449  21.270  1.00 95.11           C  
ATOM   1679  NZ  LYS A 216     -41.419 -29.186  22.339  1.00 95.11           N  
ATOM   1680  N   LEU A 217     -35.280 -23.971  20.905  1.00 93.56           N  
ATOM   1681  CA  LEU A 217     -34.133 -23.259  21.479  1.00 93.56           C  
ATOM   1682  C   LEU A 217     -34.215 -21.739  21.246  1.00 93.56           C  
ATOM   1683  CB  LEU A 217     -32.814 -23.840  20.934  1.00 93.56           C  
ATOM   1684  O   LEU A 217     -33.611 -20.978  21.995  1.00 93.56           O  
ATOM   1685  CG  LEU A 217     -32.612 -25.346  21.195  1.00 93.56           C  
ATOM   1686  CD1 LEU A 217     -31.332 -25.830  20.515  1.00 93.56           C  
ATOM   1687  CD2 LEU A 217     -32.510 -25.676  22.686  1.00 93.56           C  
ATOM   1688  N   LEU A 218     -34.997 -21.282  20.258  1.00 96.16           N  
ATOM   1689  CA  LEU A 218     -35.223 -19.856  19.995  1.00 96.16           C  
ATOM   1690  C   LEU A 218     -36.207 -19.198  20.965  1.00 96.16           C  
ATOM   1691  CB  LEU A 218     -35.692 -19.650  18.543  1.00 96.16           C  
ATOM   1692  O   LEU A 218     -36.255 -17.971  21.013  1.00 96.16           O  
ATOM   1693  CG  LEU A 218     -34.670 -20.115  17.501  1.00 96.16           C  
ATOM   1694  CD1 LEU A 218     -35.210 -19.927  16.087  1.00 96.16           C  
ATOM   1695  CD2 LEU A 218     -33.373 -19.322  17.620  1.00 96.16           C  
ATOM   1696  N   SER A 219     -36.973 -19.970  21.744  1.00 93.19           N  
ATOM   1697  CA  SER A 219     -37.779 -19.412  22.837  1.00 93.19           C  
ATOM   1698  C   SER A 219     -36.972 -19.188  24.114  1.00 93.19           C  
ATOM   1699  CB  SER A 219     -39.000 -20.291  23.128  1.00 93.19           C  
ATOM   1700  O   SER A 219     -37.448 -18.513  25.019  1.00 93.19           O  
ATOM   1701  OG  SER A 219     -38.685 -21.553  23.673  1.00 93.19           O  
ATOM   1702  N   ASP A 220     -35.780 -19.781  24.211  1.00 90.00           N  
ATOM   1703  CA  ASP A 220     -34.931 -19.699  25.393  1.00 90.00           C  
ATOM   1704  C   ASP A 220     -34.038 -18.449  25.365  1.00 90.00           C  
ATOM   1705  CB  ASP A 220     -34.128 -20.997  25.543  1.00 90.00           C  
ATOM   1706  O   ASP A 220     -33.082 -18.337  24.586  1.00 90.00           O  
ATOM   1707  CG  ASP A 220     -33.007 -20.824  26.562  1.00 90.00           C  
ATOM   1708  OD1 ASP A 220     -33.263 -20.242  27.637  1.00 90.00           O  
ATOM   1709  OD2 ASP A 220     -31.848 -21.128  26.207  1.00 90.00           O  
ATOM   1710  N   THR A 221     -34.328 -17.537  26.287  1.00 89.66           N  
ATOM   1711  CA  THR A 221     -33.580 -16.306  26.549  1.00 89.66           C  
ATOM   1712  C   THR A 221     -32.803 -16.376  27.868  1.00 89.66           C  
ATOM   1713  CB  THR A 221     -34.510 -15.079  26.464  1.00 89.66           C  
ATOM   1714  O   THR A 221     -32.543 -15.344  28.466  1.00 89.66           O  
ATOM   1715  CG2 THR A 221     -34.994 -14.857  25.035  1.00 89.66           C  
ATOM   1716  OG1 THR A 221     -35.669 -15.261  27.243  1.00 89.66           O  
ATOM   1717  N   SER A 222     -32.411 -17.563  28.349  1.00 86.83           N  
ATOM   1718  CA  SER A 222     -31.614 -17.726  29.585  1.00 86.83           C  
ATOM   1719  C   SER A 222     -30.254 -17.021  29.560  1.00 86.83           C  
ATOM   1720  CB  SER A 222     -31.377 -19.212  29.877  1.00 86.83           C  
ATOM   1721  O   SER A 222     -29.837 -16.496  30.583  1.00 86.83           O  
ATOM   1722  OG  SER A 222     -30.808 -19.863  28.755  1.00 86.83           O  
ATOM   1723  N   VAL A 223     -29.595 -16.986  28.397  1.00 88.86           N  
ATOM   1724  CA  VAL A 223     -28.333 -16.262  28.161  1.00 88.86           C  
ATOM   1725  C   VAL A 223     -28.570 -15.226  27.067  1.00 88.86           C  
ATOM   1726  CB  VAL A 223     -27.168 -17.228  27.860  1.00 88.86           C  
ATOM   1727  O   VAL A 223     -28.324 -15.468  25.880  1.00 88.86           O  
ATOM   1728  CG1 VAL A 223     -25.852 -16.467  27.646  1.00 88.86           C  
ATOM   1729  CG2 VAL A 223     -26.996 -18.207  29.030  1.00 88.86           C  
ATOM   1730  N   ILE A 224     -29.128 -14.080  27.469  1.00 91.89           N  
ATOM   1731  CA  ILE A 224     -29.637 -13.039  26.560  1.00 91.89           C  
ATOM   1732  C   ILE A 224     -28.551 -12.523  25.606  1.00 91.89           C  
ATOM   1733  CB  ILE A 224     -30.270 -11.896  27.392  1.00 91.89           C  
ATOM   1734  O   ILE A 224     -28.806 -12.363  24.414  1.00 91.89           O  
ATOM   1735  CG1 ILE A 224     -31.607 -12.326  28.009  1.00 91.89           C  
ATOM   1736  CG2 ILE A 224     -30.524 -10.649  26.550  1.00 91.89           C  
ATOM   1737  CD1 ILE A 224     -32.159 -11.363  29.072  1.00 91.89           C  
ATOM   1738  N   GLN A 225     -27.325 -12.320  26.096  1.00 91.52           N  
ATOM   1739  CA  GLN A 225     -26.230 -11.734  25.308  1.00 91.52           C  
ATOM   1740  C   GLN A 225     -25.836 -12.585  24.086  1.00 91.52           C  
ATOM   1741  CB  GLN A 225     -25.005 -11.520  26.210  1.00 91.52           C  
ATOM   1742  O   GLN A 225     -25.416 -12.048  23.063  1.00 91.52           O  
ATOM   1743  CG  GLN A 225     -25.274 -10.579  27.400  1.00 91.52           C  
ATOM   1744  CD  GLN A 225     -24.024 -10.341  28.244  1.00 91.52           C  
ATOM   1745  NE2 GLN A 225     -24.170 -10.037  29.513  1.00 91.52           N  
ATOM   1746  OE1 GLN A 225     -22.900 -10.421  27.782  1.00 91.52           O  
ATOM   1747  N   PHE A 226     -26.021 -13.908  24.164  1.00 93.70           N  
ATOM   1748  CA  PHE A 226     -25.710 -14.853  23.086  1.00 93.70           C  
ATOM   1749  C   PHE A 226     -26.885 -15.073  22.114  1.00 93.70           C  
ATOM   1750  CB  PHE A 226     -25.236 -16.166  23.724  1.00 93.70           C  
ATOM   1751  O   PHE A 226     -26.744 -15.771  21.108  1.00 93.70           O  
ATOM   1752  CG  PHE A 226     -24.756 -17.210  22.734  1.00 93.70           C  
ATOM   1753  CD1 PHE A 226     -25.519 -18.369  22.496  1.00 93.70           C  
ATOM   1754  CD2 PHE A 226     -23.566 -17.001  22.013  1.00 93.70           C  
ATOM   1755  CE1 PHE A 226     -25.102 -19.303  21.531  1.00 93.70           C  
ATOM   1756  CE2 PHE A 226     -23.150 -17.934  21.049  1.00 93.70           C  
ATOM   1757  CZ  PHE A 226     -23.917 -19.087  20.806  1.00 93.70           C  
ATOM   1758  N   TYR A 227     -28.059 -14.494  22.385  1.00 96.61           N  
ATOM   1759  CA  TYR A 227     -29.273 -14.740  21.603  1.00 96.61           C  
ATOM   1760  C   TYR A 227     -29.118 -14.471  20.091  1.00 96.61           C  
ATOM   1761  CB  TYR A 227     -30.449 -13.963  22.207  1.00 96.61           C  
ATOM   1762  O   TYR A 227     -29.546 -15.326  19.313  1.00 96.61           O  
ATOM   1763  CG  TYR A 227     -31.779 -14.361  21.609  1.00 96.61           C  
ATOM   1764  CD1 TYR A 227     -32.252 -13.737  20.438  1.00 96.61           C  
ATOM   1765  CD2 TYR A 227     -32.514 -15.404  22.201  1.00 96.61           C  
ATOM   1766  CE1 TYR A 227     -33.449 -14.181  19.848  1.00 96.61           C  
ATOM   1767  CE2 TYR A 227     -33.715 -15.843  21.616  1.00 96.61           C  
ATOM   1768  OH  TYR A 227     -35.280 -15.718  19.806  1.00 96.61           O  
ATOM   1769  CZ  TYR A 227     -34.172 -15.241  20.426  1.00 96.61           C  
ATOM   1770  N   PRO A 228     -28.467 -13.379  19.631  1.00 97.49           N  
ATOM   1771  CA  PRO A 228     -28.252 -13.149  18.198  1.00 97.49           C  
ATOM   1772  C   PRO A 228     -27.476 -14.284  17.511  1.00 97.49           C  
ATOM   1773  CB  PRO A 228     -27.483 -11.825  18.121  1.00 97.49           C  
ATOM   1774  O   PRO A 228     -27.867 -14.760  16.444  1.00 97.49           O  
ATOM   1775  CG  PRO A 228     -27.922 -11.089  19.388  1.00 97.49           C  
ATOM   1776  CD  PRO A 228     -27.987 -12.228  20.393  1.00 97.49           C  
ATOM   1777  N   SER A 229     -26.412 -14.771  18.153  1.00 96.29           N  
ATOM   1778  CA  SER A 229     -25.610 -15.898  17.667  1.00 96.29           C  
ATOM   1779  C   SER A 229     -26.403 -17.201  17.680  1.00 96.29           C  
ATOM   1780  CB  SER A 229     -24.357 -16.047  18.529  1.00 96.29           C  
ATOM   1781  O   SER A 229     -26.407 -17.933  16.690  1.00 96.29           O  
ATOM   1782  OG  SER A 229     -23.526 -14.938  18.292  1.00 96.29           O  
ATOM   1783  N   LYS A 230     -27.146 -17.465  18.764  1.00 95.58           N  
ATOM   1784  CA  LYS A 230     -28.067 -18.606  18.868  1.00 95.58           C  
ATOM   1785  C   LYS A 230     -29.065 -18.610  17.708  1.00 95.58           C  
ATOM   1786  CB  LYS A 230     -28.786 -18.553  20.230  1.00 95.58           C  
ATOM   1787  O   LYS A 230     -29.238 -19.631  17.047  1.00 95.58           O  
ATOM   1788  CG  LYS A 230     -29.590 -19.831  20.510  1.00 95.58           C  
ATOM   1789  CD  LYS A 230     -30.441 -19.778  21.794  1.00 95.58           C  
ATOM   1790  CE  LYS A 230     -29.656 -19.455  23.077  1.00 95.58           C  
ATOM   1791  NZ  LYS A 230     -30.526 -19.499  24.292  1.00 95.58           N  
ATOM   1792  N   PHE A 231     -29.677 -17.461  17.429  1.00 97.47           N  
ATOM   1793  CA  PHE A 231     -30.627 -17.294  16.336  1.00 97.47           C  
ATOM   1794  C   PHE A 231     -30.025 -17.672  14.983  1.00 97.47           C  
ATOM   1795  CB  PHE A 231     -31.160 -15.861  16.334  1.00 97.47           C  
ATOM   1796  O   PHE A 231     -30.590 -18.498  14.263  1.00 97.47           O  
ATOM   1797  CG  PHE A 231     -31.967 -15.542  15.096  1.00 97.47           C  
ATOM   1798  CD1 PHE A 231     -31.345 -14.936  13.987  1.00 97.47           C  
ATOM   1799  CD2 PHE A 231     -33.334 -15.863  15.047  1.00 97.47           C  
ATOM   1800  CE1 PHE A 231     -32.102 -14.604  12.851  1.00 97.47           C  
ATOM   1801  CE2 PHE A 231     -34.089 -15.521  13.912  1.00 97.47           C  
ATOM   1802  CZ  PHE A 231     -33.477 -14.876  12.824  1.00 97.47           C  
ATOM   1803  N   VAL A 232     -28.860 -17.111  14.655  1.00 96.51           N  
ATOM   1804  CA  VAL A 232     -28.162 -17.390  13.395  1.00 96.51           C  
ATOM   1805  C   VAL A 232     -27.927 -18.893  13.222  1.00 96.51           C  
ATOM   1806  CB  VAL A 232     -26.852 -16.589  13.357  1.00 96.51           C  
ATOM   1807  O   VAL A 232     -28.342 -19.460  12.215  1.00 96.51           O  
ATOM   1808  CG1 VAL A 232     -25.904 -17.023  12.247  1.00 96.51           C  
ATOM   1809  CG2 VAL A 232     -27.132 -15.100  13.125  1.00 96.51           C  
ATOM   1810  N   LEU A 233     -27.368 -19.559  14.235  1.00 95.03           N  
ATOM   1811  CA  LEU A 233     -27.035 -20.987  14.173  1.00 95.03           C  
ATOM   1812  C   LEU A 233     -28.266 -21.885  13.983  1.00 95.03           C  
ATOM   1813  CB  LEU A 233     -26.308 -21.379  15.469  1.00 95.03           C  
ATOM   1814  O   LEU A 233     -28.236 -22.830  13.197  1.00 95.03           O  
ATOM   1815  CG  LEU A 233     -24.949 -20.699  15.674  1.00 95.03           C  
ATOM   1816  CD1 LEU A 233     -24.494 -20.917  17.114  1.00 95.03           C  
ATOM   1817  CD2 LEU A 233     -23.889 -21.245  14.717  1.00 95.03           C  
ATOM   1818  N   ILE A 234     -29.361 -21.602  14.689  1.00 97.04           N  
ATOM   1819  CA  ILE A 234     -30.587 -22.403  14.579  1.00 97.04           C  
ATOM   1820  C   ILE A 234     -31.297 -22.152  13.248  1.00 97.04           C  
ATOM   1821  CB  ILE A 234     -31.518 -22.105  15.765  1.00 97.04           C  
ATOM   1822  O   ILE A 234     -31.835 -23.085  12.648  1.00 97.04           O  
ATOM   1823  CG1 ILE A 234     -30.907 -22.485  17.132  1.00 97.04           C  
ATOM   1824  CG2 ILE A 234     -32.881 -22.792  15.578  1.00 97.04           C  
ATOM   1825  CD1 ILE A 234     -30.579 -23.967  17.317  1.00 97.04           C  
ATOM   1826  N   THR A 235     -31.309 -20.910  12.763  1.00 97.29           N  
ATOM   1827  CA  THR A 235     -31.960 -20.604  11.485  1.00 97.29           C  
ATOM   1828  C   THR A 235     -31.240 -21.213  10.283  1.00 97.29           C  
ATOM   1829  CB  THR A 235     -32.245 -19.116  11.291  1.00 97.29           C  
ATOM   1830  O   THR A 235     -31.919 -21.588   9.333  1.00 97.29           O  
ATOM   1831  CG2 THR A 235     -33.243 -18.581  12.317  1.00 97.29           C  
ATOM   1832  OG1 THR A 235     -31.091 -18.315  11.308  1.00 97.29           O  
ATOM   1833  N   ASP A 236     -29.927 -21.461  10.358  1.00 95.43           N  
ATOM   1834  CA  ASP A 236     -29.199 -22.247   9.345  1.00 95.43           C  
ATOM   1835  C   ASP A 236     -29.750 -23.691   9.227  1.00 95.43           C  
ATOM   1836  CB  ASP A 236     -27.693 -22.304   9.692  1.00 95.43           C  
ATOM   1837  O   ASP A 236     -29.843 -24.259   8.131  1.00 95.43           O  
ATOM   1838  CG  ASP A 236     -26.888 -21.002   9.509  1.00 95.43           C  
ATOM   1839  OD1 ASP A 236     -27.368 -20.075   8.824  1.00 95.43           O  
ATOM   1840  OD2 ASP A 236     -25.721 -20.963   9.987  1.00 95.43           O  
ATOM   1841  N   ILE A 237     -30.157 -24.299  10.351  1.00 97.04           N  
ATOM   1842  CA  ILE A 237     -30.792 -25.631  10.374  1.00 97.04           C  
ATOM   1843  C   ILE A 237     -32.185 -25.567   9.748  1.00 97.04           C  
ATOM   1844  CB  ILE A 237     -30.867 -26.201  11.812  1.00 97.04           C  
ATOM   1845  O   ILE A 237     -32.549 -26.441   8.957  1.00 97.04           O  
ATOM   1846  CG1 ILE A 237     -29.444 -26.355  12.374  1.00 97.04           C  
ATOM   1847  CG2 ILE A 237     -31.605 -27.556  11.840  1.00 97.04           C  
ATOM   1848  CD1 ILE A 237     -29.371 -26.943  13.783  1.00 97.04           C  
ATOM   1849  N   LEU A 238     -32.959 -24.534  10.086  1.00 98.16           N  
ATOM   1850  CA  LEU A 238     -34.292 -24.318   9.523  1.00 98.16           C  
ATOM   1851  C   LEU A 238     -34.229 -24.152   8.005  1.00 98.16           C  
ATOM   1852  CB  LEU A 238     -34.944 -23.089  10.182  1.00 98.16           C  
ATOM   1853  O   LEU A 238     -34.982 -24.808   7.291  1.00 98.16           O  
ATOM   1854  CG  LEU A 238     -35.373 -23.344  11.632  1.00 98.16           C  
ATOM   1855  CD1 LEU A 238     -35.651 -22.036  12.368  1.00 98.16           C  
ATOM   1856  CD2 LEU A 238     -36.653 -24.177  11.657  1.00 98.16           C  
ATOM   1857  N   ASP A 239     -33.286 -23.361   7.506  1.00 96.73           N  
ATOM   1858  CA  ASP A 239     -33.097 -23.150   6.072  1.00 96.73           C  
ATOM   1859  C   ASP A 239     -32.675 -24.438   5.362  1.00 96.73           C  
ATOM   1860  CB  ASP A 239     -32.032 -22.075   5.859  1.00 96.73           C  
ATOM   1861  O   ASP A 239     -33.186 -24.762   4.287  1.00 96.73           O  
ATOM   1862  CG  ASP A 239     -32.450 -20.696   6.360  1.00 96.73           C  
ATOM   1863  OD1 ASP A 239     -33.612 -20.464   6.772  1.00 96.73           O  
ATOM   1864  OD2 ASP A 239     -31.596 -19.791   6.319  1.00 96.73           O  
ATOM   1865  N   THR A 240     -31.794 -25.222   5.992  1.00 97.39           N  
ATOM   1866  CA  THR A 240     -31.411 -26.548   5.494  1.00 97.39           C  
ATOM   1867  C   THR A 240     -32.638 -27.450   5.374  1.00 97.39           C  
ATOM   1868  CB  THR A 240     -30.350 -27.201   6.396  1.00 97.39           C  
ATOM   1869  O   THR A 240     -32.854 -28.065   4.331  1.00 97.39           O  
ATOM   1870  CG2 THR A 240     -29.914 -28.572   5.875  1.00 97.39           C  
ATOM   1871  OG1 THR A 240     -29.187 -26.402   6.439  1.00 97.39           O  
ATOM   1872  N   PHE A 241     -33.484 -27.504   6.404  1.00 98.30           N  
ATOM   1873  CA  PHE A 241     -34.726 -28.272   6.367  1.00 98.30           C  
ATOM   1874  C   PHE A 241     -35.687 -27.778   5.280  1.00 98.30           C  
ATOM   1875  CB  PHE A 241     -35.389 -28.215   7.741  1.00 98.30           C  
ATOM   1876  O   PHE A 241     -36.187 -28.586   4.496  1.00 98.30           O  
ATOM   1877  CG  PHE A 241     -36.750 -28.881   7.776  1.00 98.30           C  
ATOM   1878  CD1 PHE A 241     -37.914 -28.094   7.800  1.00 98.30           C  
ATOM   1879  CD2 PHE A 241     -36.852 -30.285   7.771  1.00 98.30           C  
ATOM   1880  CE1 PHE A 241     -39.176 -28.708   7.839  1.00 98.30           C  
ATOM   1881  CE2 PHE A 241     -38.114 -30.901   7.830  1.00 98.30           C  
ATOM   1882  CZ  PHE A 241     -39.275 -30.108   7.863  1.00 98.30           C  
ATOM   1883  N   GLY A 242     -35.900 -26.465   5.193  1.00 97.71           N  
ATOM   1884  CA  GLY A 242     -36.733 -25.830   4.176  1.00 97.71           C  
ATOM   1885  C   GLY A 242     -36.309 -26.208   2.760  1.00 97.71           C  
ATOM   1886  O   GLY A 242     -37.133 -26.635   1.945  1.00 97.71           O  
ATOM   1887  N   LYS A 243     -35.000 -26.144   2.496  1.00 96.66           N  
ATOM   1888  CA  LYS A 243     -34.390 -26.557   1.230  1.00 96.66           C  
ATOM   1889  C   LYS A 243     -34.613 -28.042   0.943  1.00 96.66           C  
ATOM   1890  CB  LYS A 243     -32.903 -26.180   1.259  1.00 96.66           C  
ATOM   1891  O   LYS A 243     -35.075 -28.375  -0.144  1.00 96.66           O  
ATOM   1892  CG  LYS A 243     -32.206 -26.542  -0.056  1.00 96.66           C  
ATOM   1893  CD  LYS A 243     -30.759 -26.041  -0.066  1.00 96.66           C  
ATOM   1894  CE  LYS A 243     -30.112 -26.541  -1.357  1.00 96.66           C  
ATOM   1895  NZ  LYS A 243     -28.727 -26.060  -1.534  1.00 96.66           N  
ATOM   1896  N   LEU A 244     -34.361 -28.919   1.915  1.00 97.88           N  
ATOM   1897  CA  LEU A 244     -34.547 -30.365   1.764  1.00 97.88           C  
ATOM   1898  C   LEU A 244     -36.007 -30.733   1.446  1.00 97.88           C  
ATOM   1899  CB  LEU A 244     -34.079 -31.059   3.057  1.00 97.88           C  
ATOM   1900  O   LEU A 244     -36.264 -31.556   0.564  1.00 97.88           O  
ATOM   1901  CG  LEU A 244     -32.557 -31.092   3.282  1.00 97.88           C  
ATOM   1902  CD1 LEU A 244     -32.270 -31.646   4.681  1.00 97.88           C  
ATOM   1903  CD2 LEU A 244     -31.827 -31.956   2.254  1.00 97.88           C  
ATOM   1904  N   VAL A 245     -36.975 -30.110   2.129  1.00 97.37           N  
ATOM   1905  CA  VAL A 245     -38.410 -30.310   1.862  1.00 97.37           C  
ATOM   1906  C   VAL A 245     -38.769 -29.833   0.457  1.00 97.37           C  
ATOM   1907  CB  VAL A 245     -39.285 -29.610   2.923  1.00 97.37           C  
ATOM   1908  O   VAL A 245     -39.423 -30.572  -0.280  1.00 97.37           O  
ATOM   1909  CG1 VAL A 245     -40.783 -29.723   2.604  1.00 97.37           C  
ATOM   1910  CG2 VAL A 245     -39.096 -30.228   4.315  1.00 97.37           C  
ATOM   1911  N   TYR A 246     -38.309 -28.641   0.068  1.00 94.57           N  
ATOM   1912  CA  TYR A 246     -38.562 -28.090  -1.261  1.00 94.57           C  
ATOM   1913  C   TYR A 246     -37.989 -28.980  -2.369  1.00 94.57           C  
ATOM   1914  CB  TYR A 246     -37.990 -26.670  -1.347  1.00 94.57           C  
ATOM   1915  O   TYR A 246     -38.710 -29.327  -3.300  1.00 94.57           O  
ATOM   1916  CG  TYR A 246     -38.243 -26.012  -2.689  1.00 94.57           C  
ATOM   1917  CD1 TYR A 246     -37.306 -26.148  -3.734  1.00 94.57           C  
ATOM   1918  CD2 TYR A 246     -39.443 -25.312  -2.907  1.00 94.57           C  
ATOM   1919  CE1 TYR A 246     -37.564 -25.578  -4.995  1.00 94.57           C  
ATOM   1920  CE2 TYR A 246     -39.704 -24.737  -4.166  1.00 94.57           C  
ATOM   1921  OH  TYR A 246     -38.988 -24.246  -6.394  1.00 94.57           O  
ATOM   1922  CZ  TYR A 246     -38.762 -24.864  -5.207  1.00 94.57           C  
ATOM   1923  N   GLU A 247     -36.724 -29.393  -2.256  1.00 93.76           N  
ATOM   1924  CA  GLU A 247     -36.048 -30.251  -3.239  1.00 93.76           C  
ATOM   1925  C   GLU A 247     -36.744 -31.603  -3.400  1.00 93.76           C  
ATOM   1926  CB  GLU A 247     -34.589 -30.477  -2.816  1.00 93.76           C  
ATOM   1927  O   GLU A 247     -36.868 -32.104  -4.516  1.00 93.76           O  
ATOM   1928  CG  GLU A 247     -33.722 -29.237  -3.081  1.00 93.76           C  
ATOM   1929  CD  GLU A 247     -32.278 -29.380  -2.575  1.00 93.76           C  
ATOM   1930  OE1 GLU A 247     -31.479 -28.463  -2.879  1.00 93.76           O  
ATOM   1931  OE2 GLU A 247     -31.968 -30.355  -1.854  1.00 93.76           O  
ATOM   1932  N   ARG A 248     -37.265 -32.174  -2.309  1.00 93.16           N  
ATOM   1933  CA  ARG A 248     -38.036 -33.419  -2.367  1.00 93.16           C  
ATOM   1934  C   ARG A 248     -39.354 -33.258  -3.112  1.00 93.16           C  
ATOM   1935  CB  ARG A 248     -38.264 -33.932  -0.947  1.00 93.16           C  
ATOM   1936  O   ARG A 248     -39.720 -34.135  -3.882  1.00 93.16           O  
ATOM   1937  CG  ARG A 248     -39.182 -35.160  -0.920  1.00 93.16           C  
ATOM   1938  CD  ARG A 248     -39.429 -35.603   0.515  1.00 93.16           C  
ATOM   1939  NE  ARG A 248     -40.286 -36.800   0.530  1.00 93.16           N  
ATOM   1940  NH1 ARG A 248     -40.862 -36.710   2.729  1.00 93.16           N  
ATOM   1941  NH2 ARG A 248     -41.575 -38.419   1.473  1.00 93.16           N  
ATOM   1942  CZ  ARG A 248     -40.907 -37.308   1.572  1.00 93.16           C  
ATOM   1943  N   ILE A 249     -40.101 -32.193  -2.841  1.00 92.75           N  
ATOM   1944  CA  ILE A 249     -41.376 -31.976  -3.536  1.00 92.75           C  
ATOM   1945  C   ILE A 249     -41.094 -31.652  -5.008  1.00 92.75           C  
ATOM   1946  CB  ILE A 249     -42.206 -30.886  -2.831  1.00 92.75           C  
ATOM   1947  O   ILE A 249     -41.772 -32.157  -5.894  1.00 92.75           O  
ATOM   1948  CG1 ILE A 249     -42.541 -31.288  -1.374  1.00 92.75           C  
ATOM   1949  CG2 ILE A 249     -43.522 -30.661  -3.597  1.00 92.75           C  
ATOM   1950  CD1 ILE A 249     -43.005 -30.104  -0.518  1.00 92.75           C  
ATOM   1951  N   PHE A 250     -40.036 -30.886  -5.278  1.00 89.65           N  
ATOM   1952  CA  PHE A 250     -39.608 -30.568  -6.634  1.00 89.65           C  
ATOM   1953  C   PHE A 250     -39.198 -31.814  -7.431  1.00 89.65           C  
ATOM   1954  CB  PHE A 250     -38.461 -29.556  -6.567  1.00 89.65           C  
ATOM   1955  O   PHE A 250     -39.595 -31.948  -8.586  1.00 89.65           O  
ATOM   1956  CG  PHE A 250     -38.075 -29.022  -7.926  1.00 89.65           C  
ATOM   1957  CD1 PHE A 250     -36.947 -29.535  -8.592  1.00 89.65           C  
ATOM   1958  CD2 PHE A 250     -38.861 -28.026  -8.537  1.00 89.65           C  
ATOM   1959  CE1 PHE A 250     -36.591 -29.035  -9.856  1.00 89.65           C  
ATOM   1960  CE2 PHE A 250     -38.504 -27.529  -9.802  1.00 89.65           C  
ATOM   1961  CZ  PHE A 250     -37.363 -28.025 -10.455  1.00 89.65           C  
ATOM   1962  N   SER A 251     -38.462 -32.755  -6.828  1.00 88.77           N  
ATOM   1963  CA  SER A 251     -38.048 -33.987  -7.513  1.00 88.77           C  
ATOM   1964  C   SER A 251     -39.220 -34.898  -7.880  1.00 88.77           C  
ATOM   1965  CB  SER A 251     -37.011 -34.760  -6.694  1.00 88.77           C  
ATOM   1966  O   SER A 251     -39.111 -35.652  -8.840  1.00 88.77           O  
ATOM   1967  OG  SER A 251     -37.570 -35.353  -5.538  1.00 88.77           O  
ATOM   1968  N   MET A 252     -40.356 -34.791  -7.182  1.00 87.76           N  
ATOM   1969  CA  MET A 252     -41.596 -35.482  -7.553  1.00 87.76           C  
ATOM   1970  C   MET A 252     -42.251 -34.888  -8.804  1.00 87.76           C  
ATOM   1971  CB  MET A 252     -42.597 -35.438  -6.390  1.00 87.76           C  
ATOM   1972  O   MET A 252     -43.003 -35.594  -9.468  1.00 87.76           O  
ATOM   1973  CG  MET A 252     -42.112 -36.213  -5.165  1.00 87.76           C  
ATOM   1974  SD  MET A 252     -43.144 -35.949  -3.697  1.00 87.76           S  
ATOM   1975  CE  MET A 252     -42.628 -37.384  -2.729  1.00 87.76           C  
ATOM   1976  N   CYS A 253     -41.989 -33.617  -9.129  1.00 80.80           N  
ATOM   1977  CA  CYS A 253     -42.521 -32.953 -10.323  1.00 80.80           C  
ATOM   1978  C   CYS A 253     -41.669 -33.208 -11.578  1.00 80.80           C  
ATOM   1979  CB  CYS A 253     -42.617 -31.440 -10.067  1.00 80.80           C  
ATOM   1980  O   CYS A 253     -42.180 -33.120 -12.693  1.00 80.80           O  
ATOM   1981  SG  CYS A 253     -43.668 -31.032  -8.648  1.00 80.80           S  
ATOM   1982  N   VAL A 254     -40.370 -33.486 -11.415  1.00 70.10           N  
ATOM   1983  CA  VAL A 254     -39.449 -33.774 -12.524  1.00 70.10           C  
ATOM   1984  C   VAL A 254     -39.607 -35.239 -12.936  1.00 70.10           C  
ATOM   1985  CB  VAL A 254     -37.983 -33.432 -12.160  1.00 70.10           C  
ATOM   1986  O   VAL A 254     -38.883 -36.113 -12.464  1.00 70.10           O  
ATOM   1987  CG1 VAL A 254     -37.021 -33.672 -13.336  1.00 70.10           C  
ATOM   1988  CG2 VAL A 254     -37.797 -31.962 -11.760  1.00 70.10           C  
ATOM   1989  N   ASP A 255     -40.526 -35.521 -13.860  1.00 58.44           N  
ATOM   1990  CA  ASP A 255     -40.428 -36.750 -14.652  1.00 58.44           C  
ATOM   1991  C   ASP A 255     -39.089 -36.748 -15.403  1.00 58.44           C  
ATOM   1992  CB  ASP A 255     -41.606 -36.888 -15.634  1.00 58.44           C  
ATOM   1993  O   ASP A 255     -38.599 -35.694 -15.822  1.00 58.44           O  
ATOM   1994  CG  ASP A 255     -42.822 -37.613 -15.046  1.00 58.44           C  
ATOM   1995  OD1 ASP A 255     -42.617 -38.471 -14.159  1.00 58.44           O  
ATOM   1996  OD2 ASP A 255     -43.931 -37.370 -15.566  1.00 58.44           O  
ATOM   1997  N   SER A 256     -38.487 -37.926 -15.605  1.00 52.09           N  
ATOM   1998  CA  SER A 256     -37.108 -38.117 -16.102  1.00 52.09           C  
ATOM   1999  C   SER A 256     -36.792 -37.531 -17.496  1.00 52.09           C  
ATOM   2000  CB  SER A 256     -36.752 -39.613 -16.094  1.00 52.09           C  
ATOM   2001  O   SER A 256     -35.762 -37.864 -18.079  1.00 52.09           O  
ATOM   2002  OG  SER A 256     -37.149 -40.250 -14.896  1.00 52.09           O  
ATOM   2003  N   ARG A 257     -37.658 -36.695 -18.081  1.00 48.68           N  
ATOM   2004  CA  ARG A 257     -37.504 -36.101 -19.416  1.00 48.68           C  
ATOM   2005  C   ARG A 257     -37.749 -34.592 -19.507  1.00 48.68           C  
ATOM   2006  CB  ARG A 257     -38.374 -36.877 -20.415  1.00 48.68           C  
ATOM   2007  O   ARG A 257     -37.614 -34.055 -20.603  1.00 48.68           O  
ATOM   2008  CG  ARG A 257     -37.847 -38.306 -20.598  1.00 48.68           C  
ATOM   2009  CD  ARG A 257     -38.621 -39.021 -21.701  1.00 48.68           C  
ATOM   2010  NE  ARG A 257     -38.089 -40.379 -21.911  1.00 48.68           N  
ATOM   2011  NH1 ARG A 257     -39.613 -41.035 -23.491  1.00 48.68           N  
ATOM   2012  NH2 ARG A 257     -38.017 -42.455 -22.834  1.00 48.68           N  
ATOM   2013  CZ  ARG A 257     -38.573 -41.281 -22.743  1.00 48.68           C  
ATOM   2014  N   SER A 258     -38.047 -33.883 -18.420  1.00 54.67           N  
ATOM   2015  CA  SER A 258     -38.304 -32.436 -18.487  1.00 54.67           C  
ATOM   2016  C   SER A 258     -37.631 -31.679 -17.349  1.00 54.67           C  
ATOM   2017  CB  SER A 258     -39.811 -32.159 -18.520  1.00 54.67           C  
ATOM   2018  O   SER A 258     -38.056 -31.762 -16.202  1.00 54.67           O  
ATOM   2019  OG  SER A 258     -40.476 -32.837 -17.478  1.00 54.67           O  
ATOM   2020  N   VAL A 259     -36.601 -30.899 -17.682  1.00 50.15           N  
ATOM   2021  CA  VAL A 259     -36.051 -29.872 -16.789  1.00 50.15           C  
ATOM   2022  C   VAL A 259     -37.160 -28.847 -16.541  1.00 50.15           C  
ATOM   2023  CB  VAL A 259     -34.803 -29.209 -17.414  1.00 50.15           C  
ATOM   2024  O   VAL A 259     -37.558 -28.132 -17.460  1.00 50.15           O  
ATOM   2025  CG1 VAL A 259     -34.195 -28.145 -16.493  1.00 50.15           C  
ATOM   2026  CG2 VAL A 259     -33.711 -30.248 -17.716  1.00 50.15           C  
ATOM   2027  N   LEU A 260     -37.706 -28.812 -15.326  1.00 54.55           N  
ATOM   2028  CA  LEU A 260     -38.641 -27.765 -14.920  1.00 54.55           C  
ATOM   2029  C   LEU A 260     -37.891 -26.422 -14.861  1.00 54.55           C  
ATOM   2030  CB  LEU A 260     -39.274 -28.124 -13.562  1.00 54.55           C  
ATOM   2031  O   LEU A 260     -36.818 -26.370 -14.258  1.00 54.55           O  
ATOM   2032  CG  LEU A 260     -40.544 -28.978 -13.709  1.00 54.55           C  
ATOM   2033  CD1 LEU A 260     -40.838 -29.738 -12.424  1.00 54.55           C  
ATOM   2034  CD2 LEU A 260     -41.771 -28.111 -14.011  1.00 54.55           C  
ATOM   2035  N   PRO A 261     -38.426 -25.338 -15.453  1.00 56.99           N  
ATOM   2036  CA  PRO A 261     -37.891 -23.996 -15.243  1.00 56.99           C  
ATOM   2037  C   PRO A 261     -37.968 -23.600 -13.761  1.00 56.99           C  
ATOM   2038  CB  PRO A 261     -38.750 -23.065 -16.113  1.00 56.99           C  
ATOM   2039  O   PRO A 261     -38.913 -23.988 -13.070  1.00 56.99           O  
ATOM   2040  CG  PRO A 261     -39.411 -23.996 -17.131  1.00 56.99           C  
ATOM   2041  CD  PRO A 261     -39.553 -25.307 -16.367  1.00 56.99           C  
ATOM   2042  N   ASP A 262     -37.050 -22.746 -13.296  1.00 54.47           N  
ATOM   2043  CA  ASP A 262     -37.052 -22.190 -11.926  1.00 54.47           C  
ATOM   2044  C   ASP A 262     -38.378 -21.495 -11.544  1.00 54.47           C  
ATOM   2045  CB  ASP A 262     -35.892 -21.184 -11.789  1.00 54.47           C  
ATOM   2046  O   ASP A 262     -38.727 -21.376 -10.365  1.00 54.47           O  
ATOM   2047  CG  ASP A 262     -34.524 -21.850 -11.614  1.00 54.47           C  
ATOM   2048  OD1 ASP A 262     -34.474 -22.881 -10.907  1.00 54.47           O  
ATOM   2049  OD2 ASP A 262     -33.544 -21.309 -12.166  1.00 54.47           O  
ATOM   2050  N   HIS A 263     -39.154 -21.071 -12.546  1.00 59.19           N  
ATOM   2051  CA  HIS A 263     -40.451 -20.410 -12.406  1.00 59.19           C  
ATOM   2052  C   HIS A 263     -41.627 -21.284 -12.871  1.00 59.19           C  
ATOM   2053  CB  HIS A 263     -40.395 -19.046 -13.109  1.00 59.19           C  
ATOM   2054  O   HIS A 263     -42.454 -20.849 -13.673  1.00 59.19           O  
ATOM   2055  CG  HIS A 263     -39.345 -18.132 -12.538  1.00 59.19           C  
ATOM   2056  CD2 HIS A 263     -38.333 -17.512 -13.220  1.00 59.19           C  
ATOM   2057  ND1 HIS A 263     -39.218 -17.782 -11.213  1.00 59.19           N  
ATOM   2058  CE1 HIS A 263     -38.157 -16.968 -11.099  1.00 59.19           C  
ATOM   2059  NE2 HIS A 263     -37.595 -16.774 -12.294  1.00 59.19           N  
ATOM   2060  N   PHE A 264     -41.729 -22.521 -12.380  1.00 68.80           N  
ATOM   2061  CA  PHE A 264     -42.918 -23.342 -12.635  1.00 68.80           C  
ATOM   2062  C   PHE A 264     -44.173 -22.746 -11.962  1.00 68.80           C  
ATOM   2063  CB  PHE A 264     -42.664 -24.814 -12.269  1.00 68.80           C  
ATOM   2064  O   PHE A 264     -44.109 -22.165 -10.875  1.00 68.80           O  
ATOM   2065  CG  PHE A 264     -42.728 -25.128 -10.787  1.00 68.80           C  
ATOM   2066  CD1 PHE A 264     -41.599 -24.941  -9.971  1.00 68.80           C  
ATOM   2067  CD2 PHE A 264     -43.933 -25.575 -10.213  1.00 68.80           C  
ATOM   2068  CE1 PHE A 264     -41.700 -25.136  -8.583  1.00 68.80           C  
ATOM   2069  CE2 PHE A 264     -44.045 -25.735  -8.823  1.00 68.80           C  
ATOM   2070  CZ  PHE A 264     -42.930 -25.490  -8.006  1.00 68.80           C  
ATOM   2071  N   SER A 265     -45.327 -22.880 -12.620  1.00 68.33           N  
ATOM   2072  CA  SER A 265     -46.635 -22.549 -12.046  1.00 68.33           C  
ATOM   2073  C   SER A 265     -47.176 -23.739 -11.237  1.00 68.33           C  
ATOM   2074  CB  SER A 265     -47.613 -22.149 -13.160  1.00 68.33           C  
ATOM   2075  O   SER A 265     -46.828 -24.880 -11.539  1.00 68.33           O  
ATOM   2076  OG  SER A 265     -47.799 -23.240 -14.034  1.00 68.33           O  
ATOM   2077  N   PRO A 266     -48.086 -23.533 -10.264  1.00 71.26           N  
ATOM   2078  CA  PRO A 266     -48.703 -24.636  -9.510  1.00 71.26           C  
ATOM   2079  C   PRO A 266     -49.413 -25.675 -10.396  1.00 71.26           C  
ATOM   2080  CB  PRO A 266     -49.716 -23.975  -8.570  1.00 71.26           C  
ATOM   2081  O   PRO A 266     -49.630 -26.813  -9.991  1.00 71.26           O  
ATOM   2082  CG  PRO A 266     -49.261 -22.524  -8.466  1.00 71.26           C  
ATOM   2083  CD  PRO A 266     -48.562 -22.246  -9.791  1.00 71.26           C  
ATOM   2084  N   GLU A 267     -49.783 -25.290 -11.619  1.00 71.48           N  
ATOM   2085  CA  GLU A 267     -50.389 -26.163 -12.632  1.00 71.48           C  
ATOM   2086  C   GLU A 267     -49.415 -27.249 -13.119  1.00 71.48           C  
ATOM   2087  CB  GLU A 267     -50.860 -25.290 -13.807  1.00 71.48           C  
ATOM   2088  O   GLU A 267     -49.852 -28.336 -13.479  1.00 71.48           O  
ATOM   2089  CG  GLU A 267     -52.002 -24.318 -13.436  1.00 71.48           C  
ATOM   2090  CD  GLU A 267     -52.037 -23.066 -14.330  1.00 71.48           C  
ATOM   2091  OE1 GLU A 267     -52.374 -21.973 -13.801  1.00 71.48           O  
ATOM   2092  OE2 GLU A 267     -51.581 -23.125 -15.489  1.00 71.48           O  
ATOM   2093  N   ASN A 268     -48.102 -26.998 -13.057  1.00 72.83           N  
ATOM   2094  CA  ASN A 268     -47.064 -27.953 -13.454  1.00 72.83           C  
ATOM   2095  C   ASN A 268     -46.742 -28.981 -12.357  1.00 72.83           C  
ATOM   2096  CB  ASN A 268     -45.784 -27.189 -13.836  1.00 72.83           C  
ATOM   2097  O   ASN A 268     -46.015 -29.939 -12.613  1.00 72.83           O  
ATOM   2098  CG  ASN A 268     -45.902 -26.277 -15.042  1.00 72.83           C  
ATOM   2099  ND2 ASN A 268     -44.781 -25.835 -15.564  1.00 72.83           N  
ATOM   2100  OD1 ASN A 268     -46.956 -25.933 -15.541  1.00 72.83           O  
ATOM   2101  N   ALA A 269     -47.221 -28.772 -11.128  1.00 79.95           N  
ATOM   2102  CA  ALA A 269     -47.041 -29.728 -10.044  1.00 79.95           C  
ATOM   2103  C   ALA A 269     -48.102 -30.832 -10.147  1.00 79.95           C  
ATOM   2104  CB  ALA A 269     -47.065 -28.985  -8.703  1.00 79.95           C  
ATOM   2105  O   ALA A 269     -49.303 -30.543 -10.170  1.00 79.95           O  
ATOM   2106  N   ASN A 270     -47.658 -32.090 -10.193  1.00 85.09           N  
ATOM   2107  CA  ASN A 270     -48.559 -33.241 -10.188  1.00 85.09           C  
ATOM   2108  C   ASN A 270     -49.282 -33.394  -8.837  1.00 85.09           C  
ATOM   2109  CB  ASN A 270     -47.800 -34.506 -10.640  1.00 85.09           C  
ATOM   2110  O   ASN A 270     -48.874 -32.824  -7.818  1.00 85.09           O  
ATOM   2111  CG  ASN A 270     -46.656 -34.931  -9.734  1.00 85.09           C  
ATOM   2112  ND2 ASN A 270     -45.623 -35.488 -10.314  1.00 85.09           N  
ATOM   2113  OD1 ASN A 270     -46.679 -34.780  -8.525  1.00 85.09           O  
ATOM   2114  N   ASP A 271     -50.366 -34.171  -8.829  1.00 87.25           N  
ATOM   2115  CA  ASP A 271     -51.215 -34.335  -7.643  1.00 87.25           C  
ATOM   2116  C   ASP A 271     -50.443 -34.936  -6.460  1.00 87.25           C  
ATOM   2117  CB  ASP A 271     -52.450 -35.175  -8.002  1.00 87.25           C  
ATOM   2118  O   ASP A 271     -50.602 -34.482  -5.328  1.00 87.25           O  
ATOM   2119  CG  ASP A 271     -53.345 -34.481  -9.037  1.00 87.25           C  
ATOM   2120  OD1 ASP A 271     -53.385 -33.226  -9.032  1.00 87.25           O  
ATOM   2121  OD2 ASP A 271     -53.937 -35.212  -9.858  1.00 87.25           O  
ATOM   2122  N   THR A 272     -49.509 -35.856  -6.723  1.00 89.66           N  
ATOM   2123  CA  THR A 272     -48.633 -36.453  -5.702  1.00 89.66           C  
ATOM   2124  C   THR A 272     -47.769 -35.406  -4.990  1.00 89.66           C  
ATOM   2125  CB  THR A 272     -47.705 -37.498  -6.341  1.00 89.66           C  
ATOM   2126  O   THR A 272     -47.634 -35.428  -3.762  1.00 89.66           O  
ATOM   2127  CG2 THR A 272     -46.976 -38.345  -5.298  1.00 89.66           C  
ATOM   2128  OG1 THR A 272     -48.441 -38.384  -7.154  1.00 89.66           O  
ATOM   2129  N   ALA A 273     -47.181 -34.468  -5.737  1.00 89.98           N  
ATOM   2130  CA  ALA A 273     -46.375 -33.386  -5.181  1.00 89.98           C  
ATOM   2131  C   ALA A 273     -47.239 -32.408  -4.370  1.00 89.98           C  
ATOM   2132  CB  ALA A 273     -45.637 -32.681  -6.323  1.00 89.98           C  
ATOM   2133  O   ALA A 273     -46.843 -32.010  -3.270  1.00 89.98           O  
ATOM   2134  N   LYS A 274     -48.440 -32.069  -4.863  1.00 90.66           N  
ATOM   2135  CA  LYS A 274     -49.409 -31.212  -4.157  1.00 90.66           C  
ATOM   2136  C   LYS A 274     -49.876 -31.836  -2.847  1.00 90.66           C  
ATOM   2137  CB  LYS A 274     -50.620 -30.932  -5.056  1.00 90.66           C  
ATOM   2138  O   LYS A 274     -49.818 -31.181  -1.808  1.00 90.66           O  
ATOM   2139  CG  LYS A 274     -50.261 -29.958  -6.176  1.00 90.66           C  
ATOM   2140  CD  LYS A 274     -51.448 -29.758  -7.119  1.00 90.66           C  
ATOM   2141  CE  LYS A 274     -51.021 -28.758  -8.189  1.00 90.66           C  
ATOM   2142  NZ  LYS A 274     -51.912 -28.795  -9.365  1.00 90.66           N  
ATOM   2143  N   GLU A 275     -50.265 -33.106  -2.871  1.00 92.75           N  
ATOM   2144  CA  GLU A 275     -50.688 -33.850  -1.685  1.00 92.75           C  
ATOM   2145  C   GLU A 275     -49.542 -33.966  -0.670  1.00 92.75           C  
ATOM   2146  CB  GLU A 275     -51.190 -35.234  -2.119  1.00 92.75           C  
ATOM   2147  O   GLU A 275     -49.722 -33.712   0.522  1.00 92.75           O  
ATOM   2148  CG  GLU A 275     -51.860 -35.963  -0.946  1.00 92.75           C  
ATOM   2149  CD  GLU A 275     -52.266 -37.408  -1.259  1.00 92.75           C  
ATOM   2150  OE1 GLU A 275     -52.619 -38.097  -0.275  1.00 92.75           O  
ATOM   2151  OE2 GLU A 275     -52.158 -37.828  -2.431  1.00 92.75           O  
ATOM   2152  N   THR A 276     -48.324 -34.268  -1.134  1.00 93.82           N  
ATOM   2153  CA  THR A 276     -47.132 -34.309  -0.272  1.00 93.82           C  
ATOM   2154  C   THR A 276     -46.862 -32.949   0.371  1.00 93.82           C  
ATOM   2155  CB  THR A 276     -45.893 -34.774  -1.053  1.00 93.82           C  
ATOM   2156  O   THR A 276     -46.543 -32.881   1.560  1.00 93.82           O  
ATOM   2157  CG2 THR A 276     -44.647 -34.869  -0.167  1.00 93.82           C  
ATOM   2158  OG1 THR A 276     -46.110 -36.071  -1.546  1.00 93.82           O  
ATOM   2159  N   CYS A 277     -47.008 -31.864  -0.389  1.00 94.92           N  
ATOM   2160  CA  CYS A 277     -46.835 -30.503   0.100  1.00 94.92           C  
ATOM   2161  C   CYS A 277     -47.890 -30.130   1.158  1.00 94.92           C  
ATOM   2162  CB  CYS A 277     -46.843 -29.569  -1.114  1.00 94.92           C  
ATOM   2163  O   CYS A 277     -47.520 -29.692   2.249  1.00 94.92           O  
ATOM   2164  SG  CYS A 277     -46.432 -27.893  -0.581  1.00 94.92           S  
ATOM   2165  N   LEU A 278     -49.177 -30.386   0.897  1.00 94.16           N  
ATOM   2166  CA  LEU A 278     -50.261 -30.180   1.869  1.00 94.16           C  
ATOM   2167  C   LEU A 278     -50.030 -30.979   3.153  1.00 94.16           C  
ATOM   2168  CB  LEU A 278     -51.609 -30.590   1.247  1.00 94.16           C  
ATOM   2169  O   LEU A 278     -50.160 -30.440   4.249  1.00 94.16           O  
ATOM   2170  CG  LEU A 278     -52.176 -29.593   0.228  1.00 94.16           C  
ATOM   2171  CD1 LEU A 278     -53.398 -30.192  -0.463  1.00 94.16           C  
ATOM   2172  CD2 LEU A 278     -52.598 -28.275   0.885  1.00 94.16           C  
ATOM   2173  N   ASN A 279     -49.605 -32.237   3.032  1.00 95.16           N  
ATOM   2174  CA  ASN A 279     -49.288 -33.086   4.177  1.00 95.16           C  
ATOM   2175  C   ASN A 279     -48.173 -32.507   5.060  1.00 95.16           C  
ATOM   2176  CB  ASN A 279     -48.917 -34.486   3.655  1.00 95.16           C  
ATOM   2177  O   ASN A 279     -48.226 -32.656   6.283  1.00 95.16           O  
ATOM   2178  CG  ASN A 279     -50.140 -35.324   3.332  1.00 95.16           C  
ATOM   2179  ND2 ASN A 279     -50.080 -36.157   2.323  1.00 95.16           N  
ATOM   2180  OD1 ASN A 279     -51.123 -35.292   4.047  1.00 95.16           O  
ATOM   2181  N   TRP A 280     -47.170 -31.839   4.481  1.00 97.09           N  
ATOM   2182  CA  TRP A 280     -46.166 -31.114   5.265  1.00 97.09           C  
ATOM   2183  C   TRP A 280     -46.784 -29.939   6.022  1.00 97.09           C  
ATOM   2184  CB  TRP A 280     -44.999 -30.657   4.383  1.00 97.09           C  
ATOM   2185  O   TRP A 280     -46.577 -29.839   7.233  1.00 97.09           O  
ATOM   2186  CG  TRP A 280     -43.964 -31.707   4.140  1.00 97.09           C  
ATOM   2187  CD1 TRP A 280     -43.726 -32.337   2.971  1.00 97.09           C  
ATOM   2188  CD2 TRP A 280     -42.994 -32.240   5.087  1.00 97.09           C  
ATOM   2189  CE2 TRP A 280     -42.174 -33.193   4.409  1.00 97.09           C  
ATOM   2190  CE3 TRP A 280     -42.723 -32.003   6.450  1.00 97.09           C  
ATOM   2191  NE1 TRP A 280     -42.672 -33.217   3.120  1.00 97.09           N  
ATOM   2192  CH2 TRP A 280     -40.876 -33.603   6.413  1.00 97.09           C  
ATOM   2193  CZ2 TRP A 280     -41.119 -33.861   5.052  1.00 97.09           C  
ATOM   2194  CZ3 TRP A 280     -41.685 -32.687   7.107  1.00 97.09           C  
ATOM   2195  N   PHE A 281     -47.589 -29.107   5.355  1.00 96.52           N  
ATOM   2196  CA  PHE A 281     -48.280 -27.993   6.011  1.00 96.52           C  
ATOM   2197  C   PHE A 281     -49.227 -28.467   7.121  1.00 96.52           C  
ATOM   2198  CB  PHE A 281     -49.010 -27.125   4.976  1.00 96.52           C  
ATOM   2199  O   PHE A 281     -49.192 -27.900   8.209  1.00 96.52           O  
ATOM   2200  CG  PHE A 281     -48.084 -26.203   4.205  1.00 96.52           C  
ATOM   2201  CD1 PHE A 281     -47.476 -25.115   4.862  1.00 96.52           C  
ATOM   2202  CD2 PHE A 281     -47.828 -26.421   2.839  1.00 96.52           C  
ATOM   2203  CE1 PHE A 281     -46.585 -24.277   4.169  1.00 96.52           C  
ATOM   2204  CE2 PHE A 281     -46.955 -25.568   2.141  1.00 96.52           C  
ATOM   2205  CZ  PHE A 281     -46.315 -24.512   2.810  1.00 96.52           C  
ATOM   2206  N   PHE A 282     -49.992 -29.547   6.927  1.00 96.54           N  
ATOM   2207  CA  PHE A 282     -50.864 -30.107   7.967  1.00 96.54           C  
ATOM   2208  C   PHE A 282     -50.081 -30.635   9.174  1.00 96.54           C  
ATOM   2209  CB  PHE A 282     -51.745 -31.221   7.381  1.00 96.54           C  
ATOM   2210  O   PHE A 282     -50.448 -30.368  10.320  1.00 96.54           O  
ATOM   2211  CG  PHE A 282     -52.799 -30.765   6.389  1.00 96.54           C  
ATOM   2212  CD1 PHE A 282     -53.618 -29.654   6.677  1.00 96.54           C  
ATOM   2213  CD2 PHE A 282     -53.004 -31.484   5.195  1.00 96.54           C  
ATOM   2214  CE1 PHE A 282     -54.605 -29.245   5.765  1.00 96.54           C  
ATOM   2215  CE2 PHE A 282     -54.000 -31.079   4.288  1.00 96.54           C  
ATOM   2216  CZ  PHE A 282     -54.794 -29.955   4.569  1.00 96.54           C  
ATOM   2217  N   LYS A 283     -48.964 -31.336   8.943  1.00 95.89           N  
ATOM   2218  CA  LYS A 283     -48.089 -31.808  10.029  1.00 95.89           C  
ATOM   2219  C   LYS A 283     -47.507 -30.644  10.823  1.00 95.89           C  
ATOM   2220  CB  LYS A 283     -46.967 -32.686   9.464  1.00 95.89           C  
ATOM   2221  O   LYS A 283     -47.471 -30.709  12.049  1.00 95.89           O  
ATOM   2222  CG  LYS A 283     -47.502 -34.069   9.079  1.00 95.89           C  
ATOM   2223  CD  LYS A 283     -46.428 -34.889   8.359  1.00 95.89           C  
ATOM   2224  CE  LYS A 283     -47.067 -36.194   7.879  1.00 95.89           C  
ATOM   2225  NZ  LYS A 283     -46.094 -37.064   7.178  1.00 95.89           N  
ATOM   2226  N   ILE A 284     -47.100 -29.574  10.150  1.00 96.37           N  
ATOM   2227  CA  ILE A 284     -46.562 -28.379  10.804  1.00 96.37           C  
ATOM   2228  C   ILE A 284     -47.664 -27.623  11.554  1.00 96.37           C  
ATOM   2229  CB  ILE A 284     -45.826 -27.514   9.768  1.00 96.37           C  
ATOM   2230  O   ILE A 284     -47.476 -27.273  12.716  1.00 96.37           O  
ATOM   2231  CG1 ILE A 284     -44.562 -28.267   9.294  1.00 96.37           C  
ATOM   2232  CG2 ILE A 284     -45.432 -26.154  10.362  1.00 96.37           C  
ATOM   2233  CD1 ILE A 284     -43.987 -27.704   7.998  1.00 96.37           C  
ATOM   2234  N   ALA A 285     -48.842 -27.452  10.952  1.00 95.21           N  
ATOM   2235  CA  ALA A 285     -49.999 -26.830  11.594  1.00 95.21           C  
ATOM   2236  C   ALA A 285     -50.434 -27.571  12.873  1.00 95.21           C  
ATOM   2237  CB  ALA A 285     -51.139 -26.753  10.572  1.00 95.21           C  
ATOM   2238  O   ALA A 285     -50.905 -26.936  13.815  1.00 95.21           O  
ATOM   2239  N   SER A 286     -50.217 -28.892  12.944  1.00 96.56           N  
ATOM   2240  CA  SER A 286     -50.506 -29.712  14.131  1.00 96.56           C  
ATOM   2241  C   SER A 286     -49.529 -29.525  15.307  1.00 96.56           C  
ATOM   2242  CB  SER A 286     -50.621 -31.191  13.736  1.00 96.56           C  
ATOM   2243  O   SER A 286     -49.798 -30.003  16.413  1.00 96.56           O  
ATOM   2244  OG  SER A 286     -49.362 -31.821  13.577  1.00 96.56           O  
ATOM   2245  N   ILE A 287     -48.407 -28.815  15.115  1.00 95.75           N  
ATOM   2246  CA  ILE A 287     -47.475 -28.475  16.200  1.00 95.75           C  
ATOM   2247  C   ILE A 287     -48.186 -27.528  17.172  1.00 95.75           C  
ATOM   2248  CB  ILE A 287     -46.173 -27.845  15.653  1.00 95.75           C  
ATOM   2249  O   ILE A 287     -48.603 -26.435  16.795  1.00 95.75           O  
ATOM   2250  CG1 ILE A 287     -45.409 -28.819  14.725  1.00 95.75           C  
ATOM   2251  CG2 ILE A 287     -45.260 -27.409  16.816  1.00 95.75           C  
ATOM   2252  CD1 ILE A 287     -44.319 -28.126  13.895  1.00 95.75           C  
ATOM   2253  N   ARG A 288     -48.315 -27.925  18.443  1.00 94.60           N  
ATOM   2254  CA  ARG A 288     -49.074 -27.160  19.451  1.00 94.60           C  
ATOM   2255  C   ARG A 288     -48.395 -25.843  19.840  1.00 94.60           C  
ATOM   2256  CB  ARG A 288     -49.337 -28.032  20.690  1.00 94.60           C  
ATOM   2257  O   ARG A 288     -49.063 -24.816  19.947  1.00 94.60           O  
ATOM   2258  CG  ARG A 288     -50.237 -29.239  20.378  1.00 94.60           C  
ATOM   2259  CD  ARG A 288     -50.536 -30.029  21.659  1.00 94.60           C  
ATOM   2260  NE  ARG A 288     -51.384 -31.205  21.387  1.00 94.60           N  
ATOM   2261  NH1 ARG A 288     -51.304 -32.124  23.494  1.00 94.60           N  
ATOM   2262  NH2 ARG A 288     -52.465 -33.147  21.889  1.00 94.60           N  
ATOM   2263  CZ  ARG A 288     -51.713 -32.148  22.255  1.00 94.60           C  
ATOM   2264  N   GLU A 289     -47.077 -25.874  20.020  1.00 94.24           N  
ATOM   2265  CA  GLU A 289     -46.276 -24.725  20.457  1.00 94.24           C  
ATOM   2266  C   GLU A 289     -46.111 -23.686  19.339  1.00 94.24           C  
ATOM   2267  CB  GLU A 289     -44.903 -25.204  20.950  1.00 94.24           C  
ATOM   2268  O   GLU A 289     -45.773 -24.023  18.204  1.00 94.24           O  
ATOM   2269  CG  GLU A 289     -44.991 -26.020  22.246  1.00 94.24           C  
ATOM   2270  CD  GLU A 289     -43.692 -26.791  22.500  1.00 94.24           C  
ATOM   2271  OE1 GLU A 289     -43.762 -28.030  22.665  1.00 94.24           O  
ATOM   2272  OE2 GLU A 289     -42.595 -26.205  22.420  1.00 94.24           O  
ATOM   2273  N   LEU A 290     -46.325 -22.408  19.672  1.00 97.24           N  
ATOM   2274  CA  LEU A 290     -46.352 -21.313  18.698  1.00 97.24           C  
ATOM   2275  C   LEU A 290     -45.007 -21.103  17.992  1.00 97.24           C  
ATOM   2276  CB  LEU A 290     -46.813 -20.027  19.411  1.00 97.24           C  
ATOM   2277  O   LEU A 290     -44.981 -21.025  16.768  1.00 97.24           O  
ATOM   2278  CG  LEU A 290     -46.829 -18.769  18.517  1.00 97.24           C  
ATOM   2279  CD1 LEU A 290     -47.838 -18.895  17.372  1.00 97.24           C  
ATOM   2280  CD2 LEU A 290     -47.195 -17.549  19.355  1.00 97.24           C  
ATOM   2281  N   ILE A 291     -43.910 -21.008  18.751  1.00 97.22           N  
ATOM   2282  CA  ILE A 291     -42.581 -20.666  18.219  1.00 97.22           C  
ATOM   2283  C   ILE A 291     -42.075 -21.745  17.247  1.00 97.22           C  
ATOM   2284  CB  ILE A 291     -41.601 -20.321  19.372  1.00 97.22           C  
ATOM   2285  O   ILE A 291     -41.763 -21.401  16.105  1.00 97.22           O  
ATOM   2286  CG1 ILE A 291     -41.997 -18.954  19.970  1.00 97.22           C  
ATOM   2287  CG2 ILE A 291     -40.138 -20.306  18.898  1.00 97.22           C  
ATOM   2288  CD1 ILE A 291     -41.276 -18.608  21.275  1.00 97.22           C  
ATOM   2289  N   PRO A 292     -42.070 -23.046  17.606  1.00 97.75           N  
ATOM   2290  CA  PRO A 292     -41.710 -24.092  16.656  1.00 97.75           C  
ATOM   2291  C   PRO A 292     -42.636 -24.146  15.443  1.00 97.75           C  
ATOM   2292  CB  PRO A 292     -41.721 -25.404  17.441  1.00 97.75           C  
ATOM   2293  O   PRO A 292     -42.149 -24.280  14.325  1.00 97.75           O  
ATOM   2294  CG  PRO A 292     -41.483 -24.950  18.873  1.00 97.75           C  
ATOM   2295  CD  PRO A 292     -42.222 -23.623  18.933  1.00 97.75           C  
ATOM   2296  N   ARG A 293     -43.956 -23.990  15.628  1.00 98.04           N  
ATOM   2297  CA  ARG A 293     -44.897 -23.958  14.499  1.00 98.04           C  
ATOM   2298  C   ARG A 293     -44.556 -22.827  13.528  1.00 98.04           C  
ATOM   2299  CB  ARG A 293     -46.340 -23.864  15.020  1.00 98.04           C  
ATOM   2300  O   ARG A 293     -44.462 -23.073  12.333  1.00 98.04           O  
ATOM   2301  CG  ARG A 293     -47.360 -23.918  13.871  1.00 98.04           C  
ATOM   2302  CD  ARG A 293     -48.806 -24.043  14.366  1.00 98.04           C  
ATOM   2303  NE  ARG A 293     -49.228 -22.878  15.177  1.00 98.04           N  
ATOM   2304  NH1 ARG A 293     -49.718 -23.957  17.157  1.00 98.04           N  
ATOM   2305  NH2 ARG A 293     -49.998 -21.767  17.010  1.00 98.04           N  
ATOM   2306  CZ  ARG A 293     -49.644 -22.881  16.434  1.00 98.04           C  
ATOM   2307  N   PHE A 294     -44.323 -21.621  14.046  1.00 98.39           N  
ATOM   2308  CA  PHE A 294     -43.962 -20.448  13.255  1.00 98.39           C  
ATOM   2309  C   PHE A 294     -42.674 -20.660  12.447  1.00 98.39           C  
ATOM   2310  CB  PHE A 294     -43.840 -19.232  14.187  1.00 98.39           C  
ATOM   2311  O   PHE A 294     -42.695 -20.502  11.229  1.00 98.39           O  
ATOM   2312  CG  PHE A 294     -43.172 -18.048  13.525  1.00 98.39           C  
ATOM   2313  CD1 PHE A 294     -41.792 -17.831  13.711  1.00 98.39           C  
ATOM   2314  CD2 PHE A 294     -43.903 -17.222  12.653  1.00 98.39           C  
ATOM   2315  CE1 PHE A 294     -41.141 -16.807  13.009  1.00 98.39           C  
ATOM   2316  CE2 PHE A 294     -43.253 -16.182  11.968  1.00 98.39           C  
ATOM   2317  CZ  PHE A 294     -41.874 -15.978  12.147  1.00 98.39           C  
ATOM   2318  N   TYR A 295     -41.568 -21.034  13.099  1.00 98.64           N  
ATOM   2319  CA  TYR A 295     -40.268 -21.148  12.431  1.00 98.64           C  
ATOM   2320  C   TYR A 295     -40.238 -22.278  11.403  1.00 98.64           C  
ATOM   2321  CB  TYR A 295     -39.160 -21.350  13.470  1.00 98.64           C  
ATOM   2322  O   TYR A 295     -39.743 -22.084  10.293  1.00 98.64           O  
ATOM   2323  CG  TYR A 295     -38.625 -20.060  14.053  1.00 98.64           C  
ATOM   2324  CD1 TYR A 295     -37.848 -19.196  13.254  1.00 98.64           C  
ATOM   2325  CD2 TYR A 295     -38.885 -19.728  15.395  1.00 98.64           C  
ATOM   2326  CE1 TYR A 295     -37.337 -18.001  13.793  1.00 98.64           C  
ATOM   2327  CE2 TYR A 295     -38.384 -18.528  15.933  1.00 98.64           C  
ATOM   2328  OH  TYR A 295     -37.108 -16.532  15.688  1.00 98.64           O  
ATOM   2329  CZ  TYR A 295     -37.609 -17.665  15.136  1.00 98.64           C  
ATOM   2330  N   VAL A 296     -40.803 -23.442  11.740  1.00 98.37           N  
ATOM   2331  CA  VAL A 296     -40.850 -24.582  10.816  1.00 98.37           C  
ATOM   2332  C   VAL A 296     -41.731 -24.248   9.611  1.00 98.37           C  
ATOM   2333  CB  VAL A 296     -41.330 -25.863  11.523  1.00 98.37           C  
ATOM   2334  O   VAL A 296     -41.341 -24.530   8.480  1.00 98.37           O  
ATOM   2335  CG1 VAL A 296     -41.311 -27.060  10.565  1.00 98.37           C  
ATOM   2336  CG2 VAL A 296     -40.422 -26.267  12.692  1.00 98.37           C  
ATOM   2337  N   GLU A 297     -42.877 -23.594   9.814  1.00 98.15           N  
ATOM   2338  CA  GLU A 297     -43.743 -23.175   8.710  1.00 98.15           C  
ATOM   2339  C   GLU A 297     -43.085 -22.115   7.822  1.00 98.15           C  
ATOM   2340  CB  GLU A 297     -45.077 -22.668   9.271  1.00 98.15           C  
ATOM   2341  O   GLU A 297     -43.104 -22.236   6.596  1.00 98.15           O  
ATOM   2342  CG  GLU A 297     -46.072 -22.486   8.131  1.00 98.15           C  
ATOM   2343  CD  GLU A 297     -47.500 -22.239   8.603  1.00 98.15           C  
ATOM   2344  OE1 GLU A 297     -48.362 -22.200   7.708  1.00 98.15           O  
ATOM   2345  OE2 GLU A 297     -47.782 -21.919   9.780  1.00 98.15           O  
ATOM   2346  N   ALA A 298     -42.452 -21.109   8.431  1.00 98.05           N  
ATOM   2347  CA  ALA A 298     -41.707 -20.090   7.707  1.00 98.05           C  
ATOM   2348  C   ALA A 298     -40.565 -20.711   6.884  1.00 98.05           C  
ATOM   2349  CB  ALA A 298     -41.221 -19.034   8.707  1.00 98.05           C  
ATOM   2350  O   ALA A 298     -40.405 -20.352   5.723  1.00 98.05           O  
ATOM   2351  N   SER A 299     -39.838 -21.701   7.416  1.00 97.88           N  
ATOM   2352  CA  SER A 299     -38.730 -22.354   6.700  1.00 97.88           C  
ATOM   2353  C   SER A 299     -39.151 -23.047   5.398  1.00 97.88           C  
ATOM   2354  CB  SER A 299     -38.018 -23.349   7.620  1.00 97.88           C  
ATOM   2355  O   SER A 299     -38.388 -23.086   4.435  1.00 97.88           O  
ATOM   2356  OG  SER A 299     -38.744 -24.555   7.801  1.00 97.88           O  
ATOM   2357  N   ILE A 300     -40.390 -23.546   5.320  1.00 97.12           N  
ATOM   2358  CA  ILE A 300     -40.929 -24.191   4.115  1.00 97.12           C  
ATOM   2359  C   ILE A 300     -41.809 -23.251   3.279  1.00 97.12           C  
ATOM   2360  CB  ILE A 300     -41.628 -25.529   4.429  1.00 97.12           C  
ATOM   2361  O   ILE A 300     -42.510 -23.724   2.383  1.00 97.12           O  
ATOM   2362  CG1 ILE A 300     -42.916 -25.339   5.254  1.00 97.12           C  
ATOM   2363  CG2 ILE A 300     -40.672 -26.526   5.107  1.00 97.12           C  
ATOM   2364  CD1 ILE A 300     -43.913 -26.469   4.987  1.00 97.12           C  
ATOM   2365  N   LEU A 301     -41.781 -21.931   3.517  1.00 96.10           N  
ATOM   2366  CA  LEU A 301     -42.658 -20.957   2.850  1.00 96.10           C  
ATOM   2367  C   LEU A 301     -42.627 -21.086   1.319  1.00 96.10           C  
ATOM   2368  CB  LEU A 301     -42.252 -19.536   3.287  1.00 96.10           C  
ATOM   2369  O   LEU A 301     -43.676 -21.007   0.676  1.00 96.10           O  
ATOM   2370  CG  LEU A 301     -43.113 -18.401   2.701  1.00 96.10           C  
ATOM   2371  CD1 LEU A 301     -44.549 -18.454   3.224  1.00 96.10           C  
ATOM   2372  CD2 LEU A 301     -42.532 -17.040   3.070  1.00 96.10           C  
ATOM   2373  N   LYS A 302     -41.446 -21.364   0.745  1.00 93.74           N  
ATOM   2374  CA  LYS A 302     -41.235 -21.585  -0.698  1.00 93.74           C  
ATOM   2375  C   LYS A 302     -42.093 -22.717  -1.271  1.00 93.74           C  
ATOM   2376  CB  LYS A 302     -39.739 -21.855  -0.944  1.00 93.74           C  
ATOM   2377  O   LYS A 302     -42.463 -22.663  -2.442  1.00 93.74           O  
ATOM   2378  CG  LYS A 302     -39.331 -21.658  -2.414  1.00 93.74           C  
ATOM   2379  CD  LYS A 302     -37.835 -21.947  -2.603  1.00 93.74           C  
ATOM   2380  CE  LYS A 302     -37.402 -21.785  -4.067  1.00 93.74           C  
ATOM   2381  NZ  LYS A 302     -35.930 -21.933  -4.211  1.00 93.74           N  
ATOM   2382  N   CYS A 303     -42.458 -23.708  -0.457  1.00 95.07           N  
ATOM   2383  CA  CYS A 303     -43.287 -24.836  -0.877  1.00 95.07           C  
ATOM   2384  C   CYS A 303     -44.727 -24.423  -1.226  1.00 95.07           C  
ATOM   2385  CB  CYS A 303     -43.263 -25.936   0.194  1.00 95.07           C  
ATOM   2386  O   CYS A 303     -45.387 -25.131  -1.979  1.00 95.07           O  
ATOM   2387  SG  CYS A 303     -41.565 -26.510   0.486  1.00 95.07           S  
ATOM   2388  N   ASN A 304     -45.206 -23.246  -0.799  1.00 93.13           N  
ATOM   2389  CA  ASN A 304     -46.513 -22.734  -1.237  1.00 93.13           C  
ATOM   2390  C   ASN A 304     -46.626 -22.604  -2.768  1.00 93.13           C  
ATOM   2391  CB  ASN A 304     -46.801 -21.385  -0.562  1.00 93.13           C  
ATOM   2392  O   ASN A 304     -47.732 -22.693  -3.298  1.00 93.13           O  
ATOM   2393  CG  ASN A 304     -47.298 -21.563   0.852  1.00 93.13           C  
ATOM   2394  ND2 ASN A 304     -46.450 -21.385   1.834  1.00 93.13           N  
ATOM   2395  OD1 ASN A 304     -48.443 -21.892   1.082  1.00 93.13           O  
ATOM   2396  N   LYS A 305     -45.499 -22.473  -3.490  1.00 89.29           N  
ATOM   2397  CA  LYS A 305     -45.471 -22.442  -4.964  1.00 89.29           C  
ATOM   2398  C   LYS A 305     -46.039 -23.708  -5.618  1.00 89.29           C  
ATOM   2399  CB  LYS A 305     -44.037 -22.211  -5.476  1.00 89.29           C  
ATOM   2400  O   LYS A 305     -46.504 -23.631  -6.750  1.00 89.29           O  
ATOM   2401  CG  LYS A 305     -43.500 -20.815  -5.131  1.00 89.29           C  
ATOM   2402  CD  LYS A 305     -42.166 -20.535  -5.840  1.00 89.29           C  
ATOM   2403  CE  LYS A 305     -41.696 -19.112  -5.501  1.00 89.29           C  
ATOM   2404  NZ  LYS A 305     -40.485 -18.713  -6.263  1.00 89.29           N  
ATOM   2405  N   PHE A 306     -46.026 -24.852  -4.929  1.00 90.55           N  
ATOM   2406  CA  PHE A 306     -46.629 -26.088  -5.441  1.00 90.55           C  
ATOM   2407  C   PHE A 306     -48.161 -26.082  -5.344  1.00 90.55           C  
ATOM   2408  CB  PHE A 306     -46.045 -27.299  -4.697  1.00 90.55           C  
ATOM   2409  O   PHE A 306     -48.815 -26.809  -6.085  1.00 90.55           O  
ATOM   2410  CG  PHE A 306     -44.543 -27.466  -4.850  1.00 90.55           C  
ATOM   2411  CD1 PHE A 306     -44.003 -27.915  -6.069  1.00 90.55           C  
ATOM   2412  CD2 PHE A 306     -43.681 -27.205  -3.769  1.00 90.55           C  
ATOM   2413  CE1 PHE A 306     -42.611 -28.058  -6.216  1.00 90.55           C  
ATOM   2414  CE2 PHE A 306     -42.290 -27.328  -3.919  1.00 90.55           C  
ATOM   2415  CZ  PHE A 306     -41.754 -27.742  -5.148  1.00 90.55           C  
ATOM   2416  N   LEU A 307     -48.734 -25.270  -4.449  1.00 90.14           N  
ATOM   2417  CA  LEU A 307     -50.159 -25.296  -4.118  1.00 90.14           C  
ATOM   2418  C   LEU A 307     -50.946 -24.209  -4.845  1.00 90.14           C  
ATOM   2419  CB  LEU A 307     -50.334 -25.171  -2.594  1.00 90.14           C  
ATOM   2420  O   LEU A 307     -51.949 -24.501  -5.492  1.00 90.14           O  
ATOM   2421  CG  LEU A 307     -49.639 -26.272  -1.778  1.00 90.14           C  
ATOM   2422  CD1 LEU A 307     -49.907 -26.046  -0.292  1.00 90.14           C  
ATOM   2423  CD2 LEU A 307     -50.128 -27.664  -2.173  1.00 90.14           C  
ATOM   2424  N   SER A 308     -50.503 -22.954  -4.755  1.00 85.98           N  
ATOM   2425  CA  SER A 308     -51.231 -21.830  -5.344  1.00 85.98           C  
ATOM   2426  C   SER A 308     -50.315 -20.661  -5.700  1.00 85.98           C  
ATOM   2427  CB  SER A 308     -52.369 -21.383  -4.413  1.00 85.98           C  
ATOM   2428  O   SER A 308     -49.228 -20.488  -5.147  1.00 85.98           O  
ATOM   2429  OG  SER A 308     -51.867 -20.736  -3.268  1.00 85.98           O  
ATOM   2430  N   LYS A 309     -50.767 -19.827  -6.647  1.00 80.34           N  
ATOM   2431  CA  LYS A 309     -50.043 -18.609  -7.054  1.00 80.34           C  
ATOM   2432  C   LYS A 309     -50.087 -17.535  -5.956  1.00 80.34           C  
ATOM   2433  CB  LYS A 309     -50.581 -18.075  -8.402  1.00 80.34           C  
ATOM   2434  O   LYS A 309     -49.166 -16.732  -5.862  1.00 80.34           O  
ATOM   2435  CG  LYS A 309     -50.336 -19.048  -9.573  1.00 80.34           C  
ATOM   2436  CD  LYS A 309     -50.856 -18.539 -10.932  1.00 80.34           C  
ATOM   2437  CE  LYS A 309     -50.672 -19.650 -11.986  1.00 80.34           C  
ATOM   2438  NZ  LYS A 309     -51.469 -19.456 -13.227  1.00 80.34           N  
ATOM   2439  N   THR A 310     -51.125 -17.542  -5.114  1.00 84.16           N  
ATOM   2440  CA  THR A 310     -51.352 -16.565  -4.035  1.00 84.16           C  
ATOM   2441  C   THR A 310     -50.923 -17.057  -2.653  1.00 84.16           C  
ATOM   2442  CB  THR A 310     -52.829 -16.143  -3.975  1.00 84.16           C  
ATOM   2443  O   THR A 310     -50.851 -16.249  -1.729  1.00 84.16           O  
ATOM   2444  CG2 THR A 310     -53.260 -15.448  -5.267  1.00 84.16           C  
ATOM   2445  OG1 THR A 310     -53.628 -17.288  -3.797  1.00 84.16           O  
ATOM   2446  N   GLY A 311     -50.564 -18.334  -2.486  1.00 85.23           N  
ATOM   2447  CA  GLY A 311     -50.350 -18.946  -1.169  1.00 85.23           C  
ATOM   2448  C   GLY A 311     -49.289 -18.243  -0.326  1.00 85.23           C  
ATOM   2449  O   GLY A 311     -49.474 -18.050   0.870  1.00 85.23           O  
ATOM   2450  N   ILE A 312     -48.211 -17.752  -0.946  1.00 89.44           N  
ATOM   2451  CA  ILE A 312     -47.191 -16.961  -0.235  1.00 89.44           C  
ATOM   2452  C   ILE A 312     -47.764 -15.609   0.229  1.00 89.44           C  
ATOM   2453  CB  ILE A 312     -45.928 -16.770  -1.106  1.00 89.44           C  
ATOM   2454  O   ILE A 312     -47.504 -15.190   1.356  1.00 89.44           O  
ATOM   2455  CG1 ILE A 312     -45.295 -18.124  -1.502  1.00 89.44           C  
ATOM   2456  CG2 ILE A 312     -44.884 -15.941  -0.332  1.00 89.44           C  
ATOM   2457  CD1 ILE A 312     -44.388 -18.029  -2.732  1.00 89.44           C  
ATOM   2458  N   SER A 313     -48.570 -14.949  -0.610  1.00 89.22           N  
ATOM   2459  CA  SER A 313     -49.190 -13.652  -0.297  1.00 89.22           C  
ATOM   2460  C   SER A 313     -50.234 -13.721   0.814  1.00 89.22           C  
ATOM   2461  CB  SER A 313     -49.785 -13.011  -1.557  1.00 89.22           C  
ATOM   2462  O   SER A 313     -50.384 -12.757   1.557  1.00 89.22           O  
ATOM   2463  OG  SER A 313     -50.994 -13.611  -1.975  1.00 89.22           O  
ATOM   2464  N   GLU A 314     -50.900 -14.864   0.973  1.00 90.35           N  
ATOM   2465  CA  GLU A 314     -51.837 -15.130   2.069  1.00 90.35           C  
ATOM   2466  C   GLU A 314     -51.096 -15.580   3.340  1.00 90.35           C  
ATOM   2467  CB  GLU A 314     -52.819 -16.216   1.608  1.00 90.35           C  
ATOM   2468  O   GLU A 314     -51.435 -15.185   4.459  1.00 90.35           O  
ATOM   2469  CG  GLU A 314     -53.767 -15.733   0.495  1.00 90.35           C  
ATOM   2470  CD  GLU A 314     -54.480 -16.894  -0.214  1.00 90.35           C  
ATOM   2471  OE1 GLU A 314     -54.839 -16.706  -1.402  1.00 90.35           O  
ATOM   2472  OE2 GLU A 314     -54.584 -17.984   0.389  1.00 90.35           O  
ATOM   2473  N   CYS A 315     -50.032 -16.371   3.174  1.00 92.88           N  
ATOM   2474  CA  CYS A 315     -49.254 -16.924   4.275  1.00 92.88           C  
ATOM   2475  C   CYS A 315     -48.431 -15.858   5.018  1.00 92.88           C  
ATOM   2476  CB  CYS A 315     -48.394 -18.063   3.714  1.00 92.88           C  
ATOM   2477  O   CYS A 315     -48.413 -15.864   6.248  1.00 92.88           O  
ATOM   2478  SG  CYS A 315     -47.563 -18.957   5.047  1.00 92.88           S  
ATOM   2479  N   LEU A 316     -47.795 -14.914   4.313  1.00 92.50           N  
ATOM   2480  CA  LEU A 316     -46.948 -13.878   4.926  1.00 92.50           C  
ATOM   2481  C   LEU A 316     -47.694 -12.982   5.944  1.00 92.50           C  
ATOM   2482  CB  LEU A 316     -46.259 -13.043   3.823  1.00 92.50           C  
ATOM   2483  O   LEU A 316     -47.195 -12.824   7.066  1.00 92.50           O  
ATOM   2484  CG  LEU A 316     -45.023 -13.683   3.172  1.00 92.50           C  
ATOM   2485  CD1 LEU A 316     -44.531 -12.779   2.041  1.00 92.50           C  
ATOM   2486  CD2 LEU A 316     -43.881 -13.866   4.170  1.00 92.50           C  
ATOM   2487  N   PRO A 317     -48.884 -12.422   5.637  1.00 92.31           N  
ATOM   2488  CA  PRO A 317     -49.691 -11.693   6.615  1.00 92.31           C  
ATOM   2489  C   PRO A 317     -50.107 -12.555   7.807  1.00 92.31           C  
ATOM   2490  CB  PRO A 317     -50.925 -11.190   5.858  1.00 92.31           C  
ATOM   2491  O   PRO A 317     -50.009 -12.103   8.945  1.00 92.31           O  
ATOM   2492  CG  PRO A 317     -50.443 -11.105   4.418  1.00 92.31           C  
ATOM   2493  CD  PRO A 317     -49.485 -12.285   4.321  1.00 92.31           C  
ATOM   2494  N   ARG A 318     -50.514 -13.811   7.576  1.00 94.73           N  
ATOM   2495  CA  ARG A 318     -50.898 -14.727   8.661  1.00 94.73           C  
ATOM   2496  C   ARG A 318     -49.717 -15.027   9.587  1.00 94.73           C  
ATOM   2497  CB  ARG A 318     -51.490 -16.005   8.057  1.00 94.73           C  
ATOM   2498  O   ARG A 318     -49.873 -14.929  10.802  1.00 94.73           O  
ATOM   2499  CG  ARG A 318     -51.964 -17.001   9.140  1.00 94.73           C  
ATOM   2500  CD  ARG A 318     -52.234 -18.394   8.565  1.00 94.73           C  
ATOM   2501  NE  ARG A 318     -51.027 -18.902   7.903  1.00 94.73           N  
ATOM   2502  NH1 ARG A 318     -50.040 -20.179   9.574  1.00 94.73           N  
ATOM   2503  NH2 ARG A 318     -48.938 -19.648   7.745  1.00 94.73           N  
ATOM   2504  CZ  ARG A 318     -50.024 -19.572   8.425  1.00 94.73           C  
ATOM   2505  N   LEU A 319     -48.540 -15.337   9.038  1.00 95.91           N  
ATOM   2506  CA  LEU A 319     -47.314 -15.546   9.818  1.00 95.91           C  
ATOM   2507  C   LEU A 319     -46.924 -14.279  10.585  1.00 95.91           C  
ATOM   2508  CB  LEU A 319     -46.164 -15.997   8.897  1.00 95.91           C  
ATOM   2509  O   LEU A 319     -46.555 -14.363  11.752  1.00 95.91           O  
ATOM   2510  CG  LEU A 319     -46.264 -17.443   8.376  1.00 95.91           C  
ATOM   2511  CD1 LEU A 319     -45.110 -17.722   7.413  1.00 95.91           C  
ATOM   2512  CD2 LEU A 319     -46.190 -18.477   9.501  1.00 95.91           C  
ATOM   2513  N   THR A 320     -47.088 -13.099   9.982  1.00 94.31           N  
ATOM   2514  CA  THR A 320     -46.905 -11.815  10.677  1.00 94.31           C  
ATOM   2515  C   THR A 320     -47.856 -11.684  11.870  1.00 94.31           C  
ATOM   2516  CB  THR A 320     -47.081 -10.642   9.705  1.00 94.31           C  
ATOM   2517  O   THR A 320     -47.424 -11.321  12.960  1.00 94.31           O  
ATOM   2518  CG2 THR A 320     -47.022  -9.277  10.384  1.00 94.31           C  
ATOM   2519  OG1 THR A 320     -46.047 -10.683   8.747  1.00 94.31           O  
ATOM   2520  N   CYS A 321     -49.135 -12.036  11.712  1.00 94.39           N  
ATOM   2521  CA  CYS A 321     -50.092 -12.032  12.819  1.00 94.39           C  
ATOM   2522  C   CYS A 321     -49.745 -13.055  13.911  1.00 94.39           C  
ATOM   2523  CB  CYS A 321     -51.508 -12.269  12.281  1.00 94.39           C  
ATOM   2524  O   CYS A 321     -49.941 -12.753  15.086  1.00 94.39           O  
ATOM   2525  SG  CYS A 321     -52.052 -10.855  11.281  1.00 94.39           S  
ATOM   2526  N   MET A 322     -49.200 -14.227  13.562  1.00 95.55           N  
ATOM   2527  CA  MET A 322     -48.760 -15.229  14.544  1.00 95.55           C  
ATOM   2528  C   MET A 322     -47.659 -14.702  15.470  1.00 95.55           C  
ATOM   2529  CB  MET A 322     -48.261 -16.501  13.843  1.00 95.55           C  
ATOM   2530  O   MET A 322     -47.658 -15.033  16.655  1.00 95.55           O  
ATOM   2531  CG  MET A 322     -49.407 -17.336  13.272  1.00 95.55           C  
ATOM   2532  SD  MET A 322     -48.885 -18.803  12.344  1.00 95.55           S  
ATOM   2533  CE  MET A 322     -47.948 -19.737  13.581  1.00 95.55           C  
ATOM   2534  N   ILE A 323     -46.761 -13.848  14.965  1.00 96.26           N  
ATOM   2535  CA  ILE A 323     -45.672 -13.257  15.758  1.00 96.26           C  
ATOM   2536  C   ILE A 323     -46.206 -12.393  16.913  1.00 96.26           C  
ATOM   2537  CB  ILE A 323     -44.712 -12.460  14.847  1.00 96.26           C  
ATOM   2538  O   ILE A 323     -45.555 -12.302  17.950  1.00 96.26           O  
ATOM   2539  CG1 ILE A 323     -43.999 -13.389  13.838  1.00 96.26           C  
ATOM   2540  CG2 ILE A 323     -43.664 -11.710  15.681  1.00 96.26           C  
ATOM   2541  CD1 ILE A 323     -43.277 -12.633  12.714  1.00 96.26           C  
ATOM   2542  N   ARG A 324     -47.419 -11.827  16.806  1.00 92.60           N  
ATOM   2543  CA  ARG A 324     -48.057 -11.072  17.907  1.00 92.60           C  
ATOM   2544  C   ARG A 324     -48.258 -11.904  19.177  1.00 92.60           C  
ATOM   2545  CB  ARG A 324     -49.424 -10.531  17.474  1.00 92.60           C  
ATOM   2546  O   ARG A 324     -48.403 -11.334  20.251  1.00 92.60           O  
ATOM   2547  CG  ARG A 324     -49.361  -9.542  16.306  1.00 92.60           C  
ATOM   2548  CD  ARG A 324     -50.794  -9.139  15.949  1.00 92.60           C  
ATOM   2549  NE  ARG A 324     -50.805  -8.087  14.928  1.00 92.60           N  
ATOM   2550  NH1 ARG A 324     -53.032  -8.107  14.377  1.00 92.60           N  
ATOM   2551  NH2 ARG A 324     -51.638  -6.643  13.420  1.00 92.60           N  
ATOM   2552  CZ  ARG A 324     -51.828  -7.621  14.248  1.00 92.60           C  
ATOM   2553  N   GLY A 325     -48.290 -13.233  19.054  1.00 93.14           N  
ATOM   2554  CA  GLY A 325     -48.374 -14.147  20.193  1.00 93.14           C  
ATOM   2555  C   GLY A 325     -47.041 -14.390  20.910  1.00 93.14           C  
ATOM   2556  O   GLY A 325     -47.031 -15.064  21.936  1.00 93.14           O  
ATOM   2557  N   ILE A 326     -45.918 -13.879  20.390  1.00 94.98           N  
ATOM   2558  CA  ILE A 326     -44.599 -13.989  21.023  1.00 94.98           C  
ATOM   2559  C   ILE A 326     -44.431 -12.819  21.997  1.00 94.98           C  
ATOM   2560  CB  ILE A 326     -43.472 -14.038  19.965  1.00 94.98           C  
ATOM   2561  O   ILE A 326     -44.304 -11.672  21.573  1.00 94.98           O  
ATOM   2562  CG1 ILE A 326     -43.690 -15.220  18.988  1.00 94.98           C  
ATOM   2563  CG2 ILE A 326     -42.107 -14.152  20.665  1.00 94.98           C  
ATOM   2564  CD1 ILE A 326     -42.634 -15.337  17.881  1.00 94.98           C  
ATOM   2565  N   GLY A 327     -44.450 -13.120  23.299  1.00 90.64           N  
ATOM   2566  CA  GLY A 327     -44.423 -12.107  24.361  1.00 90.64           C  
ATOM   2567  C   GLY A 327     -43.044 -11.517  24.671  1.00 90.64           C  
ATOM   2568  O   GLY A 327     -42.974 -10.388  25.144  1.00 90.64           O  
ATOM   2569  N   ASP A 328     -41.959 -12.251  24.406  1.00 94.65           N  
ATOM   2570  CA  ASP A 328     -40.595 -11.736  24.568  1.00 94.65           C  
ATOM   2571  C   ASP A 328     -40.235 -10.859  23.348  1.00 94.65           C  
ATOM   2572  CB  ASP A 328     -39.617 -12.902  24.786  1.00 94.65           C  
ATOM   2573  O   ASP A 328     -40.251 -11.358  22.215  1.00 94.65           O  
ATOM   2574  CG  ASP A 328     -38.173 -12.443  25.041  1.00 94.65           C  
ATOM   2575  OD1 ASP A 328     -37.653 -11.687  24.187  1.00 94.65           O  
ATOM   2576  OD2 ASP A 328     -37.580 -12.898  26.044  1.00 94.65           O  
ATOM   2577  N   PRO A 329     -39.933  -9.559  23.532  1.00 95.91           N  
ATOM   2578  CA  PRO A 329     -39.701  -8.645  22.417  1.00 95.91           C  
ATOM   2579  C   PRO A 329     -38.416  -8.948  21.636  1.00 95.91           C  
ATOM   2580  CB  PRO A 329     -39.684  -7.245  23.033  1.00 95.91           C  
ATOM   2581  O   PRO A 329     -38.376  -8.681  20.431  1.00 95.91           O  
ATOM   2582  CG  PRO A 329     -39.298  -7.478  24.490  1.00 95.91           C  
ATOM   2583  CD  PRO A 329     -39.876  -8.853  24.804  1.00 95.91           C  
ATOM   2584  N   LEU A 330     -37.401  -9.549  22.269  1.00 96.53           N  
ATOM   2585  CA  LEU A 330     -36.177  -9.975  21.589  1.00 96.53           C  
ATOM   2586  C   LEU A 330     -36.479 -11.176  20.688  1.00 96.53           C  
ATOM   2587  CB  LEU A 330     -35.091 -10.290  22.633  1.00 96.53           C  
ATOM   2588  O   LEU A 330     -36.156 -11.167  19.502  1.00 96.53           O  
ATOM   2589  CG  LEU A 330     -33.722 -10.656  22.037  1.00 96.53           C  
ATOM   2590  CD1 LEU A 330     -33.085  -9.474  21.304  1.00 96.53           C  
ATOM   2591  CD2 LEU A 330     -32.776 -11.074  23.161  1.00 96.53           C  
ATOM   2592  N   VAL A 331     -37.189 -12.179  21.208  1.00 97.48           N  
ATOM   2593  CA  VAL A 331     -37.621 -13.331  20.398  1.00 97.48           C  
ATOM   2594  C   VAL A 331     -38.529 -12.877  19.252  1.00 97.48           C  
ATOM   2595  CB  VAL A 331     -38.332 -14.386  21.267  1.00 97.48           C  
ATOM   2596  O   VAL A 331     -38.376 -13.312  18.109  1.00 97.48           O  
ATOM   2597  CG1 VAL A 331     -38.750 -15.619  20.454  1.00 97.48           C  
ATOM   2598  CG2 VAL A 331     -37.454 -14.879  22.425  1.00 97.48           C  
ATOM   2599  N   SER A 332     -39.450 -11.953  19.535  1.00 97.60           N  
ATOM   2600  CA  SER A 332     -40.393 -11.412  18.556  1.00 97.60           C  
ATOM   2601  C   SER A 332     -39.678 -10.703  17.404  1.00 97.60           C  
ATOM   2602  CB  SER A 332     -41.374 -10.469  19.258  1.00 97.60           C  
ATOM   2603  O   SER A 332     -39.969 -10.989  16.242  1.00 97.60           O  
ATOM   2604  OG  SER A 332     -42.435 -10.101  18.394  1.00 97.60           O  
ATOM   2605  N   VAL A 333     -38.698  -9.829  17.673  1.00 97.45           N  
ATOM   2606  CA  VAL A 333     -37.987  -9.105  16.603  1.00 97.45           C  
ATOM   2607  C   VAL A 333     -37.159 -10.040  15.716  1.00 97.45           C  
ATOM   2608  CB  VAL A 333     -37.145  -7.939  17.159  1.00 97.45           C  
ATOM   2609  O   VAL A 333     -37.140  -9.873  14.498  1.00 97.45           O  
ATOM   2610  CG1 VAL A 333     -35.867  -8.365  17.884  1.00 97.45           C  
ATOM   2611  CG2 VAL A 333     -36.762  -6.971  16.040  1.00 97.45           C  
ATOM   2612  N   TYR A 334     -36.537 -11.075  16.283  1.00 98.33           N  
ATOM   2613  CA  TYR A 334     -35.777 -12.056  15.507  1.00 98.33           C  
ATOM   2614  C   TYR A 334     -36.688 -12.977  14.683  1.00 98.33           C  
ATOM   2615  CB  TYR A 334     -34.853 -12.832  16.448  1.00 98.33           C  
ATOM   2616  O   TYR A 334     -36.359 -13.318  13.545  1.00 98.33           O  
ATOM   2617  CG  TYR A 334     -33.517 -12.142  16.657  1.00 98.33           C  
ATOM   2618  CD1 TYR A 334     -32.501 -12.291  15.697  1.00 98.33           C  
ATOM   2619  CD2 TYR A 334     -33.297 -11.317  17.774  1.00 98.33           C  
ATOM   2620  CE1 TYR A 334     -31.267 -11.633  15.854  1.00 98.33           C  
ATOM   2621  CE2 TYR A 334     -32.082 -10.628  17.922  1.00 98.33           C  
ATOM   2622  OH  TYR A 334     -29.939 -10.044  17.049  1.00 98.33           O  
ATOM   2623  CZ  TYR A 334     -31.070 -10.779  16.957  1.00 98.33           C  
ATOM   2624  N   ALA A 335     -37.877 -13.318  15.188  1.00 98.32           N  
ATOM   2625  CA  ALA A 335     -38.910 -13.989  14.400  1.00 98.32           C  
ATOM   2626  C   ALA A 335     -39.347 -13.132  13.196  1.00 98.32           C  
ATOM   2627  CB  ALA A 335     -40.081 -14.333  15.327  1.00 98.32           C  
ATOM   2628  O   ALA A 335     -39.454 -13.641  12.077  1.00 98.32           O  
ATOM   2629  N   ARG A 336     -39.518 -11.816  13.388  1.00 97.28           N  
ATOM   2630  CA  ARG A 336     -39.802 -10.871  12.292  1.00 97.28           C  
ATOM   2631  C   ARG A 336     -38.666 -10.807  11.283  1.00 97.28           C  
ATOM   2632  CB  ARG A 336     -40.082  -9.466  12.834  1.00 97.28           C  
ATOM   2633  O   ARG A 336     -38.927 -10.887  10.087  1.00 97.28           O  
ATOM   2634  CG  ARG A 336     -41.366  -9.438  13.653  1.00 97.28           C  
ATOM   2635  CD  ARG A 336     -41.589  -8.052  14.225  1.00 97.28           C  
ATOM   2636  NE  ARG A 336     -42.716  -8.031  15.177  1.00 97.28           N  
ATOM   2637  NH1 ARG A 336     -44.438  -7.716  13.668  1.00 97.28           N  
ATOM   2638  NH2 ARG A 336     -44.896  -7.845  15.811  1.00 97.28           N  
ATOM   2639  CZ  ARG A 336     -43.993  -7.873  14.880  1.00 97.28           C  
ATOM   2640  N   ALA A 337     -37.422 -10.733  11.748  1.00 96.60           N  
ATOM   2641  CA  ALA A 337     -36.253 -10.729  10.877  1.00 96.60           C  
ATOM   2642  C   ALA A 337     -36.159 -12.012  10.035  1.00 96.60           C  
ATOM   2643  CB  ALA A 337     -35.001 -10.503  11.727  1.00 96.60           C  
ATOM   2644  O   ALA A 337     -35.932 -11.921   8.828  1.00 96.60           O  
ATOM   2645  N   TYR A 338     -36.419 -13.187  10.625  1.00 97.90           N  
ATOM   2646  CA  TYR A 338     -36.487 -14.453   9.885  1.00 97.90           C  
ATOM   2647  C   TYR A 338     -37.586 -14.429   8.816  1.00 97.90           C  
ATOM   2648  CB  TYR A 338     -36.715 -15.632  10.845  1.00 97.90           C  
ATOM   2649  O   TYR A 338     -37.331 -14.778   7.665  1.00 97.90           O  
ATOM   2650  CG  TYR A 338     -36.591 -16.991  10.174  1.00 97.90           C  
ATOM   2651  CD1 TYR A 338     -37.733 -17.776   9.908  1.00 97.90           C  
ATOM   2652  CD2 TYR A 338     -35.320 -17.473   9.809  1.00 97.90           C  
ATOM   2653  CE1 TYR A 338     -37.604 -19.015   9.241  1.00 97.90           C  
ATOM   2654  CE2 TYR A 338     -35.204 -18.714   9.152  1.00 97.90           C  
ATOM   2655  OH  TYR A 338     -36.178 -20.602   8.098  1.00 97.90           O  
ATOM   2656  CZ  TYR A 338     -36.336 -19.466   8.826  1.00 97.90           C  
ATOM   2657  N   LEU A 339     -38.790 -13.954   9.159  1.00 97.06           N  
ATOM   2658  CA  LEU A 339     -39.890 -13.858   8.198  1.00 97.06           C  
ATOM   2659  C   LEU A 339     -39.574 -12.888   7.053  1.00 97.06           C  
ATOM   2660  CB  LEU A 339     -41.185 -13.460   8.923  1.00 97.06           C  
ATOM   2661  O   LEU A 339     -39.847 -13.210   5.899  1.00 97.06           O  
ATOM   2662  CG  LEU A 339     -42.439 -13.534   8.031  1.00 97.06           C  
ATOM   2663  CD1 LEU A 339     -42.686 -14.947   7.501  1.00 97.06           C  
ATOM   2664  CD2 LEU A 339     -43.671 -13.127   8.836  1.00 97.06           C  
ATOM   2665  N   CYS A 340     -38.963 -11.737   7.347  1.00 95.24           N  
ATOM   2666  CA  CYS A 340     -38.487 -10.804   6.327  1.00 95.24           C  
ATOM   2667  C   CYS A 340     -37.417 -11.441   5.437  1.00 95.24           C  
ATOM   2668  CB  CYS A 340     -37.958  -9.524   6.990  1.00 95.24           C  
ATOM   2669  O   CYS A 340     -37.473 -11.284   4.221  1.00 95.24           O  
ATOM   2670  SG  CYS A 340     -39.347  -8.529   7.601  1.00 95.24           S  
ATOM   2671  N   ARG A 341     -36.482 -12.206   6.017  1.00 94.48           N  
ATOM   2672  CA  ARG A 341     -35.435 -12.914   5.272  1.00 94.48           C  
ATOM   2673  C   ARG A 341     -36.018 -13.922   4.287  1.00 94.48           C  
ATOM   2674  CB  ARG A 341     -34.471 -13.594   6.256  1.00 94.48           C  
ATOM   2675  O   ARG A 341     -35.748 -13.826   3.093  1.00 94.48           O  
ATOM   2676  CG  ARG A 341     -33.254 -14.146   5.512  1.00 94.48           C  
ATOM   2677  CD  ARG A 341     -32.170 -14.592   6.488  1.00 94.48           C  
ATOM   2678  NE  ARG A 341     -32.590 -15.670   7.393  1.00 94.48           N  
ATOM   2679  NH1 ARG A 341     -32.804 -17.388   5.850  1.00 94.48           N  
ATOM   2680  NH2 ARG A 341     -32.508 -17.838   7.973  1.00 94.48           N  
ATOM   2681  CZ  ARG A 341     -32.666 -16.942   7.062  1.00 94.48           C  
ATOM   2682  N   VAL A 342     -36.849 -14.845   4.771  1.00 94.39           N  
ATOM   2683  CA  VAL A 342     -37.462 -15.871   3.916  1.00 94.39           C  
ATOM   2684  C   VAL A 342     -38.449 -15.239   2.928  1.00 94.39           C  
ATOM   2685  CB  VAL A 342     -38.139 -16.970   4.757  1.00 94.39           C  
ATOM   2686  O   VAL A 342     -38.517 -15.642   1.769  1.00 94.39           O  
ATOM   2687  CG1 VAL A 342     -38.697 -18.050   3.826  1.00 94.39           C  
ATOM   2688  CG2 VAL A 342     -37.157 -17.658   5.715  1.00 94.39           C  
ATOM   2689  N   GLY A 343     -39.184 -14.205   3.345  1.00 92.76           N  
ATOM   2690  CA  GLY A 343     -40.084 -13.449   2.476  1.00 92.76           C  
ATOM   2691  C   GLY A 343     -39.354 -12.775   1.312  1.00 92.76           C  
ATOM   2692  O   GLY A 343     -39.792 -12.906   0.170  1.00 92.76           O  
ATOM   2693  N   MET A 344     -38.218 -12.124   1.576  1.00 90.74           N  
ATOM   2694  CA  MET A 344     -37.375 -11.513   0.542  1.00 90.74           C  
ATOM   2695  C   MET A 344     -36.738 -12.543  -0.393  1.00 90.74           C  
ATOM   2696  CB  MET A 344     -36.273 -10.658   1.186  1.00 90.74           C  
ATOM   2697  O   MET A 344     -36.606 -12.272  -1.583  1.00 90.74           O  
ATOM   2698  CG  MET A 344     -36.794  -9.292   1.640  1.00 90.74           C  
ATOM   2699  SD  MET A 344     -37.463  -8.229   0.325  1.00 90.74           S  
ATOM   2700  CE  MET A 344     -35.940  -7.837  -0.577  1.00 90.74           C  
ATOM   2701  N   GLU A 345     -36.379 -13.725   0.108  1.00 89.83           N  
ATOM   2702  CA  GLU A 345     -35.839 -14.806  -0.723  1.00 89.83           C  
ATOM   2703  C   GLU A 345     -36.906 -15.403  -1.656  1.00 89.83           C  
ATOM   2704  CB  GLU A 345     -35.256 -15.883   0.207  1.00 89.83           C  
ATOM   2705  O   GLU A 345     -36.657 -15.670  -2.833  1.00 89.83           O  
ATOM   2706  CG  GLU A 345     -34.513 -16.980  -0.569  1.00 89.83           C  
ATOM   2707  CD  GLU A 345     -34.050 -18.139   0.323  1.00 89.83           C  
ATOM   2708  OE1 GLU A 345     -33.883 -19.244  -0.249  1.00 89.83           O  
ATOM   2709  OE2 GLU A 345     -33.901 -17.928   1.548  1.00 89.83           O  
ATOM   2710  N   VAL A 346     -38.118 -15.622  -1.141  1.00 89.90           N  
ATOM   2711  CA  VAL A 346     -39.158 -16.381  -1.845  1.00 89.90           C  
ATOM   2712  C   VAL A 346     -40.056 -15.494  -2.713  1.00 89.90           C  
ATOM   2713  CB  VAL A 346     -39.966 -17.206  -0.824  1.00 89.90           C  
ATOM   2714  O   VAL A 346     -40.468 -15.923  -3.799  1.00 89.90           O  
ATOM   2715  CG1 VAL A 346     -41.142 -17.940  -1.469  1.00 89.90           C  
ATOM   2716  CG2 VAL A 346     -39.084 -18.273  -0.161  1.00 89.90           C  
ATOM   2717  N   ALA A 347     -40.385 -14.289  -2.242  1.00 89.03           N  
ATOM   2718  CA  ALA A 347     -41.333 -13.372  -2.874  1.00 89.03           C  
ATOM   2719  C   ALA A 347     -40.971 -11.883  -2.646  1.00 89.03           C  
ATOM   2720  CB  ALA A 347     -42.741 -13.726  -2.386  1.00 89.03           C  
ATOM   2721  O   ALA A 347     -41.760 -11.133  -2.064  1.00 89.03           O  
ATOM   2722  N   PRO A 348     -39.828 -11.406  -3.178  1.00 86.52           N  
ATOM   2723  CA  PRO A 348     -39.352 -10.023  -2.998  1.00 86.52           C  
ATOM   2724  C   PRO A 348     -40.288  -8.945  -3.574  1.00 86.52           C  
ATOM   2725  CB  PRO A 348     -37.988  -9.980  -3.695  1.00 86.52           C  
ATOM   2726  O   PRO A 348     -40.190  -7.773  -3.216  1.00 86.52           O  
ATOM   2727  CG  PRO A 348     -38.066 -11.108  -4.726  1.00 86.52           C  
ATOM   2728  CD  PRO A 348     -38.904 -12.159  -4.016  1.00 86.52           C  
ATOM   2729  N   HIS A 349     -41.210  -9.323  -4.464  1.00 84.96           N  
ATOM   2730  CA  HIS A 349     -42.228  -8.430  -5.023  1.00 84.96           C  
ATOM   2731  C   HIS A 349     -43.354  -8.103  -4.022  1.00 84.96           C  
ATOM   2732  CB  HIS A 349     -42.780  -9.049  -6.318  1.00 84.96           C  
ATOM   2733  O   HIS A 349     -44.026  -7.086  -4.173  1.00 84.96           O  
ATOM   2734  CG  HIS A 349     -43.401 -10.412  -6.128  1.00 84.96           C  
ATOM   2735  CD2 HIS A 349     -44.729 -10.687  -5.942  1.00 84.96           C  
ATOM   2736  ND1 HIS A 349     -42.729 -11.615  -6.110  1.00 84.96           N  
ATOM   2737  CE1 HIS A 349     -43.631 -12.588  -5.900  1.00 84.96           C  
ATOM   2738  NE2 HIS A 349     -44.861 -12.071  -5.787  1.00 84.96           N  
ATOM   2739  N   LEU A 350     -43.548  -8.906  -2.966  1.00 86.77           N  
ATOM   2740  CA  LEU A 350     -44.606  -8.719  -1.962  1.00 86.77           C  
ATOM   2741  C   LEU A 350     -44.225  -7.716  -0.857  1.00 86.77           C  
ATOM   2742  CB  LEU A 350     -45.048 -10.081  -1.391  1.00 86.77           C  
ATOM   2743  O   LEU A 350     -44.554  -7.915   0.316  1.00 86.77           O  
ATOM   2744  CG  LEU A 350     -45.678 -11.048  -2.403  1.00 86.77           C  
ATOM   2745  CD1 LEU A 350     -46.045 -12.337  -1.673  1.00 86.77           C  
ATOM   2746  CD2 LEU A 350     -46.955 -10.491  -3.039  1.00 86.77           C  
ATOM   2747  N   LYS A 351     -43.563  -6.609  -1.213  1.00 85.67           N  
ATOM   2748  CA  LYS A 351     -43.046  -5.615  -0.251  1.00 85.67           C  
ATOM   2749  C   LYS A 351     -44.098  -5.049   0.693  1.00 85.67           C  
ATOM   2750  CB  LYS A 351     -42.381  -4.450  -0.987  1.00 85.67           C  
ATOM   2751  O   LYS A 351     -43.798  -4.785   1.851  1.00 85.67           O  
ATOM   2752  CG  LYS A 351     -41.076  -4.896  -1.640  1.00 85.67           C  
ATOM   2753  CD  LYS A 351     -40.276  -3.674  -2.075  1.00 85.67           C  
ATOM   2754  CE  LYS A 351     -38.960  -4.173  -2.654  1.00 85.67           C  
ATOM   2755  NZ  LYS A 351     -38.191  -3.042  -3.191  1.00 85.67           N  
ATOM   2756  N   GLU A 352     -45.341  -4.903   0.240  1.00 87.31           N  
ATOM   2757  CA  GLU A 352     -46.426  -4.400   1.087  1.00 87.31           C  
ATOM   2758  C   GLU A 352     -46.657  -5.286   2.324  1.00 87.31           C  
ATOM   2759  CB  GLU A 352     -47.708  -4.299   0.253  1.00 87.31           C  
ATOM   2760  O   GLU A 352     -46.927  -4.782   3.414  1.00 87.31           O  
ATOM   2761  CG  GLU A 352     -48.744  -3.402   0.944  1.00 87.31           C  
ATOM   2762  CD  GLU A 352     -50.134  -3.531   0.320  1.00 87.31           C  
ATOM   2763  OE1 GLU A 352     -51.103  -3.515   1.121  1.00 87.31           O  
ATOM   2764  OE2 GLU A 352     -50.214  -3.748  -0.905  1.00 87.31           O  
ATOM   2765  N   THR A 353     -46.498  -6.607   2.191  1.00 86.65           N  
ATOM   2766  CA  THR A 353     -46.643  -7.537   3.323  1.00 86.65           C  
ATOM   2767  C   THR A 353     -45.503  -7.396   4.333  1.00 86.65           C  
ATOM   2768  CB  THR A 353     -46.783  -8.996   2.862  1.00 86.65           C  
ATOM   2769  O   THR A 353     -45.748  -7.418   5.539  1.00 86.65           O  
ATOM   2770  CG2 THR A 353     -47.970  -9.215   1.915  1.00 86.65           C  
ATOM   2771  OG1 THR A 353     -45.613  -9.469   2.238  1.00 86.65           O  
ATOM   2772  N   LEU A 354     -44.278  -7.150   3.861  1.00 87.63           N  
ATOM   2773  CA  LEU A 354     -43.117  -6.872   4.712  1.00 87.63           C  
ATOM   2774  C   LEU A 354     -43.248  -5.513   5.415  1.00 87.63           C  
ATOM   2775  CB  LEU A 354     -41.832  -6.942   3.869  1.00 87.63           C  
ATOM   2776  O   LEU A 354     -42.973  -5.401   6.608  1.00 87.63           O  
ATOM   2777  CG  LEU A 354     -41.596  -8.284   3.150  1.00 87.63           C  
ATOM   2778  CD1 LEU A 354     -40.263  -8.230   2.411  1.00 87.63           C  
ATOM   2779  CD2 LEU A 354     -41.568  -9.461   4.125  1.00 87.63           C  
ATOM   2780  N   ASN A 355     -43.777  -4.501   4.723  1.00 89.57           N  
ATOM   2781  CA  ASN A 355     -44.093  -3.204   5.326  1.00 89.57           C  
ATOM   2782  C   ASN A 355     -45.128  -3.347   6.450  1.00 89.57           C  
ATOM   2783  CB  ASN A 355     -44.606  -2.239   4.244  1.00 89.57           C  
ATOM   2784  O   ASN A 355     -44.979  -2.740   7.509  1.00 89.57           O  
ATOM   2785  CG  ASN A 355     -43.560  -1.876   3.211  1.00 89.57           C  
ATOM   2786  ND2 ASN A 355     -43.976  -1.367   2.075  1.00 89.57           N  
ATOM   2787  OD1 ASN A 355     -42.367  -2.002   3.410  1.00 89.57           O  
ATOM   2788  N   LYS A 356     -46.157  -4.188   6.260  1.00 88.87           N  
ATOM   2789  CA  LYS A 356     -47.132  -4.512   7.316  1.00 88.87           C  
ATOM   2790  C   LYS A 356     -46.457  -5.177   8.518  1.00 88.87           C  
ATOM   2791  CB  LYS A 356     -48.278  -5.380   6.761  1.00 88.87           C  
ATOM   2792  O   LYS A 356     -46.791  -4.824   9.644  1.00 88.87           O  
ATOM   2793  CG  LYS A 356     -49.230  -4.568   5.871  1.00 88.87           C  
ATOM   2794  CD  LYS A 356     -50.250  -5.443   5.121  1.00 88.87           C  
ATOM   2795  CE  LYS A 356     -51.027  -4.525   4.164  1.00 88.87           C  
ATOM   2796  NZ  LYS A 356     -51.829  -5.236   3.136  1.00 88.87           N  
ATOM   2797  N   ASN A 357     -45.489  -6.072   8.300  1.00 93.04           N  
ATOM   2798  CA  ASN A 357     -44.702  -6.675   9.382  1.00 93.04           C  
ATOM   2799  C   ASN A 357     -43.926  -5.628  10.196  1.00 93.04           C  
ATOM   2800  CB  ASN A 357     -43.763  -7.742   8.796  1.00 93.04           C  
ATOM   2801  O   ASN A 357     -43.969  -5.652  11.428  1.00 93.04           O  
ATOM   2802  CG  ASN A 357     -43.070  -8.518   9.896  1.00 93.04           C  
ATOM   2803  ND2 ASN A 357     -43.517  -9.718  10.165  1.00 93.04           N  
ATOM   2804  OD1 ASN A 357     -42.182  -8.039  10.576  1.00 93.04           O  
ATOM   2805  N   PHE A 358     -43.287  -4.679   9.513  1.00 92.52           N  
ATOM   2806  CA  PHE A 358     -42.581  -3.571  10.149  1.00 92.52           C  
ATOM   2807  C   PHE A 358     -43.521  -2.645  10.934  1.00 92.52           C  
ATOM   2808  CB  PHE A 358     -41.816  -2.790   9.076  1.00 92.52           C  
ATOM   2809  O   PHE A 358     -43.272  -2.344  12.100  1.00 92.52           O  
ATOM   2810  CG  PHE A 358     -41.272  -1.483   9.605  1.00 92.52           C  
ATOM   2811  CD1 PHE A 358     -41.854  -0.259   9.221  1.00 92.52           C  
ATOM   2812  CD2 PHE A 358     -40.237  -1.505  10.554  1.00 92.52           C  
ATOM   2813  CE1 PHE A 358     -41.377   0.944   9.770  1.00 92.52           C  
ATOM   2814  CE2 PHE A 358     -39.776  -0.304  11.110  1.00 92.52           C  
ATOM   2815  CZ  PHE A 358     -40.327   0.921  10.702  1.00 92.52           C  
ATOM   2816  N   PHE A 359     -44.631  -2.206  10.338  1.00 92.25           N  
ATOM   2817  CA  PHE A 359     -45.572  -1.333  11.044  1.00 92.25           C  
ATOM   2818  C   PHE A 359     -46.214  -2.026  12.246  1.00 92.25           C  
ATOM   2819  CB  PHE A 359     -46.644  -0.820  10.080  1.00 92.25           C  
ATOM   2820  O   PHE A 359     -46.446  -1.379  13.263  1.00 92.25           O  
ATOM   2821  CG  PHE A 359     -46.141   0.093   8.978  1.00 92.25           C  
ATOM   2822  CD1 PHE A 359     -45.221   1.127   9.257  1.00 92.25           C  
ATOM   2823  CD2 PHE A 359     -46.621  -0.070   7.665  1.00 92.25           C  
ATOM   2824  CE1 PHE A 359     -44.789   1.983   8.230  1.00 92.25           C  
ATOM   2825  CE2 PHE A 359     -46.197   0.797   6.643  1.00 92.25           C  
ATOM   2826  CZ  PHE A 359     -45.286   1.827   6.927  1.00 92.25           C  
ATOM   2827  N   ASP A 360     -46.452  -3.332  12.155  1.00 91.82           N  
ATOM   2828  CA  ASP A 360     -46.914  -4.142  13.277  1.00 91.82           C  
ATOM   2829  C   ASP A 360     -45.879  -4.208  14.412  1.00 91.82           C  
ATOM   2830  CB  ASP A 360     -47.248  -5.533  12.743  1.00 91.82           C  
ATOM   2831  O   ASP A 360     -46.235  -4.067  15.580  1.00 91.82           O  
ATOM   2832  CG  ASP A 360     -47.864  -6.390  13.831  1.00 91.82           C  
ATOM   2833  OD1 ASP A 360     -49.066  -6.181  14.098  1.00 91.82           O  
ATOM   2834  OD2 ASP A 360     -47.163  -7.286  14.351  1.00 91.82           O  
ATOM   2835  N   PHE A 361     -44.592  -4.334  14.078  1.00 93.77           N  
ATOM   2836  CA  PHE A 361     -43.508  -4.273  15.056  1.00 93.77           C  
ATOM   2837  C   PHE A 361     -43.491  -2.950  15.833  1.00 93.77           C  
ATOM   2838  CB  PHE A 361     -42.175  -4.500  14.340  1.00 93.77           C  
ATOM   2839  O   PHE A 361     -43.359  -2.963  17.061  1.00 93.77           O  
ATOM   2840  CG  PHE A 361     -40.980  -4.118  15.170  1.00 93.77           C  
ATOM   2841  CD1 PHE A 361     -40.344  -2.895  14.910  1.00 93.77           C  
ATOM   2842  CD2 PHE A 361     -40.583  -4.908  16.265  1.00 93.77           C  
ATOM   2843  CE1 PHE A 361     -39.330  -2.454  15.764  1.00 93.77           C  
ATOM   2844  CE2 PHE A 361     -39.525  -4.485  17.087  1.00 93.77           C  
ATOM   2845  CZ  PHE A 361     -38.896  -3.257  16.833  1.00 93.77           C  
ATOM   2846  N   LEU A 362     -43.690  -1.817  15.150  1.00 93.23           N  
ATOM   2847  CA  LEU A 362     -43.720  -0.498  15.792  1.00 93.23           C  
ATOM   2848  C   LEU A 362     -44.810  -0.388  16.871  1.00 93.23           C  
ATOM   2849  CB  LEU A 362     -43.910   0.603  14.735  1.00 93.23           C  
ATOM   2850  O   LEU A 362     -44.599   0.283  17.880  1.00 93.23           O  
ATOM   2851  CG  LEU A 362     -42.762   0.795  13.726  1.00 93.23           C  
ATOM   2852  CD1 LEU A 362     -43.067   2.047  12.901  1.00 93.23           C  
ATOM   2853  CD2 LEU A 362     -41.390   0.971  14.379  1.00 93.23           C  
ATOM   2854  N   LEU A 363     -45.944  -1.085  16.712  1.00 91.37           N  
ATOM   2855  CA  LEU A 363     -47.012  -1.119  17.724  1.00 91.37           C  
ATOM   2856  C   LEU A 363     -46.563  -1.806  19.023  1.00 91.37           C  
ATOM   2857  CB  LEU A 363     -48.252  -1.840  17.162  1.00 91.37           C  
ATOM   2858  O   LEU A 363     -47.036  -1.465  20.110  1.00 91.37           O  
ATOM   2859  CG  LEU A 363     -48.853  -1.226  15.886  1.00 91.37           C  
ATOM   2860  CD1 LEU A 363     -50.019  -2.086  15.399  1.00 91.37           C  
ATOM   2861  CD2 LEU A 363     -49.360   0.199  16.117  1.00 91.37           C  
ATOM   2862  N   THR A 364     -45.637  -2.759  18.911  1.00 90.07           N  
ATOM   2863  CA  THR A 364     -45.079  -3.527  20.031  1.00 90.07           C  
ATOM   2864  C   THR A 364     -43.760  -2.966  20.568  1.00 90.07           C  
ATOM   2865  CB  THR A 364     -44.939  -5.015  19.669  1.00 90.07           C  
ATOM   2866  O   THR A 364     -43.330  -3.383  21.635  1.00 90.07           O  
ATOM   2867  CG2 THR A 364     -46.312  -5.649  19.434  1.00 90.07           C  
ATOM   2868  OG1 THR A 364     -44.198  -5.222  18.482  1.00 90.07           O  
ATOM   2869  N   PHE A 365     -43.144  -1.977  19.907  1.00 92.02           N  
ATOM   2870  CA  PHE A 365     -41.807  -1.460  20.246  1.00 92.02           C  
ATOM   2871  C   PHE A 365     -41.652  -1.029  21.715  1.00 92.02           C  
ATOM   2872  CB  PHE A 365     -41.493  -0.278  19.318  1.00 92.02           C  
ATOM   2873  O   PHE A 365     -40.629  -1.288  22.345  1.00 92.02           O  
ATOM   2874  CG  PHE A 365     -40.123   0.326  19.557  1.00 92.02           C  
ATOM   2875  CD1 PHE A 365     -39.979   1.545  20.247  1.00 92.02           C  
ATOM   2876  CD2 PHE A 365     -38.979  -0.367  19.128  1.00 92.02           C  
ATOM   2877  CE1 PHE A 365     -38.697   2.057  20.511  1.00 92.02           C  
ATOM   2878  CE2 PHE A 365     -37.696   0.144  19.388  1.00 92.02           C  
ATOM   2879  CZ  PHE A 365     -37.555   1.354  20.090  1.00 92.02           C  
ATOM   2880  N   LYS A 366     -42.698  -0.435  22.302  1.00 90.77           N  
ATOM   2881  CA  LYS A 366     -42.709  -0.024  23.717  1.00 90.77           C  
ATOM   2882  C   LYS A 366     -42.473  -1.175  24.708  1.00 90.77           C  
ATOM   2883  CB  LYS A 366     -44.008   0.732  24.037  1.00 90.77           C  
ATOM   2884  O   LYS A 366     -42.056  -0.913  25.829  1.00 90.77           O  
ATOM   2885  CG  LYS A 366     -45.269  -0.133  23.872  1.00 90.77           C  
ATOM   2886  CD  LYS A 366     -46.522   0.657  24.261  1.00 90.77           C  
ATOM   2887  CE  LYS A 366     -47.762  -0.219  24.054  1.00 90.77           C  
ATOM   2888  NZ  LYS A 366     -49.000   0.496  24.451  1.00 90.77           N  
ATOM   2889  N   GLN A 367     -42.710  -2.429  24.309  1.00 92.18           N  
ATOM   2890  CA  GLN A 367     -42.497  -3.611  25.154  1.00 92.18           C  
ATOM   2891  C   GLN A 367     -41.021  -3.832  25.498  1.00 92.18           C  
ATOM   2892  CB  GLN A 367     -43.045  -4.867  24.461  1.00 92.18           C  
ATOM   2893  O   GLN A 367     -40.742  -4.394  26.551  1.00 92.18           O  
ATOM   2894  CG  GLN A 367     -44.573  -4.846  24.290  1.00 92.18           C  
ATOM   2895  CD  GLN A 367     -45.089  -6.012  23.451  1.00 92.18           C  
ATOM   2896  NE2 GLN A 367     -46.387  -6.207  23.372  1.00 92.18           N  
ATOM   2897  OE1 GLN A 367     -44.366  -6.755  22.819  1.00 92.18           O  
ATOM   2898  N   ILE A 368     -40.088  -3.338  24.671  1.00 92.03           N  
ATOM   2899  CA  ILE A 368     -38.638  -3.396  24.939  1.00 92.03           C  
ATOM   2900  C   ILE A 368     -38.294  -2.713  26.272  1.00 92.03           C  
ATOM   2901  CB  ILE A 368     -37.859  -2.749  23.765  1.00 92.03           C  
ATOM   2902  O   ILE A 368     -37.377  -3.138  26.962  1.00 92.03           O  
ATOM   2903  CG1 ILE A 368     -38.124  -3.527  22.453  1.00 92.03           C  
ATOM   2904  CG2 ILE A 368     -36.344  -2.682  24.042  1.00 92.03           C  
ATOM   2905  CD1 ILE A 368     -37.473  -2.910  21.212  1.00 92.03           C  
ATOM   2906  N   HIS A 369     -39.059  -1.685  26.647  1.00 89.55           N  
ATOM   2907  CA  HIS A 369     -38.896  -0.931  27.893  1.00 89.55           C  
ATOM   2908  C   HIS A 369     -40.004  -1.252  28.914  1.00 89.55           C  
ATOM   2909  CB  HIS A 369     -38.829   0.569  27.566  1.00 89.55           C  
ATOM   2910  O   HIS A 369     -40.268  -0.456  29.810  1.00 89.55           O  
ATOM   2911  CG  HIS A 369     -37.718   0.940  26.617  1.00 89.55           C  
ATOM   2912  CD2 HIS A 369     -36.474   1.397  26.961  1.00 89.55           C  
ATOM   2913  ND1 HIS A 369     -37.763   0.881  25.241  1.00 89.55           N  
ATOM   2914  CE1 HIS A 369     -36.570   1.278  24.768  1.00 89.55           C  
ATOM   2915  NE2 HIS A 369     -35.762   1.625  25.779  1.00 89.55           N  
ATOM   2916  N   GLY A 370     -40.716  -2.369  28.742  1.00 90.18           N  
ATOM   2917  CA  GLY A 370     -41.789  -2.783  29.644  1.00 90.18           C  
ATOM   2918  C   GLY A 370     -41.274  -3.496  30.896  1.00 90.18           C  
ATOM   2919  O   GLY A 370     -40.182  -4.064  30.901  1.00 90.18           O  
ATOM   2920  N   ASP A 371     -42.112  -3.549  31.932  1.00 91.08           N  
ATOM   2921  CA  ASP A 371     -41.766  -4.134  33.237  1.00 91.08           C  
ATOM   2922  C   ASP A 371     -41.303  -5.594  33.145  1.00 91.08           C  
ATOM   2923  CB  ASP A 371     -42.985  -4.065  34.171  1.00 91.08           C  
ATOM   2924  O   ASP A 371     -40.413  -6.019  33.876  1.00 91.08           O  
ATOM   2925  CG  ASP A 371     -43.501  -2.642  34.393  1.00 91.08           C  
ATOM   2926  OD1 ASP A 371     -42.662  -1.722  34.468  1.00 91.08           O  
ATOM   2927  OD2 ASP A 371     -44.741  -2.491  34.433  1.00 91.08           O  
ATOM   2928  N   THR A 372     -41.872  -6.380  32.226  1.00 90.52           N  
ATOM   2929  CA  THR A 372     -41.482  -7.782  32.020  1.00 90.52           C  
ATOM   2930  C   THR A 372     -40.019  -7.913  31.604  1.00 90.52           C  
ATOM   2931  CB  THR A 372     -42.372  -8.446  30.961  1.00 90.52           C  
ATOM   2932  O   THR A 372     -39.301  -8.732  32.175  1.00 90.52           O  
ATOM   2933  CG2 THR A 372     -42.156  -9.955  30.871  1.00 90.52           C  
ATOM   2934  OG1 THR A 372     -43.731  -8.238  31.279  1.00 90.52           O  
ATOM   2935  N   VAL A 373     -39.569  -7.081  30.657  1.00 91.76           N  
ATOM   2936  CA  VAL A 373     -38.168  -7.061  30.215  1.00 91.76           C  
ATOM   2937  C   VAL A 373     -37.284  -6.571  31.348  1.00 91.76           C  
ATOM   2938  CB  VAL A 373     -37.979  -6.173  28.973  1.00 91.76           C  
ATOM   2939  O   VAL A 373     -36.284  -7.210  31.654  1.00 91.76           O  
ATOM   2940  CG1 VAL A 373     -36.506  -6.065  28.564  1.00 91.76           C  
ATOM   2941  CG2 VAL A 373     -38.749  -6.741  27.781  1.00 91.76           C  
ATOM   2942  N   GLN A 374     -37.680  -5.494  32.031  1.00 90.23           N  
ATOM   2943  CA  GLN A 374     -36.908  -4.955  33.148  1.00 90.23           C  
ATOM   2944  C   GLN A 374     -36.699  -5.999  34.256  1.00 90.23           C  
ATOM   2945  CB  GLN A 374     -37.615  -3.700  33.682  1.00 90.23           C  
ATOM   2946  O   GLN A 374     -35.586  -6.161  34.751  1.00 90.23           O  
ATOM   2947  CG  GLN A 374     -36.752  -2.938  34.701  1.00 90.23           C  
ATOM   2948  CD  GLN A 374     -35.449  -2.402  34.112  1.00 90.23           C  
ATOM   2949  NE2 GLN A 374     -34.436  -2.188  34.921  1.00 90.23           N  
ATOM   2950  OE1 GLN A 374     -35.307  -2.164  32.925  1.00 90.23           O  
ATOM   2951  N   ASN A 375     -37.739  -6.759  34.604  1.00 92.11           N  
ATOM   2952  CA  ASN A 375     -37.645  -7.835  35.589  1.00 92.11           C  
ATOM   2953  C   ASN A 375     -36.701  -8.951  35.123  1.00 92.11           C  
ATOM   2954  CB  ASN A 375     -39.056  -8.376  35.870  1.00 92.11           C  
ATOM   2955  O   ASN A 375     -35.888  -9.433  35.907  1.00 92.11           O  
ATOM   2956  CG  ASN A 375     -39.918  -7.400  36.650  1.00 92.11           C  
ATOM   2957  ND2 ASN A 375     -41.220  -7.479  36.509  1.00 92.11           N  
ATOM   2958  OD1 ASN A 375     -39.452  -6.583  37.423  1.00 92.11           O  
ATOM   2959  N   GLN A 376     -36.769  -9.343  33.850  1.00 90.61           N  
ATOM   2960  CA  GLN A 376     -35.885 -10.363  33.285  1.00 90.61           C  
ATOM   2961  C   GLN A 376     -34.417  -9.916  33.276  1.00 90.61           C  
ATOM   2962  CB  GLN A 376     -36.382 -10.677  31.873  1.00 90.61           C  
ATOM   2963  O   GLN A 376     -33.534 -10.694  33.636  1.00 90.61           O  
ATOM   2964  CG  GLN A 376     -35.614 -11.824  31.208  1.00 90.61           C  
ATOM   2965  CD  GLN A 376     -36.105 -12.062  29.786  1.00 90.61           C  
ATOM   2966  NE2 GLN A 376     -35.510 -12.969  29.056  1.00 90.61           N  
ATOM   2967  OE1 GLN A 376     -37.037 -11.442  29.304  1.00 90.61           O  
ATOM   2968  N   LEU A 377     -34.166  -8.658  32.917  1.00 91.71           N  
ATOM   2969  CA  LEU A 377     -32.843  -8.040  32.935  1.00 91.71           C  
ATOM   2970  C   LEU A 377     -32.247  -8.017  34.347  1.00 91.71           C  
ATOM   2971  CB  LEU A 377     -32.971  -6.622  32.348  1.00 91.71           C  
ATOM   2972  O   LEU A 377     -31.095  -8.403  34.528  1.00 91.71           O  
ATOM   2973  CG  LEU A 377     -33.167  -6.550  30.822  1.00 91.71           C  
ATOM   2974  CD1 LEU A 377     -33.159  -5.083  30.385  1.00 91.71           C  
ATOM   2975  CD2 LEU A 377     -32.093  -7.287  30.026  1.00 91.71           C  
ATOM   2976  N   VAL A 378     -33.049  -7.664  35.357  1.00 91.45           N  
ATOM   2977  CA  VAL A 378     -32.636  -7.701  36.771  1.00 91.45           C  
ATOM   2978  C   VAL A 378     -32.299  -9.125  37.220  1.00 91.45           C  
ATOM   2979  CB  VAL A 378     -33.721  -7.073  37.669  1.00 91.45           C  
ATOM   2980  O   VAL A 378     -31.277  -9.325  37.870  1.00 91.45           O  
ATOM   2981  CG1 VAL A 378     -33.464  -7.292  39.167  1.00 91.45           C  
ATOM   2982  CG2 VAL A 378     -33.794  -5.556  37.447  1.00 91.45           C  
ATOM   2983  N   VAL A 379     -33.114 -10.120  36.853  1.00 89.85           N  
ATOM   2984  CA  VAL A 379     -32.875 -11.535  37.204  1.00 89.85           C  
ATOM   2985  C   VAL A 379     -31.568 -12.059  36.603  1.00 89.85           C  
ATOM   2986  CB  VAL A 379     -34.072 -12.405  36.767  1.00 89.85           C  
ATOM   2987  O   VAL A 379     -30.885 -12.853  37.245  1.00 89.85           O  
ATOM   2988  CG1 VAL A 379     -33.815 -13.916  36.867  1.00 89.85           C  
ATOM   2989  CG2 VAL A 379     -35.301 -12.119  37.642  1.00 89.85           C  
ATOM   2990  N   GLN A 380     -31.210 -11.616  35.396  1.00 89.08           N  
ATOM   2991  CA  GLN A 380     -29.988 -12.044  34.707  1.00 89.08           C  
ATOM   2992  C   GLN A 380     -28.779 -11.127  34.942  1.00 89.08           C  
ATOM   2993  CB  GLN A 380     -30.271 -12.211  33.210  1.00 89.08           C  
ATOM   2994  O   GLN A 380     -27.693 -11.421  34.453  1.00 89.08           O  
ATOM   2995  CG  GLN A 380     -31.285 -13.333  32.948  1.00 89.08           C  
ATOM   2996  CD  GLN A 380     -31.391 -13.684  31.472  1.00 89.08           C  
ATOM   2997  NE2 GLN A 380     -32.495 -14.268  31.060  1.00 89.08           N  
ATOM   2998  OE1 GLN A 380     -30.504 -13.447  30.668  1.00 89.08           O  
ATOM   2999  N   GLY A 381     -28.938 -10.016  35.667  1.00 88.77           N  
ATOM   3000  CA  GLY A 381     -27.857  -9.052  35.891  1.00 88.77           C  
ATOM   3001  C   GLY A 381     -27.386  -8.335  34.619  1.00 88.77           C  
ATOM   3002  O   GLY A 381     -26.219  -7.965  34.525  1.00 88.77           O  
ATOM   3003  N   VAL A 382     -28.269  -8.145  33.633  1.00 89.05           N  
ATOM   3004  CA  VAL A 382     -27.961  -7.453  32.371  1.00 89.05           C  
ATOM   3005  C   VAL A 382     -28.547  -6.047  32.404  1.00 89.05           C  
ATOM   3006  CB  VAL A 382     -28.474  -8.242  31.149  1.00 89.05           C  
ATOM   3007  O   VAL A 382     -29.739  -5.868  32.620  1.00 89.05           O  
ATOM   3008  CG1 VAL A 382     -28.151  -7.527  29.827  1.00 89.05           C  
ATOM   3009  CG2 VAL A 382     -27.838  -9.636  31.078  1.00 89.05           C  
ATOM   3010  N   GLU A 383     -27.730  -5.030  32.151  1.00 88.94           N  
ATOM   3011  CA  GLU A 383     -28.205  -3.645  32.094  1.00 88.94           C  
ATOM   3012  C   GLU A 383     -28.845  -3.305  30.737  1.00 88.94           C  
ATOM   3013  CB  GLU A 383     -27.069  -2.671  32.419  1.00 88.94           C  
ATOM   3014  O   GLU A 383     -28.471  -3.850  29.694  1.00 88.94           O  
ATOM   3015  CG  GLU A 383     -26.466  -2.898  33.815  1.00 88.94           C  
ATOM   3016  CD  GLU A 383     -25.428  -1.829  34.189  1.00 88.94           C  
ATOM   3017  OE1 GLU A 383     -25.083  -1.763  35.390  1.00 88.94           O  
ATOM   3018  OE2 GLU A 383     -25.000  -1.077  33.284  1.00 88.94           O  
ATOM   3019  N   LEU A 384     -29.783  -2.350  30.730  1.00 87.48           N  
ATOM   3020  CA  LEU A 384     -30.492  -1.928  29.517  1.00 87.48           C  
ATOM   3021  C   LEU A 384     -29.545  -1.489  28.373  1.00 87.48           C  
ATOM   3022  CB  LEU A 384     -31.543  -0.857  29.885  1.00 87.48           C  
ATOM   3023  O   LEU A 384     -29.757  -1.941  27.243  1.00 87.48           O  
ATOM   3024  CG  LEU A 384     -32.421  -0.401  28.705  1.00 87.48           C  
ATOM   3025  CD1 LEU A 384     -33.346  -1.521  28.226  1.00 87.48           C  
ATOM   3026  CD2 LEU A 384     -33.280   0.792  29.116  1.00 87.48           C  
ATOM   3027  N   PRO A 385     -28.466  -0.712  28.609  1.00 83.88           N  
ATOM   3028  CA  PRO A 385     -27.515  -0.351  27.553  1.00 83.88           C  
ATOM   3029  C   PRO A 385     -26.764  -1.541  26.941  1.00 83.88           C  
ATOM   3030  CB  PRO A 385     -26.535   0.637  28.192  1.00 83.88           C  
ATOM   3031  O   PRO A 385     -26.338  -1.449  25.794  1.00 83.88           O  
ATOM   3032  CG  PRO A 385     -27.337   1.237  29.342  1.00 83.88           C  
ATOM   3033  CD  PRO A 385     -28.139   0.034  29.818  1.00 83.88           C  
ATOM   3034  N   SER A 386     -26.628  -2.658  27.665  1.00 85.16           N  
ATOM   3035  CA  SER A 386     -26.045  -3.911  27.156  1.00 85.16           C  
ATOM   3036  C   SER A 386     -27.073  -4.766  26.409  1.00 85.16           C  
ATOM   3037  CB  SER A 386     -25.450  -4.720  28.313  1.00 85.16           C  
ATOM   3038  O   SER A 386     -26.720  -5.525  25.509  1.00 85.16           O  
ATOM   3039  OG  SER A 386     -24.447  -3.958  28.955  1.00 85.16           O  
ATOM   3040  N   TYR A 387     -28.356  -4.618  26.747  1.00 91.73           N  
ATOM   3041  CA  TYR A 387     -29.469  -5.324  26.116  1.00 91.73           C  
ATOM   3042  C   TYR A 387     -29.883  -4.732  24.762  1.00 91.73           C  
ATOM   3043  CB  TYR A 387     -30.654  -5.298  27.085  1.00 91.73           C  
ATOM   3044  O   TYR A 387     -30.090  -5.463  23.793  1.00 91.73           O  
ATOM   3045  CG  TYR A 387     -31.899  -5.962  26.541  1.00 91.73           C  
ATOM   3046  CD1 TYR A 387     -33.070  -5.217  26.308  1.00 91.73           C  
ATOM   3047  CD2 TYR A 387     -31.886  -7.345  26.307  1.00 91.73           C  
ATOM   3048  CE1 TYR A 387     -34.242  -5.872  25.889  1.00 91.73           C  
ATOM   3049  CE2 TYR A 387     -33.055  -8.009  25.897  1.00 91.73           C  
ATOM   3050  OH  TYR A 387     -35.383  -7.900  25.341  1.00 91.73           O  
ATOM   3051  CZ  TYR A 387     -34.239  -7.270  25.705  1.00 91.73           C  
ATOM   3052  N   LEU A 388     -29.998  -3.405  24.660  1.00 91.16           N  
ATOM   3053  CA  LEU A 388     -30.460  -2.742  23.434  1.00 91.16           C  
ATOM   3054  C   LEU A 388     -29.591  -3.055  22.194  1.00 91.16           C  
ATOM   3055  CB  LEU A 388     -30.602  -1.226  23.668  1.00 91.16           C  
ATOM   3056  O   LEU A 388     -30.165  -3.267  21.124  1.00 91.16           O  
ATOM   3057  CG  LEU A 388     -31.681  -0.825  24.689  1.00 91.16           C  
ATOM   3058  CD1 LEU A 388     -31.596   0.680  24.932  1.00 91.16           C  
ATOM   3059  CD2 LEU A 388     -33.092  -1.157  24.206  1.00 91.16           C  
ATOM   3060  N   PRO A 389     -28.249  -3.174  22.287  1.00 88.93           N  
ATOM   3061  CA  PRO A 389     -27.389  -3.586  21.177  1.00 88.93           C  
ATOM   3062  C   PRO A 389     -27.592  -5.018  20.667  1.00 88.93           C  
ATOM   3063  CB  PRO A 389     -25.948  -3.395  21.664  1.00 88.93           C  
ATOM   3064  O   PRO A 389     -26.924  -5.394  19.704  1.00 88.93           O  
ATOM   3065  CG  PRO A 389     -26.076  -2.331  22.745  1.00 88.93           C  
ATOM   3066  CD  PRO A 389     -27.412  -2.699  23.375  1.00 88.93           C  
ATOM   3067  N   LEU A 390     -28.488  -5.818  21.254  1.00 93.89           N  
ATOM   3068  CA  LEU A 390     -28.847  -7.156  20.758  1.00 93.89           C  
ATOM   3069  C   LEU A 390     -29.911  -7.121  19.650  1.00 93.89           C  
ATOM   3070  CB  LEU A 390     -29.338  -8.015  21.932  1.00 93.89           C  
ATOM   3071  O   LEU A 390     -30.083  -8.100  18.925  1.00 93.89           O  
ATOM   3072  CG  LEU A 390     -28.350  -8.108  23.108  1.00 93.89           C  
ATOM   3073  CD1 LEU A 390     -29.000  -8.893  24.227  1.00 93.89           C  
ATOM   3074  CD2 LEU A 390     -27.049  -8.810  22.736  1.00 93.89           C  
ATOM   3075  N   TYR A 391     -30.615  -5.999  19.503  1.00 95.52           N  
ATOM   3076  CA  TYR A 391     -31.667  -5.786  18.506  1.00 95.52           C  
ATOM   3077  C   TYR A 391     -31.182  -5.393  17.097  1.00 95.52           C  
ATOM   3078  CB  TYR A 391     -32.632  -4.718  19.029  1.00 95.52           C  
ATOM   3079  O   TYR A 391     -31.821  -5.845  16.143  1.00 95.52           O  
ATOM   3080  CG  TYR A 391     -33.549  -5.193  20.134  1.00 95.52           C  
ATOM   3081  CD1 TYR A 391     -34.890  -5.497  19.835  1.00 95.52           C  
ATOM   3082  CD2 TYR A 391     -33.071  -5.338  21.450  1.00 95.52           C  
ATOM   3083  CE1 TYR A 391     -35.744  -5.979  20.840  1.00 95.52           C  
ATOM   3084  CE2 TYR A 391     -33.924  -5.815  22.459  1.00 95.52           C  
ATOM   3085  OH  TYR A 391     -36.131  -6.586  23.095  1.00 95.52           O  
ATOM   3086  CZ  TYR A 391     -35.266  -6.136  22.154  1.00 95.52           C  
ATOM   3087  N   PRO A 392     -30.106  -4.590  16.909  1.00 93.08           N  
ATOM   3088  CA  PRO A 392     -29.657  -4.132  15.595  1.00 93.08           C  
ATOM   3089  C   PRO A 392     -29.529  -5.227  14.530  1.00 93.08           C  
ATOM   3090  CB  PRO A 392     -28.344  -3.376  15.815  1.00 93.08           C  
ATOM   3091  O   PRO A 392     -30.064  -5.017  13.452  1.00 93.08           O  
ATOM   3092  CG  PRO A 392     -28.522  -2.821  17.223  1.00 93.08           C  
ATOM   3093  CD  PRO A 392     -29.295  -3.935  17.919  1.00 93.08           C  
ATOM   3094  N   PRO A 393     -28.982  -6.435  14.780  1.00 94.16           N  
ATOM   3095  CA  PRO A 393     -28.887  -7.439  13.716  1.00 94.16           C  
ATOM   3096  C   PRO A 393     -30.243  -7.812  13.098  1.00 94.16           C  
ATOM   3097  CB  PRO A 393     -28.220  -8.655  14.359  1.00 94.16           C  
ATOM   3098  O   PRO A 393     -30.364  -7.938  11.879  1.00 94.16           O  
ATOM   3099  CG  PRO A 393     -27.440  -8.065  15.530  1.00 94.16           C  
ATOM   3100  CD  PRO A 393     -28.318  -6.905  15.986  1.00 94.16           C  
ATOM   3101  N   ALA A 394     -31.278  -7.953  13.931  1.00 96.41           N  
ATOM   3102  CA  ALA A 394     -32.639  -8.223  13.480  1.00 96.41           C  
ATOM   3103  C   ALA A 394     -33.285  -6.975  12.865  1.00 96.41           C  
ATOM   3104  CB  ALA A 394     -33.449  -8.736  14.677  1.00 96.41           C  
ATOM   3105  O   ALA A 394     -33.873  -7.033  11.786  1.00 96.41           O  
ATOM   3106  N   MET A 395     -33.162  -5.841  13.551  1.00 94.94           N  
ATOM   3107  CA  MET A 395     -33.766  -4.576  13.152  1.00 94.94           C  
ATOM   3108  C   MET A 395     -33.196  -4.068  11.837  1.00 94.94           C  
ATOM   3109  CB  MET A 395     -33.552  -3.549  14.264  1.00 94.94           C  
ATOM   3110  O   MET A 395     -33.946  -3.851  10.895  1.00 94.94           O  
ATOM   3111  CG  MET A 395     -34.444  -3.861  15.466  1.00 94.94           C  
ATOM   3112  SD  MET A 395     -36.194  -3.636  15.091  1.00 94.94           S  
ATOM   3113  CE  MET A 395     -36.209  -1.841  15.187  1.00 94.94           C  
ATOM   3114  N   ASP A 396     -31.881  -3.956  11.728  1.00 94.15           N  
ATOM   3115  CA  ASP A 396     -31.189  -3.482  10.535  1.00 94.15           C  
ATOM   3116  C   ASP A 396     -31.531  -4.364   9.332  1.00 94.15           C  
ATOM   3117  CB  ASP A 396     -29.668  -3.464  10.774  1.00 94.15           C  
ATOM   3118  O   ASP A 396     -31.706  -3.852   8.231  1.00 94.15           O  
ATOM   3119  CG  ASP A 396     -29.213  -2.597  11.961  1.00 94.15           C  
ATOM   3120  OD1 ASP A 396     -30.042  -1.839  12.524  1.00 94.15           O  
ATOM   3121  OD2 ASP A 396     -28.025  -2.709  12.322  1.00 94.15           O  
ATOM   3122  N   TRP A 397     -31.714  -5.676   9.530  1.00 94.05           N  
ATOM   3123  CA  TRP A 397     -32.193  -6.568   8.474  1.00 94.05           C  
ATOM   3124  C   TRP A 397     -33.637  -6.280   8.053  1.00 94.05           C  
ATOM   3125  CB  TRP A 397     -32.051  -8.025   8.908  1.00 94.05           C  
ATOM   3126  O   TRP A 397     -33.917  -6.184   6.858  1.00 94.05           O  
ATOM   3127  CG  TRP A 397     -32.451  -8.979   7.830  1.00 94.05           C  
ATOM   3128  CD1 TRP A 397     -33.600  -9.687   7.768  1.00 94.05           C  
ATOM   3129  CD2 TRP A 397     -31.735  -9.266   6.596  1.00 94.05           C  
ATOM   3130  CE2 TRP A 397     -32.509 -10.176   5.821  1.00 94.05           C  
ATOM   3131  CE3 TRP A 397     -30.505  -8.834   6.057  1.00 94.05           C  
ATOM   3132  NE1 TRP A 397     -33.641 -10.388   6.580  1.00 94.05           N  
ATOM   3133  CH2 TRP A 397     -30.846 -10.202   4.066  1.00 94.05           C  
ATOM   3134  CZ2 TRP A 397     -32.087 -10.636   4.564  1.00 94.05           C  
ATOM   3135  CZ3 TRP A 397     -30.058  -9.312   4.815  1.00 94.05           C  
ATOM   3136  N   ILE A 398     -34.556  -6.109   9.010  1.00 95.11           N  
ATOM   3137  CA  ILE A 398     -35.945  -5.724   8.719  1.00 95.11           C  
ATOM   3138  C   ILE A 398     -35.961  -4.399   7.951  1.00 95.11           C  
ATOM   3139  CB  ILE A 398     -36.787  -5.636  10.015  1.00 95.11           C  
ATOM   3140  O   ILE A 398     -36.603  -4.315   6.904  1.00 95.11           O  
ATOM   3141  CG1 ILE A 398     -36.959  -7.030  10.658  1.00 95.11           C  
ATOM   3142  CG2 ILE A 398     -38.178  -5.024   9.742  1.00 95.11           C  
ATOM   3143  CD1 ILE A 398     -37.390  -6.965  12.129  1.00 95.11           C  
ATOM   3144  N   PHE A 399     -35.222  -3.395   8.432  1.00 94.11           N  
ATOM   3145  CA  PHE A 399     -35.123  -2.083   7.802  1.00 94.11           C  
ATOM   3146  C   PHE A 399     -34.503  -2.157   6.404  1.00 94.11           C  
ATOM   3147  CB  PHE A 399     -34.362  -1.100   8.691  1.00 94.11           C  
ATOM   3148  O   PHE A 399     -35.000  -1.500   5.498  1.00 94.11           O  
ATOM   3149  CG  PHE A 399     -35.211  -0.392   9.725  1.00 94.11           C  
ATOM   3150  CD1 PHE A 399     -35.655   0.920   9.483  1.00 94.11           C  
ATOM   3151  CD2 PHE A 399     -35.574  -1.023  10.925  1.00 94.11           C  
ATOM   3152  CE1 PHE A 399     -36.449   1.590  10.428  1.00 94.11           C  
ATOM   3153  CE2 PHE A 399     -36.326  -0.340  11.886  1.00 94.11           C  
ATOM   3154  CZ  PHE A 399     -36.753   0.973  11.650  1.00 94.11           C  
ATOM   3155  N   GLN A 400     -33.480  -2.984   6.191  1.00 92.63           N  
ATOM   3156  CA  GLN A 400     -32.871  -3.182   4.875  1.00 92.63           C  
ATOM   3157  C   GLN A 400     -33.859  -3.828   3.892  1.00 92.63           C  
ATOM   3158  CB  GLN A 400     -31.610  -4.034   5.061  1.00 92.63           C  
ATOM   3159  O   GLN A 400     -33.969  -3.391   2.748  1.00 92.63           O  
ATOM   3160  CG  GLN A 400     -30.793  -4.197   3.777  1.00 92.63           C  
ATOM   3161  CD  GLN A 400     -29.709  -5.254   3.943  1.00 92.63           C  
ATOM   3162  NE2 GLN A 400     -29.448  -5.995   2.890  1.00 92.63           N  
ATOM   3163  OE1 GLN A 400     -29.147  -5.457   5.015  1.00 92.63           O  
ATOM   3164  N   CYS A 401     -34.621  -4.839   4.331  1.00 91.54           N  
ATOM   3165  CA  CYS A 401     -35.633  -5.496   3.497  1.00 91.54           C  
ATOM   3166  C   CYS A 401     -36.714  -4.513   3.025  1.00 91.54           C  
ATOM   3167  CB  CYS A 401     -36.291  -6.642   4.281  1.00 91.54           C  
ATOM   3168  O   CYS A 401     -37.121  -4.552   1.863  1.00 91.54           O  
ATOM   3169  SG  CYS A 401     -35.119  -7.991   4.597  1.00 91.54           S  
ATOM   3170  N   ILE A 402     -37.176  -3.632   3.918  1.00 90.01           N  
ATOM   3171  CA  ILE A 402     -38.238  -2.663   3.611  1.00 90.01           C  
ATOM   3172  C   ILE A 402     -37.717  -1.421   2.877  1.00 90.01           C  
ATOM   3173  CB  ILE A 402     -39.047  -2.273   4.870  1.00 90.01           C  
ATOM   3174  O   ILE A 402     -38.456  -0.865   2.070  1.00 90.01           O  
ATOM   3175  CG1 ILE A 402     -38.180  -1.488   5.872  1.00 90.01           C  
ATOM   3176  CG2 ILE A 402     -39.715  -3.515   5.488  1.00 90.01           C  
ATOM   3177  CD1 ILE A 402     -38.812  -1.162   7.225  1.00 90.01           C  
ATOM   3178  N   SER A 403     -36.478  -0.979   3.134  1.00 90.38           N  
ATOM   3179  CA  SER A 403     -35.900   0.233   2.533  1.00 90.38           C  
ATOM   3180  C   SER A 403     -35.386  -0.001   1.113  1.00 90.38           C  
ATOM   3181  CB  SER A 403     -34.760   0.795   3.398  1.00 90.38           C  
ATOM   3182  O   SER A 403     -35.364   0.925   0.295  1.00 90.38           O  
ATOM   3183  OG  SER A 403     -33.608  -0.023   3.297  1.00 90.38           O  
ATOM   3184  N   TYR A 404     -34.991  -1.236   0.796  1.00 89.76           N  
ATOM   3185  CA  TYR A 404     -34.460  -1.596  -0.509  1.00 89.76           C  
ATOM   3186  C   TYR A 404     -35.461  -1.255  -1.618  1.00 89.76           C  
ATOM   3187  CB  TYR A 404     -34.102  -3.082  -0.510  1.00 89.76           C  
ATOM   3188  O   TYR A 404     -36.605  -1.703  -1.586  1.00 89.76           O  
ATOM   3189  CG  TYR A 404     -33.426  -3.505  -1.790  1.00 89.76           C  
ATOM   3190  CD1 TYR A 404     -34.062  -4.391  -2.676  1.00 89.76           C  
ATOM   3191  CD2 TYR A 404     -32.146  -2.998  -2.082  1.00 89.76           C  
ATOM   3192  CE1 TYR A 404     -33.414  -4.761  -3.867  1.00 89.76           C  
ATOM   3193  CE2 TYR A 404     -31.489  -3.382  -3.262  1.00 89.76           C  
ATOM   3194  OH  TYR A 404     -31.542  -4.589  -5.332  1.00 89.76           O  
ATOM   3195  CZ  TYR A 404     -32.128  -4.258  -4.158  1.00 89.76           C  
ATOM   3196  N   HIS A 405     -35.061  -0.438  -2.600  1.00 86.16           N  
ATOM   3197  CA  HIS A 405     -35.928   0.141  -3.649  1.00 86.16           C  
ATOM   3198  C   HIS A 405     -37.276   0.703  -3.155  1.00 86.16           C  
ATOM   3199  CB  HIS A 405     -36.077  -0.815  -4.846  1.00 86.16           C  
ATOM   3200  O   HIS A 405     -38.274   0.637  -3.875  1.00 86.16           O  
ATOM   3201  CG  HIS A 405     -34.775  -1.157  -5.498  1.00 86.16           C  
ATOM   3202  CD2 HIS A 405     -34.345  -2.410  -5.812  1.00 86.16           C  
ATOM   3203  ND1 HIS A 405     -33.786  -0.228  -5.820  1.00 86.16           N  
ATOM   3204  CE1 HIS A 405     -32.765  -0.956  -6.310  1.00 86.16           C  
ATOM   3205  NE2 HIS A 405     -33.077  -2.261  -6.319  1.00 86.16           N  
ATOM   3206  N   ALA A 406     -37.335   1.227  -1.930  1.00 89.46           N  
ATOM   3207  CA  ALA A 406     -38.518   1.910  -1.424  1.00 89.46           C  
ATOM   3208  C   ALA A 406     -38.634   3.326  -2.016  1.00 89.46           C  
ATOM   3209  CB  ALA A 406     -38.456   1.953   0.100  1.00 89.46           C  
ATOM   3210  O   ALA A 406     -37.615   4.002  -2.202  1.00 89.46           O  
ATOM   3211  N   PRO A 407     -39.856   3.813  -2.298  1.00 90.99           N  
ATOM   3212  CA  PRO A 407     -40.060   5.207  -2.664  1.00 90.99           C  
ATOM   3213  C   PRO A 407     -39.763   6.121  -1.467  1.00 90.99           C  
ATOM   3214  CB  PRO A 407     -41.516   5.293  -3.131  1.00 90.99           C  
ATOM   3215  O   PRO A 407     -40.053   5.781  -0.321  1.00 90.99           O  
ATOM   3216  CG  PRO A 407     -42.209   4.185  -2.338  1.00 90.99           C  
ATOM   3217  CD  PRO A 407     -41.130   3.111  -2.202  1.00 90.99           C  
ATOM   3218  N   GLU A 408     -39.243   7.318  -1.732  1.00 90.03           N  
ATOM   3219  CA  GLU A 408     -38.854   8.281  -0.689  1.00 90.03           C  
ATOM   3220  C   GLU A 408     -40.015   8.668   0.243  1.00 90.03           C  
ATOM   3221  CB  GLU A 408     -38.273   9.517  -1.386  1.00 90.03           C  
ATOM   3222  O   GLU A 408     -39.813   8.871   1.441  1.00 90.03           O  
ATOM   3223  CG  GLU A 408     -37.669  10.517  -0.391  1.00 90.03           C  
ATOM   3224  CD  GLU A 408     -36.965  11.697  -1.070  1.00 90.03           C  
ATOM   3225  OE1 GLU A 408     -36.490  12.571  -0.306  1.00 90.03           O  
ATOM   3226  OE2 GLU A 408     -36.901  11.716  -2.318  1.00 90.03           O  
ATOM   3227  N   ALA A 409     -41.247   8.694  -0.277  1.00 92.63           N  
ATOM   3228  CA  ALA A 409     -42.449   8.927   0.522  1.00 92.63           C  
ATOM   3229  C   ALA A 409     -42.635   7.864   1.621  1.00 92.63           C  
ATOM   3230  CB  ALA A 409     -43.654   8.972  -0.425  1.00 92.63           C  
ATOM   3231  O   ALA A 409     -42.977   8.206   2.751  1.00 92.63           O  
ATOM   3232  N   LEU A 410     -42.345   6.593   1.315  1.00 90.99           N  
ATOM   3233  CA  LEU A 410     -42.438   5.496   2.279  1.00 90.99           C  
ATOM   3234  C   LEU A 410     -41.321   5.576   3.325  1.00 90.99           C  
ATOM   3235  CB  LEU A 410     -42.422   4.155   1.524  1.00 90.99           C  
ATOM   3236  O   LEU A 410     -41.594   5.419   4.510  1.00 90.99           O  
ATOM   3237  CG  LEU A 410     -42.534   2.924   2.439  1.00 90.99           C  
ATOM   3238  CD1 LEU A 410     -43.854   2.912   3.215  1.00 90.99           C  
ATOM   3239  CD2 LEU A 410     -42.453   1.651   1.598  1.00 90.99           C  
ATOM   3240  N   LEU A 411     -40.084   5.871   2.914  1.00 91.90           N  
ATOM   3241  CA  LEU A 411     -38.966   6.062   3.850  1.00 91.90           C  
ATOM   3242  C   LEU A 411     -39.238   7.216   4.822  1.00 91.90           C  
ATOM   3243  CB  LEU A 411     -37.667   6.339   3.074  1.00 91.90           C  
ATOM   3244  O   LEU A 411     -38.999   7.096   6.023  1.00 91.90           O  
ATOM   3245  CG  LEU A 411     -37.184   5.188   2.178  1.00 91.90           C  
ATOM   3246  CD1 LEU A 411     -35.892   5.607   1.474  1.00 91.90           C  
ATOM   3247  CD2 LEU A 411     -36.902   3.915   2.972  1.00 91.90           C  
ATOM   3248  N   THR A 412     -39.796   8.313   4.306  1.00 92.08           N  
ATOM   3249  CA  THR A 412     -40.200   9.476   5.104  1.00 92.08           C  
ATOM   3250  C   THR A 412     -41.290   9.105   6.108  1.00 92.08           C  
ATOM   3251  CB  THR A 412     -40.687  10.616   4.198  1.00 92.08           C  
ATOM   3252  O   THR A 412     -41.179   9.437   7.286  1.00 92.08           O  
ATOM   3253  CG2 THR A 412     -40.999  11.880   4.996  1.00 92.08           C  
ATOM   3254  OG1 THR A 412     -39.697  10.966   3.256  1.00 92.08           O  
ATOM   3255  N   GLU A 413     -42.317   8.370   5.675  1.00 93.35           N  
ATOM   3256  CA  GLU A 413     -43.374   7.881   6.563  1.00 93.35           C  
ATOM   3257  C   GLU A 413     -42.827   6.946   7.652  1.00 93.35           C  
ATOM   3258  CB  GLU A 413     -44.443   7.171   5.721  1.00 93.35           C  
ATOM   3259  O   GLU A 413     -43.187   7.083   8.822  1.00 93.35           O  
ATOM   3260  CG  GLU A 413     -45.588   6.667   6.607  1.00 93.35           C  
ATOM   3261  CD  GLU A 413     -46.684   5.925   5.846  1.00 93.35           C  
ATOM   3262  OE1 GLU A 413     -47.717   5.689   6.516  1.00 93.35           O  
ATOM   3263  OE2 GLU A 413     -46.488   5.527   4.681  1.00 93.35           O  
ATOM   3264  N   MET A 414     -41.947   6.009   7.290  1.00 90.83           N  
ATOM   3265  CA  MET A 414     -41.308   5.090   8.235  1.00 90.83           C  
ATOM   3266  C   MET A 414     -40.502   5.855   9.286  1.00 90.83           C  
ATOM   3267  CB  MET A 414     -40.395   4.111   7.484  1.00 90.83           C  
ATOM   3268  O   MET A 414     -40.671   5.608  10.480  1.00 90.83           O  
ATOM   3269  CG  MET A 414     -41.173   3.064   6.685  1.00 90.83           C  
ATOM   3270  SD  MET A 414     -40.101   2.032   5.656  1.00 90.83           S  
ATOM   3271  CE  MET A 414     -41.316   0.809   5.104  1.00 90.83           C  
ATOM   3272  N   MET A 415     -39.682   6.817   8.855  1.00 91.35           N  
ATOM   3273  CA  MET A 415     -38.901   7.670   9.749  1.00 91.35           C  
ATOM   3274  C   MET A 415     -39.805   8.472  10.695  1.00 91.35           C  
ATOM   3275  CB  MET A 415     -38.016   8.594   8.904  1.00 91.35           C  
ATOM   3276  O   MET A 415     -39.566   8.482  11.900  1.00 91.35           O  
ATOM   3277  CG  MET A 415     -37.039   9.402   9.764  1.00 91.35           C  
ATOM   3278  SD  MET A 415     -36.038  10.580   8.818  1.00 91.35           S  
ATOM   3279  CE  MET A 415     -37.281  11.856   8.478  1.00 91.35           C  
ATOM   3280  N   GLU A 416     -40.878   9.081  10.185  1.00 90.94           N  
ATOM   3281  CA  GLU A 416     -41.821   9.865  10.991  1.00 90.94           C  
ATOM   3282  C   GLU A 416     -42.567   8.997  12.020  1.00 90.94           C  
ATOM   3283  CB  GLU A 416     -42.796  10.578  10.039  1.00 90.94           C  
ATOM   3284  O   GLU A 416     -42.793   9.417  13.157  1.00 90.94           O  
ATOM   3285  CG  GLU A 416     -43.798  11.513  10.733  1.00 90.94           C  
ATOM   3286  CD  GLU A 416     -43.155  12.640  11.561  1.00 90.94           C  
ATOM   3287  OE1 GLU A 416     -43.870  13.128  12.466  1.00 90.94           O  
ATOM   3288  OE2 GLU A 416     -41.989  13.010  11.304  1.00 90.94           O  
ATOM   3289  N   ARG A 417     -42.917   7.754  11.668  1.00 91.99           N  
ATOM   3290  CA  ARG A 417     -43.510   6.798  12.616  1.00 91.99           C  
ATOM   3291  C   ARG A 417     -42.510   6.370  13.691  1.00 91.99           C  
ATOM   3292  CB  ARG A 417     -44.076   5.582  11.875  1.00 91.99           C  
ATOM   3293  O   ARG A 417     -42.894   6.321  14.856  1.00 91.99           O  
ATOM   3294  CG  ARG A 417     -45.345   5.894  11.064  1.00 91.99           C  
ATOM   3295  CD  ARG A 417     -45.782   4.608  10.353  1.00 91.99           C  
ATOM   3296  NE  ARG A 417     -46.938   4.787   9.448  1.00 91.99           N  
ATOM   3297  NH1 ARG A 417     -48.009   2.796   9.887  1.00 91.99           N  
ATOM   3298  NH2 ARG A 417     -48.823   4.146   8.341  1.00 91.99           N  
ATOM   3299  CZ  ARG A 417     -47.912   3.919   9.232  1.00 91.99           C  
ATOM   3300  N   CYS A 418     -41.249   6.114  13.336  1.00 91.19           N  
ATOM   3301  CA  CYS A 418     -40.188   5.835  14.312  1.00 91.19           C  
ATOM   3302  C   CYS A 418     -39.970   7.021  15.261  1.00 91.19           C  
ATOM   3303  CB  CYS A 418     -38.882   5.500  13.579  1.00 91.19           C  
ATOM   3304  O   CYS A 418     -39.871   6.834  16.472  1.00 91.19           O  
ATOM   3305  SG  CYS A 418     -39.008   3.878  12.781  1.00 91.19           S  
ATOM   3306  N   LYS A 419     -39.961   8.246  14.723  1.00 87.45           N  
ATOM   3307  CA  LYS A 419     -39.773   9.486  15.485  1.00 87.45           C  
ATOM   3308  C   LYS A 419     -40.841   9.685  16.563  1.00 87.45           C  
ATOM   3309  CB  LYS A 419     -39.743  10.662  14.499  1.00 87.45           C  
ATOM   3310  O   LYS A 419     -40.520  10.132  17.656  1.00 87.45           O  
ATOM   3311  CG  LYS A 419     -39.449  11.994  15.200  1.00 87.45           C  
ATOM   3312  CD  LYS A 419     -39.474  13.142  14.191  1.00 87.45           C  
ATOM   3313  CE  LYS A 419     -39.232  14.463  14.925  1.00 87.45           C  
ATOM   3314  NZ  LYS A 419     -39.243  15.598  13.974  1.00 87.45           N  
ATOM   3315  N   LYS A 420     -42.097   9.317  16.294  1.00 88.36           N  
ATOM   3316  CA  LYS A 420     -43.220   9.471  17.243  1.00 88.36           C  
ATOM   3317  C   LYS A 420     -43.192   8.506  18.432  1.00 88.36           C  
ATOM   3318  CB  LYS A 420     -44.547   9.346  16.484  1.00 88.36           C  
ATOM   3319  O   LYS A 420     -43.992   8.669  19.352  1.00 88.36           O  
ATOM   3320  CG  LYS A 420     -44.794  10.590  15.628  1.00 88.36           C  
ATOM   3321  CD  LYS A 420     -46.056  10.439  14.776  1.00 88.36           C  
ATOM   3322  CE  LYS A 420     -46.087  11.658  13.860  1.00 88.36           C  
ATOM   3323  NZ  LYS A 420     -47.194  11.631  12.882  1.00 88.36           N  
ATOM   3324  N   LEU A 421     -42.329   7.492  18.415  1.00 88.36           N  
ATOM   3325  CA  LEU A 421     -42.217   6.527  19.506  1.00 88.36           C  
ATOM   3326  C   LEU A 421     -41.274   7.045  20.600  1.00 88.36           C  
ATOM   3327  CB  LEU A 421     -41.780   5.162  18.946  1.00 88.36           C  
ATOM   3328  O   LEU A 421     -40.238   7.637  20.312  1.00 88.36           O  
ATOM   3329  CG  LEU A 421     -42.804   4.528  17.984  1.00 88.36           C  
ATOM   3330  CD1 LEU A 421     -42.198   3.288  17.340  1.00 88.36           C  
ATOM   3331  CD2 LEU A 421     -44.096   4.111  18.691  1.00 88.36           C  
ATOM   3332  N   GLY A 422     -41.616   6.788  21.865  1.00 83.74           N  
ATOM   3333  CA  GLY A 422     -40.696   7.011  22.985  1.00 83.74           C  
ATOM   3334  C   GLY A 422     -39.514   6.038  22.935  1.00 83.74           C  
ATOM   3335  O   GLY A 422     -39.657   4.921  22.435  1.00 83.74           O  
ATOM   3336  N   ASN A 423     -38.353   6.453  23.452  1.00 84.72           N  
ATOM   3337  CA  ASN A 423     -37.106   5.670  23.455  1.00 84.72           C  
ATOM   3338  C   ASN A 423     -36.700   5.148  22.060  1.00 84.72           C  
ATOM   3339  CB  ASN A 423     -37.172   4.578  24.537  1.00 84.72           C  
ATOM   3340  O   ASN A 423     -36.192   4.038  21.901  1.00 84.72           O  
ATOM   3341  CG  ASN A 423     -37.438   5.131  25.923  1.00 84.72           C  
ATOM   3342  ND2 ASN A 423     -38.010   4.346  26.801  1.00 84.72           N  
ATOM   3343  OD1 ASN A 423     -37.163   6.277  26.221  1.00 84.72           O  
ATOM   3344  N   ASN A 424     -36.930   5.959  21.026  1.00 88.22           N  
ATOM   3345  CA  ASN A 424     -36.702   5.617  19.620  1.00 88.22           C  
ATOM   3346  C   ASN A 424     -35.226   5.620  19.183  1.00 88.22           C  
ATOM   3347  CB  ASN A 424     -37.541   6.561  18.743  1.00 88.22           C  
ATOM   3348  O   ASN A 424     -34.951   5.367  18.014  1.00 88.22           O  
ATOM   3349  CG  ASN A 424     -37.158   8.024  18.903  1.00 88.22           C  
ATOM   3350  ND2 ASN A 424     -37.960   8.934  18.421  1.00 88.22           N  
ATOM   3351  OD1 ASN A 424     -36.149   8.375  19.488  1.00 88.22           O  
ATOM   3352  N   ALA A 425     -34.274   5.866  20.085  1.00 90.96           N  
ATOM   3353  CA  ALA A 425     -32.846   5.916  19.776  1.00 90.96           C  
ATOM   3354  C   ALA A 425     -32.358   4.651  19.039  1.00 90.96           C  
ATOM   3355  CB  ALA A 425     -32.122   6.130  21.107  1.00 90.96           C  
ATOM   3356  O   ALA A 425     -31.677   4.739  18.020  1.00 90.96           O  
ATOM   3357  N   LEU A 426     -32.800   3.468  19.481  1.00 90.42           N  
ATOM   3358  CA  LEU A 426     -32.511   2.200  18.806  1.00 90.42           C  
ATOM   3359  C   LEU A 426     -33.066   2.159  17.367  1.00 90.42           C  
ATOM   3360  CB  LEU A 426     -33.082   1.068  19.679  1.00 90.42           C  
ATOM   3361  O   LEU A 426     -32.366   1.734  16.451  1.00 90.42           O  
ATOM   3362  CG  LEU A 426     -32.930  -0.342  19.082  1.00 90.42           C  
ATOM   3363  CD1 LEU A 426     -31.465  -0.748  18.917  1.00 90.42           C  
ATOM   3364  CD2 LEU A 426     -33.634  -1.345  19.994  1.00 90.42           C  
ATOM   3365  N   LEU A 427     -34.297   2.643  17.150  1.00 92.48           N  
ATOM   3366  CA  LEU A 427     -34.902   2.736  15.813  1.00 92.48           C  
ATOM   3367  C   LEU A 427     -34.127   3.698  14.924  1.00 92.48           C  
ATOM   3368  CB  LEU A 427     -36.360   3.234  15.891  1.00 92.48           C  
ATOM   3369  O   LEU A 427     -33.904   3.410  13.753  1.00 92.48           O  
ATOM   3370  CG  LEU A 427     -37.321   2.285  16.603  1.00 92.48           C  
ATOM   3371  CD1 LEU A 427     -38.647   2.975  16.901  1.00 92.48           C  
ATOM   3372  CD2 LEU A 427     -37.626   1.081  15.729  1.00 92.48           C  
ATOM   3373  N   LEU A 428     -33.713   4.834  15.483  1.00 92.57           N  
ATOM   3374  CA  LEU A 428     -32.958   5.845  14.764  1.00 92.57           C  
ATOM   3375  C   LEU A 428     -31.603   5.298  14.299  1.00 92.57           C  
ATOM   3376  CB  LEU A 428     -32.812   7.077  15.672  1.00 92.57           C  
ATOM   3377  O   LEU A 428     -31.193   5.565  13.171  1.00 92.57           O  
ATOM   3378  CG  LEU A 428     -32.300   8.324  14.937  1.00 92.57           C  
ATOM   3379  CD1 LEU A 428     -33.287   8.784  13.864  1.00 92.57           C  
ATOM   3380  CD2 LEU A 428     -32.124   9.464  15.936  1.00 92.57           C  
ATOM   3381  N   ASN A 429     -30.946   4.479  15.127  1.00 92.20           N  
ATOM   3382  CA  ASN A 429     -29.723   3.786  14.735  1.00 92.20           C  
ATOM   3383  C   ASN A 429     -29.951   2.847  13.541  1.00 92.20           C  
ATOM   3384  CB  ASN A 429     -29.149   3.008  15.928  1.00 92.20           C  
ATOM   3385  O   ASN A 429     -29.188   2.888  12.576  1.00 92.20           O  
ATOM   3386  CG  ASN A 429     -27.744   2.549  15.598  1.00 92.20           C  
ATOM   3387  ND2 ASN A 429     -27.528   1.263  15.458  1.00 92.20           N  
ATOM   3388  OD1 ASN A 429     -26.842   3.352  15.401  1.00 92.20           O  
ATOM   3389  N   SER A 430     -31.012   2.035  13.576  1.00 92.54           N  
ATOM   3390  CA  SER A 430     -31.343   1.116  12.479  1.00 92.54           C  
ATOM   3391  C   SER A 430     -31.766   1.841  11.201  1.00 92.54           C  
ATOM   3392  CB  SER A 430     -32.434   0.136  12.912  1.00 92.54           C  
ATOM   3393  O   SER A 430     -31.386   1.422  10.110  1.00 92.54           O  
ATOM   3394  OG  SER A 430     -31.924  -0.704  13.924  1.00 92.54           O  
ATOM   3395  N   VAL A 431     -32.468   2.975  11.315  1.00 94.49           N  
ATOM   3396  CA  VAL A 431     -32.761   3.867  10.180  1.00 94.49           C  
ATOM   3397  C   VAL A 431     -31.463   4.322   9.515  1.00 94.49           C  
ATOM   3398  CB  VAL A 431     -33.606   5.081  10.625  1.00 94.49           C  
ATOM   3399  O   VAL A 431     -31.307   4.140   8.311  1.00 94.49           O  
ATOM   3400  CG1 VAL A 431     -33.663   6.200   9.577  1.00 94.49           C  
ATOM   3401  CG2 VAL A 431     -35.055   4.670  10.902  1.00 94.49           C  
ATOM   3402  N   MET A 432     -30.511   4.858  10.285  1.00 94.50           N  
ATOM   3403  CA  MET A 432     -29.220   5.306   9.744  1.00 94.50           C  
ATOM   3404  C   MET A 432     -28.369   4.155   9.195  1.00 94.50           C  
ATOM   3405  CB  MET A 432     -28.428   6.057  10.822  1.00 94.50           C  
ATOM   3406  O   MET A 432     -27.537   4.385   8.327  1.00 94.50           O  
ATOM   3407  CG  MET A 432     -29.045   7.420  11.147  1.00 94.50           C  
ATOM   3408  SD  MET A 432     -28.068   8.421  12.299  1.00 94.50           S  
ATOM   3409  CE  MET A 432     -28.255   7.452  13.817  1.00 94.50           C  
ATOM   3410  N   SER A 433     -28.560   2.931   9.683  1.00 91.17           N  
ATOM   3411  CA  SER A 433     -27.788   1.768   9.227  1.00 91.17           C  
ATOM   3412  C   SER A 433     -28.326   1.170   7.922  1.00 91.17           C  
ATOM   3413  CB  SER A 433     -27.742   0.704  10.329  1.00 91.17           C  
ATOM   3414  O   SER A 433     -27.565   0.590   7.156  1.00 91.17           O  
ATOM   3415  OG  SER A 433     -27.210   1.266  11.517  1.00 91.17           O  
ATOM   3416  N   ALA A 434     -29.631   1.295   7.660  1.00 91.09           N  
ATOM   3417  CA  ALA A 434     -30.300   0.594   6.563  1.00 91.09           C  
ATOM   3418  C   ALA A 434     -30.854   1.499   5.453  1.00 91.09           C  
ATOM   3419  CB  ALA A 434     -31.427  -0.213   7.194  1.00 91.09           C  
ATOM   3420  O   ALA A 434     -31.207   1.008   4.376  1.00 91.09           O  
ATOM   3421  N   PHE A 435     -31.025   2.799   5.698  1.00 93.66           N  
ATOM   3422  CA  PHE A 435     -31.485   3.732   4.668  1.00 93.66           C  
ATOM   3423  C   PHE A 435     -30.305   4.220   3.825  1.00 93.66           C  
ATOM   3424  CB  PHE A 435     -32.287   4.885   5.287  1.00 93.66           C  
ATOM   3425  O   PHE A 435     -29.151   4.155   4.235  1.00 93.66           O  
ATOM   3426  CG  PHE A 435     -33.687   4.560   5.797  1.00 93.66           C  
ATOM   3427  CD1 PHE A 435     -34.147   3.236   5.977  1.00 93.66           C  
ATOM   3428  CD2 PHE A 435     -34.567   5.625   6.067  1.00 93.66           C  
ATOM   3429  CE1 PHE A 435     -35.460   2.990   6.409  1.00 93.66           C  
ATOM   3430  CE2 PHE A 435     -35.874   5.380   6.526  1.00 93.66           C  
ATOM   3431  CZ  PHE A 435     -36.320   4.060   6.699  1.00 93.66           C  
ATOM   3432  N   ARG A 436     -30.602   4.712   2.617  1.00 92.48           N  
ATOM   3433  CA  ARG A 436     -29.578   5.243   1.708  1.00 92.48           C  
ATOM   3434  C   ARG A 436     -28.892   6.460   2.330  1.00 92.48           C  
ATOM   3435  CB  ARG A 436     -30.193   5.617   0.356  1.00 92.48           C  
ATOM   3436  O   ARG A 436     -29.581   7.343   2.847  1.00 92.48           O  
ATOM   3437  CG  ARG A 436     -30.838   4.432  -0.369  1.00 92.48           C  
ATOM   3438  CD  ARG A 436     -31.382   4.918  -1.714  1.00 92.48           C  
ATOM   3439  NE  ARG A 436     -32.140   3.859  -2.407  1.00 92.48           N  
ATOM   3440  NH1 ARG A 436     -33.558   5.229  -3.580  1.00 92.48           N  
ATOM   3441  NH2 ARG A 436     -33.672   3.022  -3.868  1.00 92.48           N  
ATOM   3442  CZ  ARG A 436     -33.122   4.040  -3.271  1.00 92.48           C  
ATOM   3443  N   ALA A 437     -27.568   6.539   2.217  1.00 94.10           N  
ATOM   3444  CA  ALA A 437     -26.784   7.614   2.817  1.00 94.10           C  
ATOM   3445  C   ALA A 437     -27.227   9.006   2.335  1.00 94.10           C  
ATOM   3446  CB  ALA A 437     -25.302   7.355   2.530  1.00 94.10           C  
ATOM   3447  O   ALA A 437     -27.268   9.942   3.128  1.00 94.10           O  
ATOM   3448  N   GLU A 438     -27.666   9.144   1.080  1.00 94.90           N  
ATOM   3449  CA  GLU A 438     -28.176  10.402   0.523  1.00 94.90           C  
ATOM   3450  C   GLU A 438     -29.457  10.871   1.227  1.00 94.90           C  
ATOM   3451  CB  GLU A 438     -28.471  10.262  -0.982  1.00 94.90           C  
ATOM   3452  O   GLU A 438     -29.648  12.067   1.459  1.00 94.90           O  
ATOM   3453  CG  GLU A 438     -27.278   9.816  -1.848  1.00 94.90           C  
ATOM   3454  CD  GLU A 438     -27.049   8.294  -1.895  1.00 94.90           C  
ATOM   3455  OE1 GLU A 438     -26.176   7.873  -2.678  1.00 94.90           O  
ATOM   3456  OE2 GLU A 438     -27.763   7.553  -1.174  1.00 94.90           O  
ATOM   3457  N   PHE A 439     -30.332   9.935   1.612  1.00 94.62           N  
ATOM   3458  CA  PHE A 439     -31.552  10.252   2.355  1.00 94.62           C  
ATOM   3459  C   PHE A 439     -31.225  10.798   3.752  1.00 94.62           C  
ATOM   3460  CB  PHE A 439     -32.447   9.005   2.433  1.00 94.62           C  
ATOM   3461  O   PHE A 439     -31.880  11.734   4.213  1.00 94.62           O  
ATOM   3462  CG  PHE A 439     -33.743   9.234   3.185  1.00 94.62           C  
ATOM   3463  CD1 PHE A 439     -33.786   9.055   4.580  1.00 94.62           C  
ATOM   3464  CD2 PHE A 439     -34.896   9.661   2.501  1.00 94.62           C  
ATOM   3465  CE1 PHE A 439     -34.969   9.315   5.292  1.00 94.62           C  
ATOM   3466  CE2 PHE A 439     -36.085   9.908   3.212  1.00 94.62           C  
ATOM   3467  CZ  PHE A 439     -36.120   9.740   4.607  1.00 94.62           C  
ATOM   3468  N   ILE A 440     -30.197  10.237   4.401  1.00 95.35           N  
ATOM   3469  CA  ILE A 440     -29.726  10.662   5.724  1.00 95.35           C  
ATOM   3470  C   ILE A 440     -28.983  12.001   5.635  1.00 95.35           C  
ATOM   3471  CB  ILE A 440     -28.845   9.562   6.367  1.00 95.35           C  
ATOM   3472  O   ILE A 440     -29.291  12.926   6.384  1.00 95.35           O  
ATOM   3473  CG1 ILE A 440     -29.533   8.177   6.430  1.00 95.35           C  
ATOM   3474  CG2 ILE A 440     -28.380   9.986   7.773  1.00 95.35           C  
ATOM   3475  CD1 ILE A 440     -30.807   8.123   7.278  1.00 95.35           C  
ATOM   3476  N   ALA A 441     -28.045  12.142   4.694  1.00 96.17           N  
ATOM   3477  CA  ALA A 441     -27.204  13.328   4.540  1.00 96.17           C  
ATOM   3478  C   ALA A 441     -28.026  14.591   4.238  1.00 96.17           C  
ATOM   3479  CB  ALA A 441     -26.169  13.045   3.445  1.00 96.17           C  
ATOM   3480  O   ALA A 441     -27.817  15.634   4.865  1.00 96.17           O  
ATOM   3481  N   THR A 442     -29.030  14.481   3.360  1.00 95.22           N  
ATOM   3482  CA  THR A 442     -29.960  15.581   3.032  1.00 95.22           C  
ATOM   3483  C   THR A 442     -30.805  16.059   4.215  1.00 95.22           C  
ATOM   3484  CB  THR A 442     -30.906  15.205   1.880  1.00 95.22           C  
ATOM   3485  O   THR A 442     -31.291  17.184   4.189  1.00 95.22           O  
ATOM   3486  CG2 THR A 442     -30.172  15.134   0.542  1.00 95.22           C  
ATOM   3487  OG1 THR A 442     -31.528  13.959   2.099  1.00 95.22           O  
ATOM   3488  N   ARG A 443     -30.960  15.236   5.260  1.00 94.85           N  
ATOM   3489  CA  ARG A 443     -31.754  15.513   6.475  1.00 94.85           C  
ATOM   3490  C   ARG A 443     -30.900  15.512   7.742  1.00 94.85           C  
ATOM   3491  CB  ARG A 443     -32.895  14.491   6.569  1.00 94.85           C  
ATOM   3492  O   ARG A 443     -31.403  15.367   8.851  1.00 94.85           O  
ATOM   3493  CG  ARG A 443     -33.900  14.648   5.426  1.00 94.85           C  
ATOM   3494  CD  ARG A 443     -34.859  13.457   5.435  1.00 94.85           C  
ATOM   3495  NE  ARG A 443     -35.864  13.560   4.366  1.00 94.85           N  
ATOM   3496  NH1 ARG A 443     -34.523  12.998   2.563  1.00 94.85           N  
ATOM   3497  NH2 ARG A 443     -36.678  13.424   2.260  1.00 94.85           N  
ATOM   3498  CZ  ARG A 443     -35.674  13.326   3.079  1.00 94.85           C  
ATOM   3499  N   SER A 444     -29.588  15.640   7.596  1.00 95.34           N  
ATOM   3500  CA  SER A 444     -28.614  15.479   8.682  1.00 95.34           C  
ATOM   3501  C   SER A 444     -28.872  16.390   9.888  1.00 95.34           C  
ATOM   3502  CB  SER A 444     -27.217  15.715   8.116  1.00 95.34           C  
ATOM   3503  O   SER A 444     -28.706  15.954  11.028  1.00 95.34           O  
ATOM   3504  OG  SER A 444     -27.199  16.894   7.340  1.00 95.34           O  
ATOM   3505  N   MET A 445     -29.358  17.615   9.668  1.00 94.03           N  
ATOM   3506  CA  MET A 445     -29.787  18.518  10.743  1.00 94.03           C  
ATOM   3507  C   MET A 445     -31.000  17.992  11.524  1.00 94.03           C  
ATOM   3508  CB  MET A 445     -30.080  19.908  10.158  1.00 94.03           C  
ATOM   3509  O   MET A 445     -31.010  18.082  12.755  1.00 94.03           O  
ATOM   3510  CG  MET A 445     -28.788  20.675   9.844  1.00 94.03           C  
ATOM   3511  SD  MET A 445     -27.700  21.000  11.271  1.00 94.03           S  
ATOM   3512  CE  MET A 445     -28.780  22.064  12.261  1.00 94.03           C  
ATOM   3513  N   ASP A 446     -31.973  17.379  10.845  1.00 92.85           N  
ATOM   3514  CA  ASP A 446     -33.113  16.729  11.499  1.00 92.85           C  
ATOM   3515  C   ASP A 446     -32.634  15.547  12.348  1.00 92.85           C  
ATOM   3516  CB  ASP A 446     -34.154  16.237  10.476  1.00 92.85           C  
ATOM   3517  O   ASP A 446     -33.057  15.398  13.495  1.00 92.85           O  
ATOM   3518  CG  ASP A 446     -34.768  17.340   9.613  1.00 92.85           C  
ATOM   3519  OD1 ASP A 446     -34.909  18.472  10.128  1.00 92.85           O  
ATOM   3520  OD2 ASP A 446     -35.142  17.015   8.464  1.00 92.85           O  
ATOM   3521  N   PHE A 447     -31.697  14.742  11.829  1.00 94.69           N  
ATOM   3522  CA  PHE A 447     -31.076  13.649  12.583  1.00 94.69           C  
ATOM   3523  C   PHE A 447     -30.344  14.152  13.826  1.00 94.69           C  
ATOM   3524  CB  PHE A 447     -30.161  12.800  11.687  1.00 94.69           C  
ATOM   3525  O   PHE A 447     -30.532  13.589  14.900  1.00 94.69           O  
ATOM   3526  CG  PHE A 447     -30.922  11.793  10.847  1.00 94.69           C  
ATOM   3527  CD1 PHE A 447     -31.284  10.552  11.402  1.00 94.69           C  
ATOM   3528  CD2 PHE A 447     -31.292  12.094   9.525  1.00 94.69           C  
ATOM   3529  CE1 PHE A 447     -32.057   9.644  10.657  1.00 94.69           C  
ATOM   3530  CE2 PHE A 447     -32.078  11.195   8.785  1.00 94.69           C  
ATOM   3531  CZ  PHE A 447     -32.478   9.978   9.360  1.00 94.69           C  
ATOM   3532  N   ILE A 448     -29.578  15.242  13.738  1.00 94.81           N  
ATOM   3533  CA  ILE A 448     -28.928  15.842  14.913  1.00 94.81           C  
ATOM   3534  C   ILE A 448     -29.962  16.279  15.959  1.00 94.81           C  
ATOM   3535  CB  ILE A 448     -28.024  17.019  14.491  1.00 94.81           C  
ATOM   3536  O   ILE A 448     -29.750  16.049  17.153  1.00 94.81           O  
ATOM   3537  CG1 ILE A 448     -26.789  16.496  13.732  1.00 94.81           C  
ATOM   3538  CG2 ILE A 448     -27.550  17.818  15.721  1.00 94.81           C  
ATOM   3539  CD1 ILE A 448     -26.018  17.580  12.969  1.00 94.81           C  
ATOM   3540  N   GLY A 449     -31.068  16.895  15.532  1.00 91.73           N  
ATOM   3541  CA  GLY A 449     -32.179  17.254  16.417  1.00 91.73           C  
ATOM   3542  C   GLY A 449     -32.754  16.028  17.128  1.00 91.73           C  
ATOM   3543  O   GLY A 449     -32.779  15.984  18.357  1.00 91.73           O  
ATOM   3544  N   MET A 450     -33.095  14.989  16.361  1.00 91.64           N  
ATOM   3545  CA  MET A 450     -33.641  13.732  16.886  1.00 91.64           C  
ATOM   3546  C   MET A 450     -32.685  13.034  17.866  1.00 91.64           C  
ATOM   3547  CB  MET A 450     -33.995  12.789  15.722  1.00 91.64           C  
ATOM   3548  O   MET A 450     -33.112  12.570  18.920  1.00 91.64           O  
ATOM   3549  CG  MET A 450     -35.198  13.286  14.909  1.00 91.64           C  
ATOM   3550  SD  MET A 450     -35.793  12.153  13.616  1.00 91.64           S  
ATOM   3551  CE  MET A 450     -34.456  12.241  12.393  1.00 91.64           C  
ATOM   3552  N   ILE A 451     -31.380  12.994  17.574  1.00 93.04           N  
ATOM   3553  CA  ILE A 451     -30.375  12.374  18.457  1.00 93.04           C  
ATOM   3554  C   ILE A 451     -30.279  13.117  19.797  1.00 93.04           C  
ATOM   3555  CB  ILE A 451     -28.999  12.310  17.750  1.00 93.04           C  
ATOM   3556  O   ILE A 451     -30.105  12.496  20.848  1.00 93.04           O  
ATOM   3557  CG1 ILE A 451     -29.043  11.337  16.552  1.00 93.04           C  
ATOM   3558  CG2 ILE A 451     -27.898  11.851  18.727  1.00 93.04           C  
ATOM   3559  CD1 ILE A 451     -27.833  11.431  15.610  1.00 93.04           C  
ATOM   3560  N   LYS A 452     -30.393  14.450  19.792  1.00 89.13           N  
ATOM   3561  CA  LYS A 452     -30.334  15.252  21.023  1.00 89.13           C  
ATOM   3562  C   LYS A 452     -31.548  15.041  21.919  1.00 89.13           C  
ATOM   3563  CB  LYS A 452     -30.202  16.730  20.669  1.00 89.13           C  
ATOM   3564  O   LYS A 452     -31.369  15.021  23.136  1.00 89.13           O  
ATOM   3565  CG  LYS A 452     -28.786  17.057  20.192  1.00 89.13           C  
ATOM   3566  CD  LYS A 452     -28.802  18.487  19.675  1.00 89.13           C  
ATOM   3567  CE  LYS A 452     -27.408  18.922  19.249  1.00 89.13           C  
ATOM   3568  NZ  LYS A 452     -27.516  20.268  18.667  1.00 89.13           N  
ATOM   3569  N   GLU A 453     -32.725  14.871  21.318  1.00 87.66           N  
ATOM   3570  CA  GLU A 453     -33.999  14.610  22.002  1.00 87.66           C  
ATOM   3571  C   GLU A 453     -34.085  13.201  22.612  1.00 87.66           C  
ATOM   3572  CB  GLU A 453     -35.158  14.825  21.012  1.00 87.66           C  
ATOM   3573  O   GLU A 453     -34.899  12.974  23.503  1.00 87.66           O  
ATOM   3574  CG  GLU A 453     -35.361  16.305  20.647  1.00 87.66           C  
ATOM   3575  CD  GLU A 453     -36.433  16.537  19.563  1.00 87.66           C  
ATOM   3576  OE1 GLU A 453     -36.600  17.716  19.175  1.00 87.66           O  
ATOM   3577  OE2 GLU A 453     -37.078  15.562  19.109  1.00 87.66           O  
ATOM   3578  N   CYS A 454     -33.238  12.261  22.177  1.00 86.41           N  
ATOM   3579  CA  CYS A 454     -33.176  10.923  22.765  1.00 86.41           C  
ATOM   3580  C   CYS A 454     -32.738  10.969  24.241  1.00 86.41           C  
ATOM   3581  CB  CYS A 454     -32.226  10.043  21.941  1.00 86.41           C  
ATOM   3582  O   CYS A 454     -31.867  11.757  24.619  1.00 86.41           O  
ATOM   3583  SG  CYS A 454     -32.909   9.706  20.290  1.00 86.41           S  
ATOM   3584  N   ASP A 455     -33.288  10.081  25.069  1.00 74.95           N  
ATOM   3585  CA  ASP A 455     -32.802   9.869  26.435  1.00 74.95           C  
ATOM   3586  C   ASP A 455     -31.472   9.089  26.419  1.00 74.95           C  
ATOM   3587  CB  ASP A 455     -33.887   9.181  27.281  1.00 74.95           C  
ATOM   3588  O   ASP A 455     -31.298   8.149  25.642  1.00 74.95           O  
ATOM   3589  CG  ASP A 455     -33.564   9.155  28.781  1.00 74.95           C  
ATOM   3590  OD1 ASP A 455     -32.470   9.616  29.178  1.00 74.95           O  
ATOM   3591  OD2 ASP A 455     -34.390   8.623  29.549  1.00 74.95           O  
ATOM   3592  N   GLU A 456     -30.526   9.487  27.272  1.00 66.76           N  
ATOM   3593  CA  GLU A 456     -29.246   8.793  27.461  1.00 66.76           C  
ATOM   3594  C   GLU A 456     -29.388   7.504  28.276  1.00 66.76           C  
ATOM   3595  CB  GLU A 456     -28.218   9.724  28.133  1.00 66.76           C  
ATOM   3596  O   GLU A 456     -28.525   6.638  28.165  1.00 66.76           O  
ATOM   3597  CG  GLU A 456     -27.760  10.825  27.169  1.00 66.76           C  
ATOM   3598  CD  GLU A 456     -26.675  11.764  27.718  1.00 66.76           C  
ATOM   3599  OE1 GLU A 456     -26.364  12.715  26.958  1.00 66.76           O  
ATOM   3600  OE2 GLU A 456     -26.181  11.568  28.849  1.00 66.76           O  
ATOM   3601  N   SER A 457     -30.472   7.347  29.048  1.00 67.95           N  
ATOM   3602  CA  SER A 457     -30.736   6.125  29.824  1.00 67.95           C  
ATOM   3603  C   SER A 457     -30.965   4.880  28.948  1.00 67.95           C  
ATOM   3604  CB  SER A 457     -31.932   6.353  30.759  1.00 67.95           C  
ATOM   3605  O   SER A 457     -30.816   3.753  29.420  1.00 67.95           O  
ATOM   3606  OG  SER A 457     -33.154   6.345  30.048  1.00 67.95           O  
ATOM   3607  N   GLY A 458     -31.310   5.086  27.672  1.00 75.37           N  
ATOM   3608  CA  GLY A 458     -31.539   4.036  26.686  1.00 75.37           C  
ATOM   3609  C   GLY A 458     -30.303   3.720  25.840  1.00 75.37           C  
ATOM   3610  O   GLY A 458     -29.285   3.231  26.325  1.00 75.37           O  
ATOM   3611  N   PHE A 459     -30.418   3.932  24.527  1.00 81.82           N  
ATOM   3612  CA  PHE A 459     -29.357   3.607  23.573  1.00 81.82           C  
ATOM   3613  C   PHE A 459     -28.297   4.727  23.531  1.00 81.82           C  
ATOM   3614  CB  PHE A 459     -29.969   3.349  22.194  1.00 81.82           C  
ATOM   3615  O   PHE A 459     -28.667   5.894  23.367  1.00 81.82           O  
ATOM   3616  CG  PHE A 459     -29.011   2.787  21.167  1.00 81.82           C  
ATOM   3617  CD1 PHE A 459     -28.354   3.642  20.263  1.00 81.82           C  
ATOM   3618  CD2 PHE A 459     -28.805   1.397  21.093  1.00 81.82           C  
ATOM   3619  CE1 PHE A 459     -27.514   3.104  19.272  1.00 81.82           C  
ATOM   3620  CE2 PHE A 459     -27.958   0.861  20.108  1.00 81.82           C  
ATOM   3621  CZ  PHE A 459     -27.317   1.714  19.193  1.00 81.82           C  
ATOM   3622  N   PRO A 460     -26.989   4.415  23.623  1.00 86.12           N  
ATOM   3623  CA  PRO A 460     -25.953   5.439  23.743  1.00 86.12           C  
ATOM   3624  C   PRO A 460     -25.911   6.420  22.562  1.00 86.12           C  
ATOM   3625  CB  PRO A 460     -24.633   4.678  23.892  1.00 86.12           C  
ATOM   3626  O   PRO A 460     -25.740   6.029  21.404  1.00 86.12           O  
ATOM   3627  CG  PRO A 460     -25.047   3.325  24.462  1.00 86.12           C  
ATOM   3628  CD  PRO A 460     -26.422   3.090  23.848  1.00 86.12           C  
ATOM   3629  N   LYS A 461     -25.974   7.728  22.853  1.00 89.09           N  
ATOM   3630  CA  LYS A 461     -25.947   8.791  21.828  1.00 89.09           C  
ATOM   3631  C   LYS A 461     -24.687   8.778  20.965  1.00 89.09           C  
ATOM   3632  CB  LYS A 461     -26.097  10.177  22.475  1.00 89.09           C  
ATOM   3633  O   LYS A 461     -24.757   9.142  19.794  1.00 89.09           O  
ATOM   3634  CG  LYS A 461     -27.512  10.406  23.010  1.00 89.09           C  
ATOM   3635  CD  LYS A 461     -27.675  11.826  23.566  1.00 89.09           C  
ATOM   3636  CE  LYS A 461     -29.117  11.922  24.055  1.00 89.09           C  
ATOM   3637  NZ  LYS A 461     -29.441  13.179  24.762  1.00 89.09           N  
ATOM   3638  N   HIS A 462     -23.546   8.357  21.512  1.00 90.42           N  
ATOM   3639  CA  HIS A 462     -22.294   8.297  20.753  1.00 90.42           C  
ATOM   3640  C   HIS A 462     -22.397   7.321  19.566  1.00 90.42           C  
ATOM   3641  CB  HIS A 462     -21.128   7.964  21.698  1.00 90.42           C  
ATOM   3642  O   HIS A 462     -21.897   7.621  18.485  1.00 90.42           O  
ATOM   3643  CG  HIS A 462     -21.114   6.544  22.195  1.00 90.42           C  
ATOM   3644  CD2 HIS A 462     -20.660   5.459  21.496  1.00 90.42           C  
ATOM   3645  ND1 HIS A 462     -21.480   6.096  23.446  1.00 90.42           N  
ATOM   3646  CE1 HIS A 462     -21.259   4.770  23.485  1.00 90.42           C  
ATOM   3647  NE2 HIS A 462     -20.803   4.336  22.303  1.00 90.42           N  
ATOM   3648  N   LEU A 463     -23.127   6.207  19.711  1.00 90.01           N  
ATOM   3649  CA  LEU A 463     -23.360   5.265  18.614  1.00 90.01           C  
ATOM   3650  C   LEU A 463     -24.182   5.912  17.496  1.00 90.01           C  
ATOM   3651  CB  LEU A 463     -24.061   3.999  19.139  1.00 90.01           C  
ATOM   3652  O   LEU A 463     -23.871   5.727  16.324  1.00 90.01           O  
ATOM   3653  CG  LEU A 463     -23.250   3.171  20.149  1.00 90.01           C  
ATOM   3654  CD1 LEU A 463     -24.071   1.967  20.607  1.00 90.01           C  
ATOM   3655  CD2 LEU A 463     -21.936   2.655  19.556  1.00 90.01           C  
ATOM   3656  N   LEU A 464     -25.170   6.738  17.851  1.00 93.63           N  
ATOM   3657  CA  LEU A 464     -25.974   7.479  16.879  1.00 93.63           C  
ATOM   3658  C   LEU A 464     -25.149   8.522  16.124  1.00 93.63           C  
ATOM   3659  CB  LEU A 464     -27.161   8.162  17.575  1.00 93.63           C  
ATOM   3660  O   LEU A 464     -25.233   8.599  14.900  1.00 93.63           O  
ATOM   3661  CG  LEU A 464     -28.109   7.219  18.323  1.00 93.63           C  
ATOM   3662  CD1 LEU A 464     -29.190   8.024  19.039  1.00 93.63           C  
ATOM   3663  CD2 LEU A 464     -28.788   6.256  17.360  1.00 93.63           C  
ATOM   3664  N   PHE A 465     -24.320   9.298  16.828  1.00 95.80           N  
ATOM   3665  CA  PHE A 465     -23.420  10.253  16.180  1.00 95.80           C  
ATOM   3666  C   PHE A 465     -22.396   9.557  15.285  1.00 95.80           C  
ATOM   3667  CB  PHE A 465     -22.717  11.136  17.218  1.00 95.80           C  
ATOM   3668  O   PHE A 465     -22.089  10.070  14.210  1.00 95.80           O  
ATOM   3669  CG  PHE A 465     -23.575  12.294  17.678  1.00 95.80           C  
ATOM   3670  CD1 PHE A 465     -23.853  13.349  16.788  1.00 95.80           C  
ATOM   3671  CD2 PHE A 465     -24.127  12.307  18.970  1.00 95.80           C  
ATOM   3672  CE1 PHE A 465     -24.698  14.401  17.181  1.00 95.80           C  
ATOM   3673  CE2 PHE A 465     -24.978  13.356  19.359  1.00 95.80           C  
ATOM   3674  CZ  PHE A 465     -25.262  14.404  18.467  1.00 95.80           C  
ATOM   3675  N   ARG A 466     -21.895   8.383  15.680  1.00 95.55           N  
ATOM   3676  CA  ARG A 466     -21.025   7.567  14.831  1.00 95.55           C  
ATOM   3677  C   ARG A 466     -21.747   7.111  13.560  1.00 95.55           C  
ATOM   3678  CB  ARG A 466     -20.482   6.395  15.658  1.00 95.55           C  
ATOM   3679  O   ARG A 466     -21.218   7.316  12.472  1.00 95.55           O  
ATOM   3680  CG  ARG A 466     -19.445   5.609  14.856  1.00 95.55           C  
ATOM   3681  CD  ARG A 466     -18.875   4.462  15.688  1.00 95.55           C  
ATOM   3682  NE  ARG A 466     -17.892   3.704  14.897  1.00 95.55           N  
ATOM   3683  NH1 ARG A 466     -19.333   2.175  13.952  1.00 95.55           N  
ATOM   3684  NH2 ARG A 466     -17.168   2.157  13.403  1.00 95.55           N  
ATOM   3685  CZ  ARG A 466     -18.136   2.681  14.096  1.00 95.55           C  
ATOM   3686  N   SER A 467     -22.957   6.562  13.678  1.00 95.03           N  
ATOM   3687  CA  SER A 467     -23.782   6.140  12.535  1.00 95.03           C  
ATOM   3688  C   SER A 467     -24.113   7.304  11.594  1.00 95.03           C  
ATOM   3689  CB  SER A 467     -25.073   5.486  13.040  1.00 95.03           C  
ATOM   3690  O   SER A 467     -24.027   7.157  10.374  1.00 95.03           O  
ATOM   3691  OG  SER A 467     -24.755   4.298  13.739  1.00 95.03           O  
ATOM   3692  N   LEU A 468     -24.413   8.487  12.139  1.00 97.62           N  
ATOM   3693  CA  LEU A 468     -24.605   9.702  11.346  1.00 97.62           C  
ATOM   3694  C   LEU A 468     -23.323  10.085  10.593  1.00 97.62           C  
ATOM   3695  CB  LEU A 468     -25.084  10.839  12.266  1.00 97.62           C  
ATOM   3696  O   LEU A 468     -23.371  10.335   9.392  1.00 97.62           O  
ATOM   3697  CG  LEU A 468     -25.291  12.179  11.534  1.00 97.62           C  
ATOM   3698  CD1 LEU A 468     -26.347  12.092  10.429  1.00 97.62           C  
ATOM   3699  CD2 LEU A 468     -25.729  13.248  12.531  1.00 97.62           C  
ATOM   3700  N   GLY A 469     -22.176  10.084  11.275  1.00 96.92           N  
ATOM   3701  CA  GLY A 469     -20.884  10.394  10.663  1.00 96.92           C  
ATOM   3702  C   GLY A 469     -20.523   9.444   9.516  1.00 96.92           C  
ATOM   3703  O   GLY A 469     -20.022   9.897   8.492  1.00 96.92           O  
ATOM   3704  N   LEU A 470     -20.832   8.146   9.645  1.00 96.31           N  
ATOM   3705  CA  LEU A 470     -20.587   7.154   8.590  1.00 96.31           C  
ATOM   3706  C   LEU A 470     -21.419   7.453   7.338  1.00 96.31           C  
ATOM   3707  CB  LEU A 470     -20.900   5.738   9.112  1.00 96.31           C  
ATOM   3708  O   LEU A 470     -20.900   7.404   6.227  1.00 96.31           O  
ATOM   3709  CG  LEU A 470     -19.883   5.172  10.119  1.00 96.31           C  
ATOM   3710  CD1 LEU A 470     -20.413   3.865  10.711  1.00 96.31           C  
ATOM   3711  CD2 LEU A 470     -18.526   4.876   9.476  1.00 96.31           C  
ATOM   3712  N   ASN A 471     -22.688   7.831   7.509  1.00 97.30           N  
ATOM   3713  CA  ASN A 471     -23.535   8.241   6.388  1.00 97.30           C  
ATOM   3714  C   ASN A 471     -23.015   9.516   5.709  1.00 97.30           C  
ATOM   3715  CB  ASN A 471     -24.974   8.428   6.879  1.00 97.30           C  
ATOM   3716  O   ASN A 471     -23.025   9.602   4.485  1.00 97.30           O  
ATOM   3717  CG  ASN A 471     -25.691   7.103   6.990  1.00 97.30           C  
ATOM   3718  ND2 ASN A 471     -25.712   6.491   8.145  1.00 97.30           N  
ATOM   3719  OD1 ASN A 471     -26.234   6.609   6.023  1.00 97.30           O  
ATOM   3720  N   LEU A 472     -22.520  10.480   6.489  1.00 96.82           N  
ATOM   3721  CA  LEU A 472     -21.953  11.728   5.968  1.00 96.82           C  
ATOM   3722  C   LEU A 472     -20.588  11.548   5.287  1.00 96.82           C  
ATOM   3723  CB  LEU A 472     -21.850  12.745   7.113  1.00 96.82           C  
ATOM   3724  O   LEU A 472     -20.200  12.368   4.458  1.00 96.82           O  
ATOM   3725  CG  LEU A 472     -23.196  13.228   7.674  1.00 96.82           C  
ATOM   3726  CD1 LEU A 472     -22.938  14.134   8.878  1.00 96.82           C  
ATOM   3727  CD2 LEU A 472     -23.991  14.023   6.641  1.00 96.82           C  
ATOM   3728  N   ALA A 473     -19.855  10.481   5.607  1.00 92.49           N  
ATOM   3729  CA  ALA A 473     -18.668  10.101   4.846  1.00 92.49           C  
ATOM   3730  C   ALA A 473     -19.057   9.603   3.439  1.00 92.49           C  
ATOM   3731  CB  ALA A 473     -17.879   9.060   5.650  1.00 92.49           C  
ATOM   3732  O   ALA A 473     -18.421   9.974   2.447  1.00 92.49           O  
ATOM   3733  N   LEU A 474     -20.145   8.824   3.350  1.00 93.31           N  
ATOM   3734  CA  LEU A 474     -20.647   8.227   2.107  1.00 93.31           C  
ATOM   3735  C   LEU A 474     -21.399   9.214   1.200  1.00 93.31           C  
ATOM   3736  CB  LEU A 474     -21.552   7.029   2.456  1.00 93.31           C  
ATOM   3737  O   LEU A 474     -21.282   9.113  -0.019  1.00 93.31           O  
ATOM   3738  CG  LEU A 474     -20.846   5.852   3.152  1.00 93.31           C  
ATOM   3739  CD1 LEU A 474     -21.884   4.796   3.537  1.00 93.31           C  
ATOM   3740  CD2 LEU A 474     -19.792   5.193   2.259  1.00 93.31           C  
ATOM   3741  N   ALA A 475     -22.148  10.164   1.763  1.00 96.11           N  
ATOM   3742  CA  ALA A 475     -22.952  11.124   1.008  1.00 96.11           C  
ATOM   3743  C   ALA A 475     -22.854  12.543   1.580  1.00 96.11           C  
ATOM   3744  CB  ALA A 475     -24.404  10.643   0.974  1.00 96.11           C  
ATOM   3745  O   ALA A 475     -22.827  12.747   2.792  1.00 96.11           O  
ATOM   3746  N   ASP A 476     -22.849  13.535   0.690  1.00 95.85           N  
ATOM   3747  CA  ASP A 476     -22.650  14.928   1.080  1.00 95.85           C  
ATOM   3748  C   ASP A 476     -23.958  15.583   1.552  1.00 95.85           C  
ATOM   3749  CB  ASP A 476     -22.027  15.731  -0.071  1.00 95.85           C  
ATOM   3750  O   ASP A 476     -24.973  15.514   0.848  1.00 95.85           O  
ATOM   3751  CG  ASP A 476     -20.622  15.255  -0.443  1.00 95.85           C  
ATOM   3752  OD1 ASP A 476     -19.927  14.681   0.423  1.00 95.85           O  
ATOM   3753  OD2 ASP A 476     -20.205  15.504  -1.591  1.00 95.85           O  
ATOM   3754  N   PRO A 477     -23.956  16.276   2.705  1.00 95.87           N  
ATOM   3755  CA  PRO A 477     -25.081  17.106   3.113  1.00 95.87           C  
ATOM   3756  C   PRO A 477     -25.104  18.435   2.326  1.00 95.87           C  
ATOM   3757  CB  PRO A 477     -24.876  17.320   4.612  1.00 95.87           C  
ATOM   3758  O   PRO A 477     -24.097  18.809   1.703  1.00 95.87           O  
ATOM   3759  CG  PRO A 477     -23.358  17.371   4.734  1.00 95.87           C  
ATOM   3760  CD  PRO A 477     -22.884  16.357   3.691  1.00 95.87           C  
ATOM   3761  N   PRO A 478     -26.220  19.193   2.383  1.00 95.16           N  
ATOM   3762  CA  PRO A 478     -26.317  20.527   1.792  1.00 95.16           C  
ATOM   3763  C   PRO A 478     -25.185  21.448   2.260  1.00 95.16           C  
ATOM   3764  CB  PRO A 478     -27.687  21.073   2.214  1.00 95.16           C  
ATOM   3765  O   PRO A 478     -24.862  21.499   3.447  1.00 95.16           O  
ATOM   3766  CG  PRO A 478     -28.512  19.813   2.468  1.00 95.16           C  
ATOM   3767  CD  PRO A 478     -27.477  18.847   3.036  1.00 95.16           C  
ATOM   3768  N   GLU A 479     -24.584  22.207   1.336  1.00 93.38           N  
ATOM   3769  CA  GLU A 479     -23.391  23.011   1.647  1.00 93.38           C  
ATOM   3770  C   GLU A 479     -23.636  24.054   2.744  1.00 93.38           C  
ATOM   3771  CB  GLU A 479     -22.846  23.732   0.406  1.00 93.38           C  
ATOM   3772  O   GLU A 479     -22.747  24.300   3.560  1.00 93.38           O  
ATOM   3773  CG  GLU A 479     -22.655  22.826  -0.814  1.00 93.38           C  
ATOM   3774  CD  GLU A 479     -21.554  23.352  -1.739  1.00 93.38           C  
ATOM   3775  OE1 GLU A 479     -20.649  22.538  -2.049  1.00 93.38           O  
ATOM   3776  OE2 GLU A 479     -21.590  24.556  -2.068  1.00 93.38           O  
ATOM   3777  N   SER A 480     -24.850  24.617   2.789  1.00 93.75           N  
ATOM   3778  CA  SER A 480     -25.291  25.585   3.801  1.00 93.75           C  
ATOM   3779  C   SER A 480     -25.230  25.037   5.223  1.00 93.75           C  
ATOM   3780  CB  SER A 480     -26.737  26.015   3.515  1.00 93.75           C  
ATOM   3781  O   SER A 480     -24.997  25.794   6.164  1.00 93.75           O  
ATOM   3782  OG  SER A 480     -27.602  24.899   3.379  1.00 93.75           O  
ATOM   3783  N   ASP A 481     -25.395  23.725   5.374  1.00 95.09           N  
ATOM   3784  CA  ASP A 481     -25.586  23.087   6.671  1.00 95.09           C  
ATOM   3785  C   ASP A 481     -24.269  22.507   7.196  1.00 95.09           C  
ATOM   3786  CB  ASP A 481     -26.682  22.016   6.557  1.00 95.09           C  
ATOM   3787  O   ASP A 481     -24.136  22.264   8.395  1.00 95.09           O  
ATOM   3788  CG  ASP A 481     -28.050  22.546   6.097  1.00 95.09           C  
ATOM   3789  OD1 ASP A 481     -28.195  23.772   5.864  1.00 95.09           O  
ATOM   3790  OD2 ASP A 481     -28.946  21.692   5.934  1.00 95.09           O  
ATOM   3791  N   ARG A 482     -23.258  22.334   6.328  1.00 96.39           N  
ATOM   3792  CA  ARG A 482     -22.016  21.602   6.628  1.00 96.39           C  
ATOM   3793  C   ARG A 482     -21.357  22.032   7.936  1.00 96.39           C  
ATOM   3794  CB  ARG A 482     -21.016  21.725   5.463  1.00 96.39           C  
ATOM   3795  O   ARG A 482     -21.041  21.184   8.774  1.00 96.39           O  
ATOM   3796  CG  ARG A 482     -21.375  20.823   4.276  1.00 96.39           C  
ATOM   3797  CD  ARG A 482     -20.431  21.080   3.097  1.00 96.39           C  
ATOM   3798  NE  ARG A 482     -20.774  20.247   1.928  1.00 96.39           N  
ATOM   3799  NH1 ARG A 482     -19.678  21.483   0.324  1.00 96.39           N  
ATOM   3800  NH2 ARG A 482     -20.838  19.700  -0.283  1.00 96.39           N  
ATOM   3801  CZ  ARG A 482     -20.420  20.471   0.675  1.00 96.39           C  
ATOM   3802  N   LEU A 483     -21.158  23.342   8.115  1.00 94.59           N  
ATOM   3803  CA  LEU A 483     -20.520  23.917   9.306  1.00 94.59           C  
ATOM   3804  C   LEU A 483     -21.389  23.753  10.558  1.00 94.59           C  
ATOM   3805  CB  LEU A 483     -20.206  25.403   9.036  1.00 94.59           C  
ATOM   3806  O   LEU A 483     -20.872  23.476  11.641  1.00 94.59           O  
ATOM   3807  CG  LEU A 483     -19.518  26.132  10.208  1.00 94.59           C  
ATOM   3808  CD1 LEU A 483     -18.141  25.552  10.541  1.00 94.59           C  
ATOM   3809  CD2 LEU A 483     -19.345  27.613   9.876  1.00 94.59           C  
ATOM   3810  N   GLN A 484     -22.704  23.920  10.422  1.00 96.41           N  
ATOM   3811  CA  GLN A 484     -23.631  23.768  11.538  1.00 96.41           C  
ATOM   3812  C   GLN A 484     -23.710  22.307  11.991  1.00 96.41           C  
ATOM   3813  CB  GLN A 484     -24.999  24.340  11.148  1.00 96.41           C  
ATOM   3814  O   GLN A 484     -23.657  22.055  13.192  1.00 96.41           O  
ATOM   3815  CG  GLN A 484     -25.911  24.456  12.377  1.00 96.41           C  
ATOM   3816  CD  GLN A 484     -27.217  25.185  12.084  1.00 96.41           C  
ATOM   3817  NE2 GLN A 484     -27.997  25.498  13.094  1.00 96.41           N  
ATOM   3818  OE1 GLN A 484     -27.566  25.510  10.968  1.00 96.41           O  
ATOM   3819  N   ILE A 485     -23.726  21.357  11.052  1.00 97.40           N  
ATOM   3820  CA  ILE A 485     -23.664  19.914  11.316  1.00 97.40           C  
ATOM   3821  C   ILE A 485     -22.420  19.580  12.143  1.00 97.40           C  
ATOM   3822  CB  ILE A 485     -23.687  19.128   9.984  1.00 97.40           C  
ATOM   3823  O   ILE A 485     -22.545  18.980  13.212  1.00 97.40           O  
ATOM   3824  CG1 ILE A 485     -25.050  19.268   9.274  1.00 97.40           C  
ATOM   3825  CG2 ILE A 485     -23.360  17.636  10.179  1.00 97.40           C  
ATOM   3826  CD1 ILE A 485     -24.954  18.955   7.778  1.00 97.40           C  
ATOM   3827  N   LEU A 486     -21.234  20.021  11.696  1.00 96.42           N  
ATOM   3828  CA  LEU A 486     -19.983  19.778  12.422  1.00 96.42           C  
ATOM   3829  C   LEU A 486     -20.041  20.369  13.834  1.00 96.42           C  
ATOM   3830  CB  LEU A 486     -18.785  20.342  11.632  1.00 96.42           C  
ATOM   3831  O   LEU A 486     -19.759  19.671  14.802  1.00 96.42           O  
ATOM   3832  CG  LEU A 486     -17.418  20.085  12.303  1.00 96.42           C  
ATOM   3833  CD1 LEU A 486     -17.120  18.593  12.476  1.00 96.42           C  
ATOM   3834  CD2 LEU A 486     -16.301  20.700  11.460  1.00 96.42           C  
ATOM   3835  N   ASN A 487     -20.454  21.630  13.973  1.00 95.87           N  
ATOM   3836  CA  ASN A 487     -20.522  22.298  15.273  1.00 95.87           C  
ATOM   3837  C   ASN A 487     -21.499  21.613  16.235  1.00 95.87           C  
ATOM   3838  CB  ASN A 487     -20.923  23.766  15.056  1.00 95.87           C  
ATOM   3839  O   ASN A 487     -21.186  21.433  17.412  1.00 95.87           O  
ATOM   3840  CG  ASN A 487     -19.786  24.622  14.535  1.00 95.87           C  
ATOM   3841  ND2 ASN A 487     -20.093  25.705  13.863  1.00 95.87           N  
ATOM   3842  OD1 ASN A 487     -18.618  24.382  14.774  1.00 95.87           O  
ATOM   3843  N   GLU A 488     -22.690  21.243  15.767  1.00 96.04           N  
ATOM   3844  CA  GLU A 488     -23.708  20.631  16.616  1.00 96.04           C  
ATOM   3845  C   GLU A 488     -23.371  19.188  17.005  1.00 96.04           C  
ATOM   3846  CB  GLU A 488     -25.090  20.727  15.953  1.00 96.04           C  
ATOM   3847  O   GLU A 488     -23.641  18.806  18.145  1.00 96.04           O  
ATOM   3848  CG  GLU A 488     -25.650  22.160  15.853  1.00 96.04           C  
ATOM   3849  CD  GLU A 488     -25.661  22.895  17.200  1.00 96.04           C  
ATOM   3850  OE1 GLU A 488     -25.308  24.092  17.265  1.00 96.04           O  
ATOM   3851  OE2 GLU A 488     -25.951  22.261  18.238  1.00 96.04           O  
ATOM   3852  N   ALA A 489     -22.743  18.415  16.114  1.00 95.53           N  
ATOM   3853  CA  ALA A 489     -22.240  17.084  16.439  1.00 95.53           C  
ATOM   3854  C   ALA A 489     -21.030  17.154  17.384  1.00 95.53           C  
ATOM   3855  CB  ALA A 489     -21.906  16.355  15.134  1.00 95.53           C  
ATOM   3856  O   ALA A 489     -21.009  16.498  18.429  1.00 95.53           O  
ATOM   3857  N   TRP A 490     -20.049  18.010  17.081  1.00 95.67           N  
ATOM   3858  CA  TRP A 490     -18.815  18.101  17.863  1.00 95.67           C  
ATOM   3859  C   TRP A 490     -19.051  18.628  19.282  1.00 95.67           C  
ATOM   3860  CB  TRP A 490     -17.751  18.919  17.121  1.00 95.67           C  
ATOM   3861  O   TRP A 490     -18.387  18.179  20.213  1.00 95.67           O  
ATOM   3862  CG  TRP A 490     -16.359  18.512  17.479  1.00 95.67           C  
ATOM   3863  CD1 TRP A 490     -15.564  19.062  18.425  1.00 95.67           C  
ATOM   3864  CD2 TRP A 490     -15.624  17.367  16.953  1.00 95.67           C  
ATOM   3865  CE2 TRP A 490     -14.377  17.278  17.639  1.00 95.67           C  
ATOM   3866  CE3 TRP A 490     -15.910  16.369  15.996  1.00 95.67           C  
ATOM   3867  NE1 TRP A 490     -14.394  18.329  18.528  1.00 95.67           N  
ATOM   3868  CH2 TRP A 490     -13.782  15.261  16.455  1.00 95.67           C  
ATOM   3869  CZ2 TRP A 490     -13.461  16.246  17.401  1.00 95.67           C  
ATOM   3870  CZ3 TRP A 490     -14.993  15.332  15.750  1.00 95.67           C  
ATOM   3871  N   LYS A 491     -20.059  19.493  19.492  1.00 94.46           N  
ATOM   3872  CA  LYS A 491     -20.521  19.925  20.830  1.00 94.46           C  
ATOM   3873  C   LYS A 491     -20.893  18.764  21.756  1.00 94.46           C  
ATOM   3874  CB  LYS A 491     -21.762  20.822  20.686  1.00 94.46           C  
ATOM   3875  O   LYS A 491     -20.819  18.934  22.976  1.00 94.46           O  
ATOM   3876  CG  LYS A 491     -21.440  22.301  20.434  1.00 94.46           C  
ATOM   3877  CD  LYS A 491     -22.747  23.038  20.107  1.00 94.46           C  
ATOM   3878  CE  LYS A 491     -22.498  24.471  19.634  1.00 94.46           C  
ATOM   3879  NZ  LYS A 491     -23.774  25.115  19.231  1.00 94.46           N  
ATOM   3880  N   VAL A 492     -21.343  17.639  21.198  1.00 93.08           N  
ATOM   3881  CA  VAL A 492     -21.676  16.425  21.955  1.00 93.08           C  
ATOM   3882  C   VAL A 492     -20.464  15.502  22.036  1.00 93.08           C  
ATOM   3883  CB  VAL A 492     -22.901  15.697  21.367  1.00 93.08           C  
ATOM   3884  O   VAL A 492     -20.104  15.086  23.133  1.00 93.08           O  
ATOM   3885  CG1 VAL A 492     -23.269  14.507  22.263  1.00 93.08           C  
ATOM   3886  CG2 VAL A 492     -24.118  16.633  21.282  1.00 93.08           C  
ATOM   3887  N   ILE A 493     -19.796  15.243  20.907  1.00 95.57           N  
ATOM   3888  CA  ILE A 493     -18.650  14.321  20.830  1.00 95.57           C  
ATOM   3889  C   ILE A 493     -17.520  14.754  21.776  1.00 95.57           C  
ATOM   3890  CB  ILE A 493     -18.171  14.178  19.366  1.00 95.57           C  
ATOM   3891  O   ILE A 493     -17.041  13.939  22.554  1.00 95.57           O  
ATOM   3892  CG1 ILE A 493     -19.272  13.513  18.503  1.00 95.57           C  
ATOM   3893  CG2 ILE A 493     -16.867  13.361  19.277  1.00 95.57           C  
ATOM   3894  CD1 ILE A 493     -19.028  13.630  16.993  1.00 95.57           C  
ATOM   3895  N   THR A 494     -17.164  16.043  21.812  1.00 95.88           N  
ATOM   3896  CA  THR A 494     -16.093  16.584  22.681  1.00 95.88           C  
ATOM   3897  C   THR A 494     -16.383  16.478  24.190  1.00 95.88           C  
ATOM   3898  CB  THR A 494     -15.809  18.043  22.281  1.00 95.88           C  
ATOM   3899  O   THR A 494     -15.529  16.778  25.019  1.00 95.88           O  
ATOM   3900  CG2 THR A 494     -16.849  19.027  22.834  1.00 95.88           C  
ATOM   3901  OG1 THR A 494     -14.552  18.491  22.730  1.00 95.88           O  
ATOM   3902  N   LYS A 495     -17.608  16.102  24.583  1.00 95.35           N  
ATOM   3903  CA  LYS A 495     -18.001  15.907  25.990  1.00 95.35           C  
ATOM   3904  C   LYS A 495     -17.993  14.437  26.415  1.00 95.35           C  
ATOM   3905  CB  LYS A 495     -19.374  16.538  26.248  1.00 95.35           C  
ATOM   3906  O   LYS A 495     -18.267  14.155  27.584  1.00 95.35           O  
ATOM   3907  CG  LYS A 495     -19.369  18.059  26.064  1.00 95.35           C  
ATOM   3908  CD  LYS A 495     -20.775  18.591  26.342  1.00 95.35           C  
ATOM   3909  CE  LYS A 495     -20.822  20.097  26.100  1.00 95.35           C  
ATOM   3910  NZ  LYS A 495     -22.202  20.602  26.288  1.00 95.35           N  
ATOM   3911  N   LEU A 496     -17.722  13.509  25.495  1.00 94.15           N  
ATOM   3912  CA  LEU A 496     -17.651  12.083  25.799  1.00 94.15           C  
ATOM   3913  C   LEU A 496     -16.471  11.816  26.739  1.00 94.15           C  
ATOM   3914  CB  LEU A 496     -17.547  11.265  24.500  1.00 94.15           C  
ATOM   3915  O   LEU A 496     -15.327  12.130  26.430  1.00 94.15           O  
ATOM   3916  CG  LEU A 496     -18.795  11.337  23.600  1.00 94.15           C  
ATOM   3917  CD1 LEU A 496     -18.525  10.627  22.275  1.00 94.15           C  
ATOM   3918  CD2 LEU A 496     -20.020  10.689  24.251  1.00 94.15           C  
ATOM   3919  N   LYS A 497     -16.769  11.250  27.913  1.00 92.61           N  
ATOM   3920  CA  LYS A 497     -15.767  10.983  28.957  1.00 92.61           C  
ATOM   3921  C   LYS A 497     -14.985   9.699  28.710  1.00 92.61           C  
ATOM   3922  CB  LYS A 497     -16.438  10.906  30.333  1.00 92.61           C  
ATOM   3923  O   LYS A 497     -13.828   9.618  29.100  1.00 92.61           O  
ATOM   3924  CG  LYS A 497     -17.075  12.230  30.771  1.00 92.61           C  
ATOM   3925  CD  LYS A 497     -17.697  12.048  32.159  1.00 92.61           C  
ATOM   3926  CE  LYS A 497     -18.356  13.345  32.630  1.00 92.61           C  
ATOM   3927  NZ  LYS A 497     -19.038  13.140  33.931  1.00 92.61           N  
ATOM   3928  N   ASN A 498     -15.631   8.694  28.120  1.00 93.30           N  
ATOM   3929  CA  ASN A 498     -14.992   7.425  27.808  1.00 93.30           C  
ATOM   3930  C   ASN A 498     -14.116   7.598  26.548  1.00 93.30           C  
ATOM   3931  CB  ASN A 498     -16.066   6.336  27.659  1.00 93.30           C  
ATOM   3932  O   ASN A 498     -14.655   7.968  25.499  1.00 93.30           O  
ATOM   3933  CG  ASN A 498     -15.434   4.975  27.435  1.00 93.30           C  
ATOM   3934  ND2 ASN A 498     -15.675   4.015  28.293  1.00 93.30           N  
ATOM   3935  OD1 ASN A 498     -14.646   4.780  26.528  1.00 93.30           O  
ATOM   3936  N   PRO A 499     -12.797   7.330  26.618  1.00 96.01           N  
ATOM   3937  CA  PRO A 499     -11.902   7.501  25.475  1.00 96.01           C  
ATOM   3938  C   PRO A 499     -12.261   6.628  24.267  1.00 96.01           C  
ATOM   3939  CB  PRO A 499     -10.501   7.164  25.996  1.00 96.01           C  
ATOM   3940  O   PRO A 499     -12.114   7.081  23.135  1.00 96.01           O  
ATOM   3941  CG  PRO A 499     -10.593   7.449  27.491  1.00 96.01           C  
ATOM   3942  CD  PRO A 499     -12.022   7.034  27.818  1.00 96.01           C  
ATOM   3943  N   GLN A 500     -12.770   5.410  24.485  1.00 95.23           N  
ATOM   3944  CA  GLN A 500     -13.178   4.502  23.409  1.00 95.23           C  
ATOM   3945  C   GLN A 500     -14.424   5.023  22.683  1.00 95.23           C  
ATOM   3946  CB  GLN A 500     -13.407   3.077  23.946  1.00 95.23           C  
ATOM   3947  O   GLN A 500     -14.455   5.079  21.453  1.00 95.23           O  
ATOM   3948  CG  GLN A 500     -12.103   2.402  24.401  1.00 95.23           C  
ATOM   3949  CD  GLN A 500     -11.115   2.200  23.254  1.00 95.23           C  
ATOM   3950  NE2 GLN A 500      -9.831   2.248  23.521  1.00 95.23           N  
ATOM   3951  OE1 GLN A 500     -11.484   2.006  22.105  1.00 95.23           O  
ATOM   3952  N   ASP A 501     -15.433   5.479  23.423  1.00 94.37           N  
ATOM   3953  CA  ASP A 501     -16.642   6.066  22.828  1.00 94.37           C  
ATOM   3954  C   ASP A 501     -16.301   7.325  22.020  1.00 94.37           C  
ATOM   3955  CB  ASP A 501     -17.653   6.443  23.918  1.00 94.37           C  
ATOM   3956  O   ASP A 501     -16.799   7.525  20.907  1.00 94.37           O  
ATOM   3957  CG  ASP A 501     -18.186   5.267  24.739  1.00 94.37           C  
ATOM   3958  OD1 ASP A 501     -17.922   4.102  24.375  1.00 94.37           O  
ATOM   3959  OD2 ASP A 501     -18.859   5.572  25.750  1.00 94.37           O  
ATOM   3960  N   TYR A 502     -15.413   8.157  22.576  1.00 98.08           N  
ATOM   3961  CA  TYR A 502     -14.908   9.360  21.929  1.00 98.08           C  
ATOM   3962  C   TYR A 502     -14.164   9.033  20.631  1.00 98.08           C  
ATOM   3963  CB  TYR A 502     -14.008  10.134  22.903  1.00 98.08           C  
ATOM   3964  O   TYR A 502     -14.528   9.552  19.572  1.00 98.08           O  
ATOM   3965  CG  TYR A 502     -13.340  11.321  22.242  1.00 98.08           C  
ATOM   3966  CD1 TYR A 502     -12.076  11.171  21.642  1.00 98.08           C  
ATOM   3967  CD2 TYR A 502     -14.014  12.551  22.162  1.00 98.08           C  
ATOM   3968  CE1 TYR A 502     -11.505  12.243  20.936  1.00 98.08           C  
ATOM   3969  CE2 TYR A 502     -13.429  13.637  21.486  1.00 98.08           C  
ATOM   3970  OH  TYR A 502     -11.615  14.551  20.243  1.00 98.08           O  
ATOM   3971  CZ  TYR A 502     -12.171  13.487  20.874  1.00 98.08           C  
ATOM   3972  N   ILE A 503     -13.146   8.164  20.681  1.00 98.18           N  
ATOM   3973  CA  ILE A 503     -12.283   7.905  19.523  1.00 98.18           C  
ATOM   3974  C   ILE A 503     -13.050   7.226  18.391  1.00 98.18           C  
ATOM   3975  CB  ILE A 503     -11.007   7.125  19.916  1.00 98.18           C  
ATOM   3976  O   ILE A 503     -12.834   7.562  17.231  1.00 98.18           O  
ATOM   3977  CG1 ILE A 503      -9.941   7.137  18.804  1.00 98.18           C  
ATOM   3978  CG2 ILE A 503     -11.288   5.658  20.264  1.00 98.18           C  
ATOM   3979  CD1 ILE A 503      -9.368   8.523  18.509  1.00 98.18           C  
ATOM   3980  N   ASN A 504     -14.007   6.351  18.711  1.00 96.52           N  
ATOM   3981  CA  ASN A 504     -14.864   5.707  17.717  1.00 96.52           C  
ATOM   3982  C   ASN A 504     -15.775   6.707  16.983  1.00 96.52           C  
ATOM   3983  CB  ASN A 504     -15.687   4.614  18.419  1.00 96.52           C  
ATOM   3984  O   ASN A 504     -16.172   6.446  15.848  1.00 96.52           O  
ATOM   3985  CG  ASN A 504     -14.859   3.399  18.807  1.00 96.52           C  
ATOM   3986  ND2 ASN A 504     -15.214   2.735  19.880  1.00 96.52           N  
ATOM   3987  OD1 ASN A 504     -13.924   2.999  18.129  1.00 96.52           O  
ATOM   3988  N   CYS A 505     -16.103   7.847  17.601  1.00 97.80           N  
ATOM   3989  CA  CYS A 505     -16.774   8.956  16.922  1.00 97.80           C  
ATOM   3990  C   CYS A 505     -15.773   9.818  16.145  1.00 97.80           C  
ATOM   3991  CB  CYS A 505     -17.543   9.811  17.936  1.00 97.80           C  
ATOM   3992  O   CYS A 505     -15.991  10.104  14.969  1.00 97.80           O  
ATOM   3993  SG  CYS A 505     -18.881   8.853  18.688  1.00 97.80           S  
ATOM   3994  N   ALA A 506     -14.674  10.225  16.782  1.00 98.34           N  
ATOM   3995  CA  ALA A 506     -13.681  11.112  16.182  1.00 98.34           C  
ATOM   3996  C   ALA A 506     -13.048  10.511  14.913  1.00 98.34           C  
ATOM   3997  CB  ALA A 506     -12.623  11.436  17.240  1.00 98.34           C  
ATOM   3998  O   ALA A 506     -12.870  11.220  13.925  1.00 98.34           O  
ATOM   3999  N   GLU A 507     -12.780   9.203  14.907  1.00 97.83           N  
ATOM   4000  CA  GLU A 507     -12.253   8.458  13.757  1.00 97.83           C  
ATOM   4001  C   GLU A 507     -13.168   8.534  12.531  1.00 97.83           C  
ATOM   4002  CB  GLU A 507     -11.987   7.010  14.206  1.00 97.83           C  
ATOM   4003  O   GLU A 507     -12.685   8.640  11.404  1.00 97.83           O  
ATOM   4004  CG  GLU A 507     -11.470   6.053  13.117  1.00 97.83           C  
ATOM   4005  CD  GLU A 507     -12.565   5.417  12.244  1.00 97.83           C  
ATOM   4006  OE1 GLU A 507     -12.257   5.102  11.073  1.00 97.83           O  
ATOM   4007  OE2 GLU A 507     -13.717   5.263  12.702  1.00 97.83           O  
ATOM   4008  N   VAL A 508     -14.484   8.549  12.726  1.00 97.56           N  
ATOM   4009  CA  VAL A 508     -15.454   8.711  11.638  1.00 97.56           C  
ATOM   4010  C   VAL A 508     -15.566  10.178  11.223  1.00 97.56           C  
ATOM   4011  CB  VAL A 508     -16.810   8.122  12.058  1.00 97.56           C  
ATOM   4012  O   VAL A 508     -15.463  10.510  10.045  1.00 97.56           O  
ATOM   4013  CG1 VAL A 508     -17.878   8.372  11.000  1.00 97.56           C  
ATOM   4014  CG2 VAL A 508     -16.706   6.607  12.272  1.00 97.56           C  
ATOM   4015  N   TRP A 509     -15.737  11.078  12.189  1.00 97.83           N  
ATOM   4016  CA  TRP A 509     -16.011  12.492  11.926  1.00 97.83           C  
ATOM   4017  C   TRP A 509     -14.806  13.281  11.400  1.00 97.83           C  
ATOM   4018  CB  TRP A 509     -16.584  13.121  13.195  1.00 97.83           C  
ATOM   4019  O   TRP A 509     -14.991  14.321  10.759  1.00 97.83           O  
ATOM   4020  CG  TRP A 509     -18.044  12.879  13.388  1.00 97.83           C  
ATOM   4021  CD1 TRP A 509     -18.614  11.805  13.980  1.00 97.83           C  
ATOM   4022  CD2 TRP A 509     -19.148  13.706  12.918  1.00 97.83           C  
ATOM   4023  CE2 TRP A 509     -20.372  13.071  13.278  1.00 97.83           C  
ATOM   4024  CE3 TRP A 509     -19.235  14.912  12.193  1.00 97.83           C  
ATOM   4025  NE1 TRP A 509     -19.986  11.918  13.918  1.00 97.83           N  
ATOM   4026  CH2 TRP A 509     -21.677  14.803  12.219  1.00 97.83           C  
ATOM   4027  CZ2 TRP A 509     -21.623  13.600  12.941  1.00 97.83           C  
ATOM   4028  CZ3 TRP A 509     -20.486  15.455  11.847  1.00 97.83           C  
ATOM   4029  N   VAL A 510     -13.575  12.800  11.610  1.00 97.56           N  
ATOM   4030  CA  VAL A 510     -12.393  13.422  10.998  1.00 97.56           C  
ATOM   4031  C   VAL A 510     -12.461  13.361   9.474  1.00 97.56           C  
ATOM   4032  CB  VAL A 510     -11.074  12.820  11.521  1.00 97.56           C  
ATOM   4033  O   VAL A 510     -12.052  14.313   8.824  1.00 97.56           O  
ATOM   4034  CG1 VAL A 510     -10.739  11.459  10.903  1.00 97.56           C  
ATOM   4035  CG2 VAL A 510      -9.905  13.775  11.255  1.00 97.56           C  
ATOM   4036  N   GLU A 511     -13.036  12.303   8.896  1.00 96.64           N  
ATOM   4037  CA  GLU A 511     -13.165  12.163   7.443  1.00 96.64           C  
ATOM   4038  C   GLU A 511     -14.090  13.231   6.868  1.00 96.64           C  
ATOM   4039  CB  GLU A 511     -13.680  10.759   7.122  1.00 96.64           C  
ATOM   4040  O   GLU A 511     -13.705  13.961   5.958  1.00 96.64           O  
ATOM   4041  CG  GLU A 511     -13.676  10.469   5.619  1.00 96.64           C  
ATOM   4042  CD  GLU A 511     -13.880   8.978   5.314  1.00 96.64           C  
ATOM   4043  OE1 GLU A 511     -13.671   8.615   4.138  1.00 96.64           O  
ATOM   4044  OE2 GLU A 511     -14.158   8.200   6.260  1.00 96.64           O  
ATOM   4045  N   TYR A 512     -15.264  13.402   7.479  1.00 96.73           N  
ATOM   4046  CA  TYR A 512     -16.189  14.484   7.147  1.00 96.73           C  
ATOM   4047  C   TYR A 512     -15.523  15.865   7.273  1.00 96.73           C  
ATOM   4048  CB  TYR A 512     -17.400  14.373   8.079  1.00 96.73           C  
ATOM   4049  O   TYR A 512     -15.684  16.732   6.411  1.00 96.73           O  
ATOM   4050  CG  TYR A 512     -18.410  15.473   7.860  1.00 96.73           C  
ATOM   4051  CD1 TYR A 512     -18.435  16.597   8.709  1.00 96.73           C  
ATOM   4052  CD2 TYR A 512     -19.292  15.388   6.770  1.00 96.73           C  
ATOM   4053  CE1 TYR A 512     -19.359  17.630   8.474  1.00 96.73           C  
ATOM   4054  CE2 TYR A 512     -20.214  16.421   6.532  1.00 96.73           C  
ATOM   4055  OH  TYR A 512     -21.120  18.551   7.162  1.00 96.73           O  
ATOM   4056  CZ  TYR A 512     -20.246  17.542   7.383  1.00 96.73           C  
ATOM   4057  N   THR A 513     -14.720  16.056   8.325  1.00 97.04           N  
ATOM   4058  CA  THR A 513     -13.974  17.302   8.547  1.00 97.04           C  
ATOM   4059  C   THR A 513     -12.946  17.533   7.434  1.00 97.04           C  
ATOM   4060  CB  THR A 513     -13.296  17.321   9.924  1.00 97.04           C  
ATOM   4061  O   THR A 513     -12.878  18.621   6.866  1.00 97.04           O  
ATOM   4062  CG2 THR A 513     -12.687  18.689  10.265  1.00 97.04           C  
ATOM   4063  OG1 THR A 513     -14.242  17.021  10.928  1.00 97.04           O  
ATOM   4064  N   CYS A 514     -12.182  16.504   7.067  1.00 96.63           N  
ATOM   4065  CA  CYS A 514     -11.191  16.565   5.998  1.00 96.63           C  
ATOM   4066  C   CYS A 514     -11.811  16.787   4.612  1.00 96.63           C  
ATOM   4067  CB  CYS A 514     -10.377  15.265   6.008  1.00 96.63           C  
ATOM   4068  O   CYS A 514     -11.214  17.476   3.790  1.00 96.63           O  
ATOM   4069  SG  CYS A 514      -9.266  15.198   7.442  1.00 96.63           S  
ATOM   4070  N   LYS A 515     -12.996  16.227   4.354  1.00 95.40           N  
ATOM   4071  CA  LYS A 515     -13.683  16.307   3.059  1.00 95.40           C  
ATOM   4072  C   LYS A 515     -14.236  17.701   2.754  1.00 95.40           C  
ATOM   4073  CB  LYS A 515     -14.793  15.244   3.058  1.00 95.40           C  
ATOM   4074  O   LYS A 515     -14.264  18.105   1.594  1.00 95.40           O  
ATOM   4075  CG  LYS A 515     -15.421  15.008   1.678  1.00 95.40           C  
ATOM   4076  CD  LYS A 515     -16.508  13.933   1.798  1.00 95.40           C  
ATOM   4077  CE  LYS A 515     -17.056  13.515   0.432  1.00 95.40           C  
ATOM   4078  NZ  LYS A 515     -18.238  12.634   0.596  1.00 95.40           N  
ATOM   4079  N   HIS A 516     -14.688  18.432   3.774  1.00 95.24           N  
ATOM   4080  CA  HIS A 516     -15.453  19.671   3.579  1.00 95.24           C  
ATOM   4081  C   HIS A 516     -14.808  20.941   4.135  1.00 95.24           C  
ATOM   4082  CB  HIS A 516     -16.845  19.484   4.181  1.00 95.24           C  
ATOM   4083  O   HIS A 516     -15.286  22.035   3.830  1.00 95.24           O  
ATOM   4084  CG  HIS A 516     -17.636  18.400   3.506  1.00 95.24           C  
ATOM   4085  CD2 HIS A 516     -18.176  17.310   4.123  1.00 95.24           C  
ATOM   4086  ND1 HIS A 516     -17.894  18.280   2.158  1.00 95.24           N  
ATOM   4087  CE1 HIS A 516     -18.593  17.148   1.975  1.00 95.24           C  
ATOM   4088  NE2 HIS A 516     -18.806  16.537   3.148  1.00 95.24           N  
ATOM   4089  N   PHE A 517     -13.760  20.826   4.948  1.00 96.00           N  
ATOM   4090  CA  PHE A 517     -13.168  21.967   5.642  1.00 96.00           C  
ATOM   4091  C   PHE A 517     -11.670  22.087   5.392  1.00 96.00           C  
ATOM   4092  CB  PHE A 517     -13.496  21.902   7.137  1.00 96.00           C  
ATOM   4093  O   PHE A 517     -11.051  21.306   4.672  1.00 96.00           O  
ATOM   4094  CG  PHE A 517     -14.974  21.878   7.437  1.00 96.00           C  
ATOM   4095  CD1 PHE A 517     -15.690  23.081   7.569  1.00 96.00           C  
ATOM   4096  CD2 PHE A 517     -15.639  20.648   7.547  1.00 96.00           C  
ATOM   4097  CE1 PHE A 517     -17.067  23.044   7.841  1.00 96.00           C  
ATOM   4098  CE2 PHE A 517     -17.008  20.607   7.837  1.00 96.00           C  
ATOM   4099  CZ  PHE A 517     -17.715  21.806   7.992  1.00 96.00           C  
ATOM   4100  N   THR A 518     -11.081  23.132   5.963  1.00 94.05           N  
ATOM   4101  CA  THR A 518      -9.678  23.460   5.747  1.00 94.05           C  
ATOM   4102  C   THR A 518      -8.793  22.831   6.817  1.00 94.05           C  
ATOM   4103  CB  THR A 518      -9.475  24.980   5.688  1.00 94.05           C  
ATOM   4104  O   THR A 518      -9.251  22.241   7.799  1.00 94.05           O  
ATOM   4105  CG2 THR A 518     -10.421  25.685   4.715  1.00 94.05           C  
ATOM   4106  OG1 THR A 518      -9.576  25.561   6.971  1.00 94.05           O  
ATOM   4107  N   LYS A 519      -7.480  23.043   6.680  1.00 94.31           N  
ATOM   4108  CA  LYS A 519      -6.490  22.654   7.690  1.00 94.31           C  
ATOM   4109  C   LYS A 519      -6.807  23.174   9.099  1.00 94.31           C  
ATOM   4110  CB  LYS A 519      -5.095  23.100   7.226  1.00 94.31           C  
ATOM   4111  O   LYS A 519      -6.351  22.580  10.069  1.00 94.31           O  
ATOM   4112  CG  LYS A 519      -4.808  24.607   7.342  1.00 94.31           C  
ATOM   4113  CD  LYS A 519      -3.360  24.858   6.913  1.00 94.31           C  
ATOM   4114  CE  LYS A 519      -2.937  26.321   7.039  1.00 94.31           C  
ATOM   4115  NZ  LYS A 519      -1.545  26.482   6.550  1.00 94.31           N  
ATOM   4116  N   ARG A 520      -7.565  24.272   9.229  1.00 96.29           N  
ATOM   4117  CA  ARG A 520      -7.922  24.869  10.522  1.00 96.29           C  
ATOM   4118  C   ARG A 520      -8.819  23.940  11.335  1.00 96.29           C  
ATOM   4119  CB  ARG A 520      -8.596  26.226  10.281  1.00 96.29           C  
ATOM   4120  O   ARG A 520      -8.499  23.652  12.483  1.00 96.29           O  
ATOM   4121  CG  ARG A 520      -8.944  26.928  11.599  1.00 96.29           C  
ATOM   4122  CD  ARG A 520      -9.750  28.193  11.315  1.00 96.29           C  
ATOM   4123  NE  ARG A 520     -10.104  28.881  12.569  1.00 96.29           N  
ATOM   4124  NH1 ARG A 520     -11.424  30.488  11.614  1.00 96.29           N  
ATOM   4125  NH2 ARG A 520     -11.143  30.463  13.832  1.00 96.29           N  
ATOM   4126  CZ  ARG A 520     -10.886  29.939  12.666  1.00 96.29           C  
ATOM   4127  N   GLU A 521      -9.912  23.471  10.745  1.00 96.85           N  
ATOM   4128  CA  GLU A 521     -10.883  22.606  11.418  1.00 96.85           C  
ATOM   4129  C   GLU A 521     -10.267  21.236  11.721  1.00 96.85           C  
ATOM   4130  CB  GLU A 521     -12.144  22.465  10.552  1.00 96.85           C  
ATOM   4131  O   GLU A 521     -10.408  20.729  12.833  1.00 96.85           O  
ATOM   4132  CG  GLU A 521     -12.961  23.765  10.404  1.00 96.85           C  
ATOM   4133  CD  GLU A 521     -12.267  24.885   9.601  1.00 96.85           C  
ATOM   4134  OE1 GLU A 521     -12.391  26.062  10.012  1.00 96.85           O  
ATOM   4135  OE2 GLU A 521     -11.545  24.589   8.612  1.00 96.85           O  
ATOM   4136  N   VAL A 522      -9.484  20.690  10.783  1.00 97.09           N  
ATOM   4137  CA  VAL A 522      -8.720  19.452  11.003  1.00 97.09           C  
ATOM   4138  C   VAL A 522      -7.733  19.616  12.159  1.00 97.09           C  
ATOM   4139  CB  VAL A 522      -8.009  19.004   9.713  1.00 97.09           C  
ATOM   4140  O   VAL A 522      -7.675  18.755  13.031  1.00 97.09           O  
ATOM   4141  CG1 VAL A 522      -7.172  17.734   9.919  1.00 97.09           C  
ATOM   4142  CG2 VAL A 522      -9.045  18.709   8.622  1.00 97.09           C  
ATOM   4143  N   ASN A 523      -7.015  20.742  12.243  1.00 97.97           N  
ATOM   4144  CA  ASN A 523      -6.126  21.030  13.372  1.00 97.97           C  
ATOM   4145  C   ASN A 523      -6.878  21.039  14.712  1.00 97.97           C  
ATOM   4146  CB  ASN A 523      -5.428  22.381  13.143  1.00 97.97           C  
ATOM   4147  O   ASN A 523      -6.370  20.514  15.699  1.00 97.97           O  
ATOM   4148  CG  ASN A 523      -4.295  22.615  14.121  1.00 97.97           C  
ATOM   4149  ND2 ASN A 523      -4.327  23.695  14.868  1.00 97.97           N  
ATOM   4150  OD1 ASN A 523      -3.348  21.852  14.195  1.00 97.97           O  
ATOM   4151  N   THR A 524      -8.086  21.613  14.755  1.00 97.73           N  
ATOM   4152  CA  THR A 524      -8.937  21.616  15.955  1.00 97.73           C  
ATOM   4153  C   THR A 524      -9.371  20.207  16.347  1.00 97.73           C  
ATOM   4154  CB  THR A 524     -10.169  22.515  15.756  1.00 97.73           C  
ATOM   4155  O   THR A 524      -9.276  19.862  17.523  1.00 97.73           O  
ATOM   4156  CG2 THR A 524     -11.068  22.577  16.991  1.00 97.73           C  
ATOM   4157  OG1 THR A 524      -9.749  23.840  15.513  1.00 97.73           O  
ATOM   4158  N   VAL A 525      -9.784  19.380  15.383  1.00 97.72           N  
ATOM   4159  CA  VAL A 525     -10.148  17.977  15.631  1.00 97.72           C  
ATOM   4160  C   VAL A 525      -8.948  17.190  16.157  1.00 97.72           C  
ATOM   4161  CB  VAL A 525     -10.749  17.332  14.366  1.00 97.72           C  
ATOM   4162  O   VAL A 525      -9.058  16.543  17.194  1.00 97.72           O  
ATOM   4163  CG1 VAL A 525     -10.887  15.812  14.503  1.00 97.72           C  
ATOM   4164  CG2 VAL A 525     -12.133  17.927  14.076  1.00 97.72           C  
ATOM   4165  N   LEU A 526      -7.776  17.295  15.521  1.00 98.42           N  
ATOM   4166  CA  LEU A 526      -6.564  16.611  15.986  1.00 98.42           C  
ATOM   4167  C   LEU A 526      -6.136  17.081  17.384  1.00 98.42           C  
ATOM   4168  CB  LEU A 526      -5.416  16.807  14.978  1.00 98.42           C  
ATOM   4169  O   LEU A 526      -5.739  16.256  18.205  1.00 98.42           O  
ATOM   4170  CG  LEU A 526      -5.628  16.176  13.587  1.00 98.42           C  
ATOM   4171  CD1 LEU A 526      -4.379  16.424  12.741  1.00 98.42           C  
ATOM   4172  CD2 LEU A 526      -5.890  14.671  13.627  1.00 98.42           C  
ATOM   4173  N   ALA A 527      -6.253  18.381  17.685  1.00 98.48           N  
ATOM   4174  CA  ALA A 527      -5.992  18.916  19.023  1.00 98.48           C  
ATOM   4175  C   ALA A 527      -6.891  18.267  20.083  1.00 98.48           C  
ATOM   4176  CB  ALA A 527      -6.235  20.435  19.034  1.00 98.48           C  
ATOM   4177  O   ALA A 527      -6.425  17.915  21.168  1.00 98.48           O  
ATOM   4178  N   ASP A 528      -8.178  18.128  19.764  1.00 98.26           N  
ATOM   4179  CA  ASP A 528      -9.166  17.549  20.664  1.00 98.26           C  
ATOM   4180  C   ASP A 528      -8.939  16.045  20.852  1.00 98.26           C  
ATOM   4181  CB  ASP A 528     -10.571  17.873  20.142  1.00 98.26           C  
ATOM   4182  O   ASP A 528      -9.019  15.560  21.981  1.00 98.26           O  
ATOM   4183  CG  ASP A 528     -11.628  17.715  21.235  1.00 98.26           C  
ATOM   4184  OD1 ASP A 528     -11.458  18.332  22.311  1.00 98.26           O  
ATOM   4185  OD2 ASP A 528     -12.644  17.025  20.987  1.00 98.26           O  
ATOM   4186  N   VAL A 529      -8.545  15.326  19.793  1.00 98.64           N  
ATOM   4187  CA  VAL A 529      -8.181  13.906  19.902  1.00 98.64           C  
ATOM   4188  C   VAL A 529      -6.970  13.727  20.808  1.00 98.64           C  
ATOM   4189  CB  VAL A 529      -7.961  13.236  18.530  1.00 98.64           C  
ATOM   4190  O   VAL A 529      -7.018  12.921  21.732  1.00 98.64           O  
ATOM   4191  CG1 VAL A 529      -7.521  11.774  18.702  1.00 98.64           C  
ATOM   4192  CG2 VAL A 529      -9.248  13.207  17.698  1.00 98.64           C  
ATOM   4193  N   ILE A 530      -5.913  14.523  20.625  1.00 98.41           N  
ATOM   4194  CA  ILE A 530      -4.740  14.483  21.513  1.00 98.41           C  
ATOM   4195  C   ILE A 530      -5.167  14.713  22.969  1.00 98.41           C  
ATOM   4196  CB  ILE A 530      -3.683  15.514  21.063  1.00 98.41           C  
ATOM   4197  O   ILE A 530      -4.760  13.966  23.858  1.00 98.41           O  
ATOM   4198  CG1 ILE A 530      -3.074  15.115  19.701  1.00 98.41           C  
ATOM   4199  CG2 ILE A 530      -2.559  15.652  22.109  1.00 98.41           C  
ATOM   4200  CD1 ILE A 530      -2.356  16.284  19.021  1.00 98.41           C  
ATOM   4201  N   LYS A 531      -6.020  15.712  23.223  1.00 97.71           N  
ATOM   4202  CA  LYS A 531      -6.522  16.027  24.567  1.00 97.71           C  
ATOM   4203  C   LYS A 531      -7.278  14.861  25.221  1.00 97.71           C  
ATOM   4204  CB  LYS A 531      -7.400  17.280  24.467  1.00 97.71           C  
ATOM   4205  O   LYS A 531      -7.129  14.685  26.426  1.00 97.71           O  
ATOM   4206  CG  LYS A 531      -7.919  17.761  25.828  1.00 97.71           C  
ATOM   4207  CD  LYS A 531      -8.959  18.859  25.609  1.00 97.71           C  
ATOM   4208  CE  LYS A 531      -9.638  19.204  26.933  1.00 97.71           C  
ATOM   4209  NZ  LYS A 531     -10.881  19.966  26.673  1.00 97.71           N  
ATOM   4210  N   HIS A 532      -8.062  14.087  24.468  1.00 97.97           N  
ATOM   4211  CA  HIS A 532      -8.844  12.963  25.007  1.00 97.97           C  
ATOM   4212  C   HIS A 532      -8.048  11.661  25.118  1.00 97.97           C  
ATOM   4213  CB  HIS A 532     -10.095  12.739  24.150  1.00 97.97           C  
ATOM   4214  O   HIS A 532      -8.324  10.860  26.006  1.00 97.97           O  
ATOM   4215  CG  HIS A 532     -11.138  13.803  24.358  1.00 97.97           C  
ATOM   4216  CD2 HIS A 532     -12.254  13.717  25.146  1.00 97.97           C  
ATOM   4217  ND1 HIS A 532     -11.140  15.050  23.784  1.00 97.97           N  
ATOM   4218  CE1 HIS A 532     -12.235  15.701  24.204  1.00 97.97           C  
ATOM   4219  NE2 HIS A 532     -12.927  14.942  25.066  1.00 97.97           N  
ATOM   4220  N   MET A 533      -7.056  11.452  24.249  1.00 97.89           N  
ATOM   4221  CA  MET A 533      -6.317  10.187  24.188  1.00 97.89           C  
ATOM   4222  C   MET A 533      -5.016  10.193  24.997  1.00 97.89           C  
ATOM   4223  CB  MET A 533      -6.068   9.798  22.724  1.00 97.89           C  
ATOM   4224  O   MET A 533      -4.495   9.128  25.316  1.00 97.89           O  
ATOM   4225  CG  MET A 533      -7.354   9.680  21.893  1.00 97.89           C  
ATOM   4226  SD  MET A 533      -8.716   8.738  22.626  1.00 97.89           S  
ATOM   4227  CE  MET A 533      -7.943   7.112  22.763  1.00 97.89           C  
ATOM   4228  N   THR A 534      -4.480  11.370  25.336  1.00 96.52           N  
ATOM   4229  CA  THR A 534      -3.257  11.502  26.151  1.00 96.52           C  
ATOM   4230  C   THR A 534      -3.446  11.124  27.629  1.00 96.52           C  
ATOM   4231  CB  THR A 534      -2.655  12.912  26.036  1.00 96.52           C  
ATOM   4232  O   THR A 534      -2.551  10.462  28.166  1.00 96.52           O  
ATOM   4233  CG2 THR A 534      -1.344  13.083  26.800  1.00 96.52           C  
ATOM   4234  OG1 THR A 534      -2.353  13.205  24.696  1.00 96.52           O  
ATOM   4235  N   PRO A 535      -4.543  11.516  28.318  1.00 95.46           N  
ATOM   4236  CA  PRO A 535      -4.795  11.106  29.699  1.00 95.46           C  
ATOM   4237  C   PRO A 535      -4.754   9.586  29.847  1.00 95.46           C  
ATOM   4238  CB  PRO A 535      -6.168  11.671  30.075  1.00 95.46           C  
ATOM   4239  O   PRO A 535      -5.253   8.863  28.985  1.00 95.46           O  
ATOM   4240  CG  PRO A 535      -6.305  12.877  29.150  1.00 95.46           C  
ATOM   4241  CD  PRO A 535      -5.622  12.386  27.878  1.00 95.46           C  
ATOM   4242  N   ASP A 536      -4.099   9.118  30.910  1.00 93.73           N  
ATOM   4243  CA  ASP A 536      -3.921   7.695  31.233  1.00 93.73           C  
ATOM   4244  C   ASP A 536      -3.339   6.838  30.091  1.00 93.73           C  
ATOM   4245  CB  ASP A 536      -5.221   7.141  31.842  1.00 93.73           C  
ATOM   4246  O   ASP A 536      -3.423   5.615  30.123  1.00 93.73           O  
ATOM   4247  CG  ASP A 536      -5.677   7.990  33.034  1.00 93.73           C  
ATOM   4248  OD1 ASP A 536      -4.800   8.347  33.858  1.00 93.73           O  
ATOM   4249  OD2 ASP A 536      -6.877   8.339  33.089  1.00 93.73           O  
ATOM   4250  N   ARG A 537      -2.713   7.476  29.087  1.00 94.62           N  
ATOM   4251  CA  ARG A 537      -2.198   6.838  27.865  1.00 94.62           C  
ATOM   4252  C   ARG A 537      -3.269   6.041  27.109  1.00 94.62           C  
ATOM   4253  CB  ARG A 537      -0.928   6.014  28.157  1.00 94.62           C  
ATOM   4254  O   ARG A 537      -2.958   5.042  26.467  1.00 94.62           O  
ATOM   4255  CG  ARG A 537       0.162   6.828  28.869  1.00 94.62           C  
ATOM   4256  CD  ARG A 537       1.377   5.964  29.215  1.00 94.62           C  
ATOM   4257  NE  ARG A 537       2.222   5.651  28.044  1.00 94.62           N  
ATOM   4258  NH1 ARG A 537       2.984   3.615  28.789  1.00 94.62           N  
ATOM   4259  NH2 ARG A 537       3.640   4.335  26.837  1.00 94.62           N  
ATOM   4260  CZ  ARG A 537       2.952   4.562  27.904  1.00 94.62           C  
ATOM   4261  N   ALA A 538      -4.512   6.526  27.104  1.00 96.26           N  
ATOM   4262  CA  ALA A 538      -5.637   5.887  26.413  1.00 96.26           C  
ATOM   4263  C   ALA A 538      -5.396   5.632  24.905  1.00 96.26           C  
ATOM   4264  CB  ALA A 538      -6.874   6.765  26.632  1.00 96.26           C  
ATOM   4265  O   ALA A 538      -6.053   4.783  24.294  1.00 96.26           O  
ATOM   4266  N   PHE A 539      -4.449   6.344  24.281  1.00 96.47           N  
ATOM   4267  CA  PHE A 539      -3.993   6.071  22.915  1.00 96.47           C  
ATOM   4268  C   PHE A 539      -3.434   4.649  22.714  1.00 96.47           C  
ATOM   4269  CB  PHE A 539      -2.960   7.127  22.475  1.00 96.47           C  
ATOM   4270  O   PHE A 539      -3.519   4.146  21.594  1.00 96.47           O  
ATOM   4271  CG  PHE A 539      -1.727   7.256  23.349  1.00 96.47           C  
ATOM   4272  CD1 PHE A 539      -1.592   8.349  24.222  1.00 96.47           C  
ATOM   4273  CD2 PHE A 539      -0.694   6.303  23.271  1.00 96.47           C  
ATOM   4274  CE1 PHE A 539      -0.470   8.460  25.058  1.00 96.47           C  
ATOM   4275  CE2 PHE A 539       0.435   6.414  24.099  1.00 96.47           C  
ATOM   4276  CZ  PHE A 539       0.539   7.484  25.005  1.00 96.47           C  
ATOM   4277  N   GLU A 540      -2.893   3.987  23.747  1.00 96.15           N  
ATOM   4278  CA  GLU A 540      -2.286   2.649  23.621  1.00 96.15           C  
ATOM   4279  C   GLU A 540      -3.308   1.582  23.212  1.00 96.15           C  
ATOM   4280  CB  GLU A 540      -1.557   2.233  24.917  1.00 96.15           C  
ATOM   4281  O   GLU A 540      -3.013   0.743  22.357  1.00 96.15           O  
ATOM   4282  CG  GLU A 540      -0.318   3.102  25.173  1.00 96.15           C  
ATOM   4283  CD  GLU A 540       0.639   2.550  26.244  1.00 96.15           C  
ATOM   4284  OE1 GLU A 540       1.865   2.570  25.965  1.00 96.15           O  
ATOM   4285  OE2 GLU A 540       0.224   2.184  27.359  1.00 96.15           O  
ATOM   4286  N   ASP A 541      -4.531   1.682  23.733  1.00 95.39           N  
ATOM   4287  CA  ASP A 541      -5.638   0.775  23.408  1.00 95.39           C  
ATOM   4288  C   ASP A 541      -6.351   1.146  22.096  1.00 95.39           C  
ATOM   4289  CB  ASP A 541      -6.630   0.754  24.580  1.00 95.39           C  
ATOM   4290  O   ASP A 541      -7.236   0.427  21.637  1.00 95.39           O  
ATOM   4291  CG  ASP A 541      -6.014   0.222  25.877  1.00 95.39           C  
ATOM   4292  OD1 ASP A 541      -5.194  -0.721  25.795  1.00 95.39           O  
ATOM   4293  OD2 ASP A 541      -6.396   0.762  26.937  1.00 95.39           O  
ATOM   4294  N   SER A 542      -5.979   2.274  21.478  1.00 97.19           N  
ATOM   4295  CA  SER A 542      -6.712   2.884  20.353  1.00 97.19           C  
ATOM   4296  C   SER A 542      -5.854   3.099  19.103  1.00 97.19           C  
ATOM   4297  CB  SER A 542      -7.362   4.197  20.784  1.00 97.19           C  
ATOM   4298  O   SER A 542      -6.229   3.845  18.194  1.00 97.19           O  
ATOM   4299  OG  SER A 542      -8.069   4.045  21.996  1.00 97.19           O  
ATOM   4300  N   TYR A 543      -4.683   2.460  19.026  1.00 97.71           N  
ATOM   4301  CA  TYR A 543      -3.793   2.572  17.868  1.00 97.71           C  
ATOM   4302  C   TYR A 543      -4.453   2.268  16.513  1.00 97.71           C  
ATOM   4303  CB  TYR A 543      -2.552   1.687  18.051  1.00 97.71           C  
ATOM   4304  O   TYR A 543      -4.111   2.964  15.553  1.00 97.71           O  
ATOM   4305  CG  TYR A 543      -1.512   2.191  19.034  1.00 97.71           C  
ATOM   4306  CD1 TYR A 543      -1.142   3.551  19.060  1.00 97.71           C  
ATOM   4307  CD2 TYR A 543      -0.896   1.287  19.921  1.00 97.71           C  
ATOM   4308  CE1 TYR A 543      -0.171   4.001  19.969  1.00 97.71           C  
ATOM   4309  CE2 TYR A 543       0.089   1.733  20.823  1.00 97.71           C  
ATOM   4310  OH  TYR A 543       1.406   3.539  21.708  1.00 97.71           O  
ATOM   4311  CZ  TYR A 543       0.456   3.094  20.843  1.00 97.71           C  
ATOM   4312  N   PRO A 544      -5.364   1.283  16.368  1.00 97.34           N  
ATOM   4313  CA  PRO A 544      -6.050   1.052  15.097  1.00 97.34           C  
ATOM   4314  C   PRO A 544      -6.860   2.269  14.628  1.00 97.34           C  
ATOM   4315  CB  PRO A 544      -6.939  -0.177  15.326  1.00 97.34           C  
ATOM   4316  O   PRO A 544      -6.739   2.686  13.479  1.00 97.34           O  
ATOM   4317  CG  PRO A 544      -6.235  -0.918  16.461  1.00 97.34           C  
ATOM   4318  CD  PRO A 544      -5.703   0.226  17.315  1.00 97.34           C  
ATOM   4319  N   GLN A 545      -7.627   2.893  15.523  1.00 98.10           N  
ATOM   4320  CA  GLN A 545      -8.444   4.069  15.224  1.00 98.10           C  
ATOM   4321  C   GLN A 545      -7.570   5.288  14.921  1.00 98.10           C  
ATOM   4322  CB  GLN A 545      -9.391   4.385  16.394  1.00 98.10           C  
ATOM   4323  O   GLN A 545      -7.823   6.011  13.960  1.00 98.10           O  
ATOM   4324  CG  GLN A 545     -10.448   3.309  16.697  1.00 98.10           C  
ATOM   4325  CD  GLN A 545      -9.976   2.169  17.602  1.00 98.10           C  
ATOM   4326  NE2 GLN A 545     -10.894   1.431  18.179  1.00 98.10           N  
ATOM   4327  OE1 GLN A 545      -8.796   1.917  17.801  1.00 98.10           O  
ATOM   4328  N   LEU A 546      -6.489   5.489  15.681  1.00 98.41           N  
ATOM   4329  CA  LEU A 546      -5.532   6.569  15.427  1.00 98.41           C  
ATOM   4330  C   LEU A 546      -4.845   6.416  14.058  1.00 98.41           C  
ATOM   4331  CB  LEU A 546      -4.501   6.614  16.568  1.00 98.41           C  
ATOM   4332  O   LEU A 546      -4.657   7.402  13.346  1.00 98.41           O  
ATOM   4333  CG  LEU A 546      -5.072   6.986  17.948  1.00 98.41           C  
ATOM   4334  CD1 LEU A 546      -3.980   6.845  19.004  1.00 98.41           C  
ATOM   4335  CD2 LEU A 546      -5.586   8.422  18.002  1.00 98.41           C  
ATOM   4336  N   GLN A 547      -4.516   5.187  13.649  1.00 98.16           N  
ATOM   4337  CA  GLN A 547      -4.002   4.910  12.303  1.00 98.16           C  
ATOM   4338  C   GLN A 547      -5.036   5.226  11.216  1.00 98.16           C  
ATOM   4339  CB  GLN A 547      -3.592   3.438  12.186  1.00 98.16           C  
ATOM   4340  O   GLN A 547      -4.677   5.792  10.183  1.00 98.16           O  
ATOM   4341  CG  GLN A 547      -2.252   3.135  12.855  1.00 98.16           C  
ATOM   4342  CD  GLN A 547      -1.976   1.645  12.802  1.00 98.16           C  
ATOM   4343  NE2 GLN A 547      -2.140   0.937  13.896  1.00 98.16           N  
ATOM   4344  OE1 GLN A 547      -1.676   1.084  11.762  1.00 98.16           O  
ATOM   4345  N   LEU A 548      -6.311   4.887  11.436  1.00 98.00           N  
ATOM   4346  CA  LEU A 548      -7.394   5.228  10.510  1.00 98.00           C  
ATOM   4347  C   LEU A 548      -7.567   6.744  10.375  1.00 98.00           C  
ATOM   4348  CB  LEU A 548      -8.707   4.556  10.948  1.00 98.00           C  
ATOM   4349  O   LEU A 548      -7.726   7.225   9.256  1.00 98.00           O  
ATOM   4350  CG  LEU A 548      -8.736   3.029  10.766  1.00 98.00           C  
ATOM   4351  CD1 LEU A 548      -9.999   2.455  11.404  1.00 98.00           C  
ATOM   4352  CD2 LEU A 548      -8.709   2.618   9.291  1.00 98.00           C  
ATOM   4353  N   ILE A 549      -7.435   7.503  11.469  1.00 98.64           N  
ATOM   4354  CA  ILE A 549      -7.428   8.973  11.430  1.00 98.64           C  
ATOM   4355  C   ILE A 549      -6.310   9.481  10.515  1.00 98.64           C  
ATOM   4356  CB  ILE A 549      -7.331   9.575  12.852  1.00 98.64           C  
ATOM   4357  O   ILE A 549      -6.584  10.274   9.617  1.00 98.64           O  
ATOM   4358  CG1 ILE A 549      -8.656   9.333  13.606  1.00 98.64           C  
ATOM   4359  CG2 ILE A 549      -6.999  11.080  12.802  1.00 98.64           C  
ATOM   4360  CD1 ILE A 549      -8.629   9.701  15.092  1.00 98.64           C  
ATOM   4361  N   ILE A 550      -5.072   8.995  10.676  1.00 97.97           N  
ATOM   4362  CA  ILE A 550      -3.968   9.399   9.789  1.00 97.97           C  
ATOM   4363  C   ILE A 550      -4.278   9.054   8.334  1.00 97.97           C  
ATOM   4364  CB  ILE A 550      -2.616   8.799  10.234  1.00 97.97           C  
ATOM   4365  O   ILE A 550      -4.138   9.921   7.475  1.00 97.97           O  
ATOM   4366  CG1 ILE A 550      -2.150   9.371  11.589  1.00 97.97           C  
ATOM   4367  CG2 ILE A 550      -1.529   9.032   9.165  1.00 97.97           C  
ATOM   4368  CD1 ILE A 550      -1.940  10.893  11.612  1.00 97.97           C  
ATOM   4369  N   LYS A 551      -4.751   7.832   8.056  1.00 97.60           N  
ATOM   4370  CA  LYS A 551      -5.122   7.401   6.698  1.00 97.60           C  
ATOM   4371  C   LYS A 551      -6.188   8.307   6.077  1.00 97.60           C  
ATOM   4372  CB  LYS A 551      -5.585   5.938   6.711  1.00 97.60           C  
ATOM   4373  O   LYS A 551      -6.051   8.688   4.920  1.00 97.60           O  
ATOM   4374  CG  LYS A 551      -4.399   4.977   6.875  1.00 97.60           C  
ATOM   4375  CD  LYS A 551      -4.869   3.519   6.921  1.00 97.60           C  
ATOM   4376  CE  LYS A 551      -3.643   2.605   7.032  1.00 97.60           C  
ATOM   4377  NZ  LYS A 551      -4.012   1.168   7.083  1.00 97.60           N  
ATOM   4378  N   LYS A 552      -7.206   8.700   6.842  1.00 97.22           N  
ATOM   4379  CA  LYS A 552      -8.277   9.605   6.396  1.00 97.22           C  
ATOM   4380  C   LYS A 552      -7.774  11.022   6.142  1.00 97.22           C  
ATOM   4381  CB  LYS A 552      -9.400   9.595   7.441  1.00 97.22           C  
ATOM   4382  O   LYS A 552      -8.144  11.619   5.133  1.00 97.22           O  
ATOM   4383  CG  LYS A 552     -10.201   8.292   7.350  1.00 97.22           C  
ATOM   4384  CD  LYS A 552     -11.078   8.092   8.586  1.00 97.22           C  
ATOM   4385  CE  LYS A 552     -12.080   6.984   8.269  1.00 97.22           C  
ATOM   4386  NZ  LYS A 552     -13.125   6.893   9.300  1.00 97.22           N  
ATOM   4387  N   VAL A 553      -6.894  11.537   7.005  1.00 97.68           N  
ATOM   4388  CA  VAL A 553      -6.275  12.858   6.830  1.00 97.68           C  
ATOM   4389  C   VAL A 553      -5.423  12.886   5.559  1.00 97.68           C  
ATOM   4390  CB  VAL A 553      -5.470  13.269   8.082  1.00 97.68           C  
ATOM   4391  O   VAL A 553      -5.652  13.735   4.701  1.00 97.68           O  
ATOM   4392  CG1 VAL A 553      -4.665  14.556   7.856  1.00 97.68           C  
ATOM   4393  CG2 VAL A 553      -6.387  13.531   9.285  1.00 97.68           C  
ATOM   4394  N   ILE A 554      -4.496  11.938   5.376  1.00 95.73           N  
ATOM   4395  CA  ILE A 554      -3.605  11.913   4.197  1.00 95.73           C  
ATOM   4396  C   ILE A 554      -4.338  11.555   2.894  1.00 95.73           C  
ATOM   4397  CB  ILE A 554      -2.376  10.999   4.419  1.00 95.73           C  
ATOM   4398  O   ILE A 554      -3.888  11.937   1.816  1.00 95.73           O  
ATOM   4399  CG1 ILE A 554      -2.771   9.506   4.465  1.00 95.73           C  
ATOM   4400  CG2 ILE A 554      -1.584  11.464   5.655  1.00 95.73           C  
ATOM   4401  CD1 ILE A 554      -1.649   8.540   4.860  1.00 95.73           C  
ATOM   4402  N   ALA A 555      -5.483  10.867   2.977  1.00 94.77           N  
ATOM   4403  CA  ALA A 555      -6.336  10.595   1.821  1.00 94.77           C  
ATOM   4404  C   ALA A 555      -7.006  11.856   1.249  1.00 94.77           C  
ATOM   4405  CB  ALA A 555      -7.389   9.549   2.206  1.00 94.77           C  
ATOM   4406  O   ALA A 555      -7.388  11.841   0.085  1.00 94.77           O  
ATOM   4407  N   HIS A 556      -7.130  12.931   2.034  1.00 93.53           N  
ATOM   4408  CA  HIS A 556      -7.747  14.192   1.603  1.00 93.53           C  
ATOM   4409  C   HIS A 556      -6.735  15.349   1.506  1.00 93.53           C  
ATOM   4410  CB  HIS A 556      -8.885  14.527   2.573  1.00 93.53           C  
ATOM   4411  O   HIS A 556      -6.902  16.257   0.694  1.00 93.53           O  
ATOM   4412  CG  HIS A 556     -10.037  13.550   2.522  1.00 93.53           C  
ATOM   4413  CD2 HIS A 556     -11.149  13.645   1.730  1.00 93.53           C  
ATOM   4414  ND1 HIS A 556     -10.159  12.385   3.247  1.00 93.53           N  
ATOM   4415  CE1 HIS A 556     -11.310  11.788   2.888  1.00 93.53           C  
ATOM   4416  NE2 HIS A 556     -11.952  12.527   1.969  1.00 93.53           N  
ATOM   4417  N   PHE A 557      -5.663  15.324   2.305  1.00 92.89           N  
ATOM   4418  CA  PHE A 557      -4.608  16.340   2.309  1.00 92.89           C  
ATOM   4419  C   PHE A 557      -3.410  15.874   1.480  1.00 92.89           C  
ATOM   4420  CB  PHE A 557      -4.218  16.708   3.749  1.00 92.89           C  
ATOM   4421  O   PHE A 557      -2.452  15.309   2.001  1.00 92.89           O  
ATOM   4422  CG  PHE A 557      -5.227  17.608   4.434  1.00 92.89           C  
ATOM   4423  CD1 PHE A 557      -4.922  18.963   4.661  1.00 92.89           C  
ATOM   4424  CD2 PHE A 557      -6.495  17.112   4.788  1.00 92.89           C  
ATOM   4425  CE1 PHE A 557      -5.885  19.818   5.225  1.00 92.89           C  
ATOM   4426  CE2 PHE A 557      -7.463  17.974   5.322  1.00 92.89           C  
ATOM   4427  CZ  PHE A 557      -7.160  19.326   5.549  1.00 92.89           C  
ATOM   4428  N   HIS A 558      -3.469  16.133   0.174  1.00 92.32           N  
ATOM   4429  CA  HIS A 558      -2.411  15.756  -0.771  1.00 92.32           C  
ATOM   4430  C   HIS A 558      -1.237  16.743  -0.823  1.00 92.32           C  
ATOM   4431  CB  HIS A 558      -3.043  15.604  -2.155  1.00 92.32           C  
ATOM   4432  O   HIS A 558      -0.152  16.378  -1.268  1.00 92.32           O  
ATOM   4433  CG  HIS A 558      -4.151  14.586  -2.199  1.00 92.32           C  
ATOM   4434  CD2 HIS A 558      -5.321  14.697  -2.899  1.00 92.32           C  
ATOM   4435  ND1 HIS A 558      -4.179  13.369  -1.554  1.00 92.32           N  
ATOM   4436  CE1 HIS A 558      -5.325  12.756  -1.880  1.00 92.32           C  
ATOM   4437  NE2 HIS A 558      -6.046  13.520  -2.716  1.00 92.32           N  
ATOM   4438  N   ASP A 559      -1.443  17.986  -0.378  1.00 90.53           N  
ATOM   4439  CA  ASP A 559      -0.383  18.989  -0.264  1.00 90.53           C  
ATOM   4440  C   ASP A 559       0.329  18.837   1.088  1.00 90.53           C  
ATOM   4441  CB  ASP A 559      -0.967  20.392  -0.492  1.00 90.53           C  
ATOM   4442  O   ASP A 559      -0.214  19.168   2.148  1.00 90.53           O  
ATOM   4443  CG  ASP A 559       0.089  21.506  -0.471  1.00 90.53           C  
ATOM   4444  OD1 ASP A 559       1.150  21.318   0.171  1.00 90.53           O  
ATOM   4445  OD2 ASP A 559      -0.203  22.580  -1.036  1.00 90.53           O  
ATOM   4446  N   PHE A 560       1.564  18.337   1.049  1.00 91.39           N  
ATOM   4447  CA  PHE A 560       2.360  18.081   2.247  1.00 91.39           C  
ATOM   4448  C   PHE A 560       2.875  19.359   2.925  1.00 91.39           C  
ATOM   4449  CB  PHE A 560       3.490  17.096   1.922  1.00 91.39           C  
ATOM   4450  O   PHE A 560       3.090  19.337   4.138  1.00 91.39           O  
ATOM   4451  CG  PHE A 560       3.035  15.648   1.955  1.00 91.39           C  
ATOM   4452  CD1 PHE A 560       3.398  14.823   3.034  1.00 91.39           C  
ATOM   4453  CD2 PHE A 560       2.224  15.124   0.931  1.00 91.39           C  
ATOM   4454  CE1 PHE A 560       2.974  13.487   3.086  1.00 91.39           C  
ATOM   4455  CE2 PHE A 560       1.768  13.795   1.000  1.00 91.39           C  
ATOM   4456  CZ  PHE A 560       2.145  12.975   2.078  1.00 91.39           C  
ATOM   4457  N   SER A 561       3.008  20.484   2.211  1.00 87.58           N  
ATOM   4458  CA  SER A 561       3.301  21.780   2.845  1.00 87.58           C  
ATOM   4459  C   SER A 561       2.110  22.209   3.701  1.00 87.58           C  
ATOM   4460  CB  SER A 561       3.590  22.882   1.812  1.00 87.58           C  
ATOM   4461  O   SER A 561       2.276  22.664   4.833  1.00 87.58           O  
ATOM   4462  OG  SER A 561       4.860  22.749   1.207  1.00 87.58           O  
ATOM   4463  N   VAL A 562       0.887  22.012   3.199  1.00 90.51           N  
ATOM   4464  CA  VAL A 562      -0.343  22.271   3.961  1.00 90.51           C  
ATOM   4465  C   VAL A 562      -0.464  21.299   5.134  1.00 90.51           C  
ATOM   4466  CB  VAL A 562      -1.580  22.223   3.046  1.00 90.51           C  
ATOM   4467  O   VAL A 562      -0.703  21.756   6.253  1.00 90.51           O  
ATOM   4468  CG1 VAL A 562      -2.908  22.364   3.800  1.00 90.51           C  
ATOM   4469  CG2 VAL A 562      -1.530  23.378   2.038  1.00 90.51           C  
ATOM   4470  N   LEU A 563      -0.252  19.999   4.914  1.00 93.17           N  
ATOM   4471  CA  LEU A 563      -0.356  18.968   5.950  1.00 93.17           C  
ATOM   4472  C   LEU A 563       0.626  19.203   7.104  1.00 93.17           C  
ATOM   4473  CB  LEU A 563      -0.131  17.588   5.311  1.00 93.17           C  
ATOM   4474  O   LEU A 563       0.204  19.258   8.254  1.00 93.17           O  
ATOM   4475  CG  LEU A 563      -0.251  16.406   6.290  1.00 93.17           C  
ATOM   4476  CD1 LEU A 563      -1.650  16.300   6.894  1.00 93.17           C  
ATOM   4477  CD2 LEU A 563       0.071  15.107   5.555  1.00 93.17           C  
ATOM   4478  N   PHE A 564       1.915  19.411   6.824  1.00 91.34           N  
ATOM   4479  CA  PHE A 564       2.902  19.662   7.882  1.00 91.34           C  
ATOM   4480  C   PHE A 564       2.783  21.053   8.513  1.00 91.34           C  
ATOM   4481  CB  PHE A 564       4.322  19.405   7.368  1.00 91.34           C  
ATOM   4482  O   PHE A 564       3.315  21.275   9.597  1.00 91.34           O  
ATOM   4483  CG  PHE A 564       4.632  17.950   7.087  1.00 91.34           C  
ATOM   4484  CD1 PHE A 564       4.455  16.981   8.094  1.00 91.34           C  
ATOM   4485  CD2 PHE A 564       5.152  17.569   5.839  1.00 91.34           C  
ATOM   4486  CE1 PHE A 564       4.764  15.634   7.842  1.00 91.34           C  
ATOM   4487  CE2 PHE A 564       5.489  16.228   5.598  1.00 91.34           C  
ATOM   4488  CZ  PHE A 564       5.273  15.256   6.590  1.00 91.34           C  
ATOM   4489  N   SER A 565       2.039  21.976   7.894  1.00 90.40           N  
ATOM   4490  CA  SER A 565       1.657  23.238   8.540  1.00 90.40           C  
ATOM   4491  C   SER A 565       0.505  23.097   9.548  1.00 90.40           C  
ATOM   4492  CB  SER A 565       1.356  24.321   7.499  1.00 90.40           C  
ATOM   4493  O   SER A 565       0.172  24.070  10.224  1.00 90.40           O  
ATOM   4494  OG  SER A 565       0.059  24.199   6.935  1.00 90.40           O  
ATOM   4495  N   VAL A 566      -0.129  21.921   9.652  1.00 94.04           N  
ATOM   4496  CA  VAL A 566      -1.109  21.614  10.703  1.00 94.04           C  
ATOM   4497  C   VAL A 566      -0.353  21.419  12.016  1.00 94.04           C  
ATOM   4498  CB  VAL A 566      -1.942  20.364  10.349  1.00 94.04           C  
ATOM   4499  O   VAL A 566       0.261  20.379  12.245  1.00 94.04           O  
ATOM   4500  CG1 VAL A 566      -2.935  19.984  11.452  1.00 94.04           C  
ATOM   4501  CG2 VAL A 566      -2.778  20.577   9.085  1.00 94.04           C  
ATOM   4502  N   GLU A 567      -0.411  22.420  12.895  1.00 94.71           N  
ATOM   4503  CA  GLU A 567       0.362  22.481  14.147  1.00 94.71           C  
ATOM   4504  C   GLU A 567       0.259  21.219  15.017  1.00 94.71           C  
ATOM   4505  CB  GLU A 567      -0.148  23.652  14.997  1.00 94.71           C  
ATOM   4506  O   GLU A 567       1.215  20.851  15.698  1.00 94.71           O  
ATOM   4507  CG  GLU A 567       0.054  25.037  14.365  1.00 94.71           C  
ATOM   4508  CD  GLU A 567      -0.514  26.163  15.247  1.00 94.71           C  
ATOM   4509  OE1 GLU A 567      -0.358  27.337  14.846  1.00 94.71           O  
ATOM   4510  OE2 GLU A 567      -1.141  25.847  16.289  1.00 94.71           O  
ATOM   4511  N   LYS A 568      -0.903  20.557  15.020  1.00 96.92           N  
ATOM   4512  CA  LYS A 568      -1.172  19.359  15.825  1.00 96.92           C  
ATOM   4513  C   LYS A 568      -0.929  18.044  15.095  1.00 96.92           C  
ATOM   4514  CB  LYS A 568      -2.585  19.440  16.426  1.00 96.92           C  
ATOM   4515  O   LYS A 568      -1.070  17.002  15.720  1.00 96.92           O  
ATOM   4516  CG  LYS A 568      -2.776  20.669  17.325  1.00 96.92           C  
ATOM   4517  CD  LYS A 568      -1.830  20.700  18.531  1.00 96.92           C  
ATOM   4518  CE  LYS A 568      -2.089  21.967  19.346  1.00 96.92           C  
ATOM   4519  NZ  LYS A 568      -1.073  22.120  20.415  1.00 96.92           N  
ATOM   4520  N   PHE A 569      -0.514  18.064  13.829  1.00 95.87           N  
ATOM   4521  CA  PHE A 569      -0.251  16.838  13.077  1.00 95.87           C  
ATOM   4522  C   PHE A 569       0.971  16.079  13.609  1.00 95.87           C  
ATOM   4523  CB  PHE A 569      -0.129  17.162  11.587  1.00 95.87           C  
ATOM   4524  O   PHE A 569       0.847  14.907  13.944  1.00 95.87           O  
ATOM   4525  CG  PHE A 569       0.048  15.938  10.718  1.00 95.87           C  
ATOM   4526  CD1 PHE A 569       1.301  15.636  10.153  1.00 95.87           C  
ATOM   4527  CD2 PHE A 569      -1.049  15.088  10.486  1.00 95.87           C  
ATOM   4528  CE1 PHE A 569       1.452  14.487   9.357  1.00 95.87           C  
ATOM   4529  CE2 PHE A 569      -0.895  13.937   9.695  1.00 95.87           C  
ATOM   4530  CZ  PHE A 569       0.357  13.636   9.131  1.00 95.87           C  
ATOM   4531  N   LEU A 570       2.125  16.736  13.774  1.00 92.70           N  
ATOM   4532  CA  LEU A 570       3.311  16.079  14.348  1.00 92.70           C  
ATOM   4533  C   LEU A 570       3.093  15.646  15.815  1.00 92.70           C  
ATOM   4534  CB  LEU A 570       4.582  16.932  14.161  1.00 92.70           C  
ATOM   4535  O   LEU A 570       3.335  14.477  16.104  1.00 92.70           O  
ATOM   4536  CG  LEU A 570       4.981  17.221  12.704  1.00 92.70           C  
ATOM   4537  CD1 LEU A 570       6.236  18.093  12.692  1.00 92.70           C  
ATOM   4538  CD2 LEU A 570       5.267  15.949  11.905  1.00 92.70           C  
ATOM   4539  N   PRO A 571       2.521  16.485  16.709  1.00 95.30           N  
ATOM   4540  CA  PRO A 571       2.136  16.040  18.052  1.00 95.30           C  
ATOM   4541  C   PRO A 571       1.165  14.851  18.077  1.00 95.30           C  
ATOM   4542  CB  PRO A 571       1.495  17.262  18.712  1.00 95.30           C  
ATOM   4543  O   PRO A 571       1.189  14.056  19.012  1.00 95.30           O  
ATOM   4544  CG  PRO A 571       2.194  18.433  18.034  1.00 95.30           C  
ATOM   4545  CD  PRO A 571       2.362  17.932  16.605  1.00 95.30           C  
ATOM   4546  N   PHE A 572       0.299  14.711  17.067  1.00 97.43           N  
ATOM   4547  CA  PHE A 572      -0.559  13.534  16.939  1.00 97.43           C  
ATOM   4548  C   PHE A 572       0.270  12.283  16.624  1.00 97.43           C  
ATOM   4549  CB  PHE A 572      -1.630  13.786  15.868  1.00 97.43           C  
ATOM   4550  O   PHE A 572       0.025  11.226  17.203  1.00 97.43           O  
ATOM   4551  CG  PHE A 572      -2.687  12.710  15.774  1.00 97.43           C  
ATOM   4552  CD1 PHE A 572      -2.399  11.483  15.147  1.00 97.43           C  
ATOM   4553  CD2 PHE A 572      -3.971  12.942  16.295  1.00 97.43           C  
ATOM   4554  CE1 PHE A 572      -3.390  10.495  15.035  1.00 97.43           C  
ATOM   4555  CE2 PHE A 572      -4.968  11.963  16.159  1.00 97.43           C  
ATOM   4556  CZ  PHE A 572      -4.679  10.741  15.531  1.00 97.43           C  
ATOM   4557  N   LEU A 573       1.269  12.393  15.739  1.00 94.96           N  
ATOM   4558  CA  LEU A 573       2.176  11.286  15.421  1.00 94.96           C  
ATOM   4559  C   LEU A 573       2.998  10.837  16.638  1.00 94.96           C  
ATOM   4560  CB  LEU A 573       3.111  11.655  14.253  1.00 94.96           C  
ATOM   4561  O   LEU A 573       3.265   9.643  16.787  1.00 94.96           O  
ATOM   4562  CG  LEU A 573       2.422  11.953  12.911  1.00 94.96           C  
ATOM   4563  CD1 LEU A 573       3.478  12.280  11.856  1.00 94.96           C  
ATOM   4564  CD2 LEU A 573       1.599  10.770  12.404  1.00 94.96           C  
ATOM   4565  N   ASP A 574       3.333  11.758  17.543  1.00 93.38           N  
ATOM   4566  CA  ASP A 574       4.074  11.451  18.772  1.00 93.38           C  
ATOM   4567  C   ASP A 574       3.310  10.505  19.721  1.00 93.38           C  
ATOM   4568  CB  ASP A 574       4.458  12.752  19.498  1.00 93.38           C  
ATOM   4569  O   ASP A 574       3.934   9.812  20.532  1.00 93.38           O  
ATOM   4570  CG  ASP A 574       5.476  13.609  18.738  1.00 93.38           C  
ATOM   4571  OD1 ASP A 574       6.310  13.020  18.014  1.00 93.38           O  
ATOM   4572  OD2 ASP A 574       5.446  14.845  18.939  1.00 93.38           O  
ATOM   4573  N   MET A 575       1.978  10.398  19.591  1.00 95.86           N  
ATOM   4574  CA  MET A 575       1.175   9.429  20.350  1.00 95.86           C  
ATOM   4575  C   MET A 575       1.473   7.973  19.965  1.00 95.86           C  
ATOM   4576  CB  MET A 575      -0.330   9.688  20.178  1.00 95.86           C  
ATOM   4577  O   MET A 575       1.273   7.077  20.782  1.00 95.86           O  
ATOM   4578  CG  MET A 575      -0.783  11.059  20.693  1.00 95.86           C  
ATOM   4579  SD  MET A 575      -2.587  11.238  20.840  1.00 95.86           S  
ATOM   4580  CE  MET A 575      -3.076  11.030  19.109  1.00 95.86           C  
ATOM   4581  N   PHE A 576       1.976   7.697  18.754  1.00 96.42           N  
ATOM   4582  CA  PHE A 576       2.364   6.341  18.348  1.00 96.42           C  
ATOM   4583  C   PHE A 576       3.681   5.948  19.014  1.00 96.42           C  
ATOM   4584  CB  PHE A 576       2.446   6.222  16.821  1.00 96.42           C  
ATOM   4585  O   PHE A 576       4.747   6.133  18.438  1.00 96.42           O  
ATOM   4586  CG  PHE A 576       1.135   6.479  16.114  1.00 96.42           C  
ATOM   4587  CD1 PHE A 576       0.071   5.568  16.239  1.00 96.42           C  
ATOM   4588  CD2 PHE A 576       0.976   7.636  15.335  1.00 96.42           C  
ATOM   4589  CE1 PHE A 576      -1.142   5.805  15.570  1.00 96.42           C  
ATOM   4590  CE2 PHE A 576      -0.247   7.893  14.694  1.00 96.42           C  
ATOM   4591  CZ  PHE A 576      -1.300   6.971  14.800  1.00 96.42           C  
ATOM   4592  N   GLN A 577       3.634   5.427  20.238  1.00 94.10           N  
ATOM   4593  CA  GLN A 577       4.841   5.109  21.014  1.00 94.10           C  
ATOM   4594  C   GLN A 577       5.361   3.690  20.759  1.00 94.10           C  
ATOM   4595  CB  GLN A 577       4.566   5.359  22.502  1.00 94.10           C  
ATOM   4596  O   GLN A 577       6.557   3.436  20.887  1.00 94.10           O  
ATOM   4597  CG  GLN A 577       4.289   6.851  22.755  1.00 94.10           C  
ATOM   4598  CD  GLN A 577       4.044   7.193  24.215  1.00 94.10           C  
ATOM   4599  NE2 GLN A 577       3.757   8.438  24.514  1.00 94.10           N  
ATOM   4600  OE1 GLN A 577       4.106   6.374  25.115  1.00 94.10           O  
ATOM   4601  N   LYS A 578       4.484   2.765  20.353  1.00 93.82           N  
ATOM   4602  CA  LYS A 578       4.872   1.406  19.960  1.00 93.82           C  
ATOM   4603  C   LYS A 578       5.567   1.432  18.595  1.00 93.82           C  
ATOM   4604  CB  LYS A 578       3.628   0.504  19.992  1.00 93.82           C  
ATOM   4605  O   LYS A 578       4.934   1.766  17.596  1.00 93.82           O  
ATOM   4606  CG  LYS A 578       3.976  -0.975  19.770  1.00 93.82           C  
ATOM   4607  CD  LYS A 578       2.725  -1.855  19.898  1.00 93.82           C  
ATOM   4608  CE  LYS A 578       3.063  -3.333  19.658  1.00 93.82           C  
ATOM   4609  NZ  LYS A 578       1.860  -4.193  19.796  1.00 93.82           N  
ATOM   4610  N   GLU A 579       6.835   1.020  18.548  1.00 92.23           N  
ATOM   4611  CA  GLU A 579       7.698   1.093  17.355  1.00 92.23           C  
ATOM   4612  C   GLU A 579       7.046   0.495  16.101  1.00 92.23           C  
ATOM   4613  CB  GLU A 579       9.022   0.389  17.672  1.00 92.23           C  
ATOM   4614  O   GLU A 579       6.893   1.193  15.103  1.00 92.23           O  
ATOM   4615  CG  GLU A 579      10.046   0.506  16.533  1.00 92.23           C  
ATOM   4616  CD  GLU A 579      11.370  -0.200  16.858  1.00 92.23           C  
ATOM   4617  OE1 GLU A 579      12.247  -0.179  15.971  1.00 92.23           O  
ATOM   4618  OE2 GLU A 579      11.474  -0.769  17.970  1.00 92.23           O  
ATOM   4619  N   SER A 580       6.562  -0.750  16.184  1.00 92.68           N  
ATOM   4620  CA  SER A 580       5.847  -1.409  15.073  1.00 92.68           C  
ATOM   4621  C   SER A 580       4.702  -0.566  14.494  1.00 92.68           C  
ATOM   4622  CB  SER A 580       5.297  -2.774  15.511  1.00 92.68           C  
ATOM   4623  O   SER A 580       4.566  -0.467  13.282  1.00 92.68           O  
ATOM   4624  OG  SER A 580       4.542  -2.657  16.709  1.00 92.68           O  
ATOM   4625  N   VAL A 581       3.909   0.096  15.341  1.00 96.00           N  
ATOM   4626  CA  VAL A 581       2.791   0.940  14.892  1.00 96.00           C  
ATOM   4627  C   VAL A 581       3.306   2.230  14.262  1.00 96.00           C  
ATOM   4628  CB  VAL A 581       1.837   1.253  16.058  1.00 96.00           C  
ATOM   4629  O   VAL A 581       2.814   2.647  13.215  1.00 96.00           O  
ATOM   4630  CG1 VAL A 581       0.694   2.165  15.610  1.00 96.00           C  
ATOM   4631  CG2 VAL A 581       1.223  -0.032  16.631  1.00 96.00           C  
ATOM   4632  N   ARG A 582       4.315   2.857  14.876  1.00 95.97           N  
ATOM   4633  CA  ARG A 582       4.929   4.086  14.362  1.00 95.97           C  
ATOM   4634  C   ARG A 582       5.505   3.872  12.961  1.00 95.97           C  
ATOM   4635  CB  ARG A 582       5.993   4.566  15.361  1.00 95.97           C  
ATOM   4636  O   ARG A 582       5.265   4.691  12.080  1.00 95.97           O  
ATOM   4637  CG  ARG A 582       6.563   5.933  14.957  1.00 95.97           C  
ATOM   4638  CD  ARG A 582       7.635   6.424  15.940  1.00 95.97           C  
ATOM   4639  NE  ARG A 582       7.032   6.889  17.196  1.00 95.97           N  
ATOM   4640  NH1 ARG A 582       8.922   7.514  18.322  1.00 95.97           N  
ATOM   4641  NH2 ARG A 582       6.904   7.939  19.197  1.00 95.97           N  
ATOM   4642  CZ  ARG A 582       7.625   7.443  18.233  1.00 95.97           C  
ATOM   4643  N   VAL A 583       6.201   2.757  12.742  1.00 96.15           N  
ATOM   4644  CA  VAL A 583       6.770   2.392  11.438  1.00 96.15           C  
ATOM   4645  C   VAL A 583       5.675   2.222  10.381  1.00 96.15           C  
ATOM   4646  CB  VAL A 583       7.635   1.126  11.572  1.00 96.15           C  
ATOM   4647  O   VAL A 583       5.815   2.761   9.286  1.00 96.15           O  
ATOM   4648  CG1 VAL A 583       8.095   0.585  10.216  1.00 96.15           C  
ATOM   4649  CG2 VAL A 583       8.886   1.414  12.408  1.00 96.15           C  
ATOM   4650  N   GLU A 584       4.560   1.560  10.699  1.00 96.80           N  
ATOM   4651  CA  GLU A 584       3.430   1.414   9.765  1.00 96.80           C  
ATOM   4652  C   GLU A 584       2.779   2.756   9.402  1.00 96.80           C  
ATOM   4653  CB  GLU A 584       2.382   0.447  10.346  1.00 96.80           C  
ATOM   4654  O   GLU A 584       2.454   3.004   8.238  1.00 96.80           O  
ATOM   4655  CG  GLU A 584       2.857  -1.016  10.379  1.00 96.80           C  
ATOM   4656  CD  GLU A 584       3.338  -1.504   9.006  1.00 96.80           C  
ATOM   4657  OE1 GLU A 584       4.484  -2.013   8.916  1.00 96.80           O  
ATOM   4658  OE2 GLU A 584       2.605  -1.283   8.019  1.00 96.80           O  
ATOM   4659  N   VAL A 585       2.653   3.672  10.366  1.00 97.85           N  
ATOM   4660  CA  VAL A 585       2.180   5.041  10.104  1.00 97.85           C  
ATOM   4661  C   VAL A 585       3.158   5.791   9.198  1.00 97.85           C  
ATOM   4662  CB  VAL A 585       1.941   5.797  11.424  1.00 97.85           C  
ATOM   4663  O   VAL A 585       2.735   6.420   8.228  1.00 97.85           O  
ATOM   4664  CG1 VAL A 585       1.580   7.265  11.185  1.00 97.85           C  
ATOM   4665  CG2 VAL A 585       0.770   5.177  12.190  1.00 97.85           C  
ATOM   4666  N   CYS A 586       4.465   5.687   9.454  1.00 97.62           N  
ATOM   4667  CA  CYS A 586       5.496   6.282   8.606  1.00 97.62           C  
ATOM   4668  C   CYS A 586       5.461   5.729   7.171  1.00 97.62           C  
ATOM   4669  CB  CYS A 586       6.871   6.059   9.251  1.00 97.62           C  
ATOM   4670  O   CYS A 586       5.537   6.513   6.223  1.00 97.62           O  
ATOM   4671  SG  CYS A 586       7.065   7.077  10.743  1.00 97.62           S  
ATOM   4672  N   LYS A 587       5.273   4.411   7.002  1.00 98.02           N  
ATOM   4673  CA  LYS A 587       5.080   3.772   5.690  1.00 98.02           C  
ATOM   4674  C   LYS A 587       3.859   4.359   4.971  1.00 98.02           C  
ATOM   4675  CB  LYS A 587       4.952   2.240   5.840  1.00 98.02           C  
ATOM   4676  O   LYS A 587       3.978   4.748   3.813  1.00 98.02           O  
ATOM   4677  CG  LYS A 587       6.258   1.503   6.210  1.00 98.02           C  
ATOM   4678  CD  LYS A 587       5.970   0.029   6.564  1.00 98.02           C  
ATOM   4679  CE  LYS A 587       7.217  -0.753   7.028  1.00 98.02           C  
ATOM   4680  NZ  LYS A 587       6.877  -2.105   7.564  1.00 98.02           N  
ATOM   4681  N   CYS A 588       2.725   4.510   5.664  1.00 97.49           N  
ATOM   4682  CA  CYS A 588       1.507   5.108   5.098  1.00 97.49           C  
ATOM   4683  C   CYS A 588       1.717   6.562   4.641  1.00 97.49           C  
ATOM   4684  CB  CYS A 588       0.366   5.053   6.128  1.00 97.49           C  
ATOM   4685  O   CYS A 588       1.276   6.936   3.556  1.00 97.49           O  
ATOM   4686  SG  CYS A 588      -0.175   3.349   6.456  1.00 97.49           S  
ATOM   4687  N   ILE A 589       2.402   7.381   5.449  1.00 97.23           N  
ATOM   4688  CA  ILE A 589       2.714   8.779   5.107  1.00 97.23           C  
ATOM   4689  C   ILE A 589       3.611   8.837   3.866  1.00 97.23           C  
ATOM   4690  CB  ILE A 589       3.359   9.496   6.318  1.00 97.23           C  
ATOM   4691  O   ILE A 589       3.360   9.636   2.964  1.00 97.23           O  
ATOM   4692  CG1 ILE A 589       2.322   9.656   7.454  1.00 97.23           C  
ATOM   4693  CG2 ILE A 589       3.914  10.886   5.948  1.00 97.23           C  
ATOM   4694  CD1 ILE A 589       2.932  10.106   8.786  1.00 97.23           C  
ATOM   4695  N   MET A 590       4.636   7.983   3.798  1.00 97.12           N  
ATOM   4696  CA  MET A 590       5.557   7.961   2.662  1.00 97.12           C  
ATOM   4697  C   MET A 590       4.922   7.444   1.376  1.00 97.12           C  
ATOM   4698  CB  MET A 590       6.804   7.135   2.994  1.00 97.12           C  
ATOM   4699  O   MET A 590       5.196   7.995   0.312  1.00 97.12           O  
ATOM   4700  CG  MET A 590       7.757   7.890   3.922  1.00 97.12           C  
ATOM   4701  SD  MET A 590       8.204   9.583   3.455  1.00 97.12           S  
ATOM   4702  CE  MET A 590       8.568   9.364   1.694  1.00 97.12           C  
ATOM   4703  N   ASP A 591       4.063   6.431   1.461  1.00 97.01           N  
ATOM   4704  CA  ASP A 591       3.314   5.934   0.307  1.00 97.01           C  
ATOM   4705  C   ASP A 591       2.405   7.030  -0.272  1.00 97.01           C  
ATOM   4706  CB  ASP A 591       2.515   4.695   0.729  1.00 97.01           C  
ATOM   4707  O   ASP A 591       2.448   7.321  -1.471  1.00 97.01           O  
ATOM   4708  CG  ASP A 591       1.860   4.034  -0.483  1.00 97.01           C  
ATOM   4709  OD1 ASP A 591       2.625   3.536  -1.339  1.00 97.01           O  
ATOM   4710  OD2 ASP A 591       0.609   4.043  -0.553  1.00 97.01           O  
ATOM   4711  N   ALA A 592       1.676   7.743   0.596  1.00 96.41           N  
ATOM   4712  CA  ALA A 592       0.874   8.893   0.192  1.00 96.41           C  
ATOM   4713  C   ALA A 592       1.734  10.011  -0.426  1.00 96.41           C  
ATOM   4714  CB  ALA A 592       0.072   9.385   1.403  1.00 96.41           C  
ATOM   4715  O   ALA A 592       1.361  10.568  -1.460  1.00 96.41           O  
ATOM   4716  N   PHE A 593       2.902  10.312   0.151  1.00 95.99           N  
ATOM   4717  CA  PHE A 593       3.818  11.319  -0.391  1.00 95.99           C  
ATOM   4718  C   PHE A 593       4.277  10.964  -1.806  1.00 95.99           C  
ATOM   4719  CB  PHE A 593       5.022  11.505   0.541  1.00 95.99           C  
ATOM   4720  O   PHE A 593       4.160  11.784  -2.711  1.00 95.99           O  
ATOM   4721  CG  PHE A 593       6.037  12.493   0.002  1.00 95.99           C  
ATOM   4722  CD1 PHE A 593       7.227  12.034  -0.594  1.00 95.99           C  
ATOM   4723  CD2 PHE A 593       5.766  13.873   0.043  1.00 95.99           C  
ATOM   4724  CE1 PHE A 593       8.151  12.953  -1.120  1.00 95.99           C  
ATOM   4725  CE2 PHE A 593       6.693  14.793  -0.478  1.00 95.99           C  
ATOM   4726  CZ  PHE A 593       7.893  14.333  -1.049  1.00 95.99           C  
ATOM   4727  N   ILE A 594       4.743   9.733  -2.025  1.00 94.20           N  
ATOM   4728  CA  ILE A 594       5.239   9.281  -3.333  1.00 94.20           C  
ATOM   4729  C   ILE A 594       4.124   9.277  -4.380  1.00 94.20           C  
ATOM   4730  CB  ILE A 594       5.873   7.884  -3.185  1.00 94.20           C  
ATOM   4731  O   ILE A 594       4.368   9.590  -5.544  1.00 94.20           O  
ATOM   4732  CG1 ILE A 594       7.148   8.009  -2.329  1.00 94.20           C  
ATOM   4733  CG2 ILE A 594       6.221   7.243  -4.544  1.00 94.20           C  
ATOM   4734  CD1 ILE A 594       7.636   6.658  -1.820  1.00 94.20           C  
ATOM   4735  N   LYS A 595       2.899   8.935  -3.974  1.00 94.42           N  
ATOM   4736  CA  LYS A 595       1.737   8.896  -4.861  1.00 94.42           C  
ATOM   4737  C   LYS A 595       1.264  10.288  -5.285  1.00 94.42           C  
ATOM   4738  CB  LYS A 595       0.639   8.112  -4.137  1.00 94.42           C  
ATOM   4739  O   LYS A 595       0.848  10.463  -6.431  1.00 94.42           O  
ATOM   4740  CG  LYS A 595      -0.602   7.896  -5.008  1.00 94.42           C  
ATOM   4741  CD  LYS A 595      -1.606   7.050  -4.227  1.00 94.42           C  
ATOM   4742  CE  LYS A 595      -2.873   6.833  -5.051  1.00 94.42           C  
ATOM   4743  NZ  LYS A 595      -3.855   6.051  -4.264  1.00 94.42           N  
ATOM   4744  N   HIS A 596       1.285  11.259  -4.373  1.00 92.54           N  
ATOM   4745  CA  HIS A 596       0.648  12.561  -4.584  1.00 92.54           C  
ATOM   4746  C   HIS A 596       1.628  13.693  -4.921  1.00 92.54           C  
ATOM   4747  CB  HIS A 596      -0.244  12.881  -3.378  1.00 92.54           C  
ATOM   4748  O   HIS A 596       1.260  14.579  -5.694  1.00 92.54           O  
ATOM   4749  CG  HIS A 596      -1.420  11.936  -3.269  1.00 92.54           C  
ATOM   4750  CD2 HIS A 596      -1.664  11.013  -2.286  1.00 92.54           C  
ATOM   4751  ND1 HIS A 596      -2.453  11.837  -4.172  1.00 92.54           N  
ATOM   4752  CE1 HIS A 596      -3.299  10.889  -3.742  1.00 92.54           C  
ATOM   4753  NE2 HIS A 596      -2.849  10.334  -2.607  1.00 92.54           N  
ATOM   4754  N   GLN A 597       2.870  13.659  -4.429  1.00 90.02           N  
ATOM   4755  CA  GLN A 597       3.872  14.683  -4.725  1.00 90.02           C  
ATOM   4756  C   GLN A 597       4.375  14.552  -6.170  1.00 90.02           C  
ATOM   4757  CB  GLN A 597       5.035  14.599  -3.719  1.00 90.02           C  
ATOM   4758  O   GLN A 597       5.099  13.619  -6.507  1.00 90.02           O  
ATOM   4759  CG  GLN A 597       6.002  15.788  -3.856  1.00 90.02           C  
ATOM   4760  CD  GLN A 597       5.398  17.114  -3.399  1.00 90.02           C  
ATOM   4761  NE2 GLN A 597       5.828  18.225  -3.948  1.00 90.02           N  
ATOM   4762  OE1 GLN A 597       4.537  17.190  -2.542  1.00 90.02           O  
ATOM   4763  N   GLN A 598       4.015  15.513  -7.025  1.00 86.47           N  
ATOM   4764  CA  GLN A 598       4.413  15.513  -8.441  1.00 86.47           C  
ATOM   4765  C   GLN A 598       5.710  16.288  -8.702  1.00 86.47           C  
ATOM   4766  CB  GLN A 598       3.276  16.086  -9.304  1.00 86.47           C  
ATOM   4767  O   GLN A 598       6.519  15.887  -9.538  1.00 86.47           O  
ATOM   4768  CG  GLN A 598       1.957  15.306  -9.188  1.00 86.47           C  
ATOM   4769  CD  GLN A 598       2.109  13.823  -9.515  1.00 86.47           C  
ATOM   4770  NE2 GLN A 598       1.543  12.953  -8.709  1.00 86.47           N  
ATOM   4771  OE1 GLN A 598       2.730  13.432 -10.491  1.00 86.47           O  
ATOM   4772  N   GLU A 599       5.912  17.405  -7.999  1.00 89.38           N  
ATOM   4773  CA  GLU A 599       7.063  18.285  -8.211  1.00 89.38           C  
ATOM   4774  C   GLU A 599       8.116  18.125  -7.107  1.00 89.38           C  
ATOM   4775  CB  GLU A 599       6.634  19.752  -8.334  1.00 89.38           C  
ATOM   4776  O   GLU A 599       7.757  17.983  -5.933  1.00 89.38           O  
ATOM   4777  CG  GLU A 599       5.757  19.994  -9.574  1.00 89.38           C  
ATOM   4778  CD  GLU A 599       5.530  21.484  -9.882  1.00 89.38           C  
ATOM   4779  OE1 GLU A 599       4.975  21.758 -10.970  1.00 89.38           O  
ATOM   4780  OE2 GLU A 599       5.946  22.341  -9.069  1.00 89.38           O  
ATOM   4781  N   PRO A 600       9.420  18.197  -7.434  1.00 92.66           N  
ATOM   4782  CA  PRO A 600      10.464  18.213  -6.420  1.00 92.66           C  
ATOM   4783  C   PRO A 600      10.330  19.410  -5.469  1.00 92.66           C  
ATOM   4784  CB  PRO A 600      11.787  18.252  -7.184  1.00 92.66           C  
ATOM   4785  O   PRO A 600      10.048  20.528  -5.898  1.00 92.66           O  
ATOM   4786  CG  PRO A 600      11.435  17.669  -8.549  1.00 92.66           C  
ATOM   4787  CD  PRO A 600      10.006  18.156  -8.764  1.00 92.66           C  
ATOM   4788  N   THR A 601      10.603  19.193  -4.186  1.00 92.20           N  
ATOM   4789  CA  THR A 601      10.494  20.205  -3.132  1.00 92.20           C  
ATOM   4790  C   THR A 601      11.852  20.573  -2.528  1.00 92.20           C  
ATOM   4791  CB  THR A 601       9.467  19.788  -2.068  1.00 92.20           C  
ATOM   4792  O   THR A 601      12.796  19.778  -2.502  1.00 92.20           O  
ATOM   4793  CG2 THR A 601       9.877  18.554  -1.264  1.00 92.20           C  
ATOM   4794  OG1 THR A 601       9.282  20.856  -1.162  1.00 92.20           O  
ATOM   4795  N   LYS A 602      11.923  21.809  -2.026  1.00 90.93           N  
ATOM   4796  CA  LYS A 602      13.020  22.374  -1.220  1.00 90.93           C  
ATOM   4797  C   LYS A 602      12.526  22.983   0.095  1.00 90.93           C  
ATOM   4798  CB  LYS A 602      13.822  23.390  -2.046  1.00 90.93           C  
ATOM   4799  O   LYS A 602      13.261  23.727   0.740  1.00 90.93           O  
ATOM   4800  CG  LYS A 602      12.994  24.616  -2.459  1.00 90.93           C  
ATOM   4801  CD  LYS A 602      13.852  25.593  -3.261  1.00 90.93           C  
ATOM   4802  CE  LYS A 602      12.991  26.801  -3.637  1.00 90.93           C  
ATOM   4803  NZ  LYS A 602      13.783  27.811  -4.374  1.00 90.93           N  
ATOM   4804  N   ASP A 603      11.258  22.752   0.435  1.00 90.34           N  
ATOM   4805  CA  ASP A 603      10.633  23.298   1.637  1.00 90.34           C  
ATOM   4806  C   ASP A 603      11.263  22.650   2.883  1.00 90.34           C  
ATOM   4807  CB  ASP A 603       9.119  23.049   1.571  1.00 90.34           C  
ATOM   4808  O   ASP A 603      11.110  21.441   3.072  1.00 90.34           O  
ATOM   4809  CG  ASP A 603       8.332  23.591   2.774  1.00 90.34           C  
ATOM   4810  OD1 ASP A 603       8.961  23.902   3.814  1.00 90.34           O  
ATOM   4811  OD2 ASP A 603       7.090  23.664   2.648  1.00 90.34           O  
ATOM   4812  N   PRO A 604      11.957  23.411   3.749  1.00 88.93           N  
ATOM   4813  CA  PRO A 604      12.638  22.853   4.913  1.00 88.93           C  
ATOM   4814  C   PRO A 604      11.684  22.158   5.892  1.00 88.93           C  
ATOM   4815  CB  PRO A 604      13.345  24.041   5.571  1.00 88.93           C  
ATOM   4816  O   PRO A 604      12.107  21.228   6.575  1.00 88.93           O  
ATOM   4817  CG  PRO A 604      12.508  25.245   5.142  1.00 88.93           C
[truncated: 233,118 more chars]
