# Supplementary material for: Selective cargo and membrane recognition by SNX17 regulates its interaction with Retriever
Source: EMBO Rep. 2024 Dec 9;26(2):470–93. doi: 10.1038/s44319-024-00340-1 (PMC11772769; doi:10.1038/s44319-024-00340-1)
Supplement: Supplementary file 8 — EV and Appendix Figures Source Data [file 44319_2024_340_MOESM8_ESM.zip › EMBOR-2024-59048V3_SourceDataForExpandedView+Appendix/Figure EV3/EV3A/EV3A.xlsx]

## Sheet: Description of the data
For gel quantification, the band intensity of VPS35L (used as a representative band of the Retriever complex) was measured with ImageJ software and the values are shown in the "Quantification" tab.
The condition GST + Retriever was used as negative control to quantify unspecific Retriever binding. The band intensity of the negative control was subtracted from the VPS35L band intensity for each condition.
The "Graph data" tab shows the percentage of VPS35L binding, normalized to the retention of GST-cargo, especific for each condition. The condition with GST-L2 + Retriever + MBP-SNX17FL was considered 100%, and the values for the other conditions were calculated relative to this value.
Four independent measurements, labeled as Y1, Y2, Y3 and Y4, were conducted.
N: Replicate
SD: Standard deviation

## Sheet: Quantification
	Band intensity (GST-L2)	Band intensity (VPS35L)	Band intensity (VPS35L-negative control)	Band intensity (VPS35L), relative to GST-L2 in each condition	% (VPS35L)						Band intensity (GST-L2)	Band intensity (VPS35L)	Band intensity (VPS35L-negative control)	Band intensity (VPS35L), relative to GST-L2 in each condition	% (VPS35L)
		378.849				GST + Retriever (negative control)						0				GST + Retriever (negative control)
	3733.55	250.021	-128.828	-128.828	-19.4379	GST-L2 + Retriever + SNX17_PX					4171.92	0	0	0	0	GST-L2 + Retriever + SNX17_PX
	3422.96	1093.8	714.95	779.822	117.662	GST-L2 + Retriever + SNX17_FERM-CT					3584.09	578.021	578.021	672.822	133.073	GST-L2 + Retriever + SNX17_FERM-CT
	3678.26	1031.8	652.95	662.765	100	GST-L2 + Retriever + MBP-SNX17_FL					3972.51	481.435	481.435	505.602	100	GST-L2 + Retriever + MBP-SNX17_FL
	Band intensity (GST-L2)	Band intensity (VPS35L)	Band intensity (VPS35L-negative control)	Band intensity (VPS35L), relative to GST-L2 in each condition	% (VPS35L)						Band intensity (GST-L2)	Band intensity (VPS35L)	Band intensity (VPS35L-negative control)	Band intensity (VPS35L), relative to GST-L2 in each condition	% (VPS35L)
		302.799				GST + Retriever (negative control)						57.778				GST + Retriever (negative control)
	3748.87	306.385	3.586	3.586	0.250438	GST-L2 + Retriever + SNX17_PX					2582.36	170.142	112.364	112.364	5.50514	GST-L2 + Retriever + SNX17_PX
	3840.46	1849.82	1547.02	1510.13	105.464	GST-L2 + Retriever + SNX17_FERM-CT					2447.87	2676.53	2618.75	2762.62	135.351	GST-L2 + Retriever + SNX17_FERM-CT
	4030.75	1842.36	1539.56	1431.89	100	GST-L2 + Retriever + MBP-SNX17_FL					2322.58	1893.53	1835.75	2041.08	100	GST-L2 + Retriever + MBP-SNX17_FL

## Sheet: Graph data
	N				Mean	SD
	Y1	Y2	Y3	Y4
GST-L2 + Retriever + SNX17_PX	0	0	0.250438	5.50514	59.4083	65.5736
GST-L2 + Retriever + SNX17_FERM-CT	117.662	133.073	105.464	135.351	109.367	13.4852
GST-L2 + Retriever + MBP-SNX17_FL	100	100	100	100	100	0
