# Supplementary material for: Selective cargo and membrane recognition by SNX17 regulates its interaction with Retriever
Source: EMBO Rep. 2024 Dec 9;26(2):470–93. doi: 10.1038/s44319-024-00340-1 (PMC11772769; doi:10.1038/s44319-024-00340-1)
Supplement: Supplementary file 8 — EV and Appendix Figures Source Data [file 44319_2024_340_MOESM8_ESM.zip › EMBOR-2024-59048V3_SourceDataForExpandedView+Appendix/Figure EV3/EV3B/EV3B.xlsx]

## Sheet: Description of the data
Fluorescence anisotropy readings used to plot Figure EV3B.
Three or two independent measurements, labeled as Y1, Y2 and Y3, were conducted.
FA: Fluorescence anisotropy in mA
The "KD" tab summarizes the dissociation constants calculated for each binding curve.
N: Replicate
KD: Dissociation constant
SD: Standard deviation
NB: No detectable binding
The data were analyzed in GraphPad Prism using non-linear regression for saturation binding, applying a one-site total binding model with Bmax fixed at 240.

## Sheet: FAM-LRP1-14-mer
[Protein] (µM)		FA MBP-SNX17				FA MBP-SNX17D467X			FA MBP-SNX17L470G			FA MBP
		Y1	Y2	Y3		Y1	Y2		Y1	Y2		Y1	Y2
0		41	43	43		39	47		47	52		44	51
0.25		52	46	52		38	43		52	56		39	45
0.5		65	59	67		41	49		66	72		35	42
1		99	86	97		46	58		96	103		35	38
2		139	125	133		65	82		139	148		35	43
4		173	171	175		99	119		182	178		33	36
8		206	193	204		149	160		209	208		36	36
16		216	215	219		192	198		224	225		37	42
32		235	222	232		215	217		204	236		37	38

## Sheet: KD FAM-LRP1-14mer
Cargo	Protein	N	KD (µM)	Mean KD (µM)	SD
FAM-LRP114-mer	MBP-SNX17	Y1	2.83	3.04333	0.225906
		Y2	3.28
		Y3	3.02
	MBP-SNX17D467X	Y1	9.18	8.45	1.03238
		Y2	7.72
	MBP-SNX17L470G	Y1	2.67	2.82	0.212132
		Y2	2.97
	MBP	Y1	NB
		Y2	NB

## Sheet: FAM-L2-14-mer
[Protein] (µM)		FA MBP-SNX17				FA MBP-SNX17D467X			FA MBP-SNX17L470G			FA MBP
		Y1	Y2	Y3		Y1	Y2		Y1	Y2		Y1	Y2
0		36	40	35		44	33		31	32		40	35
0.25		61	46	48		34	32		67	48		34	27
0.5		97	71	83		41	39		110	67		31	30
1		146	137	143		64	55		174	115		33	31
2		202	200	186		112	92		212	170		32	31
4		225	227	211		182	159		223	207		30	30
8		239	236	229		220	218		237	221		30	27
16		243	236	228		230	227		231	235		33	28
32		244	236	236		239	236		242	223		30	32

## Sheet: KD FAM-L2-14-mer
Cargo	Protein	N	KD (µM)	Mean KD (µM)	SD
FAM-L214-mer	MBP-SNX17	Y1	1.06	1.15	0.0818535
		Y2	1.22
		Y3	1.17
	MBP-SNX17D467X	Y1	2.99	3.205	0.304056
		Y2	3.42
	MBP-SNX17L470G	Y1	0.74	1.135	0.558614
		Y2	1.53
	MBP	Y1	NB
		Y2	NB
		Y3	NB
