# Supplementary material for: Selective cargo and membrane recognition by SNX17 regulates its interaction with Retriever
Source: EMBO Rep. 2024 Dec 9;26(2):470–93. doi: 10.1038/s44319-024-00340-1 (PMC11772769; doi:10.1038/s44319-024-00340-1)
Supplement: Supplementary file 8 — EV and Appendix Figures Source Data [file 44319_2024_340_MOESM8_ESM.zip › EMBOR-2024-59048V3_SourceDataForExpandedView+Appendix/Figure EV2/EV2B/EV2B.xlsx]

## Sheet: Description of the data
For gel quantification, the band intensity of MBP-SNX17 and VPS35L (used as a representative band of the Retriever complex) were measured with ImageJ software and the values are shown in the "Quantification" tab.
The condition MBP + Retriever-GST was used as negative control to quantify unspecific Retriever binding. The band intensity of the negative control was subtracted from the VPS35L band intensity for each condition.
The "Graph data" tab shows the percentage of VPS35L binding, calculated as a ratio relative to the retention of MBP-SNX17.
Three independent measurements, labeled as Y1, Y2 and Y3, were conducted.
N: Replicate
SD: Standard deviation
Statistical analysis was performed using unpaired Student’s t-test, comparing the value of VPS35L in the presence of each cargo to its value in the absence of cargo.

## Sheet: Quantification
	Band intensity (MBP-SNX17)	Band intensity (VPS35L)	Band intensity (VPS35L-negative control)	% of binding (VPS35L/SNX17*100)							Band intensity (MBP-SNX17)	Band intensity (VPS35L)	Band intensity (VPS35L-negative control)	% of binding (VPS35L/SNX17*100)							Band intensity (MBP-SNX17)	Band intensity (VPS35L)	Band intensity (VPS35L-negative control)	% of binding (VPS35L/SNX17*100)
		631.213			MBP + Retriever-GST							851.092			MBP + Retriever-GST							829.456			MBP + Retriever-GST
	5798.6				MBP-SNX17						5312.94	1463.21	612.121	11.5213	MBP-SNX17 + Retriever-GST						5522.58	1719.8	890.343	16.1219	MBP-SNX17 + Retriever-GST
	5516.01	654.506	23.293	0.42228	MBP-SNX17 + Retriever-GST						6307.77	3647.28	2796.19	44.3293	MBP-SNX17 + Retriever-GST + GST-LRP1_WT						6275.41	2551.34	1721.88	27.4385	MBP-SNX17 + Retriever-GST + GST-LRP1_WT
	6190.72	1631.28	1000.07	16.1544	MBP-SNX17 + Retriever-GST + GST-LRP1_WT						4901.23	1481.51	630.414	12.8624	MBP-SNX17 + Retriever-GST + GST-LRP1_mut						5816.7	1474.97	645.515	11.0976	MBP-SNX17 + Retriever-GST + GST-LRP1_mut
	6506.2	520.799	-110.414	-1.69706	MBP-SNX17 + Retriever-GST + GST-LRP1_mut						7652.6	2965.04	2113.95	27.624	MBP-SNX17 + Retriever-GST + GST-L2_WT						5824.82	2444.75	1615.29	27.7312	MBP-SNX17 + Retriever-GST + GST-L2_WT
	7300.43	1825.16	1193.95	16.3545	MBP-SNX17 + Retriever-GST + GST-L2_WT						5765.35	1317.97	466.879	8.09801	MBP-SNX17 + Retriever-GST + GST-L2_mut						5482.41	1424.09	594.636	10.8463	MBP-SNX17 + Retriever-GST + GST-L2_mut
	8360.08	729.506	98.293	1.17574	MBP-SNX17 + Retriever-GST + GST-L2_mut

## Sheet: Graph data
	N			Mean	SD	P value
	Y1	Y2	Y3
MBP-SNX17 + Retriever-GST	0.42228	11.5213	16.1219	9.35516	8.07084
MBP-SNX17 + Retriever-GST + GST-LRP1_WT	16.1544	44.3293	27.4385	29.3074	14.1802	0.1016
MBP-SNX17 + Retriever-GST + GST-LRP1_mut	0	12.8624	11.0976	7.98666	6.9727	0.8352
MBP-SNX17 + Retriever-GST + GST-L2_WT	16.3545	27.624	27.7312	23.9032	6.53759	0.0723
MBP-SNX17 + Retriever-GST + GST-L2_mut	1.17574	8.09801	10.8463	6.70667	4.98313	0.6545
