# Supplementary material for: Selective cargo and membrane recognition by SNX17 regulates its interaction with Retriever
Source: EMBO Rep. 2024 Dec 9;26(2):470–93. doi: 10.1038/s44319-024-00340-1 (PMC11772769; doi:10.1038/s44319-024-00340-1)
Supplement: Supplementary file 8 — EV and Appendix Figures Source Data [file 44319_2024_340_MOESM8_ESM.zip › EMBOR-2024-59048V3_SourceDataForExpandedView+Appendix/Figure EV2/EV2C/EV2C.xlsx]

## Sheet: Description of the data
For gel quantification, the band intensity of MBP-SNX17 and VPS35L (used as a representative band of the Retriever complex) were measured with ImageJ software and the values are shown in the "Quantification" tab.
The condition MBP + Retriever at different salt concentrations were used as negative control to quantify unspecific Retriever binding. The band intensity of the negative control was subtracted from the VPS35L band intensity for each condition.
The "Graph data" tab shows the percentage of VPS35L binding, calculated as a ratio relative to the retention of MBP-SNX17.
Three independent measurements, labeled as Y1, Y2 and Y3, were conducted.
N: Replicate
SD: Standard deviation

## Sheet: Quantification
	Band intensity (MBP-SNX17)	Band intensity (VPS35L)	Band intensity (VPS35L-negative control)	% of binding (VPS35L/SNX17*100)							Band intensity (MBP-SNX17)	Band intensity (VPS35L)	Band intensity (VPS35L-negative control)	% of binding (VPS35L/SNX17*100)								Band intensity (MBP-SNX17)	Band intensity (VPS35L)	Band intensity (VPS35L-negative control)	% of binding (VPS35L/SNX17*100)
		635.678			MBP + Retriever-GST (50mM NaCl)							114.142			MBP + Retriever-GST (50mM NaCl)								48.485			MBP + Retriever-GST (50mM NaCl)
		181.849			MBP + Retriever-GST (150mM NaCl)							125.899			MBP + Retriever-GST (150mM NaCl)								32.364			MBP + Retriever-GST (150mM NaCl)
		198.142			MBP + Retriever-GST (300mM NaCl)							124.728			MBP + Retriever-GST (300mM NaCl)								136.607			MBP + Retriever-GST (300mM NaCl)
	5043.41	5455.58	4819.9	95.5683	MBP-SNX17 + Retriever-GST (50mM NaCl)						2600.7	2840.82	2726.68	104.844	MBP-SNX17 + Retriever-GST (50mM NaCl)							3940.16	4432.7	4384.21	111.27	MBP-SNX17 + Retriever-GST (50mM NaCl)
	3611.94	1125.92	944.071	26.1375	MBP-SNX17 + Retriever-GST (150mM NaCl)						1850.36	513.213	387.314	20.9319	MBP-SNX17 + Retriever-GST (150mM NaCl)							3149.58	728.506	696.142	22.1027	MBP-SNX17 + Retriever-GST (150mM NaCl)
	3793.41	819.92	621.778	16.391	MBP-SNX17 + Retriever-GST (300mM NaCl)						2179.18	200.263	75.535	3.46621	MBP-SNX17 + Retriever-GST (300mM NaCl)							3895.82	242.971	106.364	2.73021	MBP-SNX17 + Retriever-GST (300mM NaCl)
	4911.65	4680.58	4044.9	82.3532	MBP-SNX17 + Retriever-GST + GST-L2 (50mM NaCl)						1653.7	1627.04	1512.9	91.4859	MBP-SNX17 + Retriever-GST + GST-L2 (50mM NaCl)							2898.04	2900.82	2852.34	98.4228	MBP-SNX17 + Retriever-GST + GST-L2 (50mM NaCl)
	3758.75	2308.75	2126.9	56.5853	MBP-SNX17 + Retriever-GST + GST-L2 (150mM NaCl)						1653.23	834.506	708.607	42.8619	MBP-SNX17 + Retriever-GST + GST-L2 (150mM NaCl)							3030.87	1366.34	1333.97	44.0128	MBP-SNX17 + Retriever-GST + GST-L2 (150mM NaCl)
	5629.7	1919.75	1721.61	30.5808	MBP-SNX17 + Retriever-GST + GST-L2 (300mM NaCl)						2384.36	809.042	684.314	28.7002	MBP-SNX17 + Retriever-GST + GST-L2 (300mM NaCl)							4132.28	1179.34	1042.73	25.2337	MBP-SNX17 + Retriever-GST + GST-L2 (300mM NaCl)

## Sheet: Graph data
	N			Mean	SD
	Y1	Y2	Y3
MBP-SNX17 + Retriever-GST (50mM NaCl)	95.57	104.84	111.27	103.893	7.89269
MBP-SNX17 + Retriever-GST + GST-L2 (50mM NaCl)	82.35	91.49	98.42	90.7533	8.06029
MBP-SNX17 + Retriever-GST (150mM NaCl)	26.14	20.93	22.1	23.0567	2.73358
MBP-SNX17 + Retriever-GST + GST-L2 (150mM NaCl)	56.59	42.86	44.01	47.82	7.61678
MBP-SNX17 + Retriever-GST (300mM NaCl)	16.39	3.47	2.73	7.53	7.6819
MBP-SNX17 + Retriever-GST + GST-L2 (300mM NaCl)	30.58	28.7	25.23	28.17	2.71409
