# Supplementary material for: Selective cargo and membrane recognition by SNX17 regulates its interaction with Retriever
Source: EMBO Rep. 2024 Dec 9;26(2):470–93. doi: 10.1038/s44319-024-00340-1 (PMC11772769; doi:10.1038/s44319-024-00340-1)
Supplement: Supplementary file 8 — EV and Appendix Figures Source Data [file 44319_2024_340_MOESM8_ESM.zip › EMBOR-2024-59048V3_SourceDataForExpandedView+Appendix/Figure EV2/EV2A/EV2A.xlsx]

## Sheet: Description of the data
For gel quantification, the band intensity of MBP-SNX17 and VPS35L (used as a representative band of the Retriever complex) were measured with ImageJ software and the values are shown in the "Quantification" tab.
The condition GST + Retriever, GST + SNX17 or GST + Retriever + SNX17 were used as negative controls to quantify unspecific Retriever and SNX17 binding. The band intensity of the negative controls were subtracted from the VPS35L band intensity or SNX17 band intensity for each condition, depending on the protein that was being analyzed.
The tab "Graph data" shows the % of binding of VPS35L and the % of binding of SNX17, normalized to the retention of GST-cargo, especific for each condition, and relative to the input of VPS35L or SNX17, respectively.
Three independent measurements, labeled as Y1, Y2 and Y3, were conducted.
N: Replicate
SD: Standard deviation

## Sheet: Quantification
	Band intensity (GST-cargo)	Band intensity (VPS35L)	Band intensity (VPS35L-negative control)	Band intensity (VPS35L), relative to GST-cargo in each condition	% (VPS35L/input*100)					Band intensity (GST-cargo)	Band intensity (SNX17)	Band intensity (SNX17-negative control)	Band intensity (SNX17), relative to GST-cargo in each condition	% (SNX17/input*100)
		9241.93				Input VPS35L					3394.23				Input VPS35L
						GST									GST
		191.849				GST + Retriever									GST + Retriever
						GST + SNX17					910.042				GST + SNX17
		420.799				GST + Retriever + SNX17					960.456				GST + Retriever + SNX17
	5522.11					GST-LRP1				5522.11					GST-LRP1
	4186.28	385.385	193.536	255.293	2.76233	GST-LRP1 + Retriever				4186.28					GST-LRP1 + Retriever
	4959.7					GST-LRP1 + SNX17				4959.7	1877.41	967.364	1077.06	31.7321	GST-LRP1 + SNX17
	4958.7	499.971	79.172	88.1676	0.953996	GST-LRP1 + Retriever + SNX17				4958.7	1843.58	883.121	983.463	28.9745	GST-LRP1 + Retriever + SNX17
	5912.77					GST-APP				5912.77					GST-APP
	5000.06	333.971	142.122	168.065	1.8185	GST-APP + Retriever				5000.06					GST-APP + Retriever
	5854.48					GST-APP + SNX17				5854.48	1336.99	426.949	431.2	12.7039	GST-APP + SNX17
	6733.01	549.92	129.121	113.391	1.22692	GST-APP + Retriever + SNX17				6733.01	1095.75	135.293	118.811	3.50038	GST-APP + Retriever + SNX17
	4994.6					GST-INTB1				4994.6					GST-INTB1
	4562.89	306.971	115.122	126.014	1.3635	GST-INTB1 + Retriever				4562.89					GST-INTB1 + Retriever
	5268.18					GST-INTB1 + SNX17				5268.18	1201.75	291.707	276.558	8.14788	GST-INTB1 + SNX17
	4883.18	487.263	66.464	67.9804	0.735565	GST-INTB1 + Retriever + SNX17				4883.18	1093.04	132.586	135.611	3.99534	GST-INTB1 + Retriever + SNX17
	5379.01					GST-L2				5379.01					GST-L2
	5163.72	285.849	94	97.9192	1.05951	GST-L2 + Retriever				5163.72					GST-L2 + Retriever
	4799.35					GST-L2 + SNX17				4799.35	3262.53	2352.49	2636.61	77.6792	GST-L2 + SNX17
	5679.01	1482.75	1061.95	1005.85	10.8836	GST-L2 + Retriever + SNX17				5679.01	3890.99	2930.53	2775.73	81.7777	GST-L2 + Retriever + SNX17
	Band intensity (GST-cargo)	Band intensity (VPS35L)	Band intensity (VPS35L-negative control)	Band intensity (VPS35L), relative to GST-cargo in each condition	% (VPS35L/input*100)					Band intensity (GST-cargo)	Band intensity (SNX17)	Band intensity (SNX17-negative control)	Band intensity (SNX17), relative to GST-cargo in each condition	% (SNX17/input*100)
		78267.3				Input VPS35L					36185				Input VPS35L
						GST									GST
		3748.26				GST + Retriever									GST + Retriever
						GST + SNX17					3081.3				GST + SNX17
		4637.43				GST + Retriever + SNX17					1454.58				GST + Retriever + SNX17
	47994.3					GST-LRP1				47994.3					GST-LRP1
	43391.7	3194.43	-553.829	-612.574	-0.782669	GST-LRP1 + Retriever				43391.7					GST-LRP1 + Retriever
	41135.7					GST-LRP1 + SNX17				41135.7	13659.4	798.728	12341.9	34.1076	GST-LRP1 + SNX17
	30717	7408.38	2770.95	4329.51	5.5317	GST-LRP1 + Retriever + SNX17				30717	10180.7	1294.14	13634.2	37.6792	GST-LRP1 + Retriever + SNX17
	39007.1					GST-APP				39007.1					GST-APP
	40810.2	2535.94	-1212.31	-1158.75	-1.48051	GST-APP + Retriever				40810.2					GST-APP + Retriever
	38570.4					GST-APP + SNX17				38570.4	3244.94	-151.707	165.489	0.457341	GST-APP + SNX17
	35138.8	5231.55	594.122	659.528	0.842661	GST-APP + Retriever + SNX17				35138.8	1891.36	161.778	484.862	1.33995	GST-APP + Retriever + SNX17
	35678.7					GST-L2				35678.7					GST-L2
	37661.7	4375.31	627.05	594.035	0.758982	GST-L2 + Retriever				37661.7					GST-L2 + Retriever
	37177.3					GST-L2 + SNX17				37177.3	24546.5	3875.21	20599.9	56.9295	GST-L2 + SNX17
	26342	17830.2	13192.8	17868.9	22.8306	GST-L2 + Retriever + SNX17				26342	17166	4011.68	21280.1	58.8092	GST-L2 + Retriever + SNX17

## Sheet: Graph data
	N		Mean	SD
%VPS35L	Y1	Y2
GST-LRP1 + Retriever	2.76233	0	1.38116	1.95326
GST-LRP1 + Retriever + SNX17	0.953996	5.5317	3.24285	3.23693
GST-APP + Retriever	1.8185	0	0.909252	1.28588
GST-APP + Retriever + SNX17	1.22692	0.842661	1.03479	0.271711
GST-INTB1 + Retriever	1.3635
GST-INTB1 + Retriever + SNX17	0.735565
GST-L2 + Retriever	1.05951	0.758982	0.909246	0.212505
GST-L2 + Retriever + SNX17	10.8836	22.8306	16.8571	8.4478
	N		Mean	SD
%SNX17	Y1	Y2
GST-LRP1 + SNX17	31.7321	34.1076	32.9198	1.67978
GST-LRP1 + Retriever + SNX17	28.9745	37.6792	33.3268	6.15514
GST-APP + SNX17	12.7039	0.457341	6.58062	8.65963
GST-APP + Retriever + SNX17	3.50038	1.33995	2.42017	1.52765
GST-INTB1 + SNX17	8.14788
GST-INTB1 + Retriever + SNX17	3.99534
GST-L2 + SNX17	77.6792	56.9295	67.3043	14.6723
GST-L2 + Retriever + SNX17	81.7777	58.8092	70.2935	16.2412
