# Supplementary material for: Selective cargo and membrane recognition by SNX17 regulates its interaction with Retriever
Source: EMBO Rep. 2024 Dec 9;26(2):470–93. doi: 10.1038/s44319-024-00340-1 (PMC11772769; doi:10.1038/s44319-024-00340-1)
Supplement: Supplementary file 8 — EV and Appendix Figures Source Data [file 44319_2024_340_MOESM8_ESM.zip › EMBOR-2024-59048V3_SourceDataForExpandedView+Appendix/Figure S3/S3B/S3B.xlsx]

## Sheet: Description of the data
Here we report the relative expression values of mRNAs obtained by RT-qPCR from total RNA extraction from HEK293T cells. These data correspond to AppendixFigureS3B.
N = 1

## Sheet: Graph Data L2 FBR wt
	ev	GFP	FlagGFP	L2 FBR wt	L2 FBR mut	L2 wt	L2 mut
GFP	1	663621	98306.6	8.81524	3.97237	3.35195	2.51403
L2 FBR wt	1	0.143091	6.94031	7460.21	0.258816	0.119493	0.179244
L2 FBR mut	1	0.697372	0.278355	7057.79	2233.36	0.0899333	11.9588
L2	1	0.49141	0.0850821	4.89056	8.63383	65536	533452
