# Supplementary material for: Selective cargo and membrane recognition by SNX17 regulates its interaction with Retriever
Source: EMBO Rep. 2024 Dec 9;26(2):470–93. doi: 10.1038/s44319-024-00340-1 (PMC11772769; doi:10.1038/s44319-024-00340-1)
Supplement: Supplementary file 8 — EV and Appendix Figures Source Data [file 44319_2024_340_MOESM8_ESM.zip › EMBOR-2024-59048V3_SourceDataForExpandedView+Appendix/Figure S4/S4C/S4C SNX17+L2_17mer+VPS26C+VPS35L(110-598)_AF2.pdb]

ATOM      1  N   MET A   1      -5.022 -46.239 -32.922  1.00 64.56           N  
ATOM      2  H   MET A   1      -4.417 -45.432 -32.979  1.00 64.56           H  
ATOM      3  H2  MET A   1      -4.456 -47.074 -32.869  1.00 64.56           H  
ATOM      4  H3  MET A   1      -5.575 -46.303 -33.765  1.00 64.56           H  
ATOM      5  CA  MET A   1      -5.927 -46.151 -31.751  1.00 64.56           C  
ATOM      6  HA  MET A   1      -5.341 -46.195 -30.833  1.00 64.56           H  
ATOM      7  C   MET A   1      -6.871 -47.331 -31.755  1.00 64.56           C  
ATOM      8  CB  MET A   1      -6.745 -44.864 -31.770  1.00 64.56           C  
ATOM      9  HB2 MET A   1      -6.558 -44.293 -32.680  1.00 64.56           H  
ATOM     10  HB3 MET A   1      -7.811 -45.080 -31.704  1.00 64.56           H  
ATOM     11  O   MET A   1      -7.364 -47.660 -32.826  1.00 64.56           O  
ATOM     12  CG  MET A   1      -6.331 -44.062 -30.555  1.00 64.56           C  
ATOM     13  HG2 MET A   1      -6.468 -44.673 -29.662  1.00 64.56           H  
ATOM     14  HG3 MET A   1      -5.287 -43.760 -30.628  1.00 64.56           H  
ATOM     15  SD  MET A   1      -7.363 -42.636 -30.409  1.00 64.56           S  
ATOM     16  CE  MET A   1      -6.592 -41.526 -31.593  1.00 64.56           C  
ATOM     17  HE1 MET A   1      -7.044 -40.536 -31.536  1.00 64.56           H  
ATOM     18  HE2 MET A   1      -6.738 -41.922 -32.597  1.00 64.56           H  
ATOM     19  HE3 MET A   1      -5.520 -41.467 -31.404  1.00 64.56           H  
ATOM     20  N   HIS A   2      -7.099 -47.974 -30.610  1.00 67.12           N  
ATOM     21  H   HIS A   2      -6.760 -47.610 -29.732  1.00 67.12           H  
ATOM     22  CA  HIS A   2      -7.819 -49.246 -30.577  1.00 67.12           C  
ATOM     23  HA  HIS A   2      -7.835 -49.678 -31.578  1.00 67.12           H  
ATOM     24  C   HIS A   2      -9.271 -49.052 -30.136  1.00 67.12           C  
ATOM     25  CB  HIS A   2      -7.059 -50.242 -29.691  1.00 67.12           C  
ATOM     26  HB2 HIS A   2      -5.996 -50.187 -29.926  1.00 67.12           H  
ATOM     27  HB3 HIS A   2      -7.182 -49.984 -28.639  1.00 67.12           H  
ATOM     28  O   HIS A   2      -9.539 -48.876 -28.950  1.00 67.12           O  
ATOM     29  CG  HIS A   2      -7.512 -51.662 -29.917  1.00 67.12           C  
ATOM     30  CD2 HIS A   2      -6.747 -52.684 -30.413  1.00 67.12           C  
ATOM     31  HD2 HIS A   2      -5.703 -52.628 -30.685  1.00 67.12           H  
ATOM     32  ND1 HIS A   2      -8.784 -52.162 -29.734  1.00 67.12           N  
ATOM     33  HD1 HIS A   2      -9.589 -51.656 -29.392  1.00 67.12           H  
ATOM     34  CE1 HIS A   2      -8.784 -53.447 -30.125  1.00 67.12           C  
ATOM     35  HE1 HIS A   2      -9.644 -54.100 -30.125  1.00 67.12           H  
ATOM     36  NE2 HIS A   2      -7.561 -53.810 -30.535  1.00 67.12           N  
ATOM     37  N   PHE A   3     -10.201 -49.128 -31.085  1.00 80.06           N  
ATOM     38  H   PHE A   3      -9.912 -49.289 -32.040  1.00 80.06           H  
ATOM     39  CA  PHE A   3     -11.635 -49.182 -30.802  1.00 80.06           C  
ATOM     40  HA  PHE A   3     -11.848 -48.648 -29.876  1.00 80.06           H  
ATOM     41  C   PHE A   3     -12.056 -50.639 -30.618  1.00 80.06           C  
ATOM     42  CB  PHE A   3     -12.422 -48.492 -31.925  1.00 80.06           C  
ATOM     43  HB2 PHE A   3     -12.057 -48.828 -32.896  1.00 80.06           H  
ATOM     44  HB3 PHE A   3     -13.467 -48.791 -31.851  1.00 80.06           H  
ATOM     45  O   PHE A   3     -11.696 -51.493 -31.424  1.00 80.06           O  
ATOM     46  CG  PHE A   3     -12.349 -46.979 -31.850  1.00 80.06           C  
ATOM     47  CD1 PHE A   3     -13.425 -46.255 -31.305  1.00 80.06           C  
ATOM     48  HD1 PHE A   3     -14.312 -46.770 -30.969  1.00 80.06           H  
ATOM     49  CD2 PHE A   3     -11.187 -46.294 -32.258  1.00 80.06           C  
ATOM     50  HD2 PHE A   3     -10.352 -46.842 -32.671  1.00 80.06           H  
ATOM     51  CE1 PHE A   3     -13.346 -44.857 -31.178  1.00 80.06           C  
ATOM     52  HE1 PHE A   3     -14.166 -44.304 -30.745  1.00 80.06           H  
ATOM     53  CE2 PHE A   3     -11.098 -44.899 -32.094  1.00 80.06           C  
ATOM     54  HE2 PHE A   3     -10.193 -44.365 -32.345  1.00 80.06           H  
ATOM     55  CZ  PHE A   3     -12.181 -44.179 -31.569  1.00 80.06           C  
ATOM     56  HZ  PHE A   3     -12.112 -43.110 -31.439  1.00 80.06           H  
ATOM     57  N   SER A   4     -12.801 -50.948 -29.568  1.00 79.25           N  
ATOM     58  H   SER A   4     -13.012 -50.232 -28.888  1.00 79.25           H  
ATOM     59  CA  SER A   4     -13.422 -52.258 -29.368  1.00 79.25           C  
ATOM     60  HA  SER A   4     -13.503 -52.753 -30.336  1.00 79.25           H  
ATOM     61  C   SER A   4     -14.834 -52.091 -28.818  1.00 79.25           C  
ATOM     62  CB  SER A   4     -12.559 -53.170 -28.487  1.00 79.25           C  
ATOM     63  HB2 SER A   4     -11.622 -53.373 -29.005  1.00 79.25           H  
ATOM     64  HB3 SER A   4     -13.079 -54.116 -28.337  1.00 79.25           H  
ATOM     65  O   SER A   4     -15.165 -51.046 -28.266  1.00 79.25           O  
ATOM     66  OG  SER A   4     -12.270 -52.591 -27.230  1.00 79.25           O  
ATOM     67  HG  SER A   4     -11.838 -53.246 -26.677  1.00 79.25           H  
ATOM     68  N   ILE A   5     -15.686 -53.103 -28.973  1.00 85.00           N  
ATOM     69  H   ILE A   5     -15.387 -53.937 -29.458  1.00 85.00           H  
ATOM     70  CA  ILE A   5     -17.018 -53.120 -28.355  1.00 85.00           C  
ATOM     71  HA  ILE A   5     -17.098 -52.285 -27.659  1.00 85.00           H  
ATOM     72  C   ILE A   5     -17.138 -54.404 -27.540  1.00 85.00           C  
ATOM     73  CB  ILE A   5     -18.154 -52.950 -29.391  1.00 85.00           C  
ATOM     74  HB  ILE A   5     -18.168 -53.819 -30.049  1.00 85.00           H  
ATOM     75  O   ILE A   5     -17.841 -55.309 -27.965  1.00 85.00           O  
ATOM     76  CG1 ILE A   5     -17.928 -51.692 -30.257  1.00 85.00           C  
ATOM     77 HG12 ILE A   5     -17.807 -50.825 -29.607  1.00 85.00           H  
ATOM     78 HG13 ILE A   5     -17.008 -51.813 -30.829  1.00 85.00           H  
ATOM     79  CG2 ILE A   5     -19.518 -52.853 -28.679  1.00 85.00           C  
ATOM     80 HG21 ILE A   5     -20.314 -52.964 -29.415  1.00 85.00           H  
ATOM     81 HG22 ILE A   5     -19.651 -53.634 -27.931  1.00 85.00           H  
ATOM     82 HG23 ILE A   5     -19.603 -51.889 -28.177  1.00 85.00           H  
ATOM     83  CD1 ILE A   5     -19.052 -51.408 -31.260  1.00 85.00           C  
ATOM     84 HD11 ILE A   5     -18.727 -50.641 -31.962  1.00 85.00           H  
ATOM     85 HD12 ILE A   5     -19.942 -51.048 -30.743  1.00 85.00           H  
ATOM     86 HD13 ILE A   5     -19.293 -52.319 -31.809  1.00 85.00           H  
ATOM     87  N   PRO A   6     -16.392 -54.566 -26.437  1.00 79.25           N  
ATOM     88  CA  PRO A   6     -16.227 -55.865 -25.783  1.00 79.25           C  
ATOM     89  HA  PRO A   6     -15.817 -56.583 -26.492  1.00 79.25           H  
ATOM     90  C   PRO A   6     -17.528 -56.452 -25.228  1.00 79.25           C  
ATOM     91  CB  PRO A   6     -15.203 -55.622 -24.668  1.00 79.25           C  
ATOM     92  HB2 PRO A   6     -14.206 -55.860 -25.039  1.00 79.25           H  
ATOM     93  HB3 PRO A   6     -15.418 -56.206 -23.773  1.00 79.25           H  
ATOM     94  O   PRO A   6     -17.659 -57.669 -25.158  1.00 79.25           O  
ATOM     95  CG  PRO A   6     -15.291 -54.121 -24.392  1.00 79.25           C  
ATOM     96  HG2 PRO A   6     -14.349 -53.727 -24.011  1.00 79.25           H  
ATOM     97  HG3 PRO A   6     -16.101 -53.916 -23.692  1.00 79.25           H  
ATOM     98  CD  PRO A   6     -15.635 -53.533 -25.753  1.00 79.25           C  
ATOM     99  HD2 PRO A   6     -14.716 -53.326 -26.302  1.00 79.25           H  
ATOM    100  HD3 PRO A   6     -16.214 -52.618 -25.628  1.00 79.25           H  
ATOM    101  N   GLU A   7     -18.488 -55.610 -24.855  1.00 82.50           N  
ATOM    102  H   GLU A   7     -18.345 -54.617 -24.977  1.00 82.50           H  
ATOM    103  CA  GLU A   7     -19.713 -56.024 -24.177  1.00 82.50           C  
ATOM    104  HA  GLU A   7     -19.920 -57.062 -24.437  1.00 82.50           H  
ATOM    105  C   GLU A   7     -20.927 -55.214 -24.648  1.00 82.50           C  
ATOM    106  CB  GLU A   7     -19.523 -55.984 -22.643  1.00 82.50           C  
ATOM    107  HB2 GLU A   7     -18.864 -56.806 -22.361  1.00 82.50           H  
ATOM    108  HB3 GLU A   7     -20.487 -56.144 -22.160  1.00 82.50           H  
ATOM    109  O   GLU A   7     -20.817 -54.121 -25.218  1.00 82.50           O  
ATOM    110  CG  GLU A   7     -18.906 -54.672 -22.129  1.00 82.50           C  
ATOM    111  HG2 GLU A   7     -19.523 -53.853 -22.499  1.00 82.50           H  
ATOM    112  HG3 GLU A   7     -17.906 -54.556 -22.546  1.00 82.50           H  
ATOM    113  CD  GLU A   7     -18.794 -54.559 -20.600  1.00 82.50           C  
ATOM    114  OE1 GLU A   7     -18.608 -53.406 -20.136  1.00 82.50           O  
ATOM    115  OE2 GLU A   7     -18.886 -55.588 -19.898  1.00 82.50           O  
ATOM    116  N   THR A   8     -22.105 -55.788 -24.413  1.00 88.25           N  
ATOM    117  H   THR A   8     -22.124 -56.632 -23.858  1.00 88.25           H  
ATOM    118  CA  THR A   8     -23.393 -55.129 -24.619  1.00 88.25           C  
ATOM    119  HA  THR A   8     -23.213 -54.084 -24.871  1.00 88.25           H  
ATOM    120  C   THR A   8     -24.180 -55.143 -23.317  1.00 88.25           C  
ATOM    121  CB  THR A   8     -24.207 -55.746 -25.767  1.00 88.25           C  
ATOM    122  HB  THR A   8     -25.160 -55.220 -25.818  1.00 88.25           H  
ATOM    123  O   THR A   8     -24.145 -56.118 -22.571  1.00 88.25           O  
ATOM    124  CG2 THR A   8     -23.513 -55.596 -27.116  1.00 88.25           C  
ATOM    125 HG21 THR A   8     -22.550 -56.106 -27.099  1.00 88.25           H  
ATOM    126 HG22 THR A   8     -23.353 -54.536 -27.313  1.00 88.25           H  
ATOM    127 HG23 THR A   8     -24.141 -56.020 -27.899  1.00 88.25           H  
ATOM    128  OG1 THR A   8     -24.466 -57.118 -25.587  1.00 88.25           O  
ATOM    129  HG1 THR A   8     -23.627 -57.581 -25.527  1.00 88.25           H  
ATOM    130  N   GLU A   9     -24.885 -54.054 -23.032  1.00 86.75           N  
ATOM    131  H   GLU A   9     -24.883 -53.300 -23.704  1.00 86.75           H  
ATOM    132  CA  GLU A   9     -25.765 -53.930 -21.871  1.00 86.75           C  
ATOM    133  HA  GLU A   9     -25.697 -54.821 -21.246  1.00 86.75           H  
ATOM    134  C   GLU A   9     -27.206 -53.802 -22.355  1.00 86.75           C  
ATOM    135  CB  GLU A   9     -25.390 -52.710 -21.005  1.00 86.75           C  
ATOM    136  HB2 GLU A   9     -25.030 -51.907 -21.648  1.00 86.75           H  
ATOM    137  HB3 GLU A   9     -26.293 -52.357 -20.507  1.00 86.75           H  
ATOM    138  O   GLU A   9     -27.546 -52.891 -23.109  1.00 86.75           O  
ATOM    139  CG  GLU A   9     -24.352 -52.999 -19.908  1.00 86.75           C  
ATOM    140  HG2 GLU A   9     -24.753 -53.760 -19.239  1.00 86.75           H  
ATOM    141  HG3 GLU A   9     -23.452 -53.394 -20.380  1.00 86.75           H  
ATOM    142  CD  GLU A   9     -23.980 -51.740 -19.084  1.00 86.75           C  
ATOM    143  OE1 GLU A   9     -22.955 -51.775 -18.368  1.00 86.75           O  
ATOM    144  OE2 GLU A   9     -24.658 -50.678 -19.183  1.00 86.75           O  
ATOM    145  N   SER A  10     -28.089 -54.678 -21.891  1.00 85.31           N  
ATOM    146  H   SER A  10     -27.780 -55.446 -21.313  1.00 85.31           H  
ATOM    147  CA  SER A  10     -29.530 -54.461 -22.007  1.00 85.31           C  
ATOM    148  HA  SER A  10     -29.759 -54.077 -23.001  1.00 85.31           H  
ATOM    149  C   SER A  10     -29.969 -53.427 -20.972  1.00 85.31           C  
ATOM    150  CB  SER A  10     -30.281 -55.784 -21.842  1.00 85.31           C  
ATOM    151  HB2 SER A  10     -31.336 -55.591 -21.649  1.00 85.31           H  
ATOM    152  HB3 SER A  10     -30.190 -56.356 -22.766  1.00 85.31           H  
ATOM    153  O   SER A  10     -29.866 -53.671 -19.770  1.00 85.31           O  
ATOM    154  OG  SER A  10     -29.724 -56.548 -20.793  1.00 85.31           O  
ATOM    155  HG  SER A  10     -29.788 -56.032 -19.986  1.00 85.31           H  
ATOM    156  N   ARG A  11     -30.466 -52.278 -21.429  1.00 80.00           N  
ATOM    157  H   ARG A  11     -30.543 -52.162 -22.430  1.00 80.00           H  
ATOM    158  CA  ARG A  11     -30.997 -51.207 -20.579  1.00 80.00           C  
ATOM    159  HA  ARG A  11     -30.874 -51.482 -19.532  1.00 80.00           H  
ATOM    160  C   ARG A  11     -32.492 -51.034 -20.810  1.00 80.00           C  
ATOM    161  CB  ARG A  11     -30.231 -49.899 -20.824  1.00 80.00           C  
ATOM    162  HB2 ARG A  11     -30.207 -49.683 -21.892  1.00 80.00           H  
ATOM    163  HB3 ARG A  11     -30.759 -49.093 -20.314  1.00 80.00           H  
ATOM    164  O   ARG A  11     -32.961 -51.064 -21.947  1.00 80.00           O  
ATOM    165  CG  ARG A  11     -28.797 -49.974 -20.282  1.00 80.00           C  
ATOM    166  HG2 ARG A  11     -28.195 -50.626 -20.916  1.00 80.00           H  
ATOM    167  HG3 ARG A  11     -28.818 -50.388 -19.273  1.00 80.00           H  
ATOM    168  CD  ARG A  11     -28.164 -48.582 -20.222  1.00 80.00           C  
ATOM    169  HD2 ARG A  11     -28.832 -47.923 -19.667  1.00 80.00           H  
ATOM    170  HD3 ARG A  11     -28.048 -48.198 -21.236  1.00 80.00           H  
ATOM    171  NE  ARG A  11     -26.853 -48.640 -19.554  1.00 80.00           N  
ATOM    172  HE  ARG A  11     -26.365 -49.524 -19.550  1.00 80.00           H  
ATOM    173  NH1 ARG A  11     -26.714 -46.451 -18.840  1.00 80.00           N  
ATOM    174 HH11 ARG A  11     -27.584 -46.237 -19.308  1.00 80.00           H  
ATOM    175 HH12 ARG A  11     -26.262 -45.743 -18.280  1.00 80.00           H  
ATOM    176  NH2 ARG A  11     -25.161 -47.978 -18.265  1.00 80.00           N  
ATOM    177 HH21 ARG A  11     -24.706 -47.322 -17.646  1.00 80.00           H  
ATOM    178 HH22 ARG A  11     -24.843 -48.931 -18.364  1.00 80.00           H  
ATOM    179  CZ  ARG A  11     -26.257 -47.676 -18.889  1.00 80.00           C  
ATOM    180  N   SER A  12     -33.243 -50.831 -19.735  1.00 75.81           N  
ATOM    181  H   SER A  12     -32.811 -50.804 -18.823  1.00 75.81           H  
ATOM    182  CA  SER A  12     -34.612 -50.319 -19.812  1.00 75.81           C  
ATOM    183  HA  SER A  12     -35.171 -50.884 -20.558  1.00 75.81           H  
ATOM    184  C   SER A  12     -34.580 -48.850 -20.242  1.00 75.81           C  
ATOM    185  CB  SER A  12     -35.318 -50.499 -18.462  1.00 75.81           C  
ATOM    186  HB2 SER A  12     -36.266 -49.962 -18.462  1.00 75.81           H  
ATOM    187  HB3 SER A  12     -35.516 -51.559 -18.308  1.00 75.81           H  
ATOM    188  O   SER A  12     -33.670 -48.114 -19.861  1.00 75.81           O  
ATOM    189  OG  SER A  12     -34.501 -50.036 -17.402  1.00 75.81           O  
ATOM    190  HG  SER A  12     -34.608 -49.086 -17.321  1.00 75.81           H  
ATOM    191  N   GLY A  13     -35.538 -48.410 -21.060  1.00 60.12           N  
ATOM    192  H   GLY A  13     -36.302 -49.024 -21.301  1.00 60.12           H  
ATOM    193  CA  GLY A  13     -35.742 -46.972 -21.259  1.00 60.12           C  
ATOM    194  HA2 GLY A  13     -36.459 -46.806 -22.063  1.00 60.12           H  
ATOM    195  HA3 GLY A  13     -34.799 -46.488 -21.514  1.00 60.12           H  
ATOM    196  C   GLY A  13     -36.293 -46.343 -19.978  1.00 60.12           C  
ATOM    197  O   GLY A  13     -37.067 -47.003 -19.293  1.00 60.12           O  
ATOM    198  N   ASP A  14     -35.916 -45.100 -19.664  1.00 54.84           N  
ATOM    199  H   ASP A  14     -35.193 -44.644 -20.201  1.00 54.84           H  
ATOM    200  CA  ASP A  14     -36.329 -44.418 -18.423  1.00 54.84           C  
ATOM    201  HA  ASP A  14     -35.891 -44.937 -17.571  1.00 54.84           H  
ATOM    202  C   ASP A  14     -37.857 -44.420 -18.229  1.00 54.84           C  
ATOM    203  CB  ASP A  14     -35.813 -42.964 -18.419  1.00 54.84           C  
ATOM    204  HB2 ASP A  14     -36.228 -42.431 -19.275  1.00 54.84           H  
ATOM    205  HB3 ASP A  14     -36.167 -42.471 -17.513  1.00 54.84           H  
ATOM    206  O   ASP A  14     -38.395 -45.081 -17.342  1.00 54.84           O  
ATOM    207  CG  ASP A  14     -34.290 -42.856 -18.457  1.00 54.84           C  
ATOM    208  OD1 ASP A  14     -33.629 -43.644 -17.748  1.00 54.84           O  
ATOM    209  OD2 ASP A  14     -33.800 -42.054 -19.280  1.00 54.84           O  
ATOM    210  N   SER A  15     -38.576 -43.700 -19.092  1.00 51.62           N  
ATOM    211  H   SER A  15     -38.067 -43.096 -19.722  1.00 51.62           H  
ATOM    212  CA  SER A  15     -40.019 -43.473 -18.969  1.00 51.62           C  
ATOM    213  HA  SER A  15     -40.294 -43.547 -17.917  1.00 51.62           H  
ATOM    214  C   SER A  15     -40.828 -44.525 -19.735  1.00 51.62           C  
ATOM    215  CB  SER A  15     -40.373 -42.049 -19.422  1.00 51.62           C  
ATOM    216  HB2 SER A  15     -40.266 -41.971 -20.504  1.00 51.62           H  
ATOM    217  HB3 SER A  15     -41.406 -41.831 -19.152  1.00 51.62           H  
ATOM    218  O   SER A  15     -41.359 -44.249 -20.809  1.00 51.62           O  
ATOM    219  OG  SER A  15     -39.509 -41.108 -18.815  1.00 51.62           O  
ATOM    220  HG  SER A  15     -39.817 -40.218 -19.002  1.00 51.62           H  
ATOM    221  N   GLY A  16     -40.900 -45.755 -19.215  1.00 56.75           N  
ATOM    222  H   GLY A  16     -40.357 -45.932 -18.382  1.00 56.75           H  
ATOM    223  CA  GLY A  16     -41.787 -46.819 -19.726  1.00 56.75           C  
ATOM    224  HA2 GLY A  16     -41.767 -47.652 -19.024  1.00 56.75           H  
ATOM    225  HA3 GLY A  16     -42.806 -46.434 -19.769  1.00 56.75           H  
ATOM    226  C   GLY A  16     -41.442 -47.377 -21.118  1.00 56.75           C  
ATOM    227  O   GLY A  16     -42.221 -48.138 -21.689  1.00 56.75           O  
ATOM    228  N   GLY A  17     -40.293 -47.002 -21.687  1.00 58.19           N  
ATOM    229  H   GLY A  17     -39.696 -46.386 -21.154  1.00 58.19           H  
ATOM    230  CA  GLY A  17     -39.870 -47.436 -23.018  1.00 58.19           C  
ATOM    231  HA2 GLY A  17     -40.718 -47.350 -23.698  1.00 58.19           H  
ATOM    232  HA3 GLY A  17     -39.080 -46.776 -23.378  1.00 58.19           H  
ATOM    233  C   GLY A  17     -39.350 -48.877 -23.058  1.00 58.19           C  
ATOM    234  O   GLY A  17     -38.816 -49.398 -22.079  1.00 58.19           O  
ATOM    235  N   SER A  18     -39.448 -49.512 -24.230  1.00 68.06           N  
ATOM    236  H   SER A  18     -39.876 -49.027 -25.005  1.00 68.06           H  
ATOM    237  CA  SER A  18     -38.949 -50.873 -24.473  1.00 68.06           C  
ATOM    238  HA  SER A  18     -39.518 -51.562 -23.849  1.00 68.06           H  
ATOM    239  C   SER A  18     -37.462 -51.021 -24.133  1.00 68.06           C  
ATOM    240  CB  SER A  18     -39.162 -51.257 -25.943  1.00 68.06           C  
ATOM    241  HB2 SER A  18     -38.772 -52.260 -26.117  1.00 68.06           H  
ATOM    242  HB3 SER A  18     -40.227 -51.248 -26.173  1.00 68.06           H  
ATOM    243  O   SER A  18     -36.661 -50.137 -24.453  1.00 68.06           O  
ATOM    244  OG  SER A  18     -38.491 -50.338 -26.786  1.00 68.06           O  
ATOM    245  HG  SER A  18     -37.641 -50.145 -26.383  1.00 68.06           H  
ATOM    246  N   ALA A  19     -37.080 -52.168 -23.565  1.00 78.38           N  
ATOM    247  H   ALA A  19     -37.780 -52.853 -23.320  1.00 78.38           H  
ATOM    248  CA  ALA A  19     -35.679 -52.507 -23.335  1.00 78.38           C  
ATOM    249  HA  ALA A  19     -35.263 -51.769 -22.648  1.00 78.38           H  
ATOM    250  C   ALA A  19     -34.875 -52.447 -24.645  1.00 78.38           C  
ATOM    251  CB  ALA A  19     -35.593 -53.887 -22.672  1.00 78.38           C  
ATOM    252  HB1 ALA A  19     -36.150 -53.885 -21.735  1.00 78.38           H  
ATOM    253  HB2 ALA A  19     -34.550 -54.124 -22.461  1.00 78.38           H  
ATOM    254  HB3 ALA A  19     -36.003 -54.647 -23.337  1.00 78.38           H  
ATOM    255  O   ALA A  19     -35.313 -52.947 -25.684  1.00 78.38           O  
ATOM    256  N   TYR A  20     -33.697 -51.833 -24.595  1.00 80.88           N  
ATOM    257  H   TYR A  20     -33.379 -51.474 -23.706  1.00 80.88           H  
ATOM    258  CA  TYR A  20     -32.793 -51.704 -25.731  1.00 80.88           C  
ATOM    259  HA  TYR A  20     -33.171 -52.312 -26.553  1.00 80.88           H  
ATOM    260  C   TYR A  20     -31.407 -52.237 -25.379  1.00 80.88           C  
ATOM    261  CB  TYR A  20     -32.744 -50.249 -26.220  1.00 80.88           C  
ATOM    262  HB2 TYR A  20     -32.188 -50.215 -27.157  1.00 80.88           H  
ATOM    263  HB3 TYR A  20     -33.760 -49.922 -26.439  1.00 80.88           H  
ATOM    264  O   TYR A  20     -31.000 -52.267 -24.220  1.00 80.88           O  
ATOM    265  CG  TYR A  20     -32.110 -49.273 -25.247  1.00 80.88           C  
ATOM    266  CD1 TYR A  20     -32.905 -48.645 -24.270  1.00 80.88           C  
ATOM    267  HD1 TYR A  20     -33.959 -48.871 -24.206  1.00 80.88           H  
ATOM    268  CD2 TYR A  20     -30.723 -49.022 -25.292  1.00 80.88           C  
ATOM    269  HD2 TYR A  20     -30.102 -49.532 -26.013  1.00 80.88           H  
ATOM    270  CE1 TYR A  20     -32.321 -47.768 -23.338  1.00 80.88           C  
ATOM    271  HE1 TYR A  20     -32.927 -47.321 -22.564  1.00 80.88           H  
ATOM    272  CE2 TYR A  20     -30.139 -48.125 -24.377  1.00 80.88           C  
ATOM    273  HE2 TYR A  20     -29.078 -47.927 -24.397  1.00 80.88           H  
ATOM    274  OH  TYR A  20     -30.381 -46.609 -22.537  1.00 80.88           O  
ATOM    275  HH  TYR A  20     -30.985 -46.367 -21.831  1.00 80.88           H  
ATOM    276  CZ  TYR A  20     -30.939 -47.498 -23.398  1.00 80.88           C  
ATOM    277  N   VAL A  21     -30.663 -52.640 -26.405  1.00 87.00           N  
ATOM    278  H   VAL A  21     -31.053 -52.589 -27.335  1.00 87.00           H  
ATOM    279  CA  VAL A  21     -29.269 -53.064 -26.261  1.00 87.00           C  
ATOM    280  HA  VAL A  21     -29.098 -53.401 -25.238  1.00 87.00           H  
ATOM    281  C   VAL A  21     -28.355 -51.869 -26.519  1.00 87.00           C  
ATOM    282  CB  VAL A  21     -28.945 -54.252 -27.181  1.00 87.00           C  
ATOM    283  HB  VAL A  21     -29.058 -53.949 -28.222  1.00 87.00           H  
ATOM    284  O   VAL A  21     -28.385 -51.275 -27.604  1.00 87.00           O  
ATOM    285  CG1 VAL A  21     -27.508 -54.719 -26.956  1.00 87.00           C  
ATOM    286 HG11 VAL A  21     -27.289 -55.575 -27.593  1.00 87.00           H  
ATOM    287 HG12 VAL A  21     -27.374 -55.011 -25.914  1.00 87.00           H  
ATOM    288 HG13 VAL A  21     -26.798 -53.929 -27.201  1.00 87.00           H  
ATOM    289  CG2 VAL A  21     -29.880 -55.441 -26.913  1.00 87.00           C  
ATOM    290 HG21 VAL A  21     -29.812 -55.737 -25.867  1.00 87.00           H  
ATOM    291 HG22 VAL A  21     -30.913 -55.180 -27.144  1.00 87.00           H  
ATOM    292 HG23 VAL A  21     -29.591 -56.287 -27.537  1.00 87.00           H  
ATOM    293  N   ALA A  22     -27.559 -51.521 -25.517  1.00 90.56           N  
ATOM    294  H   ALA A  22     -27.618 -52.054 -24.661  1.00 90.56           H  
ATOM    295  CA  ALA A  22     -26.448 -50.590 -25.602  1.00 90.56           C  
ATOM    296  HA  ALA A  22     -26.639 -49.875 -26.403  1.00 90.56           H  
ATOM    297  C   ALA A  22     -25.151 -51.344 -25.926  1.00 90.56           C  
ATOM    298  CB  ALA A  22     -26.340 -49.815 -24.284  1.00 90.56           C  
ATOM    299  HB1 ALA A  22     -26.109 -50.503 -23.471  1.00 90.56           H  
ATOM    300  HB2 ALA A  22     -25.540 -49.078 -24.359  1.00 90.56           H  
ATOM    301  HB3 ALA A  22     -27.280 -49.309 -24.067  1.00 90.56           H  
ATOM    302  O   ALA A  22     -24.912 -52.444 -25.434  1.00 90.56           O  
ATOM    303  N   TYR A  23     -24.314 -50.729 -26.751  1.00 90.19           N  
ATOM    304  H   TYR A  23     -24.574 -49.817 -27.097  1.00 90.19           H  
ATOM    305  CA  TYR A  23     -23.007 -51.219 -27.162  1.00 90.19           C  
ATOM    306  HA  TYR A  23     -22.873 -52.253 -26.846  1.00 90.19           H  
ATOM    307  C   TYR A  23     -21.948 -50.357 -26.480  1.00 90.19           C  
ATOM    308  CB  TYR A  23     -22.903 -51.159 -28.695  1.00 90.19           C  
ATOM    309  HB2 TYR A  23     -23.065 -50.132 -29.024  1.00 90.19           H  
ATOM    310  HB3 TYR A  23     -21.890 -51.428 -28.994  1.00 90.19           H  
ATOM    311  O   TYR A  23     -21.909 -49.140 -26.684  1.00 90.19           O  
ATOM    312  CG  TYR A  23     -23.889 -52.064 -29.411  1.00 90.19           C  
ATOM    313  CD1 TYR A  23     -23.522 -53.372 -29.787  1.00 90.19           C  
ATOM    314  HD1 TYR A  23     -22.521 -53.727 -29.592  1.00 90.19           H  
ATOM    315  CD2 TYR A  23     -25.200 -51.609 -29.642  1.00 90.19           C  
ATOM    316  HD2 TYR A  23     -25.478 -50.614 -29.329  1.00 90.19           H  
ATOM    317  CE1 TYR A  23     -24.471 -54.231 -30.376  1.00 90.19           C  
ATOM    318  HE1 TYR A  23     -24.213 -55.249 -30.629  1.00 90.19           H  
ATOM    319  CE2 TYR A  23     -26.159 -52.472 -30.199  1.00 90.19           C  
ATOM    320  HE2 TYR A  23     -27.182 -52.140 -30.298  1.00 90.19           H  
ATOM    321  OH  TYR A  23     -26.741 -54.622 -31.050  1.00 90.19           O  
ATOM    322  HH  TYR A  23     -27.610 -54.333 -30.763  1.00 90.19           H  
ATOM    323  CZ  TYR A  23     -25.792 -53.783 -30.565  1.00 90.19           C  
ATOM    324  N   ASN A  24     -21.108 -50.985 -25.661  1.00 87.62           N  
ATOM    325  H   ASN A  24     -21.184 -51.984 -25.541  1.00 87.62           H  
ATOM    326  CA  ASN A  24     -20.075 -50.299 -24.895  1.00 87.62           C  
ATOM    327  HA  ASN A  24     -20.420 -49.308 -24.598  1.00 87.62           H  
ATOM    328  C   ASN A  24     -18.838 -50.133 -25.780  1.00 87.62           C  
ATOM    329  CB  ASN A  24     -19.790 -51.122 -23.624  1.00 87.62           C  
ATOM    330  HB2 ASN A  24     -18.884 -50.750 -23.144  1.00 87.62           H  
ATOM    331  HB3 ASN A  24     -19.587 -52.154 -23.911  1.00 87.62           H  
ATOM    332  O   ASN A  24     -18.100 -51.092 -25.986  1.00 87.62           O  
ATOM    333  CG  ASN A  24     -20.915 -51.114 -22.596  1.00 87.62           C  
ATOM    334  ND2 ASN A  24     -20.729 -51.745 -21.457  1.00 87.62           N  
ATOM    335 HD21 ASN A  24     -19.873 -52.239 -21.251  1.00 87.62           H  
ATOM    336 HD22 ASN A  24     -21.515 -51.853 -20.832  1.00 87.62           H  
ATOM    337  OD1 ASN A  24     -21.972 -50.528 -22.784  1.00 87.62           O  
ATOM    338  N   ILE A  25     -18.606 -48.936 -26.318  1.00 87.06           N  
ATOM    339  H   ILE A  25     -19.197 -48.165 -26.044  1.00 87.06           H  
ATOM    340  CA  ILE A  25     -17.410 -48.630 -27.105  1.00 87.06           C  
ATOM    341  HA  ILE A  25     -17.150 -49.504 -27.702  1.00 87.06           H  
ATOM    342  C   ILE A  25     -16.267 -48.347 -26.142  1.00 87.06           C  
ATOM    343  CB  ILE A  25     -17.631 -47.455 -28.079  1.00 87.06           C  
ATOM    344  HB  ILE A  25     -17.951 -46.588 -27.501  1.00 87.06           H  
ATOM    345  O   ILE A  25     -16.299 -47.397 -25.357  1.00 87.06           O  
ATOM    346  CG1 ILE A  25     -18.729 -47.813 -29.105  1.00 87.06           C  
ATOM    347 HG12 ILE A  25     -18.360 -48.599 -29.764  1.00 87.06           H  
ATOM    348 HG13 ILE A  25     -19.609 -48.193 -28.588  1.00 87.06           H  
ATOM    349  CG2 ILE A  25     -16.313 -47.108 -28.808  1.00 87.06           C  
ATOM    350 HG21 ILE A  25     -15.542 -46.815 -28.096  1.00 87.06           H  
ATOM    351 HG22 ILE A  25     -16.457 -46.256 -29.473  1.00 87.06           H  
ATOM    352 HG23 ILE A  25     -15.963 -47.967 -29.381  1.00 87.06           H  
ATOM    353  CD1 ILE A  25     -19.189 -46.636 -29.970  1.00 87.06           C  
ATOM    354 HD11 ILE A  25     -19.640 -45.866 -29.345  1.00 87.06           H  
ATOM    355 HD12 ILE A  25     -18.362 -46.206 -30.535  1.00 87.06           H  
ATOM    356 HD13 ILE A  25     -19.931 -47.000 -30.682  1.00 87.06           H  
ATOM    357  N   HIS A  26     -15.235 -49.168 -26.231  1.00 82.12           N  
ATOM    358  H   HIS A  26     -15.275 -49.910 -26.915  1.00 82.12           H  
ATOM    359  CA  HIS A  26     -13.988 -48.983 -25.524  1.00 82.12           C  
ATOM    360  HA  HIS A  26     -14.152 -48.272 -24.714  1.00 82.12           H  
ATOM    361  C   HIS A  26     -12.957 -48.391 -26.477  1.00 82.12           C  
ATOM    362  CB  HIS A  26     -13.522 -50.300 -24.900  1.00 82.12           C  
ATOM    363  HB2 HIS A  26     -13.577 -51.088 -25.650  1.00 82.12           H  
ATOM    364  HB3 HIS A  26     -12.480 -50.190 -24.596  1.00 82.12           H  
ATOM    365  O   HIS A  26     -12.767 -48.867 -27.597  1.00 82.12           O  
ATOM    366  CG  HIS A  26     -14.317 -50.730 -23.694  1.00 82.12           C  
ATOM    367  CD2 HIS A  26     -15.681 -50.724 -23.553  1.00 82.12           C  
ATOM    368  HD2 HIS A  26     -16.403 -50.399 -24.286  1.00 82.12           H  
ATOM    369  ND1 HIS A  26     -13.796 -51.245 -22.527  1.00 82.12           N  
ATOM    370  HD1 HIS A  26     -12.819 -51.312 -22.279  1.00 82.12           H  
ATOM    371  CE1 HIS A  26     -14.823 -51.558 -21.720  1.00 82.12           C  
ATOM    372  HE1 HIS A  26     -14.729 -51.985 -20.732  1.00 82.12           H  
ATOM    373  NE2 HIS A  26     -15.989 -51.240 -22.295  1.00 82.12           N  
ATOM    374  N   VAL A  27     -12.268 -47.362 -26.008  1.00 78.69           N  
ATOM    375  H   VAL A  27     -12.443 -47.071 -25.057  1.00 78.69           H  
ATOM    376  CA  VAL A  27     -11.107 -46.785 -26.672  1.00 78.69           C  
ATOM    377  HA  VAL A  27     -10.970 -47.240 -27.653  1.00 78.69           H  
ATOM    378  C   VAL A  27      -9.912 -47.111 -25.807  1.00 78.69           C  
ATOM    379  CB  VAL A  27     -11.262 -45.274 -26.877  1.00 78.69           C  
ATOM    380  HB  VAL A  27     -11.465 -44.793 -25.920  1.00 78.69           H  
ATOM    381  O   VAL A  27      -9.863 -46.762 -24.630  1.00 78.69           O  
ATOM    382  CG1 VAL A  27      -9.988 -44.666 -27.473  1.00 78.69           C  
ATOM    383 HG11 VAL A  27     -10.125 -43.586 -27.536  1.00 78.69           H  
ATOM    384 HG12 VAL A  27      -9.790 -45.077 -28.462  1.00 78.69           H  
ATOM    385 HG13 VAL A  27      -9.136 -44.837 -26.815  1.00 78.69           H  
ATOM    386  CG2 VAL A  27     -12.417 -44.992 -27.842  1.00 78.69           C  
ATOM    387 HG21 VAL A  27     -13.351 -45.405 -27.459  1.00 78.69           H  
ATOM    388 HG22 VAL A  27     -12.544 -43.917 -27.968  1.00 78.69           H  
ATOM    389 HG23 VAL A  27     -12.203 -45.447 -28.809  1.00 78.69           H  
ATOM    390  N   ASN A  28      -8.933 -47.793 -26.392  1.00 69.75           N  
ATOM    391  H   ASN A  28      -9.056 -48.072 -27.355  1.00 69.75           H  
ATOM    392  CA  ASN A  28      -7.707 -48.159 -25.700  1.00 69.75           C  
ATOM    393  HA  ASN A  28      -7.166 -48.845 -26.352  1.00 69.75           H  
ATOM    394  C   ASN A  28      -7.995 -48.937 -24.392  1.00 69.75           C  
ATOM    395  CB  ASN A  28      -6.850 -46.886 -25.532  1.00 69.75           C  
ATOM    396  HB2 ASN A  28      -7.384 -46.184 -24.892  1.00 69.75           H  
ATOM    397  HB3 ASN A  28      -5.922 -47.121 -25.011  1.00 69.75           H  
ATOM    398  O   ASN A  28      -7.400 -48.675 -23.351  1.00 69.75           O  
ATOM    399  CG  ASN A  28      -6.516 -46.192 -26.847  1.00 69.75           C  
ATOM    400  ND2 ASN A  28      -6.290 -44.901 -26.787  1.00 69.75           N  
ATOM    401 HD21 ASN A  28      -6.145 -44.394 -27.649  1.00 69.75           H  
ATOM    402 HD22 ASN A  28      -6.429 -44.414 -25.913  1.00 69.75           H  
ATOM    403  OD1 ASN A  28      -6.450 -46.772 -27.930  1.00 69.75           O  
ATOM    404  N   GLY A  29      -8.945 -49.878 -24.448  1.00 67.50           N  
ATOM    405  H   GLY A  29      -9.435 -49.994 -25.323  1.00 67.50           H  
ATOM    406  CA  GLY A  29      -9.339 -50.734 -23.320  1.00 67.50           C  
ATOM    407  HA2 GLY A  29      -8.442 -51.045 -22.785  1.00 67.50           H  
ATOM    408  HA3 GLY A  29      -9.830 -51.628 -23.706  1.00 67.50           H  
ATOM    409  C   GLY A  29     -10.278 -50.078 -22.301  1.00 67.50           C  
ATOM    410  O   GLY A  29     -10.961 -50.790 -21.565  1.00 67.50           O  
ATOM    411  N   VAL A  30     -10.389 -48.750 -22.297  1.00 74.69           N  
ATOM    412  H   VAL A  30      -9.843 -48.216 -22.957  1.00 74.69           H  
ATOM    413  CA  VAL A  30     -11.245 -47.994 -21.375  1.00 74.69           C  
ATOM    414  HA  VAL A  30     -11.423 -48.597 -20.485  1.00 74.69           H  
ATOM    415  C   VAL A  30     -12.587 -47.707 -22.033  1.00 74.69           C  
ATOM    416  CB  VAL A  30     -10.552 -46.695 -20.922  1.00 74.69           C  
ATOM    417  HB  VAL A  30     -10.404 -46.041 -21.782  1.00 74.69           H  
ATOM    418  O   VAL A  30     -12.640 -47.368 -23.212  1.00 74.69           O  
ATOM    419  CG1 VAL A  30     -11.384 -45.946 -19.872  1.00 74.69           C  
ATOM    420 HG11 VAL A  30     -12.322 -45.599 -20.305  1.00 74.69           H  
ATOM    421 HG12 VAL A  30     -11.589 -46.589 -19.015  1.00 74.69           H  
ATOM    422 HG13 VAL A  30     -10.841 -45.065 -19.529  1.00 74.69           H  
ATOM    423  CG2 VAL A  30      -9.181 -46.993 -20.296  1.00 74.69           C  
ATOM    424 HG21 VAL A  30      -8.731 -46.069 -19.935  1.00 74.69           H  
ATOM    425 HG22 VAL A  30      -9.290 -47.686 -19.462  1.00 74.69           H  
ATOM    426 HG23 VAL A  30      -8.509 -47.424 -21.038  1.00 74.69           H  
ATOM    427  N   LEU A  31     -13.678 -47.830 -21.275  1.00 83.00           N  
ATOM    428  H   LEU A  31     -13.566 -48.075 -20.301  1.00 83.00           H  
ATOM    429  CA  LEU A  31     -15.009 -47.452 -21.741  1.00 83.00           C  
ATOM    430  HA  LEU A  31     -15.247 -48.033 -22.632  1.00 83.00           H  
ATOM    431  C   LEU A  31     -15.026 -45.960 -22.098  1.00 83.00           C  
ATOM    432  CB  LEU A  31     -16.038 -47.773 -20.643  1.00 83.00           C  
ATOM    433  HB2 LEU A  31     -16.005 -48.840 -20.423  1.00 83.00           H  
ATOM    434  HB3 LEU A  31     -15.755 -47.231 -19.741  1.00 83.00           H  
ATOM    435  O   LEU A  31     -14.878 -45.113 -21.221  1.00 83.00           O  
ATOM    436  CG  LEU A  31     -17.480 -47.378 -21.018  1.00 83.00           C  
ATOM    437  HG  LEU A  31     -17.517 -46.343 -21.359  1.00 83.00           H  
ATOM    438  CD1 LEU A  31     -18.042 -48.280 -22.111  1.00 83.00           C  
ATOM    439 HD11 LEU A  31     -17.989 -49.317 -21.778  1.00 83.00           H  
ATOM    440 HD12 LEU A  31     -17.468 -48.164 -23.030  1.00 83.00           H  
ATOM    441 HD13 LEU A  31     -19.077 -48.012 -22.325  1.00 83.00           H  
ATOM    442  CD2 LEU A  31     -18.391 -47.498 -19.797  1.00 83.00           C  
ATOM    443 HD21 LEU A  31     -18.020 -46.849 -19.004  1.00 83.00           H  
ATOM    444 HD22 LEU A  31     -19.396 -47.179 -20.070  1.00 83.00           H  
ATOM    445 HD23 LEU A  31     -18.414 -48.532 -19.451  1.00 83.00           H  
ATOM    446  N   HIS A  32     -15.243 -45.653 -23.373  1.00 87.19           N  
ATOM    447  H   HIS A  32     -15.385 -46.405 -24.032  1.00 87.19           H  
ATOM    448  CA  HIS A  32     -15.379 -44.284 -23.864  1.00 87.19           C  
ATOM    449  HA  HIS A  32     -14.825 -43.597 -23.224  1.00 87.19           H  
ATOM    450  C   HIS A  32     -16.841 -43.850 -23.830  1.00 87.19           C  
ATOM    451  CB  HIS A  32     -14.786 -44.202 -25.275  1.00 87.19           C  
ATOM    452  HB2 HIS A  32     -13.762 -44.573 -25.236  1.00 87.19           H  
ATOM    453  HB3 HIS A  32     -15.355 -44.833 -25.957  1.00 87.19           H  
ATOM    454  O   HIS A  32     -17.179 -42.824 -23.249  1.00 87.19           O  
ATOM    455  CG  HIS A  32     -14.749 -42.798 -25.816  1.00 87.19           C  
ATOM    456  CD2 HIS A  32     -15.686 -42.217 -26.621  1.00 87.19           C  
ATOM    457  HD2 HIS A  32     -16.587 -42.679 -26.996  1.00 87.19           H  
ATOM    458  ND1 HIS A  32     -13.776 -41.856 -25.496  1.00 87.19           N  
ATOM    459  CE1 HIS A  32     -14.161 -40.716 -26.096  1.00 87.19           C  
ATOM    460  HE1 HIS A  32     -13.660 -39.764 -25.996  1.00 87.19           H  
ATOM    461  NE2 HIS A  32     -15.294 -40.908 -26.792  1.00 87.19           N  
ATOM    462  HE2 HIS A  32     -15.835 -40.167 -27.214  1.00 87.19           H  
ATOM    463  N   CYS A  33     -17.731 -44.661 -24.407  1.00 90.12           N  
ATOM    464  H   CYS A  33     -17.412 -45.516 -24.839  1.00 90.12           H  
ATOM    465  CA  CYS A  33     -19.158 -44.366 -24.443  1.00 90.12           C  
ATOM    466  HA  CYS A  33     -19.426 -43.882 -23.504  1.00 90.12           H  
ATOM    467  C   CYS A  33     -20.020 -45.630 -24.566  1.00 90.12           C  
ATOM    468  CB  CYS A  33     -19.440 -43.357 -25.566  1.00 90.12           C  
ATOM    469  HB2 CYS A  33     -18.853 -42.456 -25.384  1.00 90.12           H  
ATOM    470  HB3 CYS A  33     -20.495 -43.085 -25.547  1.00 90.12           H  
ATOM    471  O   CYS A  33     -19.542 -46.713 -24.903  1.00 90.12           O  
ATOM    472  SG  CYS A  33     -19.020 -44.011 -27.204  1.00 90.12           S  
ATOM    473  HG  CYS A  33     -19.321 -42.906 -27.893  1.00 90.12           H  
ATOM    474  N   ARG A  34     -21.317 -45.487 -24.295  1.00 91.06           N  
ATOM    475  H   ARG A  34     -21.632 -44.567 -24.023  1.00 91.06           H  
ATOM    476  CA  ARG A  34     -22.355 -46.494 -24.504  1.00 91.06           C  
ATOM    477  HA  ARG A  34     -21.919 -47.403 -24.919  1.00 91.06           H  
ATOM    478  C   ARG A  34     -23.362 -45.940 -25.494  1.00 91.06           C  
ATOM    479  CB  ARG A  34     -23.058 -46.838 -23.188  1.00 91.06           C  
ATOM    480  HB2 ARG A  34     -23.818 -47.589 -23.405  1.00 91.06           H  
ATOM    481  HB3 ARG A  34     -23.558 -45.950 -22.802  1.00 91.06           H  
ATOM    482  O   ARG A  34     -24.018 -44.943 -25.213  1.00 91.06           O  
ATOM    483  CG  ARG A  34     -22.123 -47.382 -22.106  1.00 91.06           C  
ATOM    484  HG2 ARG A  34     -21.497 -48.175 -22.514  1.00 91.06           H  
ATOM    485  HG3 ARG A  34     -21.468 -46.592 -21.738  1.00 91.06           H  
ATOM    486  CD  ARG A  34     -22.991 -47.910 -20.960  1.00 91.06           C  
ATOM    487  HD2 ARG A  34     -23.566 -48.759 -21.328  1.00 91.06           H  
ATOM    488  HD3 ARG A  34     -23.700 -47.139 -20.658  1.00 91.06           H  
ATOM    489  NE  ARG A  34     -22.201 -48.360 -19.804  1.00 91.06           N  
ATOM    490  HE  ARG A  34     -21.969 -49.343 -19.804  1.00 91.06           H  
ATOM    491  NH1 ARG A  34     -22.273 -46.432 -18.544  1.00 91.06           N  
ATOM    492 HH11 ARG A  34     -22.620 -45.931 -19.350  1.00 91.06           H  
ATOM    493 HH12 ARG A  34     -21.945 -45.899 -17.751  1.00 91.06           H  
ATOM    494  NH2 ARG A  34     -21.364 -48.295 -17.707  1.00 91.06           N  
ATOM    495 HH21 ARG A  34     -21.279 -49.300 -17.766  1.00 91.06           H  
ATOM    496 HH22 ARG A  34     -21.167 -47.810 -16.843  1.00 91.06           H  
ATOM    497  CZ  ARG A  34     -21.943 -47.688 -18.700  1.00 91.06           C  
ATOM    498  N   VAL A  35     -23.507 -46.597 -26.635  1.00 92.00           N  
ATOM    499  H   VAL A  35     -22.944 -47.421 -26.791  1.00 92.00           H  
ATOM    500  CA  VAL A  35     -24.375 -46.119 -27.718  1.00 92.00           C  
ATOM    501  HA  VAL A  35     -24.973 -45.282 -27.356  1.00 92.00           H  
ATOM    502  C   VAL A  35     -25.359 -47.191 -28.150  1.00 92.00           C  
ATOM    503  CB  VAL A  35     -23.565 -45.590 -28.913  1.00 92.00           C  
ATOM    504  HB  VAL A  35     -24.260 -45.315 -29.706  1.00 92.00           H  
ATOM    505  O   VAL A  35     -25.110 -48.390 -28.035  1.00 92.00           O  
ATOM    506  CG1 VAL A  35     -22.775 -44.335 -28.534  1.00 92.00           C  
ATOM    507 HG11 VAL A  35     -23.454 -43.575 -28.147  1.00 92.00           H  
ATOM    508 HG12 VAL A  35     -22.266 -43.933 -29.411  1.00 92.00           H  
ATOM    509 HG13 VAL A  35     -22.031 -44.567 -27.772  1.00 92.00           H  
ATOM    510  CG2 VAL A  35     -22.602 -46.641 -29.468  1.00 92.00           C  
ATOM    511 HG21 VAL A  35     -22.098 -46.229 -30.342  1.00 92.00           H  
ATOM    512 HG22 VAL A  35     -23.150 -47.535 -29.763  1.00 92.00           H  
ATOM    513 HG23 VAL A  35     -21.856 -46.908 -28.719  1.00 92.00           H  
ATOM    514  N   ARG A  36     -26.506 -46.773 -28.672  1.00 88.50           N  
ATOM    515  H   ARG A  36     -26.653 -45.774 -28.709  1.00 88.50           H  
ATOM    516  CA  ARG A  36     -27.500 -47.670 -29.269  1.00 88.50           C  
ATOM    517  HA  ARG A  36     -27.475 -48.620 -28.735  1.00 88.50           H  
ATOM    518  C   ARG A  36     -27.147 -47.946 -30.728  1.00 88.50           C  
ATOM    519  CB  ARG A  36     -28.905 -47.067 -29.122  1.00 88.50           C  
ATOM    520  HB2 ARG A  36     -28.970 -46.159 -29.722  1.00 88.50           H  
ATOM    521  HB3 ARG A  36     -29.638 -47.783 -29.494  1.00 88.50           H  
ATOM    522  O   ARG A  36     -26.543 -47.116 -31.404  1.00 88.50           O  
ATOM    523  CG  ARG A  36     -29.240 -46.721 -27.662  1.00 88.50           C  
ATOM    524  HG2 ARG A  36     -28.589 -45.917 -27.318  1.00 88.50           H  
ATOM    525  HG3 ARG A  36     -29.073 -47.598 -27.035  1.00 88.50           H  
ATOM    526  CD  ARG A  36     -30.695 -46.258 -27.526  1.00 88.50           C  
ATOM    527  HD2 ARG A  36     -30.874 -45.459 -28.245  1.00 88.50           H  
ATOM    528  HD3 ARG A  36     -31.356 -47.096 -27.747  1.00 88.50           H  
ATOM    529  NE  ARG A  36     -30.969 -45.754 -26.169  1.00 88.50           N  
ATOM    530  HE  ARG A  36     -30.213 -45.807 -25.501  1.00 88.50           H  
ATOM    531  NH1 ARG A  36     -33.153 -45.114 -26.476  1.00 88.50           N  
ATOM    532 HH11 ARG A  36     -33.117 -45.451 -27.428  1.00 88.50           H  
ATOM    533 HH12 ARG A  36     -33.985 -44.673 -26.110  1.00 88.50           H  
ATOM    534  NH2 ARG A  36     -32.163 -44.757 -24.511  1.00 88.50           N  
ATOM    535 HH21 ARG A  36     -31.350 -44.791 -23.913  1.00 88.50           H  
ATOM    536 HH22 ARG A  36     -32.979 -44.259 -24.186  1.00 88.50           H  
ATOM    537  CZ  ARG A  36     -32.092 -45.219 -25.726  1.00 88.50           C  
ATOM    538  N   TYR A  37     -27.635 -49.066 -31.262  1.00 90.56           N  
ATOM    539  H   TYR A  37     -28.082 -49.732 -30.647  1.00 90.56           H  
ATOM    540  CA  TYR A  37     -27.520 -49.361 -32.697  1.00 90.56           C  
ATOM    541  HA  TYR A  37     -26.467 -49.480 -32.953  1.00 90.56           H  
ATOM    542  C   TYR A  37     -28.073 -48.223 -33.575  1.00 90.56           C  
ATOM    543  CB  TYR A  37     -28.255 -50.671 -33.012  1.00 90.56           C  
ATOM    544  HB2 TYR A  37     -27.724 -51.496 -32.536  1.00 90.56           H  
ATOM    545  HB3 TYR A  37     -29.258 -50.631 -32.587  1.00 90.56           H  
ATOM    546  O   TYR A  37     -27.483 -47.890 -34.595  1.00 90.56           O  
ATOM    547  CG  TYR A  37     -28.366 -50.957 -34.499  1.00 90.56           C  
ATOM    548  CD1 TYR A  37     -29.526 -50.582 -35.203  1.00 90.56           C  
ATOM    549  HD1 TYR A  37     -30.343 -50.101 -34.685  1.00 90.56           H  
ATOM    550  CD2 TYR A  37     -27.277 -51.518 -35.192  1.00 90.56           C  
ATOM    551  HD2 TYR A  37     -26.359 -51.741 -34.669  1.00 90.56           H  
ATOM    552  CE1 TYR A  37     -29.592 -50.770 -36.594  1.00 90.56           C  
ATOM    553  HE1 TYR A  37     -30.443 -50.426 -37.163  1.00 90.56           H  
ATOM    554  CE2 TYR A  37     -27.356 -51.746 -36.577  1.00 90.56           C  
ATOM    555  HE2 TYR A  37     -26.517 -52.156 -37.118  1.00 90.56           H  
ATOM    556  OH  TYR A  37     -28.602 -51.517 -38.619  1.00 90.56           O  
ATOM    557  HH  TYR A  37     -27.795 -51.862 -39.007  1.00 90.56           H  
ATOM    558  CZ  TYR A  37     -28.514 -51.360 -37.279  1.00 90.56           C  
ATOM    559  N   SER A  38     -29.182 -47.596 -33.167  1.00 89.31           N  
ATOM    560  H   SER A  38     -29.599 -47.848 -32.282  1.00 89.31           H  
ATOM    561  CA  SER A  38     -29.778 -46.473 -33.900  1.00 89.31           C  
ATOM    562  HA  SER A  38     -29.952 -46.778 -34.931  1.00 89.31           H  
ATOM    563  C   SER A  38     -28.880 -45.235 -33.947  1.00 89.31           C  
ATOM    564  CB  SER A  38     -31.124 -46.097 -33.276  1.00 89.31           C  
ATOM    565  HB2 SER A  38     -31.819 -46.926 -33.409  1.00 89.31           H  
ATOM    566  HB3 SER A  38     -31.529 -45.218 -33.777  1.00 89.31           H  
ATOM    567  O   SER A  38     -28.890 -44.535 -34.951  1.00 89.31           O  
ATOM    568  OG  SER A  38     -30.978 -45.840 -31.890  1.00 89.31           O  
ATOM    569  HG  SER A  38     -31.032 -44.891 -31.757  1.00 89.31           H  
ATOM    570  N   GLN A  39     -28.092 -44.974 -32.898  1.00 90.88           N  
ATOM    571  H   GLN A  39     -28.060 -45.631 -32.132  1.00 90.88           H  
ATOM    572  CA  GLN A  39     -27.140 -43.858 -32.878  1.00 90.88           C  
ATOM    573  HA  GLN A  39     -27.635 -42.950 -33.222  1.00 90.88           H  
ATOM    574  C   GLN A  39     -25.976 -44.123 -33.842  1.00 90.88           C  
ATOM    575  CB  GLN A  39     -26.635 -43.626 -31.444  1.00 90.88           C  
ATOM    576  HB2 GLN A  39     -25.771 -42.961 -31.475  1.00 90.88           H  
ATOM    577  HB3 GLN A  39     -26.305 -44.575 -31.021  1.00 90.88           H  
ATOM    578  O   GLN A  39     -25.617 -43.246 -34.620  1.00 90.88           O  
ATOM    579  CG  GLN A  39     -27.689 -42.984 -30.524  1.00 90.88           C  
ATOM    580  HG2 GLN A  39     -28.616 -43.556 -30.562  1.00 90.88           H  
ATOM    581  HG3 GLN A  39     -27.896 -41.972 -30.872  1.00 90.88           H  
ATOM    582  CD  GLN A  39     -27.220 -42.942 -29.070  1.00 90.88           C  
ATOM    583  NE2 GLN A  39     -27.213 -41.795 -28.424  1.00 90.88           N  
ATOM    584 HE21 GLN A  39     -27.450 -40.911 -28.851  1.00 90.88           H  
ATOM    585 HE22 GLN A  39     -26.819 -41.717 -27.497  1.00 90.88           H  
ATOM    586  OE1 GLN A  39     -26.886 -43.981 -28.514  1.00 90.88           O  
ATOM    587  N   LEU A  40     -25.448 -45.353 -33.863  1.00 92.75           N  
ATOM    588  H   LEU A  40     -25.773 -46.026 -33.184  1.00 92.75           H  
ATOM    589  CA  LEU A  40     -24.409 -45.759 -34.820  1.00 92.75           C  
ATOM    590  HA  LEU A  40     -23.604 -45.024 -34.793  1.00 92.75           H  
ATOM    591  C   LEU A  40     -24.912 -45.772 -36.271  1.00 92.75           C  
ATOM    592  CB  LEU A  40     -23.860 -47.139 -34.415  1.00 92.75           C  
ATOM    593  HB2 LEU A  40     -24.697 -47.803 -34.201  1.00 92.75           H  
ATOM    594  HB3 LEU A  40     -23.304 -47.564 -35.252  1.00 92.75           H  
ATOM    595  O   LEU A  40     -24.169 -45.411 -37.178  1.00 92.75           O  
ATOM    596  CG  LEU A  40     -22.923 -47.075 -33.198  1.00 92.75           C  
ATOM    597  HG  LEU A  40     -23.391 -46.480 -32.414  1.00 92.75           H  
ATOM    598  CD1 LEU A  40     -22.662 -48.473 -32.640  1.00 92.75           C  
ATOM    599 HD11 LEU A  40     -23.606 -48.977 -32.431  1.00 92.75           H  
ATOM    600 HD12 LEU A  40     -22.060 -49.051 -33.343  1.00 92.75           H  
ATOM    601 HD13 LEU A  40     -22.094 -48.393 -31.713  1.00 92.75           H  
ATOM    602  CD2 LEU A  40     -21.572 -46.458 -33.566  1.00 92.75           C  
ATOM    603 HD21 LEU A  40     -21.102 -47.017 -34.376  1.00 92.75           H  
ATOM    604 HD22 LEU A  40     -21.693 -45.420 -33.874  1.00 92.75           H  
ATOM    605 HD23 LEU A  40     -20.908 -46.470 -32.702  1.00 92.75           H  
ATOM    606  N   LEU A  41     -26.177 -46.144 -36.490  1.00 91.69           N  
ATOM    607  H   LEU A  41     -26.716 -46.500 -35.713  1.00 91.69           H  
ATOM    608  CA  LEU A  41     -26.817 -46.038 -37.801  1.00 91.69           C  
ATOM    609  HA  LEU A  41     -26.190 -46.549 -38.532  1.00 91.69           H  
ATOM    610  C   LEU A  41     -26.928 -44.570 -38.242  1.00 91.69           C  
ATOM    611  CB  LEU A  41     -28.193 -46.724 -37.746  1.00 91.69           C  
ATOM    612  HB2 LEU A  41     -28.072 -47.745 -37.384  1.00 91.69           H  
ATOM    613  HB3 LEU A  41     -28.811 -46.182 -37.030  1.00 91.69           H  
ATOM    614  O   LEU A  41     -26.624 -44.263 -39.388  1.00 91.69           O  
ATOM    615  CG  LEU A  41     -28.927 -46.755 -39.102  1.00 91.69           C  
ATOM    616  HG  LEU A  41     -28.909 -45.767 -39.562  1.00 91.69           H  
ATOM    617  CD1 LEU A  41     -28.322 -47.774 -40.068  1.00 91.69           C  
ATOM    618 HD11 LEU A  41     -27.269 -47.546 -40.234  1.00 91.69           H  
ATOM    619 HD12 LEU A  41     -28.832 -47.697 -41.028  1.00 91.69           H  
ATOM    620 HD13 LEU A  41     -28.431 -48.787 -39.680  1.00 91.69           H  
ATOM    621  CD2 LEU A  41     -30.391 -47.142 -38.878  1.00 91.69           C  
ATOM    622 HD21 LEU A  41     -30.902 -47.141 -39.841  1.00 91.69           H  
ATOM    623 HD22 LEU A  41     -30.861 -46.394 -38.240  1.00 91.69           H  
ATOM    624 HD23 LEU A  41     -30.449 -48.130 -38.421  1.00 91.69           H  
ATOM    625  N   GLY A  42     -27.305 -43.667 -37.331  1.00 92.56           N  
ATOM    626  H   GLY A  42     -27.569 -43.983 -36.409  1.00 92.56           H  
ATOM    627  CA  GLY A  42     -27.349 -42.228 -37.606  1.00 92.56           C  
ATOM    628  HA2 GLY A  42     -27.701 -41.706 -36.717  1.00 92.56           H  
ATOM    629  HA3 GLY A  42     -28.043 -42.037 -38.425  1.00 92.56           H  
ATOM    630  C   GLY A  42     -25.981 -41.654 -37.987  1.00 92.56           C  
ATOM    631  O   GLY A  42     -25.879 -40.930 -38.975  1.00 92.56           O  
ATOM    632  N   LEU A  43     -24.919 -42.041 -37.269  1.00 91.88           N  
ATOM    633  H   LEU A  43     -25.076 -42.593 -36.438  1.00 91.88           H  
ATOM    634  CA  LEU A  43     -23.538 -41.697 -37.628  1.00 91.88           C  
ATOM    635  HA  LEU A  43     -23.437 -40.612 -37.639  1.00 91.88           H  
ATOM    636  C   LEU A  43     -23.176 -42.212 -39.029  1.00 91.88           C  
ATOM    637  CB  LEU A  43     -22.584 -42.285 -36.571  1.00 91.88           C  
ATOM    638  HB2 LEU A  43     -22.803 -43.346 -36.458  1.00 91.88           H  
ATOM    639  HB3 LEU A  43     -22.776 -41.802 -35.613  1.00 91.88           H  
ATOM    640  O   LEU A  43     -22.598 -41.481 -39.829  1.00 91.88           O  
ATOM    641  CG  LEU A  43     -21.088 -42.141 -36.920  1.00 91.88           C  
ATOM    642  HG  LEU A  43     -20.893 -42.558 -37.909  1.00 91.88           H  
ATOM    643  CD1 LEU A  43     -20.635 -40.685 -36.908  1.00 91.88           C  
ATOM    644 HD11 LEU A  43     -20.831 -40.236 -35.933  1.00 91.88           H  
ATOM    645 HD12 LEU A  43     -21.168 -40.115 -37.670  1.00 91.88           H  
ATOM    646 HD13 LEU A  43     -19.569 -40.624 -37.127  1.00 91.88           H  
ATOM    647  CD2 LEU A  43     -20.259 -42.959 -35.936  1.00 91.88           C  
ATOM    648 HD21 LEU A  43     -20.517 -44.015 -36.018  1.00 91.88           H  
ATOM    649 HD22 LEU A  43     -19.197 -42.837 -36.149  1.00 91.88           H  
ATOM    650 HD23 LEU A  43     -20.459 -42.619 -34.920  1.00 91.88           H  
ATOM    651  N   HIS A  44     -23.514 -43.469 -39.333  1.00 92.44           N  
ATOM    652  H   HIS A  44     -23.973 -44.033 -38.632  1.00 92.44           H  
ATOM    653  CA  HIS A  44     -23.254 -44.055 -40.646  1.00 92.44           C  
ATOM    654  HA  HIS A  44     -22.187 -43.978 -40.855  1.00 92.44           H  
ATOM    655  C   HIS A  44     -23.974 -43.296 -41.766  1.00 92.44           C  
ATOM    656  CB  HIS A  44     -23.645 -45.538 -40.638  1.00 92.44           C  
ATOM    657  HB2 HIS A  44     -23.058 -46.060 -39.882  1.00 92.44           H  
ATOM    658  HB3 HIS A  44     -24.698 -45.642 -40.377  1.00 92.44           H  
ATOM    659  O   HIS A  44     -23.363 -42.994 -42.789  1.00 92.44           O  
ATOM    660  CG  HIS A  44     -23.412 -46.195 -41.973  1.00 92.44           C  
ATOM    661  CD2 HIS A  44     -24.363 -46.591 -42.874  1.00 92.44           C  
ATOM    662  HD2 HIS A  44     -25.431 -46.505 -42.739  1.00 92.44           H  
ATOM    663  ND1 HIS A  44     -22.188 -46.440 -42.544  1.00 92.44           N  
ATOM    664  HD1 HIS A  44     -21.295 -46.224 -42.123  1.00 92.44           H  
ATOM    665  CE1 HIS A  44     -22.390 -46.989 -43.753  1.00 92.44           C  
ATOM    666  HE1 HIS A  44     -21.607 -47.306 -44.426  1.00 92.44           H  
ATOM    667  NE2 HIS A  44     -23.708 -47.100 -44.003  1.00 92.44           N  
ATOM    668  N   GLU A  45     -25.246 -42.938 -41.575  1.00 91.62           N  
ATOM    669  H   GLU A  45     -25.708 -43.218 -40.722  1.00 91.62           H  
ATOM    670  CA  GLU A  45     -26.001 -42.142 -42.547  1.00 91.62           C  
ATOM    671  HA  GLU A  45     -25.945 -42.629 -43.521  1.00 91.62           H  
ATOM    672  C   GLU A  45     -25.419 -40.736 -42.736  1.00 91.62           C  
ATOM    673  CB  GLU A  45     -27.477 -42.046 -42.139  1.00 91.62           C  
ATOM    674  HB2 GLU A  45     -27.552 -41.788 -41.082  1.00 91.62           H  
ATOM    675  HB3 GLU A  45     -27.938 -41.250 -42.724  1.00 91.62           H  
ATOM    676  O   GLU A  45     -25.348 -40.262 -43.872  1.00 91.62           O  
ATOM    677  CG  GLU A  45     -28.244 -43.347 -42.421  1.00 91.62           C  
ATOM    678  HG2 GLU A  45     -28.086 -43.619 -43.464  1.00 91.62           H  
ATOM    679  HG3 GLU A  45     -27.835 -44.148 -41.805  1.00 91.62           H  
ATOM    680  CD  GLU A  45     -29.757 -43.229 -42.166  1.00 91.62           C  
ATOM    681  OE1 GLU A  45     -30.459 -44.221 -42.473  1.00 91.62           O  
ATOM    682  OE2 GLU A  45     -30.214 -42.168 -41.682  1.00 91.62           O  
ATOM    683  N   GLN A  46     -24.958 -40.084 -41.663  1.00 91.81           N  
ATOM    684  H   GLN A  46     -25.067 -40.509 -40.753  1.00 91.81           H  
ATOM    685  CA  GLN A  46     -24.283 -38.786 -41.752  1.00 91.81           C  
ATOM    686  HA  GLN A  46     -24.919 -38.094 -42.304  1.00 91.81           H  
ATOM    687  C   GLN A  46     -22.970 -38.875 -42.531  1.00 91.81           C  
ATOM    688  CB  GLN A  46     -24.025 -38.209 -40.355  1.00 91.81           C  
ATOM    689  HB2 GLN A  46     -23.187 -37.515 -40.415  1.00 91.81           H  
ATOM    690  HB3 GLN A  46     -23.760 -39.007 -39.661  1.00 91.81           H  
ATOM    691  O   GLN A  46     -22.799 -38.142 -43.506  1.00 91.81           O  
ATOM    692  CG  GLN A  46     -25.228 -37.421 -39.830  1.00 91.81           C  
ATOM    693  HG2 GLN A  46     -25.477 -36.637 -40.545  1.00 91.81           H  
ATOM    694  HG3 GLN A  46     -26.086 -38.085 -39.725  1.00 91.81           H  
ATOM    695  CD  GLN A  46     -24.938 -36.783 -38.476  1.00 91.81           C  
ATOM    696  NE2 GLN A  46     -25.514 -35.638 -38.180  1.00 91.81           N  
ATOM    697 HE21 GLN A  46     -26.048 -35.133 -38.873  1.00 91.81           H  
ATOM    698 HE22 GLN A  46     -25.199 -35.223 -37.315  1.00 91.81           H  
ATOM    699  OE1 GLN A  46     -24.208 -37.294 -37.647  1.00 91.81           O  
ATOM    700  N   LEU A  47     -22.090 -39.817 -42.176  1.00 89.88           N  
ATOM    701  H   LEU A  47     -22.288 -40.388 -41.367  1.00 89.88           H  
ATOM    702  CA  LEU A  47     -20.835 -40.023 -42.903  1.00 89.88           C  
ATOM    703  HA  LEU A  47     -20.262 -39.096 -42.888  1.00 89.88           H  
ATOM    704  C   LEU A  47     -21.097 -40.366 -44.375  1.00 89.88           C  
ATOM    705  CB  LEU A  47     -20.019 -41.145 -42.244  1.00 89.88           C  
ATOM    706  HB2 LEU A  47     -20.653 -42.028 -42.155  1.00 89.88           H  
ATOM    707  HB3 LEU A  47     -19.194 -41.376 -42.917  1.00 89.88           H  
ATOM    708  O   LEU A  47     -20.355 -39.933 -45.253  1.00 89.88           O  
ATOM    709  CG  LEU A  47     -19.407 -40.811 -40.873  1.00 89.88           C  
ATOM    710  HG  LEU A  47     -20.162 -40.363 -40.227  1.00 89.88           H  
ATOM    711  CD1 LEU A  47     -18.902 -42.095 -40.210  1.00 89.88           C  
ATOM    712 HD11 LEU A  47     -18.137 -42.562 -40.831  1.00 89.88           H  
ATOM    713 HD12 LEU A  47     -19.738 -42.782 -40.075  1.00 89.88           H  
ATOM    714 HD13 LEU A  47     -18.475 -41.857 -39.235  1.00 89.88           H  
ATOM    715  CD2 LEU A  47     -18.228 -39.845 -41.006  1.00 89.88           C  
ATOM    716 HD21 LEU A  47     -17.457 -40.266 -41.651  1.00 89.88           H  
ATOM    717 HD22 LEU A  47     -18.572 -38.898 -41.421  1.00 89.88           H  
ATOM    718 HD23 LEU A  47     -17.807 -39.653 -40.019  1.00 89.88           H  
ATOM    719  N   ARG A  48     -22.172 -41.111 -44.668  1.00 89.62           N  
ATOM    720  H   ARG A  48     -22.704 -41.489 -43.897  1.00 89.62           H  
ATOM    721  CA  ARG A  48     -22.542 -41.486 -46.041  1.00 89.62           C  
ATOM    722  HA  ARG A  48     -21.654 -41.844 -46.561  1.00 89.62           H  
ATOM    723  C   ARG A  48     -22.996 -40.298 -46.866  1.00 89.62           C  
ATOM    724  CB  ARG A  48     -23.601 -42.595 -45.987  1.00 89.62           C  
ATOM    725  HB2 ARG A  48     -24.553 -42.182 -45.653  1.00 89.62           H  
ATOM    726  HB3 ARG A  48     -23.288 -43.360 -45.276  1.00 89.62           H  
ATOM    727  O   ARG A  48     -22.739 -40.270 -48.069  1.00 89.62           O  
ATOM    728  CG  ARG A  48     -23.774 -43.266 -47.348  1.00 89.62           C  
ATOM    729  HG2 ARG A  48     -22.804 -43.644 -47.673  1.00 89.62           H  
ATOM    730  HG3 ARG A  48     -24.144 -42.543 -48.075  1.00 89.62           H  
ATOM    731  CD  ARG A  48     -24.760 -44.429 -47.247  1.00 89.62           C  
ATOM    732  HD2 ARG A  48     -24.368 -45.165 -46.545  1.00 89.62           H  
ATOM    733  HD3 ARG A  48     -25.707 -44.047 -46.865  1.00 89.62           H  
ATOM    734  NE  ARG A  48     -24.963 -45.052 -48.566  1.00 89.62           N  
ATOM    735  HE  ARG A  48     -24.317 -44.775 -49.292  1.00 89.62           H  
ATOM    736  NH1 ARG A  48     -26.715 -46.404 -47.989  1.00 89.62           N  
ATOM    737 HH11 ARG A  48     -26.616 -46.086 -47.036  1.00 89.62           H  
ATOM    738 HH12 ARG A  48     -27.414 -47.093 -48.228  1.00 89.62           H  
ATOM    739  NH2 ARG A  48     -25.966 -46.403 -50.095  1.00 89.62           N  
ATOM    740 HH21 ARG A  48     -25.315 -46.089 -50.801  1.00 89.62           H  
ATOM    741 HH22 ARG A  48     -26.659 -47.100 -50.328  1.00 89.62           H  
ATOM    742  CZ  ARG A  48     -25.878 -45.947 -48.877  1.00 89.62           C  
ATOM    743  N   LYS A  49     -23.661 -39.337 -46.232  1.00 91.25           N  
ATOM    744  H   LYS A  49     -23.829 -39.460 -45.243  1.00 91.25           H  
ATOM    745  CA  LYS A  49     -24.071 -38.081 -46.860  1.00 91.25           C  
ATOM    746  HA  LYS A  49     -24.515 -38.302 -47.830  1.00 91.25           H  
ATOM    747  C   LYS A  49     -22.882 -37.169 -47.156  1.00 91.25           C  
ATOM    748  CB  LYS A  49     -25.097 -37.373 -45.960  1.00 91.25           C  
ATOM    749  HB2 LYS A  49     -25.232 -37.920 -45.027  1.00 91.25           H  
ATOM    750  HB3 LYS A  49     -24.734 -36.378 -45.705  1.00 91.25           H  
ATOM    751  O   LYS A  49     -22.874 -36.553 -48.213  1.00 91.25           O  
ATOM    752  CG  LYS A  49     -26.449 -37.241 -46.667  1.00 91.25           C  
ATOM    753  HG2 LYS A  49     -26.323 -36.658 -47.579  1.00 91.25           H  
ATOM    754  HG3 LYS A  49     -26.828 -38.231 -46.922  1.00 91.25           H  
ATOM    755  CD  LYS A  49     -27.442 -36.534 -45.741  1.00 91.25           C  
ATOM    756  HD2 LYS A  49     -27.026 -35.571 -45.443  1.00 91.25           H  
ATOM    757  HD3 LYS A  49     -27.594 -37.146 -44.852  1.00 91.25           H  
ATOM    758  CE  LYS A  49     -28.775 -36.318 -46.460  1.00 91.25           C  
ATOM    759  HE2 LYS A  49     -28.592 -35.723 -47.355  1.00 91.25           H  
ATOM    760  HE3 LYS A  49     -29.165 -37.287 -46.770  1.00 91.25           H  
ATOM    761  NZ  LYS A  49     -29.746 -35.628 -45.574  1.00 91.25           N  
ATOM    762  HZ1 LYS A  49     -29.377 -34.735 -45.283  1.00 91.25           H  
ATOM    763  HZ2 LYS A  49     -30.621 -35.475 -46.054  1.00 91.25           H  
ATOM    764  HZ3 LYS A  49     -29.920 -36.185 -44.749  1.00 91.25           H  
ATOM    765  N   GLU A  50     -21.909 -37.092 -46.250  1.00 87.88           N  
ATOM    766  H   GLU A  50     -22.027 -37.574 -45.370  1.00 87.88           H  
ATOM    767  CA  GLU A  50     -20.739 -36.212 -46.398  1.00 87.88           C  
ATOM    768  HA  GLU A  50     -21.043 -35.261 -46.835  1.00 87.88           H  
ATOM    769  C   GLU A  50     -19.655 -36.772 -47.321  1.00 87.88           C  
ATOM    770  CB  GLU A  50     -20.115 -35.939 -45.027  1.00 87.88           C  
ATOM    771  HB2 GLU A  50     -19.041 -35.794 -45.147  1.00 87.88           H  
ATOM    772  HB3 GLU A  50     -20.268 -36.802 -44.380  1.00 87.88           H  
ATOM    773  O   GLU A  50     -19.174 -36.061 -48.198  1.00 87.88           O  
ATOM    774  CG  GLU A  50     -20.673 -34.668 -44.386  1.00 87.88           C  
ATOM    775  HG2 GLU A  50     -20.506 -33.831 -45.064  1.00 87.88           H  
ATOM    776  HG3 GLU A  50     -21.746 -34.787 -44.234  1.00 87.88           H  
ATOM    777  CD  GLU A  50     -19.992 -34.390 -43.044  1.00 87.88           C  
ATOM    778  OE1 GLU A  50     -19.926 -33.205 -42.663  1.00 87.88           O  
ATOM    779  OE2 GLU A  50     -19.571 -35.373 -42.385  1.00 87.88           O  
ATOM    780  N   TYR A  51     -19.266 -38.035 -47.134  1.00 86.56           N  
ATOM    781  H   TYR A  51     -19.677 -38.552 -46.370  1.00 86.56           H  
ATOM    782  CA  TYR A  51     -18.105 -38.634 -47.810  1.00 86.56           C  
ATOM    783  HA  TYR A  51     -17.512 -37.841 -48.264  1.00 86.56           H  
ATOM    784  C   TYR A  51     -18.491 -39.581 -48.954  1.00 86.56           C  
ATOM    785  CB  TYR A  51     -17.216 -39.318 -46.760  1.00 86.56           C  
ATOM    786  HB2 TYR A  51     -17.779 -40.112 -46.270  1.00 86.56           H  
ATOM    787  HB3 TYR A  51     -16.367 -39.780 -47.263  1.00 86.56           H  
ATOM    788  O   TYR A  51     -17.636 -40.045 -49.707  1.00 86.56           O  
ATOM    789  CG  TYR A  51     -16.689 -38.347 -45.720  1.00 86.56           C  
ATOM    790  CD1 TYR A  51     -15.594 -37.522 -46.037  1.00 86.56           C  
ATOM    791  HD1 TYR A  51     -15.118 -37.612 -47.002  1.00 86.56           H  
ATOM    792  CD2 TYR A  51     -17.344 -38.199 -44.481  1.00 86.56           C  
ATOM    793  HD2 TYR A  51     -18.204 -38.811 -44.250  1.00 86.56           H  
ATOM    794  CE1 TYR A  51     -15.155 -36.546 -45.124  1.00 86.56           C  
ATOM    795  HE1 TYR A  51     -14.333 -35.889 -45.366  1.00 86.56           H  
ATOM    796  CE2 TYR A  51     -16.940 -37.191 -43.586  1.00 86.56           C  
ATOM    797  HE2 TYR A  51     -17.503 -37.006 -42.683  1.00 86.56           H  
ATOM    798  OH  TYR A  51     -15.532 -35.302 -43.120  1.00 86.56           O  
ATOM    799  HH  TYR A  51     -16.224 -35.131 -42.478  1.00 86.56           H  
ATOM    800  CZ  TYR A  51     -15.853 -36.353 -43.916  1.00 86.56           C  
ATOM    801  N   GLY A  52     -19.787 -39.857 -49.117  1.00 82.50           N  
ATOM    802  H   GLY A  52     -20.438 -39.433 -48.472  1.00 82.50           H  
ATOM    803  CA  GLY A  52     -20.306 -40.754 -50.141  1.00 82.50           C  
ATOM    804  HA2 GLY A  52     -21.337 -40.467 -50.350  1.00 82.50           H  
ATOM    805  HA3 GLY A  52     -19.730 -40.633 -51.058  1.00 82.50           H  
ATOM    806  C   GLY A  52     -20.278 -42.230 -49.737  1.00 82.50           C  
ATOM    807  O   GLY A  52     -19.564 -42.671 -48.840  1.00 82.50           O  
ATOM    808  N   ALA A  53     -21.090 -43.031 -50.429  1.00 78.62           N  
ATOM    809  H   ALA A  53     -21.648 -42.619 -51.163  1.00 78.62           H  
ATOM    810  CA  ALA A  53     -21.295 -44.441 -50.096  1.00 78.62           C  
ATOM    811  HA  ALA A  53     -21.483 -44.525 -49.025  1.00 78.62           H  
ATOM    812  C   ALA A  53     -20.085 -45.345 -50.374  1.00 78.62           C  
ATOM    813  CB  ALA A  53     -22.530 -44.928 -50.862  1.00 78.62           C  
ATOM    814  HB1 ALA A  53     -22.793 -45.929 -50.518  1.00 78.62           H  
ATOM    815  HB2 ALA A  53     -23.362 -44.240 -50.711  1.00 78.62           H  
ATOM    816  HB3 ALA A  53     -22.301 -44.976 -51.926  1.00 78.62           H  
ATOM    817  O   ALA A  53     -19.966 -46.391 -49.748  1.00 78.62           O  
ATOM    818  N   ASN A  54     -19.208 -44.955 -51.300  1.00 80.06           N  
ATOM    819  H   ASN A  54     -19.356 -44.071 -51.766  1.00 80.06           H  
ATOM    820  CA  ASN A  54     -18.119 -45.815 -51.768  1.00 80.06           C  
ATOM    821  HA  ASN A  54     -18.485 -46.839 -51.851  1.00 80.06           H  
ATOM    822  C   ASN A  54     -16.926 -45.869 -50.804  1.00 80.06           C  
ATOM    823  CB  ASN A  54     -17.673 -45.343 -53.162  1.00 80.06           C  
ATOM    824  HB2 ASN A  54     -17.401 -44.289 -53.123  1.00 80.06           H  
ATOM    825  HB3 ASN A  54     -16.786 -45.907 -53.452  1.00 80.06           H  
ATOM    826  O   ASN A  54     -16.145 -46.810 -50.876  1.00 80.06           O  
ATOM    827  CG  ASN A  54     -18.715 -45.556 -54.245  1.00 80.06           C  
ATOM    828  ND2 ASN A  54     -18.480 -45.022 -55.420  1.00 80.06           N  
ATOM    829 HD21 ASN A  54     -17.612 -44.538 -55.598  1.00 80.06           H  
ATOM    830 HD22 ASN A  54     -19.167 -45.198 -56.138  1.00 80.06           H  
ATOM    831  OD1 ASN A  54     -19.751 -46.171 -54.065  1.00 80.06           O  
ATOM    832  N   VAL A  55     -16.776 -44.869 -49.932  1.00 80.50           N  
ATOM    833  H   VAL A  55     -17.453 -44.120 -49.926  1.00 80.50           H  
ATOM    834  CA  VAL A  55     -15.645 -44.775 -48.990  1.00 80.50           C  
ATOM    835  HA  VAL A  55     -14.783 -45.282 -49.421  1.00 80.50           H  
ATOM    836  C   VAL A  55     -15.964 -45.482 -47.669  1.00 80.50           C  
ATOM    837  CB  VAL A  55     -15.251 -43.299 -48.747  1.00 80.50           C  
ATOM    838  HB  VAL A  55     -15.959 -42.851 -48.049  1.00 80.50           H  
ATOM    839  O   VAL A  55     -15.074 -45.826 -46.900  1.00 80.50           O  
ATOM    840  CG1 VAL A  55     -13.837 -43.180 -48.166  1.00 80.50           C  
ATOM    841 HG11 VAL A  55     -13.770 -43.680 -47.200  1.00 80.50           H  
ATOM    842 HG12 VAL A  55     -13.581 -42.132 -48.008  1.00 80.50           H  
ATOM    843 HG13 VAL A  55     -13.106 -43.628 -48.840  1.00 80.50           H  
ATOM    844  CG2 VAL A  55     -15.271 -42.467 -50.042  1.00 80.50           C  
ATOM    845 HG21 VAL A  55     -14.905 -41.462 -49.835  1.00 80.50           H  
ATOM    846 HG22 VAL A  55     -14.635 -42.932 -50.795  1.00 80.50           H  
ATOM    847 HG23 VAL A  55     -16.289 -42.367 -50.419  1.00 80.50           H  
ATOM    848  N   LEU A  56     -17.246 -45.722 -47.386  1.00 86.50           N  
ATOM    849  H   LEU A  56     -17.943 -45.535 -48.092  1.00 86.50           H  
ATOM    850  CA  LEU A  56     -17.669 -46.263 -46.103  1.00 86.50           C  
ATOM    851  HA  LEU A  56     -17.000 -45.838 -45.355  1.00 86.50           H  
ATOM    852  C   LEU A  56     -17.567 -47.788 -46.037  1.00 86.50           C  
ATOM    853  CB  LEU A  56     -19.089 -45.803 -45.787  1.00 86.50           C  
ATOM    854  HB2 LEU A  56     -19.554 -46.490 -45.080  1.00 86.50           H  
ATOM    855  HB3 LEU A  56     -19.675 -45.818 -46.706  1.00 86.50           H  
ATOM    856  O   LEU A  56     -18.015 -48.481 -46.953  1.00 86.50           O  
ATOM    857  CG  LEU A  56     -19.043 -44.403 -45.176  1.00 86.50           C  
ATOM    858  HG  LEU A  56     -18.235 -43.817 -45.613  1.00 86.50           H  
ATOM    859  CD1 LEU A  56     -20.340 -43.706 -45.479  1.00 86.50           C  
ATOM    860 HD11 LEU A  56     -20.504 -43.700 -46.557  1.00 86.50           H  
ATOM    861 HD12 LEU A  56     -21.168 -44.188 -44.960  1.00 86.50           H  
ATOM    862 HD13 LEU A  56     -20.209 -42.681 -45.133  1.00 86.50           H  
ATOM    863  CD2 LEU A  56     -18.877 -44.455 -43.657  1.00 86.50           C  
ATOM    864 HD21 LEU A  56     -18.885 -43.443 -43.252  1.00 86.50           H  
ATOM    865 HD22 LEU A  56     -19.678 -45.035 -43.198  1.00 86.50           H  
ATOM    866 HD23 LEU A  56     -17.908 -44.885 -43.404  1.00 86.50           H  
ATOM    867  N   PRO A  57     -17.083 -48.331 -44.908  1.00 87.50           N  
ATOM    868  CA  PRO A  57     -17.143 -49.757 -44.654  1.00 87.50           C  
ATOM    869  HA  PRO A  57     -16.694 -50.289 -45.492  1.00 87.50           H  
ATOM    870  C   PRO A  57     -18.594 -50.229 -44.498  1.00 87.50           C  
ATOM    871  CB  PRO A  57     -16.290 -49.988 -43.403  1.00 87.50           C  
ATOM    872  HB2 PRO A  57     -15.265 -50.198 -43.707  1.00 87.50           H  
ATOM    873  HB3 PRO A  57     -16.672 -50.798 -42.782  1.00 87.50           H  
ATOM    874  O   PRO A  57     -19.508 -49.463 -44.178  1.00 87.50           O  
ATOM    875  CG  PRO A  57     -16.327 -48.651 -42.669  1.00 87.50           C  
ATOM    876  HG2 PRO A  57     -17.190 -48.625 -42.003  1.00 87.50           H  
ATOM    877  HG3 PRO A  57     -15.409 -48.467 -42.110  1.00 87.50           H  
ATOM    878  CD  PRO A  57     -16.511 -47.623 -43.774  1.00 87.50           C  
ATOM    879  HD2 PRO A  57     -15.547 -47.201 -44.055  1.00 87.50           H  
ATOM    880  HD3 PRO A  57     -17.183 -46.842 -43.415  1.00 87.50           H  
ATOM    881  N   ALA A  58     -18.798 -51.531 -44.701  1.00 88.19           N  
ATOM    882  H   ALA A  58     -18.011 -52.105 -44.967  1.00 88.19           H  
ATOM    883  CA  ALA A  58     -20.109 -52.152 -44.592  1.00 88.19           C  
ATOM    884  HA  ALA A  58     -20.777 -51.656 -45.296  1.00 88.19           H  
ATOM    885  C   ALA A  58     -20.690 -51.990 -43.177  1.00 88.19           C  
ATOM    886  CB  ALA A  58     -19.994 -53.627 -44.994  1.00 88.19           C  
ATOM    887  HB1 ALA A  58     -19.319 -54.147 -44.315  1.00 88.19           H  
ATOM    888  HB2 ALA A  58     -19.615 -53.704 -46.013  1.00 88.19           H  
ATOM    889  HB3 ALA A  58     -20.977 -54.096 -44.947  1.00 88.19           H  
ATOM    890  O   ALA A  58     -20.063 -52.371 -42.186  1.00 88.19           O  
ATOM    891  N   PHE A  59     -21.911 -51.461 -43.093  1.00 92.12           N  
ATOM    892  H   PHE A  59     -22.360 -51.136 -43.937  1.00 92.12           H  
ATOM    893  CA  PHE A  59     -22.632 -51.308 -41.835  1.00 92.12           C  
ATOM    894  HA  PHE A  59     -21.893 -51.321 -41.033  1.00 92.12           H  
ATOM    895  C   PHE A  59     -23.635 -52.457 -41.633  1.00 92.12           C  
ATOM    896  CB  PHE A  59     -23.305 -49.934 -41.786  1.00 92.12           C  
ATOM    897  HB2 PHE A  59     -22.561 -49.183 -42.051  1.00 92.12           H  
ATOM    898  HB3 PHE A  59     -24.103 -49.890 -42.528  1.00 92.12           H  
ATOM    899  O   PHE A  59     -24.352 -52.814 -42.574  1.00 92.12           O  
ATOM    900  CG  PHE A  59     -23.857 -49.584 -40.419  1.00 92.12           C  
ATOM    901  CD1 PHE A  59     -25.203 -49.836 -40.102  1.00 92.12           C  
ATOM    902  HD1 PHE A  59     -25.865 -50.253 -40.847  1.00 92.12           H  
ATOM    903  CD2 PHE A  59     -23.006 -49.033 -39.445  1.00 92.12           C  
ATOM    904  HD2 PHE A  59     -21.974 -48.825 -39.687  1.00 92.12           H  
ATOM    905  CE1 PHE A  59     -25.685 -49.549 -38.813  1.00 92.12           C  
ATOM    906  HE1 PHE A  59     -26.722 -49.729 -38.570  1.00 92.12           H  
ATOM    907  CE2 PHE A  59     -23.491 -48.742 -38.160  1.00 92.12           C  
ATOM    908  HE2 PHE A  59     -22.830 -48.300 -37.429  1.00 92.12           H  
ATOM    909  CZ  PHE A  59     -24.832 -49.007 -37.840  1.00 92.12           C  
ATOM    910  HZ  PHE A  59     -25.211 -48.778 -36.855  1.00 92.12           H  
ATOM    911  N   PRO A  60     -23.729 -53.043 -40.424  1.00 89.75           N  
ATOM    912  CA  PRO A  60     -24.688 -54.104 -40.128  1.00 89.75           C  
ATOM    913  HA  PRO A  60     -24.431 -54.979 -40.725  1.00 89.75           H  
ATOM    914  C   PRO A  60     -26.133 -53.653 -40.397  1.00 89.75           C  
ATOM    915  CB  PRO A  60     -24.491 -54.444 -38.647  1.00 89.75           C  
ATOM    916  HB2 PRO A  60     -25.434 -54.592 -38.120  1.00 89.75           H  
ATOM    917  HB3 PRO A  60     -23.867 -55.332 -38.546  1.00 89.75           H  
ATOM    918  O   PRO A  60     -26.569 -52.649 -39.827  1.00 89.75           O  
ATOM    919  CG  PRO A  60     -23.705 -53.277 -38.071  1.00 89.75           C  
ATOM    920  HG2 PRO A  60     -23.039 -53.604 -37.272  1.00 89.75           H  
ATOM    921  HG3 PRO A  60     -24.389 -52.503 -37.724  1.00 89.75           H  
ATOM    922  CD  PRO A  60     -22.917 -52.748 -39.256  1.00 89.75           C  
ATOM    923  HD2 PRO A  60     -21.965 -53.272 -39.335  1.00 89.75           H  
ATOM    924  HD3 PRO A  60     -22.745 -51.680 -39.123  1.00 89.75           H  
ATOM    925  N   PRO A  61     -26.923 -54.393 -41.195  1.00 86.94           N  
ATOM    926  CA  PRO A  61     -28.280 -53.995 -41.545  1.00 86.94           C  
ATOM    927  HA  PRO A  61     -28.262 -52.966 -41.903  1.00 86.94           H  
ATOM    928  C   PRO A  61     -29.245 -54.074 -40.356  1.00 86.94           C  
ATOM    929  CB  PRO A  61     -28.695 -54.905 -42.705  1.00 86.94           C  
ATOM    930  HB2 PRO A  61     -28.419 -54.434 -43.649  1.00 86.94           H  
ATOM    931  HB3 PRO A  61     -29.760 -55.135 -42.696  1.00 86.94           H  
ATOM    932  O   PRO A  61     -29.094 -54.871 -39.418  1.00 86.94           O  
ATOM    933  CG  PRO A  61     -27.842 -56.155 -42.498  1.00 86.94           C  
ATOM    934  HG2 PRO A  61     -27.661 -56.682 -43.435  1.00 86.94           H  
ATOM    935  HG3 PRO A  61     -28.327 -56.811 -41.776  1.00 86.94           H  
ATOM    936  CD  PRO A  61     -26.549 -55.608 -41.899  1.00 86.94           C  
ATOM    937  HD2 PRO A  61     -25.849 -55.359 -42.697  1.00 86.94           H  
ATOM    938  HD3 PRO A  61     -26.109 -56.342 -41.225  1.00 86.94           H  
ATOM    939  N   LYS A  62     -30.285 -53.238 -40.412  1.00 82.69           N  
ATOM    940  H   LYS A  62     -30.358 -52.617 -41.205  1.00 82.69           H  
ATOM    941  CA  LYS A  62     -31.321 -53.185 -39.382  1.00 82.69           C  
ATOM    942  HA  LYS A  62     -30.823 -53.216 -38.412  1.00 82.69           H  
ATOM    943  C   LYS A  62     -32.212 -54.416 -39.523  1.00 82.69           C  
ATOM    944  CB  LYS A  62     -32.079 -51.852 -39.490  1.00 82.69           C  
ATOM    945  HB2 LYS A  62     -32.698 -51.855 -40.388  1.00 82.69           H  
ATOM    946  HB3 LYS A  62     -31.346 -51.051 -39.587  1.00 82.69           H  
ATOM    947  O   LYS A  62     -32.811 -54.639 -40.569  1.00 82.69           O  
ATOM    948  CG  LYS A  62     -32.955 -51.558 -38.260  1.00 82.69           C  
ATOM    949  HG2 LYS A  62     -32.355 -51.636 -37.354  1.00 82.69           H  
ATOM    950  HG3 LYS A  62     -33.765 -52.285 -38.206  1.00 82.69           H  
ATOM    951  CD  LYS A  62     -33.543 -50.141 -38.365  1.00 82.69           C  
ATOM    952  HD2 LYS A  62     -32.734 -49.427 -38.518  1.00 82.69           H  
ATOM    953  HD3 LYS A  62     -34.205 -50.104 -39.230  1.00 82.69           H  
ATOM    954  CE  LYS A  62     -34.325 -49.750 -37.103  1.00 82.69           C  
ATOM    955  HE2 LYS A  62     -33.644 -49.756 -36.252  1.00 82.69           H  
ATOM    956  HE3 LYS A  62     -35.095 -50.500 -36.926  1.00 82.69           H  
ATOM    957  NZ  LYS A  62     -34.949 -48.407 -37.254  1.00 82.69           N  
ATOM    958  HZ1 LYS A  62     -34.254 -47.700 -37.442  1.00 82.69           H  
ATOM    959  HZ2 LYS A  62     -35.598 -48.405 -38.029  1.00 82.69           H  
ATOM    960  HZ3 LYS A  62     -35.463 -48.147 -36.425  1.00 82.69           H  
ATOM    961  N   LYS A  63     -32.294 -55.222 -38.464  1.00 77.06           N  
ATOM    962  H   LYS A  63     -31.789 -54.939 -37.637  1.00 77.06           H  
ATOM    963  CA  LYS A  63     -33.251 -56.337 -38.380  1.00 77.06           C  
ATOM    964  HA  LYS A  63     -33.448 -56.694 -39.392  1.00 77.06           H  
ATOM    965  C   LYS A  63     -34.586 -55.825 -37.835  1.00 77.06           C  
ATOM    966  CB  LYS A  63     -32.700 -57.531 -37.578  1.00 77.06           C  
ATOM    967  HB2 LYS A  63     -32.479 -57.228 -36.555  1.00 77.06           H  
ATOM    968  HB3 LYS A  63     -33.481 -58.290 -37.536  1.00 77.06           H  
ATOM    969  O   LYS A  63     -34.582 -54.991 -36.932  1.00 77.06           O  
ATOM    970  CG  LYS A  63     -31.447 -58.156 -38.227  1.00 77.06           C  
ATOM    971  HG2 LYS A  63     -31.580 -58.187 -39.308  1.00 77.06           H  
ATOM    972  HG3 LYS A  63     -30.576 -57.540 -38.006  1.00 77.06           H  
ATOM    973  CD  LYS A  63     -31.204 -59.594 -37.734  1.00 77.06           C  
ATOM    974  HD2 LYS A  63     -31.172 -59.618 -36.645  1.00 77.06           H  
ATOM    975  HD3 LYS A  63     -32.033 -60.220 -38.062  1.00 77.06           H  
ATOM    976  CE  LYS A  63     -29.886 -60.158 -38.291  1.00 77.06           C  
ATOM    977  HE2 LYS A  63     -29.808 -59.917 -39.351  1.00 77.06           H  
ATOM    978  HE3 LYS A  63     -29.060 -59.676 -37.769  1.00 77.06           H  
ATOM    979  NZ  LYS A  63     -29.803 -61.628 -38.108  1.00 77.06           N  
ATOM    980  HZ1 LYS A  63     -28.860 -61.987 -38.151  1.00 77.06           H  
ATOM    981  HZ2 LYS A  63     -30.388 -62.125 -38.764  1.00 77.06           H  
ATOM    982  HZ3 LYS A  63     -30.207 -61.909 -37.226  1.00 77.06           H  
ATOM    983  N   LEU A  64     -35.689 -56.304 -38.412  1.00 72.50           N  
ATOM    984  H   LEU A  64     -35.577 -56.958 -39.174  1.00 72.50           H  
ATOM    985  CA  LEU A  64     -37.059 -55.874 -38.097  1.00 72.50           C  
ATOM    986  HA  LEU A  64     -37.072 -54.796 -37.936  1.00 72.50           H  
ATOM    987  C   LEU A  64     -37.624 -56.503 -36.813  1.00 72.50           C  
ATOM    988  CB  LEU A  64     -37.965 -56.215 -39.299  1.00 72.50           C  
ATOM    989  HB2 LEU A  64     -37.734 -57.226 -39.634  1.00 72.50           H  
ATOM    990  HB3 LEU A  64     -39.006 -56.219 -38.976  1.00 72.50           H  
ATOM    991  O   LEU A  64     -38.492 -55.908 -36.187  1.00 72.50           O  
ATOM    992  CG  LEU A  64     -37.832 -55.232 -40.480  1.00 72.50           C  
ATOM    993  HG  LEU A  64     -36.784 -54.966 -40.617  1.00 72.50           H  
ATOM    994  CD1 LEU A  64     -38.332 -55.877 -41.772  1.00 72.50           C  
ATOM    995 HD11 LEU A  64     -38.237 -55.171 -42.597  1.00 72.50           H  
ATOM    996 HD12 LEU A  64     -37.740 -56.763 -42.000  1.00 72.50           H  
ATOM    997 HD13 LEU A  64     -39.377 -56.167 -41.665  1.00 72.50           H  
ATOM    998  CD2 LEU A  64     -38.645 -53.958 -40.234  1.00 72.50           C  
ATOM    999 HD21 LEU A  64     -39.701 -54.206 -40.130  1.00 72.50           H  
ATOM   1000 HD22 LEU A  64     -38.522 -53.276 -41.075  1.00 72.50           H  
ATOM   1001 HD23 LEU A  64     -38.305 -53.463 -39.325  1.00 72.50           H  
ATOM   1002  N   PHE A  65     -37.137 -57.683 -36.423  1.00 71.56           N  
ATOM   1003  H   PHE A  65     -36.399 -58.105 -36.969  1.00 71.56           H  
ATOM   1004  CA  PHE A  65     -37.622 -58.434 -35.261  1.00 71.56           C  
ATOM   1005  HA  PHE A  65     -38.604 -58.054 -34.980  1.00 71.56           H  
ATOM   1006  C   PHE A  65     -36.716 -58.263 -34.037  1.00 71.56           C  
ATOM   1007  CB  PHE A  65     -37.796 -59.910 -35.650  1.00 71.56           C  
ATOM   1008  HB2 PHE A  65     -36.821 -60.332 -35.894  1.00 71.56           H  
ATOM   1009  HB3 PHE A  65     -38.186 -60.463 -34.796  1.00 71.56           H  
ATOM   1010  O   PHE A  65     -35.601 -57.738 -34.139  1.00 71.56           O  
ATOM   1011  CG  PHE A  65     -38.745 -60.111 -36.817  1.00 71.56           C  
ATOM   1012  CD1 PHE A  65     -40.131 -59.947 -36.630  1.00 71.56           C  
ATOM   1013  HD1 PHE A  65     -40.523 -59.706 -35.653  1.00 71.56           H  
ATOM   1014  CD2 PHE A  65     -38.245 -60.427 -38.094  1.00 71.56           C  
ATOM   1015  HD2 PHE A  65     -37.185 -60.571 -38.242  1.00 71.56           H  
ATOM   1016  CE1 PHE A  65     -41.012 -60.097 -37.716  1.00 71.56           C  
ATOM   1017  HE1 PHE A  65     -42.075 -59.975 -37.570  1.00 71.56           H  
ATOM   1018  CE2 PHE A  65     -39.126 -60.572 -39.181  1.00 71.56           C  
ATOM   1019  HE2 PHE A  65     -38.746 -60.827 -40.159  1.00 71.56           H  
ATOM   1020  CZ  PHE A  65     -40.509 -60.407 -38.991  1.00 71.56           C  
ATOM   1021  HZ  PHE A  65     -41.188 -60.528 -39.823  1.00 71.56           H  
ATOM   1022  N   SER A  66     -37.197 -58.722 -32.876  1.00 79.19           N  
ATOM   1023  H   SER A  66     -38.072 -59.228 -32.873  1.00 79.19           H  
ATOM   1024  CA  SER A  66     -36.374 -58.850 -31.674  1.00 79.19           C  
ATOM   1025  HA  SER A  66     -36.033 -57.855 -31.386  1.00 79.19           H  
ATOM   1026  C   SER A  66     -35.148 -59.712 -31.973  1.00 79.19           C  
ATOM   1027  CB  SER A  66     -37.174 -59.435 -30.503  1.00 79.19           C  
ATOM   1028  HB2 SER A  66     -36.495 -59.661 -29.681  1.00 79.19           H  
ATOM   1029  HB3 SER A  66     -37.902 -58.698 -30.163  1.00 79.19           H  
ATOM   1030  O   SER A  66     -35.231 -60.741 -32.638  1.00 79.19           O  
ATOM   1031  OG  SER A  66     -37.859 -60.608 -30.891  1.00 79.19           O  
ATOM   1032  HG  SER A  66     -38.076 -61.127 -30.113  1.00 79.19           H  
ATOM   1033  N   LEU A  67     -33.987 -59.252 -31.512  1.00 81.00           N  
ATOM   1034  H   LEU A  67     -33.980 -58.433 -30.921  1.00 81.00           H  
ATOM   1035  CA  LEU A  67     -32.725 -59.932 -31.773  1.00 81.00           C  
ATOM   1036  HA  LEU A  67     -32.733 -60.341 -32.783  1.00 81.00           H  
ATOM   1037  C   LEU A  67     -32.564 -61.084 -30.798  1.00 81.00           C  
ATOM   1038  CB  LEU A  67     -31.556 -58.953 -31.636  1.00 81.00           C  
ATOM   1039  HB2 LEU A  67     -31.620 -58.496 -30.648  1.00 81.00           H  
ATOM   1040  HB3 LEU A  67     -30.619 -59.507 -31.688  1.00 81.00           H  
ATOM   1041  O   LEU A  67     -32.686 -60.905 -29.584  1.00 81.00           O  
ATOM   1042  CG  LEU A  67     -31.570 -57.883 -32.732  1.00 81.00           C  
ATOM   1043  HG  LEU A  67     -32.596 -57.659 -33.026  1.00 81.00           H  
ATOM   1044  CD1 LEU A  67     -30.962 -56.583 -32.212  1.00 81.00           C  
ATOM   1045 HD11 LEU A  67     -31.315 -56.386 -31.200  1.00 81.00           H  
ATOM   1046 HD12 LEU A  67     -31.325 -55.769 -32.838  1.00 81.00           H  
ATOM   1047 HD13 LEU A  67     -29.873 -56.646 -32.202  1.00 81.00           H  
ATOM   1048  CD2 LEU A  67     -30.803 -58.363 -33.965  1.00 81.00           C  
ATOM   1049 HD21 LEU A  67     -30.911 -57.639 -34.773  1.00 81.00           H  
ATOM   1050 HD22 LEU A  67     -31.222 -59.316 -34.287  1.00 81.00           H  
ATOM   1051 HD23 LEU A  67     -29.750 -58.507 -33.721  1.00 81.00           H  
ATOM   1052  N   THR A  68     -32.216 -62.244 -31.328  1.00 83.38           N  
ATOM   1053  H   THR A  68     -32.160 -62.322 -32.334  1.00 83.38           H  
ATOM   1054  CA  THR A  68     -31.695 -63.327 -30.500  1.00 83.38           C  
ATOM   1055  HA  THR A  68     -32.398 -63.481 -29.681  1.00 83.38           H  
ATOM   1056  C   THR A  68     -30.327 -62.934 -29.922  1.00 83.38           C  
ATOM   1057  CB  THR A  68     -31.591 -64.635 -31.288  1.00 83.38           C  
ATOM   1058  HB  THR A  68     -31.203 -65.416 -30.634  1.00 83.38           H  
ATOM   1059  O   THR A  68     -29.618 -62.113 -30.514  1.00 83.38           O  
ATOM   1060  CG2 THR A  68     -32.936 -65.092 -31.848  1.00 83.38           C  
ATOM   1061 HG21 THR A  68     -32.811 -66.053 -32.347  1.00 83.38           H  
ATOM   1062 HG22 THR A  68     -33.322 -64.369 -32.566  1.00 83.38           H  
ATOM   1063 HG23 THR A  68     -33.653 -65.208 -31.035  1.00 83.38           H  
ATOM   1064  OG1 THR A  68     -30.709 -64.469 -32.364  1.00 83.38           O  
ATOM   1065  HG1 THR A  68     -31.160 -63.904 -32.995  1.00 83.38           H  
ATOM   1066  N   PRO A  69     -29.895 -63.527 -28.795  1.00 83.69           N  
ATOM   1067  CA  PRO A  69     -28.587 -63.233 -28.203  1.00 83.69           C  
ATOM   1068  HA  PRO A  69     -28.582 -62.201 -27.852  1.00 83.69           H  
ATOM   1069  C   PRO A  69     -27.423 -63.431 -29.186  1.00 83.69           C  
ATOM   1070  CB  PRO A  69     -28.470 -64.178 -27.002  1.00 83.69           C  
ATOM   1071  HB2 PRO A  69     -27.926 -63.715 -26.179  1.00 83.69           H  
ATOM   1072  HB3 PRO A  69     -27.984 -65.108 -27.297  1.00 83.69           H  
ATOM   1073  O   PRO A  69     -26.493 -62.631 -29.224  1.00 83.69           O  
ATOM   1074  CG  PRO A  69     -29.921 -64.472 -26.625  1.00 83.69           C  
ATOM   1075  HG2 PRO A  69     -30.024 -65.432 -26.121  1.00 83.69           H  
ATOM   1076  HG3 PRO A  69     -30.303 -63.667 -25.996  1.00 83.69           H  
ATOM   1077  CD  PRO A  69     -30.645 -64.455 -27.966  1.00 83.69           C  
ATOM   1078  HD2 PRO A  69     -31.675 -64.131 -27.815  1.00 83.69           H  
ATOM   1079  HD3 PRO A  69     -30.619 -65.451 -28.410  1.00 83.69           H  
ATOM   1080  N   ALA A  70     -27.510 -64.454 -30.042  1.00 87.00           N  
ATOM   1081  H   ALA A  70     -28.312 -65.066 -29.987  1.00 87.00           H  
ATOM   1082  CA  ALA A  70     -26.514 -64.719 -31.077  1.00 87.00           C  
ATOM   1083  HA  ALA A  70     -25.529 -64.777 -30.615  1.00 87.00           H  
ATOM   1084  C   ALA A  70     -26.458 -63.607 -32.140  1.00 87.00           C  
ATOM   1085  CB  ALA A  70     -26.842 -66.076 -31.710  1.00 87.00           C  
ATOM   1086  HB1 ALA A  70     -26.096 -66.311 -32.469  1.00 87.00           H  
ATOM   1087  HB2 ALA A  70     -26.826 -66.855 -30.948  1.00 87.00           H  
ATOM   1088  HB3 ALA A  70     -27.826 -66.046 -32.179  1.00 87.00           H  
ATOM   1089  O   ALA A  70     -25.383 -63.237 -32.604  1.00 87.00           O  
ATOM   1090  N   GLU A  71     -27.603 -63.032 -32.510  1.00 86.81           N  
ATOM   1091  H   GLU A  71     -28.468 -63.342 -32.090  1.00 86.81           H  
ATOM   1092  CA  GLU A  71     -27.651 -61.916 -33.458  1.00 86.81           C  
ATOM   1093  HA  GLU A  71     -26.997 -62.128 -34.303  1.00 86.81           H  
ATOM   1094  C   GLU A  71     -27.191 -60.598 -32.839  1.00 86.81           C  
ATOM   1095  CB  GLU A  71     -29.076 -61.729 -33.966  1.00 86.81           C  
ATOM   1096  HB2 GLU A  71     -29.737 -61.612 -33.108  1.00 86.81           H  
ATOM   1097  HB3 GLU A  71     -29.125 -60.816 -34.560  1.00 86.81           H  
ATOM   1098  O   GLU A  71     -26.612 -59.769 -33.545  1.00 86.81           O  
ATOM   1099  CG  GLU A  71     -29.537 -62.886 -34.854  1.00 86.81           C  
ATOM   1100  HG2 GLU A  71     -28.977 -62.847 -35.788  1.00 86.81           H  
ATOM   1101  HG3 GLU A  71     -29.326 -63.848 -34.387  1.00 86.81           H  
ATOM   1102  CD  GLU A  71     -31.034 -62.756 -35.124  1.00 86.81           C  
ATOM   1103  OE1 GLU A  71     -31.384 -62.751 -36.325  1.00 86.81           O  
ATOM   1104  OE2 GLU A  71     -31.787 -62.559 -34.148  1.00 86.81           O  
ATOM   1105  N   VAL A  72     -27.434 -60.394 -31.539  1.00 88.12           N  
ATOM   1106  H   VAL A  72     -27.948 -61.100 -31.032  1.00 88.12           H  
ATOM   1107  CA  VAL A  72     -26.864 -59.261 -30.797  1.00 88.12           C  
ATOM   1108  HA  VAL A  72     -27.151 -58.332 -31.290  1.00 88.12           H  
ATOM   1109  C   VAL A  72     -25.341 -59.334 -30.837  1.00 88.12           C  
ATOM   1110  CB  VAL A  72     -27.366 -59.213 -29.340  1.00 88.12           C  
ATOM   1111  HB  VAL A  72     -27.184 -60.169 -28.849  1.00 88.12           H  
ATOM   1112  O   VAL A  72     -24.693 -58.340 -31.158  1.00 88.12           O  
ATOM   1113  CG1 VAL A  72     -26.653 -58.115 -28.543  1.00 88.12           C  
ATOM   1114 HG11 VAL A  72     -26.701 -57.169 -29.082  1.00 88.12           H  
ATOM   1115 HG12 VAL A  72     -25.608 -58.382 -28.386  1.00 88.12           H  
ATOM   1116 HG13 VAL A  72     -27.107 -58.009 -27.558  1.00 88.12           H  
ATOM   1117  CG2 VAL A  72     -28.869 -58.914 -29.287  1.00 88.12           C  
ATOM   1118 HG21 VAL A  72     -29.087 -57.976 -29.797  1.00 88.12           H  
ATOM   1119 HG22 VAL A  72     -29.424 -59.728 -29.753  1.00 88.12           H  
ATOM   1120 HG23 VAL A  72     -29.194 -58.847 -28.248  1.00 88.12           H  
ATOM   1121  N   GLU A  73     -24.777 -60.515 -30.598  1.00 88.81           N  
ATOM   1122  H   GLU A  73     -25.359 -61.280 -30.288  1.00 88.81           H  
ATOM   1123  CA  GLU A  73     -23.331 -60.717 -30.594  1.00 88.81           C  
ATOM   1124  HA  GLU A  73     -22.895 -59.929 -29.980  1.00 88.81           H  
ATOM   1125  C   GLU A  73     -22.711 -60.575 -31.991  1.00 88.81           C  
ATOM   1126  CB  GLU A  73     -23.052 -62.088 -29.958  1.00 88.81           C  
ATOM   1127  HB2 GLU A  73     -23.416 -62.871 -30.624  1.00 88.81           H  
ATOM   1128  HB3 GLU A  73     -23.605 -62.166 -29.022  1.00 88.81           H  
ATOM   1129  O   GLU A  73     -21.709 -59.881 -32.173  1.00 88.81           O  
ATOM   1130  CG  GLU A  73     -21.574 -62.348 -29.660  1.00 88.81           C  
ATOM   1131  HG2 GLU A  73     -21.018 -62.330 -30.597  1.00 88.81           H  
ATOM   1132  HG3 GLU A  73     -21.483 -63.352 -29.245  1.00 88.81           H  
ATOM   1133  CD  GLU A  73     -20.949 -61.350 -28.678  1.00 88.81           C  
ATOM   1134  OE1 GLU A  73     -19.713 -61.406 -28.522  1.00 88.81           O  
ATOM   1135  OE2 GLU A  73     -21.629 -60.446 -28.148  1.00 88.81           O  
ATOM   1136  N   GLN A  74     -23.363 -61.124 -33.017  1.00 88.31           N  
ATOM   1137  H   GLN A  74     -24.149 -61.726 -32.820  1.00 88.31           H  
ATOM   1138  CA  GLN A  74     -22.931 -60.947 -34.404  1.00 88.31           C  
ATOM   1139  HA  GLN A  74     -21.906 -61.306 -34.491  1.00 88.31           H  
ATOM   1140  C   GLN A  74     -22.957 -59.467 -34.822  1.00 88.31           C  
ATOM   1141  CB  GLN A  74     -23.842 -61.794 -35.301  1.00 88.31           C  
ATOM   1142  HB2 GLN A  74     -24.826 -61.330 -35.361  1.00 88.31           H  
ATOM   1143  HB3 GLN A  74     -23.953 -62.786 -34.863  1.00 88.31           H  
ATOM   1144  O   GLN A  74     -22.052 -58.982 -35.504  1.00 88.31           O  
ATOM   1145  CG  GLN A  74     -23.254 -61.965 -36.705  1.00 88.31           C  
ATOM   1146  HG2 GLN A  74     -22.286 -62.460 -36.622  1.00 88.31           H  
ATOM   1147  HG3 GLN A  74     -23.101 -60.989 -37.167  1.00 88.31           H  
ATOM   1148  CD  GLN A  74     -24.157 -62.786 -37.619  1.00 88.31           C  
ATOM   1149  NE2 GLN A  74     -23.602 -63.428 -38.623  1.00 88.31           N  
ATOM   1150 HE21 GLN A  74     -24.218 -64.014 -39.168  1.00 88.31           H  
ATOM   1151 HE22 GLN A  74     -22.597 -63.467 -38.709  1.00 88.31           H  
ATOM   1152  OE1 GLN A  74     -25.371 -62.839 -37.487  1.00 88.31           O  
ATOM   1153  N   ARG A  75     -23.976 -58.718 -34.385  1.00 88.12           N  
ATOM   1154  H   ARG A  75     -24.694 -59.168 -33.835  1.00 88.12           H  
ATOM   1155  CA  ARG A  75     -24.057 -57.274 -34.618  1.00 88.12           C  
ATOM   1156  HA  ARG A  75     -23.859 -57.081 -35.672  1.00 88.12           H  
ATOM   1157  C   ARG A  75     -22.990 -56.515 -33.834  1.00 88.12           C  
ATOM   1158  CB  ARG A  75     -25.467 -56.792 -34.280  1.00 88.12           C  
ATOM   1159  HB2 ARG A  75     -26.177 -57.332 -34.907  1.00 88.12           H  
ATOM   1160  HB3 ARG A  75     -25.688 -57.017 -33.236  1.00 88.12           H  
ATOM   1161  O   ARG A  75     -22.411 -55.590 -34.394  1.00 88.12           O  
ATOM   1162  CG  ARG A  75     -25.622 -55.285 -34.513  1.00 88.12           C  
ATOM   1163  HG2 ARG A  75     -24.969 -54.746 -33.826  1.00 88.12           H  
ATOM   1164  HG3 ARG A  75     -25.357 -55.022 -35.537  1.00 88.12           H  
ATOM   1165  CD  ARG A  75     -27.056 -54.868 -34.212  1.00 88.12           C  
ATOM   1166  HD2 ARG A  75     -27.077 -53.790 -34.054  1.00 88.12           H  
ATOM   1167  HD3 ARG A  75     -27.369 -55.356 -33.289  1.00 88.12           H  
ATOM   1168  NE  ARG A  75     -27.991 -55.243 -35.284  1.00 88.12           N  
ATOM   1169  HE  ARG A  75     -27.609 -55.732 -36.081  1.00 88.12           H  
ATOM   1170  NH1 ARG A  75     -29.843 -54.398 -34.256  1.00 88.12           N  
ATOM   1171 HH11 ARG A  75     -30.842 -54.259 -34.216  1.00 88.12           H  
ATOM   1172 HH12 ARG A  75     -29.230 -54.012 -33.553  1.00 88.12           H  
ATOM   1173  NH2 ARG A  75     -30.078 -55.552 -36.144  1.00 88.12           N  
ATOM   1174 HH21 ARG A  75     -31.069 -55.618 -35.957  1.00 88.12           H  
ATOM   1175 HH22 ARG A  75     -29.667 -55.938 -36.981  1.00 88.12           H  
ATOM   1176  CZ  ARG A  75     -29.294 -55.067 -35.227  1.00 88.12           C  
ATOM   1177  N   ARG A  76     -22.711 -56.894 -32.583  1.00 89.31           N  
ATOM   1178  H   ARG A  76     -23.249 -57.652 -32.187  1.00 89.31           H  
ATOM   1179  CA  ARG A  76     -21.628 -56.317 -31.771  1.00 89.31           C  
ATOM   1180  HA  ARG A  76     -21.820 -55.256 -31.610  1.00 89.31           H  
ATOM   1181  C   ARG A  76     -20.296 -56.420 -32.512  1.00 89.31           C  
ATOM   1182  CB  ARG A  76     -21.572 -57.036 -30.410  1.00 89.31           C  
ATOM   1183  HB2 ARG A  76     -22.557 -57.021 -29.944  1.00 89.31           H  
ATOM   1184  HB3 ARG A  76     -21.294 -58.078 -30.569  1.00 89.31           H  
ATOM   1185  O   ARG A  76     -19.612 -55.412 -32.661  1.00 89.31           O  
ATOM   1186  CG  ARG A  76     -20.564 -56.405 -29.436  1.00 89.31           C  
ATOM   1187  HG2 ARG A  76     -19.634 -56.164 -29.950  1.00 89.31           H  
ATOM   1188  HG3 ARG A  76     -20.985 -55.477 -29.050  1.00 89.31           H  
ATOM   1189  CD  ARG A  76     -20.258 -57.341 -28.252  1.00 89.31           C  
ATOM   1190  HD2 ARG A  76     -21.198 -57.671 -27.812  1.00 89.31           H  
ATOM   1191  HD3 ARG A  76     -19.714 -56.795 -27.481  1.00 89.31           H  
ATOM   1192  NE  ARG A  76     -19.496 -58.545 -28.633  1.00 89.31           N  
ATOM   1193  HE  ARG A  76     -19.971 -59.420 -28.466  1.00 89.31           H  
ATOM   1194  NH1 ARG A  76     -17.486 -57.615 -29.212  1.00 89.31           N  
ATOM   1195 HH11 ARG A  76     -17.848 -56.742 -28.855  1.00 89.31           H  
ATOM   1196 HH12 ARG A  76     -16.571 -57.596 -29.639  1.00 89.31           H  
ATOM   1197  NH2 ARG A  76     -17.761 -59.812 -29.360  1.00 89.31           N  
ATOM   1198 HH21 ARG A  76     -16.785 -59.972 -29.568  1.00 89.31           H  
ATOM   1199 HH22 ARG A  76     -18.370 -60.588 -29.146  1.00 89.31           H  
ATOM   1200  CZ  ARG A  76     -18.252 -58.651 -29.062  1.00 89.31           C  
ATOM   1201  N   GLU A  77     -19.966 -57.593 -33.051  1.00 87.19           N  
ATOM   1202  H   GLU A  77     -20.550 -58.393 -32.855  1.00 87.19           H  
ATOM   1203  CA  GLU A  77     -18.737 -57.783 -33.830  1.00 87.19           C  
ATOM   1204  HA  GLU A  77     -17.890 -57.436 -33.239  1.00 87.19           H  
ATOM   1205  C   GLU A  77     -18.709 -56.982 -35.135  1.00 87.19           C  
ATOM   1206  CB  GLU A  77     -18.528 -59.261 -34.168  1.00 87.19           C  
ATOM   1207  HB2 GLU A  77     -19.428 -59.674 -34.625  1.00 87.19           H  
ATOM   1208  HB3 GLU A  77     -17.715 -59.321 -34.891  1.00 87.19           H  
ATOM   1209  O   GLU A  77     -17.671 -56.415 -35.483  1.00 87.19           O  
ATOM   1210  CG  GLU A  77     -18.134 -60.087 -32.942  1.00 87.19           C  
ATOM   1211  HG2 GLU A  77     -19.013 -60.281 -32.328  1.00 87.19           H  
ATOM   1212  HG3 GLU A  77     -17.429 -59.506 -32.348  1.00 87.19           H  
ATOM   1213  CD  GLU A  77     -17.472 -61.405 -33.353  1.00 87.19           C  
ATOM   1214  OE1 GLU A  77     -16.467 -61.732 -32.678  1.00 87.19           O  
ATOM   1215  OE2 GLU A  77     -17.885 -61.989 -34.380  1.00 87.19           O  
ATOM   1216  N   GLN A  78     -19.832 -56.906 -35.855  1.00 90.50           N  
ATOM   1217  H   GLN A  78     -20.637 -57.435 -35.552  1.00 90.50           H  
ATOM   1218  CA  GLN A  78     -19.921 -56.109 -37.083  1.00 90.50           C  
ATOM   1219  HA  GLN A  78     -19.088 -56.374 -37.734  1.00 90.50           H  
ATOM   1220  C   GLN A  78     -19.785 -54.606 -36.802  1.00 90.50           C  
ATOM   1221  CB  GLN A  78     -21.232 -56.420 -37.822  1.00 90.50           C  
ATOM   1222  HB2 GLN A  78     -21.391 -55.662 -38.589  1.00 90.50           H  
ATOM   1223  HB3 GLN A  78     -22.066 -56.387 -37.121  1.00 90.50           H  
ATOM   1224  O   GLN A  78     -19.095 -53.909 -37.543  1.00 90.50           O  
ATOM   1225  CG  GLN A  78     -21.176 -57.794 -38.511  1.00 90.50           C  
ATOM   1226  HG2 GLN A  78     -20.358 -57.787 -39.232  1.00 90.50           H  
ATOM   1227  HG3 GLN A  78     -20.959 -58.568 -37.775  1.00 90.50           H  
ATOM   1228  CD  GLN A  78     -22.456 -58.180 -39.251  1.00 90.50           C  
ATOM   1229  NE2 GLN A  78     -22.462 -59.305 -39.928  1.00 90.50           N  
ATOM   1230 HE21 GLN A  78     -21.642 -59.895 -39.951  1.00 90.50           H  
ATOM   1231 HE22 GLN A  78     -23.316 -59.524 -40.421  1.00 90.50           H  
ATOM   1232  OE1 GLN A  78     -23.472 -57.508 -39.257  1.00 90.50           O  
ATOM   1233  N   LEU A  79     -20.383 -54.109 -35.715  1.00 90.69           N  
ATOM   1234  H   LEU A  79     -20.932 -54.734 -35.143  1.00 90.69           H  
ATOM   1235  CA  LEU A  79     -20.226 -52.721 -35.273  1.00 90.69           C  
ATOM   1236  HA  LEU A  79     -20.424 -52.053 -36.111  1.00 90.69           H  
ATOM   1237  C   LEU A  79     -18.794 -52.428 -34.807  1.00 90.69           C  
ATOM   1238  CB  LEU A  79     -21.214 -52.422 -34.134  1.00 90.69           C  
ATOM   1239  HB2 LEU A  79     -20.936 -51.470 -33.682  1.00 90.69           H  
ATOM   1240  HB3 LEU A  79     -21.100 -53.192 -33.371  1.00 90.69           H  
ATOM   1241  O   LEU A  79     -18.272 -51.352 -35.084  1.00 90.69           O  
ATOM   1242  CG  LEU A  79     -22.691 -52.336 -34.545  1.00 90.69           C  
ATOM   1243  HG  LEU A  79     -22.992 -53.248 -35.060  1.00 90.69           H  
ATOM   1244  CD1 LEU A  79     -23.534 -52.218 -33.277  1.00 90.69           C  
ATOM   1245 HD11 LEU A  79     -24.594 -52.159 -33.521  1.00 90.69           H  
ATOM   1246 HD12 LEU A  79     -23.239 -51.336 -32.709  1.00 90.69           H  
ATOM   1247 HD13 LEU A  79     -23.366 -53.100 -32.659  1.00 90.69           H  
ATOM   1248  CD2 LEU A  79     -22.988 -51.149 -35.466  1.00 90.69           C  
ATOM   1249 HD21 LEU A  79     -22.659 -50.214 -35.013  1.00 90.69           H  
ATOM   1250 HD22 LEU A  79     -22.464 -51.268 -36.414  1.00 90.69           H  
ATOM   1251 HD23 LEU A  79     -24.057 -51.090 -35.669  1.00 90.69           H  
ATOM   1252  N   GLU A  80     -18.140 -53.378 -34.139  1.00 87.19           N  
ATOM   1253  H   GLU A  80     -18.642 -54.211 -33.867  1.00 87.19           H  
ATOM   1254  CA  GLU A  80     -16.742 -53.244 -33.724  1.00 87.19           C  
ATOM   1255  HA  GLU A  80     -16.637 -52.336 -33.130  1.00 87.19           H  
ATOM   1256  C   GLU A  80     -15.811 -53.106 -34.936  1.00 87.19           C  
ATOM   1257  CB  GLU A  80     -16.368 -54.452 -32.850  1.00 87.19           C  
ATOM   1258  HB2 GLU A  80     -17.095 -54.533 -32.042  1.00 87.19           H  
ATOM   1259  HB3 GLU A  80     -16.404 -55.366 -33.442  1.00 87.19           H  
ATOM   1260  O   GLU A  80     -15.009 -52.172 -34.995  1.00 87.19           O  
ATOM   1261  CG  GLU A  80     -14.973 -54.313 -32.236  1.00 87.19           C  
ATOM   1262  HG2 GLU A  80     -14.964 -53.401 -31.638  1.00 87.19           H  
ATOM   1263  HG3 GLU A  80     -14.242 -54.206 -33.037  1.00 87.19           H  
ATOM   1264  CD  GLU A  80     -14.590 -55.521 -31.365  1.00 87.19           C  
ATOM   1265  OE1 GLU A  80     -13.412 -55.927 -31.374  1.00 87.19           O  
ATOM   1266  OE2 GLU A  80     -15.460 -56.143 -30.711  1.00 87.19           O  
ATOM   1267  N   LYS A  81     -15.970 -53.982 -35.940  1.00 86.44           N  
ATOM   1268  H   LYS A  81     -16.650 -54.719 -35.818  1.00 86.44           H  
ATOM   1269  CA  LYS A  81     -15.233 -53.894 -37.210  1.00 86.44           C  
ATOM   1270  HA  LYS A  81     -14.164 -53.895 -36.999  1.00 86.44           H  
ATOM   1271  C   LYS A  81     -15.502 -52.584 -37.944  1.00 86.44           C  
ATOM   1272  CB  LYS A  81     -15.591 -55.077 -38.124  1.00 86.44           C  
ATOM   1273  HB2 LYS A  81     -16.566 -55.485 -37.858  1.00 86.44           H  
ATOM   1274  HB3 LYS A  81     -15.646 -54.728 -39.155  1.00 86.44           H  
ATOM   1275  O   LYS A  81     -14.569 -51.988 -38.472  1.00 86.44           O  
ATOM   1276  CG  LYS A  81     -14.522 -56.172 -38.059  1.00 86.44           C  
ATOM   1277  HG2 LYS A  81     -14.474 -56.577 -37.048  1.00 86.44           H  
ATOM   1278  HG3 LYS A  81     -13.555 -55.740 -38.316  1.00 86.44           H  
ATOM   1279  CD  LYS A  81     -14.849 -57.294 -39.051  1.00 86.44           C  
ATOM   1280  HD2 LYS A  81     -15.769 -57.789 -38.737  1.00 86.44           H  
ATOM   1281  HD3 LYS A  81     -14.989 -56.867 -40.044  1.00 86.44           H  
ATOM   1282  CE  LYS A  81     -13.693 -58.300 -39.087  1.00 86.44           C  
ATOM   1283  HE2 LYS A  81     -13.534 -58.682 -38.079  1.00 86.44           H  
ATOM   1284  HE3 LYS A  81     -12.789 -57.771 -39.387  1.00 86.44           H  
ATOM   1285  NZ  LYS A  81     -13.969 -59.418 -40.024  1.00 86.44           N  
ATOM   1286  HZ1 LYS A  81     -14.113 -59.063 -40.959  1.00 86.44           H  
ATOM   1287  HZ2 LYS A  81     -14.789 -59.930 -39.732  1.00 86.44           H  
ATOM   1288  HZ3 LYS A  81     -13.184 -60.053 -40.046  1.00 86.44           H  
ATOM   1289  N   TYR A  82     -16.755 -52.134 -37.965  1.00 88.81           N  
ATOM   1290  H   TYR A  82     -17.481 -52.704 -37.556  1.00 88.81           H  
ATOM   1291  CA  TYR A  82     -17.130 -50.863 -38.579  1.00 88.81           C  
ATOM   1292  HA  TYR A  82     -16.842 -50.876 -39.630  1.00 88.81           H  
ATOM   1293  C   TYR A  82     -16.395 -49.687 -37.921  1.00 88.81           C  
ATOM   1294  CB  TYR A  82     -18.653 -50.699 -38.500  1.00 88.81           C  
ATOM   1295  HB2 TYR A  82     -19.125 -51.491 -39.081  1.00 88.81           H  
ATOM   1296  HB3 TYR A  82     -18.981 -50.808 -37.466  1.00 88.81           H  
ATOM   1297  O   TYR A  82     -15.750 -48.903 -38.612  1.00 88.81           O  
ATOM   1298  CG  TYR A  82     -19.130 -49.362 -39.017  1.00 88.81           C  
ATOM   1299  CD1 TYR A  82     -19.361 -48.295 -38.124  1.00 88.81           C  
ATOM   1300  HD1 TYR A  82     -19.223 -48.435 -37.062  1.00 88.81           H  
ATOM   1301  CD2 TYR A  82     -19.285 -49.174 -40.401  1.00 88.81           C  
ATOM   1302  HD2 TYR A  82     -19.104 -49.990 -41.085  1.00 88.81           H  
ATOM   1303  CE1 TYR A  82     -19.732 -47.031 -38.621  1.00 88.81           C  
ATOM   1304  HE1 TYR A  82     -19.890 -46.207 -37.942  1.00 88.81           H  
ATOM   1305  CE2 TYR A  82     -19.645 -47.912 -40.902  1.00 88.81           C  
ATOM   1306  HE2 TYR A  82     -19.728 -47.761 -41.968  1.00 88.81           H  
ATOM   1307  OH  TYR A  82     -20.198 -45.620 -40.507  1.00 88.81           O  
ATOM   1308  HH  TYR A  82     -20.217 -44.951 -39.819  1.00 88.81           H  
ATOM   1309  CZ  TYR A  82     -19.864 -46.839 -40.013  1.00 88.81           C  
ATOM   1310  N   MET A  83     -16.418 -49.604 -36.588  1.00 86.88           N  
ATOM   1311  H   MET A  83     -16.950 -50.292 -36.074  1.00 86.88           H  
ATOM   1312  CA  MET A  83     -15.735 -48.544 -35.835  1.00 86.88           C  
ATOM   1313  HA  MET A  83     -16.106 -47.574 -36.164  1.00 86.88           H  
ATOM   1314  C   MET A  83     -14.218 -48.542 -36.064  1.00 86.88           C  
ATOM   1315  CB  MET A  83     -16.028 -48.718 -34.337  1.00 86.88           C  
ATOM   1316  HB2 MET A  83     -15.321 -48.122 -33.760  1.00 86.88           H  
ATOM   1317  HB3 MET A  83     -15.880 -49.761 -34.058  1.00 86.88           H  
ATOM   1318  O   MET A  83     -13.619 -47.478 -36.215  1.00 86.88           O  
ATOM   1319  CG  MET A  83     -17.453 -48.300 -33.957  1.00 86.88           C  
ATOM   1320  HG2 MET A  83     -17.624 -48.583 -32.918  1.00 86.88           H  
ATOM   1321  HG3 MET A  83     -18.161 -48.856 -34.570  1.00 86.88           H  
ATOM   1322  SD  MET A  83     -17.826 -46.533 -34.125  1.00 86.88           S  
ATOM   1323  CE  MET A  83     -16.642 -45.822 -32.953  1.00 86.88           C  
ATOM   1324  HE1 MET A  83     -16.886 -44.768 -32.818  1.00 86.88           H  
ATOM   1325  HE2 MET A  83     -15.631 -45.899 -33.354  1.00 86.88           H  
ATOM   1326  HE3 MET A  83     -16.698 -46.343 -31.998  1.00 86.88           H  
ATOM   1327  N   GLN A  84     -13.593 -49.721 -36.109  1.00 82.50           N  
ATOM   1328  H   GLN A  84     -14.132 -50.561 -35.957  1.00 82.50           H  
ATOM   1329  CA  GLN A  84     -12.160 -49.850 -36.389  1.00 82.50           C  
ATOM   1330  HA  GLN A  84     -11.601 -49.211 -35.705  1.00 82.50           H  
ATOM   1331  C   GLN A  84     -11.812 -49.394 -37.810  1.00 82.50           C  
ATOM   1332  CB  GLN A  84     -11.720 -51.305 -36.177  1.00 82.50           C  
ATOM   1333  HB2 GLN A  84     -10.725 -51.445 -36.599  1.00 82.50           H  
ATOM   1334  HB3 GLN A  84     -12.410 -51.965 -36.702  1.00 82.50           H  
ATOM   1335  O   GLN A  84     -10.871 -48.621 -37.977  1.00 82.50           O  
ATOM   1336  CG  GLN A  84     -11.670 -51.682 -34.690  1.00 82.50           C  
ATOM   1337  HG2 GLN A  84     -10.852 -51.144 -34.211  1.00 82.50           H  
ATOM   1338  HG3 GLN A  84     -12.598 -51.386 -34.202  1.00 82.50           H  
ATOM   1339  CD  GLN A  84     -11.476 -53.178 -34.458  1.00 82.50           C  
ATOM   1340  NE2 GLN A  84     -11.482 -53.604 -33.217  1.00 82.50           N  
ATOM   1341 HE21 GLN A  84     -11.465 -54.601 -33.062  1.00 82.50           H  
ATOM   1342 HE22 GLN A  84     -11.606 -52.934 -32.471  1.00 82.50           H  
ATOM   1343  OE1 GLN A  84     -11.335 -53.989 -35.361  1.00 82.50           O  
ATOM   1344  N   ALA A  85     -12.586 -49.823 -38.811  1.00 83.50           N  
ATOM   1345  H   ALA A  85     -13.340 -50.463 -38.606  1.00 83.50           H  
ATOM   1346  CA  ALA A  85     -12.367 -49.457 -40.208  1.00 83.50           C  
ATOM   1347  HA  ALA A  85     -11.341 -49.701 -40.482  1.00 83.50           H  
ATOM   1348  C   ALA A  85     -12.556 -47.952 -40.443  1.00 83.50           C  
ATOM   1349  CB  ALA A  85     -13.315 -50.291 -41.076  1.00 83.50           C  
ATOM   1350  HB1 ALA A  85     -14.349 -50.116 -40.778  1.00 83.50           H  
ATOM   1351  HB2 ALA A  85     -13.184 -50.014 -42.122  1.00 83.50           H  
ATOM   1352  HB3 ALA A  85     -13.083 -51.349 -40.959  1.00 83.50           H  
ATOM   1353  O   ALA A  85     -11.718 -47.324 -41.081  1.00 83.50           O  
ATOM   1354  N   VAL A  86     -13.603 -47.356 -39.860  1.00 86.12           N  
ATOM   1355  H   VAL A  86     -14.266 -47.927 -39.356  1.00 86.12           H  
ATOM   1356  CA  VAL A  86     -13.824 -45.904 -39.926  1.00 86.12           C  
ATOM   1357  HA  VAL A  86     -13.864 -45.601 -40.972  1.00 86.12           H  
ATOM   1358  C   VAL A  86     -12.656 -45.143 -39.301  1.00 86.12           C  
ATOM   1359  CB  VAL A  86     -15.156 -45.519 -39.253  1.00 86.12           C  
ATOM   1360  HB  VAL A  86     -15.220 -46.006 -38.280  1.00 86.12           H  
ATOM   1361  O   VAL A  86     -12.211 -44.155 -39.870  1.00 86.12           O  
ATOM   1362  CG1 VAL A  86     -15.325 -44.009 -39.051  1.00 86.12           C  
ATOM   1363 HG11 VAL A  86     -16.311 -43.797 -38.636  1.00 86.12           H  
ATOM   1364 HG12 VAL A  86     -14.577 -43.626 -38.356  1.00 86.12           H  
ATOM   1365 HG13 VAL A  86     -15.219 -43.493 -40.005  1.00 86.12           H  
ATOM   1366  CG2 VAL A  86     -16.336 -45.984 -40.115  1.00 86.12           C  
ATOM   1367 HG21 VAL A  86     -16.316 -47.066 -40.248  1.00 86.12           H  
ATOM   1368 HG22 VAL A  86     -16.291 -45.506 -41.093  1.00 86.12           H  
ATOM   1369 HG23 VAL A  86     -17.274 -45.713 -39.630  1.00 86.12           H  
ATOM   1370  N   ARG A  87     -12.120 -45.598 -38.160  1.00 81.12           N  
ATOM   1371  H   ARG A  87     -12.531 -46.408 -37.717  1.00 81.12           H  
ATOM   1372  CA  ARG A  87     -10.998 -44.904 -37.512  1.00 81.12           C  
ATOM   1373  HA  ARG A  87     -11.227 -43.839 -37.557  1.00 81.12           H  
ATOM   1374  C   ARG A  87      -9.671 -45.062 -38.259  1.00 81.12           C  
ATOM   1375  CB  ARG A  87     -10.874 -45.351 -36.045  1.00 81.12           C  
ATOM   1376  HB2 ARG A  87     -10.688 -46.425 -36.018  1.00 81.12           H  
ATOM   1377  HB3 ARG A  87     -11.813 -45.156 -35.528  1.00 81.12           H  
ATOM   1378  O   ARG A  87      -8.831 -44.169 -38.169  1.00 81.12           O  
ATOM   1379  CG  ARG A  87      -9.731 -44.635 -35.298  1.00 81.12           C  
ATOM   1380  HG2 ARG A  87      -9.617 -45.084 -34.312  1.00 81.12           H  
ATOM   1381  HG3 ARG A  87      -8.783 -44.815 -35.806  1.00 81.12           H  
ATOM   1382  CD  ARG A  87      -9.970 -43.119 -35.150  1.00 81.12           C  
ATOM   1383  HD2 ARG A  87     -10.443 -42.726 -36.050  1.00 81.12           H  
ATOM   1384  HD3 ARG A  87     -10.650 -42.948 -34.315  1.00 81.12           H  
ATOM   1385  NE  ARG A  87      -8.717 -42.368 -34.947  1.00 81.12           N  
ATOM   1386  HE  ARG A  87      -7.865 -42.826 -35.238  1.00 81.12           H  
ATOM   1387  NH1 ARG A  87      -9.670 -40.290 -34.633  1.00 81.12           N  
ATOM   1388 HH11 ARG A  87     -10.545 -40.579 -35.047  1.00 81.12           H  
ATOM   1389 HH12 ARG A  87      -9.582 -39.285 -34.586  1.00 81.12           H  
ATOM   1390  NH2 ARG A  87      -7.473 -40.477 -34.615  1.00 81.12           N  
ATOM   1391 HH21 ARG A  87      -7.463 -39.471 -34.532  1.00 81.12           H  
ATOM   1392 HH22 ARG A  87      -6.624 -40.945 -34.898  1.00 81.12           H  
ATOM   1393  CZ  ARG A  87      -8.632 -41.062 -34.730  1.00 81.12           C  
ATOM   1394  N   GLN A  88      -9.441 -46.212 -38.890  1.00 74.44           N  
ATOM   1395  H   GLN A  88     -10.167 -46.914 -38.891  1.00 74.44           H  
ATOM   1396  CA  GLN A  88      -8.221 -46.474 -39.658  1.00 74.44           C  
ATOM   1397  HA  GLN A  88      -7.352 -46.149 -39.085  1.00 74.44           H  
ATOM   1398  C   GLN A  88      -8.185 -45.691 -40.970  1.00 74.44           C  
ATOM   1399  CB  GLN A  88      -8.094 -47.975 -39.948  1.00 74.44           C  
ATOM   1400  HB2 GLN A  88      -7.404 -48.117 -40.780  1.00 74.44           H  
ATOM   1401  HB3 GLN A  88      -9.066 -48.370 -40.245  1.00 74.44           H  
ATOM   1402  O   GLN A  88      -7.096 -45.358 -41.433  1.00 74.44           O  
ATOM   1403  CG  GLN A  88      -7.545 -48.761 -38.749  1.00 74.44           C  
ATOM   1404  HG2 GLN A  88      -6.551 -48.385 -38.507  1.00 74.44           H  
ATOM   1405  HG3 GLN A  88      -8.190 -48.613 -37.882  1.00 74.44           H  
ATOM   1406  CD  GLN A  88      -7.447 -50.258 -39.032  1.00 74.44           C  
ATOM   1407  NE2 GLN A  88      -6.754 -51.019 -38.212  1.00 74.44           N  
ATOM   1408 HE21 GLN A  88      -6.217 -50.629 -37.451  1.00 74.44           H  
ATOM   1409 HE22 GLN A  88      -6.644 -51.974 -38.521  1.00 74.44           H  
ATOM   1410  OE1 GLN A  88      -7.991 -50.796 -39.979  1.00 74.44           O  
ATOM   1411  N   ASP A  89      -9.346 -45.380 -41.547  1.00 77.56           N  
ATOM   1412  H   ASP A  89     -10.216 -45.718 -41.159  1.00 77.56           H  
ATOM   1413  CA  ASP A  89      -9.413 -44.507 -42.708  1.00 77.56           C  
ATOM   1414  HA  ASP A  89      -8.756 -44.933 -43.467  1.00 77.56           H  
ATOM   1415  C   ASP A  89      -8.946 -43.086 -42.325  1.00 77.56           C  
ATOM   1416  CB  ASP A  89     -10.821 -44.516 -43.299  1.00 77.56           C  
ATOM   1417  HB2 ASP A  89     -11.121 -45.545 -43.496  1.00 77.56           H  
ATOM   1418  HB3 ASP A  89     -11.517 -44.092 -42.575  1.00 77.56           H  
ATOM   1419  O   ASP A  89      -9.490 -42.481 -41.395  1.00 77.56           O  
ATOM   1420  CG  ASP A  89     -10.857 -43.716 -44.601  1.00 77.56           C  
ATOM   1421  OD1 ASP A  89     -10.785 -42.469 -44.516  1.00 77.56           O  
ATOM   1422  OD2 ASP A  89     -10.898 -44.352 -45.672  1.00 77.56           O  
ATOM   1423  N   PRO A  90      -7.932 -42.530 -43.007  1.00 75.50           N  
ATOM   1424  CA  PRO A  90      -7.368 -41.237 -42.641  1.00 75.50           C  
ATOM   1425  HA  PRO A  90      -7.085 -41.254 -41.588  1.00 75.50           H  
ATOM   1426  C   PRO A  90      -8.349 -40.075 -42.839  1.00 75.50           C  
ATOM   1427  CB  PRO A  90      -6.102 -41.091 -43.493  1.00 75.50           C  
ATOM   1428  HB2 PRO A  90      -5.958 -40.069 -43.844  1.00 75.50           H  
ATOM   1429  HB3 PRO A  90      -5.241 -41.407 -42.904  1.00 75.50           H  
ATOM   1430  O   PRO A  90      -8.239 -39.073 -42.132  1.00 75.50           O  
ATOM   1431  CG  PRO A  90      -6.293 -42.059 -44.661  1.00 75.50           C  
ATOM   1432  HG2 PRO A  90      -6.802 -41.549 -45.479  1.00 75.50           H  
ATOM   1433  HG3 PRO A  90      -5.342 -42.472 -44.998  1.00 75.50           H  
ATOM   1434  CD  PRO A  90      -7.202 -43.144 -44.101  1.00 75.50           C  
ATOM   1435  HD2 PRO A  90      -7.876 -43.497 -44.881  1.00 75.50           H  
ATOM   1436  HD3 PRO A  90      -6.600 -43.968 -43.717  1.00 75.50           H  
ATOM   1437  N   LEU A  91      -9.310 -40.197 -43.758  1.00 81.38           N  
ATOM   1438  H   LEU A  91      -9.455 -41.099 -44.189  1.00 81.38           H  
ATOM   1439  CA  LEU A  91     -10.312 -39.174 -44.047  1.00 81.38           C  
ATOM   1440  HA  LEU A  91      -9.855 -38.192 -43.927  1.00 81.38           H  
ATOM   1441  C   LEU A  91     -11.495 -39.266 -43.071  1.00 81.38           C  
ATOM   1442  CB  LEU A  91     -10.783 -39.353 -45.505  1.00 81.38           C  
ATOM   1443  HB2 LEU A  91     -10.040 -39.906 -46.079  1.00 81.38           H  
ATOM   1444  HB3 LEU A  91     -11.686 -39.964 -45.509  1.00 81.38           H  
ATOM   1445  O   LEU A  91     -11.923 -38.262 -42.508  1.00 81.38           O  
ATOM   1446  CG  LEU A  91     -11.057 -38.010 -46.202  1.00 81.38           C  
ATOM   1447  HG  LEU A  91     -11.319 -37.252 -45.463  1.00 81.38           H  
ATOM   1448  CD1 LEU A  91      -9.821 -37.554 -46.984  1.00 81.38           C  
ATOM   1449 HD11 LEU A  91      -9.578 -38.281 -47.758  1.00 81.38           H  
ATOM   1450 HD12 LEU A  91      -8.978 -37.461 -46.299  1.00 81.38           H  
ATOM   1451 HD13 LEU A  91     -10.017 -36.585 -47.442  1.00 81.38           H  
ATOM   1452  CD2 LEU A  91     -12.218 -38.132 -47.182  1.00 81.38           C  
ATOM   1453 HD21 LEU A  91     -12.444 -37.158 -47.615  1.00 81.38           H  
ATOM   1454 HD22 LEU A  91     -13.092 -38.498 -46.642  1.00 81.38           H  
ATOM   1455 HD23 LEU A  91     -11.971 -38.842 -47.971  1.00 81.38           H  
ATOM   1456  N   LEU A  92     -12.006 -40.478 -42.840  1.00 83.25           N  
ATOM   1457  H   LEU A  92     -11.610 -41.256 -43.349  1.00 83.25           H  
ATOM   1458  CA  LEU A  92     -13.160 -40.704 -41.963  1.00 83.25           C  
ATOM   1459  HA  LEU A  92     -13.891 -39.916 -42.139  1.00 83.25           H  
ATOM   1460  C   LEU A  92     -12.774 -40.648 -40.480  1.00 83.25           C  
ATOM   1461  CB  LEU A  92     -13.816 -42.058 -42.272  1.00 83.25           C  
ATOM   1462  HB2 LEU A  92     -13.118 -42.846 -41.989  1.00 83.25           H  
ATOM   1463  HB3 LEU A  92     -14.690 -42.152 -41.628  1.00 83.25           H  
ATOM   1464  O   LEU A  92     -13.550 -40.175 -39.653  1.00 83.25           O  
ATOM   1465  CG  LEU A  92     -14.275 -42.288 -43.721  1.00 83.25           C  
ATOM   1466  HG  LEU A  92     -13.475 -42.047 -44.421  1.00 83.25           H  
ATOM   1467  CD1 LEU A  92     -14.657 -43.759 -43.902  1.00 83.25           C  
ATOM   1468 HD11 LEU A  92     -14.994 -43.923 -44.925  1.00 83.25           H  
ATOM   1469 HD12 LEU A  92     -15.445 -44.037 -43.202  1.00 83.25           H  
ATOM   1470 HD13 LEU A  92     -13.780 -44.384 -43.737  1.00 83.25           H  
ATOM   1471  CD2 LEU A  92     -15.503 -41.438 -44.050  1.00 83.25           C  
ATOM   1472 HD21 LEU A  92     -15.252 -40.381 -43.962  1.00 83.25           H  
ATOM   1473 HD22 LEU A  92     -16.327 -41.677 -43.378  1.00 83.25           H  
ATOM   1474 HD23 LEU A  92     -15.807 -41.628 -45.079  1.00 83.25           H  
ATOM   1475  N   GLY A  93     -11.577 -41.110 -40.128  1.00 80.75           N  
ATOM   1476  H   GLY A  93     -11.005 -41.554 -40.833  1.00 80.75           H  
ATOM   1477  CA  GLY A  93     -11.104 -41.150 -38.750  1.00 80.75           C  
ATOM   1478  HA2 GLY A  93     -10.204 -41.765 -38.718  1.00 80.75           H  
ATOM   1479  HA3 GLY A  93     -11.871 -41.604 -38.123  1.00 80.75           H  
ATOM   1480  C   GLY A  93     -10.768 -39.771 -38.190  1.00 80.75           C  
ATOM   1481  O   GLY A  93     -10.885 -39.577 -36.982  1.00 80.75           O  
ATOM   1482  N   SER A  94     -10.369 -38.824 -39.044  1.00 80.06           N  
ATOM   1483  H   SER A  94     -10.321 -39.058 -40.025  1.00 80.06           H  
ATOM   1484  CA  SER A  94     -10.115 -37.420 -38.682  1.00 80.06           C  
ATOM   1485  HA  SER A  94      -9.896 -37.360 -37.616  1.00 80.06           H  
ATOM   1486  C   SER A  94     -11.327 -36.509 -38.919  1.00 80.06           C  
ATOM   1487  CB  SER A  94      -8.880 -36.894 -39.422  1.00 80.06           C  
ATOM   1488  HB2 SER A  94      -8.014 -37.506 -39.172  1.00 80.06           H  
ATOM   1489  HB3 SER A  94      -8.688 -35.870 -39.103  1.00 80.06           H  
ATOM   1490  O   SER A  94     -11.251 -35.303 -38.704  1.00 80.06           O  
ATOM   1491  OG  SER A  94      -9.073 -36.905 -40.824  1.00 80.06           O  
ATOM   1492  HG  SER A  94      -8.765 -37.730 -41.208  1.00 80.06           H  
ATOM   1493  N   SER A  95     -12.453 -37.080 -39.351  1.00 86.62           N  
ATOM   1494  H   SER A  95     -12.475 -38.082 -39.474  1.00 86.62           H  
ATOM   1495  CA  SER A  95     -13.658 -36.329 -39.673  1.00 86.62           C  
ATOM   1496  HA  SER A  95     -13.358 -35.503 -40.318  1.00 86.62           H  
ATOM   1497  C   SER A  95     -14.300 -35.738 -38.420  1.00 86.62           C  
ATOM   1498  CB  SER A  95     -14.614 -37.208 -40.487  1.00 86.62           C  
ATOM   1499  HB2 SER A  95     -14.789 -36.720 -41.446  1.00 86.62           H  
ATOM   1500  HB3 SER A  95     -14.125 -38.152 -40.729  1.00 86.62           H  
ATOM   1501  O   SER A  95     -14.459 -36.405 -37.393  1.00 86.62           O  
ATOM   1502  OG  SER A  95     -15.863 -37.480 -39.873  1.00 86.62           O  
ATOM   1503  HG  SER A  95     -16.314 -38.108 -40.442  1.00 86.62           H  
ATOM   1504  N   GLU A  96     -14.725 -34.481 -38.520  1.00 88.44           N  
ATOM   1505  H   GLU A  96     -14.500 -33.952 -39.350  1.00 88.44           H  
ATOM   1506  CA  GLU A  96     -15.375 -33.783 -37.412  1.00 88.44           C  
ATOM   1507  HA  GLU A  96     -14.731 -33.884 -36.539  1.00 88.44           H  
ATOM   1508  C   GLU A  96     -16.726 -34.418 -37.050  1.00 88.44           C  
ATOM   1509  CB  GLU A  96     -15.487 -32.299 -37.796  1.00 88.44           C  
ATOM   1510  HB2 GLU A  96     -14.497 -31.937 -38.071  1.00 88.44           H  
ATOM   1511  HB3 GLU A  96     -16.128 -32.208 -38.673  1.00 88.44           H  
ATOM   1512  O   GLU A  96     -17.130 -34.460 -35.890  1.00 88.44           O  
ATOM   1513  CG  GLU A  96     -16.039 -31.386 -36.696  1.00 88.44           C  
ATOM   1514  HG2 GLU A  96     -15.994 -30.357 -37.053  1.00 88.44           H  
ATOM   1515  HG3 GLU A  96     -17.090 -31.633 -36.545  1.00 88.44           H  
ATOM   1516  CD  GLU A  96     -15.302 -31.480 -35.353  1.00 88.44           C  
ATOM   1517  OE1 GLU A  96     -15.935 -31.091 -34.347  1.00 88.44           O  
ATOM   1518  OE2 GLU A  96     -14.180 -32.034 -35.266  1.00 88.44           O  
ATOM   1519  N   THR A  97     -17.400 -35.027 -38.018  1.00 90.25           N  
ATOM   1520  H   THR A  97     -17.085 -34.908 -38.970  1.00 90.25           H  
ATOM   1521  CA  THR A  97     -18.653 -35.762 -37.813  1.00 90.25           C  
ATOM   1522  HA  THR A  97     -19.355 -35.119 -37.282  1.00 90.25           H  
ATOM   1523  C   THR A  97     -18.433 -37.020 -36.977  1.00 90.25           C  
ATOM   1524  CB  THR A  97     -19.259 -36.096 -39.180  1.00 90.25           C  
ATOM   1525  HB  THR A  97     -18.662 -36.858 -39.682  1.00 90.25           H  
ATOM   1526  O   THR A  97     -19.219 -37.322 -36.079  1.00 90.25           O  
ATOM   1527  CG2 THR A  97     -20.715 -36.541 -39.103  1.00 90.25           C  
ATOM   1528 HG21 THR A  97     -21.314 -35.762 -38.630  1.00 90.25           H  
ATOM   1529 HG22 THR A  97     -21.077 -36.713 -40.117  1.00 90.25           H  
ATOM   1530 HG23 THR A  97     -20.797 -37.463 -38.527  1.00 90.25           H  
ATOM   1531  OG1 THR A  97     -19.215 -34.906 -39.916  1.00 90.25           O  
ATOM   1532  HG1 THR A  97     -19.393 -35.072 -40.845  1.00 90.25           H  
ATOM   1533  N   PHE A  98     -17.326 -37.732 -37.206  1.00 89.88           N  
ATOM   1534  H   PHE A  98     -16.674 -37.402 -37.903  1.00 89.88           H  
ATOM   1535  CA  PHE A  98     -16.946 -38.892 -36.401  1.00 89.88           C  
ATOM   1536  HA  PHE A  98     -17.820 -39.529 -36.264  1.00 89.88           H  
ATOM   1537  C   PHE A  98     -16.468 -38.487 -35.001  1.00 89.88           C  
ATOM   1538  CB  PHE A  98     -15.874 -39.691 -37.153  1.00 89.88           C  
ATOM   1539  HB2 PHE A  98     -16.267 -39.987 -38.126  1.00 89.88           H  
ATOM   1540  HB3 PHE A  98     -15.008 -39.055 -37.333  1.00 89.88           H  
ATOM   1541  O   PHE A  98     -16.930 -39.039 -33.996  1.00 89.88           O  
ATOM   1542  CG  PHE A  98     -15.432 -40.937 -36.417  1.00 89.88           C  
ATOM   1543  CD1 PHE A  98     -14.174 -40.987 -35.790  1.00 89.88           C  
ATOM   1544  HD1 PHE A  98     -13.516 -40.132 -35.836  1.00 89.88           H  
ATOM   1545  CD2 PHE A  98     -16.297 -42.043 -36.340  1.00 89.88           C  
ATOM   1546  HD2 PHE A  98     -17.257 -41.997 -36.832  1.00 89.88           H  
ATOM   1547  CE1 PHE A  98     -13.780 -42.149 -35.103  1.00 89.88           C  
ATOM   1548  HE1 PHE A  98     -12.820 -42.178 -34.610  1.00 89.88           H  
ATOM   1549  CE2 PHE A  98     -15.906 -43.203 -35.649  1.00 89.88           C  
ATOM   1550  HE2 PHE A  98     -16.570 -44.054 -35.604  1.00 89.88           H  
ATOM   1551  CZ  PHE A  98     -14.642 -43.259 -35.038  1.00 89.88           C  
ATOM   1552  HZ  PHE A  98     -14.332 -44.152 -34.515  1.00 89.88           H  
ATOM   1553  N   ASN A  99     -15.578 -37.496 -34.920  1.00 90.00           N  
ATOM   1554  H   ASN A  99     -15.235 -37.086 -35.777  1.00 90.00           H  
ATOM   1555  CA  ASN A  99     -15.010 -37.039 -33.654  1.00 90.00           C  
ATOM   1556  HA  ASN A  99     -14.650 -37.907 -33.103  1.00 90.00           H  
ATOM   1557  C   ASN A  99     -16.067 -36.359 -32.762  1.00 90.00           C  
ATOM   1558  CB  ASN A  99     -13.812 -36.120 -33.948  1.00 90.00           C  
ATOM   1559  HB2 ASN A  99     -13.488 -35.647 -33.021  1.00 90.00           H  
ATOM   1560  HB3 ASN A  99     -14.124 -35.325 -34.626  1.00 90.00           H  
ATOM   1561  O   ASN A  99     -16.135 -36.654 -31.568  1.00 90.00           O  
ATOM   1562  CG  ASN A  99     -12.597 -36.832 -34.532  1.00 90.00           C  
ATOM   1563  ND2 ASN A  99     -11.820 -36.125 -35.316  1.00 90.00           N  
ATOM   1564 HD21 ASN A  99     -12.056 -35.172 -35.550  1.00 90.00           H  
ATOM   1565 HD22 ASN A  99     -10.944 -36.508 -35.642  1.00 90.00           H  
ATOM   1566  OD1 ASN A  99     -12.297 -37.987 -34.242  1.00 90.00           O  
ATOM   1567  N   SER A 100     -16.952 -35.525 -33.319  1.00 91.75           N  
ATOM   1568  H   SER A 100     -16.844 -35.278 -34.292  1.00 91.75           H  
ATOM   1569  CA  SER A 100     -18.038 -34.884 -32.560  1.00 91.75           C  
ATOM   1570  HA  SER A 100     -17.596 -34.410 -31.683  1.00 91.75           H  
ATOM   1571  C   SER A 100     -19.074 -35.887 -32.056  1.00 91.75           C  
ATOM   1572  CB  SER A 100     -18.735 -33.782 -33.365  1.00 91.75           C  
ATOM   1573  HB2 SER A 100     -19.392 -33.224 -32.697  1.00 91.75           H  
ATOM   1574  HB3 SER A 100     -17.995 -33.094 -33.774  1.00 91.75           H  
ATOM   1575  O   SER A 100     -19.554 -35.748 -30.929  1.00 91.75           O  
ATOM   1576  OG  SER A 100     -19.509 -34.334 -34.407  1.00 91.75           O  
ATOM   1577  HG  SER A 100     -18.905 -34.408 -35.149  1.00 91.75           H  
ATOM   1578  N   PHE A 101     -19.375 -36.939 -32.827  1.00 92.38           N  
ATOM   1579  H   PHE A 101     -19.019 -36.964 -33.772  1.00 92.38           H  
ATOM   1580  CA  PHE A 101     -20.222 -38.035 -32.360  1.00 92.38           C  
ATOM   1581  HA  PHE A 101     -21.189 -37.634 -32.058  1.00 92.38           H  
ATOM   1582  C   PHE A 101     -19.609 -38.722 -31.139  1.00 92.38           C  
ATOM   1583  CB  PHE A 101     -20.442 -39.047 -33.488  1.00 92.38           C  
ATOM   1584  HB2 PHE A 101     -19.483 -39.322 -33.926  1.00 92.38           H  
ATOM   1585  HB3 PHE A 101     -21.034 -38.570 -34.269  1.00 92.38           H  
ATOM   1586  O   PHE A 101     -20.298 -38.939 -30.143  1.00 92.38           O  
ATOM   1587  CG  PHE A 101     -21.143 -40.313 -33.029  1.00 92.38           C  
ATOM   1588  CD1 PHE A 101     -20.395 -41.424 -32.590  1.00 92.38           C  
ATOM   1589  HD1 PHE A 101     -19.316 -41.383 -32.603  1.00 92.38           H  
ATOM   1590  CD2 PHE A 101     -22.547 -40.367 -33.007  1.00 92.38           C  
ATOM   1591  HD2 PHE A 101     -23.122 -39.516 -33.340  1.00 92.38           H  
ATOM   1592  CE1 PHE A 101     -21.049 -42.585 -32.139  1.00 92.38           C  
ATOM   1593  HE1 PHE A 101     -20.470 -43.433 -31.804  1.00 92.38           H  
ATOM   1594  CE2 PHE A 101     -23.201 -41.529 -32.563  1.00 92.38           C  
ATOM   1595  HE2 PHE A 101     -24.281 -41.563 -32.567  1.00 92.38           H  
ATOM   1596  CZ  PHE A 101     -22.454 -42.639 -32.130  1.00 92.38           C  
ATOM   1597  HZ  PHE A 101     -22.960 -43.531 -31.790  1.00 92.38           H  
ATOM   1598  N   LEU A 102     -18.313 -39.039 -31.194  1.00 91.19           N  
ATOM   1599  H   LEU A 102     -17.802 -38.824 -32.038  1.00 91.19           H  
ATOM   1600  CA  LEU A 102     -17.606 -39.675 -30.085  1.00 91.19           C  
ATOM   1601  HA  LEU A 102     -18.152 -40.569 -29.786  1.00 91.19           H  
ATOM   1602  C   LEU A 102     -17.547 -38.784 -28.838  1.00 91.19           C  
ATOM   1603  CB  LEU A 102     -16.196 -40.057 -30.549  1.00 91.19           C  
ATOM   1604  HB2 LEU A 102     -15.561 -40.195 -29.673  1.00 91.19           H  
ATOM   1605  HB3 LEU A 102     -15.797 -39.224 -31.127  1.00 91.19           H  
ATOM   1606  O   LEU A 102     -17.724 -39.307 -27.735  1.00 91.19           O  
ATOM   1607  CG  LEU A 102     -16.114 -41.321 -31.414  1.00 91.19           C  
ATOM   1608  HG  LEU A 102     -16.727 -41.209 -32.308  1.00 91.19           H  
ATOM   1609  CD1 LEU A 102     -14.659 -41.524 -31.827  1.00 91.19           C  
ATOM   1610 HD11 LEU A 102     -14.570 -42.430 -32.427  1.00 91.19           H  
ATOM   1611 HD12 LEU A 102     -14.022 -41.598 -30.946  1.00 91.19           H  
ATOM   1612 HD13 LEU A 102     -14.336 -40.677 -32.432  1.00 91.19           H  
ATOM   1613  CD2 LEU A 102     -16.574 -42.567 -30.648  1.00 91.19           C  
ATOM   1614 HD21 LEU A 102     -16.335 -43.460 -31.225  1.00 91.19           H  
ATOM   1615 HD22 LEU A 102     -17.653 -42.536 -30.495  1.00 91.19           H  
ATOM   1616 HD23 LEU A 102     -16.066 -42.618 -29.685  1.00 91.19           H  
ATOM   1617  N   ARG A 103     -17.363 -37.469 -28.999  1.00 91.69           N  
ATOM   1618  H   ARG A 103     -17.139 -37.135 -29.926  1.00 91.69           H  
ATOM   1619  CA  ARG A 103     -17.420 -36.492 -27.897  1.00 91.69           C  
ATOM   1620  HA  ARG A 103     -16.738 -36.802 -27.105  1.00 91.69           H  
ATOM   1621  C   ARG A 103     -18.809 -36.441 -27.262  1.00 91.69           C  
ATOM   1622  CB  ARG A 103     -16.988 -35.100 -28.392  1.00 91.69           C  
ATOM   1623  HB2 ARG A 103     -17.254 -34.360 -27.636  1.00 91.69           H  
ATOM   1624  HB3 ARG A 103     -17.512 -34.852 -29.315  1.00 91.69           H  
ATOM   1625  O   ARG A 103     -18.938 -36.643 -26.056  1.00 91.69           O  
ATOM   1626  CG  ARG A 103     -15.472 -35.029 -28.614  1.00 91.69           C  
ATOM   1627  HG2 ARG A 103     -15.178 -35.758 -29.369  1.00 91.69           H  
ATOM   1628  HG3 ARG A 103     -14.979 -35.279 -27.675  1.00 91.69           H  
ATOM   1629  CD  ARG A 103     -14.973 -33.646 -29.042  1.00 91.69           C  
ATOM   1630  HD2 ARG A 103     -15.384 -32.892 -28.370  1.00 91.69           H  
ATOM   1631  HD3 ARG A 103     -13.891 -33.634 -28.913  1.00 91.69           H  
ATOM   1632  NE  ARG A 103     -15.327 -33.309 -30.438  1.00 91.69           N  
ATOM   1633  HE  ARG A 103     -16.291 -33.079 -30.633  1.00 91.69           H  
ATOM   1634  NH1 ARG A 103     -13.209 -33.221 -31.358  1.00 91.69           N  
ATOM   1635 HH11 ARG A 103     -12.780 -33.502 -30.488  1.00 91.69           H  
ATOM   1636 HH12 ARG A 103     -12.683 -32.526 -31.869  1.00 91.69           H  
ATOM   1637  NH2 ARG A 103     -14.899 -32.741 -32.609  1.00 91.69           N  
ATOM   1638 HH21 ARG A 103     -15.730 -32.193 -32.779  1.00 91.69           H  
ATOM   1639 HH22 ARG A 103     -14.246 -32.552 -33.357  1.00 91.69           H  
ATOM   1640  CZ  ARG A 103     -14.488 -33.088 -31.439  1.00 91.69           C  
ATOM   1641  N   ARG A 104     -19.865 -36.280 -28.070  1.00 91.81           N  
ATOM   1642  H   ARG A 104     -19.684 -36.132 -29.052  1.00 91.81           H  
ATOM   1643  CA  ARG A 104     -21.261 -36.290 -27.587  1.00 91.81           C  
ATOM   1644  HA  ARG A 104     -21.378 -35.513 -26.831  1.00 91.81           H  
ATOM   1645  C   ARG A 104     -21.622 -37.591 -26.887  1.00 91.81           C  
ATOM   1646  CB  ARG A 104     -22.242 -36.049 -28.745  1.00 91.81           C  
ATOM   1647  HB2 ARG A 104     -23.104 -36.705 -28.630  1.00 91.81           H  
ATOM   1648  HB3 ARG A 104     -21.775 -36.282 -29.702  1.00 91.81           H  
ATOM   1649  O   ARG A 104     -22.226 -37.565 -25.821  1.00 91.81           O  
ATOM   1650  CG  ARG A 104     -22.754 -34.608 -28.738  1.00 91.81           C  
ATOM   1651  HG2 ARG A 104     -23.236 -34.407 -27.782  1.00 91.81           H  
ATOM   1652  HG3 ARG A 104     -21.921 -33.917 -28.874  1.00 91.81           H  
ATOM   1653  CD  ARG A 104     -23.770 -34.423 -29.867  1.00 91.81           C  
ATOM   1654  HD2 ARG A 104     -24.502 -35.229 -29.817  1.00 91.81           H  
ATOM   1655  HD3 ARG A 104     -23.242 -34.478 -30.819  1.00 91.81           H  
ATOM   1656  NE  ARG A 104     -24.469 -33.133 -29.743  1.00 91.81           N  
ATOM   1657  HE  ARG A 104     -24.273 -32.596 -28.911  1.00 91.81           H  
ATOM   1658  NH1 ARG A 104     -25.618 -33.234 -31.724  1.00 91.81           N  
ATOM   1659 HH11 ARG A 104     -25.137 -34.098 -31.931  1.00 91.81           H  
ATOM   1660 HH12 ARG A 104     -26.235 -32.805 -32.399  1.00 91.81           H  
ATOM   1661  NH2 ARG A 104     -25.903 -31.484 -30.364  1.00 91.81           N  
ATOM   1662 HH21 ARG A 104     -25.678 -30.983 -29.516  1.00 91.81           H  
ATOM   1663 HH22 ARG A 104     -26.548 -31.076 -31.027  1.00 91.81           H  
ATOM   1664  CZ  ARG A 104     -25.325 -32.625 -30.607  1.00 91.81           C  
ATOM   1665  N   ALA A 105     -21.233 -38.725 -27.463  1.00 91.19           N  
ATOM   1666  H   ALA A 105     -20.775 -38.678 -28.362  1.00 91.19           H  
ATOM   1667  CA  ALA A 105     -21.508 -40.030 -26.882  1.00 91.19           C  
ATOM   1668  HA  ALA A 105     -22.577 -40.107 -26.687  1.00 91.19           H  
ATOM   1669  C   ALA A 105     -20.779 -40.218 -25.542  1.00 91.19           C  
ATOM   1670  CB  ALA A 105     -21.120 -41.104 -27.902  1.00 91.19           C  
ATOM   1671  HB1 ALA A 105     -20.053 -41.048 -28.117  1.00 91.19           H  
ATOM   1672  HB2 ALA A 105     -21.368 -42.087 -27.501  1.00 91.19           H  
ATOM   1673  HB3 ALA A 105     -21.679 -40.951 -28.826  1.00 91.19           H  
ATOM   1674  O   ALA A 105     -21.351 -40.799 -24.618  1.00 91.19           O  
ATOM   1675  N   GLN A 106     -19.539 -39.730 -25.410  1.00 90.94           N  
ATOM   1676  H   GLN A 106     -19.104 -39.276 -26.200  1.00 90.94           H  
ATOM   1677  CA  GLN A 106     -18.804 -39.743 -24.141  1.00 90.94           C  
ATOM   1678  HA  GLN A 106     -18.739 -40.769 -23.778  1.00 90.94           H  
ATOM   1679  C   GLN A 106     -19.534 -38.914 -23.080  1.00 90.94           C  
ATOM   1680  CB  GLN A 106     -17.378 -39.215 -24.373  1.00 90.94           C  
ATOM   1681  HB2 GLN A 106     -17.411 -38.161 -24.647  1.00 90.94           H  
ATOM   1682  HB3 GLN A 106     -16.934 -39.772 -25.198  1.00 90.94           H  
ATOM   1683  O   GLN A 106     -19.763 -39.397 -21.969  1.00 90.94           O  
ATOM   1684  CG  GLN A 106     -16.481 -39.385 -23.139  1.00 90.94           C  
ATOM   1685  HG2 GLN A 106     -16.431 -40.442 -22.878  1.00 90.94           H  
ATOM   1686  HG3 GLN A 106     -16.919 -38.851 -22.295  1.00 90.94           H  
ATOM   1687  CD  GLN A 106     -15.054 -38.869 -23.327  1.00 90.94           C  
ATOM   1688  NE2 GLN A 106     -14.150 -39.262 -22.456  1.00 90.94           N  
ATOM   1689 HE21 GLN A 106     -14.397 -39.890 -21.705  1.00 90.94           H  
ATOM   1690 HE22 GLN A 106     -13.222 -38.869 -22.527  1.00 90.94           H  
ATOM   1691  OE1 GLN A 106     -14.724 -38.110 -24.225  1.00 90.94           O  
ATOM   1692  N   GLN A 107     -19.954 -37.704 -23.452  1.00 90.38           N  
ATOM   1693  H   GLN A 107     -19.706 -37.368 -24.372  1.00 90.38           H  
ATOM   1694  CA  GLN A 107     -20.667 -36.786 -22.572  1.00 90.38           C  
ATOM   1695  HA  GLN A 107     -20.059 -36.636 -21.679  1.00 90.38           H  
ATOM   1696  C   GLN A 107     -22.025 -37.350 -22.119  1.00 90.38           C  
ATOM   1697  CB  GLN A 107     -20.805 -35.439 -23.293  1.00 90.38           C  
ATOM   1698  HB2 GLN A 107     -19.865 -35.196 -23.789  1.00 90.38           H  
ATOM   1699  HB3 GLN A 107     -21.590 -35.498 -24.048  1.00 90.38           H  
ATOM   1700  O   GLN A 107     -22.295 -37.388 -20.920  1.00 90.38           O  
ATOM   1701  CG  GLN A 107     -21.122 -34.323 -22.295  1.00 90.38           C  
ATOM   1702  HG2 GLN A 107     -20.342 -34.289 -21.534  1.00 90.38           H  
ATOM   1703  HG3 GLN A 107     -22.071 -34.542 -21.805  1.00 90.38           H  
ATOM   1704  CD  GLN A 107     -21.230 -32.942 -22.930  1.00 90.38           C  
ATOM   1705  NE2 GLN A 107     -21.354 -31.929 -22.104  1.00 90.38           N  
ATOM   1706 HE21 GLN A 107     -21.510 -31.001 -22.472  1.00 90.38           H  
ATOM   1707 HE22 GLN A 107     -21.377 -32.099 -21.108  1.00 90.38           H  
ATOM   1708  OE1 GLN A 107     -21.241 -32.772 -24.142  1.00 90.38           O  
ATOM   1709  N   GLU A 108     -22.839 -37.882 -23.042  1.00 90.12           N  
ATOM   1710  H   GLU A 108     -22.587 -37.780 -24.015  1.00 90.12           H  
ATOM   1711  CA  GLU A 108     -24.113 -38.555 -22.726  1.00 90.12           C  
ATOM   1712  HA  GLU A 108     -24.777 -37.862 -22.209  1.00 90.12           H  
ATOM   1713  C   GLU A 108     -23.911 -39.761 -21.803  1.00 90.12           C  
ATOM   1714  CB  GLU A 108     -24.807 -39.070 -24.006  1.00 90.12           C  
ATOM   1715  HB2 GLU A 108     -24.055 -39.381 -24.731  1.00 90.12           H  
ATOM   1716  HB3 GLU A 108     -25.396 -39.949 -23.745  1.00 90.12           H  
ATOM   1717  O   GLU A 108     -24.684 -39.981 -20.871  1.00 90.12           O  
ATOM   1718  CG  GLU A 108     -25.776 -38.066 -24.647  1.00 90.12           C  
ATOM   1719  HG2 GLU A 108     -26.462 -37.712 -23.878  1.00 90.12           H  
ATOM   1720  HG3 GLU A 108     -25.206 -37.212 -25.014  1.00 90.12           H  
ATOM   1721  CD  GLU A 108     -26.595 -38.677 -25.807  1.00 90.12           C  
ATOM   1722  OE1 GLU A 108     -27.619 -38.063 -26.182  1.00 90.12           O  
ATOM   1723  OE2 GLU A 108     -26.225 -39.756 -26.338  1.00 90.12           O  
ATOM   1724  N   THR A 109     -22.866 -40.554 -22.047  1.00 89.62           N  
ATOM   1725  H   THR A 109     -22.256 -40.309 -22.814  1.00 89.62           H  
ATOM   1726  CA  THR A 109     -22.614 -41.778 -21.274  1.00 89.62           C  
ATOM   1727  HA  THR A 109     -23.527 -42.373 -21.258  1.00 89.62           H  
ATOM   1728  C   THR A 109     -22.231 -41.481 -19.833  1.00 89.62           C  
ATOM   1729  CB  THR A 109     -21.497 -42.606 -21.908  1.00 89.62           C  
ATOM   1730  HB  THR A 109     -20.578 -42.022 -21.959  1.00 89.62           H  
ATOM   1731  O   THR A 109     -22.630 -42.225 -18.934  1.00 89.62           O  
ATOM   1732  CG2 THR A 109     -21.228 -43.909 -21.152  1.00 89.62           C  
ATOM   1733 HG21 THR A 109     -20.502 -44.511 -21.700  1.00 89.62           H  
ATOM   1734 HG22 THR A 109     -22.162 -44.457 -21.033  1.00 89.62           H  
ATOM   1735 HG23 THR A 109     -20.799 -43.693 -20.174  1.00 89.62           H  
ATOM   1736  OG1 THR A 109     -21.886 -42.972 -23.204  1.00 89.62           O  
ATOM   1737  HG1 THR A 109     -21.901 -42.161 -23.717  1.00 89.62           H  
ATOM   1738  N   GLN A 110     -21.425 -40.439 -19.625  1.00 87.81           N  
ATOM   1739  H   GLN A 110     -21.130 -39.886 -20.417  1.00 87.81           H  
ATOM   1740  CA  GLN A 110     -20.978 -40.019 -18.298  1.00 87.81           C  
ATOM   1741  HA  GLN A 110     -20.953 -40.888 -17.642  1.00 87.81           H  
ATOM   1742  C   GLN A 110     -21.947 -39.040 -17.629  1.00 87.81           C  
ATOM   1743  CB  GLN A 110     -19.554 -39.449 -18.386  1.00 87.81           C  
ATOM   1744  HB2 GLN A 110     -19.545 -38.622 -19.096  1.00 87.81           H  
ATOM   1745  HB3 GLN A 110     -19.259 -39.061 -17.411  1.00 87.81           H  
ATOM   1746  O   GLN A 110     -21.778 -38.759 -16.449  1.00 87.81           O  
ATOM   1747  CG  GLN A 110     -18.517 -40.498 -18.821  1.00 87.81           C  
ATOM   1748  HG2 GLN A 110     -17.557 -40.000 -18.960  1.00 87.81           H  
ATOM   1749  HG3 GLN A 110     -18.802 -40.919 -19.785  1.00 87.81           H  
ATOM   1750  CD  GLN A 110     -18.292 -41.634 -17.826  1.00 87.81           C  
ATOM   1751  NE2 GLN A 110     -17.535 -42.637 -18.212  1.00 87.81           N  
ATOM   1752 HE21 GLN A 110     -17.305 -43.319 -17.503  1.00 87.81           H  
ATOM   1753 HE22 GLN A 110     -17.083 -42.612 -19.114  1.00 87.81           H  
ATOM   1754  OE1 GLN A 110     -18.751 -41.667 -16.695  1.00 87.81           O  
ATOM   1755  N   GLN A 111     -22.970 -38.568 -18.354  1.00 87.56           N  
ATOM   1756  H   GLN A 111     -23.008 -38.804 -19.335  1.00 87.56           H  
ATOM   1757  CA  GLN A 111     -23.982 -37.629 -17.863  1.00 87.56           C  
ATOM   1758  HA  GLN A 111     -24.553 -37.296 -18.730  1.00 87.56           H  
ATOM   1759  C   GLN A 111     -23.370 -36.354 -17.263  1.00 87.56           C  
ATOM   1760  CB  GLN A 111     -24.964 -38.335 -16.911  1.00 87.56           C  
ATOM   1761  HB2 GLN A 111     -24.426 -38.695 -16.034  1.00 87.56           H  
ATOM   1762  HB3 GLN A 111     -25.711 -37.614 -16.580  1.00 87.56           H  
ATOM   1763  O   GLN A 111     -23.835 -35.852 -16.244  1.00 87.56           O  
ATOM   1764  CG  GLN A 111     -25.699 -39.505 -17.577  1.00 87.56           C  
ATOM   1765  HG2 GLN A 111     -24.985 -40.263 -17.897  1.00 87.56           H  
ATOM   1766  HG3 GLN A 111     -26.223 -39.134 -18.459  1.00 87.56           H  
ATOM   1767  CD  GLN A 111     -26.706 -40.167 -16.643  1.00 87.56           C  
ATOM   1768  NE2 GLN A 111     -27.676 -40.873 -17.180  1.00 87.56           N  
ATOM   1769 HE21 GLN A 111     -28.391 -41.173 -16.533  1.00 87.56           H  
ATOM   1770 HE22 GLN A 111     -27.819 -40.838 -18.180  1.00 87.56           H  
ATOM   1771  OE1 GLN A 111     -26.651 -40.098 -15.428  1.00 87.56           O  
ATOM   1772  N   VAL A 112     -22.314 -35.837 -17.897  1.00 87.75           N  
ATOM   1773  H   VAL A 112     -22.021 -36.263 -18.764  1.00 87.75           H  
ATOM   1774  CA  VAL A 112     -21.655 -34.596 -17.471  1.00 87.75           C  
ATOM   1775  HA  VAL A 112     -21.816 -34.471 -16.400  1.00 87.75           H  
ATOM   1776  C   VAL A 112     -22.288 -33.426 -18.233  1.00 87.75           C  
ATOM   1777  CB  VAL A 112     -20.131 -34.654 -17.669  1.00 87.75           C  
ATOM   1778  HB  VAL A 112     -19.903 -34.801 -18.724  1.00 87.75           H  
ATOM   1779  O   VAL A 112     -22.152 -33.370 -19.460  1.00 87.75           O  
ATOM   1780  CG1 VAL A 112     -19.454 -33.366 -17.187  1.00 87.75           C  
ATOM   1781 HG11 VAL A 112     -19.790 -32.517 -17.783  1.00 87.75           H  
ATOM   1782 HG12 VAL A 112     -19.694 -33.173 -16.142  1.00 87.75           H  
ATOM   1783 HG13 VAL A 112     -18.373 -33.444 -17.299  1.00 87.75           H  
ATOM   1784  CG2 VAL A 112     -19.523 -35.820 -16.874  1.00 87.75           C  
ATOM   1785 HG21 VAL A 112     -19.752 -35.705 -15.815  1.00 87.75           H  
ATOM   1786 HG22 VAL A 112     -18.441 -35.834 -17.006  1.00 87.75           H  
ATOM   1787 HG23 VAL A 112     -19.932 -36.767 -17.225  1.00 87.75           H  
ATOM   1788  N   PRO A 113     -23.011 -32.516 -17.559  1.00 90.19           N  
ATOM   1789  CA  PRO A 113     -23.576 -31.340 -18.211  1.00 90.19           C  
ATOM   1790  HA  PRO A 113     -24.182 -31.636 -19.068  1.00 90.19           H  
ATOM   1791  C   PRO A 113     -22.460 -30.405 -18.684  1.00 90.19           C  
ATOM   1792  CB  PRO A 113     -24.465 -30.683 -17.152  1.00 90.19           C  
ATOM   1793  HB2 PRO A 113     -24.532 -29.602 -17.279  1.00 90.19           H  
ATOM   1794  HB3 PRO A 113     -25.458 -31.132 -17.182  1.00 90.19           H  
ATOM   1795  O   PRO A 113     -21.373 -30.410 -18.119  1.00 90.19           O  
ATOM   1796  CG  PRO A 113     -23.779 -31.055 -15.838  1.00 90.19           C  
ATOM   1797  HG2 PRO A 113     -24.478 -31.062 -15.002  1.00 90.19           H  
ATOM   1798  HG3 PRO A 113     -22.961 -30.362 -15.644  1.00 90.19           H  
ATOM   1799  CD  PRO A 113     -23.214 -32.446 -16.117  1.00 90.19           C  
ATOM   1800  HD2 PRO A 113     -23.934 -33.205 -15.811  1.00 90.19           H  
ATOM   1801  HD3 PRO A 113     -22.278 -32.566 -15.573  1.00 90.19           H  
ATOM   1802  N   THR A 114     -22.730 -29.594 -19.710  1.00 89.56           N  
ATOM   1803  H   THR A 114     -23.640 -29.627 -20.146  1.00 89.56           H  
ATOM   1804  CA  THR A 114     -21.797 -28.542 -20.132  1.00 89.56           C  
ATOM   1805  HA  THR A 114     -20.792 -28.963 -20.168  1.00 89.56           H  
ATOM   1806  C   THR A 114     -21.809 -27.401 -19.118  1.00 89.56           C  
ATOM   1807  CB  THR A 114     -22.090 -28.022 -21.543  1.00 89.56           C  
ATOM   1808  HB  THR A 114     -23.122 -27.677 -21.610  1.00 89.56           H  
ATOM   1809  O   THR A 114     -22.697 -26.554 -19.136  1.00 89.56           O  
ATOM   1810  CG2 THR A 114     -21.145 -26.889 -21.948  1.00 89.56           C  
ATOM   1811 HG21 THR A 114     -21.415 -25.975 -21.419  1.00 89.56           H  
ATOM   1812 HG22 THR A 114     -21.222 -26.691 -23.017  1.00 89.56           H  
ATOM   1813 HG23 THR A 114     -20.117 -27.144 -21.692  1.00 89.56           H  
ATOM   1814  OG1 THR A 114     -21.878 -29.045 -22.491  1.00 89.56           O  
ATOM   1815  HG1 THR A 114     -21.098 -28.762 -22.974  1.00 89.56           H  
ATOM   1816  N   GLU A 115     -20.813 -27.390 -18.245  1.00 92.44           N  
ATOM   1817  H   GLU A 115     -20.282 -28.244 -18.158  1.00 92.44           H  
ATOM   1818  CA  GLU A 115     -20.526 -26.317 -17.290  1.00 92.44           C  
ATOM   1819  HA  GLU A 115     -21.137 -25.450 -17.542  1.00 92.44           H  
ATOM   1820  C   GLU A 115     -19.064 -25.861 -17.377  1.00 92.44           C  
ATOM   1821  CB  GLU A 115     -20.937 -26.756 -15.874  1.00 92.44           C  
ATOM   1822  HB2 GLU A 115     -22.002 -26.986 -15.896  1.00 92.44           H  
ATOM   1823  HB3 GLU A 115     -20.782 -25.925 -15.186  1.00 92.44           H  
ATOM   1824  O   GLU A 115     -18.209 -26.584 -17.900  1.00 92.44           O  
ATOM   1825  CG  GLU A 115     -20.168 -27.985 -15.359  1.00 92.44           C  
ATOM   1826  HG2 GLU A 115     -19.119 -27.709 -15.250  1.00 92.44           H  
ATOM   1827  HG3 GLU A 115     -20.228 -28.785 -16.096  1.00 92.44           H  
ATOM   1828  CD  GLU A 115     -20.680 -28.527 -14.015  1.00 92.44           C  
ATOM   1829  OE1 GLU A 115     -20.047 -29.483 -13.509  1.00 92.44           O  
ATOM   1830  OE2 GLU A 115     -21.718 -28.034 -13.515  1.00 92.44           O  
ATOM   1831  N   GLU A 116     -18.798 -24.650 -16.893  1.00 91.75           N  
ATOM   1832  H   GLU A 116     -19.535 -24.138 -16.429  1.00 91.75           H  
ATOM   1833  CA  GLU A 116     -17.458 -24.075 -16.801  1.00 91.75           C  
ATOM   1834  HA  GLU A 116     -16.879 -24.392 -17.669  1.00 91.75           H  
ATOM   1835  C   GLU A 116     -16.760 -24.600 -15.542  1.00 91.75           C  
ATOM   1836  CB  GLU A 116     -17.563 -22.542 -16.828  1.00 91.75           C  
ATOM   1837  HB2 GLU A 116     -17.792 -22.183 -15.825  1.00 91.75           H  
ATOM   1838  HB3 GLU A 116     -18.382 -22.257 -17.489  1.00 91.75           H  
ATOM   1839  O   GLU A 116     -17.314 -24.576 -14.441  1.00 91.75           O  
ATOM   1840  CG  GLU A 116     -16.288 -21.873 -17.359  1.00 91.75           C  
ATOM   1841  HG2 GLU A 116     -15.450 -22.159 -16.723  1.00 91.75           H  
ATOM   1842  HG3 GLU A 116     -16.092 -22.249 -18.363  1.00 91.75           H  
ATOM   1843  CD  GLU A 116     -16.393 -20.337 -17.395  1.00 91.75           C  
ATOM   1844  OE1 GLU A 116     -15.575 -19.725 -18.118  1.00 91.75           O  
ATOM   1845  OE2 GLU A 116     -17.252 -19.779 -16.676  1.00 91.75           O  
ATOM   1846  N   VAL A 117     -15.548 -25.118 -15.706  1.00 90.94           N  
ATOM   1847  H   VAL A 117     -15.136 -25.088 -16.627  1.00 90.94           H  
ATOM   1848  CA  VAL A 117     -14.795 -25.818 -14.663  1.00 90.94           C  
ATOM   1849  HA  VAL A 117     -15.199 -25.534 -13.691  1.00 90.94           H  
ATOM   1850  C   VAL A 117     -13.334 -25.404 -14.683  1.00 90.94           C  
ATOM   1851  CB  VAL A 117     -14.909 -27.351 -14.797  1.00 90.94           C  
ATOM   1852  HB  VAL A 117     -14.235 -27.809 -14.074  1.00 90.94           H  
ATOM   1853  O   VAL A 117     -12.769 -25.073 -15.724  1.00 90.94           O  
ATOM   1854  CG1 VAL A 117     -16.321 -27.825 -14.462  1.00 90.94           C  
ATOM   1855 HG11 VAL A 117     -17.009 -27.429 -15.209  1.00 90.94           H  
ATOM   1856 HG12 VAL A 117     -16.625 -27.452 -13.483  1.00 90.94           H  
ATOM   1857 HG13 VAL A 117     -16.375 -28.913 -14.463  1.00 90.94           H  
ATOM   1858  CG2 VAL A 117     -14.531 -27.866 -16.193  1.00 90.94           C  
ATOM   1859 HG21 VAL A 117     -13.508 -27.581 -16.437  1.00 90.94           H  
ATOM   1860 HG22 VAL A 117     -15.201 -27.447 -16.944  1.00 90.94           H  
ATOM   1861 HG23 VAL A 117     -14.620 -28.952 -16.226  1.00 90.94           H  
ATOM   1862  N   SER A 118     -12.690 -25.481 -13.518  1.00 93.25           N  
ATOM   1863  H   SER A 118     -13.205 -25.769 -12.699  1.00 93.25           H  
ATOM   1864  CA  SER A 118     -11.242 -25.321 -13.418  1.00 93.25           C  
ATOM   1865  HA  SER A 118     -10.907 -24.681 -14.234  1.00 93.25           H  
ATOM   1866  C   SER A 118     -10.560 -26.682 -13.547  1.00 93.25           C  
ATOM   1867  CB  SER A 118     -10.868 -24.613 -12.120  1.00 93.25           C  
ATOM   1868  HB2 SER A 118     -11.551 -23.781 -11.949  1.00 93.25           H  
ATOM   1869  HB3 SER A 118     -10.925 -25.305 -11.279  1.00 93.25           H  
ATOM   1870  O   SER A 118     -10.721 -27.552 -12.686  1.00 93.25           O  
ATOM   1871  OG  SER A 118      -9.560 -24.103 -12.245  1.00 93.25           O  
ATOM   1872  HG  SER A 118      -9.612 -23.392 -12.887  1.00 93.25           H  
ATOM   1873  N   LEU A 119      -9.816 -26.886 -14.633  1.00 92.75           N  
ATOM   1874  H   LEU A 119      -9.713 -26.116 -15.278  1.00 92.75           H  
ATOM   1875  CA  LEU A 119      -9.066 -28.108 -14.897  1.00 92.75           C  
ATOM   1876  HA  LEU A 119      -9.483 -28.900 -14.275  1.00 92.75           H  
ATOM   1877  C   LEU A 119      -7.598 -27.923 -14.509  1.00 92.75           C  
ATOM   1878  CB  LEU A 119      -9.247 -28.519 -16.367  1.00 92.75           C  
ATOM   1879  HB2 LEU A 119     -10.313 -28.581 -16.587  1.00 92.75           H  
ATOM   1880  HB3 LEU A 119      -8.823 -27.732 -16.991  1.00 92.75           H  
ATOM   1881  O   LEU A 119      -6.938 -26.960 -14.896  1.00 92.75           O  
ATOM   1882  CG  LEU A 119      -8.581 -29.857 -16.740  1.00 92.75           C  
ATOM   1883  HG  LEU A 119      -7.529 -29.842 -16.455  1.00 92.75           H  
ATOM   1884  CD1 LEU A 119      -9.261 -31.058 -16.074  1.00 92.75           C  
ATOM   1885 HD11 LEU A 119     -10.308 -31.098 -16.373  1.00 92.75           H  
ATOM   1886 HD12 LEU A 119      -8.767 -31.980 -16.380  1.00 92.75           H  
ATOM   1887 HD13 LEU A 119      -9.195 -30.977 -14.989  1.00 92.75           H  
ATOM   1888  CD2 LEU A 119      -8.660 -30.047 -18.253  1.00 92.75           C  
ATOM   1889 HD21 LEU A 119      -9.700 -30.056 -18.578  1.00 92.75           H  
ATOM   1890 HD22 LEU A 119      -8.171 -30.975 -18.547  1.00 92.75           H  
ATOM   1891 HD23 LEU A 119      -8.150 -29.213 -18.735  1.00 92.75           H  
ATOM   1892  N   GLU A 120      -7.079 -28.889 -13.759  1.00 92.69           N  
ATOM   1893  H   GLU A 120      -7.682 -29.647 -13.472  1.00 92.69           H  
ATOM   1894  CA  GLU A 120      -5.675 -28.955 -13.373  1.00 92.69           C  
ATOM   1895  HA  GLU A 120      -5.274 -27.944 -13.294  1.00 92.69           H  
ATOM   1896  C   GLU A 120      -4.873 -29.720 -14.434  1.00 92.69           C  
ATOM   1897  CB  GLU A 120      -5.586 -29.617 -11.990  1.00 92.69           C  
ATOM   1898  HB2 GLU A 120      -5.956 -30.640 -12.070  1.00 92.69           H  
ATOM   1899  HB3 GLU A 120      -6.227 -29.077 -11.294  1.00 92.69           H  
ATOM   1900  O   GLU A 120      -5.046 -30.930 -14.612  1.00 92.69           O  
ATOM   1901  CG  GLU A 120      -4.162 -29.631 -11.423  1.00 92.69           C  
ATOM   1902  HG2 GLU A 120      -3.478 -30.055 -12.158  1.00 92.69           H  
ATOM   1903  HG3 GLU A 120      -3.856 -28.602 -11.234  1.00 92.69           H  
ATOM   1904  CD  GLU A 120      -4.045 -30.452 -10.126  1.00 92.69           C  
ATOM   1905  OE1 GLU A 120      -3.072 -30.241  -9.383  1.00 92.69           O  
ATOM   1906  OE2 GLU A 120      -4.843 -31.373  -9.830  1.00 92.69           O  
ATOM   1907  N   VAL A 121      -3.963 -29.022 -15.109  1.00 92.88           N  
ATOM   1908  H   VAL A 121      -3.911 -28.024 -14.961  1.00 92.88           H  
ATOM   1909  CA  VAL A 121      -2.996 -29.619 -16.033  1.00 92.88           C  
ATOM   1910  HA  VAL A 121      -3.220 -30.679 -16.147  1.00 92.88           H  
ATOM   1911  C   VAL A 121      -1.608 -29.510 -15.429  1.00 92.88           C  
ATOM   1912  CB  VAL A 121      -3.084 -28.994 -17.435  1.00 92.88           C  
ATOM   1913  HB  VAL A 121      -2.909 -27.920 -17.374  1.00 92.88           H  
ATOM   1914  O   VAL A 121      -1.153 -28.439 -15.038  1.00 92.88           O  
ATOM   1915  CG1 VAL A 121      -2.047 -29.614 -18.383  1.00 92.88           C  
ATOM   1916 HG11 VAL A 121      -2.191 -29.224 -19.391  1.00 92.88           H  
ATOM   1917 HG12 VAL A 121      -2.147 -30.699 -18.395  1.00 92.88           H  
ATOM   1918 HG13 VAL A 121      -1.040 -29.347 -18.061  1.00 92.88           H  
ATOM   1919  CG2 VAL A 121      -4.486 -29.242 -18.012  1.00 92.88           C  
ATOM   1920 HG21 VAL A 121      -5.229 -28.693 -17.433  1.00 92.88           H  
ATOM   1921 HG22 VAL A 121      -4.545 -28.895 -19.044  1.00 92.88           H  
ATOM   1922 HG23 VAL A 121      -4.725 -30.305 -17.982  1.00 92.88           H  
ATOM   1923  N   LEU A 122      -0.930 -30.643 -15.331  1.00 91.19           N  
ATOM   1924  H   LEU A 122      -1.351 -31.486 -15.695  1.00 91.19           H  
ATOM   1925  CA  LEU A 122       0.420 -30.728 -14.820  1.00 91.19           C  
ATOM   1926  HA  LEU A 122       0.541 -29.944 -14.072  1.00 91.19           H  
ATOM   1927  C   LEU A 122       1.440 -30.480 -15.926  1.00 91.19           C  
ATOM   1928  CB  LEU A 122       0.651 -32.078 -14.130  1.00 91.19           C  
ATOM   1929  HB2 LEU A 122       1.699 -32.147 -13.836  1.00 91.19           H  
ATOM   1930  HB3 LEU A 122       0.444 -32.861 -14.859  1.00 91.19           H  
ATOM   1931  O   LEU A 122       1.268 -30.854 -17.084  1.00 91.19           O  
ATOM   1932  CG  LEU A 122      -0.228 -32.341 -12.900  1.00 91.19           C  
ATOM   1933  HG  LEU A 122      -1.278 -32.356 -13.192  1.00 91.19           H  
ATOM   1934  CD1 LEU A 122       0.128 -33.704 -12.316  1.00 91.19           C  
ATOM   1935 HD11 LEU A 122       1.153 -33.693 -11.945  1.00 91.19           H  
ATOM   1936 HD12 LEU A 122       0.035 -34.479 -13.078  1.00 91.19           H  
ATOM   1937 HD13 LEU A 122      -0.535 -33.932 -11.482  1.00 91.19           H  
ATOM   1938  CD2 LEU A 122      -0.029 -31.307 -11.799  1.00 91.19           C  
ATOM   1939 HD21 LEU A 122      -0.420 -30.348 -12.136  1.00 91.19           H  
ATOM   1940 HD22 LEU A 122       1.029 -31.213 -11.551  1.00 91.19           H  
ATOM   1941 HD23 LEU A 122      -0.586 -31.611 -10.912  1.00 91.19           H  
ATOM   1942  N   LEU A 123       2.560 -29.905 -15.541  1.00 88.19           N  
ATOM   1943  H   LEU A 123       2.587 -29.532 -14.604  1.00 88.19           H  
ATOM   1944  CA  LEU A 123       3.759 -29.833 -16.352  1.00 88.19           C  
ATOM   1945  HA  LEU A 123       3.492 -29.864 -17.408  1.00 88.19           H  
ATOM   1946  C   LEU A 123       4.627 -31.062 -16.069  1.00 88.19           C  
ATOM   1947  CB  LEU A 123       4.428 -28.489 -16.056  1.00 88.19           C  
ATOM   1948  HB2 LEU A 123       4.704 -28.473 -15.001  1.00 88.19           H  
ATOM   1949  HB3 LEU A 123       5.329 -28.387 -16.660  1.00 88.19           H  
ATOM   1950  O   LEU A 123       4.406 -31.794 -15.102  1.00 88.19           O  
ATOM   1951  CG  LEU A 123       3.500 -27.288 -16.314  1.00 88.19           C  
ATOM   1952  HG  LEU A 123       2.620 -27.362 -15.674  1.00 88.19           H  
ATOM   1953  CD1 LEU A 123       4.208 -26.011 -15.869  1.00 88.19           C  
ATOM   1954 HD11 LEU A 123       4.089 -25.899 -14.791  1.00 88.19           H  
ATOM   1955 HD12 LEU A 123       3.758 -25.135 -16.336  1.00 88.19           H  
ATOM   1956 HD13 LEU A 123       5.280 -26.057 -16.061  1.00 88.19           H  
ATOM   1957  CD2 LEU A 123       2.980 -27.283 -17.759  1.00 88.19           C  
ATOM   1958 HD21 LEU A 123       3.734 -27.649 -18.455  1.00 88.19           H  
ATOM   1959 HD22 LEU A 123       2.652 -26.282 -18.038  1.00 88.19           H  
ATOM   1960 HD23 LEU A 123       2.115 -27.944 -17.824  1.00 88.19           H  
ATOM   1961  N   SER A 124       5.626 -31.320 -16.913  1.00 84.88           N  
ATOM   1962  H   SER A 124       5.779 -30.675 -17.675  1.00 84.88           H  
ATOM   1963  CA  SER A 124       6.424 -32.559 -16.836  1.00 84.88           C  
ATOM   1964  HA  SER A 124       5.766 -33.410 -17.009  1.00 84.88           H  
ATOM   1965  C   SER A 124       7.096 -32.781 -15.474  1.00 84.88           C  
ATOM   1966  CB  SER A 124       7.484 -32.538 -17.931  1.00 84.88           C  
ATOM   1967  HB2 SER A 124       8.007 -31.582 -17.922  1.00 84.88           H  
ATOM   1968  HB3 SER A 124       8.200 -33.340 -17.755  1.00 84.88           H  
ATOM   1969  O   SER A 124       7.281 -33.918 -15.039  1.00 84.88           O  
ATOM   1970  OG  SER A 124       6.868 -32.750 -19.189  1.00 84.88           O  
ATOM   1971  HG  SER A 124       6.156 -32.120 -19.324  1.00 84.88           H  
ATOM   1972  N   ASN A 125       7.383 -31.688 -14.785  1.00 77.12           N  
ATOM   1973  H   ASN A 125       7.145 -30.804 -15.213  1.00 77.12           H  
ATOM   1974  CA  ASN A 125       7.974 -31.600 -13.462  1.00 77.12           C  
ATOM   1975  HA  ASN A 125       8.690 -32.410 -13.318  1.00 77.12           H  
ATOM   1976  C   ASN A 125       6.975 -31.618 -12.284  1.00 77.12           C  
ATOM   1977  CB  ASN A 125       8.693 -30.275 -13.487  1.00 77.12           C  
ATOM   1978  HB2 ASN A 125       9.289 -30.211 -12.577  1.00 77.12           H  
ATOM   1979  HB3 ASN A 125       9.352 -30.219 -14.354  1.00 77.12           H  
ATOM   1980  O   ASN A 125       7.378 -31.376 -11.148  1.00 77.12           O  
ATOM   1981  CG  ASN A 125       7.657 -29.163 -13.568  1.00 77.12           C  
ATOM   1982  ND2 ASN A 125       7.262 -28.600 -12.461  1.00 77.12           N  
ATOM   1983 HD21 ASN A 125       6.694 -27.771 -12.565  1.00 77.12           H  
ATOM   1984 HD22 ASN A 125       7.656 -28.890 -11.577  1.00 77.12           H  
ATOM   1985  OD1 ASN A 125       7.106 -28.871 -14.608  1.00 77.12           O  
ATOM   1986  N   GLY A 126       5.679 -31.804 -12.549  1.00 80.12           N  
ATOM   1987  H   GLY A 126       5.401 -31.930 -13.512  1.00 80.12           H  
ATOM   1988  CA  GLY A 126       4.627 -31.894 -11.530  1.00 80.12           C  
ATOM   1989  HA2 GLY A 126       5.029 -32.354 -10.627  1.00 80.12           H  
ATOM   1990  HA3 GLY A 126       3.837 -32.539 -11.914  1.00 80.12           H  
ATOM   1991  C   GLY A 126       3.967 -30.574 -11.132  1.00 80.12           C  
ATOM   1992  O   GLY A 126       3.152 -30.541 -10.214  1.00 80.12           O  
ATOM   1993  N   GLN A 127       4.278 -29.476 -11.809  1.00 81.81           N  
ATOM   1994  H   GLN A 127       4.951 -29.531 -12.560  1.00 81.81           H  
ATOM   1995  CA  GLN A 127       3.649 -28.200 -11.507  1.00 81.81           C  
ATOM   1996  HA  GLN A 127       3.563 -28.102 -10.425  1.00 81.81           H  
ATOM   1997  C   GLN A 127       2.263 -28.051 -12.106  1.00 81.81           C  
ATOM   1998  CB  GLN A 127       4.553 -27.111 -11.992  1.00 81.81           C  
ATOM   1999  HB2 GLN A 127       5.446 -27.163 -11.370  1.00 81.81           H  
ATOM   2000  HB3 GLN A 127       4.822 -27.281 -13.035  1.00 81.81           H  
ATOM   2001  O   GLN A 127       2.031 -28.435 -13.242  1.00 81.81           O  
ATOM   2002  CG  GLN A 127       3.928 -25.736 -11.846  1.00 81.81           C  
ATOM   2003  HG2 GLN A 127       3.406 -25.633 -10.895  1.00 81.81           H  
ATOM   2004  HG3 GLN A 127       3.259 -25.502 -12.674  1.00 81.81           H  
ATOM   2005  CD  GLN A 127       5.119 -24.863 -11.879  1.00 81.81           C  
ATOM   2006  NE2 GLN A 127       5.478 -24.366 -10.729  1.00 81.81           N  
ATOM   2007 HE21 GLN A 127       4.929 -24.510  -9.894  1.00 81.81           H  
ATOM   2008 HE22 GLN A 127       6.352 -23.862 -10.674  1.00 81.81           H  
ATOM   2009  OE1 GLN A 127       5.798 -24.785 -12.878  1.00 81.81           O  
ATOM   2010  N   LYS A 128       1.374 -27.431 -11.337  1.00 85.69           N  
ATOM   2011  H   LYS A 128       1.692 -27.073 -10.448  1.00 85.69           H  
ATOM   2012  CA  LYS A 128      -0.051 -27.313 -11.616  1.00 85.69           C  
ATOM   2013  HA  LYS A 128      -0.371 -28.139 -12.250  1.00 85.69           H  
ATOM   2014  C   LYS A 128      -0.349 -26.015 -12.356  1.00 85.69           C  
ATOM   2015  CB  LYS A 128      -0.808 -27.383 -10.280  1.00 85.69           C  
ATOM   2016  HB2 LYS A 128      -1.881 -27.378 -10.477  1.00 85.69           H  
ATOM   2017  HB3 LYS A 128      -0.567 -26.499  -9.690  1.00 85.69           H  
ATOM   2018  O   LYS A 128      -0.033 -24.937 -11.861  1.00 85.69           O  
ATOM   2019  CG  LYS A 128      -0.449 -28.636  -9.465  1.00 85.69           C  
ATOM   2020  HG2 LYS A 128      -0.807 -29.513 -10.005  1.00 85.69           H  
ATOM   2021  HG3 LYS A 128       0.629 -28.730  -9.338  1.00 85.69           H  
ATOM   2022  CD  LYS A 128      -1.063 -28.607  -8.062  1.00 85.69           C  
ATOM   2023  HD2 LYS A 128      -0.581 -27.824  -7.477  1.00 85.69           H  
ATOM   2024  HD3 LYS A 128      -2.124 -28.366  -8.129  1.00 85.69           H  
ATOM   2025  CE  LYS A 128      -0.830 -29.968  -7.383  1.00 85.69           C  
ATOM   2026  HE2 LYS A 128      -0.361 -30.633  -8.108  1.00 85.69           H  
ATOM   2027  HE3 LYS A 128      -0.143 -29.840  -6.547  1.00 85.69           H  
ATOM   2028  NZ  LYS A 128      -2.104 -30.565  -6.932  1.00 85.69           N  
ATOM   2029  HZ1 LYS A 128      -2.689 -30.602  -7.753  1.00 85.69           H  
ATOM   2030  HZ2 LYS A 128      -2.573 -29.985  -6.251  1.00 85.69           H  
ATOM   2031  HZ3 LYS A 128      -1.969 -31.510  -6.600  1.00 85.69           H  
ATOM   2032  N   VAL A 129      -1.007 -26.129 -13.499  1.00 87.12           N  
ATOM   2033  H   VAL A 129      -1.158 -27.056 -13.870  1.00 87.12           H  
ATOM   2034  CA  VAL A 129      -1.579 -25.028 -14.271  1.00 87.12           C  
ATOM   2035  HA  VAL A 129      -1.300 -24.076 -13.819  1.00 87.12           H  
ATOM   2036  C   VAL A 129      -3.092 -25.187 -14.214  1.00 87.12           C  
ATOM   2037  CB  VAL A 129      -1.065 -25.036 -15.724  1.00 87.12           C  
ATOM   2038  HB  VAL A 129      -1.414 -25.936 -16.231  1.00 87.12           H  
ATOM   2039  O   VAL A 129      -3.632 -26.190 -14.675  1.00 87.12           O  
ATOM   2040  CG1 VAL A 129      -1.575 -23.812 -16.493  1.00 87.12           C  
ATOM   2041 HG11 VAL A 129      -1.211 -23.844 -17.520  1.00 87.12           H  
ATOM   2042 HG12 VAL A 129      -1.223 -22.894 -16.023  1.00 87.12           H  
ATOM   2043 HG13 VAL A 129      -2.664 -23.812 -16.522  1.00 87.12           H  
ATOM   2044  CG2 VAL A 129       0.468 -25.020 -15.778  1.00 87.12           C  
ATOM   2045 HG21 VAL A 129       0.790 -25.057 -16.819  1.00 87.12           H  
ATOM   2046 HG22 VAL A 129       0.857 -24.120 -15.302  1.00 87.12           H  
ATOM   2047 HG23 VAL A 129       0.871 -25.899 -15.275  1.00 87.12           H  
ATOM   2048  N   LEU A 130      -3.770 -24.217 -13.604  1.00 89.31           N  
ATOM   2049  H   LEU A 130      -3.260 -23.421 -13.250  1.00 89.31           H  
ATOM   2050  CA  LEU A 130      -5.229 -24.172 -13.548  1.00 89.31           C  
ATOM   2051  HA  LEU A 130      -5.632 -25.181 -13.646  1.00 89.31           H  
ATOM   2052  C   LEU A 130      -5.751 -23.353 -14.726  1.00 89.31           C  
ATOM   2053  CB  LEU A 130      -5.687 -23.605 -12.194  1.00 89.31           C  
ATOM   2054  HB2 LEU A 130      -6.725 -23.279 -12.271  1.00 89.31           H  
ATOM   2055  HB3 LEU A 130      -5.083 -22.728 -11.963  1.00 89.31           H  
ATOM   2056  O   LEU A 130      -5.403 -22.174 -14.872  1.00 89.31           O  
ATOM   2057  CG  LEU A 130      -5.579 -24.637 -11.057  1.00 89.31           C  
ATOM   2058  HG  LEU A 130      -4.682 -25.241 -11.195  1.00 89.31           H  
ATOM   2059  CD1 LEU A 130      -5.462 -23.928  -9.709  1.00 89.31           C  
ATOM   2060 HD11 LEU A 130      -4.564 -23.311  -9.692  1.00 89.31           H  
ATOM   2061 HD12 LEU A 130      -5.399 -24.668  -8.910  1.00 89.31           H  
ATOM   2062 HD13 LEU A 130      -6.337 -23.300  -9.545  1.00 89.31           H  
ATOM   2063  CD2 LEU A 130      -6.795 -25.562 -11.007  1.00 89.31           C  
ATOM   2064 HD21 LEU A 130      -7.685 -24.998 -10.731  1.00 89.31           H  
ATOM   2065 HD22 LEU A 130      -6.962 -26.024 -11.980  1.00 89.31           H  
ATOM   2066 HD23 LEU A 130      -6.633 -26.349 -10.270  1.00 89.31           H  
ATOM   2067  N   VAL A 131      -6.583 -23.988 -15.544  1.00 91.25           N  
ATOM   2068  H   VAL A 131      -6.806 -24.953 -15.347  1.00 91.25           H  
ATOM   2069  CA  VAL A 131      -7.263 -23.374 -16.688  1.00 91.25           C  
ATOM   2070  HA  VAL A 131      -7.012 -22.315 -16.732  1.00 91.25           H  
ATOM   2071  C   VAL A 131      -8.769 -23.466 -16.504  1.00 91.25           C  
ATOM   2072  CB  VAL A 131      -6.831 -24.001 -18.027  1.00 91.25           C  
ATOM   2073  HB  VAL A 131      -7.432 -23.556 -18.819  1.00 91.25           H  
ATOM   2074  O   VAL A 131      -9.267 -24.478 -16.015  1.00 91.25           O  
ATOM   2075  CG1 VAL A 131      -5.368 -23.666 -18.313  1.00 91.25           C  
ATOM   2076 HG11 VAL A 131      -5.223 -22.587 -18.278  1.00 91.25           H  
ATOM   2077 HG12 VAL A 131      -5.128 -24.018 -19.316  1.00 91.25           H  
ATOM   2078 HG13 VAL A 131      -4.715 -24.156 -17.591  1.00 91.25           H  
ATOM   2079  CG2 VAL A 131      -6.994 -25.525 -18.098  1.00 91.25           C  
ATOM   2080 HG21 VAL A 131      -6.710 -25.876 -19.090  1.00 91.25           H  
ATOM   2081 HG22 VAL A 131      -8.039 -25.789 -17.935  1.00 91.25           H  
ATOM   2082 HG23 VAL A 131      -6.371 -26.019 -17.352  1.00 91.25           H  
ATOM   2083  N   ASN A 132      -9.487 -22.414 -16.891  1.00 92.25           N  
ATOM   2084  H   ASN A 132      -9.031 -21.652 -17.371  1.00 92.25           H  
ATOM   2085  CA  ASN A 132     -10.945 -22.436 -16.939  1.00 92.25           C  
ATOM   2086  HA  ASN A 132     -11.329 -23.167 -16.227  1.00 92.25           H  
ATOM   2087  C   ASN A 132     -11.362 -22.873 -18.338  1.00 92.25           C  
ATOM   2088  CB  ASN A 132     -11.520 -21.068 -16.556  1.00 92.25           C  
ATOM   2089  HB2 ASN A 132     -11.055 -20.289 -17.159  1.00 92.25           H  
ATOM   2090  HB3 ASN A 132     -12.587 -21.065 -16.781  1.00 92.25           H  
ATOM   2091  O   ASN A 132     -10.961 -22.254 -19.321  1.00 92.25           O  
ATOM   2092  CG  ASN A 132     -11.364 -20.738 -15.084  1.00 92.25           C  
ATOM   2093  ND2 ASN A 132     -11.744 -19.540 -14.709  1.00 92.25           N  
ATOM   2094 HD21 ASN A 132     -12.256 -18.968 -15.366  1.00 92.25           H  
ATOM   2095 HD22 ASN A 132     -11.764 -19.355 -13.716  1.00 92.25           H  
ATOM   2096  OD1 ASN A 132     -10.896 -21.515 -14.260  1.00 92.25           O  
ATOM   2097  N   VAL A 133     -12.107 -23.968 -18.399  1.00 92.12           N  
ATOM   2098  H   VAL A 133     -12.426 -24.381 -17.535  1.00 92.12           H  
ATOM   2099  CA  VAL A 133     -12.562 -24.614 -19.633  1.00 92.12           C  
ATOM   2100  HA  VAL A 133     -12.575 -23.893 -20.450  1.00 92.12           H  
ATOM   2101  C   VAL A 133     -13.992 -25.093 -19.429  1.00 92.12           C  
ATOM   2102  CB  VAL A 133     -11.642 -25.787 -20.042  1.00 92.12           C  
ATOM   2103  HB  VAL A 133     -12.074 -26.287 -20.908  1.00 92.12           H  
ATOM   2104  O   VAL A 133     -14.443 -25.264 -18.294  1.00 92.12           O  
ATOM   2105  CG1 VAL A 133     -10.249 -25.287 -20.449  1.00 92.12           C  
ATOM   2106 HG11 VAL A 133      -9.648 -26.116 -20.822  1.00 92.12           H  
ATOM   2107 HG12 VAL A 133      -9.743 -24.824 -19.602  1.00 92.12           H  
ATOM   2108 HG13 VAL A 133     -10.357 -24.552 -21.246  1.00 92.12           H  
ATOM   2109  CG2 VAL A 133     -11.471 -26.846 -18.940  1.00 92.12           C  
ATOM   2110 HG21 VAL A 133     -12.446 -27.259 -18.680  1.00 92.12           H  
ATOM   2111 HG22 VAL A 133     -11.017 -26.403 -18.054  1.00 92.12           H  
ATOM   2112 HG23 VAL A 133     -10.839 -27.654 -19.310  1.00 92.12           H  
ATOM   2113  N   LEU A 134     -14.714 -25.357 -20.508  1.00 93.88           N  
ATOM   2114  H   LEU A 134     -14.289 -25.243 -21.418  1.00 93.88           H  
ATOM   2115  CA  LEU A 134     -15.975 -26.076 -20.421  1.00 93.88           C  
ATOM   2116  HA  LEU A 134     -16.489 -25.768 -19.510  1.00 93.88           H  
ATOM   2117  C   LEU A 134     -15.699 -27.577 -20.317  1.00 93.88           C  
ATOM   2118  CB  LEU A 134     -16.890 -25.739 -21.607  1.00 93.88           C  
ATOM   2119  HB2 LEU A 134     -17.822 -26.293 -21.502  1.00 93.88           H  
ATOM   2120  HB3 LEU A 134     -16.408 -26.095 -22.518  1.00 93.88           H  
ATOM   2121  O   LEU A 134     -14.798 -28.138 -20.935  1.00 93.88           O  
ATOM   2122  CG  LEU A 134     -17.216 -24.241 -21.761  1.00 93.88           C  
ATOM   2123  HG  LEU A 134     -16.307 -23.642 -21.706  1.00 93.88           H  
ATOM   2124  CD1 LEU A 134     -17.869 -23.988 -23.118  1.00 93.88           C  
ATOM   2125 HD11 LEU A 134     -17.174 -24.290 -23.901  1.00 93.88           H  
ATOM   2126 HD12 LEU A 134     -18.792 -24.562 -23.209  1.00 93.88           H  
ATOM   2127 HD13 LEU A 134     -18.075 -22.924 -23.231  1.00 93.88           H  
ATOM   2128  CD2 LEU A 134     -18.192 -23.779 -20.675  1.00 93.88           C  
ATOM   2129 HD21 LEU A 134     -19.109 -24.366 -20.707  1.00 93.88           H  
ATOM   2130 HD22 LEU A 134     -17.723 -23.883 -19.697  1.00 93.88           H  
ATOM   2131 HD23 LEU A 134     -18.425 -22.724 -20.821  1.00 93.88           H  
ATOM   2132  N   THR A 135     -16.546 -28.276 -19.580  1.00 92.81           N  
ATOM   2133  H   THR A 135     -17.208 -27.754 -19.024  1.00 92.81           H  
ATOM   2134  CA  THR A 135     -16.553 -29.752 -19.526  1.00 92.81           C  
ATOM   2135  HA  THR A 135     -15.603 -30.096 -19.117  1.00 92.81           H  
ATOM   2136  C   THR A 135     -16.737 -30.425 -20.896  1.00 92.81           C  
ATOM   2137  CB  THR A 135     -17.688 -30.232 -18.626  1.00 92.81           C  
ATOM   2138  HB  THR A 135     -17.832 -31.307 -18.739  1.00 92.81           H  
ATOM   2139  O   THR A 135     -16.356 -31.587 -21.059  1.00 92.81           O  
ATOM   2140  CG2 THR A 135     -17.478 -29.893 -17.157  1.00 92.81           C  
ATOM   2141 HG21 THR A 135     -17.513 -28.815 -16.998  1.00 92.81           H  
ATOM   2142 HG22 THR A 135     -16.502 -30.249 -16.828  1.00 92.81           H  
ATOM   2143 HG23 THR A 135     -18.256 -30.364 -16.557  1.00 92.81           H  
ATOM   2144  OG1 THR A 135     -18.834 -29.537 -19.008  1.00 92.81           O  
ATOM   2145  HG1 THR A 135     -18.761 -28.694 -18.553  1.00 92.81           H  
ATOM   2146  N   SER A 136     -17.310 -29.712 -21.873  1.00 92.25           N  
ATOM   2147  H   SER A 136     -17.596 -28.768 -21.652  1.00 92.25           H  
ATOM   2148  CA  SER A 136     -17.493 -30.159 -23.259  1.00 92.25           C  
ATOM   2149  HA  SER A 136     -17.508 -31.249 -23.270  1.00 92.25           H  
ATOM   2150  C   SER A 136     -16.377 -29.742 -24.217  1.00 92.25           C  
ATOM   2151  CB  SER A 136     -18.840 -29.685 -23.801  1.00 92.25           C  
ATOM   2152  HB2 SER A 136     -18.968 -30.027 -24.828  1.00 92.25           H  
ATOM   2153  HB3 SER A 136     -19.629 -30.131 -23.195  1.00 92.25           H  
ATOM   2154  O   SER A 136     -16.482 -30.047 -25.406  1.00 92.25           O  
ATOM   2155  OG  SER A 136     -18.958 -28.274 -23.752  1.00 92.25           O  
ATOM   2156  HG  SER A 136     -18.215 -27.883 -24.217  1.00 92.25           H  
ATOM   2157  N   ASP A 137     -15.340 -29.063 -23.734  1.00 92.88           N  
ATOM   2158  H   ASP A 137     -15.289 -28.823 -22.754  1.00 92.88           H  
ATOM   2159  CA  ASP A 137     -14.202 -28.677 -24.564  1.00 92.88           C  
ATOM   2160  HA  ASP A 137     -14.572 -28.201 -25.472  1.00 92.88           H  
ATOM   2161  C   ASP A 137     -13.407 -29.916 -24.989  1.00 92.88           C  
ATOM   2162  CB  ASP A 137     -13.319 -27.653 -23.837  1.00 92.88           C  
ATOM   2163  HB2 ASP A 137     -12.365 -27.573 -24.359  1.00 92.88           H  
ATOM   2164  HB3 ASP A 137     -13.093 -28.015 -22.833  1.00 92.88           H  
ATOM   2165  O   ASP A 137     -13.162 -30.847 -24.208  1.00 92.88           O  
ATOM   2166  CG  ASP A 137     -13.943 -26.254 -23.765  1.00 92.88           C  
ATOM   2167  OD1 ASP A 137     -14.974 -26.015 -24.436  1.00 92.88           O  
ATOM   2168  OD2 ASP A 137     -13.421 -25.440 -22.970  1.00 92.88           O  
ATOM   2169  N   GLN A 138     -13.018 -29.941 -26.260  1.00 91.75           N  
ATOM   2170  H   GLN A 138     -13.168 -29.104 -26.806  1.00 91.75           H  
ATOM   2171  CA  GLN A 138     -12.197 -31.014 -26.820  1.00 91.75           C  
ATOM   2172  HA  GLN A 138     -12.538 -31.961 -26.401  1.00 91.75           H  
ATOM   2173  C   GLN A 138     -10.726 -30.855 -26.412  1.00 91.75           C  
ATOM   2174  CB  GLN A 138     -12.375 -31.097 -28.349  1.00 91.75           C  
ATOM   2175  HB2 GLN A 138     -13.383 -31.448 -28.568  1.00 91.75           H  
ATOM   2176  HB3 GLN A 138     -11.660 -31.807 -28.765  1.00 91.75           H  
ATOM   2177  O   GLN A 138     -10.296 -29.827 -25.893  1.00 91.75           O  
ATOM   2178  CG  GLN A 138     -12.200 -29.731 -29.014  1.00 91.75           C  
ATOM   2179  HG2 GLN A 138     -11.318 -29.234 -28.612  1.00 91.75           H  
ATOM   2180  HG3 GLN A 138     -13.095 -29.155 -28.778  1.00 91.75           H  
ATOM   2181  CD  GLN A 138     -12.108 -29.712 -30.526  1.00 91.75           C  
ATOM   2182  NE2 GLN A 138     -11.908 -28.545 -31.086  1.00 91.75           N  
ATOM   2183 HE21 GLN A 138     -11.787 -28.494 -32.087  1.00 91.75           H  
ATOM   2184 HE22 GLN A 138     -11.787 -27.738 -30.490  1.00 91.75           H  
ATOM   2185  OE1 GLN A 138     -12.212 -30.722 -31.212  1.00 91.75           O  
ATOM   2186  N   THR A 139      -9.919 -31.885 -26.679  1.00 92.25           N  
ATOM   2187  H   THR A 139     -10.340 -32.747 -26.995  1.00 92.25           H  
ATOM   2188  CA  THR A 139      -8.480 -31.868 -26.367  1.00 92.25           C  
ATOM   2189  HA  THR A 139      -8.364 -31.779 -25.287  1.00 92.25           H  
ATOM   2190  C   THR A 139      -7.729 -30.673 -26.964  1.00 92.25           C  
ATOM   2191  CB  THR A 139      -7.820 -33.181 -26.806  1.00 92.25           C  
ATOM   2192  HB  THR A 139      -7.935 -33.306 -27.883  1.00 92.25           H  
ATOM   2193  O   THR A 139      -6.840 -30.152 -26.293  1.00 92.25           O  
ATOM   2194  CG2 THR A 139      -6.338 -33.279 -26.443  1.00 92.25           C  
ATOM   2195 HG21 THR A 139      -6.213 -33.133 -25.370  1.00 92.25           H  
ATOM   2196 HG22 THR A 139      -5.769 -32.523 -26.983  1.00 92.25           H  
ATOM   2197 HG23 THR A 139      -5.959 -34.260 -26.728  1.00 92.25           H  
ATOM   2198  OG1 THR A 139      -8.430 -34.267 -26.142  1.00 92.25           O  
ATOM   2199  HG1 THR A 139      -8.874 -34.796 -26.809  1.00 92.25           H  
ATOM   2200  N   GLU A 140      -8.068 -30.234 -28.180  1.00 90.88           N  
ATOM   2201  H   GLU A 140      -8.805 -30.698 -28.691  1.00 90.88           H  
ATOM   2202  CA  GLU A 140      -7.438 -29.067 -28.819  1.00 90.88           C  
ATOM   2203  HA  GLU A 140      -6.356 -29.191 -28.776  1.00 90.88           H  
ATOM   2204  C   GLU A 140      -7.753 -27.765 -28.061  1.00 90.88           C  
ATOM   2205  CB  GLU A 140      -7.856 -28.972 -30.304  1.00 90.88           C  
ATOM   2206  HB2 GLU A 140      -8.565 -29.760 -30.554  1.00 90.88           H  
ATOM   2207  HB3 GLU A 140      -8.381 -28.029 -30.457  1.00 90.88           H  
ATOM   2208  O   GLU A 140      -6.833 -27.021 -27.740  1.00 90.88           O  
ATOM   2209  CG  GLU A 140      -6.671 -29.006 -31.295  1.00 90.88           C  
ATOM   2210  HG2 GLU A 140      -7.027 -28.618 -32.250  1.00 90.88           H  
ATOM   2211  HG3 GLU A 140      -5.895 -28.328 -30.940  1.00 90.88           H  
ATOM   2212  CD  GLU A 140      -6.061 -30.400 -31.557  1.00 90.88           C  
ATOM   2213  OE1 GLU A 140      -4.939 -30.467 -32.123  1.00 90.88           O  
ATOM   2214  OE2 GLU A 140      -6.688 -31.432 -31.218  1.00 90.88           O  
ATOM   2215  N   ASP A 141      -9.012 -27.541 -27.678  1.00 93.75           N  
ATOM   2216  H   ASP A 141      -9.744 -28.142 -28.028  1.00 93.75           H  
ATOM   2217  CA  ASP A 141      -9.439 -26.331 -26.960  1.00 93.75           C  
ATOM   2218  HA  ASP A 141      -9.165 -25.450 -27.540  1.00 93.75           H  
ATOM   2219  C   ASP A 141      -8.770 -26.243 -25.577  1.00 93.75           C  
ATOM   2220  CB  ASP A 141     -10.963 -26.341 -26.759  1.00 93.75           C  
ATOM   2221  HB2 ASP A 141     -11.264 -25.397 -26.304  1.00 93.75           H  
ATOM   2222  HB3 ASP A 141     -11.185 -27.142 -26.054  1.00 93.75           H  
ATOM   2223  O   ASP A 141      -8.280 -25.194 -25.161  1.00 93.75           O  
ATOM   2224  CG  ASP A 141     -11.830 -26.590 -27.998  1.00 93.75           C  
ATOM   2225  OD1 ASP A 141     -11.351 -26.495 -29.152  1.00 93.75           O  
ATOM   2226  OD2 ASP A 141     -12.974 -27.050 -27.792  1.00 93.75           O  
ATOM   2227  N   VAL A 142      -8.673 -27.375 -24.867  1.00 94.38           N  
ATOM   2228  H   VAL A 142      -9.129 -28.197 -25.238  1.00 94.38           H  
ATOM   2229  CA  VAL A 142      -7.964 -27.435 -23.580  1.00 94.38           C  
ATOM   2230  HA  VAL A 142      -8.334 -26.625 -22.952  1.00 94.38           H  
ATOM   2231  C   VAL A 142      -6.461 -27.208 -23.771  1.00 94.38           C  
ATOM   2232  CB  VAL A 142      -8.232 -28.768 -22.857  1.00 94.38           C  
ATOM   2233  HB  VAL A 142      -7.891 -29.589 -23.487  1.00 94.38           H  
ATOM   2234  O   VAL A 142      -5.823 -26.573 -22.930  1.00 94.38           O  
ATOM   2235  CG1 VAL A 142      -7.505 -28.858 -21.507  1.00 94.38           C  
ATOM   2236 HG11 VAL A 142      -7.722 -29.818 -21.039  1.00 94.38           H  
ATOM   2237 HG12 VAL A 142      -6.426 -28.775 -21.637  1.00 94.38           H  
ATOM   2238 HG13 VAL A 142      -7.840 -28.047 -20.859  1.00 94.38           H  
ATOM   2239  CG2 VAL A 142      -9.728 -28.954 -22.561  1.00 94.38           C  
ATOM   2240 HG21 VAL A 142     -10.296 -29.017 -23.489  1.00 94.38           H  
ATOM   2241 HG22 VAL A 142      -9.903 -29.864 -21.987  1.00 94.38           H  
ATOM   2242 HG23 VAL A 142     -10.108 -28.101 -21.998  1.00 94.38           H  
ATOM   2243  N   LEU A 143      -5.871 -27.708 -24.861  1.00 94.19           N  
ATOM   2244  H   LEU A 143      -6.448 -28.160 -25.556  1.00 94.19           H  
ATOM   2245  CA  LEU A 143      -4.461 -27.472 -25.179  1.00 94.19           C  
ATOM   2246  HA  LEU A 143      -3.870 -27.729 -24.300  1.00 94.19           H  
ATOM   2247  C   LEU A 143      -4.201 -25.986 -25.477  1.00 94.19           C  
ATOM   2248  CB  LEU A 143      -4.048 -28.388 -26.346  1.00 94.19           C  
ATOM   2249  HB2 LEU A 143      -4.256 -29.424 -26.075  1.00 94.19           H  
ATOM   2250  HB3 LEU A 143      -4.662 -28.141 -27.212  1.00 94.19           H  
ATOM   2251  O   LEU A 143      -3.210 -25.447 -24.986  1.00 94.19           O  
ATOM   2252  CG  LEU A 143      -2.573 -28.266 -26.762  1.00 94.19           C  
ATOM   2253  HG  LEU A 143      -2.332 -27.220 -26.949  1.00 94.19           H  
ATOM   2254  CD1 LEU A 143      -1.618 -28.806 -25.694  1.00 94.19           C  
ATOM   2255 HD11 LEU A 143      -0.593 -28.701 -26.050  1.00 94.19           H  
ATOM   2256 HD12 LEU A 143      -1.836 -29.854 -25.488  1.00 94.19           H  
ATOM   2257 HD13 LEU A 143      -1.725 -28.216 -24.784  1.00 94.19           H  
ATOM   2258  CD2 LEU A 143      -2.328 -29.053 -28.050  1.00 94.19           C  
ATOM   2259 HD21 LEU A 143      -1.287 -28.949 -28.354  1.00 94.19           H  
ATOM   2260 HD22 LEU A 143      -2.959 -28.647 -28.841  1.00 94.19           H  
ATOM   2261 HD23 LEU A 143      -2.574 -30.105 -27.906  1.00 94.19           H  
ATOM   2262  N   GLU A 144      -5.095 -25.326 -26.213  1.00 93.12           N  
ATOM   2263  H   GLU A 144      -5.865 -25.838 -26.619  1.00 93.12           H  
ATOM   2264  CA  GLU A 144      -5.051 -23.881 -26.465  1.00 93.12           C  
ATOM   2265  HA  GLU A 144      -4.070 -23.615 -26.859  1.00 93.12           H  
ATOM   2266  C   GLU A 144      -5.239 -23.075 -25.176  1.00 93.12           C  
ATOM   2267  CB  GLU A 144      -6.106 -23.480 -27.509  1.00 93.12           C  
ATOM   2268  HB2 GLU A 144      -6.215 -22.396 -27.486  1.00 93.12           H  
ATOM   2269  HB3 GLU A 144      -7.064 -23.933 -27.254  1.00 93.12           H  
ATOM   2270  O   GLU A 144      -4.466 -22.155 -24.918  1.00 93.12           O  
ATOM   2271  CG  GLU A 144      -5.694 -23.889 -28.933  1.00 93.12           C  
ATOM   2272  HG2 GLU A 144      -5.556 -24.970 -28.970  1.00 93.12           H  
ATOM   2273  HG3 GLU A 144      -4.730 -23.431 -29.157  1.00 93.12           H  
ATOM   2274  CD  GLU A 144      -6.703 -23.472 -30.020  1.00 93.12           C  
ATOM   2275  OE1 GLU A 144      -6.389 -23.726 -31.209  1.00 93.12           O  
ATOM   2276  OE2 GLU A 144      -7.763 -22.902 -29.679  1.00 93.12           O  
ATOM   2277  N   ALA A 145      -6.175 -23.457 -24.303  1.00 94.19           N  
ATOM   2278  H   ALA A 145      -6.837 -24.164 -24.592  1.00 94.19           H  
ATOM   2279  CA  ALA A 145      -6.373 -22.799 -23.010  1.00 94.19           C  
ATOM   2280  HA  ALA A 145      -6.577 -21.743 -23.188  1.00 94.19           H  
ATOM   2281  C   ALA A 145      -5.124 -22.891 -22.116  1.00 94.19           C  
ATOM   2282  CB  ALA A 145      -7.595 -23.423 -22.326  1.00 94.19           C  
ATOM   2283  HB1 ALA A 145      -8.469 -23.318 -22.968  1.00 94.19           H  
ATOM   2284  HB2 ALA A 145      -7.423 -24.482 -22.134  1.00 94.19           H  
ATOM   2285  HB3 ALA A 145      -7.791 -22.913 -21.382  1.00 94.19           H  
ATOM   2286  O   ALA A 145      -4.739 -21.918 -21.462  1.00 94.19           O  
ATOM   2287  N   VAL A 146      -4.453 -24.049 -22.102  1.00 92.75           N  
ATOM   2288  H   VAL A 146      -4.832 -24.814 -22.641  1.00 92.75           H  
ATOM   2289  CA  VAL A 146      -3.177 -24.228 -21.393  1.00 92.75           C  
ATOM   2290  HA  VAL A 146      -3.276 -23.849 -20.376  1.00 92.75           H  
ATOM   2291  C   VAL A 146      -2.072 -23.401 -22.042  1.00 92.75           C  
ATOM   2292  CB  VAL A 146      -2.790 -25.716 -21.312  1.00 92.75           C  
ATOM   2293  HB  VAL A 146      -2.802 -26.148 -22.313  1.00 92.75           H  
ATOM   2294  O   VAL A 146      -1.324 -22.742 -21.326  1.00 92.75           O  
ATOM   2295  CG1 VAL A 146      -1.397 -25.930 -20.704  1.00 92.75           C  
ATOM   2296 HG11 VAL A 146      -0.638 -25.516 -21.369  1.00 92.75           H  
ATOM   2297 HG12 VAL A 146      -1.330 -25.435 -19.735  1.00 92.75           H  
ATOM   2298 HG13 VAL A 146      -1.205 -26.996 -20.584  1.00 92.75           H  
ATOM   2299  CG2 VAL A 146      -3.765 -26.498 -20.426  1.00 92.75           C  
ATOM   2300 HG21 VAL A 146      -4.797 -26.291 -20.709  1.00 92.75           H  
ATOM   2301 HG22 VAL A 146      -3.580 -27.564 -20.558  1.00 92.75           H  
ATOM   2302 HG23 VAL A 146      -3.636 -26.221 -19.379  1.00 92.75           H  
ATOM   2303  N   ALA A 147      -1.970 -23.394 -23.370  1.00 90.81           N  
ATOM   2304  H   ALA A 147      -2.625 -23.931 -23.919  1.00 90.81           H  
ATOM   2305  CA  ALA A 147      -0.978 -22.594 -24.080  1.00 90.81           C  
ATOM   2306  HA  ALA A 147       0.018 -22.877 -23.738  1.00 90.81           H  
ATOM   2307  C   ALA A 147      -1.147 -21.093 -23.807  1.00 90.81           C  
ATOM   2308  CB  ALA A 147      -1.085 -22.904 -25.571  1.00 90.81           C  
ATOM   2309  HB1 ALA A 147      -0.410 -22.247 -26.120  1.00 90.81           H  
ATOM   2310  HB2 ALA A 147      -2.099 -22.715 -25.922  1.00 90.81           H  
ATOM   2311  HB3 ALA A 147      -0.827 -23.946 -25.758  1.00 90.81           H  
ATOM   2312  O   ALA A 147      -0.179 -20.435 -23.423  1.00 90.81           O  
ATOM   2313  N   ALA A 148      -2.377 -20.584 -23.893  1.00 90.19           N  
ATOM   2314  H   ALA A 148      -3.115 -21.174 -24.249  1.00 90.19           H  
ATOM   2315  CA  ALA A 148      -2.716 -19.200 -23.585  1.00 90.19           C  
ATOM   2316  HA  ALA A 148      -2.129 -18.540 -24.225  1.00 90.19           H  
ATOM   2317  C   ALA A 148      -2.393 -18.850 -22.126  1.00 90.19           C  
ATOM   2318  CB  ALA A 148      -4.203 -18.991 -23.894  1.00 90.19           C  
ATOM   2319  HB1 ALA A 148      -4.816 -19.651 -23.280  1.00 90.19           H  
ATOM   2320  HB2 ALA A 148      -4.476 -17.954 -23.695  1.00 90.19           H  
ATOM   2321  HB3 ALA A 148      -4.393 -19.207 -24.945  1.00 90.19           H  
ATOM   2322  O   ALA A 148      -1.815 -17.805 -21.849  1.00 90.19           O  
ATOM   2323  N   LYS A 149      -2.679 -19.752 -21.176  1.00 87.06           N  
ATOM   2324  H   LYS A 149      -3.180 -20.586 -21.450  1.00 87.06           H  
ATOM   2325  CA  LYS A 149      -2.337 -19.547 -19.759  1.00 87.06           C  
ATOM   2326  HA  LYS A 149      -2.760 -18.586 -19.465  1.00 87.06           H  
ATOM   2327  C   LYS A 149      -0.828 -19.446 -19.508  1.00 87.06           C  
ATOM   2328  CB  LYS A 149      -2.964 -20.684 -18.937  1.00 87.06           C  
ATOM   2329  HB2 LYS A 149      -4.010 -20.784 -19.228  1.00 87.06           H  
ATOM   2330  HB3 LYS A 149      -2.461 -21.620 -19.182  1.00 87.06           H  
ATOM   2331  O   LYS A 149      -0.422 -18.897 -18.485  1.00 87.06           O  
ATOM   2332  CG  LYS A 149      -2.918 -20.490 -17.414  1.00 87.06           C  
ATOM   2333  HG2 LYS A 149      -3.368 -21.370 -16.955  1.00 87.06           H  
ATOM   2334  HG3 LYS A 149      -1.887 -20.425 -17.065  1.00 87.06           H  
ATOM   2335  CD  LYS A 149      -3.706 -19.252 -16.969  1.00 87.06           C  
ATOM   2336  HD2 LYS A 149      -3.206 -18.348 -17.315  1.00 87.06           H  
ATOM   2337  HD3 LYS A 149      -4.705 -19.304 -17.402  1.00 87.06           H  
ATOM   2338  CE  LYS A 149      -3.803 -19.229 -15.441  1.00 87.06           C  
ATOM   2339  HE2 LYS A 149      -2.826 -18.972 -15.032  1.00 87.06           H  
ATOM   2340  HE3 LYS A 149      -4.061 -20.234 -15.107  1.00 87.06           H  
ATOM   2341  NZ  LYS A 149      -4.845 -18.279 -14.982  1.00 87.06           N  
ATOM   2342  HZ1 LYS A 149      -4.637 -17.342 -15.297  1.00 87.06           H  
ATOM   2343  HZ2 LYS A 149      -5.739 -18.552 -15.366  1.00 87.06           H  
ATOM   2344  HZ3 LYS A 149      -4.929 -18.289 -13.976  1.00 87.06           H  
ATOM   2345  N   LEU A 150      -0.014 -20.001 -20.402  1.00 86.25           N  
ATOM   2346  H   LEU A 150      -0.437 -20.420 -21.218  1.00 86.25           H  
ATOM   2347  CA  LEU A 150       1.444 -20.025 -20.314  1.00 86.25           C  
ATOM   2348  HA  LEU A 150       1.746 -19.781 -19.295  1.00 86.25           H  
ATOM   2349  C   LEU A 150       2.128 -18.978 -21.209  1.00 86.25           C  
ATOM   2350  CB  LEU A 150       1.927 -21.450 -20.644  1.00 86.25           C  
ATOM   2351  HB2 LEU A 150       3.017 -21.456 -20.655  1.00 86.25           H  
ATOM   2352  HB3 LEU A 150       1.590 -21.700 -21.650  1.00 86.25           H  
ATOM   2353  O   LEU A 150       3.356 -18.920 -21.178  1.00 86.25           O  
ATOM   2354  CG  LEU A 150       1.446 -22.543 -19.672  1.00 86.25           C  
ATOM   2355  HG  LEU A 150       0.357 -22.576 -19.647  1.00 86.25           H  
ATOM   2356  CD1 LEU A 150       1.933 -23.900 -20.186  1.00 86.25           C  
ATOM   2357 HD11 LEU A 150       3.008 -23.886 -20.366  1.00 86.25           H  
ATOM   2358 HD12 LEU A 150       1.433 -24.108 -21.132  1.00 86.25           H  
ATOM   2359 HD13 LEU A 150       1.667 -24.685 -19.477  1.00 86.25           H  
ATOM   2360  CD2 LEU A 150       1.875 -22.282 -18.226  1.00 86.25           C  
ATOM   2361 HD21 LEU A 150       2.897 -21.904 -18.183  1.00 86.25           H  
ATOM   2362 HD22 LEU A 150       1.219 -21.525 -17.798  1.00 86.25           H  
ATOM   2363 HD23 LEU A 150       1.786 -23.192 -17.632  1.00 86.25           H  
ATOM   2364  N   ASP A 151       1.374 -18.183 -21.978  1.00 85.81           N  
ATOM   2365  H   ASP A 151       0.370 -18.228 -21.879  1.00 85.81           H  
ATOM   2366  CA  ASP A 151       1.871 -17.304 -23.052  1.00 85.81           C  
ATOM   2367  HA  ASP A 151       0.991 -16.935 -23.580  1.00 85.81           H  
ATOM   2368  C   ASP A 151       2.691 -18.047 -24.128  1.00 85.81           C  
ATOM   2369  CB  ASP A 151       2.591 -16.063 -22.489  1.00 85.81           C  
ATOM   2370  HB2 ASP A 151       3.038 -15.506 -23.313  1.00 85.81           H  
ATOM   2371  HB3 ASP A 151       3.402 -16.373 -21.829  1.00 85.81           H  
ATOM   2372  O   ASP A 151       3.655 -17.520 -24.694  1.00 85.81           O  
ATOM   2373  CG  ASP A 151       1.667 -15.088 -21.760  1.00 85.81           C  
ATOM   2374  OD1 ASP A 151       0.561 -14.827 -22.280  1.00 85.81           O  
ATOM   2375  OD2 ASP A 151       2.105 -14.570 -20.706  1.00 85.81           O  
ATOM   2376  N   LEU A 152       2.333 -19.303 -24.417  1.00 88.25           N  
ATOM   2377  H   LEU A 152       1.491 -19.662 -23.991  1.00 88.25           H  
ATOM   2378  CA  LEU A 152       2.935 -20.049 -25.519  1.00 88.25           C  
ATOM   2379  HA  LEU A 152       4.006 -19.849 -25.491  1.00 88.25           H  
ATOM   2380  C   LEU A 152       2.331 -19.572 -26.855  1.00 88.25           C  
ATOM   2381  CB  LEU A 152       2.740 -21.559 -25.315  1.00 88.25           C  
ATOM   2382  HB2 LEU A 152       3.098 -21.842 -24.325  1.00 88.25           H  
ATOM   2383  HB3 LEU A 152       1.670 -21.768 -25.356  1.00 88.25           H  
ATOM   2384  O   LEU A 152       1.112 -19.621 -27.005  1.00 88.25           O  
ATOM   2385  CG  LEU A 152       3.460 -22.408 -26.382  1.00 88.25           C  
ATOM   2386  HG  LEU A 152       3.236 -22.027 -27.378  1.00 88.25           H  
ATOM   2387  CD1 LEU A 152       4.980 -22.413 -26.179  1.00 88.25           C  
ATOM   2388 HD11 LEU A 152       5.218 -22.812 -25.193  1.00 88.25           H  
ATOM   2389 HD12 LEU A 152       5.380 -21.402 -26.254  1.00 88.25           H  
ATOM   2390 HD13 LEU A 152       5.450 -23.031 -26.944  1.00 88.25           H  
ATOM   2391  CD2 LEU A 152       2.978 -23.856 -26.320  1.00 88.25           C  
ATOM   2392 HD21 LEU A 152       3.221 -24.296 -25.353  1.00 88.25           H  
ATOM   2393 HD22 LEU A 152       3.451 -24.430 -27.117  1.00 88.25           H  
ATOM   2394 HD23 LEU A 152       1.899 -23.882 -26.468  1.00 88.25           H  
ATOM   2395  N   PRO A 153       3.149 -19.173 -27.845  1.00 88.88           N  
ATOM   2396  CA  PRO A 153       2.658 -18.771 -29.160  1.00 88.88           C  
ATOM   2397  HA  PRO A 153       2.037 -17.883 -29.044  1.00 88.88           H  
ATOM   2398  C   PRO A 153       1.868 -19.863 -29.888  1.00 88.88           C  
ATOM   2399  CB  PRO A 153       3.905 -18.428 -29.971  1.00 88.88           C  
ATOM   2400  HB2 PRO A 153       3.724 -17.616 -30.676  1.00 88.88           H  
ATOM   2401  HB3 PRO A 153       4.261 -19.319 -30.488  1.00 88.88           H  
ATOM   2402  O   PRO A 153       2.238 -21.041 -29.846  1.00 88.88           O  
ATOM   2403  CG  PRO A 153       4.940 -18.061 -28.926  1.00 88.88           C  
ATOM   2404  HG2 PRO A 153       4.819 -17.018 -28.636  1.00 88.88           H  
ATOM   2405  HG3 PRO A 153       5.943 -18.257 -29.305  1.00 88.88           H  
ATOM   2406  CD  PRO A 153       4.583 -18.969 -27.756  1.00 88.88           C  
ATOM   2407  HD2 PRO A 153       5.088 -19.928 -27.866  1.00 88.88           H  
ATOM   2408  HD3 PRO A 153       4.870 -18.487 -26.821  1.00 88.88           H  
ATOM   2409  N   ASP A 154       0.860 -19.444 -30.654  1.00 88.44           N  
ATOM   2410  H   ASP A 154       0.519 -18.506 -30.500  1.00 88.44           H  
ATOM   2411  CA  ASP A 154      -0.026 -20.319 -31.434  1.00 88.44           C  
ATOM   2412  HA  ASP A 154      -0.632 -20.914 -30.750  1.00 88.44           H  
ATOM   2413  C   ASP A 154       0.728 -21.264 -32.380  1.00 88.44           C  
ATOM   2414  CB  ASP A 154      -0.989 -19.465 -32.271  1.00 88.44           C  
ATOM   2415  HB2 ASP A 154      -0.407 -18.862 -32.969  1.00 88.44           H  
ATOM   2416  HB3 ASP A 154      -1.624 -20.130 -32.856  1.00 88.44           H  
ATOM   2417  O   ASP A 154       0.361 -22.426 -32.568  1.00 88.44           O  
ATOM   2418  CG  ASP A 154      -1.893 -18.542 -31.450  1.00 88.44           C  
ATOM   2419  OD1 ASP A 154      -2.021 -18.771 -30.230  1.00 88.44           O  
ATOM   2420  OD2 ASP A 154      -2.399 -17.582 -32.071  1.00 88.44           O  
ATOM   2421  N   ASP A 155       1.824 -20.792 -32.975  1.00 87.69           N  
ATOM   2422  H   ASP A 155       2.176 -19.889 -32.689  1.00 87.69           H  
ATOM   2423  CA  ASP A 155       2.642 -21.573 -33.900  1.00 87.69           C  
ATOM   2424  HA  ASP A 155       1.958 -22.104 -34.561  1.00 87.69           H  
ATOM   2425  C   ASP A 155       3.485 -22.660 -33.215  1.00 87.69           C  
ATOM   2426  CB  ASP A 155       3.482 -20.632 -34.780  1.00 87.69           C  
ATOM   2427  HB2 ASP A 155       2.812 -19.939 -35.288  1.00 87.69           H  
ATOM   2428  HB3 ASP A 155       3.968 -21.230 -35.551  1.00 87.69           H  
ATOM   2429  O   ASP A 155       4.027 -23.529 -33.907  1.00 87.69           O  
ATOM   2430  CG  ASP A 155       4.544 -19.823 -34.027  1.00 87.69           C  
ATOM   2431  OD1 ASP A 155       4.223 -19.300 -32.942  1.00 87.69           O  
ATOM   2432  OD2 ASP A 155       5.657 -19.699 -34.592  1.00 87.69           O  
ATOM   2433  N   LEU A 156       3.551 -22.655 -31.879  1.00 90.50           N  
ATOM   2434  H   LEU A 156       3.084 -21.902 -31.394  1.00 90.50           H  
ATOM   2435  CA  LEU A 156       4.240 -23.658 -31.069  1.00 90.50           C  
ATOM   2436  HA  LEU A 156       4.852 -24.271 -31.730  1.00 90.50           H  
ATOM   2437  C   LEU A 156       3.301 -24.633 -30.348  1.00 90.50           C  
ATOM   2438  CB  LEU A 156       5.185 -22.964 -30.080  1.00 90.50           C  
ATOM   2439  HB2 LEU A 156       5.615 -23.723 -29.426  1.00 90.50           H  
ATOM   2440  HB3 LEU A 156       4.610 -22.274 -29.463  1.00 90.50           H  
ATOM   2441  O   LEU A 156       3.763 -25.695 -29.928  1.00 90.50           O  
ATOM   2442  CG  LEU A 156       6.332 -22.198 -30.757  1.00 90.50           C  
ATOM   2443  HG  LEU A 156       5.934 -21.378 -31.355  1.00 90.50           H  
ATOM   2444  CD1 LEU A 156       7.227 -21.619 -29.673  1.00 90.50           C  
ATOM   2445 HD11 LEU A 156       8.046 -21.086 -30.157  1.00 90.50           H  
ATOM   2446 HD12 LEU A 156       6.652 -20.926 -29.059  1.00 90.50           H  
ATOM   2447 HD13 LEU A 156       7.638 -22.416 -29.053  1.00 90.50           H  
ATOM   2448  CD2 LEU A 156       7.207 -23.088 -31.648  1.00 90.50           C  
ATOM   2449 HD21 LEU A 156       6.653 -23.381 -32.540  1.00 90.50           H  
ATOM   2450 HD22 LEU A 156       8.092 -22.538 -31.968  1.00 90.50           H  
ATOM   2451 HD23 LEU A 156       7.521 -23.978 -31.103  1.00 90.50           H  
ATOM   2452  N   ILE A 157       2.000 -24.340 -30.250  1.00 90.75           N  
ATOM   2453  H   ILE A 157       1.694 -23.439 -30.590  1.00 90.75           H  
ATOM   2454  CA  ILE A 157       1.019 -25.178 -29.531  1.00 90.75           C  
ATOM   2455  HA  ILE A 157       1.275 -25.183 -28.471  1.00 90.75           H  
ATOM   2456  C   ILE A 157       1.064 -26.629 -30.012  1.00 90.75           C  
ATOM   2457  CB  ILE A 157      -0.409 -24.598 -29.681  1.00 90.75           C  
ATOM   2458  HB  ILE A 157      -0.661 -24.532 -30.739  1.00 90.75           H  
ATOM   2459  O   ILE A 157       1.122 -27.565 -29.213  1.00 90.75           O  
ATOM   2460  CG1 ILE A 157      -0.440 -23.182 -29.076  1.00 90.75           C  
ATOM   2461 HG12 ILE A 157      -0.045 -23.223 -28.061  1.00 90.75           H  
ATOM   2462 HG13 ILE A 157       0.229 -22.544 -29.653  1.00 90.75           H  
ATOM   2463  CG2 ILE A 157      -1.450 -25.499 -28.991  1.00 90.75           C  
ATOM   2464 HG21 ILE A 157      -2.455 -25.115 -29.164  1.00 90.75           H  
ATOM   2465 HG22 ILE A 157      -1.432 -26.512 -29.392  1.00 90.75           H  
ATOM   2466 HG23 ILE A 157      -1.260 -25.518 -27.918  1.00 90.75           H  
ATOM   2467  CD1 ILE A 157      -1.815 -22.504 -29.054  1.00 90.75           C  
ATOM   2468 HD11 ILE A 157      -2.476 -23.004 -28.346  1.00 90.75           H  
ATOM   2469 HD12 ILE A 157      -1.702 -21.468 -28.736  1.00 90.75           H  
ATOM   2470 HD13 ILE A 157      -2.260 -22.525 -30.049  1.00 90.75           H  
ATOM   2471  N   GLY A 158       1.118 -26.831 -31.328  1.00 88.69           N  
ATOM   2472  H   GLY A 158       1.066 -26.022 -31.930  1.00 88.69           H  
ATOM   2473  CA  GLY A 158       1.085 -28.173 -31.897  1.00 88.69           C  
ATOM   2474  HA2 GLY A 158       0.200 -28.686 -31.522  1.00 88.69           H  
ATOM   2475  HA3 GLY A 158       0.987 -28.078 -32.978  1.00 88.69           H  
ATOM   2476  C   GLY A 158       2.307 -29.048 -31.564  1.00 88.69           C  
ATOM   2477  O   GLY A 158       2.215 -30.274 -31.623  1.00 88.69           O  
ATOM   2478  N   TYR A 159       3.443 -28.467 -31.163  1.00 92.12           N  
ATOM   2479  H   TYR A 159       3.461 -27.468 -31.016  1.00 92.12           H  
ATOM   2480  CA  TYR A 159       4.601 -29.253 -30.713  1.00 92.12           C  
ATOM   2481  HA  TYR A 159       4.795 -30.039 -31.443  1.00 92.12           H  
ATOM   2482  C   TYR A 159       4.340 -29.948 -29.369  1.00 92.12           C  
ATOM   2483  CB  TYR A 159       5.853 -28.373 -30.633  1.00 92.12           C  
ATOM   2484  HB2 TYR A 159       5.649 -27.505 -30.006  1.00 92.12           H  
ATOM   2485  HB3 TYR A 159       6.643 -28.934 -30.133  1.00 92.12           H  
ATOM   2486  O   TYR A 159       5.112 -30.817 -28.959  1.00 92.12           O  
ATOM   2487  CG  TYR A 159       6.385 -27.914 -31.975  1.00 92.12           C  
ATOM   2488  CD1 TYR A 159       7.460 -28.579 -32.601  1.00 92.12           C  
ATOM   2489  HD1 TYR A 159       7.919 -29.436 -32.131  1.00 92.12           H  
ATOM   2490  CD2 TYR A 159       5.822 -26.782 -32.586  1.00 92.12           C  
ATOM   2491  HD2 TYR A 159       4.986 -26.286 -32.115  1.00 92.12           H  
ATOM   2492  CE1 TYR A 159       7.988 -28.083 -33.811  1.00 92.12           C  
ATOM   2493  HE1 TYR A 159       8.838 -28.552 -34.284  1.00 92.12           H  
ATOM   2494  CE2 TYR A 159       6.338 -26.291 -33.796  1.00 92.12           C  
ATOM   2495  HE2 TYR A 159       5.913 -25.405 -34.245  1.00 92.12           H  
ATOM   2496  OH  TYR A 159       7.946 -26.420 -35.556  1.00 92.12           O  
ATOM   2497  HH  TYR A 159       8.867 -26.642 -35.713  1.00 92.12           H  
ATOM   2498  CZ  TYR A 159       7.439 -26.929 -34.402  1.00 92.12           C  
ATOM   2499  N   PHE A 160       3.238 -29.616 -28.696  1.00 93.44           N  
ATOM   2500  H   PHE A 160       2.636 -28.903 -29.083  1.00 93.44           H  
ATOM   2501  CA  PHE A 160       2.828 -30.187 -27.425  1.00 93.44           C  
ATOM   2502  HA  PHE A 160       3.588 -30.892 -27.086  1.00 93.44           H  
ATOM   2503  C   PHE A 160       1.528 -30.978 -27.552  1.00 93.44           C  
ATOM   2504  CB  PHE A 160       2.751 -29.077 -26.373  1.00 93.44           C  
ATOM   2505  HB2 PHE A 160       2.417 -29.512 -25.431  1.00 93.44           H  
ATOM   2506  HB3 PHE A 160       2.017 -28.332 -26.677  1.00 93.44           H  
ATOM   2507  O   PHE A 160       0.828 -30.973 -28.565  1.00 93.44           O  
ATOM   2508  CG  PHE A 160       4.090 -28.408 -26.138  1.00 93.44           C  
ATOM   2509  CD1 PHE A 160       4.994 -28.959 -25.212  1.00 93.44           C  
ATOM   2510  HD1 PHE A 160       4.711 -29.826 -24.634  1.00 93.44           H  
ATOM   2511  CD2 PHE A 160       4.456 -27.270 -26.880  1.00 93.44           C  
ATOM   2512  HD2 PHE A 160       3.767 -26.846 -27.596  1.00 93.44           H  
ATOM   2513  CE1 PHE A 160       6.265 -28.386 -25.038  1.00 93.44           C  
ATOM   2514  HE1 PHE A 160       6.963 -28.817 -24.337  1.00 93.44           H  
ATOM   2515  CE2 PHE A 160       5.721 -26.687 -26.696  1.00 93.44           C  
ATOM   2516  HE2 PHE A 160       5.995 -25.811 -27.267  1.00 93.44           H  
ATOM   2517  CZ  PHE A 160       6.626 -27.244 -25.775  1.00 93.44           C  
ATOM   2518  HZ  PHE A 160       7.594 -26.789 -25.628  1.00 93.44           H  
ATOM   2519  N   SER A 161       1.238 -31.776 -26.534  1.00 93.50           N  
ATOM   2520  H   SER A 161       1.882 -31.817 -25.757  1.00 93.50           H  
ATOM   2521  CA  SER A 161      -0.020 -32.502 -26.406  1.00 93.50           C  
ATOM   2522  HA  SER A 161      -0.833 -31.890 -26.797  1.00 93.50           H  
ATOM   2523  C   SER A 161      -0.311 -32.794 -24.943  1.00 93.50           C  
ATOM   2524  CB  SER A 161       0.035 -33.820 -27.181  1.00 93.50           C  
ATOM   2525  HB2 SER A 161       0.919 -34.381 -26.880  1.00 93.50           H  
ATOM   2526  HB3 SER A 161      -0.851 -34.410 -26.946  1.00 93.50           H  
ATOM   2527  O   SER A 161       0.586 -32.791 -24.097  1.00 93.50           O  
ATOM   2528  OG  SER A 161       0.070 -33.587 -28.581  1.00 93.50           O  
ATOM   2529  HG  SER A 161       0.207 -32.644 -28.699  1.00 93.50           H  
ATOM   2530  N   LEU A 162      -1.576 -33.097 -24.671  1.00 95.19           N  
ATOM   2531  H   LEU A 162      -2.263 -33.043 -25.410  1.00 95.19           H  
ATOM   2532  CA  LEU A 162      -2.035 -33.531 -23.363  1.00 95.19           C  
ATOM   2533  HA  LEU A 162      -1.377 -33.119 -22.598  1.00 95.19           H  
ATOM   2534  C   LEU A 162      -1.966 -35.058 -23.259  1.00 95.19           C  
ATOM   2535  CB  LEU A 162      -3.448 -32.984 -23.117  1.00 95.19           C  
ATOM   2536  HB2 LEU A 162      -4.126 -33.428 -23.846  1.00 95.19           H  
ATOM   2537  HB3 LEU A 162      -3.763 -33.297 -22.121  1.00 95.19           H  
ATOM   2538  O   LEU A 162      -2.384 -35.791 -24.161  1.00 95.19           O  
ATOM   2539  CG  LEU A 162      -3.579 -31.453 -23.200  1.00 95.19           C  
ATOM   2540  HG  LEU A 162      -3.279 -31.118 -24.193  1.00 95.19           H  
ATOM   2541  CD1 LEU A 162      -5.036 -31.055 -22.996  1.00 95.19           C  
ATOM   2542 HD11 LEU A 162      -5.667 -31.521 -23.753  1.00 95.19           H  
ATOM   2543 HD12 LEU A 162      -5.127 -29.976 -23.118  1.00 95.19           H  
ATOM   2544 HD13 LEU A 162      -5.381 -31.336 -22.001  1.00 95.19           H  
ATOM   2545  CD2 LEU A 162      -2.723 -30.735 -22.154  1.00 95.19           C  
ATOM   2546 HD21 LEU A 162      -2.998 -31.057 -21.150  1.00 95.19           H  
ATOM   2547 HD22 LEU A 162      -2.888 -29.661 -22.234  1.00 95.19           H  
ATOM   2548 HD23 LEU A 162      -1.664 -30.926 -22.330  1.00 95.19           H  
ATOM   2549  N   PHE A 163      -1.446 -35.548 -22.142  1.00 94.31           N  
ATOM   2550  H   PHE A 163      -1.059 -34.897 -21.474  1.00 94.31           H  
ATOM   2551  CA  PHE A 163      -1.328 -36.970 -21.847  1.00 94.31           C  
ATOM   2552  HA  PHE A 163      -1.794 -37.555 -22.640  1.00 94.31           H  
ATOM   2553  C   PHE A 163      -2.057 -37.281 -20.553  1.00 94.31           C  
ATOM   2554  CB  PHE A 163       0.147 -37.380 -21.762  1.00 94.31           C  
ATOM   2555  HB2 PHE A 163       0.194 -38.424 -21.450  1.00 94.31           H  
ATOM   2556  HB3 PHE A 163       0.638 -36.787 -20.991  1.00 94.31           H  
ATOM   2557  O   PHE A 163      -1.867 -36.599 -19.551  1.00 94.31           O  
ATOM   2558  CG  PHE A 163       0.910 -37.222 -23.064  1.00 94.31           C  
ATOM   2559  CD1 PHE A 163       1.141 -38.331 -23.901  1.00 94.31           C  
ATOM   2560  HD1 PHE A 163       0.774 -39.306 -23.619  1.00 94.31           H  
ATOM   2561  CD2 PHE A 163       1.389 -35.954 -23.444  1.00 94.31           C  
ATOM   2562  HD2 PHE A 163       1.218 -35.096 -22.810  1.00 94.31           H  
ATOM   2563  CE1 PHE A 163       1.860 -38.164 -25.102  1.00 94.31           C  
ATOM   2564  HE1 PHE A 163       2.068 -39.002 -25.752  1.00 94.31           H  
ATOM   2565  CE2 PHE A 163       2.083 -35.791 -24.653  1.00 94.31           C  
ATOM   2566  HE2 PHE A 163       2.445 -34.813 -24.936  1.00 94.31           H  
ATOM   2567  CZ  PHE A 163       2.332 -36.898 -25.476  1.00 94.31           C  
ATOM   2568  HZ  PHE A 163       2.901 -36.771 -26.386  1.00 94.31           H  
ATOM   2569  N   LEU A 164      -2.852 -38.345 -20.561  1.00 92.50           N  
ATOM   2570  H   LEU A 164      -2.908 -38.896 -21.405  1.00 92.50           H  
ATOM   2571  CA  LEU A 164      -3.375 -38.928 -19.339  1.00 92.50           C  
ATOM   2572  HA  LEU A 164      -3.668 -38.127 -18.660  1.00 92.50           H  
ATOM   2573  C   LEU A 164      -2.260 -39.753 -18.695  1.00 92.50           C  
ATOM   2574  CB  LEU A 164      -4.607 -39.773 -19.678  1.00 92.50           C  
ATOM   2575  HB2 LEU A 164      -5.330 -39.159 -20.216  1.00 92.50           H  
ATOM   2576  HB3 LEU A 164      -4.290 -40.579 -20.339  1.00 92.50           H  
ATOM   2577  O   LEU A 164      -1.749 -40.706 -19.299  1.00 92.50           O  
ATOM   2578  CG  LEU A 164      -5.279 -40.370 -18.432  1.00 92.50           C  
ATOM   2579  HG  LEU A 164      -4.532 -40.851 -17.801  1.00 92.50           H  
ATOM   2580  CD1 LEU A 164      -6.020 -39.308 -17.621  1.00 92.50           C  
ATOM   2581 HD11 LEU A 164      -6.708 -38.749 -18.255  1.00 92.50           H  
ATOM   2582 HD12 LEU A 164      -5.308 -38.619 -17.168  1.00 92.50           H  
ATOM   2583 HD13 LEU A 164      -6.588 -39.788 -16.824  1.00 92.50           H  
ATOM   2584  CD2 LEU A 164      -6.273 -41.444 -18.871  1.00 92.50           C  
ATOM   2585 HD21 LEU A 164      -5.788 -42.148 -19.547  1.00 92.50           H  
ATOM   2586 HD22 LEU A 164      -7.136 -40.982 -19.351  1.00 92.50           H  
ATOM   2587 HD23 LEU A 164      -6.589 -41.998 -17.987  1.00 92.50           H  
ATOM   2588  N   VAL A 165      -1.903 -39.400 -17.470  1.00 92.31           N  
ATOM   2589  H   VAL A 165      -2.370 -38.615 -17.039  1.00 92.31           H  
ATOM   2590  CA  VAL A 165      -0.911 -40.110 -16.668  1.00 92.31           C  
ATOM   2591  HA  VAL A 165      -0.575 -40.988 -17.220  1.00 92.31           H  
ATOM   2592  C   VAL A 165      -1.536 -40.611 -15.378  1.00 92.31           C  
ATOM   2593  CB  VAL A 165       0.336 -39.257 -16.382  1.00 92.31           C  
ATOM   2594  HB  VAL A 165       1.059 -39.912 -15.896  1.00 92.31           H  
ATOM   2595  O   VAL A 165      -2.535 -40.069 -14.912  1.00 92.31           O  
ATOM   2596  CG1 VAL A 165       0.975 -38.727 -17.673  1.00 92.31           C  
ATOM   2597 HG11 VAL A 165       0.321 -37.996 -18.148  1.00 92.31           H  
ATOM   2598 HG12 VAL A 165       1.926 -38.246 -17.441  1.00 92.31           H  
ATOM   2599 HG13 VAL A 165       1.159 -39.548 -18.367  1.00 92.31           H  
ATOM   2600  CG2 VAL A 165       0.060 -38.081 -15.442  1.00 92.31           C  
ATOM   2601 HG21 VAL A 165       0.996 -37.575 -15.205  1.00 92.31           H  
ATOM   2602 HG22 VAL A 165      -0.362 -38.431 -14.500  1.00 92.31           H  
ATOM   2603 HG23 VAL A 165      -0.632 -37.379 -15.907  1.00 92.31           H  
ATOM   2604  N   ARG A 166      -0.926 -41.639 -14.798  1.00 89.44           N  
ATOM   2605  H   ARG A 166      -0.139 -42.048 -15.281  1.00 89.44           H  
ATOM   2606  CA  ARG A 166      -1.178 -42.084 -13.434  1.00 89.44           C  
ATOM   2607  HA  ARG A 166      -2.044 -41.562 -13.026  1.00 89.44           H  
ATOM   2608  C   ARG A 166       0.031 -41.721 -12.581  1.00 89.44           C  
ATOM   2609  CB  ARG A 166      -1.481 -43.583 -13.450  1.00 89.44           C  
ATOM   2610  HB2 ARG A 166      -2.282 -43.773 -14.164  1.00 89.44           H  
ATOM   2611  HB3 ARG A 166      -0.595 -44.133 -13.767  1.00 89.44           H  
ATOM   2612  O   ARG A 166       1.140 -42.175 -12.866  1.00 89.44           O  
ATOM   2613  CG  ARG A 166      -1.926 -44.080 -12.072  1.00 89.44           C  
ATOM   2614  HG2 ARG A 166      -1.149 -43.885 -11.333  1.00 89.44           H  
ATOM   2615  HG3 ARG A 166      -2.838 -43.562 -11.777  1.00 89.44           H  
ATOM   2616  CD  ARG A 166      -2.189 -45.585 -12.138  1.00 89.44           C  
ATOM   2617  HD2 ARG A 166      -2.950 -45.780 -12.894  1.00 89.44           H  
ATOM   2618  HD3 ARG A 166      -1.263 -46.093 -12.409  1.00 89.44           H  
ATOM   2619  NE  ARG A 166      -2.662 -46.075 -10.840  1.00 89.44           N  
ATOM   2620  HE  ARG A 166      -2.915 -45.388 -10.145  1.00 89.44           H  
ATOM   2621  NH1 ARG A 166      -2.603 -48.340 -11.213  1.00 89.44           N  
ATOM   2622 HH11 ARG A 166      -2.252 -48.168 -12.144  1.00 89.44           H  
ATOM   2623 HH12 ARG A 166      -2.752 -49.273 -10.857  1.00 89.44           H  
ATOM   2624  NH2 ARG A 166      -3.255 -47.508  -9.228  1.00 89.44           N  
ATOM   2625 HH21 ARG A 166      -3.358 -48.418  -8.801  1.00 89.44           H  
ATOM   2626 HH22 ARG A 166      -3.445 -46.671  -8.695  1.00 89.44           H  
ATOM   2627  CZ  ARG A 166      -2.835 -47.313 -10.439  1.00 89.44           C  
ATOM   2628  N   GLU A 167      -0.179 -40.882 -11.584  1.00 86.88           N  
ATOM   2629  H   GLU A 167      -1.120 -40.561 -11.411  1.00 86.88           H  
ATOM   2630  CA  GLU A 167       0.817 -40.549 -10.575  1.00 86.88           C  
ATOM   2631  HA  GLU A 167       1.766 -40.331 -11.066  1.00 86.88           H  
ATOM   2632  C   GLU A 167       1.033 -41.745  -9.648  1.00 86.88           C  
ATOM   2633  CB  GLU A 167       0.365 -39.283  -9.835  1.00 86.88           C  
ATOM   2634  HB2 GLU A 167       0.153 -38.519 -10.583  1.00 86.88           H  
ATOM   2635  HB3 GLU A 167      -0.551 -39.492  -9.283  1.00 86.88           H  
ATOM   2636  O   GLU A 167       0.084 -42.382  -9.188  1.00 86.88           O  
ATOM   2637  CG  GLU A 167       1.433 -38.739  -8.876  1.00 86.88           C  
ATOM   2638  HG2 GLU A 167       1.539 -39.427  -8.037  1.00 86.88           H  
ATOM   2639  HG3 GLU A 167       2.384 -38.700  -9.407  1.00 86.88           H  
ATOM   2640  CD  GLU A 167       1.088 -37.335  -8.349  1.00 86.88           C  
ATOM   2641  OE1 GLU A 167       2.037 -36.631  -7.938  1.00 86.88           O  
ATOM   2642  OE2 GLU A 167      -0.101 -36.937  -8.406  1.00 86.88           O  
ATOM   2643  N   LYS A 168       2.299 -42.088  -9.435  1.00 81.00           N  
ATOM   2644  H   LYS A 168       3.023 -41.527  -9.860  1.00 81.00           H  
ATOM   2645  CA  LYS A 168       2.724 -43.148  -8.524  1.00 81.00           C  
ATOM   2646  HA  LYS A 168       1.892 -43.826  -8.334  1.00 81.00           H  
ATOM   2647  C   LYS A 168       3.150 -42.565  -7.178  1.00 81.00           C  
ATOM   2648  CB  LYS A 168       3.877 -43.918  -9.160  1.00 81.00           C  
ATOM   2649  HB2 LYS A 168       4.697 -43.221  -9.329  1.00 81.00           H  
ATOM   2650  HB3 LYS A 168       4.204 -44.683  -8.456  1.00 81.00           H  
ATOM   2651  O   LYS A 168       3.372 -41.364  -7.054  1.00 81.00           O  
ATOM   2652  CG  LYS A 168       3.532 -44.594 -10.488  1.00 81.00           C  
ATOM   2653  HG2 LYS A 168       2.654 -45.229 -10.373  1.00 81.00           H  
ATOM   2654  HG3 LYS A 168       3.349 -43.843 -11.256  1.00 81.00           H  
ATOM   2655  CD  LYS A 168       4.743 -45.444 -10.864  1.00 81.00           C  
ATOM   2656  HD2 LYS A 168       5.640 -44.826 -10.822  1.00 81.00           H  
ATOM   2657  HD3 LYS A 168       4.846 -46.256 -10.144  1.00 81.00           H  
ATOM   2658  CE  LYS A 168       4.588 -46.006 -12.266  1.00 81.00           C  
ATOM   2659  HE2 LYS A 168       3.674 -46.597 -12.340  1.00 81.00           H  
ATOM   2660  HE3 LYS A 168       4.522 -45.171 -12.963  1.00 81.00           H  
ATOM   2661  NZ  LYS A 168       5.766 -46.823 -12.589  1.00 81.00           N  
ATOM   2662  HZ1 LYS A 168       6.611 -46.307 -12.389  1.00 81.00           H  
ATOM   2663  HZ2 LYS A 168       5.753 -47.695 -12.081  1.00 81.00           H  
ATOM   2664  HZ3 LYS A 168       5.756 -47.005 -13.583  1.00 81.00           H  
ATOM   2665  N   GLU A 169       3.329 -43.435  -6.187  1.00 74.94           N  
ATOM   2666  H   GLU A 169       3.138 -44.411  -6.364  1.00 74.94           H  
ATOM   2667  CA  GLU A 169       3.745 -43.064  -4.823  1.00 74.94           C  
ATOM   2668  HA  GLU A 169       2.995 -42.408  -4.380  1.00 74.94           H  
ATOM   2669  C   GLU A 169       5.089 -42.317  -4.767  1.00 74.94           C  
ATOM   2670  CB  GLU A 169       3.862 -44.337  -3.970  1.00 74.94           C  
ATOM   2671  HB2 GLU A 169       4.578 -45.009  -4.441  1.00 74.94           H  
ATOM   2672  HB3 GLU A 169       4.242 -44.059  -2.987  1.00 74.94           H  
ATOM   2673  O   GLU A 169       5.311 -41.487  -3.891  1.00 74.94           O  
ATOM   2674  CG  GLU A 169       2.522 -45.067  -3.780  1.00 74.94           C  
ATOM   2675  HG2 GLU A 169       1.805 -44.368  -3.350  1.00 74.94           H  
ATOM   2676  HG3 GLU A 169       2.147 -45.383  -4.753  1.00 74.94           H  
ATOM   2677  CD  GLU A 169       2.639 -46.304  -2.870  1.00 74.94           C  
ATOM   2678  OE1 GLU A 169       1.574 -46.806  -2.446  1.00 74.94           O  
ATOM   2679  OE2 GLU A 169       3.776 -46.768  -2.623  1.00 74.94           O  
ATOM   2680  N   ASP A 170       5.981 -42.584  -5.718  1.00 69.75           N  
ATOM   2681  H   ASP A 170       5.741 -43.267  -6.422  1.00 69.75           H  
ATOM   2682  CA  ASP A 170       7.290 -41.953  -5.880  1.00 69.75           C  
ATOM   2683  HA  ASP A 170       7.650 -41.687  -4.887  1.00 69.75           H  
ATOM   2684  C   ASP A 170       7.241 -40.618  -6.658  1.00 69.75           C  
ATOM   2685  CB  ASP A 170       8.290 -42.992  -6.450  1.00 69.75           C  
ATOM   2686  HB2 ASP A 170       9.237 -42.494  -6.659  1.00 69.75           H  
ATOM   2687  HB3 ASP A 170       8.487 -43.720  -5.662  1.00 69.75           H  
ATOM   2688  O   ASP A 170       8.286 -40.051  -6.978  1.00 69.75           O  
ATOM   2689  CG  ASP A 170       7.852 -43.787  -7.701  1.00 69.75           C  
ATOM   2690  OD1 ASP A 170       6.636 -43.932  -7.956  1.00 69.75           O  
ATOM   2691  OD2 ASP A 170       8.743 -44.311  -8.407  1.00 69.75           O  
ATOM   2692  N   GLY A 171       6.047 -40.100  -6.984  1.00 71.88           N  
ATOM   2693  H   GLY A 171       5.219 -40.590  -6.677  1.00 71.88           H  
ATOM   2694  CA  GLY A 171       5.854 -38.872  -7.777  1.00 71.88           C  
ATOM   2695  HA2 GLY A 171       4.809 -38.571  -7.704  1.00 71.88           H  
ATOM   2696  HA3 GLY A 171       6.474 -38.076  -7.366  1.00 71.88           H  
ATOM   2697  C   GLY A 171       6.197 -39.038  -9.265  1.00 71.88           C  
ATOM   2698  O   GLY A 171       6.231 -38.076 -10.043  1.00 71.88           O  
ATOM   2699  N   ALA A 172       6.489 -40.269  -9.684  1.00 78.69           N  
ATOM   2700  H   ALA A 172       6.454 -41.014  -9.002  1.00 78.69           H  
ATOM   2701  CA  ALA A 172       6.691 -40.615 -11.077  1.00 78.69           C  
ATOM   2702  HA  ALA A 172       7.260 -39.816 -11.551  1.00 78.69           H  
ATOM   2703  C   ALA A 172       5.343 -40.736 -11.798  1.00 78.69           C  
ATOM   2704  CB  ALA A 172       7.526 -41.897 -11.158  1.00 78.69           C  
ATOM   2705  HB1 ALA A 172       7.708 -42.161 -12.199  1.00 78.69           H  
ATOM   2706  HB2 ALA A 172       6.999 -42.713 -10.663  1.00 78.69           H  
ATOM   2707  HB3 ALA A 172       8.480 -41.748 -10.652  1.00 78.69           H  
ATOM   2708  O   ALA A 172       4.346 -41.190 -11.238  1.00 78.69           O  
ATOM   2709  N   PHE A 173       5.322 -40.370 -13.078  1.00 85.75           N  
ATOM   2710  H   PHE A 173       6.169 -40.015 -13.498  1.00 85.75           H  
ATOM   2711  CA  PHE A 173       4.139 -40.499 -13.921  1.00 85.75           C  
ATOM   2712  HA  PHE A 173       3.254 -40.617 -13.295  1.00 85.75           H  
ATOM   2713  C   PHE A 173       4.237 -41.747 -14.799  1.00 85.75           C  
ATOM   2714  CB  PHE A 173       3.957 -39.220 -14.751  1.00 85.75           C  
ATOM   2715  HB2 PHE A 173       4.840 -39.089 -15.376  1.00 85.75           H  
ATOM   2716  HB3 PHE A 173       3.109 -39.354 -15.423  1.00 85.75           H  
ATOM   2717  O   PHE A 173       5.181 -41.900 -15.574  1.00 85.75           O  
ATOM   2718  CG  PHE A 173       3.725 -37.950 -13.946  1.00 85.75           C  
ATOM   2719  CD1 PHE A 173       2.829 -37.935 -12.858  1.00 85.75           C  
ATOM   2720  HD1 PHE A 173       2.272 -38.819 -12.587  1.00 85.75           H  
ATOM   2721  CD2 PHE A 173       4.398 -36.765 -14.302  1.00 85.75           C  
ATOM   2722  HD2 PHE A 173       5.029 -36.749 -15.179  1.00 85.75           H  
ATOM   2723  CE1 PHE A 173       2.664 -36.768 -12.094  1.00 85.75           C  
ATOM   2724  HE1 PHE A 173       2.007 -36.766 -11.237  1.00 85.75           H  
ATOM   2725  CE2 PHE A 173       4.228 -35.593 -13.542  1.00 85.75           C  
ATOM   2726  HE2 PHE A 173       4.723 -34.676 -13.825  1.00 85.75           H  
ATOM   2727  CZ  PHE A 173       3.378 -35.606 -12.423  1.00 85.75           C  
ATOM   2728  HZ  PHE A 173       3.255 -34.721 -11.816  1.00 85.75           H  
ATOM   2729  N   SER A 174       3.235 -42.618 -14.715  1.00 89.38           N  
ATOM   2730  H   SER A 174       2.518 -42.447 -14.025  1.00 89.38           H  
ATOM   2731  CA  SER A 174       2.998 -43.681 -15.693  1.00 89.38           C  
ATOM   2732  HA  SER A 174       3.947 -44.008 -16.119  1.00 89.38           H  
ATOM   2733  C   SER A 174       2.099 -43.145 -16.804  1.00 89.38           C  
ATOM   2734  CB  SER A 174       2.354 -44.888 -15.015  1.00 89.38           C  
ATOM   2735  HB2 SER A 174       2.988 -45.230 -14.197  1.00 89.38           H  
ATOM   2736  HB3 SER A 174       1.380 -44.610 -14.614  1.00 89.38           H  
ATOM   2737  O   SER A 174       0.947 -42.783 -16.564  1.00 89.38           O  
ATOM   2738  OG  SER A 174       2.197 -45.938 -15.942  1.00 89.38           O  
ATOM   2739  HG  SER A 174       2.755 -46.668 -15.662  1.00 89.38           H  
ATOM   2740  N   PHE A 175       2.611 -43.060 -18.029  1.00 90.50           N  
ATOM   2741  H   PHE A 175       3.569 -43.348 -18.174  1.00 90.50           H  
ATOM   2742  CA  PHE A 175       1.842 -42.565 -19.172  1.00 90.50           C  
ATOM   2743  HA  PHE A 175       1.285 -41.680 -18.865  1.00 90.50           H  
ATOM   2744  C   PHE A 175       0.823 -43.613 -19.623  1.00 90.50           C  
ATOM   2745  CB  PHE A 175       2.786 -42.152 -20.307  1.00 90.50           C  
ATOM   2746  HB2 PHE A 175       3.538 -42.926 -20.455  1.00 90.50           H  
ATOM   2747  HB3 PHE A 175       2.209 -42.075 -21.229  1.00 90.50           H  
ATOM   2748  O   PHE A 175       1.197 -44.710 -20.037  1.00 90.50           O  
ATOM   2749  CG  PHE A 175       3.469 -40.821 -20.056  1.00 90.50           C  
ATOM   2750  CD1 PHE A 175       3.027 -39.663 -20.724  1.00 90.50           C  
ATOM   2751  HD1 PHE A 175       2.224 -39.725 -21.443  1.00 90.50           H  
ATOM   2752  CD2 PHE A 175       4.504 -40.721 -19.109  1.00 90.50           C  
ATOM   2753  HD2 PHE A 175       4.840 -41.595 -18.570  1.00 90.50           H  
ATOM   2754  CE1 PHE A 175       3.618 -38.417 -20.451  1.00 90.50           C  
ATOM   2755  HE1 PHE A 175       3.262 -37.529 -20.953  1.00 90.50           H  
ATOM   2756  CE2 PHE A 175       5.082 -39.471 -18.823  1.00 90.50           C  
ATOM   2757  HE2 PHE A 175       5.842 -39.387 -18.061  1.00 90.50           H  
ATOM   2758  CZ  PHE A 175       4.643 -38.322 -19.495  1.00 90.50           C  
ATOM   2759  HZ  PHE A 175       5.067 -37.361 -19.243  1.00 90.50           H  
ATOM   2760  N   VAL A 176      -0.463 -43.274 -19.555  1.00 87.88           N  
ATOM   2761  H   VAL A 176      -0.703 -42.356 -19.207  1.00 87.88           H  
ATOM   2762  CA  VAL A 176      -1.566 -44.181 -19.904  1.00 87.88           C  
ATOM   2763  HA  VAL A 176      -1.263 -45.211 -19.715  1.00 87.88           H  
ATOM   2764  C   VAL A 176      -1.900 -44.058 -21.384  1.00 87.88           C  
ATOM   2765  CB  VAL A 176      -2.815 -43.883 -19.052  1.00 87.88           C  
ATOM   2766  HB  VAL A 176      -3.170 -42.878 -19.278  1.00 87.88           H  
ATOM   2767  O   VAL A 176      -1.980 -45.059 -22.091  1.00 87.88           O  
ATOM   2768  CG1 VAL A 176      -3.960 -44.858 -19.352  1.00 87.88           C  
ATOM   2769 HG11 VAL A 176      -4.811 -44.636 -18.708  1.00 87.88           H  
ATOM   2770 HG12 VAL A 176      -3.635 -45.883 -19.170  1.00 87.88           H  
ATOM   2771 HG13 VAL A 176      -4.281 -44.767 -20.390  1.00 87.88           H  
ATOM   2772  CG2 VAL A 176      -2.510 -43.948 -17.552  1.00 87.88           C  
ATOM   2773 HG21 VAL A 176      -3.386 -43.605 -17.003  1.00 87.88           H  
ATOM   2774 HG22 VAL A 176      -1.689 -43.279 -17.292  1.00 87.88           H  
ATOM   2775 HG23 VAL A 176      -2.248 -44.963 -17.256  1.00 87.88           H  
ATOM   2776  N   ARG A 177      -2.110 -42.825 -21.856  1.00 87.75           N  
ATOM   2777  H   ARG A 177      -2.027 -42.054 -21.208  1.00 87.75           H  
ATOM   2778  CA  ARG A 177      -2.386 -42.516 -23.264  1.00 87.75           C  
ATOM   2779  HA  ARG A 177      -1.667 -43.062 -23.874  1.00 87.75           H  
ATOM   2780  C   ARG A 177      -2.224 -41.027 -23.551  1.00 87.75           C  
ATOM   2781  CB  ARG A 177      -3.789 -43.004 -23.670  1.00 87.75           C  
ATOM   2782  HB2 ARG A 177      -3.960 -42.748 -24.716  1.00 87.75           H  
ATOM   2783  HB3 ARG A 177      -3.819 -44.091 -23.594  1.00 87.75           H  
ATOM   2784  O   ARG A 177      -2.477 -40.192 -22.688  1.00 87.75           O  
ATOM   2785  CG  ARG A 177      -4.928 -42.417 -22.825  1.00 87.75           C  
ATOM   2786  HG2 ARG A 177      -4.748 -42.604 -21.766  1.00 87.75           H  
ATOM   2787  HG3 ARG A 177      -5.001 -41.343 -22.995  1.00 87.75           H  
ATOM   2788  CD  ARG A 177      -6.240 -43.087 -23.227  1.00 87.75           C  
ATOM   2789  HD2 ARG A 177      -6.174 -44.157 -23.030  1.00 87.75           H  
ATOM   2790  HD3 ARG A 177      -6.384 -42.937 -24.297  1.00 87.75           H  
ATOM   2791  NE  ARG A 177      -7.376 -42.532 -22.476  1.00 87.75           N  
ATOM   2792  HE  ARG A 177      -7.257 -42.366 -21.487  1.00 87.75           H  
ATOM   2793  NH1 ARG A 177      -8.826 -42.354 -24.250  1.00 87.75           N  
ATOM   2794 HH11 ARG A 177      -8.301 -41.696 -24.809  1.00 87.75           H  
ATOM   2795 HH12 ARG A 177      -9.805 -42.214 -24.456  1.00 87.75           H  
ATOM   2796  NH2 ARG A 177      -9.498 -41.749 -22.237  1.00 87.75           N  
ATOM   2797 HH21 ARG A 177     -10.073 -41.079 -22.726  1.00 87.75           H  
ATOM   2798 HH22 ARG A 177      -9.370 -41.606 -21.245  1.00 87.75           H  
ATOM   2799  CZ  ARG A 177      -8.554 -42.227 -22.986  1.00 87.75           C  
ATOM   2800  N   LYS A 178      -1.876 -40.693 -24.793  1.00 90.06           N  
ATOM   2801  H   LYS A 178      -1.654 -41.445 -25.430  1.00 90.06           H  
ATOM   2802  CA  LYS A 178      -2.060 -39.345 -25.350  1.00 90.06           C  
ATOM   2803  HA  LYS A 178      -1.667 -38.598 -24.660  1.00 90.06           H  
ATOM   2804  C   LYS A 178      -3.558 -39.085 -25.531  1.00 90.06           C  
ATOM   2805  CB  LYS A 178      -1.283 -39.253 -26.674  1.00 90.06           C  
ATOM   2806  HB2 LYS A 178      -1.645 -40.018 -27.360  1.00 90.06           H  
ATOM   2807  HB3 LYS A 178      -0.228 -39.445 -26.476  1.00 90.06           H  
ATOM   2808  O   LYS A 178      -4.218 -39.934 -26.136  1.00 90.06           O  
ATOM   2809  CG  LYS A 178      -1.423 -37.881 -27.345  1.00 90.06           C  
ATOM   2810  HG2 LYS A 178      -1.157 -37.100 -26.632  1.00 90.06           H  
ATOM   2811  HG3 LYS A 178      -2.461 -37.746 -27.648  1.00 90.06           H  
ATOM   2812  CD  LYS A 178      -0.535 -37.751 -28.591  1.00 90.06           C  
ATOM   2813  HD2 LYS A 178      -0.715 -38.583 -29.272  1.00 90.06           H  
ATOM   2814  HD3 LYS A 178       0.510 -37.749 -28.281  1.00 90.06           H  
ATOM   2815  CE  LYS A 178      -0.881 -36.431 -29.288  1.00 90.06           C  
ATOM   2816  HE2 LYS A 178      -0.939 -35.659 -28.520  1.00 90.06           H  
ATOM   2817  HE3 LYS A 178      -1.876 -36.501 -29.725  1.00 90.06           H  
ATOM   2818  NZ  LYS A 178       0.115 -36.018 -30.312  1.00 90.06           N  
ATOM   2819  HZ1 LYS A 178       0.052 -36.558 -31.163  1.00 90.06           H  
ATOM   2820  HZ2 LYS A 178      -0.032 -35.042 -30.527  1.00 90.06           H  
ATOM   2821  HZ3 LYS A 178       1.056 -36.069 -29.949  1.00 90.06           H  
ATOM   2822  N   LEU A 179      -4.064 -37.959 -25.028  1.00 91.06           N  
ATOM   2823  H   LEU A 179      -3.432 -37.276 -24.636  1.00 91.06           H  
ATOM   2824  CA  LEU A 179      -5.445 -37.527 -25.252  1.00 91.06           C  
ATOM   2825  HA  LEU A 179      -6.114 -38.364 -25.053  1.00 91.06           H  
ATOM   2826  C   LEU A 179      -5.645 -37.143 -26.716  1.00 91.06           C  
ATOM   2827  CB  LEU A 179      -5.820 -36.356 -24.328  1.00 91.06           C  
ATOM   2828  HB2 LEU A 179      -5.075 -35.569 -24.442  1.00 91.06           H  
ATOM   2829  HB3 LEU A 179      -6.775 -35.947 -24.656  1.00 91.06           H  
ATOM   2830  O   LEU A 179      -4.725 -36.678 -27.391  1.00 91.06           O  
ATOM   2831  CG  LEU A 179      -5.949 -36.725 -22.841  1.00 91.06           C  
ATOM   2832  HG  LEU A 179      -5.013 -37.156 -22.485  1.00 91.06           H  
ATOM   2833  CD1 LEU A 179      -6.246 -35.467 -22.033  1.00 91.06           C  
ATOM   2834 HD11 LEU A 179      -5.430 -34.753 -22.142  1.00 91.06           H  
ATOM   2835 HD12 LEU A 179      -7.166 -35.008 -22.397  1.00 91.06           H  
ATOM   2836 HD13 LEU A 179      -6.360 -35.712 -20.977  1.00 91.06           H  
ATOM   2837  CD2 LEU A 179      -7.090 -37.714 -22.580  1.00 91.06           C  
ATOM   2838 HD21 LEU A 179      -8.022 -37.317 -22.983  1.00 91.06           H  
ATOM   2839 HD22 LEU A 179      -6.882 -38.675 -23.050  1.00 91.06           H  
ATOM   2840 HD23 LEU A 179      -7.205 -37.869 -21.507  1.00 91.06           H  
ATOM   2841  N   GLN A 180      -6.841 -37.417 -27.215  1.00 87.88           N  
ATOM   2842  H   GLN A 180      -7.562 -37.749 -26.591  1.00 87.88           H  
ATOM   2843  CA  GLN A 180      -7.139 -37.410 -28.640  1.00 87.88           C  
ATOM   2844  HA  GLN A 180      -6.261 -37.091 -29.202  1.00 87.88           H  
ATOM   2845  C   GLN A 180      -8.245 -36.416 -28.942  1.00 87.88           C  
ATOM   2846  CB  GLN A 180      -7.512 -38.827 -29.090  1.00 87.88           C  
ATOM   2847  HB2 GLN A 180      -8.431 -39.134 -28.591  1.00 87.88           H  
ATOM   2848  HB3 GLN A 180      -7.689 -38.843 -30.166  1.00 87.88           H  
ATOM   2849  O   GLN A 180      -9.013 -36.033 -28.067  1.00 87.88           O  
ATOM   2850  CG  GLN A 180      -6.401 -39.816 -28.719  1.00 87.88           C  
ATOM   2851  HG2 GLN A 180      -6.786 -40.834 -28.778  1.00 87.88           H  
ATOM   2852  HG3 GLN A 180      -6.155 -39.726 -27.661  1.00 87.88           H  
ATOM   2853  CD  GLN A 180      -5.126 -39.679 -29.546  1.00 87.88           C  
ATOM   2854  NE2 GLN A 180      -4.027 -40.186 -29.040  1.00 87.88           N  
ATOM   2855 HE21 GLN A 180      -4.040 -40.378 -28.049  1.00 87.88           H  
ATOM   2856 HE22 GLN A 180      -3.182 -40.007 -29.564  1.00 87.88           H  
ATOM   2857  OE1 GLN A 180      -5.075 -39.171 -30.658  1.00 87.88           O  
ATOM   2858  N   GLU A 181      -8.339 -36.035 -30.206  1.00 83.50           N  
ATOM   2859  H   GLU A 181      -7.630 -36.354 -30.851  1.00 83.50           H  
ATOM   2860  CA  GLU A 181      -9.247 -35.001 -30.708  1.00 83.50           C  
ATOM   2861  HA  GLU A 181      -8.965 -34.029 -30.303  1.00 83.50           H  
ATOM   2862  C   GLU A 181     -10.704 -35.290 -30.294  1.00 83.50           C  
ATOM   2863  CB  GLU A 181      -9.091 -34.955 -32.242  1.00 83.50           C  
ATOM   2864  HB2 GLU A 181      -9.681 -34.128 -32.636  1.00 83.50           H  
ATOM   2865  HB3 GLU A 181      -9.488 -35.885 -32.649  1.00 83.50           H  
ATOM   2866  O   GLU A 181     -11.403 -34.418 -29.792  1.00 83.50           O  
ATOM   2867  CG  GLU A 181      -7.622 -34.808 -32.708  1.00 83.50           C  
ATOM   2868  HG2 GLU A 181      -7.271 -33.802 -32.478  1.00 83.50           H  
ATOM   2869  HG3 GLU A 181      -6.980 -35.504 -32.168  1.00 83.50           H  
ATOM   2870  CD  GLU A 181      -7.403 -35.098 -34.197  1.00 83.50           C  
ATOM   2871  OE1 GLU A 181      -6.271 -35.555 -34.523  1.00 83.50           O  
ATOM   2872  OE2 GLU A 181      -8.360 -34.994 -34.986  1.00 83.50           O  
ATOM   2873  N   PHE A 182     -11.142 -36.550 -30.388  1.00 86.19           N  
ATOM   2874  H   PHE A 182     -10.504 -37.242 -30.753  1.00 86.19           H  
ATOM   2875  CA  PHE A 182     -12.501 -36.985 -30.034  1.00 86.19           C  
ATOM   2876  HA  PHE A 182     -13.201 -36.236 -30.404  1.00 86.19           H  
ATOM   2877  C   PHE A 182     -12.777 -37.142 -28.529  1.00 86.19           C  
ATOM   2878  CB  PHE A 182     -12.799 -38.301 -30.748  1.00 86.19           C  
ATOM   2879  HB2 PHE A 182     -13.837 -38.570 -30.552  1.00 86.19           H  
ATOM   2880  HB3 PHE A 182     -12.707 -38.143 -31.823  1.00 86.19           H  
ATOM   2881  O   PHE A 182     -13.841 -37.636 -28.148  1.00 86.19           O  
ATOM   2882  CG  PHE A 182     -11.914 -39.453 -30.329  1.00 86.19           C  
ATOM   2883  CD1 PHE A 182     -10.851 -39.832 -31.160  1.00 86.19           C  
ATOM   2884  HD1 PHE A 182     -10.687 -39.313 -32.093  1.00 86.19           H  
ATOM   2885  CD2 PHE A 182     -12.154 -40.148 -29.129  1.00 86.19           C  
ATOM   2886  HD2 PHE A 182     -12.988 -39.876 -28.498  1.00 86.19           H  
ATOM   2887  CE1 PHE A 182     -10.046 -40.914 -30.797  1.00 86.19           C  
ATOM   2888  HE1 PHE A 182      -9.275 -41.227 -31.486  1.00 86.19           H  
ATOM   2889  CE2 PHE A 182     -11.318 -41.199 -28.738  1.00 86.19           C  
ATOM   2890  HE2 PHE A 182     -11.504 -41.707 -27.803  1.00 86.19           H  
ATOM   2891  CZ  PHE A 182     -10.270 -41.588 -29.580  1.00 86.19           C  
ATOM   2892  HZ  PHE A 182      -9.661 -42.431 -29.289  1.00 86.19           H  
ATOM   2893  N   GLU A 183     -11.822 -36.807 -27.670  1.00 88.12           N  
ATOM   2894  H   GLU A 183     -11.002 -36.327 -28.014  1.00 88.12           H  
ATOM   2895  CA  GLU A 183     -11.985 -36.898 -26.224  1.00 88.12           C  
ATOM   2896  HA  GLU A 183     -12.829 -37.546 -25.989  1.00 88.12           H  
ATOM   2897  C   GLU A 183     -12.282 -35.538 -25.607  1.00 88.12           C  
ATOM   2898  CB  GLU A 183     -10.746 -37.501 -25.564  1.00 88.12           C  
ATOM   2899  HB2 GLU A 183      -9.879 -36.861 -25.727  1.00 88.12           H  
ATOM   2900  HB3 GLU A 183     -10.933 -37.540 -24.491  1.00 88.12           H  
ATOM   2901  O   GLU A 183     -11.817 -34.505 -26.087  1.00 88.12           O  
ATOM   2902  CG  GLU A 183     -10.438 -38.909 -26.076  1.00 88.12           C  
ATOM   2903  HG2 GLU A 183     -11.351 -39.504 -26.076  1.00 88.12           H  
ATOM   2904  HG3 GLU A 183     -10.058 -38.857 -27.096  1.00 88.12           H  
ATOM   2905  CD  GLU A 183      -9.421 -39.572 -25.160  1.00 88.12           C  
ATOM   2906  OE1 GLU A 183      -8.353 -40.043 -25.627  1.00 88.12           O  
ATOM   2907  OE2 GLU A 183      -9.743 -39.720 -23.957  1.00 88.12           O  
ATOM   2908  N   LEU A 184     -13.010 -35.578 -24.496  1.00 93.00           N  
ATOM   2909  H   LEU A 184     -13.425 -36.460 -24.228  1.00 93.00           H  
ATOM   2910  CA  LEU A 184     -13.217 -34.451 -23.597  1.00 93.00           C  
ATOM   2911  HA  LEU A 184     -13.003 -33.509 -24.102  1.00 93.00           H  
ATOM   2912  C   LEU A 184     -12.276 -34.626 -22.397  1.00 93.00           C  
ATOM   2913  CB  LEU A 184     -14.694 -34.438 -23.174  1.00 93.00           C  
ATOM   2914  HB2 LEU A 184     -14.907 -35.356 -22.627  1.00 93.00           H  
ATOM   2915  HB3 LEU A 184     -14.855 -33.591 -22.508  1.00 93.00           H  
ATOM   2916  O   LEU A 184     -12.540 -35.496 -21.560  1.00 93.00           O  
ATOM   2917  CG  LEU A 184     -15.695 -34.358 -24.338  1.00 93.00           C  
ATOM   2918  HG  LEU A 184     -15.587 -35.226 -24.989  1.00 93.00           H  
ATOM   2919  CD1 LEU A 184     -17.113 -34.382 -23.775  1.00 93.00           C  
ATOM   2920 HD11 LEU A 184     -17.250 -33.551 -23.083  1.00 93.00           H  
ATOM   2921 HD12 LEU A 184     -17.287 -35.323 -23.255  1.00 93.00           H  
ATOM   2922 HD13 LEU A 184     -17.830 -34.287 -24.591  1.00 93.00           H  
ATOM   2923  CD2 LEU A 184     -15.491 -33.100 -25.170  1.00 93.00           C  
ATOM   2924 HD21 LEU A 184     -14.568 -33.170 -25.745  1.00 93.00           H  
ATOM   2925 HD22 LEU A 184     -16.325 -32.941 -25.854  1.00 93.00           H  
ATOM   2926 HD23 LEU A 184     -15.412 -32.241 -24.504  1.00 93.00           H  
ATOM   2927  N   PRO A 185     -11.168 -33.869 -22.283  1.00 92.94           N  
ATOM   2928  CA  PRO A 185     -10.152 -34.098 -21.254  1.00 92.94           C  
ATOM   2929  HA  PRO A 185      -9.660 -35.048 -21.462  1.00 92.94           H  
ATOM   2930  C   PRO A 185     -10.712 -34.137 -19.828  1.00 92.94           C  
ATOM   2931  CB  PRO A 185      -9.140 -32.964 -21.436  1.00 92.94           C  
ATOM   2932  HB2 PRO A 185      -8.133 -33.268 -21.149  1.00 92.94           H  
ATOM   2933  HB3 PRO A 185      -9.447 -32.079 -20.880  1.00 92.94           H  
ATOM   2934  O   PRO A 185     -10.367 -35.041 -19.062  1.00 92.94           O  
ATOM   2935  CG  PRO A 185      -9.223 -32.680 -22.930  1.00 92.94           C  
ATOM   2936  HG2 PRO A 185      -8.877 -31.673 -23.166  1.00 92.94           H  
ATOM   2937  HG3 PRO A 185      -8.652 -33.425 -23.482  1.00 92.94           H  
ATOM   2938  CD  PRO A 185     -10.708 -32.852 -23.220  1.00 92.94           C  
ATOM   2939  HD2 PRO A 185     -10.846 -33.149 -24.259  1.00 92.94           H  
ATOM   2940  HD3 PRO A 185     -11.228 -31.914 -23.024  1.00 92.94           H  
ATOM   2941  N   TYR A 186     -11.631 -33.221 -19.495  1.00 93.62           N  
ATOM   2942  H   TYR A 186     -11.874 -32.513 -20.173  1.00 93.62           H  
ATOM   2943  CA  TYR A 186     -12.297 -33.192 -18.191  1.00 93.62           C  
ATOM   2944  HA  TYR A 186     -11.544 -33.072 -17.412  1.00 93.62           H  
ATOM   2945  C   TYR A 186     -13.051 -34.497 -17.909  1.00 93.62           C  
ATOM   2946  CB  TYR A 186     -13.255 -31.996 -18.124  1.00 93.62           C  
ATOM   2947  HB2 TYR A 186     -12.689 -31.076 -18.267  1.00 93.62           H  
ATOM   2948  HB3 TYR A 186     -13.982 -32.062 -18.934  1.00 93.62           H  
ATOM   2949  O   TYR A 186     -12.852 -35.128 -16.868  1.00 93.62           O  
ATOM   2950  CG  TYR A 186     -13.992 -31.919 -16.802  1.00 93.62           C  
ATOM   2951  CD1 TYR A 186     -15.239 -32.558 -16.644  1.00 93.62           C  
ATOM   2952  HD1 TYR A 186     -15.700 -33.070 -17.476  1.00 93.62           H  
ATOM   2953  CD2 TYR A 186     -13.415 -31.230 -15.718  1.00 93.62           C  
ATOM   2954  HD2 TYR A 186     -12.475 -30.714 -15.841  1.00 93.62           H  
ATOM   2955  CE1 TYR A 186     -15.908 -32.498 -15.407  1.00 93.62           C  
ATOM   2956  HE1 TYR A 186     -16.877 -32.957 -15.275  1.00 93.62           H  
ATOM   2957  CE2 TYR A 186     -14.092 -31.149 -14.487  1.00 93.62           C  
ATOM   2958  HE2 TYR A 186     -13.666 -30.586 -13.670  1.00 93.62           H  
ATOM   2959  OH  TYR A 186     -16.007 -31.713 -13.151  1.00 93.62           O  
ATOM   2960  HH  TYR A 186     -15.687 -31.004 -12.589  1.00 93.62           H  
ATOM   2961  CZ  TYR A 186     -15.344 -31.781 -14.333  1.00 93.62           C  
ATOM   2962  N   VAL A 187     -13.875 -34.955 -18.855  1.00 90.56           N  
ATOM   2963  H   VAL A 187     -13.965 -34.422 -19.708  1.00 90.56           H  
ATOM   2964  CA  VAL A 187     -14.645 -36.201 -18.717  1.00 90.56           C  
ATOM   2965  HA  VAL A 187     -15.187 -36.170 -17.772  1.00 90.56           H  
ATOM   2966  C   VAL A 187     -13.711 -37.414 -18.682  1.00 90.56           C  
ATOM   2967  CB  VAL A 187     -15.682 -36.338 -19.847  1.00 90.56           C  
ATOM   2968  HB  VAL A 187     -15.161 -36.475 -20.794  1.00 90.56           H  
ATOM   2969  O   VAL A 187     -13.914 -38.342 -17.899  1.00 90.56           O  
ATOM   2970  CG1 VAL A 187     -16.577 -37.559 -19.622  1.00 90.56           C  
ATOM   2971 HG11 VAL A 187     -17.033 -37.505 -18.633  1.00 90.56           H  
ATOM   2972 HG12 VAL A 187     -17.367 -37.582 -20.372  1.00 90.56           H  
ATOM   2973 HG13 VAL A 187     -15.986 -38.471 -19.706  1.00 90.56           H  
ATOM   2974  CG2 VAL A 187     -16.592 -35.106 -19.945  1.00 90.56           C  
ATOM   2975 HG21 VAL A 187     -16.018 -34.222 -20.222  1.00 90.56           H  
ATOM   2976 HG22 VAL A 187     -17.087 -34.922 -18.991  1.00 90.56           H  
ATOM   2977 HG23 VAL A 187     -17.350 -35.256 -20.715  1.00 90.56           H  
ATOM   2978  N   SER A 188     -12.646 -37.414 -19.483  1.00 89.62           N  
ATOM   2979  H   SER A 188     -12.539 -36.647 -20.131  1.00 89.62           H  
ATOM   2980  CA  SER A 188     -11.658 -38.495 -19.521  1.00 89.62           C  
ATOM   2981  HA  SER A 188     -12.181 -39.434 -19.701  1.00 89.62           H  
ATOM   2982  C   SER A 188     -10.901 -38.660 -18.200  1.00 89.62           C  
ATOM   2983  CB  SER A 188     -10.673 -38.284 -20.679  1.00 89.62           C  
ATOM   2984  HB2 SER A 188      -9.800 -38.919 -20.528  1.00 89.62           H  
ATOM   2985  HB3 SER A 188     -10.351 -37.243 -20.718  1.00 89.62           H  
ATOM   2986  O   SER A 188     -10.623 -39.797 -17.825  1.00 89.62           O  
ATOM   2987  OG  SER A 188     -11.294 -38.652 -21.901  1.00 89.62           O  
ATOM   2988  HG  SER A 188     -10.641 -38.719 -22.601  1.00 89.62           H  
ATOM   2989  N   VAL A 189     -10.593 -37.579 -17.474  1.00 89.88           N  
ATOM   2990  H   VAL A 189     -10.804 -36.664 -17.846  1.00 89.88           H  
ATOM   2991  CA  VAL A 189      -9.915 -37.679 -16.167  1.00 89.88           C  
ATOM   2992  HA  VAL A 189      -9.248 -38.540 -16.218  1.00 89.88           H  
ATOM   2993  C   VAL A 189     -10.901 -37.983 -15.031  1.00 89.88           C  
ATOM   2994  CB  VAL A 189      -9.021 -36.444 -15.905  1.00 89.88           C  
ATOM   2995  HB  VAL A 189      -8.722 -36.028 -16.868  1.00 89.88           H  
ATOM   2996  O   VAL A 189     -10.625 -38.828 -14.181  1.00 89.88           O  
ATOM   2997  CG1 VAL A 189      -9.680 -35.322 -15.094  1.00 89.88           C  
ATOM   2998 HG11 VAL A 189      -9.000 -34.473 -15.030  1.00 89.88           H  
ATOM   2999 HG12 VAL A 189     -10.586 -34.986 -15.597  1.00 89.88           H  
ATOM   3000 HG13 VAL A 189      -9.914 -35.656 -14.083  1.00 89.88           H  
ATOM   3001  CG2 VAL A 189      -7.730 -36.854 -15.191  1.00 89.88           C  
ATOM   3002 HG21 VAL A 189      -7.103 -35.978 -15.023  1.00 89.88           H  
ATOM   3003 HG22 VAL A 189      -7.964 -37.308 -14.228  1.00 89.88           H  
ATOM   3004 HG23 VAL A 189      -7.175 -37.568 -15.800  1.00 89.88           H  
ATOM   3005  N   THR A 190     -12.088 -37.366 -15.038  1.00 88.31           N  
ATOM   3006  H   THR A 190     -12.275 -36.689 -15.763  1.00 88.31           H  
ATOM   3007  CA  THR A 190     -13.090 -37.526 -13.965  1.00 88.31           C  
ATOM   3008  HA  THR A 190     -12.580 -37.481 -13.003  1.00 88.31           H  
ATOM   3009  C   THR A 190     -13.813 -38.871 -14.016  1.00 88.31           C  
ATOM   3010  CB  THR A 190     -14.132 -36.400 -13.989  1.00 88.31           C  
ATOM   3011  HB  THR A 190     -14.921 -36.638 -13.276  1.00 88.31           H  
ATOM   3012  O   THR A 190     -14.106 -39.455 -12.970  1.00 88.31           O  
ATOM   3013  CG2 THR A 190     -13.531 -35.049 -13.607  1.00 88.31           C  
ATOM   3014 HG21 THR A 190     -14.318 -34.294 -13.609  1.00 88.31           H  
ATOM   3015 HG22 THR A 190     -12.749 -34.751 -14.305  1.00 88.31           H  
ATOM   3016 HG23 THR A 190     -13.111 -35.105 -12.603  1.00 88.31           H  
ATOM   3017  OG1 THR A 190     -14.698 -36.296 -15.271  1.00 88.31           O  
ATOM   3018  HG1 THR A 190     -14.148 -35.687 -15.770  1.00 88.31           H  
ATOM   3019  N   SER A 191     -14.034 -39.427 -15.211  1.00 83.56           N  
ATOM   3020  H   SER A 191     -13.838 -38.870 -16.031  1.00 83.56           H  
ATOM   3021  CA  SER A 191     -14.660 -40.748 -15.390  1.00 83.56           C  
ATOM   3022  HA  SER A 191     -15.644 -40.721 -14.924  1.00 83.56           H  
ATOM   3023  C   SER A 191     -13.881 -41.894 -14.739  1.00 83.56           C  
ATOM   3024  CB  SER A 191     -14.854 -41.071 -16.872  1.00 83.56           C  
ATOM   3025  HB2 SER A 191     -15.540 -40.348 -17.313  1.00 83.56           H  
ATOM   3026  HB3 SER A 191     -15.289 -42.067 -16.956  1.00 83.56           H  
ATOM   3027  O   SER A 191     -14.475 -42.921 -14.403  1.00 83.56           O  
ATOM   3028  OG  SER A 191     -13.630 -41.050 -17.573  1.00 83.56           O  
ATOM   3029  HG  SER A 191     -13.430 -40.125 -17.738  1.00 83.56           H  
ATOM   3030  N   LEU A 192     -12.577 -41.717 -14.509  1.00 81.56           N  
ATOM   3031  H   LEU A 192     -12.156 -40.855 -14.823  1.00 81.56           H  
ATOM   3032  CA  LEU A 192     -11.719 -42.701 -13.846  1.00 81.56           C  
ATOM   3033  HA  LEU A 192     -11.981 -43.694 -14.209  1.00 81.56           H  
ATOM   3034  C   LEU A 192     -11.918 -42.740 -12.324  1.00 81.56           C  
ATOM   3035  CB  LEU A 192     -10.254 -42.410 -14.214  1.00 81.56           C  
ATOM   3036  HB2 LEU A 192      -9.598 -43.063 -13.640  1.00 81.56           H  
ATOM   3037  HB3 LEU A 192     -10.025 -41.383 -13.931  1.00 81.56           H  
ATOM   3038  O   LEU A 192     -11.473 -43.694 -11.689  1.00 81.56           O  
ATOM   3039  CG  LEU A 192      -9.967 -42.610 -15.713  1.00 81.56           C  
ATOM   3040  HG  LEU A 192     -10.764 -42.163 -16.308  1.00 81.56           H  
ATOM   3041  CD1 LEU A 192      -8.668 -41.926 -16.108  1.00 81.56           C  
ATOM   3042 HD11 LEU A 192      -8.670 -40.897 -15.746  1.00 81.56           H  
ATOM   3043 HD12 LEU A 192      -7.815 -42.462 -15.691  1.00 81.56           H  
ATOM   3044 HD13 LEU A 192      -8.617 -41.901 -17.196  1.00 81.56           H  
ATOM   3045  CD2 LEU A 192      -9.855 -44.094 -16.081  1.00 81.56           C  
ATOM   3046 HD21 LEU A 192      -9.067 -44.564 -15.492  1.00 81.56           H  
ATOM   3047 HD22 LEU A 192     -10.803 -44.596 -15.887  1.00 81.56           H  
ATOM   3048 HD23 LEU A 192      -9.621 -44.188 -17.142  1.00 81.56           H  
ATOM   3049  N   ARG A 193     -12.600 -41.743 -11.735  1.00 78.69           N  
ATOM   3050  H   ARG A 193     -12.942 -41.005 -12.334  1.00 78.69           H  
ATOM   3051  CA  ARG A 193     -12.949 -41.675 -10.300  1.00 78.69           C  
ATOM   3052  HA  ARG A 193     -13.285 -40.658 -10.096  1.00 78.69           H  
ATOM   3053  C   ARG A 193     -11.761 -41.902  -9.353  1.00 78.69           C  
ATOM   3054  CB  ARG A 193     -14.115 -42.627  -9.982  1.00 78.69           C  
ATOM   3055  HB2 ARG A 193     -13.782 -43.655 -10.127  1.00 78.69           H  
ATOM   3056  HB3 ARG A 193     -14.392 -42.503  -8.935  1.00 78.69           H  
ATOM   3057  O   ARG A 193     -11.934 -42.416  -8.251  1.00 78.69           O  
ATOM   3058  CG  ARG A 193     -15.362 -42.378 -10.836  1.00 78.69           C  
ATOM   3059  HG2 ARG A 193     -15.132 -42.536 -11.889  1.00 78.69           H  
ATOM   3060  HG3 ARG A 193     -15.707 -41.354 -10.692  1.00 78.69           H  
ATOM   3061  CD  ARG A 193     -16.456 -43.360 -10.412  1.00 78.69           C  
ATOM   3062  HD2 ARG A 193     -16.077 -44.375 -10.526  1.00 78.69           H  
ATOM   3063  HD3 ARG A 193     -16.691 -43.182  -9.362  1.00 78.69           H  
ATOM   3064  NE  ARG A 193     -17.666 -43.191 -11.232  1.00 78.69           N  
ATOM   3065  HE  ARG A 193     -17.593 -42.546 -12.006  1.00 78.69           H  
ATOM   3066  NH1 ARG A 193     -19.017 -44.622 -10.057  1.00 78.69           N  
ATOM   3067 HH11 ARG A 193     -19.933 -45.008  -9.872  1.00 78.69           H  
ATOM   3068 HH12 ARG A 193     -18.243 -44.805  -9.435  1.00 78.69           H  
ATOM   3069  NH2 ARG A 193     -19.846 -43.487 -11.797  1.00 78.69           N  
ATOM   3070 HH21 ARG A 193     -20.769 -43.840 -11.588  1.00 78.69           H  
ATOM   3071 HH22 ARG A 193     -19.741 -42.783 -12.514  1.00 78.69           H  
ATOM   3072  CZ  ARG A 193     -18.834 -43.769 -11.027  1.00 78.69           C  
ATOM   3073  N   SER A 194     -10.558 -41.527  -9.777  1.00 80.88           N  
ATOM   3074  H   SER A 194     -10.484 -41.105 -10.691  1.00 80.88           H  
ATOM   3075  CA  SER A 194      -9.337 -41.625  -8.981  1.00 80.88           C  
ATOM   3076  HA  SER A 194      -9.598 -41.701  -7.925  1.00 80.88           H  
ATOM   3077  C   SER A 194      -8.505 -40.365  -9.167  1.00 80.88           C  
ATOM   3078  CB  SER A 194      -8.547 -42.885  -9.346  1.00 80.88           C  
ATOM   3079  HB2 SER A 194      -8.504 -42.999 -10.429  1.00 80.88           H  
ATOM   3080  HB3 SER A 194      -9.053 -43.756  -8.928  1.00 80.88           H  
ATOM   3081  O   SER A 194      -8.285 -39.918 -10.291  1.00 80.88           O  
ATOM   3082  OG  SER A 194      -7.238 -42.793  -8.814  1.00 80.88           O  
ATOM   3083  HG  SER A 194      -6.779 -43.630  -8.914  1.00 80.88           H  
ATOM   3084  N   GLN A 195      -8.038 -39.806  -8.050  1.00 83.00           N  
ATOM   3085  H   GLN A 195      -8.214 -40.267  -7.169  1.00 83.00           H  
ATOM   3086  CA  GLN A 195      -7.177 -38.624  -8.046  1.00 83.00           C  
ATOM   3087  HA  GLN A 195      -7.570 -37.903  -8.763  1.00 83.00           H  
ATOM   3088  C   GLN A 195      -5.741 -38.927  -8.492  1.00 83.00           C  
ATOM   3089  CB  GLN A 195      -7.181 -37.974  -6.655  1.00 83.00           C  
ATOM   3090  HB2 GLN A 195      -6.454 -37.162  -6.660  1.00 83.00           H  
ATOM   3091  HB3 GLN A 195      -6.871 -38.703  -5.906  1.00 83.00           H  
ATOM   3092  O   GLN A 195      -4.988 -37.989  -8.737  1.00 83.00           O  
ATOM   3093  CG  GLN A 195      -8.550 -37.389  -6.274  1.00 83.00           C  
ATOM   3094  HG2 GLN A 195      -8.919 -36.781  -7.100  1.00 83.00           H  
ATOM   3095  HG3 GLN A 195      -9.260 -38.196  -6.097  1.00 83.00           H  
ATOM   3096  CD  GLN A 195      -8.486 -36.507  -5.029  1.00 83.00           C  
ATOM   3097  NE2 GLN A 195      -9.561 -35.836  -4.680  1.00 83.00           N  
ATOM   3098 HE21 GLN A 195      -9.462 -35.252  -3.862  1.00 83.00           H  
ATOM   3099 HE22 GLN A 195     -10.409 -35.879  -5.227  1.00 83.00           H  
ATOM   3100  OE1 GLN A 195      -7.482 -36.385  -4.351  1.00 83.00           O  
ATOM   3101  N   GLU A 196      -5.370 -40.205  -8.629  1.00 86.88           N  
ATOM   3102  H   GLU A 196      -6.031 -40.936  -8.406  1.00 86.88           H  
ATOM   3103  CA  GLU A 196      -4.069 -40.614  -9.173  1.00 86.88           C  
ATOM   3104  HA  GLU A 196      -3.262 -40.111  -8.640  1.00 86.88           H  
ATOM   3105  C   GLU A 196      -3.944 -40.266 -10.660  1.00 86.88           C  
ATOM   3106  CB  GLU A 196      -3.889 -42.135  -9.044  1.00 86.88           C  
ATOM   3107  HB2 GLU A 196      -4.672 -42.622  -9.625  1.00 86.88           H  
ATOM   3108  HB3 GLU A 196      -2.931 -42.404  -9.487  1.00 86.88           H  
ATOM   3109  O   GLU A 196      -2.837 -40.116 -11.172  1.00 86.88           O  
ATOM   3110  CG  GLU A 196      -3.918 -42.675  -7.605  1.00 86.88           C  
ATOM   3111  HG2 GLU A 196      -3.087 -42.240  -7.049  1.00 86.88           H  
ATOM   3112  HG3 GLU A 196      -4.848 -42.368  -7.127  1.00 86.88           H  
ATOM   3113  CD  GLU A 196      -3.825 -44.211  -7.559  1.00 86.88           C  
ATOM   3114  OE1 GLU A 196      -3.909 -44.783  -6.455  1.00 86.88           O  
ATOM   3115  OE2 GLU A 196      -3.750 -44.865  -8.632  1.00 86.88           O  
ATOM   3116  N   TYR A 197      -5.065 -40.165 -11.382  1.00 90.00           N  
ATOM   3117  H   TYR A 197      -5.957 -40.212 -10.911  1.00 90.00           H  
ATOM   3118  CA  TYR A 197      -5.036 -39.808 -12.792  1.00 90.00           C  
ATOM   3119  HA  TYR A 197      -4.123 -40.227 -13.215  1.00 90.00           H  
ATOM   3120  C   TYR A 197      -4.980 -38.297 -12.967  1.00 90.00           C  
ATOM   3121  CB  TYR A 197      -6.188 -40.435 -13.568  1.00 90.00           C  
ATOM   3122  HB2 TYR A 197      -6.184 -40.031 -14.581  1.00 90.00           H  
ATOM   3123  HB3 TYR A 197      -7.134 -40.151 -13.107  1.00 90.00           H  
ATOM   3124  O   TYR A 197      -5.788 -37.550 -12.415  1.00 90.00           O  
ATOM   3125  CG  TYR A 197      -6.082 -41.942 -13.657  1.00 90.00           C  
ATOM   3126  CD1 TYR A 197      -5.255 -42.550 -14.623  1.00 90.00           C  
ATOM   3127  HD1 TYR A 197      -4.677 -41.931 -15.293  1.00 90.00           H  
ATOM   3128  CD2 TYR A 197      -6.811 -42.734 -12.758  1.00 90.00           C  
ATOM   3129  HD2 TYR A 197      -7.428 -42.244 -12.019  1.00 90.00           H  
ATOM   3130  CE1 TYR A 197      -5.186 -43.955 -14.699  1.00 90.00           C  
ATOM   3131  HE1 TYR A 197      -4.558 -44.436 -15.435  1.00 90.00           H  
ATOM   3132  CE2 TYR A 197      -6.736 -44.138 -12.821  1.00 90.00           C  
ATOM   3133  HE2 TYR A 197      -7.296 -44.751 -12.131  1.00 90.00           H  
ATOM   3134  OH  TYR A 197      -5.860 -46.104 -13.882  1.00 90.00           O  
ATOM   3135  HH  TYR A 197      -5.316 -46.391 -14.620  1.00 90.00           H  
ATOM   3136  CZ  TYR A 197      -5.926 -44.749 -13.799  1.00 90.00           C  
ATOM   3137  N   LYS A 198      -4.022 -37.859 -13.776  1.00 92.94           N  
ATOM   3138  H   LYS A 198      -3.419 -38.551 -14.198  1.00 92.94           H  
ATOM   3139  CA  LYS A 198      -3.740 -36.453 -14.053  1.00 92.94           C  
ATOM   3140  HA  LYS A 198      -4.597 -35.846 -13.761  1.00 92.94           H  
ATOM   3141  C   LYS A 198      -3.539 -36.245 -15.544  1.00 92.94           C  
ATOM   3142  CB  LYS A 198      -2.505 -36.011 -13.247  1.00 92.94           C  
ATOM   3143  HB2 LYS A 198      -1.657 -36.635 -13.531  1.00 92.94           H  
ATOM   3144  HB3 LYS A 198      -2.260 -34.982 -13.512  1.00 92.94           H  
ATOM   3145  O   LYS A 198      -3.255 -37.185 -16.288  1.00 92.94           O  
ATOM   3146  CG  LYS A 198      -2.667 -36.098 -11.718  1.00 92.94           C  
ATOM   3147  HG2 LYS A 198      -1.701 -35.899 -11.255  1.00 92.94           H  
ATOM   3148  HG3 LYS A 198      -2.968 -37.103 -11.420  1.00 92.94           H  
ATOM   3149  CD  LYS A 198      -3.686 -35.076 -11.198  1.00 92.94           C  
ATOM   3150  HD2 LYS A 198      -3.402 -34.080 -11.538  1.00 92.94           H  
ATOM   3151  HD3 LYS A 198      -4.676 -35.315 -11.586  1.00 92.94           H  
ATOM   3152  CE  LYS A 198      -3.739 -35.088  -9.670  1.00 92.94           C  
ATOM   3153  HE2 LYS A 198      -2.747 -34.857  -9.282  1.00 92.94           H  
ATOM   3154  HE3 LYS A 198      -3.996 -36.094  -9.337  1.00 92.94           H  
ATOM   3155  NZ  LYS A 198      -4.740 -34.102  -9.184  1.00 92.94           N  
ATOM   3156  HZ1 LYS A 198      -4.783 -34.101  -8.175  1.00 92.94           H  
ATOM   3157  HZ2 LYS A 198      -5.652 -34.325  -9.555  1.00 92.94           H  
ATOM   3158  HZ3 LYS A 198      -4.543 -33.161  -9.494  1.00 92.94           H  
ATOM   3159  N   ILE A 199      -3.672 -34.999 -15.977  1.00 94.81           N  
ATOM   3160  H   ILE A 199      -3.875 -34.269 -15.309  1.00 94.81           H  
ATOM   3161  CA  ILE A 199      -3.335 -34.589 -17.337  1.00 94.81           C  
ATOM   3162  HA  ILE A 199      -3.249 -35.469 -17.974  1.00 94.81           H  
ATOM   3163  C   ILE A 199      -1.979 -33.899 -17.281  1.00 94.81           C  
ATOM   3164  CB  ILE A 199      -4.439 -33.700 -17.935  1.00 94.81           C  
ATOM   3165  HB  ILE A 199      -4.572 -32.824 -17.300  1.00 94.81           H  
ATOM   3166  O   ILE A 199      -1.788 -33.015 -16.456  1.00 94.81           O  
ATOM   3167  CG1 ILE A 199      -5.765 -34.494 -17.996  1.00 94.81           C  
ATOM   3168 HG12 ILE A 199      -5.675 -35.307 -18.717  1.00 94.81           H  
ATOM   3169 HG13 ILE A 199      -5.987 -34.933 -17.023  1.00 94.81           H  
ATOM   3170  CG2 ILE A 199      -4.023 -33.240 -19.344  1.00 94.81           C  
ATOM   3171 HG21 ILE A 199      -3.887 -34.108 -19.989  1.00 94.81           H  
ATOM   3172 HG22 ILE A 199      -4.778 -32.580 -19.769  1.00 94.81           H  
ATOM   3173 HG23 ILE A 199      -3.094 -32.671 -19.305  1.00 94.81           H  
ATOM   3174  CD1 ILE A 199      -6.964 -33.621 -18.361  1.00 94.81           C  
ATOM   3175 HD11 ILE A 199      -7.048 -32.811 -17.637  1.00 94.81           H  
ATOM   3176 HD12 ILE A 199      -6.846 -33.201 -19.360  1.00 94.81           H  
ATOM   3177 HD13 ILE A 199      -7.874 -34.221 -18.335  1.00 94.81           H  
ATOM   3178  N   VAL A 200      -1.048 -34.299 -18.141  1.00 94.25           N  
ATOM   3179  H   VAL A 200      -1.278 -35.058 -18.766  1.00 94.25           H  
ATOM   3180  CA  VAL A 200       0.282 -33.694 -18.257  1.00 94.25           C  
ATOM   3181  HA  VAL A 200       0.356 -32.887 -17.528  1.00 94.25           H  
ATOM   3182  C   VAL A 200       0.463 -33.096 -19.646  1.00 94.25           C  
ATOM   3183  CB  VAL A 200       1.398 -34.702 -17.922  1.00 94.25           C  
ATOM   3184  HB  VAL A 200       1.237 -35.612 -18.499  1.00 94.25           H  
ATOM   3185  O   VAL A 200       0.205 -33.766 -20.648  1.00 94.25           O  
ATOM   3186  CG1 VAL A 200       2.807 -34.176 -18.231  1.00 94.25           C  
ATOM   3187 HG11 VAL A 200       2.960 -33.211 -17.747  1.00 94.25           H  
ATOM   3188 HG12 VAL A 200       2.936 -34.060 -19.308  1.00 94.25           H  
ATOM   3189 HG13 VAL A 200       3.557 -34.881 -17.872  1.00 94.25           H  
ATOM   3190  CG2 VAL A 200       1.402 -35.058 -16.434  1.00 94.25           C  
ATOM   3191 HG21 VAL A 200       2.059 -35.912 -16.268  1.00 94.25           H  
ATOM   3192 HG22 VAL A 200       1.790 -34.221 -15.853  1.00 94.25           H  
ATOM   3193 HG23 VAL A 200       0.396 -35.297 -16.090  1.00 94.25           H  
ATOM   3194  N   LEU A 201       0.963 -31.865 -19.708  1.00 94.38           N  
ATOM   3195  H   LEU A 201       1.119 -31.377 -18.837  1.00 94.38           H  
ATOM   3196  CA  LEU A 201       1.482 -31.252 -20.925  1.00 94.38           C  
ATOM   3197  HA  LEU A 201       0.845 -31.540 -21.761  1.00 94.38           H  
ATOM   3198  C   LEU A 201       2.912 -31.754 -21.184  1.00 94.38           C  
ATOM   3199  CB  LEU A 201       1.433 -29.723 -20.770  1.00 94.38           C  
ATOM   3200  HB2 LEU A 201       0.426 -29.420 -20.482  1.00 94.38           H  
ATOM   3201  HB3 LEU A 201       2.105 -29.443 -19.958  1.00 94.38           H  
ATOM   3202  O   LEU A 201       3.802 -31.623 -20.335  1.00 94.38           O  
ATOM   3203  CG  LEU A 201       1.841 -28.958 -22.043  1.00 94.38           C  
ATOM   3204  HG  LEU A 201       2.770 -29.366 -22.441  1.00 94.38           H  
ATOM   3205  CD1 LEU A 201       0.757 -29.042 -23.117  1.00 94.38           C  
ATOM   3206 HD11 LEU A 201      -0.195 -28.697 -22.714  1.00 94.38           H  
ATOM   3207 HD12 LEU A 201       1.020 -28.395 -23.954  1.00 94.38           H  
ATOM   3208 HD13 LEU A 201       0.651 -30.065 -23.478  1.00 94.38           H  
ATOM   3209  CD2 LEU A 201       2.081 -27.490 -21.707  1.00 94.38           C  
ATOM   3210 HD21 LEU A 201       1.160 -27.031 -21.346  1.00 94.38           H  
ATOM   3211 HD22 LEU A 201       2.842 -27.405 -20.932  1.00 94.38           H  
ATOM   3212 HD23 LEU A 201       2.419 -26.955 -22.594  1.00 94.38           H  
ATOM   3213  N   ARG A 202       3.144 -32.326 -22.367  1.00 93.75           N  
ATOM   3214  H   ARG A 202       2.371 -32.412 -23.012  1.00 93.75           H  
ATOM   3215  CA  ARG A 202       4.467 -32.807 -22.802  1.00 93.75           C  
ATOM   3216  HA  ARG A 202       5.236 -32.235 -22.282  1.00 93.75           H  
ATOM   3217  C   ARG A 202       4.652 -32.566 -24.297  1.00 93.75           C  
ATOM   3218  CB  ARG A 202       4.613 -34.294 -22.419  1.00 93.75           C  
ATOM   3219  HB2 ARG A 202       3.988 -34.898 -23.077  1.00 93.75           H  
ATOM   3220  HB3 ARG A 202       4.259 -34.429 -21.397  1.00 93.75           H  
ATOM   3221  O   ARG A 202       3.665 -32.490 -25.036  1.00 93.75           O  
ATOM   3222  CG  ARG A 202       6.055 -34.811 -22.488  1.00 93.75           C  
ATOM   3223  HG2 ARG A 202       6.663 -34.222 -21.801  1.00 93.75           H  
ATOM   3224  HG3 ARG A 202       6.440 -34.716 -23.503  1.00 93.75           H  
ATOM   3225  CD  ARG A 202       6.150 -36.280 -22.067  1.00 93.75           C  
ATOM   3226  HD2 ARG A 202       5.454 -36.862 -22.671  1.00 93.75           H  
ATOM   3227  HD3 ARG A 202       5.848 -36.364 -21.023  1.00 93.75           H  
ATOM   3228  NE  ARG A 202       7.510 -36.828 -22.251  1.00 93.75           N  
ATOM   3229  HE  ARG A 202       7.724 -37.200 -23.165  1.00 93.75           H  
ATOM   3230  NH1 ARG A 202       8.443 -36.377 -20.172  1.00 93.75           N  
ATOM   3231 HH11 ARG A 202       7.670 -35.794 -19.884  1.00 93.75           H  
ATOM   3232 HH12 ARG A 202       9.273 -36.467 -19.603  1.00 93.75           H  
ATOM   3233  NH2 ARG A 202       9.638 -37.415 -21.696  1.00 93.75           N  
ATOM   3234 HH21 ARG A 202      10.433 -37.210 -21.107  1.00 93.75           H  
ATOM   3235 HH22 ARG A 202       9.811 -37.905 -22.562  1.00 93.75           H  
ATOM   3236  CZ  ARG A 202       8.504 -36.872 -21.374  1.00 93.75           C  
ATOM   3237  N   LYS A 203       5.905 -32.463 -24.752  1.00 93.56           N  
ATOM   3238  H   LYS A 203       6.671 -32.497 -24.096  1.00 93.56           H  
ATOM   3239  CA  LYS A 203       6.203 -32.412 -26.190  1.00 93.56           C  
ATOM   3240  HA  LYS A 203       5.668 -31.555 -26.599  1.00 93.56           H  
ATOM   3241  C   LYS A 203       5.668 -33.661 -26.901  1.00 93.56           C  
ATOM   3242  CB  LYS A 203       7.695 -32.150 -26.439  1.00 93.56           C  
ATOM   3243  HB2 LYS A 203       8.060 -31.439 -25.698  1.00 93.56           H  
ATOM   3244  HB3 LYS A 203       7.780 -31.672 -27.415  1.00 93.56           H  
ATOM   3245  O   LYS A 203       5.649 -34.749 -26.321  1.00 93.56           O  
ATOM   3246  CG  LYS A 203       8.594 -33.399 -26.447  1.00 93.56           C  
ATOM   3247  HG2 LYS A 203       8.318 -34.033 -27.290  1.00 93.56           H  
ATOM   3248  HG3 LYS A 203       8.464 -33.963 -25.523  1.00 93.56           H  
ATOM   3249  CD  LYS A 203      10.059 -32.966 -26.614  1.00 93.56           C  
ATOM   3250  HD2 LYS A 203      10.408 -32.480 -25.703  1.00 93.56           H  
ATOM   3251  HD3 LYS A 203      10.094 -32.230 -27.417  1.00 93.56           H  
ATOM   3252  CE  LYS A 203      11.000 -34.118 -26.992  1.00 93.56           C  
ATOM   3253  HE2 LYS A 203      11.191 -34.738 -26.116  1.00 93.56           H  
ATOM   3254  HE3 LYS A 203      10.504 -34.728 -27.747  1.00 93.56           H  
ATOM   3255  NZ  LYS A 203      12.278 -33.590 -27.555  1.00 93.56           N  
ATOM   3256  HZ1 LYS A 203      12.117 -32.953 -28.322  1.00 93.56           H  
ATOM   3257  HZ2 LYS A 203      12.802 -33.027 -26.901  1.00 93.56           H  
ATOM   3258  HZ3 LYS A 203      12.874 -34.320 -27.919  1.00 93.56           H  
ATOM   3259  N   SER A 204       5.208 -33.497 -28.135  1.00 89.00           N  
ATOM   3260  H   SER A 204       5.254 -32.570 -28.534  1.00 89.00           H  
ATOM   3261  CA  SER A 204       4.461 -34.515 -28.883  1.00 89.00           C  
ATOM   3262  HA  SER A 204       4.268 -35.360 -28.223  1.00 89.00           H  
ATOM   3263  C   SER A 204       5.204 -35.090 -30.095  1.00 89.00           C  
ATOM   3264  CB  SER A 204       3.103 -33.928 -29.274  1.00 89.00           C  
ATOM   3265  HB2 SER A 204       2.679 -33.417 -28.410  1.00 89.00           H  
ATOM   3266  HB3 SER A 204       2.439 -34.742 -29.566  1.00 89.00           H  
ATOM   3267  O   SER A 204       4.694 -36.027 -30.711  1.00 89.00           O  
ATOM   3268  OG  SER A 204       3.221 -33.025 -30.352  1.00 89.00           O  
ATOM   3269  HG  SER A 204       2.694 -32.232 -30.223  1.00 89.00           H  
ATOM   3270  N   TYR A 205       6.391 -34.557 -30.393  1.00 91.00           N  
ATOM   3271  H   TYR A 205       6.731 -33.813 -29.801  1.00 91.00           H  
ATOM   3272  CA  TYR A 205       7.286 -34.956 -31.480  1.00 91.00           C  
ATOM   3273  HA  TYR A 205       6.749 -35.588 -32.188  1.00 91.00           H  
ATOM   3274  C   TYR A 205       8.494 -35.756 -30.962  1.00 91.00           C  
ATOM   3275  CB  TYR A 205       7.734 -33.690 -32.223  1.00 91.00           C  
ATOM   3276  HB2 TYR A 205       6.854 -33.161 -32.589  1.00 91.00           H  
ATOM   3277  HB3 TYR A 205       8.315 -33.983 -33.098  1.00 91.00           H  
ATOM   3278  O   TYR A 205       8.817 -35.712 -29.766  1.00 91.00           O  
ATOM   3279  CG  TYR A 205       8.566 -32.748 -31.371  1.00 91.00           C  
ATOM   3280  CD1 TYR A 205       7.951 -31.733 -30.613  1.00 91.00           C  
ATOM   3281  HD1 TYR A 205       6.880 -31.602 -30.656  1.00 91.00           H  
ATOM   3282  CD2 TYR A 205       9.961 -32.910 -31.323  1.00 91.00           C  
ATOM   3283  HD2 TYR A 205      10.436 -33.678 -31.916  1.00 91.00           H  
ATOM   3284  CE1 TYR A 205       8.736 -30.875 -29.820  1.00 91.00           C  
ATOM   3285  HE1 TYR A 205       8.283 -30.094 -29.227  1.00 91.00           H  
ATOM   3286  CE2 TYR A 205      10.749 -32.043 -30.551  1.00 91.00           C  
ATOM   3287  HE2 TYR A 205      11.825 -32.138 -30.585  1.00 91.00           H  
ATOM   3288  OH  TYR A 205      10.876 -30.223 -28.999  1.00 91.00           O  
ATOM   3289  HH  TYR A 205      11.804 -30.462 -29.050  1.00 91.00           H  
ATOM   3290  CZ  TYR A 205      10.136 -31.020 -29.799  1.00 91.00           C  
ATOM   3291  N   TRP A 206       9.172 -36.468 -31.864  1.00 92.62           N  
ATOM   3292  H   TRP A 206       8.834 -36.472 -32.816  1.00 92.62           H  
ATOM   3293  CA  TRP A 206      10.271 -37.384 -31.534  1.00 92.62           C  
ATOM   3294  HA  TRP A 206      10.308 -37.532 -30.455  1.00 92.62           H  
ATOM   3295  C   TRP A 206      11.647 -36.881 -31.959  1.00 92.62           C  
ATOM   3296  CB  TRP A 206       9.993 -38.740 -32.184  1.00 92.62           C  
ATOM   3297  HB2 TRP A 206       9.977 -38.622 -33.267  1.00 92.62           H  
ATOM   3298  HB3 TRP A 206      10.805 -39.423 -31.934  1.00 92.62           H  
ATOM   3299  O   TRP A 206      12.609 -37.045 -31.209  1.00 92.62           O  
ATOM   3300  CG  TRP A 206       8.710 -39.361 -31.748  1.00 92.62           C  
ATOM   3301  CD1 TRP A 206       7.550 -39.318 -32.435  1.00 92.62           C  
ATOM   3302  HD1 TRP A 206       7.415 -38.833 -33.390  1.00 92.62           H  
ATOM   3303  CD2 TRP A 206       8.414 -40.041 -30.496  1.00 92.62           C  
ATOM   3304  CE2 TRP A 206       7.034 -40.402 -30.496  1.00 92.62           C  
ATOM   3305  CE3 TRP A 206       9.164 -40.342 -29.341  1.00 92.62           C  
ATOM   3306  HE3 TRP A 206      10.191 -40.014 -29.283  1.00 92.62           H  
ATOM   3307  NE1 TRP A 206       6.563 -39.940 -31.708  1.00 92.62           N  
ATOM   3308  HE1 TRP A 206       5.612 -39.964 -32.047  1.00 92.62           H  
ATOM   3309  CH2 TRP A 206       7.218 -41.359 -28.280  1.00 92.62           C  
ATOM   3310  HH2 TRP A 206       6.776 -41.824 -27.412  1.00 92.62           H  
ATOM   3311  CZ2 TRP A 206       6.433 -41.045 -29.404  1.00 92.62           C  
ATOM   3312  HZ2 TRP A 206       5.374 -41.255 -29.415  1.00 92.62           H  
ATOM   3313  CZ3 TRP A 206       8.577 -41.006 -28.250  1.00 92.62           C  
ATOM   3314  HZ3 TRP A 206       9.166 -41.194 -27.365  1.00 92.62           H  
ATOM   3315  N   ASP A 207      11.760 -36.293 -33.146  1.00 88.94           N  
ATOM   3316  H   ASP A 207      10.953 -36.235 -33.750  1.00 88.94           H  
ATOM   3317  CA  ASP A 207      13.024 -35.801 -33.677  1.00 88.94           C  
ATOM   3318  HA  ASP A 207      13.777 -36.579 -33.552  1.00 88.94           H  
ATOM   3319  C   ASP A 207      13.496 -34.557 -32.918  1.00 88.94           C  
ATOM   3320  CB  ASP A 207      12.879 -35.540 -35.177  1.00 88.94           C  
ATOM   3321  HB2 ASP A 207      12.611 -36.473 -35.674  1.00 88.94           H  
ATOM   3322  HB3 ASP A 207      12.077 -34.819 -35.335  1.00 88.94           H  
ATOM   3323  O   ASP A 207      12.815 -33.532 -32.856  1.00 88.94           O  
ATOM   3324  CG  ASP A 207      14.145 -35.000 -35.828  1.00 88.94           C  
ATOM   3325  OD1 ASP A 207      15.240 -35.088 -35.237  1.00 88.94           O  
ATOM   3326  OD2 ASP A 207      14.060 -34.581 -36.998  1.00 88.94           O  
ATOM   3327  N   SER A 208      14.705 -34.637 -32.364  1.00 91.31           N  
ATOM   3328  H   SER A 208      15.259 -35.463 -32.538  1.00 91.31           H  
ATOM   3329  CA  SER A 208      15.337 -33.537 -31.638  1.00 91.31           C  
ATOM   3330  HA  SER A 208      14.664 -33.211 -30.845  1.00 91.31           H  
ATOM   3331  C   SER A 208      15.615 -32.314 -32.512  1.00 91.31           C  
ATOM   3332  CB  SER A 208      16.637 -34.018 -30.988  1.00 91.31           C  
ATOM   3333  HB2 SER A 208      16.398 -34.762 -30.228  1.00 91.31           H  
ATOM   3334  HB3 SER A 208      17.135 -33.177 -30.507  1.00 91.31           H  
ATOM   3335  O   SER A 208      15.831 -31.237 -31.968  1.00 91.31           O  
ATOM   3336  OG  SER A 208      17.502 -34.607 -31.944  1.00 91.31           O  
ATOM   3337  HG  SER A 208      17.698 -33.960 -32.626  1.00 91.31           H  
ATOM   3338  N   ALA A 209      15.591 -32.432 -33.845  1.00 88.25           N  
ATOM   3339  H   ALA A 209      15.427 -33.338 -34.261  1.00 88.25           H  
ATOM   3340  CA  ALA A 209      15.721 -31.270 -34.727  1.00 88.25           C  
ATOM   3341  HA  ALA A 209      16.670 -30.776 -34.518  1.00 88.25           H  
ATOM   3342  C   ALA A 209      14.607 -30.231 -34.500  1.00 88.25           C  
ATOM   3343  CB  ALA A 209      15.731 -31.748 -36.181  1.00 88.25           C  
ATOM   3344  HB1 ALA A 209      16.472 -32.537 -36.314  1.00 88.25           H  
ATOM   3345  HB2 ALA A 209      15.977 -30.911 -36.834  1.00 88.25           H  
ATOM   3346  HB3 ALA A 209      14.746 -32.128 -36.453  1.00 88.25           H  
ATOM   3347  O   ALA A 209      14.851 -29.034 -34.610  1.00 88.25           O  
ATOM   3348  N   TYR A 210      13.404 -30.672 -34.124  1.00 90.44           N  
ATOM   3349  H   TYR A 210      13.257 -31.666 -34.021  1.00 90.44           H  
ATOM   3350  CA  TYR A 210      12.279 -29.782 -33.826  1.00 90.44           C  
ATOM   3351  HA  TYR A 210      12.215 -29.015 -34.598  1.00 90.44           H  
ATOM   3352  C   TYR A 210      12.413 -29.047 -32.490  1.00 90.44           C  
ATOM   3353  CB  TYR A 210      10.997 -30.613 -33.841  1.00 90.44           C  
ATOM   3354  HB2 TYR A 210      11.119 -31.413 -33.111  1.00 90.44           H  
ATOM   3355  HB3 TYR A 210      10.156 -30.003 -33.509  1.00 90.44           H  
ATOM   3356  O   TYR A 210      11.679 -28.092 -32.250  1.00 90.44           O  
ATOM   3357  CG  TYR A 210      10.670 -31.226 -35.184  1.00 90.44           C  
ATOM   3358  CD1 TYR A 210      10.538 -30.414 -36.329  1.00 90.44           C  
ATOM   3359  HD1 TYR A 210      10.647 -29.343 -36.244  1.00 90.44           H  
ATOM   3360  CD2 TYR A 210      10.550 -32.623 -35.294  1.00 90.44           C  
ATOM   3361  HD2 TYR A 210      10.652 -33.249 -34.421  1.00 90.44           H  
ATOM   3362  CE1 TYR A 210      10.302 -31.004 -37.586  1.00 90.44           C  
ATOM   3363  HE1 TYR A 210      10.235 -30.376 -38.461  1.00 90.44           H  
ATOM   3364  CE2 TYR A 210      10.314 -33.214 -36.549  1.00 90.44           C  
ATOM   3365  HE2 TYR A 210      10.229 -34.287 -36.635  1.00 90.44           H  
ATOM   3366  OH  TYR A 210       9.953 -32.982 -38.905  1.00 90.44           O  
ATOM   3367  HH  TYR A 210      10.007 -32.342 -39.618  1.00 90.44           H  
ATOM   3368  CZ  TYR A 210      10.186 -32.408 -37.694  1.00 90.44           C  
ATOM   3369  N   ASP A 211      13.353 -29.449 -31.627  1.00 93.00           N  
ATOM   3370  H   ASP A 211      13.981 -30.194 -31.892  1.00 93.00           H  
ATOM   3371  CA  ASP A 211      13.640 -28.684 -30.414  1.00 93.00           C  
ATOM   3372  HA  ASP A 211      12.732 -28.583 -29.820  1.00 93.00           H  
ATOM   3373  C   ASP A 211      14.127 -27.271 -30.759  1.00 93.00           C  
ATOM   3374  CB  ASP A 211      14.719 -29.366 -29.566  1.00 93.00           C  
ATOM   3375  HB2 ASP A 211      14.914 -28.742 -28.694  1.00 93.00           H  
ATOM   3376  HB3 ASP A 211      15.636 -29.387 -30.156  1.00 93.00           H  
ATOM   3377  O   ASP A 211      13.852 -26.349 -29.999  1.00 93.00           O  
ATOM   3378  CG  ASP A 211      14.425 -30.782 -29.061  1.00 93.00           C  
ATOM   3379  OD1 ASP A 211      13.256 -31.212 -28.905  1.00 93.00           O  
ATOM   3380  OD2 ASP A 211      15.409 -31.471 -28.714  1.00 93.00           O  
ATOM   3381  N   ASP A 212      14.815 -27.081 -31.892  1.00 91.56           N  
ATOM   3382  H   ASP A 212      14.968 -27.862 -32.515  1.00 91.56           H  
ATOM   3383  CA  ASP A 212      15.325 -25.767 -32.295  1.00 91.56           C  
ATOM   3384  HA  ASP A 212      15.875 -25.344 -31.454  1.00 91.56           H  
ATOM   3385  C   ASP A 212      14.187 -24.769 -32.554  1.00 91.56           C  
ATOM   3386  CB  ASP A 212      16.303 -25.903 -33.485  1.00 91.56           C  
ATOM   3387  HB2 ASP A 212      16.402 -24.928 -33.962  1.00 91.56           H  
ATOM   3388  HB3 ASP A 212      15.897 -26.596 -34.223  1.00 91.56           H  
ATOM   3389  O   ASP A 212      14.260 -23.650 -32.049  1.00 91.56           O  
ATOM   3390  CG  ASP A 212      17.715 -26.352 -33.057  1.00 91.56           C  
ATOM   3391  OD1 ASP A 212      18.040 -26.262 -31.850  1.00 91.56           O  
ATOM   3392  OD2 ASP A 212      18.582 -26.679 -33.903  1.00 91.56           O  
ATOM   3393  N   ASP A 213      13.098 -25.195 -33.206  1.00 90.12           N  
ATOM   3394  H   ASP A 213      13.103 -26.133 -33.581  1.00 90.12           H  
ATOM   3395  CA  ASP A 213      11.897 -24.367 -33.409  1.00 90.12           C  
ATOM   3396  HA  ASP A 213      12.166 -23.463 -33.955  1.00 90.12           H  
ATOM   3397  C   ASP A 213      11.266 -23.954 -32.067  1.00 90.12           C  
ATOM   3398  CB  ASP A 213      10.828 -25.146 -34.204  1.00 90.12           C  
ATOM   3399  HB2 ASP A 213       9.921 -24.541 -34.228  1.00 90.12           H  
ATOM   3400  HB3 ASP A 213      10.588 -26.062 -33.665  1.00 90.12           H  
ATOM   3401  O   ASP A 213      10.839 -22.815 -31.876  1.00 90.12           O  
ATOM   3402  CG  ASP A 213      11.166 -25.509 -35.655  1.00 90.12           C  
ATOM   3403  OD1 ASP A 213      11.996 -24.826 -36.288  1.00 90.12           O  
ATOM   3404  OD2 ASP A 213      10.502 -26.451 -36.164  1.00 90.12           O  
ATOM   3405  N   VAL A 214      11.198 -24.887 -31.113  1.00 91.56           N  
ATOM   3406  H   VAL A 214      11.582 -25.798 -31.320  1.00 91.56           H  
ATOM   3407  CA  VAL A 214      10.543 -24.656 -29.818  1.00 91.56           C  
ATOM   3408  HA  VAL A 214       9.639 -24.074 -29.996  1.00 91.56           H  
ATOM   3409  C   VAL A 214      11.424 -23.819 -28.880  1.00 91.56           C  
ATOM   3410  CB  VAL A 214      10.124 -25.993 -29.181  1.00 91.56           C  
ATOM   3411  HB  VAL A 214      11.016 -26.575 -28.950  1.00 91.56           H  
ATOM   3412  O   VAL A 214      10.906 -23.013 -28.107  1.00 91.56           O  
ATOM   3413  CG1 VAL A 214       9.316 -25.753 -27.904  1.00 91.56           C  
ATOM   3414 HG11 VAL A 214       9.965 -25.324 -27.140  1.00 91.56           H  
ATOM   3415 HG12 VAL A 214       8.491 -25.071 -28.106  1.00 91.56           H  
ATOM   3416 HG13 VAL A 214       8.914 -26.699 -27.539  1.00 91.56           H  
ATOM   3417  CG2 VAL A 214       9.221 -26.827 -30.099  1.00 91.56           C  
ATOM   3418 HG21 VAL A 214       8.973 -27.773 -29.617  1.00 91.56           H  
ATOM   3419 HG22 VAL A 214       9.730 -27.053 -31.036  1.00 91.56           H  
ATOM   3420 HG23 VAL A 214       8.306 -26.279 -30.325  1.00 91.56           H  
ATOM   3421  N   MET A 215      12.750 -23.959 -28.963  1.00 91.38           N  
ATOM   3422  H   MET A 215      13.106 -24.633 -29.625  1.00 91.38           H  
ATOM   3423  CA  MET A 215      13.728 -23.195 -28.175  1.00 91.38           C  
ATOM   3424  HA  MET A 215      13.378 -23.144 -27.144  1.00 91.38           H  
ATOM   3425  C   MET A 215      13.918 -21.743 -28.649  1.00 91.38           C  
ATOM   3426  CB  MET A 215      15.091 -23.903 -28.204  1.00 91.38           C  
ATOM   3427  HB2 MET A 215      15.851 -23.220 -27.824  1.00 91.38           H  
ATOM   3428  HB3 MET A 215      15.341 -24.136 -29.239  1.00 91.38           H  
ATOM   3429  O   MET A 215      14.590 -20.966 -27.957  1.00 91.38           O  
ATOM   3430  CG  MET A 215      15.170 -25.171 -27.348  1.00 91.38           C  
ATOM   3431  HG2 MET A 215      14.515 -25.941 -27.756  1.00 91.38           H  
ATOM   3432  HG3 MET A 215      14.809 -24.935 -26.347  1.00 91.38           H  
ATOM   3433  SD  MET A 215      16.857 -25.835 -27.197  1.00 91.38           S  
ATOM   3434  CE  MET A 215      17.280 -26.113 -28.937  1.00 91.38           C  
ATOM   3435  HE1 MET A 215      17.338 -25.166 -29.473  1.00 91.38           H  
ATOM   3436  HE2 MET A 215      16.522 -26.740 -29.407  1.00 91.38           H  
ATOM   3437  HE3 MET A 215      18.243 -26.620 -29.007  1.00 91.38           H  
ATOM   3438  N   GLU A 216      13.383 -21.352 -29.810  1.00 88.12           N  
ATOM   3439  H   GLU A 216      12.947 -22.036 -30.413  1.00 88.12           H  
ATOM   3440  CA  GLU A 216      13.373 -19.943 -30.229  1.00 88.12           C  
ATOM   3441  HA  GLU A 216      14.380 -19.534 -30.155  1.00 88.12           H  
ATOM   3442  C   GLU A 216      12.485 -19.090 -29.323  1.00 88.12           C  
ATOM   3443  CB  GLU A 216      12.898 -19.774 -31.678  1.00 88.12           C  
ATOM   3444  HB2 GLU A 216      11.971 -20.324 -31.841  1.00 88.12           H  
ATOM   3445  HB3 GLU A 216      12.698 -18.713 -31.825  1.00 88.12           H  
ATOM   3446  O   GLU A 216      12.832 -17.952 -29.002  1.00 88.12           O  
ATOM   3447  CG  GLU A 216      13.960 -20.201 -32.699  1.00 88.12           C  
ATOM   3448  HG2 GLU A 216      13.947 -21.287 -32.795  1.00 88.12           H  
ATOM   3449  HG3 GLU A 216      14.940 -19.905 -32.325  1.00 88.12           H  
ATOM   3450  CD  GLU A 216      13.751 -19.564 -34.082  1.00 88.12           C  
ATOM   3451  OE1 GLU A 216      14.760 -19.473 -34.819  1.00 88.12           O  
ATOM   3452  OE2 GLU A 216      12.620 -19.114 -34.383  1.00 88.12           O  
ATOM   3453  N   ASN A 217      11.369 -19.652 -28.861  1.00 87.31           N  
ATOM   3454  H   ASN A 217      11.178 -20.613 -29.106  1.00 87.31           H  
ATOM   3455  CA  ASN A 217      10.501 -18.987 -27.909  1.00 87.31           C  
ATOM   3456  HA  ASN A 217      10.596 -17.910 -28.049  1.00 87.31           H  
ATOM   3457  C   ASN A 217      10.910 -19.315 -26.471  1.00 87.31           C  
ATOM   3458  CB  ASN A 217       9.052 -19.365 -28.193  1.00 87.31           C  
ATOM   3459  HB2 ASN A 217       8.938 -20.437 -28.028  1.00 87.31           H  
ATOM   3460  HB3 ASN A 217       8.801 -19.120 -29.225  1.00 87.31           H  
ATOM   3461  O   ASN A 217      11.222 -20.452 -26.124  1.00 87.31           O  
ATOM   3462  CG  ASN A 217       8.115 -18.638 -27.260  1.00 87.31           C  
ATOM   3463  ND2 ASN A 217       7.712 -17.434 -27.583  1.00 87.31           N  
ATOM   3464 HD21 ASN A 217       7.902 -17.062 -28.502  1.00 87.31           H  
ATOM   3465 HD22 ASN A 217       7.031 -17.011 -26.968  1.00 87.31           H  
ATOM   3466  OD1 ASN A 217       7.820 -19.106 -26.177  1.00 87.31           O  
ATOM   3467  N   ARG A 218      10.833 -18.311 -25.600  1.00 82.06           N  
ATOM   3468  H   ARG A 218      10.550 -17.406 -25.948  1.00 82.06           H  
ATOM   3469  CA  ARG A 218      11.174 -18.443 -24.183  1.00 82.06           C  
ATOM   3470  HA  ARG A 218      12.208 -18.778 -24.100  1.00 82.06           H  
ATOM   3471  C   ARG A 218      10.320 -19.484 -23.450  1.00 82.06           C  
ATOM   3472  CB  ARG A 218      11.038 -17.057 -23.557  1.00 82.06           C  
ATOM   3473  HB2 ARG A 218       9.992 -16.749 -23.585  1.00 82.06           H  
ATOM   3474  HB3 ARG A 218      11.627 -16.345 -24.134  1.00 82.06           H  
ATOM   3475  O   ARG A 218      10.863 -20.322 -22.739  1.00 82.06           O  
ATOM   3476  CG  ARG A 218      11.534 -17.046 -22.115  1.00 82.06           C  
ATOM   3477  HG2 ARG A 218      12.598 -17.281 -22.086  1.00 82.06           H  
ATOM   3478  HG3 ARG A 218      10.983 -17.770 -21.514  1.00 82.06           H  
ATOM   3479  CD  ARG A 218      11.289 -15.654 -21.554  1.00 82.06           C  
ATOM   3480  HD2 ARG A 218      10.216 -15.468 -21.518  1.00 82.06           H  
ATOM   3481  HD3 ARG A 218      11.768 -14.920 -22.203  1.00 82.06           H  
ATOM   3482  NE  ARG A 218      11.840 -15.555 -20.207  1.00 82.06           N  
ATOM   3483  HE  ARG A 218      11.898 -16.418 -19.687  1.00 82.06           H  
ATOM   3484  NH1 ARG A 218      11.589 -13.313 -19.998  1.00 82.06           N  
ATOM   3485 HH11 ARG A 218      11.064 -13.337 -20.861  1.00 82.06           H  
ATOM   3486 HH12 ARG A 218      11.359 -12.574 -19.349  1.00 82.06           H  
ATOM   3487  NH2 ARG A 218      12.573 -14.470 -18.368  1.00 82.06           N  
ATOM   3488 HH21 ARG A 218      12.698 -13.611 -17.851  1.00 82.06           H  
ATOM   3489 HH22 ARG A 218      12.832 -15.370 -17.990  1.00 82.06           H  
ATOM   3490  CZ  ARG A 218      12.005 -14.450 -19.531  1.00 82.06           C  
ATOM   3491  N   VAL A 219       8.999 -19.464 -23.631  1.00 85.25           N  
ATOM   3492  H   VAL A 219       8.613 -18.832 -24.318  1.00 85.25           H  
ATOM   3493  CA  VAL A 219       8.076 -20.414 -22.986  1.00 85.25           C  
ATOM   3494  HA  VAL A 219       8.264 -20.414 -21.912  1.00 85.25           H  
ATOM   3495  C   VAL A 219       8.333 -21.831 -23.495  1.00 85.25           C  
ATOM   3496  CB  VAL A 219       6.605 -20.004 -23.205  1.00 85.25           C  
ATOM   3497  HB  VAL A 219       6.373 -20.025 -24.269  1.00 85.25           H  
ATOM   3498  O   VAL A 219       8.436 -22.760 -22.694  1.00 85.25           O  
ATOM   3499  CG1 VAL A 219       5.645 -20.964 -22.494  1.00 85.25           C  
ATOM   3500 HG11 VAL A 219       5.750 -21.978 -22.880  1.00 85.25           H  
ATOM   3501 HG12 VAL A 219       4.620 -20.642 -22.677  1.00 85.25           H  
ATOM   3502 HG13 VAL A 219       5.829 -20.958 -21.420  1.00 85.25           H  
ATOM   3503  CG2 VAL A 219       6.360 -18.587 -22.671  1.00 85.25           C  
ATOM   3504 HG21 VAL A 219       5.309 -18.328 -22.799  1.00 85.25           H  
ATOM   3505 HG22 VAL A 219       6.944 -17.855 -23.230  1.00 85.25           H  
ATOM   3506 HG23 VAL A 219       6.604 -18.527 -21.611  1.00 85.25           H  
ATOM   3507  N   GLY A 220       8.532 -21.987 -24.807  1.00 90.12           N  
ATOM   3508  H   GLY A 220       8.441 -21.175 -25.400  1.00 90.12           H  
ATOM   3509  CA  GLY A 220       8.915 -23.262 -25.417  1.00 90.12           C  
ATOM   3510  HA2 GLY A 220       8.130 -23.999 -25.250  1.00 90.12           H  
ATOM   3511  HA3 GLY A 220       9.026 -23.111 -26.491  1.00 90.12           H  
ATOM   3512  C   GLY A 220      10.235 -23.816 -24.865  1.00 90.12           C  
ATOM   3513  O   GLY A 220      10.298 -24.978 -24.455  1.00 90.12           O  
ATOM   3514  N   LEU A 221      11.261 -22.968 -24.752  1.00 88.88           N  
ATOM   3515  H   LEU A 221      11.160 -22.053 -25.169  1.00 88.88           H  
ATOM   3516  CA  LEU A 221      12.545 -23.296 -24.130  1.00 88.88           C  
ATOM   3517  HA  LEU A 221      13.006 -24.101 -24.702  1.00 88.88           H  
ATOM   3518  C   LEU A 221      12.374 -23.794 -22.686  1.00 88.88           C  
ATOM   3519  CB  LEU A 221      13.442 -22.045 -24.201  1.00 88.88           C  
ATOM   3520  HB2 LEU A 221      12.900 -21.201 -23.774  1.00 88.88           H  
ATOM   3521  HB3 LEU A 221      13.630 -21.808 -25.249  1.00 88.88           H  
ATOM   3522  O   LEU A 221      12.974 -24.799 -22.303  1.00 88.88           O  
ATOM   3523  CG  LEU A 221      14.785 -22.149 -23.461  1.00 88.88           C  
ATOM   3524  HG  LEU A 221      14.618 -22.392 -22.412  1.00 88.88           H  
ATOM   3525  CD1 LEU A 221      15.675 -23.212 -24.089  1.00 88.88           C  
ATOM   3526 HD11 LEU A 221      15.158 -24.170 -24.034  1.00 88.88           H  
ATOM   3527 HD12 LEU A 221      15.878 -22.968 -25.131  1.00 88.88           H  
ATOM   3528 HD13 LEU A 221      16.610 -23.276 -23.532  1.00 88.88           H  
ATOM   3529  CD2 LEU A 221      15.498 -20.804 -23.533  1.00 88.88           C  
ATOM   3530 HD21 LEU A 221      16.454 -20.870 -23.013  1.00 88.88           H  
ATOM   3531 HD22 LEU A 221      14.896 -20.044 -23.034  1.00 88.88           H  
ATOM   3532 HD23 LEU A 221      15.658 -20.516 -24.572  1.00 88.88           H  
ATOM   3533  N   ASN A 222      11.532 -23.135 -21.889  1.00 85.75           N  
ATOM   3534  H   ASN A 222      11.087 -22.301 -22.247  1.00 85.75           H  
ATOM   3535  CA  ASN A 222      11.282 -23.550 -20.509  1.00 85.75           C  
ATOM   3536  HA  ASN A 222      12.235 -23.673 -19.996  1.00 85.75           H  
ATOM   3537  C   ASN A 222      10.529 -24.864 -20.404  1.00 85.75           C  
ATOM   3538  CB  ASN A 222      10.458 -22.501 -19.784  1.00 85.75           C  
ATOM   3539  HB2 ASN A 222       9.513 -22.347 -20.304  1.00 85.75           H  
ATOM   3540  HB3 ASN A 222      10.248 -22.845 -18.771  1.00 85.75           H  
ATOM   3541  O   ASN A 222      10.866 -25.676 -19.547  1.00 85.75           O  
ATOM   3542  CG  ASN A 222      11.202 -21.217 -19.661  1.00 85.75           C  
ATOM   3543  ND2 ASN A 222      10.486 -20.152 -19.879  1.00 85.75           N  
ATOM   3544 HD21 ASN A 222       9.528 -20.222 -20.193  1.00 85.75           H  
ATOM   3545 HD22 ASN A 222      10.904 -19.240 -19.759  1.00 85.75           H  
ATOM   3546  OD1 ASN A 222      12.378 -21.192 -19.324  1.00 85.75           O  
ATOM   3547  N   LEU A 223       9.527 -25.076 -21.257  1.00 89.81           N  
ATOM   3548  H   LEU A 223       9.283 -24.338 -21.902  1.00 89.81           H  
ATOM   3549  CA  LEU A 223       8.777 -26.326 -21.318  1.00 89.81           C  
ATOM   3550  HA  LEU A 223       8.309 -26.514 -20.351  1.00 89.81           H  
ATOM   3551  C   LEU A 223       9.716 -27.502 -21.607  1.00 89.81           C  
ATOM   3552  CB  LEU A 223       7.696 -26.194 -22.405  1.00 89.81           C  
ATOM   3553  HB2 LEU A 223       7.400 -27.191 -22.731  1.00 89.81           H  
ATOM   3554  HB3 LEU A 223       8.120 -25.684 -23.269  1.00 89.81           H  
ATOM   3555  O   LEU A 223       9.687 -28.512 -20.899  1.00 89.81           O  
ATOM   3556  CG  LEU A 223       6.440 -25.442 -21.940  1.00 89.81           C  
ATOM   3557  HG  LEU A 223       6.712 -24.590 -21.317  1.00 89.81           H  
ATOM   3558  CD1 LEU A 223       5.620 -24.956 -23.133  1.00 89.81           C  
ATOM   3559 HD11 LEU A 223       4.750 -24.400 -22.782  1.00 89.81           H  
ATOM   3560 HD12 LEU A 223       5.289 -25.794 -23.745  1.00 89.81           H  
ATOM   3561 HD13 LEU A 223       6.235 -24.292 -23.740  1.00 89.81           H  
ATOM   3562  CD2 LEU A 223       5.537 -26.395 -21.164  1.00 89.81           C  
ATOM   3563 HD21 LEU A 223       4.672 -25.843 -20.795  1.00 89.81           H  
ATOM   3564 HD22 LEU A 223       6.084 -26.855 -20.341  1.00 89.81           H  
ATOM   3565 HD23 LEU A 223       5.186 -27.188 -21.824  1.00 89.81           H  
ATOM   3566  N   LEU A 224      10.600 -27.346 -22.596  1.00 92.25           N  
ATOM   3567  H   LEU A 224      10.565 -26.495 -23.139  1.00 92.25           H  
ATOM   3568  CA  LEU A 224      11.616 -28.346 -22.924  1.00 92.25           C  
ATOM   3569  HA  LEU A 224      11.123 -29.308 -23.067  1.00 92.25           H  
ATOM   3570  C   LEU A 224      12.624 -28.554 -21.802  1.00 92.25           C  
ATOM   3571  CB  LEU A 224      12.366 -27.928 -24.197  1.00 92.25           C  
ATOM   3572  HB2 LEU A 224      13.436 -28.072 -24.046  1.00 92.25           H  
ATOM   3573  HB3 LEU A 224      12.238 -26.861 -24.378  1.00 92.25           H  
ATOM   3574  O   LEU A 224      12.939 -29.698 -21.467  1.00 92.25           O  
ATOM   3575  CG  LEU A 224      11.927 -28.756 -25.412  1.00 92.25           C  
ATOM   3576  HG  LEU A 224      11.149 -29.469 -25.142  1.00 92.25           H  
ATOM   3577  CD1 LEU A 224      11.362 -27.831 -26.469  1.00 92.25           C  
ATOM   3578 HD11 LEU A 224      12.129 -27.143 -26.824  1.00 92.25           H  
ATOM   3579 HD12 LEU A 224      10.545 -27.267 -26.019  1.00 92.25           H  
ATOM   3580 HD13 LEU A 224      10.972 -28.408 -27.307  1.00 92.25           H  
ATOM   3581  CD2 LEU A 224      13.106 -29.538 -25.971  1.00 92.25           C  
ATOM   3582 HD21 LEU A 224      13.871 -28.855 -26.340  1.00 92.25           H  
ATOM   3583 HD22 LEU A 224      13.533 -30.180 -25.200  1.00 92.25           H  
ATOM   3584 HD23 LEU A 224      12.748 -30.159 -26.793  1.00 92.25           H  
ATOM   3585  N   TYR A 225      13.130 -27.471 -21.218  1.00 90.12           N  
ATOM   3586  H   TYR A 225      12.878 -26.561 -21.578  1.00 90.12           H  
ATOM   3587  CA  TYR A 225      14.069 -27.548 -20.106  1.00 90.12           C  
ATOM   3588  HA  TYR A 225      14.941 -28.125 -20.413  1.00 90.12           H  
ATOM   3589  C   TYR A 225      13.444 -28.268 -18.907  1.00 90.12           C  
ATOM   3590  CB  TYR A 225      14.533 -26.140 -19.742  1.00 90.12           C  
ATOM   3591  HB2 TYR A 225      15.090 -25.723 -20.582  1.00 90.12           H  
ATOM   3592  HB3 TYR A 225      13.662 -25.505 -19.578  1.00 90.12           H  
ATOM   3593  O   TYR A 225      14.042 -29.202 -18.375  1.00 90.12           O  
ATOM   3594  CG  TYR A 225      15.403 -26.116 -18.505  1.00 90.12           C  
ATOM   3595  CD1 TYR A 225      14.870 -25.645 -17.290  1.00 90.12           C  
ATOM   3596  HD1 TYR A 225      13.847 -25.301 -17.245  1.00 90.12           H  
ATOM   3597  CD2 TYR A 225      16.731 -26.581 -18.564  1.00 90.12           C  
ATOM   3598  HD2 TYR A 225      17.133 -26.948 -19.498  1.00 90.12           H  
ATOM   3599  CE1 TYR A 225      15.677 -25.589 -16.143  1.00 90.12           C  
ATOM   3600  HE1 TYR A 225      15.269 -25.199 -15.222  1.00 90.12           H  
ATOM   3601  CE2 TYR A 225      17.539 -26.546 -17.412  1.00 90.12           C  
ATOM   3602  HE2 TYR A 225      18.562 -26.891 -17.446  1.00 90.12           H  
ATOM   3603  OH  TYR A 225      17.782 -25.977 -15.090  1.00 90.12           O  
ATOM   3604  HH  TYR A 225      17.329 -25.502 -14.390  1.00 90.12           H  
ATOM   3605  CZ  TYR A 225      17.013 -26.036 -16.205  1.00 90.12           C  
ATOM   3606  N   ALA A 226      12.212 -27.915 -18.536  1.00 88.00           N  
ATOM   3607  H   ALA A 226      11.762 -27.159 -19.032  1.00 88.00           H  
ATOM   3608  CA  ALA A 226      11.464 -28.541 -17.452  1.00 88.00           C  
ATOM   3609  HA  ALA A 226      12.036 -28.430 -16.531  1.00 88.00           H  
ATOM   3610  C   ALA A 226      11.275 -30.037 -17.656  1.00 88.00           C  
ATOM   3611  CB  ALA A 226      10.099 -27.845 -17.337  1.00 88.00           C  
ATOM   3612  HB1 ALA A 226       9.510 -28.017 -18.238  1.00 88.00           H  
ATOM   3613  HB2 ALA A 226      10.232 -26.769 -17.224  1.00 88.00           H  
ATOM   3614  HB3 ALA A 226       9.549 -28.232 -16.479  1.00 88.00           H  
ATOM   3615  O   ALA A 226      11.549 -30.838 -16.757  1.00 88.00           O  
ATOM   3616  N   GLN A 227      10.858 -30.413 -18.861  1.00 92.12           N  
ATOM   3617  H   GLN A 227      10.633 -29.699 -19.540  1.00 92.12           H  
ATOM   3618  CA  GLN A 227      10.716 -31.805 -19.244  1.00 92.12           C  
ATOM   3619  HA  GLN A 227      10.045 -32.295 -18.539  1.00 92.12           H  
ATOM   3620  C   GLN A 227      12.055 -32.545 -19.165  1.00 92.12           C  
ATOM   3621  CB  GLN A 227      10.094 -31.851 -20.644  1.00 92.12           C  
ATOM   3622  HB2 GLN A 227       9.171 -31.272 -20.649  1.00 92.12           H  
ATOM   3623  HB3 GLN A 227      10.782 -31.419 -21.370  1.00 92.12           H  
ATOM   3624  O   GLN A 227      12.125 -33.615 -18.569  1.00 92.12           O  
ATOM   3625  CG  GLN A 227       9.773 -33.291 -21.038  1.00 92.12           C  
ATOM   3626  HG2 GLN A 227      10.677 -33.895 -20.964  1.00 92.12           H  
ATOM   3627  HG3 GLN A 227       9.037 -33.704 -20.348  1.00 92.12           H  
ATOM   3628  CD  GLN A 227       9.233 -33.403 -22.453  1.00 92.12           C  
ATOM   3629  NE2 GLN A 227       9.750 -34.346 -23.208  1.00 92.12           N  
ATOM   3630 HE21 GLN A 227      10.505 -34.903 -22.834  1.00 92.12           H  
ATOM   3631 HE22 GLN A 227       9.403 -34.418 -24.154  1.00 92.12           H  
ATOM   3632  OE1 GLN A 227       8.329 -32.707 -22.897  1.00 92.12           O  
ATOM   3633  N   THR A 228      13.126 -31.958 -19.697  1.00 93.75           N  
ATOM   3634  H   THR A 228      13.002 -31.066 -20.154  1.00 93.75           H  
ATOM   3635  CA  THR A 228      14.450 -32.593 -19.748  1.00 93.75           C  
ATOM   3636  HA  THR A 228      14.345 -33.582 -20.196  1.00 93.75           H  
ATOM   3637  C   THR A 228      15.050 -32.779 -18.358  1.00 93.75           C  
ATOM   3638  CB  THR A 228      15.399 -31.772 -20.625  1.00 93.75           C  
ATOM   3639  HB  THR A 228      15.560 -30.789 -20.183  1.00 93.75           H  
ATOM   3640  O   THR A 228      15.597 -33.841 -18.063  1.00 93.75           O  
ATOM   3641  CG2 THR A 228      16.743 -32.461 -20.838  1.00 93.75           C  
ATOM   3642 HG21 THR A 228      16.593 -33.423 -21.328  1.00 93.75           H  
ATOM   3643 HG22 THR A 228      17.256 -32.616 -19.888  1.00 93.75           H  
ATOM   3644 HG23 THR A 228      17.363 -31.824 -21.470  1.00 93.75           H  
ATOM   3645  OG1 THR A 228      14.836 -31.621 -21.905  1.00 93.75           O  
ATOM   3646  HG1 THR A 228      14.165 -30.936 -21.854  1.00 93.75           H  
ATOM   3647  N   VAL A 229      14.919 -31.783 -17.477  1.00 90.81           N  
ATOM   3648  H   VAL A 229      14.469 -30.930 -17.776  1.00 90.81           H  
ATOM   3649  CA  VAL A 229      15.351 -31.894 -16.076  1.00 90.81           C  
ATOM   3650  HA  VAL A 229      16.405 -32.173 -16.055  1.00 90.81           H  
ATOM   3651  C   VAL A 229      14.587 -33.008 -15.366  1.00 90.81           C  
ATOM   3652  CB  VAL A 229      15.193 -30.551 -15.339  1.00 90.81           C  
ATOM   3653  HB  VAL A 229      14.184 -30.169 -15.491  1.00 90.81           H  
ATOM   3654  O   VAL A 229      15.214 -33.862 -14.744  1.00 90.81           O  
ATOM   3655  CG1 VAL A 229      15.444 -30.672 -13.830  1.00 90.81           C  
ATOM   3656 HG11 VAL A 229      16.410 -31.143 -13.644  1.00 90.81           H  
ATOM   3657 HG12 VAL A 229      15.419 -29.688 -13.362  1.00 90.81           H  
ATOM   3658 HG13 VAL A 229      14.668 -31.278 -13.362  1.00 90.81           H  
ATOM   3659  CG2 VAL A 229      16.200 -29.531 -15.884  1.00 90.81           C  
ATOM   3660 HG21 VAL A 229      17.216 -29.897 -15.738  1.00 90.81           H  
ATOM   3661 HG22 VAL A 229      16.048 -29.366 -16.950  1.00 90.81           H  
ATOM   3662 HG23 VAL A 229      16.065 -28.576 -15.376  1.00 90.81           H  
ATOM   3663  N   SER A 230      13.260 -33.059 -15.518  1.00 89.62           N  
ATOM   3664  H   SER A 230      12.800 -32.342 -16.061  1.00 89.62           H  
ATOM   3665  CA  SER A 230      12.444 -34.117 -14.913  1.00 89.62           C  
ATOM   3666  HA  SER A 230      12.622 -34.113 -13.838  1.00 89.62           H  
ATOM   3667  C   SER A 230      12.811 -35.508 -15.444  1.00 89.62           C  
ATOM   3668  CB  SER A 230      10.962 -33.836 -15.168  1.00 89.62           C  
ATOM   3669  HB2 SER A 230      10.724 -32.823 -14.846  1.00 89.62           H  
ATOM   3670  HB3 SER A 230      10.743 -33.931 -16.232  1.00 89.62           H  
ATOM   3671  O   SER A 230      12.930 -36.458 -14.670  1.00 89.62           O  
ATOM   3672  OG  SER A 230      10.177 -34.755 -14.434  1.00 89.62           O  
ATOM   3673  HG  SER A 230      10.394 -34.634 -13.506  1.00 89.62           H  
ATOM   3674  N   ASP A 231      13.051 -35.635 -16.750  1.00 92.50           N  
ATOM   3675  H   ASP A 231      12.885 -34.840 -17.350  1.00 92.50           H  
ATOM   3676  CA  ASP A 231      13.448 -36.896 -17.376  1.00 92.50           C  
ATOM   3677  HA  ASP A 231      12.735 -37.670 -17.089  1.00 92.50           H  
ATOM   3678  C   ASP A 231      14.846 -37.356 -16.900  1.00 92.50           C  
ATOM   3679  CB  ASP A 231      13.402 -36.753 -18.908  1.00 92.50           C  
ATOM   3680  HB2 ASP A 231      13.817 -37.665 -19.336  1.00 92.50           H  
ATOM   3681  HB3 ASP A 231      14.041 -35.922 -19.208  1.00 92.50           H  
ATOM   3682  O   ASP A 231      15.074 -38.555 -16.725  1.00 92.50           O  
ATOM   3683  CG  ASP A 231      12.011 -36.573 -19.544  1.00 92.50           C  
ATOM   3684  OD1 ASP A 231      10.954 -36.794 -18.906  1.00 92.50           O  
ATOM   3685  OD2 ASP A 231      11.953 -36.310 -20.767  1.00 92.50           O  
ATOM   3686  N   ILE A 232      15.778 -36.432 -16.630  1.00 92.25           N  
ATOM   3687  H   ILE A 232      15.553 -35.465 -16.818  1.00 92.25           H  
ATOM   3688  CA  ILE A 232      17.087 -36.746 -16.025  1.00 92.25           C  
ATOM   3689  HA  ILE A 232      17.524 -37.592 -16.556  1.00 92.25           H  
ATOM   3690  C   ILE A 232      16.923 -37.187 -14.567  1.00 92.25           C  
ATOM   3691  CB  ILE A 232      18.061 -35.548 -16.153  1.00 92.25           C  
ATOM   3692  HB  ILE A 232      17.543 -34.642 -15.838  1.00 92.25           H  
ATOM   3693  O   ILE A 232      17.476 -38.214 -14.173  1.00 92.25           O  
ATOM   3694  CG1 ILE A 232      18.505 -35.383 -17.622  1.00 92.25           C  
ATOM   3695 HG12 ILE A 232      19.218 -36.166 -17.880  1.00 92.25           H  
ATOM   3696 HG13 ILE A 232      17.636 -35.500 -18.269  1.00 92.25           H  
ATOM   3697  CG2 ILE A 232      19.305 -35.729 -15.257  1.00 92.25           C  
ATOM   3698 HG21 ILE A 232      19.020 -35.669 -14.206  1.00 92.25           H  
ATOM   3699 HG22 ILE A 232      20.036 -34.941 -15.440  1.00 92.25           H  
ATOM   3700 HG23 ILE A 232      19.760 -36.702 -15.444  1.00 92.25           H  
ATOM   3701  CD1 ILE A 232      19.119 -34.016 -17.943  1.00 92.25           C  
ATOM   3702 HD11 ILE A 232      20.010 -33.832 -17.343  1.00 92.25           H  
ATOM   3703 HD12 ILE A 232      19.392 -33.983 -18.998  1.00 92.25           H  
ATOM   3704 HD13 ILE A 232      18.381 -33.238 -17.747  1.00 92.25           H  
ATOM   3705  N   GLU A 233      16.154 -36.451 -13.763  1.00 89.06           N  
ATOM   3706  H   GLU A 233      15.726 -35.615 -14.135  1.00 89.06           H  
ATOM   3707  CA  GLU A 233      15.947 -36.756 -12.339  1.00 89.06           C  
ATOM   3708  HA  GLU A 233      16.917 -36.852 -11.850  1.00 89.06           H  
ATOM   3709  C   GLU A 233      15.225 -38.097 -12.131  1.00 89.06           C  
ATOM   3710  CB  GLU A 233      15.179 -35.606 -11.667  1.00 89.06           C  
ATOM   3711  HB2 GLU A 233      14.303 -35.362 -12.268  1.00 89.06           H  
ATOM   3712  HB3 GLU A 233      14.845 -35.936 -10.684  1.00 89.06           H  
ATOM   3713  O   GLU A 233      15.542 -38.838 -11.202  1.00 89.06           O  
ATOM   3714  CG  GLU A 233      16.062 -34.356 -11.480  1.00 89.06           C  
ATOM   3715  HG2 GLU A 233      16.446 -34.030 -12.447  1.00 89.06           H  
ATOM   3716  HG3 GLU A 233      16.921 -34.637 -10.871  1.00 89.06           H  
ATOM   3717  CD  GLU A 233      15.339 -33.175 -10.806  1.00 89.06           C  
ATOM   3718  OE1 GLU A 233      16.057 -32.260 -10.324  1.00 89.06           O  
ATOM   3719  OE2 GLU A 233      14.089 -33.188 -10.756  1.00 89.06           O  
ATOM   3720  N   ARG A 234      14.319 -38.463 -13.046  1.00 86.88           N  
ATOM   3721  H   ARG A 234      14.074 -37.778 -13.746  1.00 86.88           H  
ATOM   3722  CA  ARG A 234      13.644 -39.773 -13.078  1.00 86.88           C  
ATOM   3723  HA  ARG A 234      13.445 -40.087 -12.053  1.00 86.88           H  
ATOM   3724  C   ARG A 234      14.501 -40.888 -13.693  1.00 86.88           C  
ATOM   3725  CB  ARG A 234      12.307 -39.620 -13.819  1.00 86.88           C  
ATOM   3726  HB2 ARG A 234      11.855 -40.602 -13.956  1.00 86.88           H  
ATOM   3727  HB3 ARG A 234      12.491 -39.187 -14.802  1.00 86.88           H  
ATOM   3728  O   ARG A 234      14.062 -42.038 -13.755  1.00 86.88           O  
ATOM   3729  CG  ARG A 234      11.312 -38.747 -13.040  1.00 86.88           C  
ATOM   3730  HG2 ARG A 234      11.002 -39.280 -12.142  1.00 86.88           H  
ATOM   3731  HG3 ARG A 234      11.773 -37.805 -12.743  1.00 86.88           H  
ATOM   3732  CD  ARG A 234      10.088 -38.443 -13.906  1.00 86.88           C  
ATOM   3733  HD2 ARG A 234      10.411 -37.826 -14.744  1.00 86.88           H  
ATOM   3734  HD3 ARG A 234       9.680 -39.377 -14.293  1.00 86.88           H  
ATOM   3735  NE  ARG A 234       9.053 -37.741 -13.127  1.00 86.88           N  
ATOM   3736  HE  ARG A 234       9.188 -37.683 -12.128  1.00 86.88           H  
ATOM   3737  NH1 ARG A 234       7.767 -37.023 -14.883  1.00 86.88           N  
ATOM   3738 HH11 ARG A 234       8.503 -37.350 -15.493  1.00 86.88           H  
ATOM   3739 HH12 ARG A 234       7.255 -36.201 -15.167  1.00 86.88           H  
ATOM   3740  NH2 ARG A 234       7.153 -36.544 -12.800  1.00 86.88           N  
ATOM   3741 HH21 ARG A 234       7.197 -36.703 -11.804  1.00 86.88           H  
ATOM   3742 HH22 ARG A 234       6.310 -36.121 -13.163  1.00 86.88           H  
ATOM   3743  CZ  ARG A 234       8.002 -37.106 -13.607  1.00 86.88           C  
ATOM   3744  N   GLY A 235      15.699 -40.573 -14.189  1.00 88.19           N  
ATOM   3745  H   GLY A 235      16.014 -39.618 -14.090  1.00 88.19           H  
ATOM   3746  CA  GLY A 235      16.605 -41.523 -14.838  1.00 88.19           C  
ATOM   3747  HA2 GLY A 235      16.796 -42.359 -14.165  1.00 88.19           H  
ATOM   3748  HA3 GLY A 235      17.546 -41.011 -15.039  1.00 88.19           H  
ATOM   3749  C   GLY A 235      16.082 -42.073 -16.169  1.00 88.19           C  
ATOM   3750  O   GLY A 235      16.423 -43.194 -16.548  1.00 88.19           O  
ATOM   3751  N   TRP A 236      15.206 -41.341 -16.855  1.00 89.00           N  
ATOM   3752  H   TRP A 236      14.990 -40.416 -16.509  1.00 89.00           H  
ATOM   3753  CA  TRP A 236      14.758 -41.666 -18.213  1.00 89.00           C  
ATOM   3754  HA  TRP A 236      14.536 -42.730 -18.297  1.00 89.00           H  
ATOM   3755  C   TRP A 236      15.854 -41.351 -19.223  1.00 89.00           C  
ATOM   3756  CB  TRP A 236      13.500 -40.869 -18.556  1.00 89.00           C  
ATOM   3757  HB2 TRP A 236      13.287 -41.028 -19.613  1.00 89.00           H  
ATOM   3758  HB3 TRP A 236      13.694 -39.804 -18.432  1.00 89.00           H  
ATOM   3759  O   TRP A 236      16.103 -42.146 -20.123  1.00 89.00           O  
ATOM   3760  CG  TRP A 236      12.254 -41.207 -17.805  1.00 89.00           C  
ATOM   3761  CD1 TRP A 236      12.148 -41.843 -16.613  1.00 89.00           C  
ATOM   3762  HD1 TRP A 236      12.972 -42.178 -16.002  1.00 89.00           H  
ATOM   3763  CD2 TRP A 236      10.891 -40.943 -18.238  1.00 89.00           C  
ATOM   3764  CE2 TRP A 236      10.000 -41.515 -17.282  1.00 89.00           C  
ATOM   3765  CE3 TRP A 236      10.328 -40.325 -19.375  1.00 89.00           C  
ATOM   3766  HE3 TRP A 236      10.977 -39.856 -20.099  1.00 89.00           H  
ATOM   3767  NE1 TRP A 236      10.818 -42.020 -16.298  1.00 89.00           N  
ATOM   3768  HE1 TRP A 236      10.497 -42.482 -15.459  1.00 89.00           H  
ATOM   3769  CH2 TRP A 236       8.100 -40.976 -18.649  1.00 89.00           C  
ATOM   3770  HH2 TRP A 236       7.047 -41.081 -18.865  1.00 89.00           H  
ATOM   3771  CZ2 TRP A 236       8.617 -41.534 -17.472  1.00 89.00           C  
ATOM   3772  HZ2 TRP A 236       7.965 -42.024 -16.765  1.00 89.00           H  
ATOM   3773  CZ3 TRP A 236       8.938 -40.339 -19.578  1.00 89.00           C  
ATOM   3774  HZ3 TRP A 236       8.517 -39.888 -20.465  1.00 89.00           H  
ATOM   3775  N   ILE A 237      16.542 -40.228 -19.016  1.00 91.81           N  
ATOM   3776  H   ILE A 237      16.264 -39.639 -18.243  1.00 91.81           H  
ATOM   3777  CA  ILE A 237      17.765 -39.885 -19.734  1.00 91.81           C  
ATOM   3778  HA  ILE A 237      17.747 -40.368 -20.711  1.00 91.81           H  
ATOM   3779  C   ILE A 237      18.943 -40.449 -18.945  1.00 91.81           C  
ATOM   3780  CB  ILE A 237      17.868 -38.367 -19.973  1.00 91.81           C  
ATOM   3781  HB  ILE A 237      17.887 -37.862 -19.007  1.00 91.81           H  
ATOM   3782  O   ILE A 237      19.091 -40.200 -17.746  1.00 91.81           O  
ATOM   3783  CG1 ILE A 237      16.631 -37.892 -20.767  1.00 91.81           C  
ATOM   3784 HG12 ILE A 237      16.601 -38.419 -21.721  1.00 91.81           H  
ATOM   3785 HG13 ILE A 237      15.728 -38.158 -20.219  1.00 91.81           H  
ATOM   3786  CG2 ILE A 237      19.166 -38.039 -20.736  1.00 91.81           C  
ATOM   3787 HG21 ILE A 237      20.040 -38.408 -20.199  1.00 91.81           H  
ATOM   3788 HG22 ILE A 237      19.141 -38.491 -21.727  1.00 91.81           H  
ATOM   3789 HG23 ILE A 237      19.279 -36.960 -20.839  1.00 91.81           H  
ATOM   3790  CD1 ILE A 237      16.555 -36.387 -21.034  1.00 91.81           C  
ATOM   3791 HD11 ILE A 237      17.405 -36.064 -21.635  1.00 91.81           H  
ATOM   3792 HD12 ILE A 237      16.537 -35.834 -20.094  1.00 91.81           H  
ATOM   3793 HD13 ILE A 237      15.637 -36.165 -21.579  1.00 91.81           H  
ATOM   3794  N   LEU A 238      19.787 -41.224 -19.619  1.00 89.50           N  
ATOM   3795  H   LEU A 238      19.658 -41.320 -20.616  1.00 89.50           H  
ATOM   3796  CA  LEU A 238      20.945 -41.848 -18.996  1.00 89.50           C  
ATOM   3797  HA  LEU A 238      20.709 -42.075 -17.956  1.00 89.50           H  
ATOM   3798  C   LEU A 238      22.121 -40.881 -19.012  1.00 89.50           C  
ATOM   3799  CB  LEU A 238      21.285 -43.157 -19.711  1.00 89.50           C  
ATOM   3800  HB2 LEU A 238      21.462 -42.929 -20.762  1.00 89.50           H  
ATOM   3801  HB3 LEU A 238      22.210 -43.552 -19.290  1.00 89.50           H  
ATOM   3802  O   LEU A 238      22.638 -40.517 -20.068  1.00 89.50           O  
ATOM   3803  CG  LEU A 238      20.196 -44.236 -19.622  1.00 89.50           C  
ATOM   3804  HG  LEU A 238      19.254 -43.859 -20.022  1.00 89.50           H  
ATOM   3805  CD1 LEU A 238      20.652 -45.411 -20.482  1.00 89.50           C  
ATOM   3806 HD11 LEU A 238      20.651 -45.112 -21.530  1.00 89.50           H  
ATOM   3807 HD12 LEU A 238      19.950 -46.237 -20.365  1.00 89.50           H  
ATOM   3808 HD13 LEU A 238      21.646 -45.745 -20.183  1.00 89.50           H  
ATOM   3809  CD2 LEU A 238      19.972 -44.732 -18.190  1.00 89.50           C  
ATOM   3810 HD21 LEU A 238      20.911 -45.072 -17.753  1.00 89.50           H  
ATOM   3811 HD22 LEU A 238      19.252 -45.550 -18.198  1.00 89.50           H  
ATOM   3812 HD23 LEU A 238      19.550 -43.928 -17.586  1.00 89.50           H  
ATOM   3813  N   VAL A 239      22.565 -40.505 -17.817  1.00 91.44           N  
ATOM   3814  H   VAL A 239      22.057 -40.817 -17.001  1.00 91.44           H  
ATOM   3815  CA  VAL A 239      23.629 -39.525 -17.624  1.00 91.44           C  
ATOM   3816  HA  VAL A 239      23.991 -39.196 -18.599  1.00 91.44           H  
ATOM   3817  C   VAL A 239      24.792 -40.171 -16.879  1.00 91.44           C  
ATOM   3818  CB  VAL A 239      23.098 -38.281 -16.888  1.00 91.44           C  
ATOM   3819  HB  VAL A 239      23.001 -38.499 -15.824  1.00 91.44           H  
ATOM   3820  O   VAL A 239      24.616 -40.780 -15.823  1.00 91.44           O  
ATOM   3821  CG1 VAL A 239      24.078 -37.130 -17.063  1.00 91.44           C  
ATOM   3822 HG11 VAL A 239      23.744 -36.287 -16.457  1.00 91.44           H  
ATOM   3823 HG12 VAL A 239      24.128 -36.842 -18.113  1.00 91.44           H  
ATOM   3824 HG13 VAL A 239      25.065 -37.433 -16.712  1.00 91.44           H  
ATOM   3825  CG2 VAL A 239      21.734 -37.809 -17.408  1.00 91.44           C  
ATOM   3826 HG21 VAL A 239      21.712 -37.839 -18.498  1.00 91.44           H  
ATOM   3827 HG22 VAL A 239      20.948 -38.461 -17.028  1.00 91.44           H  
ATOM   3828 HG23 VAL A 239      21.525 -36.794 -17.070  1.00 91.44           H  
ATOM   3829  N   THR A 240      26.004 -40.046 -17.415  1.00 91.00           N  
ATOM   3830  H   THR A 240      26.091 -39.574 -18.303  1.00 91.00           H  
ATOM   3831  CA  THR A 240      27.223 -40.450 -16.695  1.00 91.00           C  
ATOM   3832  HA  THR A 240      27.048 -41.430 -16.251  1.00 91.00           H  
ATOM   3833  C   THR A 240      27.540 -39.474 -15.557  1.00 91.00           C  
ATOM   3834  CB  THR A 240      28.432 -40.568 -17.631  1.00 91.00           C  
ATOM   3835  HB  THR A 240      29.293 -40.890 -17.044  1.00 91.00           H  
ATOM   3836  O   THR A 240      27.034 -38.355 -15.515  1.00 91.00           O  
ATOM   3837  CG2 THR A 240      28.222 -41.576 -18.759  1.00 91.00           C  
ATOM   3838 HG21 THR A 240      27.370 -41.300 -19.380  1.00 91.00           H  
ATOM   3839 HG22 THR A 240      28.044 -42.566 -18.338  1.00 91.00           H  
ATOM   3840 HG23 THR A 240      29.116 -41.614 -19.383  1.00 91.00           H  
ATOM   3841  OG1 THR A 240      28.727 -39.319 -18.193  1.00 91.00           O  
ATOM   3842  HG1 THR A 240      28.085 -39.196 -18.896  1.00 91.00           H  
ATOM   3843  N   LYS A 241      28.427 -39.853 -14.626  1.00 91.25           N  
ATOM   3844  H   LYS A 241      28.823 -40.780 -14.689  1.00 91.25           H  
ATOM   3845  CA  LYS A 241      28.840 -38.962 -13.521  1.00 91.25           C  
ATOM   3846  HA  LYS A 241      27.959 -38.688 -12.940  1.00 91.25           H  
ATOM   3847  C   LYS A 241      29.432 -37.636 -14.012  1.00 91.25           C  
ATOM   3848  CB  LYS A 241      29.851 -39.674 -12.611  1.00 91.25           C  
ATOM   3849  HB2 LYS A 241      30.642 -40.114 -13.218  1.00 91.25           H  
ATOM   3850  HB3 LYS A 241      30.303 -38.933 -11.952  1.00 91.25           H  
ATOM   3851  O   LYS A 241      29.161 -36.594 -13.419  1.00 91.25           O  
ATOM   3852  CG  LYS A 241      29.194 -40.754 -11.740  1.00 91.25           C  
ATOM   3853  HG2 LYS A 241      28.421 -40.293 -11.125  1.00 91.25           H  
ATOM   3854  HG3 LYS A 241      28.736 -41.513 -12.375  1.00 91.25           H  
ATOM   3855  CD  LYS A 241      30.239 -41.415 -10.830  1.00 91.25           C  
ATOM   3856  HD2 LYS A 241      30.981 -41.917 -11.451  1.00 91.25           H  
ATOM   3857  HD3 LYS A 241      30.733 -40.648 -10.234  1.00 91.25           H  
ATOM   3858  CE  LYS A 241      29.564 -42.431  -9.901  1.00 91.25           C  
ATOM   3859  HE2 LYS A 241      29.019 -43.152 -10.510  1.00 91.25           H  
ATOM   3860  HE3 LYS A 241      28.837 -41.905  -9.282  1.00 91.25           H  
ATOM   3861  NZ  LYS A 241      30.555 -43.132  -9.045  1.00 91.25           N  
ATOM   3862  HZ1 LYS A 241      31.076 -42.472  -8.486  1.00 91.25           H  
ATOM   3863  HZ2 LYS A 241      30.089 -43.778  -8.423  1.00 91.25           H  
ATOM   3864  HZ3 LYS A 241      31.206 -43.657  -9.613  1.00 91.25           H  
ATOM   3865  N   GLU A 242      30.212 -37.682 -15.089  1.00 91.19           N  
ATOM   3866  H   GLU A 242      30.379 -38.569 -15.542  1.00 91.19           H  
ATOM   3867  CA  GLU A 242      30.854 -36.492 -15.652  1.00 91.19           C  
ATOM   3868  HA  GLU A 242      31.269 -35.909 -14.830  1.00 91.19           H  
ATOM   3869  C   GLU A 242      29.836 -35.596 -16.365  1.00 91.19           C  
ATOM   3870  CB  GLU A 242      31.999 -36.927 -16.582  1.00 91.19           C  
ATOM   3871  HB2 GLU A 242      32.529 -37.767 -16.133  1.00 91.19           H  
ATOM   3872  HB3 GLU A 242      31.586 -37.268 -17.532  1.00 91.19           H  
ATOM   3873  O   GLU A 242      29.764 -34.399 -16.091  1.00 91.19           O  
ATOM   3874  CG  GLU A 242      33.009 -35.799 -16.845  1.00 91.19           C  
ATOM   3875  HG2 GLU A 242      32.493 -34.981 -17.345  1.00 91.19           H  
ATOM   3876  HG3 GLU A 242      33.774 -36.176 -17.524  1.00 91.19           H  
ATOM   3877  CD  GLU A 242      33.688 -35.282 -15.560  1.00 91.19           C  
ATOM   3878  OE1 GLU A 242      34.146 -34.122 -15.572  1.00 91.19           O  
ATOM   3879  OE2 GLU A 242      33.693 -36.010 -14.535  1.00 91.19           O  
ATOM   3880  N   GLN A 243      28.959 -36.188 -17.182  1.00 90.75           N  
ATOM   3881  H   GLN A 243      29.048 -37.177 -17.367  1.00 90.75           H  
ATOM   3882  CA  GLN A 243      27.851 -35.461 -17.810  1.00 90.75           C  
ATOM   3883  HA  GLN A 243      28.245 -34.642 -18.411  1.00 90.75           H  
ATOM   3884  C   GLN A 243      26.908 -34.858 -16.762  1.00 90.75           C  
ATOM   3885  CB  GLN A 243      27.067 -36.411 -18.717  1.00 90.75           C  
ATOM   3886  HB2 GLN A 243      26.837 -37.309 -18.144  1.00 90.75           H  
ATOM   3887  HB3 GLN A 243      26.128 -35.937 -19.005  1.00 90.75           H  
ATOM   3888  O   GLN A 243      26.441 -33.737 -16.932  1.00 90.75           O  
ATOM   3889  CG  GLN A 243      27.822 -36.779 -20.003  1.00 90.75           C  
ATOM   3890  HG2 GLN A 243      27.793 -35.929 -20.684  1.00 90.75           H  
ATOM   3891  HG3 GLN A 243      28.867 -36.997 -19.782  1.00 90.75           H  
ATOM   3892  CD  GLN A 243      27.220 -38.002 -20.685  1.00 90.75           C  
ATOM   3893  NE2 GLN A 243      27.347 -38.130 -21.985  1.00 90.75           N  
ATOM   3894 HE21 GLN A 243      27.731 -37.378 -22.539  1.00 90.75           H  
ATOM   3895 HE22 GLN A 243      26.881 -38.912 -22.422  1.00 90.75           H  
ATOM   3896  OE1 GLN A 243      26.683 -38.896 -20.042  1.00 90.75           O  
ATOM   3897  N   HIS A 244      26.663 -35.547 -15.643  1.00 92.00           N  
ATOM   3898  H   HIS A 244      27.011 -36.492 -15.567  1.00 92.00           H  
ATOM   3899  CA  HIS A 244      25.813 -35.018 -14.581  1.00 92.00           C  
ATOM   3900  HA  HIS A 244      24.872 -34.705 -15.034  1.00 92.00           H  
ATOM   3901  C   HIS A 244      26.440 -33.779 -13.928  1.00 92.00           C  
ATOM   3902  CB  HIS A 244      25.499 -36.112 -13.551  1.00 92.00           C  
ATOM   3903  HB2 HIS A 244      25.085 -36.976 -14.070  1.00 92.00           H  
ATOM   3904  HB3 HIS A 244      26.421 -36.420 -13.056  1.00 92.00           H  
ATOM   3905  O   HIS A 244      25.728 -32.809 -13.667  1.00 92.00           O  
ATOM   3906  CG  HIS A 244      24.501 -35.679 -12.501  1.00 92.00           C  
ATOM   3907  CD2 HIS A 244      24.100 -36.399 -11.408  1.00 92.00           C  
ATOM   3908  HD2 HIS A 244      24.440 -37.388 -11.141  1.00 92.00           H  
ATOM   3909  ND1 HIS A 244      23.801 -34.491 -12.469  1.00 92.00           N  
ATOM   3910  HD1 HIS A 244      23.901 -33.725 -13.119  1.00 92.00           H  
ATOM   3911  CE1 HIS A 244      22.999 -34.497 -11.395  1.00 92.00           C  
ATOM   3912  HE1 HIS A 244      22.315 -33.706 -11.127  1.00 92.00           H  
ATOM   3913  NE2 HIS A 244      23.175 -35.628 -10.695  1.00 92.00           N  
ATOM   3914  N   ARG A 245      27.762 -33.762 -13.711  1.00 92.94           N  
ATOM   3915  H   ARG A 245      28.300 -34.575 -13.975  1.00 92.94           H  
ATOM   3916  CA  ARG A 245      28.474 -32.558 -13.246  1.00 92.94           C  
ATOM   3917  HA  ARG A 245      28.015 -32.194 -12.326  1.00 92.94           H  
ATOM   3918  C   ARG A 245      28.361 -31.404 -14.235  1.00 92.94           C  
ATOM   3919  CB  ARG A 245      29.957 -32.862 -13.006  1.00 92.94           C  
ATOM   3920  HB2 ARG A 245      30.307 -33.622 -13.704  1.00 92.94           H  
ATOM   3921  HB3 ARG A 245      30.535 -31.956 -13.185  1.00 92.94           H  
ATOM   3922  O   ARG A 245      28.085 -30.286 -13.807  1.00 92.94           O  
ATOM   3923  CG  ARG A 245      30.229 -33.310 -11.572  1.00 92.94           C  
ATOM   3924  HG2 ARG A 245      29.709 -34.246 -11.370  1.00 92.94           H  
ATOM   3925  HG3 ARG A 245      29.894 -32.540 -10.877  1.00 92.94           H  
ATOM   3926  CD  ARG A 245      31.738 -33.510 -11.431  1.00 92.94           C  
ATOM   3927  HD2 ARG A 245      32.250 -32.594 -11.728  1.00 92.94           H  
ATOM   3928  HD3 ARG A 245      32.041 -34.304 -12.114  1.00 92.94           H  
ATOM   3929  NE  ARG A 245      32.121 -33.850 -10.050  1.00 92.94           N  
ATOM   3930  HE  ARG A 245      31.456 -33.630  -9.322  1.00 92.94           H  
ATOM   3931  NH1 ARG A 245      34.213 -34.629 -10.581  1.00 92.94           N  
ATOM   3932 HH11 ARG A 245      35.124 -34.983 -10.325  1.00 92.94           H  
ATOM   3933 HH12 ARG A 245      34.011 -34.509 -11.563  1.00 92.94           H  
ATOM   3934  NH2 ARG A 245      33.564 -34.557  -8.441  1.00 92.94           N  
ATOM   3935 HH21 ARG A 245      32.900 -34.292  -7.728  1.00 92.94           H  
ATOM   3936 HH22 ARG A 245      34.485 -34.885  -8.187  1.00 92.94           H  
ATOM   3937  CZ  ARG A 245      33.294 -34.343  -9.700  1.00 92.94           C  
ATOM   3938  N   GLN A 246      28.548 -31.674 -15.526  1.00 92.25           N  
ATOM   3939  H   GLN A 246      28.804 -32.613 -15.793  1.00 92.25           H  
ATOM   3940  CA  GLN A 246      28.406 -30.657 -16.571  1.00 92.25           C  
ATOM   3941  HA  GLN A 246      29.087 -29.831 -16.363  1.00 92.25           H  
ATOM   3942  C   GLN A 246      26.988 -30.078 -16.590  1.00 92.25           C  
ATOM   3943  CB  GLN A 246      28.762 -31.250 -17.938  1.00 92.25           C  
ATOM   3944  HB2 GLN A 246      28.470 -30.542 -18.713  1.00 92.25           H  
ATOM   3945  HB3 GLN A 246      28.203 -32.173 -18.089  1.00 92.25           H  
ATOM   3946  O   GLN A 246      26.823 -28.866 -16.487  1.00 92.25           O  
ATOM   3947  CG  GLN A 246      30.266 -31.526 -18.085  1.00 92.25           C  
ATOM   3948  HG2 GLN A 246      30.607 -32.189 -17.290  1.00 92.25           H  
ATOM   3949  HG3 GLN A 246      30.809 -30.585 -18.004  1.00 92.25           H  
ATOM   3950  CD  GLN A 246      30.607 -32.171 -19.424  1.00 92.25           C  
ATOM   3951  NE2 GLN A 246      31.874 -32.303 -19.747  1.00 92.25           N  
ATOM   3952 HE21 GLN A 246      32.604 -32.023 -19.109  1.00 92.25           H  
ATOM   3953 HE22 GLN A 246      32.059 -32.712 -20.652  1.00 92.25           H  
ATOM   3954  OE1 GLN A 246      29.758 -32.586 -20.195  1.00 92.25           O  
ATOM   3955  N   LEU A 247      25.967 -30.937 -16.606  1.00 92.00           N  
ATOM   3956  H   LEU A 247      26.172 -31.919 -16.719  1.00 92.00           H  
ATOM   3957  CA  LEU A 247      24.564 -30.527 -16.547  1.00 92.00           C  
ATOM   3958  HA  LEU A 247      24.341 -29.891 -17.404  1.00 92.00           H  
ATOM   3959  C   LEU A 247      24.262 -29.699 -15.295  1.00 92.00           C  
ATOM   3960  CB  LEU A 247      23.680 -31.783 -16.590  1.00 92.00           C  
ATOM   3961  HB2 LEU A 247      24.076 -32.506 -15.878  1.00 92.00           H  
ATOM   3962  HB3 LEU A 247      22.673 -31.526 -16.263  1.00 92.00           H  
ATOM   3963  O   LEU A 247      23.599 -28.675 -15.392  1.00 92.00           O  
ATOM   3964  CG  LEU A 247      23.576 -32.445 -17.975  1.00 92.00           C  
ATOM   3965  HG  LEU A 247      24.576 -32.592 -18.384  1.00 92.00           H  
ATOM   3966  CD1 LEU A 247      22.915 -33.814 -17.808  1.00 92.00           C  
ATOM   3967 HD11 LEU A 247      22.408 -33.901 -16.847  1.00 92.00           H  
ATOM   3968 HD12 LEU A 247      23.694 -34.572 -17.890  1.00 92.00           H  
ATOM   3969 HD13 LEU A 247      22.173 -33.985 -18.588  1.00 92.00           H  
ATOM   3970  CD2 LEU A 247      22.774 -31.627 -18.986  1.00 92.00           C  
ATOM   3971 HD21 LEU A 247      22.831 -32.097 -19.968  1.00 92.00           H  
ATOM   3972 HD22 LEU A 247      21.726 -31.581 -18.690  1.00 92.00           H  
ATOM   3973 HD23 LEU A 247      23.161 -30.612 -19.075  1.00 92.00           H  
ATOM   3974  N   LYS A 248      24.787 -30.087 -14.129  1.00 88.94           N  
ATOM   3975  H   LYS A 248      25.321 -30.944 -14.112  1.00 88.94           H  
ATOM   3976  CA  LYS A 248      24.570 -29.355 -12.874  1.00 88.94           C  
ATOM   3977  HA  LYS A 248      23.499 -29.178 -12.772  1.00 88.94           H  
ATOM   3978  C   LYS A 248      25.231 -27.970 -12.885  1.00 88.94           C  
ATOM   3979  CB  LYS A 248      25.041 -30.233 -11.711  1.00 88.94           C  
ATOM   3980  HB2 LYS A 248      24.746 -31.263 -11.914  1.00 88.94           H  
ATOM   3981  HB3 LYS A 248      26.127 -30.190 -11.623  1.00 88.94           H  
ATOM   3982  O   LYS A 248      24.609 -27.005 -12.463  1.00 88.94           O  
ATOM   3983  CG  LYS A 248      24.382 -29.824 -10.393  1.00 88.94           C  
ATOM   3984  HG2 LYS A 248      23.300 -29.816 -10.521  1.00 88.94           H  
ATOM   3985  HG3 LYS A 248      24.716 -28.827 -10.105  1.00 88.94           H  
ATOM   3986  CD  LYS A 248      24.753 -30.833  -9.301  1.00 88.94           C  
ATOM   3987  HD2 LYS A 248      25.825 -30.775  -9.114  1.00 88.94           H  
ATOM   3988  HD3 LYS A 248      24.490 -31.838  -9.632  1.00 88.94           H  
ATOM   3989  CE  LYS A 248      23.979 -30.491  -8.030  1.00 88.94           C  
ATOM   3990  HE2 LYS A 248      24.259 -29.484  -7.722  1.00 88.94           H  
ATOM   3991  HE3 LYS A 248      22.915 -30.481  -8.267  1.00 88.94           H  
ATOM   3992  NZ  LYS A 248      24.261 -31.468  -6.951  1.00 88.94           N  
ATOM   3993  HZ1 LYS A 248      25.245 -31.440  -6.723  1.00 88.94           H  
ATOM   3994  HZ2 LYS A 248      23.733 -31.225  -6.125  1.00 88.94           H  
ATOM   3995  HZ3 LYS A 248      24.004 -32.398  -7.248  1.00 88.94           H  
ATOM   3996  N   SER A 249      26.435 -27.858 -13.449  1.00 89.44           N  
ATOM   3997  H   SER A 249      26.879 -28.701 -13.782  1.00 89.44           H  
ATOM   3998  CA  SER A 249      27.109 -26.571 -13.689  1.00 89.44           C  
ATOM   3999  HA  SER A 249      27.227 -26.046 -12.741  1.00 89.44           H  
ATOM   4000  C   SER A 249      26.296 -25.670 -14.629  1.00 89.44           C  
ATOM   4001  CB  SER A 249      28.494 -26.850 -14.287  1.00 89.44           C  
ATOM   4002  HB2 SER A 249      28.382 -27.401 -15.221  1.00 89.44           H  
ATOM   4003  HB3 SER A 249      29.060 -27.469 -13.591  1.00 89.44           H  
ATOM   4004  O   SER A 249      26.150 -24.475 -14.374  1.00 89.44           O  
ATOM   4005  OG  SER A 249      29.230 -25.667 -14.549  1.00 89.44           O  
ATOM   4006  HG  SER A 249      29.733 -25.466 -13.756  1.00 89.44           H  
ATOM   4007  N   LEU A 250      25.708 -26.244 -15.684  1.00 86.94           N  
ATOM   4008  H   LEU A 250      25.891 -27.220 -15.871  1.00 86.94           H  
ATOM   4009  CA  LEU A 250      24.828 -25.518 -16.603  1.00 86.94           C  
ATOM   4010  HA  LEU A 250      25.318 -24.590 -16.898  1.00 86.94           H  
ATOM   4011  C   LEU A 250      23.510 -25.101 -15.939  1.00 86.94           C  
ATOM   4012  CB  LEU A 250      24.571 -26.360 -17.865  1.00 86.94           C  
ATOM   4013  HB2 LEU A 250      24.181 -27.332 -17.561  1.00 86.94           H  
ATOM   4014  HB3 LEU A 250      23.805 -25.866 -18.463  1.00 86.94           H  
ATOM   4015  O   LEU A 250      23.034 -24.008 -16.220  1.00 86.94           O  
ATOM   4016  CG  LEU A 250      25.808 -26.574 -18.753  1.00 86.94           C  
ATOM   4017  HG  LEU A 250      26.631 -26.967 -18.156  1.00 86.94           H  
ATOM   4018  CD1 LEU A 250      25.485 -27.589 -19.847  1.00 86.94           C  
ATOM   4019 HD11 LEU A 250      25.110 -28.512 -19.404  1.00 86.94           H  
ATOM   4020 HD12 LEU A 250      24.740 -27.175 -20.526  1.00 86.94           H  
ATOM   4021 HD13 LEU A 250      26.387 -27.811 -20.419  1.00 86.94           H  
ATOM   4022  CD2 LEU A 250      26.276 -25.280 -19.416  1.00 86.94           C  
ATOM   4023 HD21 LEU A 250      25.466 -24.839 -19.996  1.00 86.94           H  
ATOM   4024 HD22 LEU A 250      27.106 -25.482 -20.093  1.00 86.94           H  
ATOM   4025 HD23 LEU A 250      26.609 -24.559 -18.670  1.00 86.94           H  
ATOM   4026  N   GLN A 251      22.945 -25.906 -15.031  1.00 81.06           N  
ATOM   4027  H   GLN A 251      23.342 -26.824 -14.887  1.00 81.06           H  
ATOM   4028  CA  GLN A 251      21.780 -25.504 -14.229  1.00 81.06           C  
ATOM   4029  HA  GLN A 251      21.003 -25.129 -14.895  1.00 81.06           H  
ATOM   4030  C   GLN A 251      22.111 -24.382 -13.244  1.00 81.06           C  
ATOM   4031  CB  GLN A 251      21.208 -26.675 -13.419  1.00 81.06           C  
ATOM   4032  HB2 GLN A 251      20.459 -26.275 -12.734  1.00 81.06           H  
ATOM   4033  HB3 GLN A 251      21.996 -27.133 -12.823  1.00 81.06           H  
ATOM   4034  O   GLN A 251      21.288 -23.499 -13.053  1.00 81.06           O  
ATOM   4035  CG  GLN A 251      20.525 -27.742 -14.270  1.00 81.06           C  
ATOM   4036  HG2 GLN A 251      21.284 -28.280 -14.838  1.00 81.06           H  
ATOM   4037  HG3 GLN A 251      19.850 -27.280 -14.990  1.00 81.06           H  
ATOM   4038  CD  GLN A 251      19.780 -28.746 -13.402  1.00 81.06           C  
ATOM   4039  NE2 GLN A 251      18.506 -28.955 -13.633  1.00 81.06           N  
ATOM   4040 HE21 GLN A 251      18.029 -29.643 -13.068  1.00 81.06           H  
ATOM   4041 HE22 GLN A 251      18.041 -28.441 -14.368  1.00 81.06           H  
ATOM   4042  OE1 GLN A 251      20.334 -29.352 -12.495  1.00 81.06           O  
ATOM   4043  N   GLU A 252      23.295 -24.391 -12.627  1.00 74.62           N  
ATOM   4044  H   GLU A 252      23.901 -25.188 -12.759  1.00 74.62           H  
ATOM   4045  CA  GLU A 252      23.730 -23.340 -11.692  1.00 74.62           C  
ATOM   4046  HA  GLU A 252      22.953 -23.169 -10.946  1.00 74.62           H  
ATOM   4047  C   GLU A 252      23.961 -22.001 -12.399  1.00 74.62           C  
ATOM   4048  CB  GLU A 252      25.016 -23.786 -10.978  1.00 74.62           C  
ATOM   4049  HB2 GLU A 252      25.711 -24.181 -11.719  1.00 74.62           H  
ATOM   4050  HB3 GLU A 252      25.478 -22.922 -10.501  1.00 74.62           H  
ATOM   4051  O   GLU A 252      23.606 -20.951 -11.870  1.00 74.62           O  
ATOM   4052  CG  GLU A 252      24.748 -24.845  -9.896  1.00 74.62           C  
ATOM   4053  HG2 GLU A 252      24.101 -25.624 -10.301  1.00 74.62           H  
ATOM   4054  HG3 GLU A 252      24.205 -24.371  -9.078  1.00 74.62           H  
ATOM   4055  CD  GLU A 252      26.024 -25.505  -9.339  1.00 74.62           C  
ATOM   4056  OE1 GLU A 252      25.870 -26.470  -8.547  1.00 74.62           O  
ATOM   4057  OE2 GLU A 252      27.146 -25.081  -9.703  1.00 74.62           O  
ATOM   4058  N   LYS A 253      24.505 -22.038 -13.619  1.00 73.62           N  
ATOM   4059  H   LYS A 253      24.831 -22.931 -13.960  1.00 73.62           H  
ATOM   4060  CA  LYS A 253      24.577 -20.870 -14.512  1.00 73.62           C  
ATOM   4061  HA  LYS A 253      24.859 -19.988 -13.935  1.00 73.62           H  
ATOM   4062  C   LYS A 253      23.230 -20.542 -15.158  1.00 73.62           C  
ATOM   4063  CB  LYS A 253      25.627 -21.130 -15.596  1.00 73.62           C  
ATOM   4064  HB2 LYS A 253      25.610 -20.309 -16.312  1.00 73.62           H  
ATOM   4065  HB3 LYS A 253      25.371 -22.048 -16.126  1.00 73.62           H  
ATOM   4066  O   LYS A 253      23.065 -19.450 -15.688  1.00 73.62           O  
ATOM   4067  CG  LYS A 253      27.041 -21.244 -15.010  1.00 73.62           C  
ATOM   4068  HG2 LYS A 253      27.079 -22.027 -14.253  1.00 73.62           H  
ATOM   4069  HG3 LYS A 253      27.323 -20.295 -14.552  1.00 73.62           H  
ATOM   4070  CD  LYS A 253      28.019 -21.585 -16.132  1.00 73.62           C  
ATOM   4071  HD2 LYS A 253      27.694 -22.505 -16.617  1.00 73.62           H  
ATOM   4072  HD3 LYS A 253      28.016 -20.778 -16.865  1.00 73.62           H  
ATOM   4073  CE  LYS A 253      29.425 -21.777 -15.566  1.00 73.62           C  
ATOM   4074  HE2 LYS A 253      29.717 -20.867 -15.043  1.00 73.62           H  
ATOM   4075  HE3 LYS A 253      29.395 -22.597 -14.848  1.00 73.62           H  
ATOM   4076  NZ  LYS A 253      30.373 -22.080 -16.664  1.00 73.62           N  
ATOM   4077  HZ1 LYS A 253      30.359 -21.334 -17.345  1.00 73.62           H  
ATOM   4078  HZ2 LYS A 253      31.312 -22.198 -16.313  1.00 73.62           H  
ATOM   4079  HZ3 LYS A 253      30.084 -22.925 -17.136  1.00 73.62           H  
ATOM   4080  N   VAL A 254      22.293 -21.492 -15.112  1.00 73.81           N  
ATOM   4081  H   VAL A 254      22.528 -22.318 -14.580  1.00 73.81           H  
ATOM   4082  CA  VAL A 254      21.002 -21.529 -15.810  1.00 73.81           C  
ATOM   4083  HA  VAL A 254      20.636 -22.553 -15.738  1.00 73.81           H  
ATOM   4084  C   VAL A 254      21.152 -21.217 -17.309  1.00 73.81           C  
ATOM   4085  CB  VAL A 254      19.972 -20.639 -15.137  1.00 73.81           C  
ATOM   4086  HB  VAL A 254      20.213 -19.701 -15.637  1.00 73.81           H  
ATOM   4087  O   VAL A 254      20.409 -20.443 -17.904  1.00 73.81           O  
ATOM   4088  CG1 VAL A 254      18.522 -20.972 -15.492  1.00 73.81           C  
ATOM   4089 HG11 VAL A 254      17.835 -20.302 -14.976  1.00 73.81           H  
ATOM   4090 HG12 VAL A 254      18.300 -22.000 -15.202  1.00 73.81           H  
ATOM   4091 HG13 VAL A 254      18.370 -20.858 -16.565  1.00 73.81           H  
ATOM   4092  CG2 VAL A 254      20.070 -20.494 -13.604  1.00 73.81           C  
ATOM   4093 HG21 VAL A 254      19.309 -19.802 -13.243  1.00 73.81           H  
ATOM   4094 HG22 VAL A 254      21.048 -20.123 -13.297  1.00 73.81           H  
ATOM   4095 HG23 VAL A 254      19.886 -21.460 -13.133  1.00 73.81           H  
ATOM   4096  N   SER A 255      22.138 -21.848 -17.933  1.00 83.38           N  
ATOM   4097  H   SER A 255      22.717 -22.463 -17.379  1.00 83.38           H  
ATOM   4098  CA  SER A 255      22.291 -21.888 -19.386  1.00 83.38           C  
ATOM   4099  HA  SER A 255      22.034 -20.918 -19.812  1.00 83.38           H  
ATOM   4100  C   SER A 255      21.374 -22.974 -19.976  1.00 83.38           C  
ATOM   4101  CB  SER A 255      23.750 -22.150 -19.777  1.00 83.38           C  
ATOM   4102  HB2 SER A 255      23.799 -22.229 -20.863  1.00 83.38           H  
ATOM   4103  HB3 SER A 255      24.082 -23.092 -19.341  1.00 83.38           H  
ATOM   4104  O   SER A 255      21.873 -24.006 -20.421  1.00 83.38           O  
ATOM   4105  OG  SER A 255      24.637 -21.125 -19.385  1.00 83.38           O  
ATOM   4106  HG  SER A 255      25.385 -21.207 -19.982  1.00 83.38           H  
ATOM   4107  N   LYS A 256      20.041 -22.836 -19.943  1.00 86.19           N  
ATOM   4108  H   LYS A 256      19.650 -21.976 -19.586  1.00 86.19           H  
ATOM   4109  CA  LYS A 256      19.109 -23.906 -20.389  1.00 86.19           C  
ATOM   4110  HA  LYS A 256      19.344 -24.782 -19.784  1.00 86.19           H  
ATOM   4111  C   LYS A 256      19.273 -24.334 -21.865  1.00 86.19           C  
ATOM   4112  CB  LYS A 256      17.619 -23.611 -20.116  1.00 86.19           C  
ATOM   4113  HB2 LYS A 256      17.075 -24.547 -20.247  1.00 86.19           H  
ATOM   4114  HB3 LYS A 256      17.218 -22.972 -20.903  1.00 86.19           H  
ATOM   4115  O   LYS A 256      19.077 -25.508 -22.145  1.00 86.19           O  
ATOM   4116  CG  LYS A 256      17.268 -23.052 -18.723  1.00 86.19           C  
ATOM   4117  HG2 LYS A 256      17.385 -23.827 -17.965  1.00 86.19           H  
ATOM   4118  HG3 LYS A 256      17.956 -22.247 -18.462  1.00 86.19           H  
ATOM   4119  CD  LYS A 256      15.820 -22.528 -18.714  1.00 86.19           C  
ATOM   4120  HD2 LYS A 256      15.117 -23.335 -18.505  1.00 86.19           H  
ATOM   4121  HD3 LYS A 256      15.571 -22.154 -19.707  1.00 86.19           H  
ATOM   4122  CE  LYS A 256      15.636 -21.406 -17.693  1.00 86.19           C  
ATOM   4123  HE2 LYS A 256      15.221 -21.798 -16.764  1.00 86.19           H  
ATOM   4124  HE3 LYS A 256      16.609 -20.958 -17.492  1.00 86.19           H  
ATOM   4125  NZ  LYS A 256      14.784 -20.371 -18.298  1.00 86.19           N  
ATOM   4126  HZ1 LYS A 256      14.502 -19.606 -17.702  1.00 86.19           H  
ATOM   4127  HZ2 LYS A 256      15.272 -19.967 -19.085  1.00 86.19           H  
ATOM   4128  HZ3 LYS A 256      13.917 -20.734 -18.669  1.00 86.19           H  
ATOM   4129  N   LYS A 257      19.695 -23.479 -22.802  1.00 89.62           N  
ATOM   4130  H   LYS A 257      19.671 -22.509 -22.520  1.00 89.62           H  
ATOM   4131  CA  LYS A 257      19.932 -23.770 -24.222  1.00 89.62           C  
ATOM   4132  HA  LYS A 257      19.101 -24.355 -24.615  1.00 89.62           H  
ATOM   4133  C   LYS A 257      21.166 -24.637 -24.345  1.00 89.62           C  
ATOM   4134  CB  LYS A 257      20.091 -22.480 -25.060  1.00 89.62           C  
ATOM   4135  HB2 LYS A 257      20.649 -21.733 -24.495  1.00 89.62           H  
ATOM   4136  HB3 LYS A 257      20.666 -22.724 -25.954  1.00 89.62           H  
ATOM   4137  O   LYS A 257      21.126 -25.652 -25.025  1.00 89.62           O  
ATOM   4138  CG  LYS A 257      18.750 -21.889 -25.522  1.00 89.62           C  
ATOM   4139  HG2 LYS A 257      18.216 -21.500 -24.654  1.00 89.62           H  
ATOM   4140  HG3 LYS A 257      18.158 -22.687 -25.969  1.00 89.62           H  
ATOM   4141  CD  LYS A 257      18.916 -20.767 -26.565  1.00 89.62           C  
ATOM   4142  HD2 LYS A 257      19.460 -19.934 -26.120  1.00 89.62           H  
ATOM   4143  HD3 LYS A 257      19.464 -21.152 -27.424  1.00 89.62           H  
ATOM   4144  CE  LYS A 257      17.517 -20.308 -27.007  1.00 89.62           C  
ATOM   4145  HE2 LYS A 257      16.943 -21.185 -27.307  1.00 89.62           H  
ATOM   4146  HE3 LYS A 257      17.003 -19.882 -26.145  1.00 89.62           H  
ATOM   4147  NZ  LYS A 257      17.522 -19.330 -28.124  1.00 89.62           N  
ATOM   4148  HZ1 LYS A 257      16.562 -19.135 -28.369  1.00 89.62           H  
ATOM   4149  HZ2 LYS A 257      17.970 -18.465 -27.855  1.00 89.62           H  
ATOM   4150  HZ3 LYS A 257      17.962 -19.720 -28.946  1.00 89.62           H  
ATOM   4151  N   GLU A 258      22.240 -24.289 -23.640  1.00 92.12           N  
ATOM   4152  H   GLU A 258      22.191 -23.459 -23.066  1.00 92.12           H  
ATOM   4153  CA  GLU A 258      23.435 -25.135 -23.567  1.00 92.12           C  
ATOM   4154  HA  GLU A 258      23.765 -25.387 -24.574  1.00 92.12           H  
ATOM   4155  C   GLU A 258      23.144 -26.449 -22.834  1.00 92.12           C  
ATOM   4156  CB  GLU A 258      24.581 -24.408 -22.858  1.00 92.12           C  
ATOM   4157  HB2 GLU A 258      25.419 -25.099 -22.770  1.00 92.12           H  
ATOM   4158  HB3 GLU A 258      24.252 -24.138 -21.855  1.00 92.12           H  
ATOM   4159  O   GLU A 258      23.616 -27.504 -23.251  1.00 92.12           O  
ATOM   4160  CG  GLU A 258      25.063 -23.157 -23.603  1.00 92.12           C  
ATOM   4161  HG2 GLU A 258      24.262 -22.419 -23.620  1.00 92.12           H  
ATOM   4162  HG3 GLU A 258      25.295 -23.433 -24.632  1.00 92.12           H  
ATOM   4163  CD  GLU A 258      26.305 -22.541 -22.938  1.00 92.12           C  
ATOM   4164  OE1 GLU A 258      27.131 -21.968 -23.679  1.00 92.12           O  
ATOM   4165  OE2 GLU A 258      26.419 -22.629 -21.689  1.00 92.12           O  
ATOM   4166  N   PHE A 259      22.322 -26.411 -21.783  1.00 92.38           N  
ATOM   4167  H   PHE A 259      22.007 -25.509 -21.455  1.00 92.38           H  
ATOM   4168  CA  PHE A 259      21.858 -27.602 -21.076  1.00 92.38           C  
ATOM   4169  HA  PHE A 259      22.719 -28.164 -20.715  1.00 92.38           H  
ATOM   4170  C   PHE A 259      21.075 -28.528 -22.009  1.00 92.38           C  
ATOM   4171  CB  PHE A 259      21.012 -27.179 -19.871  1.00 92.38           C  
ATOM   4172  HB2 PHE A 259      21.601 -26.525 -19.229  1.00 92.38           H  
ATOM   4173  HB3 PHE A 259      20.155 -26.611 -20.232  1.00 92.38           H  
ATOM   4174  O   PHE A 259      21.353 -29.723 -22.037  1.00 92.38           O  
ATOM   4175  CG  PHE A 259      20.464 -28.323 -19.051  1.00 92.38           C  
ATOM   4176  CD1 PHE A 259      19.287 -28.982 -19.456  1.00 92.38           C  
ATOM   4177  HD1 PHE A 259      18.778 -28.681 -20.360  1.00 92.38           H  
ATOM   4178  CD2 PHE A 259      21.106 -28.706 -17.861  1.00 92.38           C  
ATOM   4179  HD2 PHE A 259      21.996 -28.191 -17.532  1.00 92.38           H  
ATOM   4180  CE1 PHE A 259      18.762 -30.029 -18.681  1.00 92.38           C  
ATOM   4181  HE1 PHE A 259      17.850 -30.520 -18.985  1.00 92.38           H  
ATOM   4182  CE2 PHE A 259      20.575 -29.751 -17.086  1.00 92.38           C  
ATOM   4183  HE2 PHE A 259      21.055 -30.040 -16.162  1.00 92.38           H  
ATOM   4184  CZ  PHE A 259      19.409 -30.415 -17.497  1.00 92.38           C  
ATOM   4185  HZ  PHE A 259      18.997 -31.206 -16.888  1.00 92.38           H  
ATOM   4186  N   LEU A 260      20.139 -27.995 -22.799  1.00 94.12           N  
ATOM   4187  H   LEU A 260      19.935 -27.011 -22.702  1.00 94.12           H  
ATOM   4188  CA  LEU A 260      19.358 -28.757 -23.773  1.00 94.12           C  
ATOM   4189  HA  LEU A 260      18.945 -29.639 -23.282  1.00 94.12           H  
ATOM   4190  C   LEU A 260      20.234 -29.274 -24.914  1.00 94.12           C  
ATOM   4191  CB  LEU A 260      18.205 -27.896 -24.312  1.00 94.12           C  
ATOM   4192  HB2 LEU A 260      17.819 -28.349 -25.225  1.00 94.12           H  
ATOM   4193  HB3 LEU A 260      18.596 -26.914 -24.577  1.00 94.12           H  
ATOM   4194  O   LEU A 260      20.129 -30.444 -25.261  1.00 94.12           O  
ATOM   4195  CG  LEU A 260      17.036 -27.739 -23.323  1.00 94.12           C  
ATOM   4196  HG  LEU A 260      17.405 -27.427 -22.346  1.00 94.12           H  
ATOM   4197  CD1 LEU A 260      16.076 -26.682 -23.843  1.00 94.12           C  
ATOM   4198 HD11 LEU A 260      16.645 -25.772 -24.031  1.00 94.12           H  
ATOM   4199 HD12 LEU A 260      15.302 -26.476 -23.103  1.00 94.12           H  
ATOM   4200 HD13 LEU A 260      15.615 -27.014 -24.773  1.00 94.12           H  
ATOM   4201  CD2 LEU A 260      16.254 -29.038 -23.150  1.00 94.12           C  
ATOM   4202 HD21 LEU A 260      15.377 -28.860 -22.526  1.00 94.12           H  
ATOM   4203 HD22 LEU A 260      15.926 -29.412 -24.120  1.00 94.12           H  
ATOM   4204 HD23 LEU A 260      16.874 -29.794 -22.670  1.00 94.12           H  
ATOM   4205  N   ARG A 261      21.160 -28.462 -25.436  1.00 94.38           N  
ATOM   4206  H   ARG A 261      21.169 -27.500 -25.128  1.00 94.38           H  
ATOM   4207  CA  ARG A 261      22.143 -28.891 -26.447  1.00 94.38           C  
ATOM   4208  HA  ARG A 261      21.613 -29.293 -27.311  1.00 94.38           H  
ATOM   4209  C   ARG A 261      23.024 -30.030 -25.935  1.00 94.38           C  
ATOM   4210  CB  ARG A 261      23.004 -27.692 -26.879  1.00 94.38           C  
ATOM   4211  HB2 ARG A 261      23.888 -28.053 -27.404  1.00 94.38           H  
ATOM   4212  HB3 ARG A 261      23.350 -27.170 -25.986  1.00 94.38           H  
ATOM   4213  O   ARG A 261      23.274 -30.980 -26.670  1.00 94.38           O  
ATOM   4214  CG  ARG A 261      22.270 -26.690 -27.788  1.00 94.38           C  
ATOM   4215  HG2 ARG A 261      22.818 -25.747 -27.773  1.00 94.38           H  
ATOM   4216  HG3 ARG A 261      21.262 -26.511 -27.414  1.00 94.38           H  
ATOM   4217  CD  ARG A 261      22.184 -27.183 -29.237  1.00 94.38           C  
ATOM   4218  HD2 ARG A 261      23.190 -27.388 -29.603  1.00 94.38           H  
ATOM   4219  HD3 ARG A 261      21.610 -28.110 -29.256  1.00 94.38           H  
ATOM   4220  NE  ARG A 261      21.537 -26.193 -30.121  1.00 94.38           N  
ATOM   4221  HE  ARG A 261      21.237 -25.319 -29.712  1.00 94.38           H  
ATOM   4222  NH1 ARG A 261      21.485 -27.472 -32.035  1.00 94.38           N  
ATOM   4223 HH11 ARG A 261      20.990 -27.601 -32.905  1.00 94.38           H  
ATOM   4224 HH12 ARG A 261      21.762 -28.279 -31.494  1.00 94.38           H  
ATOM   4225  NH2 ARG A 261      20.588 -25.464 -32.066  1.00 94.38           N  
ATOM   4226 HH21 ARG A 261      20.144 -25.801 -32.908  1.00 94.38           H  
ATOM   4227 HH22 ARG A 261      19.893 -24.944 -31.549  1.00 94.38           H  
ATOM   4228  CZ  ARG A 261      21.221 -26.372 -31.395  1.00 94.38           C  
ATOM   4229  N   LEU A 262      23.460 -29.983 -24.674  1.00 94.69           N  
ATOM   4230  H   LEU A 262      23.276 -29.152 -24.131  1.00 94.69           H  
ATOM   4231  CA  LEU A 262      24.175 -31.098 -24.052  1.00 94.69           C  
ATOM   4232  HA  LEU A 262      24.978 -31.396 -24.727  1.00 94.69           H  
ATOM   4233  C   LEU A 262      23.248 -32.307 -23.876  1.00 94.69           C  
ATOM   4234  CB  LEU A 262      24.794 -30.643 -22.717  1.00 94.69           C  
ATOM   4235  HB2 LEU A 262      25.446 -29.791 -22.907  1.00 94.69           H  
ATOM   4236  HB3 LEU A 262      23.995 -30.309 -22.055  1.00 94.69           H  
ATOM   4237  O   LEU A 262      23.636 -33.425 -24.214  1.00 94.69           O  
ATOM   4238  CG  LEU A 262      25.602 -31.743 -21.998  1.00 94.69           C  
ATOM   4239  HG  LEU A 262      24.952 -32.589 -21.776  1.00 94.69           H  
ATOM   4240  CD1 LEU A 262      26.793 -32.235 -22.825  1.00 94.69           C  
ATOM   4241 HD11 LEU A 262      27.416 -31.391 -23.122  1.00 94.69           H  
ATOM   4242 HD12 LEU A 262      26.443 -32.758 -23.715  1.00 94.69           H  
ATOM   4243 HD13 LEU A 262      27.392 -32.929 -22.236  1.00 94.69           H  
ATOM   4244  CD2 LEU A 262      26.148 -31.212 -20.673  1.00 94.69           C  
ATOM   4245 HD21 LEU A 262      25.327 -30.840 -20.059  1.00 94.69           H  
ATOM   4246 HD22 LEU A 262      26.849 -30.399 -20.862  1.00 94.69           H  
ATOM   4247 HD23 LEU A 262      26.660 -32.013 -20.141  1.00 94.69           H  
ATOM   4248  N   ALA A 263      22.023 -32.090 -23.395  1.00 94.75           N  
ATOM   4249  H   ALA A 263      21.763 -31.148 -23.140  1.00 94.75           H  
ATOM   4250  CA  ALA A 263      21.045 -33.145 -23.167  1.00 94.75           C  
ATOM   4251  HA  ALA A 263      21.495 -33.868 -22.487  1.00 94.75           H  
ATOM   4252  C   ALA A 263      20.676 -33.895 -24.451  1.00 94.75           C  
ATOM   4253  CB  ALA A 263      19.813 -32.571 -22.471  1.00 94.75           C  
ATOM   4254  HB1 ALA A 263      20.105 -32.044 -21.563  1.00 94.75           H  
ATOM   4255  HB2 ALA A 263      19.291 -31.887 -23.140  1.00 94.75           H  
ATOM   4256  HB3 ALA A 263      19.142 -33.388 -22.206  1.00 94.75           H  
ATOM   4257  O   ALA A 263      20.577 -35.115 -24.412  1.00 94.75           O  
ATOM   4258  N   GLN A 264      20.581 -33.206 -25.589  1.00 93.56           N  
ATOM   4259  H   GLN A 264      20.617 -32.198 -25.533  1.00 93.56           H  
ATOM   4260  CA  GLN A 264      20.355 -33.798 -26.912  1.00 93.56           C  
ATOM   4261  HA  GLN A 264      19.385 -34.297 -26.925  1.00 93.56           H  
ATOM   4262  C   GLN A 264      21.403 -34.853 -27.294  1.00 93.56           C  
ATOM   4263  CB  GLN A 264      20.348 -32.677 -27.962  1.00 93.56           C  
ATOM   4264  HB2 GLN A 264      21.179 -32.000 -27.765  1.00 93.56           H  
ATOM   4265  HB3 GLN A 264      20.493 -33.109 -28.952  1.00 93.56           H  
ATOM   4266  O   GLN A 264      21.102 -35.772 -28.051  1.00 93.56           O  
ATOM   4267  CG  GLN A 264      19.028 -31.894 -27.986  1.00 93.56           C  
ATOM   4268  HG2 GLN A 264      18.250 -32.548 -28.381  1.00 93.56           H  
ATOM   4269  HG3 GLN A 264      18.732 -31.599 -26.980  1.00 93.56           H  
ATOM   4270  CD  GLN A 264      19.087 -30.646 -28.862  1.00 93.56           C  
ATOM   4271  NE2 GLN A 264      17.948 -30.099 -29.208  1.00 93.56           N  
ATOM   4272 HE21 GLN A 264      17.972 -29.321 -29.851  1.00 93.56           H  
ATOM   4273 HE22 GLN A 264      17.074 -30.554 -28.983  1.00 93.56           H  
ATOM   4274  OE1 GLN A 264      20.136 -30.152 -29.259  1.00 93.56           O  
ATOM   4275  N   THR A 265      22.626 -34.759 -26.760  1.00 93.06           N  
ATOM   4276  H   THR A 265      22.815 -33.976 -26.151  1.00 93.06           H  
ATOM   4277  CA  THR A 265      23.692 -35.752 -26.998  1.00 93.06           C  
ATOM   4278  HA  THR A 265      23.569 -36.152 -28.004  1.00 93.06           H  
ATOM   4279  C   THR A 265      23.634 -36.948 -26.046  1.00 93.06           C  
ATOM   4280  CB  THR A 265      25.090 -35.121 -26.928  1.00 93.06           C  
ATOM   4281  HB  THR A 265      25.805 -35.852 -27.305  1.00 93.06           H  
ATOM   4282  O   THR A 265      24.355 -37.931 -26.230  1.00 93.06           O  
ATOM   4283  CG2 THR A 265      25.220 -33.860 -27.780  1.00 93.06           C  
ATOM   4284 HG21 THR A 265      26.259 -33.530 -27.780  1.00 93.06           H  
ATOM   4285 HG22 THR A 265      24.918 -34.075 -28.805  1.00 93.06           H  
ATOM   4286 HG23 THR A 265      24.598 -33.059 -27.380  1.00 93.06           H  
ATOM   4287  OG1 THR A 265      25.464 -34.799 -25.606  1.00 93.06           O  
ATOM   4288  HG1 THR A 265      24.775 -34.259 -25.212  1.00 93.06           H  
ATOM   4289  N   LEU A 266      22.805 -36.874 -25.002  1.00 93.94           N  
ATOM   4290  H   LEU A 266      22.160 -36.099 -24.952  1.00 93.94           H  
ATOM   4291  CA  LEU A 266      22.692 -37.922 -23.999  1.00 93.94           C  
ATOM   4292  HA  LEU A 266      23.691 -38.313 -23.810  1.00 93.94           H  
ATOM   4293  C   LEU A 266      21.851 -39.082 -24.515  1.00 93.94           C  
ATOM   4294  CB  LEU A 266      22.133 -37.380 -22.673  1.00 93.94           C  
ATOM   4295  HB2 LEU A 266      21.112 -37.039 -22.841  1.00 93.94           H  
ATOM   4296  HB3 LEU A 266      22.093 -38.192 -21.947  1.00 93.94           H  
ATOM   4297  O   LEU A 266      20.923 -38.945 -25.315  1.00 93.94           O  
ATOM   4298  CG  LEU A 266      22.956 -36.230 -22.078  1.00 93.94           C  
ATOM   4299  HG  LEU A 266      23.016 -35.416 -22.800  1.00 93.94           H  
ATOM   4300  CD1 LEU A 266      22.290 -35.698 -20.816  1.00 93.94           C  
ATOM   4301 HD11 LEU A 266      22.377 -36.424 -20.008  1.00 93.94           H  
ATOM   4302 HD12 LEU A 266      22.788 -34.769 -20.538  1.00 93.94           H  
ATOM   4303 HD13 LEU A 266      21.236 -35.491 -21.003  1.00 93.94           H  
ATOM   4304  CD2 LEU A 266      24.375 -36.649 -21.702  1.00 93.94           C  
ATOM   4305 HD21 LEU A 266      24.346 -37.514 -21.040  1.00 93.94           H  
ATOM   4306 HD22 LEU A 266      24.928 -36.886 -22.611  1.00 93.94           H  
ATOM   4307 HD23 LEU A 266      24.878 -35.816 -21.210  1.00 93.94           H  
ATOM   4308  N   ARG A 267      22.161 -40.268 -23.997  1.00 90.31           N  
ATOM   4309  H   ARG A 267      22.850 -40.301 -23.260  1.00 90.31           H  
ATOM   4310  CA  ARG A 267      21.433 -41.475 -24.358  1.00 90.31           C  
ATOM   4311  HA  ARG A 267      21.358 -41.495 -25.445  1.00 90.31           H  
ATOM   4312  C   ARG A 267      20.015 -41.407 -23.787  1.00 90.31           C  
ATOM   4313  CB  ARG A 267      22.241 -42.689 -23.899  1.00 90.31           C  
ATOM   4314  HB2 ARG A 267      23.259 -42.591 -24.276  1.00 90.31           H  
ATOM   4315  HB3 ARG A 267      22.278 -42.712 -22.810  1.00 90.31           H  
ATOM   4316  O   ARG A 267      19.832 -41.114 -22.608  1.00 90.31           O  
ATOM   4317  CG  ARG A 267      21.651 -43.994 -24.430  1.00 90.31           C  
ATOM   4318  HG2 ARG A 267      21.594 -43.960 -25.518  1.00 90.31           H  
ATOM   4319  HG3 ARG A 267      20.653 -44.136 -24.015  1.00 90.31           H  
ATOM   4320  CD  ARG A 267      22.532 -45.161 -23.996  1.00 90.31           C  
ATOM   4321  HD2 ARG A 267      23.539 -45.002 -24.381  1.00 90.31           H  
ATOM   4322  HD3 ARG A 267      22.565 -45.192 -22.907  1.00 90.31           H  
ATOM   4323  NE  ARG A 267      22.013 -46.435 -24.510  1.00 90.31           N  
ATOM   4324  HE  ARG A 267      21.134 -46.434 -25.007  1.00 90.31           H  
ATOM   4325  NH1 ARG A 267      23.588 -47.805 -23.564  1.00 90.31           N  
ATOM   4326 HH11 ARG A 267      23.958 -48.737 -23.445  1.00 90.31           H  
ATOM   4327 HH12 ARG A 267      23.867 -47.037 -22.971  1.00 90.31           H  
ATOM   4328  NH2 ARG A 267      22.163 -48.605 -25.088  1.00 90.31           N  
ATOM   4329 HH21 ARG A 267      22.501 -49.544 -24.932  1.00 90.31           H  
ATOM   4330 HH22 ARG A 267      21.257 -48.478 -25.517  1.00 90.31           H  
ATOM   4331  CZ  ARG A 267      22.583 -47.611 -24.373  1.00 90.31           C  
ATOM   4332  N   HIS A 268      19.039 -41.727 -24.638  1.00 92.12           N  
ATOM   4333  H   HIS A 268      19.308 -41.895 -25.596  1.00 92.12           H  
ATOM   4334  CA  HIS A 268      17.595 -41.688 -24.350  1.00 92.12           C  
ATOM   4335  HA  HIS A 268      17.092 -42.066 -25.240  1.00 92.12           H  
ATOM   4336  C   HIS A 268      17.007 -40.279 -24.170  1.00 92.12           C  
ATOM   4337  CB  HIS A 268      17.203 -42.660 -23.219  1.00 92.12           C  
ATOM   4338  HB2 HIS A 268      17.697 -42.375 -22.290  1.00 92.12           H  
ATOM   4339  HB3 HIS A 268      16.132 -42.572 -23.040  1.00 92.12           H  
ATOM   4340  O   HIS A 268      15.896 -40.133 -23.664  1.00 92.12           O  
ATOM   4341  CG  HIS A 268      17.467 -44.123 -23.470  1.00 92.12           C  
ATOM   4342  CD2 HIS A 268      18.101 -44.682 -24.545  1.00 92.12           C  
ATOM   4343  HD2 HIS A 268      18.505 -44.167 -25.404  1.00 92.12           H  
ATOM   4344  ND1 HIS A 268      16.993 -45.149 -22.649  1.00 92.12           N  
ATOM   4345  CE1 HIS A 268      17.352 -46.291 -23.247  1.00 92.12           C  
ATOM   4346  HE1 HIS A 268      17.089 -47.281 -22.902  1.00 92.12           H  
ATOM   4347  NE2 HIS A 268      18.045 -46.041 -24.364  1.00 92.12           N  
ATOM   4348  HE2 HIS A 268      18.426 -46.756 -24.967  1.00 92.12           H  
ATOM   4349  N   TYR A 269      17.689 -39.231 -24.639  1.00 94.19           N  
ATOM   4350  H   TYR A 269      18.608 -39.356 -25.039  1.00 94.19           H  
ATOM   4351  CA  TYR A 269      17.061 -37.916 -24.770  1.00 94.19           C  
ATOM   4352  HA  TYR A 269      16.709 -37.597 -23.789  1.00 94.19           H  
ATOM   4353  C   TYR A 269      15.856 -37.960 -25.718  1.00 94.19           C  
ATOM   4354  CB  TYR A 269      18.080 -36.891 -25.252  1.00 94.19           C  
ATOM   4355  HB2 TYR A 269      18.845 -36.803 -24.481  1.00 94.19           H  
ATOM   4356  HB3 TYR A 269      18.558 -37.248 -26.164  1.00 94.19           H  
ATOM   4357  O   TYR A 269      15.937 -38.510 -26.814  1.00 94.19           O  
ATOM   4358  CG  TYR A 269      17.444 -35.541 -25.516  1.00 94.19           C  
ATOM   4359  CD1 TYR A 269      16.999 -35.218 -26.813  1.00 94.19           C  
ATOM   4360  HD1 TYR A 269      17.162 -35.908 -27.628  1.00 94.19           H  
ATOM   4361  CD2 TYR A 269      17.229 -34.643 -24.453  1.00 94.19           C  
ATOM   4362  HD2 TYR A 269      17.586 -34.883 -23.462  1.00 94.19           H  
ATOM   4363  CE1 TYR A 269      16.357 -33.992 -27.049  1.00 94.19           C  
ATOM   4364  HE1 TYR A 269      16.034 -33.732 -28.046  1.00 94.19           H  
ATOM   4365  CE2 TYR A 269      16.572 -33.422 -24.681  1.00 94.19           C  
ATOM   4366  HE2 TYR A 269      16.400 -32.720 -23.879  1.00 94.19           H  
ATOM   4367  OH  TYR A 269      15.527 -31.909 -26.195  1.00 94.19           O  
ATOM   4368  HH  TYR A 269      15.460 -31.728 -27.135  1.00 94.19           H  
ATOM   4369  CZ  TYR A 269      16.148 -33.091 -25.982  1.00 94.19           C  
ATOM   4370  N   GLY A 270      14.733 -37.375 -25.291  1.00 91.62           N  
ATOM   4371  H   GLY A 270      14.747 -36.918 -24.391  1.00 91.62           H  
ATOM   4372  CA  GLY A 270      13.491 -37.357 -26.068  1.00 91.62           C  
ATOM   4373  HA2 GLY A 270      13.722 -37.104 -27.103  1.00 91.62           H  
ATOM   4374  HA3 GLY A 270      12.835 -36.589 -25.659  1.00 91.62           H  
ATOM   4375  C   GLY A 270      12.719 -38.680 -26.072  1.00 91.62           C  
ATOM   4376  O   GLY A 270      11.718 -38.787 -26.775  1.00 91.62           O  
ATOM   4377  N   TYR A 271      13.143 -39.677 -25.289  1.00 94.12           N  
ATOM   4378  H   TYR A 271      13.959 -39.542 -24.709  1.00 94.12           H  
ATOM   4379  CA  TYR A 271      12.425 -40.942 -25.181  1.00 94.12           C  
ATOM   4380  HA  TYR A 271      11.975 -41.155 -26.150  1.00 94.12           H  
ATOM   4381  C   TYR A 271      11.282 -40.831 -24.168  1.00 94.12           C  
ATOM   4382  CB  TYR A 271      13.368 -42.115 -24.856  1.00 94.12           C  
ATOM   4383  HB2 TYR A 271      12.754 -42.949 -24.517  1.00 94.12           H  
ATOM   4384  HB3 TYR A 271      14.012 -41.842 -24.020  1.00 94.12           H  
ATOM   4385  O   TYR A 271      11.321 -40.060 -23.205  1.00 94.12           O  
ATOM   4386  CG  TYR A 271      14.224 -42.612 -26.014  1.00 94.12           C  
ATOM   4387  CD1 TYR A 271      14.195 -43.969 -26.394  1.00 94.12           C  
ATOM   4388  HD1 TYR A 271      13.536 -44.664 -25.897  1.00 94.12           H  
ATOM   4389  CD2 TYR A 271      15.055 -41.724 -26.721  1.00 94.12           C  
ATOM   4390  HD2 TYR A 271      15.092 -40.680 -26.446  1.00 94.12           H  
ATOM   4391  CE1 TYR A 271      15.009 -44.432 -27.445  1.00 94.12           C  
ATOM   4392  HE1 TYR A 271      14.993 -45.467 -27.753  1.00 94.12           H  
ATOM   4393  CE2 TYR A 271      15.866 -42.173 -27.775  1.00 94.12           C  
ATOM   4394  HE2 TYR A 271      16.502 -41.473 -28.295  1.00 94.12           H  
ATOM   4395  OH  TYR A 271      16.663 -43.984 -29.112  1.00 94.12           O  
ATOM   4396  HH  TYR A 271      17.158 -43.278 -29.536  1.00 94.12           H  
ATOM   4397  CZ  TYR A 271      15.849 -43.535 -28.130  1.00 94.12           C  
ATOM   4398  N   LEU A 272      10.254 -41.648 -24.373  1.00 93.69           N  
ATOM   4399  H   LEU A 272      10.283 -42.227 -25.199  1.00 93.69           H  
ATOM   4400  CA  LEU A 272       9.215 -41.914 -23.392  1.00 93.69           C  
ATOM   4401  HA  LEU A 272       9.274 -41.169 -22.599  1.00 93.69           H  
ATOM   4402  C   LEU A 272       9.483 -43.288 -22.781  1.00 93.69           C  
ATOM   4403  CB  LEU A 272       7.844 -41.777 -24.068  1.00 93.69           C  
ATOM   4404  HB2 LEU A 272       7.853 -40.858 -24.653  1.00 93.69           H  
ATOM   4405  HB3 LEU A 272       7.691 -42.601 -24.765  1.00 93.69           H  
ATOM   4406  O   LEU A 272       9.440 -44.305 -23.479  1.00 93.69           O  
ATOM   4407  CG  LEU A 272       6.698 -41.711 -23.037  1.00 93.69           C  
ATOM   4408  HG  LEU A 272       7.103 -41.587 -22.033  1.00 93.69           H  
ATOM   4409  CD1 LEU A 272       5.791 -40.517 -23.326  1.00 93.69           C  
ATOM   4410 HD11 LEU A 272       6.367 -39.594 -23.257  1.00 93.69           H  
ATOM   4411 HD12 LEU A 272       4.990 -40.478 -22.588  1.00 93.69           H  
ATOM   4412 HD13 LEU A 272       5.362 -40.601 -24.325  1.00 93.69           H  
ATOM   4413  CD2 LEU A 272       5.851 -42.978 -23.065  1.00 93.69           C  
ATOM   4414 HD21 LEU A 272       5.401 -43.112 -24.050  1.00 93.69           H  
ATOM   4415 HD22 LEU A 272       5.067 -42.914 -22.310  1.00 93.69           H  
ATOM   4416 HD23 LEU A 272       6.483 -43.836 -22.833  1.00 93.69           H  
ATOM   4417  N   ARG A 273       9.799 -43.306 -21.486  1.00 91.94           N  
ATOM   4418  H   ARG A 273       9.791 -42.435 -20.973  1.00 91.94           H  
ATOM   4419  CA  ARG A 273      10.092 -44.532 -20.747  1.00 91.94           C  
ATOM   4420  HA  ARG A 273      10.487 -45.276 -21.438  1.00 91.94           H  
ATOM   4421  C   ARG A 273       8.812 -45.095 -20.143  1.00 91.94           C  
ATOM   4422  CB  ARG A 273      11.173 -44.246 -19.704  1.00 91.94           C  
ATOM   4423  HB2 ARG A 273      10.781 -43.540 -18.972  1.00 91.94           H  
ATOM   4424  HB3 ARG A 273      12.035 -43.800 -20.200  1.00 91.94           H  
ATOM   4425  O   ARG A 273       8.029 -44.373 -19.529  1.00 91.94           O  
ATOM   4426  CG  ARG A 273      11.616 -45.517 -18.977  1.00 91.94           C  
ATOM   4427  HG2 ARG A 273      11.940 -46.264 -19.702  1.00 91.94           H  
ATOM   4428  HG3 ARG A 273      10.782 -45.912 -18.398  1.00 91.94           H  
ATOM   4429  CD  ARG A 273      12.770 -45.191 -18.029  1.00 91.94           C  
ATOM   4430  HD2 ARG A 273      13.631 -44.879 -18.619  1.00 91.94           H  
ATOM   4431  HD3 ARG A 273      12.469 -44.375 -17.372  1.00 91.94           H  
ATOM   4432  NE  ARG A 273      13.107 -46.368 -17.220  1.00 91.94           N  
ATOM   4433  HE  ARG A 273      12.474 -47.149 -17.311  1.00 91.94           H  
ATOM   4434  NH1 ARG A 273      15.024 -45.562 -16.236  1.00 91.94           N  
ATOM   4435 HH11 ARG A 273      15.830 -45.668 -15.637  1.00 91.94           H  
ATOM   4436 HH12 ARG A 273      14.960 -44.685 -16.734  1.00 91.94           H  
ATOM   4437  NH2 ARG A 273      14.358 -47.636 -15.816  1.00 91.94           N  
ATOM   4438 HH21 ARG A 273      15.199 -47.745 -15.267  1.00 91.94           H  
ATOM   4439 HH22 ARG A 273      13.716 -48.399 -15.973  1.00 91.94           H  
ATOM   4440  CZ  ARG A 273      14.156 -46.508 -16.434  1.00 91.94           C  
ATOM   4441  N   PHE A 274       8.626 -46.394 -20.313  1.00 93.62           N  
ATOM   4442  H   PHE A 274       9.320 -46.915 -20.830  1.00 93.62           H  
ATOM   4443  CA  PHE A 274       7.498 -47.138 -19.773  1.00 93.62           C  
ATOM   4444  HA  PHE A 274       6.685 -46.450 -19.542  1.00 93.62           H  
ATOM   4445  C   PHE A 274       7.865 -47.843 -18.468  1.00 93.62           C  
ATOM   4446  CB  PHE A 274       6.993 -48.113 -20.841  1.00 93.62           C  
ATOM   4447  HB2 PHE A 274       7.796 -48.801 -21.102  1.00 93.62           H  
ATOM   4448  HB3 PHE A 274       6.177 -48.711 -20.435  1.00 93.62           H  
ATOM   4449  O   PHE A 274       9.034 -47.956 -18.082  1.00 93.62           O  
ATOM   4450  CG  PHE A 274       6.494 -47.411 -22.086  1.00 93.62           C  
ATOM   4451  CD1 PHE A 274       5.234 -46.796 -22.077  1.00 93.62           C  
ATOM   4452  HD1 PHE A 274       4.628 -46.820 -21.184  1.00 93.62           H  
ATOM   4453  CD2 PHE A 274       7.295 -47.337 -23.239  1.00 93.62           C  
ATOM   4454  HD2 PHE A 274       8.278 -47.785 -23.248  1.00 93.62           H  
ATOM   4455  CE1 PHE A 274       4.767 -46.139 -23.223  1.00 93.62           C  
ATOM   4456  HE1 PHE A 274       3.798 -45.663 -23.188  1.00 93.62           H  
ATOM   4457  CE2 PHE A 274       6.833 -46.665 -24.381  1.00 93.62           C  
ATOM   4458  HE2 PHE A 274       7.464 -46.605 -25.255  1.00 93.62           H  
ATOM   4459  CZ  PHE A 274       5.559 -46.077 -24.381  1.00 93.62           C  
ATOM   4460  HZ  PHE A 274       5.193 -45.567 -25.260  1.00 93.62           H  
ATOM   4461  N   ASP A 275       6.836 -48.337 -17.798  1.00 91.81           N  
ATOM   4462  H   ASP A 275       5.911 -48.233 -18.191  1.00 91.81           H  
ATOM   4463  CA  ASP A 275       6.957 -49.147 -16.603  1.00 91.81           C  
ATOM   4464  HA  ASP A 275       7.606 -48.621 -15.903  1.00 91.81           H  
ATOM   4465  C   ASP A 275       7.619 -50.492 -16.918  1.00 91.81           C  
ATOM   4466  CB  ASP A 275       5.572 -49.307 -15.950  1.00 91.81           C  
ATOM   4467  HB2 ASP A 275       5.664 -49.968 -15.088  1.00 91.81           H  
ATOM   4468  HB3 ASP A 275       4.883 -49.767 -16.658  1.00 91.81           H  
ATOM   4469  O   ASP A 275       7.603 -50.983 -18.053  1.00 91.81           O  
ATOM   4470  CG  ASP A 275       5.005 -47.968 -15.466  1.00 91.81           C  
ATOM   4471  OD1 ASP A 275       5.805 -47.036 -15.233  1.00 91.81           O  
ATOM   4472  OD2 ASP A 275       3.799 -47.873 -15.154  1.00 91.81           O  
ATOM   4473  N   ALA A 276       8.222 -51.092 -15.890  1.00 91.19           N  
ATOM   4474  H   ALA A 276       8.149 -50.678 -14.972  1.00 91.19           H  
ATOM   4475  CA  ALA A 276       8.786 -52.427 -16.007  1.00 91.19           C  
ATOM   4476  HA  ALA A 276       9.552 -52.410 -16.783  1.00 91.19           H  
ATOM   4477  C   ALA A 276       7.690 -53.413 -16.436  1.00 91.19           C  
ATOM   4478  CB  ALA A 276       9.444 -52.828 -14.684  1.00 91.19           C  
ATOM   4479  HB1 ALA A 276      10.224 -52.112 -14.426  1.00 91.19           H  
ATOM   4480  HB2 ALA A 276       9.888 -53.818 -14.788  1.00 91.19           H  
ATOM   4481  HB3 ALA A 276       8.696 -52.857 -13.892  1.00 91.19           H  
ATOM   4482  O   ALA A 276       6.600 -53.447 -15.865  1.00 91.19           O  
ATOM   4483  N   CYS A 277       7.988 -54.197 -17.461  1.00 92.69           N  
ATOM   4484  H   CYS A 277       8.918 -54.155 -17.852  1.00 92.69           H  
ATOM   4485  CA  CYS A 277       7.055 -55.112 -18.095  1.00 92.69           C  
ATOM   4486  HA  CYS A 277       6.309 -55.432 -17.368  1.00 92.69           H  
ATOM   4487  C   CYS A 277       7.790 -56.376 -18.547  1.00 92.69           C  
ATOM   4488  CB  CYS A 277       6.327 -54.356 -19.219  1.00 92.69           C  
ATOM   4489  HB2 CYS A 277       5.737 -53.558 -18.769  1.00 92.69           H  
ATOM   4490  HB3 CYS A 277       5.648 -55.035 -19.735  1.00 92.69           H  
ATOM   4491  O   CYS A 277       8.928 -56.621 -18.140  1.00 92.69           O  
ATOM   4492  SG  CYS A 277       7.467 -53.628 -20.425  1.00 92.69           S  
ATOM   4493  HG  CYS A 277       7.977 -52.729 -19.579  1.00 92.69           H  
ATOM   4494  N   VAL A 278       7.123 -57.217 -19.333  1.00 93.38           N  
ATOM   4495  H   VAL A 278       6.208 -56.962 -19.675  1.00 93.38           H  
ATOM   4496  CA  VAL A 278       7.642 -58.531 -19.714  1.00 93.38           C  
ATOM   4497  HA  VAL A 278       8.667 -58.639 -19.361  1.00 93.38           H  
ATOM   4498  C   VAL A 278       7.660 -58.644 -21.231  1.00 93.38           C  
ATOM   4499  CB  VAL A 278       6.806 -59.646 -19.063  1.00 93.38           C  
ATOM   4500  HB  VAL A 278       5.812 -59.662 -19.510  1.00 93.38           H  
ATOM   4501  O   VAL A 278       6.687 -58.273 -21.884  1.00 93.38           O  
ATOM   4502  CG1 VAL A 278       7.474 -60.993 -19.291  1.00 93.38           C  
ATOM   4503 HG11 VAL A 278       7.541 -61.198 -20.360  1.00 93.38           H  
ATOM   4504 HG12 VAL A 278       8.473 -60.988 -18.854  1.00 93.38           H  
ATOM   4505 HG13 VAL A 278       6.882 -61.782 -18.827  1.00 93.38           H  
ATOM   4506  CG2 VAL A 278       6.660 -59.470 -17.543  1.00 93.38           C  
ATOM   4507 HG21 VAL A 278       6.090 -60.303 -17.132  1.00 93.38           H  
ATOM   4508 HG22 VAL A 278       6.126 -58.548 -17.314  1.00 93.38           H  
ATOM   4509 HG23 VAL A 278       7.645 -59.445 -17.077  1.00 93.38           H  
ATOM   4510  N   ALA A 279       8.745 -59.161 -21.796  1.00 92.12           N  
ATOM   4511  H   ALA A 279       9.504 -59.462 -21.202  1.00 92.12           H  
ATOM   4512  CA  ALA A 279       8.852 -59.471 -23.217  1.00 92.12           C  
ATOM   4513  HA  ALA A 279       7.889 -59.287 -23.692  1.00 92.12           H  
ATOM   4514  C   ALA A 279       9.172 -60.954 -23.437  1.00 92.12           C  
ATOM   4515  CB  ALA A 279       9.877 -58.536 -23.868  1.00 92.12           C  
ATOM   4516  HB1 ALA A 279       9.544 -57.504 -23.761  1.00 92.12           H  
ATOM   4517  HB2 ALA A 279       9.962 -58.765 -24.930  1.00 92.12           H  
ATOM   4518  HB3 ALA A 279      10.851 -58.664 -23.396  1.00 92.12           H  
ATOM   4519  O   ALA A 279       9.675 -61.634 -22.545  1.00 92.12           O  
ATOM   4520  N   ASP A 280       8.878 -61.460 -24.631  1.00 89.56           N  
ATOM   4521  H   ASP A 280       8.439 -60.863 -25.317  1.00 89.56           H  
ATOM   4522  CA  ASP A 280       9.229 -62.820 -25.066  1.00 89.56           C  
ATOM   4523  HA  ASP A 280       9.307 -63.440 -24.173  1.00 89.56           H  
ATOM   4524  C   ASP A 280      10.593 -62.915 -25.774  1.00 89.56           C  
ATOM   4525  CB  ASP A 280       8.098 -63.396 -25.933  1.00 89.56           C  
ATOM   4526  HB2 ASP A 280       8.289 -64.456 -26.101  1.00 89.56           H  
ATOM   4527  HB3 ASP A 280       7.159 -63.316 -25.384  1.00 89.56           H  
ATOM   4528  O   ASP A 280      10.968 -63.974 -26.281  1.00 89.56           O  
ATOM   4529  CG  ASP A 280       7.942 -62.699 -27.292  1.00 89.56           C  
ATOM   4530  OD1 ASP A 280       8.675 -61.724 -27.569  1.00 89.56           O  
ATOM   4531  OD2 ASP A 280       7.021 -63.087 -28.048  1.00 89.56           O  
ATOM   4532  N   PHE A 281      11.329 -61.805 -25.813  1.00 84.88           N  
ATOM   4533  H   PHE A 281      10.947 -60.985 -25.365  1.00 84.88           H  
ATOM   4534  CA  PHE A 281      12.642 -61.693 -26.425  1.00 84.88           C  
ATOM   4535  HA  PHE A 281      12.974 -62.690 -26.713  1.00 84.88           H  
ATOM   4536  C   PHE A 281      13.642 -61.081 -25.430  1.00 84.88           C  
ATOM   4537  CB  PHE A 281      12.530 -60.847 -27.697  1.00 84.88           C  
ATOM   4538  HB2 PHE A 281      11.779 -61.288 -28.351  1.00 84.88           H  
ATOM   4539  HB3 PHE A 281      12.196 -59.845 -27.426  1.00 84.88           H  
ATOM   4540  O   PHE A 281      13.316 -60.077 -24.790  1.00 84.88           O  
ATOM   4541  CG  PHE A 281      13.840 -60.742 -28.445  1.00 84.88           C  
ATOM   4542  CD1 PHE A 281      14.753 -59.721 -28.126  1.00 84.88           C  
ATOM   4543  HD1 PHE A 281      14.498 -58.990 -27.372  1.00 84.88           H  
ATOM   4544  CD2 PHE A 281      14.182 -61.711 -29.404  1.00 84.88           C  
ATOM   4545  HD2 PHE A 281      13.486 -62.505 -29.632  1.00 84.88           H  
ATOM   4546  CE1 PHE A 281      15.996 -59.655 -28.778  1.00 84.88           C  
ATOM   4547  HE1 PHE A 281      16.691 -58.864 -28.537  1.00 84.88           H  
ATOM   4548  CE2 PHE A 281      15.431 -61.655 -30.048  1.00 84.88           C  
ATOM   4549  HE2 PHE A 281      15.691 -62.400 -30.785  1.00 84.88           H  
ATOM   4550  CZ  PHE A 281      16.334 -60.622 -29.741  1.00 84.88           C  
ATOM   4551  HZ  PHE A 281      17.287 -60.570 -30.246  1.00 84.88           H  
ATOM   4552  N   PRO A 282      14.880 -61.608 -25.318  1.00 78.19           N  
ATOM   4553  CA  PRO A 282      15.453 -62.737 -26.066  1.00 78.19           C  
ATOM   4554  HA  PRO A 282      15.247 -62.647 -27.132  1.00 78.19           H  
ATOM   4555  C   PRO A 282      14.950 -64.106 -25.594  1.00 78.19           C  
ATOM   4556  CB  PRO A 282      16.963 -62.616 -25.840  1.00 78.19           C  
ATOM   4557  HB2 PRO A 282      17.380 -61.917 -26.565  1.00 78.19           H  
ATOM   4558  HB3 PRO A 282      17.471 -63.578 -25.905  1.00 78.19           H  
ATOM   4559  O   PRO A 282      15.059 -65.087 -26.325  1.00 78.19           O  
ATOM   4560  CG  PRO A 282      17.061 -62.015 -24.439  1.00 78.19           C  
ATOM   4561  HG2 PRO A 282      17.996 -61.474 -24.293  1.00 78.19           H  
ATOM   4562  HG3 PRO A 282      16.952 -62.801 -23.692  1.00 78.19           H  
ATOM   4563  CD  PRO A 282      15.855 -61.082 -24.381  1.00 78.19           C  
ATOM   4564  HD2 PRO A 282      16.145 -60.079 -24.693  1.00 78.19           H  
ATOM   4565  HD3 PRO A 282      15.443 -61.065 -23.372  1.00 78.19           H  
ATOM   4566  N   GLU A 283      14.398 -64.156 -24.387  1.00 83.12           N  
ATOM   4567  H   GLU A 283      14.266 -63.291 -23.882  1.00 83.12           H  
ATOM   4568  CA  GLU A 283      13.816 -65.342 -23.776  1.00 83.12           C  
ATOM   4569  HA  GLU A 283      13.813 -66.165 -24.490  1.00 83.12           H  
ATOM   4570  C   GLU A 283      12.371 -65.056 -23.386  1.00 83.12           C  
ATOM   4571  CB  GLU A 283      14.626 -65.768 -22.544  1.00 83.12           C  
ATOM   4572  HB2 GLU A 283      14.700 -64.922 -21.860  1.00 83.12           H  
ATOM   4573  HB3 GLU A 283      14.098 -66.579 -22.041  1.00 83.12           H  
ATOM   4574  O   GLU A 283      11.964 -63.904 -23.220  1.00 83.12           O  
ATOM   4575  CG  GLU A 283      16.033 -66.259 -22.915  1.00 83.12           C  
ATOM   4576  HG2 GLU A 283      16.553 -65.472 -23.462  1.00 83.12           H  
ATOM   4577  HG3 GLU A 283      15.937 -67.121 -23.575  1.00 83.12           H  
ATOM   4578  CD  GLU A 283      16.882 -66.646 -21.695  1.00 83.12           C  
ATOM   4579  OE1 GLU A 283      18.077 -66.948 -21.918  1.00 83.12           O  
ATOM   4580  OE2 GLU A 283      16.360 -66.616 -20.559  1.00 83.12           O  
ATOM   4581  N   LYS A 284      11.598 -66.127 -23.221  1.00 84.31           N  
ATOM   4582  H   LYS A 284      12.027 -67.039 -23.270  1.00 84.31           H  
ATOM   4583  CA  LYS A 284      10.202 -66.023 -22.820  1.00 84.31           C  
ATOM   4584  HA  LYS A 284       9.730 -65.300 -23.485  1.00 84.31           H  
ATOM   4585  C   LYS A 284      10.093 -65.495 -21.387  1.00 84.31           C  
ATOM   4586  CB  LYS A 284       9.529 -67.382 -23.009  1.00 84.31           C  
ATOM   4587  HB2 LYS A 284       9.763 -68.027 -22.163  1.00 84.31           H  
ATOM   4588  HB3 LYS A 284       9.905 -67.845 -23.921  1.00 84.31           H  
ATOM   4589  O   LYS A 284      10.846 -65.919 -20.518  1.00 84.31           O  
ATOM   4590  CG  LYS A 284       8.016 -67.212 -23.147  1.00 84.31           C  
ATOM   4591  HG2 LYS A 284       7.613 -66.747 -22.247  1.00 84.31           H  
ATOM   4592  HG3 LYS A 284       7.799 -66.577 -24.006  1.00 84.31           H  
ATOM   4593  CD  LYS A 284       7.362 -68.577 -23.343  1.00 84.31           C  
ATOM   4594  HD2 LYS A 284       7.560 -69.191 -22.464  1.00 84.31           H  
ATOM   4595  HD3 LYS A 284       7.773 -69.058 -24.231  1.00 84.31           H  
ATOM   4596  CE  LYS A 284       5.859 -68.367 -23.505  1.00 84.31           C  
ATOM   4597  HE2 LYS A 284       5.507 -67.793 -22.647  1.00 84.31           H  
ATOM   4598  HE3 LYS A 284       5.682 -67.772 -24.401  1.00 84.31           H  
ATOM   4599  NZ  LYS A 284       5.155 -69.666 -23.579  1.00 84.31           N  
ATOM   4600  HZ1 LYS A 284       5.502 -70.207 -24.357  1.00 84.31           H  
ATOM   4601  HZ2 LYS A 284       4.162 -69.511 -23.684  1.00 84.31           H  
ATOM   4602  HZ3 LYS A 284       5.314 -70.173 -22.721  1.00 84.31           H  
ATOM   4603  N   ASP A 285       9.124 -64.614 -21.156  1.00 85.94           N  
ATOM   4604  H   ASP A 285       8.580 -64.289 -21.942  1.00 85.94           H  
ATOM   4605  CA  ASP A 285       8.844 -63.994 -19.857  1.00 85.94           C  
ATOM   4606  HA  ASP A 285       8.088 -63.242 -20.084  1.00 85.94           H  
ATOM   4607  C   ASP A 285      10.029 -63.204 -19.253  1.00 85.94           C  
ATOM   4608  CB  ASP A 285       8.153 -64.977 -18.890  1.00 85.94           C  
ATOM   4609  HB2 ASP A 285       8.793 -65.844 -18.724  1.00 85.94           H  
ATOM   4610  HB3 ASP A 285       7.999 -64.484 -17.930  1.00 85.94           H  
ATOM   4611  O   ASP A 285      10.216 -63.144 -18.036  1.00 85.94           O  
ATOM   4612  CG  ASP A 285       6.777 -65.427 -19.399  1.00 85.94           C  
ATOM   4613  OD1 ASP A 285       5.970 -64.547 -19.782  1.00 85.94           O  
ATOM   4614  OD2 ASP A 285       6.518 -66.653 -19.436  1.00 85.94           O  
ATOM   4615  N   CYS A 286      10.835 -62.556 -20.100  1.00 87.00           N  
ATOM   4616  H   CYS A 286      10.612 -62.567 -21.085  1.00 87.00           H  
ATOM   4617  CA  CYS A 286      11.976 -61.764 -19.661  1.00 87.00           C  
ATOM   4618  HA  CYS A 286      12.453 -62.327 -18.858  1.00 87.00           H  
ATOM   4619  C   CYS A 286      11.540 -60.375 -19.146  1.00 87.00           C  
ATOM   4620  CB  CYS A 286      12.985 -61.653 -20.807  1.00 87.00           C  
ATOM   4621  HB2 CYS A 286      12.636 -60.924 -21.538  1.00 87.00           H  
ATOM   4622  HB3 CYS A 286      13.088 -62.621 -21.299  1.00 87.00           H  
ATOM   4623  O   CYS A 286      10.863 -59.640 -19.874  1.00 87.00           O  
ATOM   4624  SG  CYS A 286      14.587 -61.158 -20.116  1.00 87.00           S  
ATOM   4625  HG  CYS A 286      14.858 -62.333 -19.540  1.00 87.00           H  
ATOM   4626  N   PRO A 287      11.931 -59.967 -17.924  1.00 89.94           N  
ATOM   4627  CA  PRO A 287      11.618 -58.643 -17.401  1.00 89.94           C  
ATOM   4628  HA  PRO A 287      10.556 -58.443 -17.540  1.00 89.94           H  
ATOM   4629  C   PRO A 287      12.431 -57.554 -18.116  1.00 89.94           C  
ATOM   4630  CB  PRO A 287      11.908 -58.714 -15.901  1.00 89.94           C  
ATOM   4631  HB2 PRO A 287      11.012 -59.047 -15.378  1.00 89.94           H  
ATOM   4632  HB3 PRO A 287      12.250 -57.760 -15.499  1.00 89.94           H  
ATOM   4633  O   PRO A 287      13.668 -57.562 -18.117  1.00 89.94           O  
ATOM   4634  CG  PRO A 287      12.984 -59.795 -15.796  1.00 89.94           C  
ATOM   4635  HG2 PRO A 287      12.965 -60.293 -14.826  1.00 89.94           H  
ATOM   4636  HG3 PRO A 287      13.965 -59.356 -15.979  1.00 89.94           H  
ATOM   4637  CD  PRO A 287      12.639 -60.757 -16.930  1.00 89.94           C  
ATOM   4638  HD2 PRO A 287      11.980 -61.543 -16.561  1.00 89.94           H  
ATOM   4639  HD3 PRO A 287      13.553 -61.189 -17.336  1.00 89.94           H  
ATOM   4640  N   VAL A 288      11.725 -56.577 -18.682  1.00 90.50           N  
ATOM   4641  H   VAL A 288      10.719 -56.615 -18.600  1.00 90.50           H  
ATOM   4642  CA  VAL A 288      12.291 -55.494 -19.492  1.00 90.50           C  
ATOM   4643  HA  VAL A 288      13.366 -55.461 -19.315  1.00 90.50           H  
ATOM   4644  C   VAL A 288      11.738 -54.131 -19.099  1.00 90.50           C  
ATOM   4645  CB  VAL A 288      12.080 -55.724 -21.002  1.00 90.50           C  
ATOM   4646  HB  VAL A 288      12.446 -54.847 -21.536  1.00 90.50           H  
ATOM   4647  O   VAL A 288      10.648 -53.995 -18.545  1.00 90.50           O  
ATOM   4648  CG1 VAL A 288      12.899 -56.917 -21.492  1.00 90.50           C  
ATOM   4649 HG11 VAL A 288      12.580 -57.835 -20.999  1.00 90.50           H  
ATOM   4650 HG12 VAL A 288      13.949 -56.726 -21.267  1.00 90.50           H  
ATOM   4651 HG13 VAL A 288      12.785 -57.041 -22.569  1.00 90.50           H  
ATOM   4652  CG2 VAL A 288      10.608 -55.916 -21.379  1.00 90.50           C  
ATOM   4653 HG21 VAL A 288      10.004 -55.099 -20.986  1.00 90.50           H  
ATOM   4654 HG22 VAL A 288      10.237 -56.858 -20.975  1.00 90.50           H  
ATOM   4655 HG23 VAL A 288      10.507 -55.923 -22.464  1.00 90.50           H  
ATOM   4656  N   VAL A 289      12.496 -53.095 -19.433  1.00 91.88           N  
ATOM   4657  H   VAL A 289      13.401 -53.290 -19.837  1.00 91.88           H  
ATOM   4658  CA  VAL A 289      12.037 -51.708 -19.443  1.00 91.88           C  
ATOM   4659  HA  VAL A 289      11.010 -51.645 -19.084  1.00 91.88           H  
ATOM   4660  C   VAL A 289      12.073 -51.228 -20.884  1.00 91.88           C  
ATOM   4661  CB  VAL A 289      12.916 -50.844 -18.532  1.00 91.88           C  
ATOM   4662  HB  VAL A 289      13.958 -50.945 -18.836  1.00 91.88           H  
ATOM   4663  O   VAL A 289      13.117 -51.291 -21.529  1.00 91.88           O  
ATOM   4664  CG1 VAL A 289      12.536 -49.364 -18.607  1.00 91.88           C  
ATOM   4665 HG11 VAL A 289      11.526 -49.205 -18.231  1.00 91.88           H  
ATOM   4666 HG12 VAL A 289      13.268 -48.802 -18.026  1.00 91.88           H  
ATOM   4667 HG13 VAL A 289      12.595 -49.001 -19.633  1.00 91.88           H  
ATOM   4668  CG2 VAL A 289      12.799 -51.288 -17.067  1.00 91.88           C  
ATOM   4669 HG21 VAL A 289      11.764 -51.204 -16.736  1.00 91.88           H  
ATOM   4670 HG22 VAL A 289      13.440 -50.669 -16.439  1.00 91.88           H  
ATOM   4671 HG23 VAL A 289      13.119 -52.325 -16.967  1.00 91.88           H  
ATOM   4672  N   VAL A 290      10.931 -50.768 -21.385  1.00 94.19           N  
ATOM   4673  H   VAL A 290      10.124 -50.704 -20.781  1.00 94.19           H  
ATOM   4674  CA  VAL A 290      10.801 -50.271 -22.756  1.00 94.19           C  
ATOM   4675  HA  VAL A 290      11.606 -50.687 -23.361  1.00 94.19           H  
ATOM   4676  C   VAL A 290      10.931 -48.753 -22.744  1.00 94.19           C  
ATOM   4677  CB  VAL A 290       9.474 -50.713 -23.397  1.00 94.19           C  
ATOM   4678  HB  VAL A 290       8.657 -50.242 -22.849  1.00 94.19           H  
ATOM   4679  O   VAL A 290      10.317 -48.082 -21.914  1.00 94.19           O  
ATOM   4680  CG1 VAL A 290       9.375 -50.306 -24.875  1.00 94.19           C  
ATOM   4681 HG11 VAL A 290       8.443 -50.677 -25.299  1.00 94.19           H  
ATOM   4682 HG12 VAL A 290      10.213 -50.722 -25.434  1.00 94.19           H  
ATOM   4683 HG13 VAL A 290       9.384 -49.220 -24.973  1.00 94.19           H  
ATOM   4684  CG2 VAL A 290       9.274 -52.231 -23.328  1.00 94.19           C  
ATOM   4685 HG21 VAL A 290       8.265 -52.471 -23.661  1.00 94.19           H  
ATOM   4686 HG22 VAL A 290       9.383 -52.597 -22.307  1.00 94.19           H  
ATOM   4687 HG23 VAL A 290       9.995 -52.740 -23.968  1.00 94.19           H  
ATOM   4688  N   SER A 291      11.670 -48.214 -23.701  1.00 94.56           N  
ATOM   4689  H   SER A 291      12.214 -48.832 -24.287  1.00 94.56           H  
ATOM   4690  CA  SER A 291      11.726 -46.786 -23.995  1.00 94.56           C  
ATOM   4691  HA  SER A 291      10.959 -46.260 -23.426  1.00 94.56           H  
ATOM   4692  C   SER A 291      11.450 -46.586 -25.483  1.00 94.56           C  
ATOM   4693  CB  SER A 291      13.089 -46.203 -23.599  1.00 94.56           C  
ATOM   4694  HB2 SER A 291      13.874 -46.684 -24.183  1.00 94.56           H  
ATOM   4695  HB3 SER A 291      13.092 -45.135 -23.814  1.00 94.56           H  
ATOM   4696  O   SER A 291      12.107 -47.204 -26.316  1.00 94.56           O  
ATOM   4697  OG  SER A 291      13.366 -46.376 -22.222  1.00 94.56           O  
ATOM   4698  HG  SER A 291      14.254 -46.045 -22.069  1.00 94.56           H  
ATOM   4699  N   ALA A 292      10.484 -45.739 -25.832  1.00 94.88           N  
ATOM   4700  H   ALA A 292      10.006 -45.227 -25.104  1.00 94.88           H  
ATOM   4701  CA  ALA A 292      10.203 -45.375 -27.223  1.00 94.88           C  
ATOM   4702  HA  ALA A 292      10.647 -46.107 -27.898  1.00 94.88           H  
ATOM   4703  C   ALA A 292      10.819 -44.015 -27.541  1.00 94.88           C  
ATOM   4704  CB  ALA A 292       8.690 -45.364 -27.462  1.00 94.88           C  
ATOM   4705  HB1 ALA A 292       8.281 -46.363 -27.308  1.00 94.88           H  
ATOM   4706  HB2 ALA A 292       8.491 -45.058 -28.490  1.00 94.88           H  
ATOM   4707  HB3 ALA A 292       8.211 -44.659 -26.783  1.00 94.88           H  
ATOM   4708  O   ALA A 292      10.650 -43.082 -26.759  1.00 94.88           O  
ATOM   4709  N   GLY A 293      11.497 -43.891 -28.674  1.00 93.19           N  
ATOM   4710  H   GLY A 293      11.663 -44.703 -29.250  1.00 93.19           H  
ATOM   4711  CA  GLY A 293      12.079 -42.627 -29.114  1.00 93.19           C  
ATOM   4712  HA2 GLY A 293      11.276 -41.962 -29.431  1.00 93.19           H  
ATOM   4713  HA3 GLY A 293      12.622 -42.156 -28.295  1.00 93.19           H  
ATOM   4714  C   GLY A 293      13.033 -42.821 -30.279  1.00 93.19           C  
ATOM   4715  O   GLY A 293      13.398 -43.945 -30.601  1.00 93.19           O  
ATOM   4716  N   ASN A 294      13.416 -41.726 -30.938  1.00 90.12           N  
ATOM   4717  H   ASN A 294      13.085 -40.831 -30.608  1.00 90.12           H  
ATOM   4718  CA  ASN A 294      14.361 -41.728 -32.061  1.00 90.12           C  
ATOM   4719  HA  ASN A 294      14.243 -40.763 -32.555  1.00 90.12           H  
ATOM   4720  C   ASN A 294      14.073 -42.795 -33.143  1.00 90.12           C  
ATOM   4721  CB  ASN A 294      15.794 -41.802 -31.510  1.00 90.12           C  
ATOM   4722  HB2 ASN A 294      16.027 -42.846 -31.298  1.00 90.12           H  
ATOM   4723  HB3 ASN A 294      15.869 -41.217 -30.594  1.00 90.12           H  
ATOM   4724  O   ASN A 294      14.986 -43.427 -33.672  1.00 90.12           O  
ATOM   4725  CG  ASN A 294      16.822 -41.251 -32.478  1.00 90.12           C  
ATOM   4726  ND2 ASN A 294      18.069 -41.637 -32.343  1.00 90.12           N  
ATOM   4727 HD21 ASN A 294      18.311 -42.386 -31.710  1.00 90.12           H  
ATOM   4728 HD22 ASN A 294      18.720 -41.210 -32.986  1.00 90.12           H  
ATOM   4729  OD1 ASN A 294      16.540 -40.438 -33.337  1.00 90.12           O  
ATOM   4730  N   SER A 295      12.793 -43.010 -33.470  1.00 90.25           N  
ATOM   4731  H   SER A 295      12.081 -42.496 -32.971  1.00 90.25           H  
ATOM   4732  CA  SER A 295      12.353 -44.040 -34.425  1.00 90.25           C  
ATOM   4733  HA  SER A 295      11.263 -44.030 -34.426  1.00 90.25           H  
ATOM   4734  C   SER A 295      12.752 -45.474 -34.044  1.00 90.25           C  
ATOM   4735  CB  SER A 295      12.792 -43.688 -35.851  1.00 90.25           C  
ATOM   4736  HB2 SER A 295      12.358 -44.405 -36.548  1.00 90.25           H  
ATOM   4737  HB3 SER A 295      13.877 -43.743 -35.934  1.00 90.25           H  
ATOM   4738  O   SER A 295      12.995 -46.311 -34.918  1.00 90.25           O  
ATOM   4739  OG  SER A 295      12.358 -42.388 -36.190  1.00 90.25           O  
ATOM   4740  HG  SER A 295      12.773 -41.765 -35.589  1.00 90.25           H  
ATOM   4741  N   GLU A 296      12.801 -45.790 -32.751  1.00 92.44           N  
ATOM   4742  H   GLU A 296      12.710 -45.059 -32.060  1.00 92.44           H  
ATOM   4743  CA  GLU A 296      13.046 -47.136 -32.236  1.00 92.44           C  
ATOM   4744  HA  GLU A 296      12.661 -47.846 -32.968  1.00 92.44           H  
ATOM   4745  C   GLU A 296      12.291 -47.430 -30.929  1.00 92.44           C  
ATOM   4746  CB  GLU A 296      14.561 -47.399 -32.106  1.00 92.44           C  
ATOM   4747  HB2 GLU A 296      15.003 -47.327 -33.100  1.00 92.44           H  
ATOM   4748  HB3 GLU A 296      14.708 -48.422 -31.760  1.00 92.44           H  
ATOM   4749  O   GLU A 296      11.839 -46.537 -30.207  1.00 92.44           O  
ATOM   4750  CG  GLU A 296      15.329 -46.456 -31.165  1.00 92.44           C  
ATOM   4751  HG2 GLU A 296      15.283 -45.442 -31.561  1.00 92.44           H  
ATOM   4752  HG3 GLU A 296      14.863 -46.479 -30.180  1.00 92.44           H  
ATOM   4753  CD  GLU A 296      16.805 -46.866 -31.050  1.00 92.44           C  
ATOM   4754  OE1 GLU A 296      17.311 -47.007 -29.916  1.00 92.44           O  
ATOM   4755  OE2 GLU A 296      17.441 -47.152 -32.096  1.00 92.44           O  
ATOM   4756  N   LEU A 297      12.154 -48.722 -30.627  1.00 93.88           N  
ATOM   4757  H   LEU A 297      12.502 -49.392 -31.298  1.00 93.88           H  
ATOM   4758  CA  LEU A 297      11.862 -49.219 -29.286  1.00 93.88           C  
ATOM   4759  HA  LEU A 297      11.545 -48.395 -28.647  1.00 93.88           H  
ATOM   4760  C   LEU A 297      13.149 -49.786 -28.692  1.00 93.88           C  
ATOM   4761  CB  LEU A 297      10.745 -50.277 -29.318  1.00 93.88           C  
ATOM   4762  HB2 LEU A 297      10.657 -50.703 -28.319  1.00 93.88           H  
ATOM   4763  HB3 LEU A 297      11.042 -51.081 -29.993  1.00 93.88           H  
ATOM   4764  O   LEU A 297      13.707 -50.753 -29.209  1.00 93.88           O  
ATOM   4765  CG  LEU A 297       9.363 -49.761 -29.750  1.00 93.88           C  
ATOM   4766  HG  LEU A 297       9.420 -49.384 -30.771  1.00 93.88           H  
ATOM   4767  CD1 LEU A 297       8.360 -50.915 -29.699  1.00 93.88           C  
ATOM   4768 HD11 LEU A 297       8.318 -51.333 -28.693  1.00 93.88           H  
ATOM   4769 HD12 LEU A 297       8.658 -51.698 -30.397  1.00 93.88           H  
ATOM   4770 HD13 LEU A 297       7.368 -50.557 -29.975  1.00 93.88           H  
ATOM   4771  CD2 LEU A 297       8.840 -48.645 -28.847  1.00 93.88           C  
ATOM   4772 HD21 LEU A 297       9.458 -47.758 -28.987  1.00 93.88           H  
ATOM   4773 HD22 LEU A 297       8.870 -48.957 -27.803  1.00 93.88           H  
ATOM   4774 HD23 LEU A 297       7.817 -48.392 -29.127  1.00 93.88           H  
ATOM   4775  N   SER A 298      13.608 -49.196 -27.597  1.00 93.50           N  
ATOM   4776  H   SER A 298      13.095 -48.404 -27.236  1.00 93.50           H  
ATOM   4777  CA  SER A 298      14.727 -49.689 -26.805  1.00 93.50           C  
ATOM   4778  HA  SER A 298      15.391 -50.276 -27.439  1.00 93.50           H  
ATOM   4779  C   SER A 298      14.200 -50.577 -25.678  1.00 93.50           C  
ATOM   4780  CB  SER A 298      15.539 -48.505 -26.282  1.00 93.50           C  
ATOM   4781  HB2 SER A 298      14.886 -47.832 -25.726  1.00 93.50           H  
ATOM   4782  HB3 SER A 298      15.969 -47.963 -27.124  1.00 93.50           H  
ATOM   4783  O   SER A 298      13.390 -50.137 -24.864  1.00 93.50           O  
ATOM   4784  OG  SER A 298      16.569 -48.957 -25.432  1.00 93.50           O  
ATOM   4785  HG  SER A 298      17.402 -48.603 -25.751  1.00 93.50           H  
ATOM   4786  N   LEU A 299      14.632 -51.837 -25.638  1.00 91.75           N  
ATOM   4787  H   LEU A 299      15.273 -52.126 -26.362  1.00 91.75           H  
ATOM   4788  CA  LEU A 299      14.339 -52.785 -24.565  1.00 91.75           C  
ATOM   4789  HA  LEU A 299      13.555 -52.381 -23.924  1.00 91.75           H  
ATOM   4790  C   LEU A 299      15.583 -52.963 -23.699  1.00 91.75           C  
ATOM   4791  CB  LEU A 299      13.849 -54.138 -25.123  1.00 91.75           C  
ATOM   4792  HB2 LEU A 299      14.463 -54.443 -25.970  1.00 91.75           H  
ATOM   4793  HB3 LEU A 299      13.989 -54.876 -24.334  1.00 91.75           H  
ATOM   4794  O   LEU A 299      16.576 -53.552 -24.129  1.00 91.75           O  
ATOM   4795  CG  LEU A 299      12.359 -54.142 -25.507  1.00 91.75           C  
ATOM   4796  HG  LEU A 299      11.825 -53.506 -24.802  1.00 91.75           H  
ATOM   4797  CD1 LEU A 299      12.078 -53.644 -26.923  1.00 91.75           C  
ATOM   4798 HD11 LEU A 299      11.015 -53.429 -27.025  1.00 91.75           H  
ATOM   4799 HD12 LEU A 299      12.343 -54.412 -27.651  1.00 91.75           H  
ATOM   4800 HD13 LEU A 299      12.633 -52.729 -27.130  1.00 91.75           H  
ATOM   4801  CD2 LEU A 299      11.781 -55.553 -25.396  1.00 91.75           C  
ATOM   4802 HD21 LEU A 299      12.310 -56.233 -26.064  1.00 91.75           H  
ATOM   4803 HD22 LEU A 299      11.878 -55.915 -24.372  1.00 91.75           H  
ATOM   4804 HD23 LEU A 299      10.724 -55.542 -25.661  1.00 91.75           H  
ATOM   4805  N   GLN A 300      15.517 -52.484 -22.462  1.00 87.75           N  
ATOM   4806  H   GLN A 300      14.679 -51.989 -22.190  1.00 87.75           H  
ATOM   4807  CA  GLN A 300      16.542 -52.700 -21.450  1.00 87.75           C  
ATOM   4808  HA  GLN A 300      17.503 -52.870 -21.937  1.00 87.75           H  
ATOM   4809  C   GLN A 300      16.216 -53.936 -20.618  1.00 87.75           C  
ATOM   4810  CB  GLN A 300      16.679 -51.461 -20.566  1.00 87.75           C  
ATOM   4811  HB2 GLN A 300      15.691 -51.104 -20.276  1.00 87.75           H  
ATOM   4812  HB3 GLN A 300      17.233 -51.725 -19.665  1.00 87.75           H  
ATOM   4813  O   GLN A 300      15.201 -53.989 -19.925  1.00 87.75           O  
ATOM   4814  CG  GLN A 300      17.435 -50.352 -21.300  1.00 87.75           C  
ATOM   4815  HG2 GLN A 300      18.418 -50.721 -21.594  1.00 87.75           H  
ATOM   4816  HG3 GLN A 300      16.886 -50.071 -22.199  1.00 87.75           H  
ATOM   4817  CD  GLN A 300      17.625 -49.104 -20.455  1.00 87.75           C  
ATOM   4818  NE2 GLN A 300      18.412 -48.175 -20.941  1.00 87.75           N  
ATOM   4819 HE21 GLN A 300      18.410 -47.279 -20.474  1.00 87.75           H  
ATOM   4820 HE22 GLN A 300      18.912 -48.323 -21.805  1.00 87.75           H  
ATOM   4821  OE1 GLN A 300      17.097 -48.941 -19.362  1.00 87.75           O  
ATOM   4822  N   LEU A 301      17.111 -54.915 -20.666  1.00 78.56           N  
ATOM   4823  H   LEU A 301      17.929 -54.774 -21.241  1.00 78.56           H  
ATOM   4824  CA  LEU A 301      17.016 -56.177 -19.944  1.00 78.56           C  
ATOM   4825  HA  LEU A 301      15.973 -56.412 -19.737  1.00 78.56           H  
ATOM   4826  C   LEU A 301      17.773 -56.060 -18.617  1.00 78.56           C  
ATOM   4827  CB  LEU A 301      17.604 -57.283 -20.839  1.00 78.56           C  
ATOM   4828  HB2 LEU A 301      17.675 -58.206 -20.265  1.00 78.56           H  
ATOM   4829  HB3 LEU A 301      18.618 -56.991 -21.113  1.00 78.56           H  
ATOM   4830  O   LEU A 301      18.971 -55.753 -18.600  1.00 78.56           O  
ATOM   4831  CG  LEU A 301      16.777 -57.538 -22.117  1.00 78.56           C  
ATOM   4832  HG  LEU A 301      16.202 -56.652 -22.386  1.00 78.56           H  
ATOM   4833  CD1 LEU A 301      17.685 -57.882 -23.296  1.00 78.56           C  
ATOM   4834 HD11 LEU A 301      17.073 -58.039 -24.185  1.00 78.56           H  
ATOM   4835 HD12 LEU A 301      18.258 -58.784 -23.080  1.00 78.56           H  
ATOM   4836 HD13 LEU A 301      18.360 -57.047 -23.487  1.00 78.56           H  
ATOM   4837  CD2 LEU A 301      15.819 -58.699 -21.898  1.00 78.56           C  
ATOM   4838 HD21 LEU A 301      16.375 -59.631 -21.793  1.00 78.56           H  
ATOM   4839 HD22 LEU A 301      15.242 -58.535 -20.988  1.00 78.56           H  
ATOM   4840 HD23 LEU A 301      15.127 -58.774 -22.737  1.00 78.56           H  
ATOM   4841  N   ARG A 302      17.100 -56.355 -17.499  1.00 66.12           N  
ATOM   4842  H   ARG A 302      16.128 -56.610 -17.595  1.00 66.12           H  
ATOM   4843  CA  ARG A 302      17.776 -56.663 -16.227  1.00 66.12           C  
ATOM   4844  HA  ARG A 302      18.756 -56.187 -16.197  1.00 66.12           H  
ATOM   4845  C   ARG A 302      18.036 -58.164 -16.180  1.00 66.12           C  
ATOM   4846  CB  ARG A 302      16.964 -56.178 -15.014  1.00 66.12           C  
ATOM   4847  HB2 ARG A 302      15.897 -56.284 -15.214  1.00 66.12           H  
ATOM   4848  HB3 ARG A 302      17.210 -56.809 -14.159  1.00 66.12           H  
ATOM   4849  O   ARG A 302      17.254 -58.920 -15.615  1.00 66.12           O  
ATOM   4850  CG  ARG A 302      17.295 -54.734 -14.621  1.00 66.12           C  
ATOM   4851  HG2 ARG A 302      16.995 -54.057 -15.421  1.00 66.12           H  
ATOM   4852  HG3 ARG A 302      18.368 -54.642 -14.451  1.00 66.12           H  
ATOM   4853  CD  ARG A 302      16.545 -54.386 -13.329  1.00 66.12           C  
ATOM   4854  HD2 ARG A 302      15.475 -54.435 -13.531  1.00 66.12           H  
ATOM   4855  HD3 ARG A 302      16.790 -55.131 -12.571  1.00 66.12           H  
ATOM   4856  NE  ARG A 302      16.898 -53.046 -12.821  1.00 66.12           N  
ATOM   4857  HE  ARG A 302      17.637 -52.559 -13.308  1.00 66.12           H  
ATOM   4858  NH1 ARG A 302      15.367 -52.985 -11.108  1.00 66.12           N  
ATOM   4859 HH11 ARG A 302      14.934 -52.506 -10.331  1.00 66.12           H  
ATOM   4860 HH12 ARG A 302      15.038 -53.900 -11.379  1.00 66.12           H  
ATOM   4861  NH2 ARG A 302      16.732 -51.252 -11.423  1.00 66.12           N  
ATOM   4862 HH21 ARG A 302      17.491 -50.795 -11.909  1.00 66.12           H  
ATOM   4863 HH22 ARG A 302      16.289 -50.794 -10.639  1.00 66.12           H  
ATOM   4864  CZ  ARG A 302      16.334 -52.437 -11.791  1.00 66.12           C  
ATOM   4865  N   LEU A 303      19.121 -58.592 -16.817  1.00 58.03           N  
ATOM   4866  H   LEU A 303      19.721 -57.913 -17.263  1.00 58.03           H  
ATOM   4867  CA  LEU A 303      19.557 -59.984 -16.740  1.00 58.03           C  
ATOM   4868  HA  LEU A 303      18.689 -60.611 -16.944  1.00 58.03           H  
ATOM   4869  C   LEU A 303      20.067 -60.323 -15.326  1.00 58.03           C  
ATOM   4870  CB  LEU A 303      20.626 -60.251 -17.814  1.00 58.03           C  
ATOM   4871  HB2 LEU A 303      21.344 -59.431 -17.796  1.00 58.03           H  
ATOM   4872  HB3 LEU A 303      21.169 -61.165 -17.575  1.00 58.03           H  
ATOM   4873  O   LEU A 303      20.512 -59.429 -14.602  1.00 58.03           O  
ATOM   4874  CG  LEU A 303      20.020 -60.390 -19.222  1.00 58.03           C  
ATOM   4875  HG  LEU A 303      19.256 -59.627 -19.368  1.00 58.03           H  
ATOM   4876  CD1 LEU A 303      21.099 -60.178 -20.282  1.00 58.03           C  
ATOM   4877 HD11 LEU A 303      20.649 -60.264 -21.271  1.00 58.03           H  
ATOM   4878 HD12 LEU A 303      21.528 -59.182 -20.165  1.00 58.03           H  
ATOM   4879 HD13 LEU A 303      21.881 -60.928 -20.166  1.00 58.03           H  
ATOM   4880  CD2 LEU A 303      19.395 -61.771 -19.438  1.00 58.03           C  
ATOM   4881 HD21 LEU A 303      18.986 -61.842 -20.446  1.00 58.03           H  
ATOM   4882 HD22 LEU A 303      20.138 -62.556 -19.301  1.00 58.03           H  
ATOM   4883 HD23 LEU A 303      18.576 -61.931 -18.737  1.00 58.03           H  
ATOM   4884  N   PRO A 304      20.050 -61.606 -14.926  1.00 56.38           N  
ATOM   4885  CA  PRO A 304      20.777 -62.074 -13.749  1.00 56.38           C  
ATOM   4886  HA  PRO A 304      20.400 -61.547 -12.872  1.00 56.38           H  
ATOM   4887  C   PRO A 304      22.289 -61.802 -13.917  1.00 56.38           C  
ATOM   4888  CB  PRO A 304      20.436 -63.570 -13.624  1.00 56.38           C  
ATOM   4889  HB2 PRO A 304      20.246 -63.848 -12.588  1.00 56.38           H  
ATOM   4890  HB3 PRO A 304      21.240 -64.184 -14.030  1.00 56.38           H  
ATOM   4891  O   PRO A 304      22.954 -62.432 -14.736  1.00 56.38           O  
ATOM   4892  CG  PRO A 304      19.188 -63.763 -14.487  1.00 56.38           C  
ATOM   4893  HG2 PRO A 304      19.138 -64.765 -14.912  1.00 56.38           H  
ATOM   4894  HG3 PRO A 304      18.298 -63.553 -13.894  1.00 56.38           H  
ATOM   4895  CD  PRO A 304      19.339 -62.700 -15.567  1.00 56.38           C  
ATOM   4896  HD2 PRO A 304      19.935 -63.091 -16.392  1.00 56.38           H  
ATOM   4897  HD3 PRO A 304      18.352 -62.400 -15.919  1.00 56.38           H  
ATOM   4898  N   GLY A 305      22.824 -60.829 -13.168  1.00 52.44           N  
ATOM   4899  H   GLY A 305      22.163 -60.264 -12.656  1.00 52.44           H  
ATOM   4900  CA  GLY A 305      24.185 -60.278 -13.313  1.00 52.44           C  
ATOM   4901  HA2 GLY A 305      24.732 -60.440 -12.385  1.00 52.44           H  
ATOM   4902  HA3 GLY A 305      24.716 -60.788 -14.116  1.00 52.44           H  
ATOM   4903  C   GLY A 305      24.168 -58.769 -13.627  1.00 52.44           C  
ATOM   4904  O   GLY A 305      23.168 -58.232 -14.077  1.00 52.44           O  
ATOM   4905  N   GLN A 306      25.251 -58.027 -13.372  1.00 53.56           N  
ATOM   4906  H   GLN A 306      26.079 -58.485 -13.019  1.00 53.56           H  
ATOM   4907  CA  GLN A 306      25.223 -56.547 -13.395  1.00 53.56           C  
ATOM   4908  HA  GLN A 306      24.373 -56.213 -12.800  1.00 53.56           H  
ATOM   4909  C   GLN A 306      25.045 -55.872 -14.775  1.00 53.56           C  
ATOM   4910  CB  GLN A 306      26.509 -55.999 -12.752  1.00 53.56           C  
ATOM   4911  HB2 GLN A 306      27.369 -56.562 -13.116  1.00 53.56           H  
ATOM   4912  HB3 GLN A 306      26.644 -54.961 -13.056  1.00 53.56           H  
ATOM   4913  O   GLN A 306      24.846 -54.658 -14.823  1.00 53.56           O  
ATOM   4914  CG  GLN A 306      26.488 -56.012 -11.218  1.00 53.56           C  
ATOM   4915  HG2 GLN A 306      25.597 -55.490 -10.868  1.00 53.56           H  
ATOM   4916  HG3 GLN A 306      26.453 -57.040 -10.858  1.00 53.56           H  
ATOM   4917  CD  GLN A 306      27.716 -55.321 -10.625  1.00 53.56           C  
ATOM   4918  NE2 GLN A 306      27.748 -55.094  -9.331  1.00 53.56           N  
ATOM   4919 HE21 GLN A 306      26.989 -55.381  -8.729  1.00 53.56           H  
ATOM   4920 HE22 GLN A 306      28.591 -54.658  -8.987  1.00 53.56           H  
ATOM   4921  OE1 GLN A 306      28.669 -54.973 -11.299  1.00 53.56           O  
ATOM   4922  N   GLN A 307      25.172 -56.580 -15.900  1.00 57.25           N  
ATOM   4923  H   GLN A 307      25.205 -57.588 -15.849  1.00 57.25           H  
ATOM   4924  CA  GLN A 307      25.193 -55.925 -17.214  1.00 57.25           C  
ATOM   4925  HA  GLN A 307      25.671 -54.951 -17.108  1.00 57.25           H  
ATOM   4926  C   GLN A 307      23.778 -55.654 -17.741  1.00 57.25           C  
ATOM   4927  CB  GLN A 307      26.045 -56.718 -18.218  1.00 57.25           C  
ATOM   4928  HB2 GLN A 307      25.816 -56.360 -19.221  1.00 57.25           H  
ATOM   4929  HB3 GLN A 307      25.791 -57.777 -18.165  1.00 57.25           H  
ATOM   4930  O   GLN A 307      23.104 -56.557 -18.232  1.00 57.25           O  
ATOM   4931  CG  GLN A 307      27.551 -56.519 -17.975  1.00 57.25           C  
ATOM   4932  HG2 GLN A 307      27.817 -56.913 -16.994  1.00 57.25           H  
ATOM   4933  HG3 GLN A 307      27.775 -55.452 -17.987  1.00 57.25           H  
ATOM   4934  CD  GLN A 307      28.423 -57.200 -19.028  1.00 57.25           C  
ATOM   4935  NE2 GLN A 307      29.716 -56.955 -19.018  1.00 57.25           N  
ATOM   4936 HE21 GLN A 307      30.126 -56.345 -18.326  1.00 57.25           H  
ATOM   4937 HE22 GLN A 307      30.262 -57.424 -19.726  1.00 57.25           H  
ATOM   4938  OE1 GLN A 307      27.975 -57.956 -19.876  1.00 57.25           O
[truncated: 1,248,303 more chars]
