# Supplementary material for: Selective cargo and membrane recognition by SNX17 regulates its interaction with Retriever
Source: EMBO Rep. 2024 Dec 9;26(2):470–93. doi: 10.1038/s44319-024-00340-1 (PMC11772769; doi:10.1038/s44319-024-00340-1)
Supplement: Supplementary file 8 — EV and Appendix Figures Source Data [file 44319_2024_340_MOESM8_ESM.zip › EMBOR-2024-59048V3_SourceDataForExpandedView+Appendix/Figure S10/S10B/Danio rerio/S10B AF-Q5RID7-F1-predicted_aligned_error_v4.json]

[{"predicted_aligned_error":[[0,1,2,5,7,8,8,9,11,12,12,13,16,18,18,17,16,14,14,11,12,10,10,5,5,4,3,5,8,9,6,10,10,10,12,12,13,13,11,13,13,10,11,15,13,12,12,14,13,14,14,14,14,12,12,8,12,11,10,14,14,14,16,17,14,13,13,13,12,13,12,10,11,10,10,8,10,8,5,6,8,6,5,7,7,5,6,8,9,10,9,9,10,10,11,11,9,11,12,9,8,13,14,10,11,13,14,13,13,14,11,14,15,15,18,15,18,14,16,14,16,17,16,18,19,17,18,15,18,16,19,14,13,13,14,13,13,12,11,13,13,13,14,13,13,15,16,18,16,19,15,16,16,16,13,14,14,17,15,12,11,13,10,13,14,15,16,18,20,19,17,15,14,11,10,11,9,11,8,9,7,9,13,11,14,12,11,13,12,12,10,13,14,15,14,14,14,13,15,15,15,17,12,14,12,17,16,16,18,17,20,16,17,18,20,18,21,19,18,19,21,17,18,20,19,18,17,19,16,18,19,20,18,21,17,17,21,17,22,23,22,19,20,22,22,20,22,22,21,21,23,24,22,22,21,22,23,20,22,21,20,19,19,21,18,21,19,17,18,19,14,17,15,16,18,16,18,18,17,18,20,20,18,19,19,18,19,18,16,16,13,15,17,15,17,16,18,19,19,19,19,21,21,22,22,20,22,22,23,20,20,16,18,12,16,17,12,13,11,8,9,8,10,11,12,14,16,17,19,21,22,24,25,25,25,25,24,22,21,20,18,17,15,13,14,11,12,11,11,13,14,16,18,20,21,22,20,19,16,17,14,15,15,15,13,14,13,12,10,8,10,11,8,10,11,9,11,10,11,9,10,10,12,10,11,16,16,15,17,15,16,14,16,16,13,13,15,15,14,15,16,14,16,16,18,18,18,20,20,22,21,20,21,21,22,22,23,26,26,27,29,28,29,29,29,29,29,30,29,29,29,30,29,29,30,30,28,29,29,29,28,28,29,28,28,27,28,27,27,26,25,25,23,21,20,19,15,11,15,13,13,12,12,13,17,17,18,19,21,23,23,20,21],[1,0,1,2,3,4,5,5,5,5,5,6,7,9,10,8,8,6,5,4,5,5,3,2,2,2,2,3,4,4,4,4,4,4,4,5,6,5,5,6,6,5,7,7,6,6,7,9,8,7,9,8,9,7,7,6,6,5,5,8,7,8,8,8,7,7,6,6,7,6,5,5,5,5,4,5,5,4,3,4,4,3,3,4,4,3,4,5,6,6,6,5,5,6,6,6,5,6,5,5,5,6,6,5,6,6,6,6,6,7,7,8,8,9,10,10,11,9,11,10,11,10,10,12,12,11,12,10,11,10,11,9,9,8,8,8,7,7,7,8,7,8,9,9,9,9,10,12,11,12,10,11,11,11,9,9,10,9,9,8,7,9,8,10,9,11,12,12,12,13,12,12,10,10,9,8,7,6,6,6,6,5,6,7,8,7,7,7,7,6,7,8,10,11,11,9,10,8,9,10,10,9,8,9,9,10,11,11,12,11,11,12,10,12,13,13,16,12,12,13,13,10,11,12,12,11,11,12,11,11,12,12,12,12,12,12,13,13,14,16,16,14,15,17,17,14,16,16,16,16,17,17,16,14,15,15,16,15,14,14,14,13,12,13,12,14,12,11,11,12,9,12,11,14,13,13,15,13,13,12,14,14,13,13,12,13,14,13,13,13,10,11,12,11,10,10,11,13,12,12,14,15,18,16,16,15,15,15,14,12,12,11,12,10,12,12,11,11,9,8,8,8,8,8,10,11,14,17,18,20,22,23,24,24,24,24,24,21,20,18,15,14,13,10,10,8,8,9,9,11,10,11,13,14,17,18,16,14,12,11,11,11,11,11,10,11,10,9,8,9,8,9,8,8,9,8,8,8,10,8,7,9,12,9,10,11,12,11,12,13,12,11,13,12,10,11,12,11,10,12,13,12,13,15,16,16,16,18,18,19,19,18,19,18,20,20,22,23,25,25,26,27,28,29,28,29,29,29,29,29,29,29,27,29,29,29,27,29,29,28,28,27,28,29,28,28,28,27,26,26,25,25,22,19,18,18,14,11,13,10,11,11,10,13,14,15,16,16,19,20,19,18,17],[1,1,0,1,1,1,2,2,3,3,3,4,5,6,6,5,5,4,4,3,3,2,2,1,1,1,1,2,2,2,2,2,2,2,2,3,3,3,2,3,3,3,3,4,3,3,4,4,4,3,4,4,4,4,4,3,3,3,3,4,4,4,5,5,4,4,3,3,3,3,3,2,3,3,2,2,2,2,1,2,2,2,1,2,2,2,2,2,3,3,3,2,3,3,3,3,2,2,3,3,2,3,3,2,2,3,3,3,3,4,4,4,5,5,5,5,5,5,6,5,6,6,6,7,7,6,7,6,6,5,6,5,5,5,4,4,3,3,4,4,4,5,6,6,6,6,6,6,7,7,6,6,7,6,6,6,6,6,5,5,4,5,4,5,6,7,7,7,8,8,7,6,6,5,4,4,3,3,2,3,2,2,3,3,4,3,3,4,4,3,4,5,6,6,6,5,5,4,6,5,6,5,5,6,7,6,7,7,7,7,7,7,7,8,8,7,8,7,7,8,7,6,6,7,7,7,7,8,7,7,8,8,7,8,7,7,9,8,9,10,9,9,10,9,10,9,10,9,10,10,10,9,10,9,9,9,9,9,8,9,9,8,7,9,8,9,7,7,7,6,7,7,7,8,8,8,8,9,8,8,9,9,9,8,8,8,8,7,8,7,6,7,8,7,7,7,8,7,8,8,10,10,11,10,11,10,11,9,10,8,8,8,7,6,7,7,7,7,6,5,5,5,5,5,6,7,9,11,13,15,16,19,20,21,21,20,20,18,16,14,12,10,8,6,6,5,5,5,6,6,7,8,9,9,10,11,11,9,10,8,9,7,7,7,6,6,5,5,4,4,4,5,4,4,5,5,4,5,5,5,5,6,7,6,6,8,9,8,8,10,9,9,10,10,8,8,10,9,9,10,11,10,12,12,13,12,13,16,15,16,16,14,16,14,14,17,19,20,22,24,25,25,26,27,27,27,28,28,28,28,28,28,27,28,28,28,27,28,28,27,28,27,28,28,27,27,26,26,25,25,23,22,20,19,17,15,11,9,9,7,8,9,9,8,9,11,14,16,16,19,17,18,17],[2,1,1,0,1,1,1,2,2,2,3,3,4,5,5,4,4,3,2,2,2,1,1,1,1,1,2,2,2,1,2,2,2,2,2,2,2,2,2,2,3,3,3,3,3,3,3,4,3,3,4,4,4,3,3,3,3,3,3,3,3,3,4,4,3,3,3,2,2,2,2,2,2,2,2,2,2,2,1,2,2,2,1,2,2,2,2,2,3,3,3,2,3,3,3,3,2,2,2,2,2,2,2,2,2,2,3,2,3,3,3,4,4,5,5,5,5,4,5,4,5,5,5,6,6,5,6,5,5,5,5,4,4,4,4,4,3,3,3,4,4,4,4,5,5,5,5,5,6,6,6,6,5,5,5,4,4,5,5,4,4,4,4,4,5,5,6,6,7,7,6,5,5,4,3,3,3,3,2,3,2,2,3,3,4,3,3,3,4,3,4,4,5,6,5,5,4,4,5,4,5,5,5,5,6,5,6,6,5,6,6,6,6,6,7,7,6,7,6,6,7,5,6,7,6,6,6,7,7,6,7,7,6,7,6,6,7,7,7,8,8,8,8,8,8,8,8,8,8,8,8,8,8,7,8,7,8,8,7,7,7,7,7,7,7,7,7,6,6,6,6,6,6,7,7,7,7,8,8,7,8,7,7,7,7,7,7,7,7,6,6,6,6,6,6,7,6,7,7,7,8,8,9,9,9,8,9,8,8,8,7,7,6,6,6,7,7,7,6,5,5,5,5,6,6,6,8,11,13,14,17,19,21,21,21,21,20,18,16,14,12,9,9,7,6,5,5,5,6,6,7,7,8,8,8,8,9,8,8,7,7,6,6,6,6,5,5,5,4,4,4,5,4,4,5,5,4,5,5,5,5,5,5,6,5,6,6,6,7,7,7,7,7,7,7,7,8,7,7,8,8,9,11,11,12,12,13,15,16,16,16,16,16,15,15,15,19,21,22,23,24,25,26,27,27,28,27,28,28,28,28,28,27,28,29,29,28,28,29,28,28,27,28,28,27,27,27,26,25,25,24,23,21,18,16,16,13,10,9,8,9,10,8,9,9,10,13,15,15,18,18,18,16],[2,1,1,1,0,1,1,1,2,2,2,3,3,4,5,4,3,2,2,2,1,1,1,1,1,1,1,1,1,1,1,1,1,1,2,2,2,2,2,2,2,2,2,2,3,2,3,3,3,3,3,3,4,3,3,2,2,2,2,2,2,3,4,3,3,3,2,2,2,2,2,1,2,1,1,1,1,1,1,1,1,1,1,2,2,2,2,2,2,3,2,2,2,2,2,2,2,2,2,2,2,2,2,2,2,2,2,2,2,2,3,3,3,4,4,4,4,4,4,4,4,4,4,5,5,5,5,4,4,4,4,4,3,3,3,3,3,3,3,3,3,3,4,4,4,4,4,4,5,5,5,5,4,4,4,4,4,4,4,3,3,4,3,4,4,5,5,6,6,6,5,4,5,4,4,3,3,3,2,2,2,2,2,2,3,2,2,3,3,3,3,3,4,4,4,4,4,3,4,4,4,4,4,4,5,5,5,5,5,5,5,5,5,5,5,5,6,5,5,5,5,5,5,5,6,5,5,6,5,5,6,6,5,6,5,6,6,6,6,7,7,7,7,7,7,7,7,7,7,7,7,7,7,6,6,6,6,6,6,6,6,6,6,6,6,7,6,5,5,5,5,5,6,6,6,6,6,6,7,6,7,7,7,6,6,6,6,6,5,5,5,5,6,5,5,6,6,6,6,6,7,8,8,8,8,7,9,7,8,7,7,6,6,5,5,6,6,6,6,5,5,4,5,5,5,6,8,9,11,13,15,18,20,20,20,21,20,17,15,14,11,9,7,5,5,4,5,5,6,6,7,6,7,7,8,9,7,7,7,6,9,6,6,6,6,5,5,4,4,4,4,4,4,4,5,4,4,4,5,5,5,5,5,5,5,6,6,6,7,7,7,7,7,6,7,6,7,7,8,8,8,8,10,10,11,12,13,15,15,15,16,13,15,13,11,14,18,17,21,22,23,24,25,26,27,27,27,28,28,29,28,29,28,28,29,29,28,29,29,28,28,28,28,27,28,27,27,27,25,25,23,23,20,18,16,14,11,9,9,8,8,8,8,11,11,11,12,16,15,17,18,18,16],[3,2,1,1,1,0,1,2,2,2,3,3,4,5,5,5,4,3,3,2,2,2,1,1,1,2,2,2,2,2,2,2,2,2,2,2,3,2,2,3,3,2,3,3,3,3,3,4,4,4,4,4,5,4,3,3,3,3,3,4,4,4,5,5,4,3,3,2,2,3,2,2,2,2,2,2,2,2,1,2,2,2,2,2,2,2,3,3,3,3,3,3,3,3,3,3,2,3,3,2,2,3,3,2,2,3,3,3,3,4,4,5,4,5,5,6,5,5,6,5,6,6,6,6,7,6,6,6,6,5,5,5,5,4,4,4,3,3,4,4,4,5,5,5,6,6,6,7,6,6,7,6,6,6,6,5,5,6,6,5,4,5,4,5,5,6,6,7,7,7,7,6,5,5,4,3,4,3,3,3,3,3,3,3,4,4,3,4,4,3,4,5,5,6,5,5,5,4,5,5,6,6,5,5,7,6,7,7,6,7,8,7,7,7,8,7,8,7,6,7,7,7,6,7,7,7,7,8,8,7,7,7,7,8,7,7,8,8,9,10,9,8,9,9,9,8,9,9,8,9,9,9,9,8,8,8,9,8,7,8,9,7,8,9,8,8,8,7,7,7,7,7,8,7,7,7,9,8,9,8,10,8,8,8,8,7,8,7,8,7,7,7,7,6,7,8,8,7,8,8,9,9,9,11,9,9,10,9,9,8,8,8,7,7,7,8,8,8,7,6,6,5,6,6,7,8,9,9,13,15,18,19,23,21,22,22,21,18,16,13,11,10,8,7,7,5,6,6,7,8,9,8,8,9,9,9,9,9,8,8,9,8,7,7,6,6,5,5,5,4,5,6,5,5,6,6,5,5,6,6,5,6,6,6,7,7,7,7,9,9,8,8,8,8,7,7,8,8,8,8,9,9,10,10,12,12,12,15,15,15,15,14,14,14,14,14,18,19,20,22,23,23,25,26,26,28,27,28,27,28,28,28,27,28,28,29,27,29,28,28,27,27,27,27,27,27,27,27,25,25,24,22,21,18,16,16,13,11,10,9,10,9,10,13,12,11,12,15,15,18,18,17,15],[4,3,3,2,1,1,0,1,2,2,3,3,4,5,5,4,4,3,3,2,2,2,2,2,2,3,3,2,3,4,3,3,3,3,2,3,3,3,4,4,4,5,4,5,5,5,6,6,7,6,7,6,7,6,6,4,5,4,4,5,4,5,6,5,4,4,3,3,4,3,3,3,3,3,2,3,3,3,2,3,3,3,3,4,4,4,4,5,5,5,5,5,5,6,6,6,4,5,5,5,5,5,5,4,5,5,5,4,5,5,6,7,7,8,8,8,9,8,8,8,8,8,8,8,9,9,10,9,10,9,9,9,7,7,6,7,6,6,7,8,8,8,8,9,9,9,9,10,9,10,10,9,9,9,8,9,8,8,8,7,7,6,6,6,7,7,8,8,9,8,8,7,7,7,5,5,5,5,5,5,5,6,6,6,6,7,6,6,6,5,5,6,7,7,7,7,7,6,7,8,8,8,7,7,8,9,9,10,9,9,11,10,10,11,10,11,11,11,9,10,10,10,10,10,10,10,9,10,10,9,10,9,10,10,9,9,11,10,11,13,12,11,11,11,12,11,13,12,12,12,12,12,12,12,11,11,12,11,10,12,11,10,10,11,10,11,8,9,9,8,8,8,8,7,8,8,8,8,9,9,9,9,9,9,8,9,8,8,8,8,8,9,9,8,8,8,8,8,9,9,10,9,11,12,11,11,11,11,10,9,10,8,9,9,9,9,9,9,8,7,6,6,6,6,6,8,9,10,13,15,17,19,22,20,21,20,20,18,15,13,12,9,9,7,7,6,6,6,7,7,9,8,9,10,11,13,11,10,8,8,10,8,8,7,7,7,7,6,5,5,5,6,6,5,6,6,6,7,8,8,8,8,8,8,9,10,11,10,11,12,10,11,11,11,10,10,11,11,10,11,12,11,12,13,14,14,14,16,17,17,17,16,15,16,14,15,17,17,19,21,22,22,23,25,25,27,26,28,27,27,27,28,26,28,28,28,26,28,28,27,27,27,27,27,26,26,26,26,24,25,23,21,19,16,16,16,13,9,9,10,10,12,13,13,14,14,17,17,18,20,19,18,17],[4,3,2,2,1,1,1,0,1,1,2,2,3,4,4,3,3,2,2,1,1,1,1,2,2,2,3,2,3,2,2,2,2,2,2,2,3,2,2,3,3,3,3,4,4,3,4,4,4,4,5,5,5,5,4,4,3,3,3,3,3,4,4,4,3,3,3,2,2,3,2,2,2,2,1,2,2,2,2,2,3,2,2,3,3,3,3,4,4,4,4,4,4,4,4,4,3,3,3,3,3,3,3,3,3,3,3,3,3,3,4,4,5,5,5,6,6,6,6,6,7,7,7,8,8,7,8,7,7,7,6,6,5,5,5,5,5,5,5,6,6,6,6,7,7,7,7,8,8,7,8,7,7,7,7,7,7,7,7,6,6,5,5,6,6,7,7,8,8,8,7,7,6,6,5,5,5,4,4,4,4,3,4,5,5,4,4,4,4,4,4,4,5,6,6,5,6,5,6,6,7,7,6,7,7,8,8,9,8,9,9,9,8,9,8,9,8,8,8,8,8,8,8,8,8,8,9,9,9,8,9,9,9,9,8,9,10,10,10,10,10,11,11,9,10,11,9,10,10,10,10,10,9,9,10,9,10,10,10,9,10,10,9,9,10,10,9,8,9,9,8,8,7,7,8,7,8,7,8,9,9,9,8,8,9,9,8,8,7,8,7,8,9,8,9,8,9,8,10,9,11,11,11,11,11,10,13,10,11,10,10,8,9,8,9,9,8,8,8,7,6,6,6,6,6,7,9,10,13,14,16,18,21,20,21,20,20,18,16,14,13,10,9,7,7,5,5,5,6,7,8,9,9,10,11,12,10,9,9,8,8,8,7,7,6,6,6,5,5,5,6,5,5,6,6,6,6,7,8,7,8,8,9,8,9,10,10,10,11,11,10,10,9,10,9,9,10,10,9,11,11,10,11,12,13,13,15,16,16,16,16,15,14,15,12,15,18,18,21,21,22,23,24,25,26,27,26,27,27,28,28,28,27,29,29,29,27,29,29,28,28,28,28,28,28,27,28,27,26,25,24,22,19,18,18,15,14,11,10,11,11,12,13,13,14,13,15,17,18,19,20,19,18],[5,4,3,3,2,2,1,1,0,1,2,2,4,4,4,3,3,2,2,2,1,2,3,2,3,4,4,3,3,3,3,4,2,3,3,3,3,4,3,4,5,6,5,5,6,5,6,6,7,6,6,6,6,6,6,5,5,5,4,4,4,4,5,4,4,3,3,3,3,3,3,2,3,3,2,2,3,3,3,3,4,4,4,4,5,4,5,5,5,5,6,5,5,6,6,6,5,6,6,6,5,5,5,4,4,5,4,4,4,4,5,6,6,7,7,8,8,8,9,8,9,8,8,9,10,9,10,8,10,8,8,8,7,6,6,7,7,7,7,8,8,8,8,9,9,9,9,10,9,10,9,9,9,9,9,9,8,8,8,8,7,7,6,7,7,8,9,9,9,9,9,8,7,7,6,5,6,5,5,5,5,5,6,5,5,6,5,5,6,4,5,5,6,7,7,6,7,7,8,8,9,8,9,8,10,9,11,11,10,11,12,11,10,11,11,12,12,11,10,11,12,10,10,11,11,10,10,11,11,10,11,11,11,11,10,10,11,11,12,12,13,12,12,12,13,12,12,12,12,12,12,12,12,12,11,11,13,12,11,12,12,11,11,12,11,12,10,10,9,10,10,9,9,8,8,8,8,8,9,9,11,9,9,9,9,10,9,9,9,9,9,9,10,10,10,10,10,10,10,10,11,11,12,12,12,12,12,12,12,11,11,10,10,10,11,10,10,9,9,8,7,6,6,6,7,8,10,10,12,15,17,20,22,20,21,19,18,17,15,13,11,9,9,7,8,7,7,6,8,7,9,9,11,10,13,14,13,11,10,9,10,8,8,7,7,7,7,7,6,6,7,6,6,6,7,8,8,8,9,9,9,9,10,10,10,11,11,11,12,13,11,12,11,11,12,11,11,12,11,12,12,12,13,12,14,14,15,16,16,17,17,15,15,17,14,15,18,19,20,20,22,22,23,25,25,27,25,27,26,27,27,27,26,28,27,27,27,28,28,28,28,27,27,27,28,26,27,27,25,25,24,21,20,17,16,16,13,11,12,12,12,12,12,12,14,14,16,18,19,20,20,19,18],[5,4,3,3,2,2,2,1,1,0,1,1,2,3,3,3,2,2,1,1,2,2,2,2,3,4,4,3,4,3,3,3,2,2,2,2,2,2,3,3,3,4,4,4,5,5,5,5,6,6,6,6,6,6,5,5,4,4,4,4,3,4,4,4,3,3,3,3,3,3,2,2,3,3,2,3,3,3,3,4,4,4,4,4,5,4,5,5,6,6,5,5,5,6,5,5,4,5,5,4,4,4,4,3,4,4,3,3,3,3,4,5,6,6,7,7,7,7,8,7,9,9,9,9,9,9,9,9,9,8,8,7,7,6,5,6,5,6,6,7,8,8,8,9,9,9,10,9,10,10,10,9,10,10,9,9,9,9,9,8,7,6,7,7,7,7,8,9,9,9,9,8,7,7,7,6,6,5,5,6,4,5,5,6,6,5,5,6,5,5,5,5,6,7,7,7,7,7,8,8,9,9,9,8,10,11,10,11,11,12,11,12,11,11,11,11,10,11,11,10,10,11,11,10,11,11,11,10,11,10,11,10,12,11,11,11,12,11,12,13,13,12,13,13,12,12,11,13,13,13,12,12,12,12,11,11,12,12,12,12,12,12,11,12,11,12,11,10,11,10,10,9,8,9,9,8,8,9,9,11,11,11,10,9,10,10,10,10,9,9,9,11,11,11,11,10,10,10,10,11,11,13,12,13,13,13,14,13,13,12,12,11,11,11,11,11,10,11,9,8,6,7,7,6,6,9,8,9,13,14,16,19,21,21,21,20,19,18,16,14,12,10,8,7,6,6,7,7,8,9,10,11,12,12,13,14,15,13,11,11,10,9,8,8,7,8,7,7,6,6,7,7,6,7,9,9,8,9,9,10,10,10,11,11,12,11,11,12,11,14,12,13,12,12,12,12,12,12,10,12,12,11,12,13,14,14,15,15,16,16,15,15,14,14,11,14,16,17,19,20,21,22,23,25,25,26,26,27,27,27,27,28,26,28,28,28,27,28,28,28,28,28,29,28,28,27,27,27,25,26,23,21,19,18,17,15,13,10,11,12,12,13,14,15,14,15,17,19,18,20,20,21,20],[7,6,5,6,4,4,2,2,1,1,0,1,2,3,3,3,2,2,1,1,2,2,3,4,4,6,5,6,5,4,4,4,3,3,2,3,4,4,4,4,6,6,7,5,6,7,7,7,8,8,8,7,8,7,8,7,6,5,5,5,4,4,5,5,5,4,4,4,4,4,3,3,4,3,4,4,5,4,5,5,7,5,6,6,7,7,7,8,7,7,8,8,8,9,7,7,6,7,6,6,6,6,5,4,5,6,4,3,4,4,5,6,6,7,8,8,10,8,11,10,12,10,10,11,12,11,12,11,11,11,10,9,7,6,7,7,8,8,9,9,9,10,11,11,12,11,11,12,11,12,11,11,11,11,11,12,10,11,11,11,9,9,8,9,9,11,11,10,10,11,11,11,11,10,8,7,8,7,8,7,6,6,7,7,7,6,6,7,7,6,6,6,6,8,8,8,10,8,11,10,11,10,11,10,12,12,13,13,12,14,13,13,12,12,12,13,13,13,11,12,13,13,12,12,14,13,12,13,14,12,12,14,13,14,13,13,14,13,14,13,14,13,14,14,14,13,14,13,13,13,13,13,14,13,12,13,14,13,13,14,13,13,13,15,13,14,12,12,13,12,13,12,11,11,11,11,10,11,11,12,13,12,11,11,11,11,12,12,12,12,12,12,13,12,13,12,13,12,14,13,13,14,13,14,14,14,15,14,15,13,14,12,13,12,13,13,12,11,11,11,8,8,9,7,9,9,10,10,12,16,17,20,22,21,20,20,17,15,14,13,10,11,10,9,9,8,10,9,10,10,13,13,14,14,15,16,14,13,13,12,12,12,11,11,10,10,9,10,9,7,9,9,9,9,10,10,10,11,11,11,12,11,12,12,13,13,14,14,14,16,13,13,13,14,15,13,13,14,13,14,13,14,15,14,15,17,16,17,16,17,17,16,15,16,13,15,18,19,20,20,22,23,24,25,26,27,27,27,28,28,28,28,28,29,29,29,28,29,29,29,29,29,30,29,29,28,28,29,28,27,26,25,22,21,19,19,16,14,15,14,14,14,15,14,15,16,17,19,20,22,22,20,19],[10,8,7,7,6,5,4,4,2,2,1,0,1,2,3,3,3,2,3,3,3,4,4,6,6,8,8,7,7,6,7,5,4,4,4,5,5,5,5,7,6,7,8,9,9,9,10,10,11,10,11,11,11,10,9,9,9,8,8,8,6,6,6,6,6,5,6,5,7,6,6,5,8,6,5,7,8,7,9,8,9,8,9,10,9,10,10,11,11,10,10,11,11,12,12,10,9,10,9,7,8,8,6,6,7,6,5,5,6,6,7,8,9,9,11,10,12,12,13,13,15,13,14,14,15,15,15,13,16,13,14,12,11,9,9,11,11,12,12,13,13,12,13,13,15,14,15,15,14,14,15,14,15,15,15,14,15,14,14,13,13,11,11,11,11,12,13,14,13,15,14,13,13,12,10,10,10,10,11,11,9,9,8,10,9,7,8,9,8,7,8,9,9,11,10,10,12,12,13,14,14,14,14,14,15,15,15,17,16,17,17,18,16,17,16,16,17,16,16,17,17,16,16,16,18,17,16,17,16,15,17,16,16,16,16,16,17,16,17,18,17,17,18,17,18,17,17,17,18,17,17,17,18,16,17,17,17,17,18,17,18,16,17,18,16,16,16,17,17,15,14,14,12,13,13,13,14,14,15,15,15,15,15,15,14,15,15,16,13,14,14,15,16,17,15,14,15,15,15,16,16,18,16,18,18,17,18,16,17,16,16,15,15,16,15,16,14,13,12,13,9,11,9,9,10,10,11,13,15,16,20,22,23,22,20,20,19,18,16,15,12,12,12,10,11,10,12,12,12,13,13,15,15,17,17,17,17,17,15,14,14,13,13,12,11,11,11,11,11,10,12,12,11,12,13,13,12,14,14,14,14,14,14,16,16,15,14,16,16,19,16,17,15,16,16,15,16,15,15,16,15,15,17,16,17,17,17,18,19,17,16,16,16,17,14,14,19,18,19,21,22,22,23,25,25,26,26,26,26,26,27,28,26,27,28,28,27,28,28,28,28,28,28,28,28,28,28,28,26,26,25,24,22,20,19,19,17,13,14,14,16,16,16,17,18,17,19,20,21,21,23,23,21],[13,12,11,9,9,8,7,6,5,4,2,1,0,1,3,2,2,3,4,5,5,6,6,9,10,10,12,11,11,9,11,7,6,6,4,7,7,6,7,8,9,11,11,11,12,13,13,12,13,15,16,14,14,14,14,14,13,11,10,11,9,8,9,9,7,6,7,6,8,7,7,7,9,8,8,9,10,10,10,12,12,11,14,13,12,13,14,16,14,15,13,15,14,15,13,12,11,12,11,10,11,10,9,8,11,9,7,6,8,6,9,9,11,10,12,13,12,14,15,15,17,16,16,17,18,17,17,16,16,15,14,13,12,10,11,12,13,13,15,14,14,15,16,15,16,16,18,16,17,18,17,17,18,18,17,16,16,18,16,16,15,14,15,14,14,15,16,15,16,18,17,15,15,14,14,13,14,13,15,14,11,11,10,12,11,9,11,12,11,9,11,11,12,13,13,13,13,14,15,15,16,17,17,16,18,19,19,20,18,21,19,20,18,19,19,20,19,18,17,19,19,17,18,19,19,19,19,20,18,19,20,19,18,20,17,20,21,19,21,20,21,20,20,20,20,20,20,20,21,19,19,20,20,19,20,20,19,20,21,20,20,19,19,20,20,20,20,19,19,19,17,17,16,17,17,15,17,16,18,19,19,19,18,18,18,18,19,19,17,18,17,18,19,19,19,16,19,18,19,21,18,20,19,20,20,18,21,19,21,20,20,19,20,18,19,18,17,17,16,15,13,14,13,12,13,13,15,15,18,19,21,24,24,23,22,20,18,18,15,16,14,13,15,13,15,14,15,14,15,15,17,18,19,20,20,21,21,19,18,17,18,19,17,16,15,15,14,15,14,14,14,14,15,15,15,15,17,16,17,17,18,18,18,18,18,18,18,19,20,21,18,18,17,19,18,18,18,19,19,19,18,19,20,19,19,20,19,19,19,18,18,17,17,19,15,16,20,19,20,22,23,24,25,26,26,27,27,27,28,28,28,28,27,28,29,29,28,29,29,29,29,29,30,30,30,29,29,29,28,28,28,26,26,23,21,22,19,18,18,18,20,18,20,19,20,22,23,23,24,24,25,25,23],[13,11,10,10,9,9,7,7,5,6,3,2,1,0,1,2,3,4,4,5,5,7,8,9,10,11,10,11,10,9,10,7,6,5,6,7,7,6,9,9,10,10,10,12,13,11,12,13,12,12,13,12,12,13,12,11,10,11,10,10,10,9,10,9,8,7,8,9,9,8,7,8,9,8,9,10,9,9,10,10,11,10,12,12,12,12,12,13,13,13,11,13,13,14,13,13,11,12,12,9,10,11,8,7,9,8,6,7,7,6,7,8,11,12,13,13,14,13,16,16,17,18,16,18,17,20,20,17,18,16,15,13,13,12,12,12,12,13,15,13,13,14,17,15,16,17,18,19,16,20,17,19,18,18,17,16,15,17,16,15,15,14,15,14,14,17,16,17,18,18,17,15,15,14,13,14,14,12,14,13,10,11,10,13,12,9,11,13,11,9,13,12,14,14,14,14,15,14,16,15,16,18,15,16,18,19,19,20,18,20,21,19,19,20,21,20,20,19,17,20,21,17,18,19,21,18,20,20,18,19,19,20,18,20,18,20,21,20,21,22,22,21,20,22,21,20,20,21,20,21,21,21,21,20,20,20,21,21,21,21,21,20,21,22,21,20,19,20,19,18,17,17,16,17,18,16,17,17,18,19,20,21,19,18,19,18,19,19,17,18,16,18,19,19,20,18,19,19,18,21,18,22,21,22,21,21,22,20,22,20,20,19,20,18,19,20,17,16,16,15,14,14,14,14,14,14,15,16,18,20,21,23,24,23,22,21,20,18,17,17,14,16,14,14,14,14,15,15,15,16,18,19,20,21,21,22,21,20,20,18,18,17,17,16,16,15,14,15,15,13,13,14,14,15,15,15,15,16,17,15,16,17,18,17,18,19,19,20,22,21,20,19,19,19,19,18,19,19,19,19,19,19,20,19,19,20,19,19,20,19,19,18,18,18,16,17,20,20,21,21,23,23,23,25,24,26,25,26,26,26,27,28,27,28,28,28,28,29,28,29,28,28,29,29,28,28,28,27,27,27,27,26,25,23,21,22,20,17,17,17,18,17,20,19,20,20,23,23,23,25,25,24,23],[14,12,11,12,12,11,11,10,8,6,4,3,2,1,0,1,3,4,5,7,8,9,8,10,12,12,12,13,13,12,10,9,9,7,7,8,8,8,9,10,11,10,11,12,13,12,14,13,14,14,16,15,15,14,14,14,15,13,11,12,10,10,9,8,8,8,11,10,13,10,9,12,12,9,11,14,12,10,13,14,13,12,15,14,12,15,13,15,14,14,13,15,13,16,13,12,12,14,12,9,10,10,10,8,9,9,9,8,8,8,9,11,11,12,14,12,14,14,15,16,17,18,18,19,18,19,17,16,16,14,15,14,12,11,11,12,12,14,14,14,14,15,15,15,16,16,16,17,18,19,18,19,18,20,20,17,16,20,18,17,16,15,15,15,17,16,18,18,17,19,18,17,16,15,16,16,14,13,15,12,12,12,11,13,12,10,12,14,12,12,13,14,14,17,15,15,15,16,16,16,18,18,16,18,21,21,22,23,20,23,23,23,20,22,22,21,21,19,20,22,22,19,21,22,21,20,22,22,19,20,22,21,19,21,20,22,23,21,24,23,24,22,22,23,24,23,23,23,24,22,22,22,22,22,22,23,23,22,24,23,24,22,23,24,22,22,21,22,23,20,20,19,19,18,18,19,18,20,20,21,22,21,19,21,21,20,21,21,20,20,18,22,22,22,22,20,22,22,20,22,20,23,22,23,23,23,22,22,22,22,22,21,22,20,23,22,21,19,18,17,17,15,17,17,17,18,17,18,20,20,22,25,26,23,23,21,20,19,17,18,17,18,17,16,16,17,17,17,17,18,19,21,22,22,23,23,23,22,21,20,20,20,19,18,18,17,18,16,16,15,16,17,17,16,16,16,17,17,20,18,18,19,20,20,20,21,21,22,22,23,21,20,21,21,20,19,20,20,20,19,19,19,20,18,19,19,20,20,19,18,18,17,17,16,15,17,19,19,19,22,22,23,24,24,25,26,25,27,26,26,28,28,26,27,28,28,27,28,28,28,28,28,28,28,28,28,27,27,27,26,26,26,24,23,21,21,21,17,18,18,20,18,22,20,20,22,24,23,24,25,26,25,24],[14,14,11,12,11,10,9,8,7,4,5,4,2,2,1,0,1,2,4,6,8,10,9,12,12,12,12,14,13,12,12,10,9,8,8,7,9,9,9,8,11,12,12,12,13,13,13,14,15,14,14,13,14,13,14,13,12,12,10,10,8,7,8,7,6,7,7,7,9,8,7,9,9,8,8,11,10,9,10,13,12,13,15,15,14,15,14,17,16,14,16,16,14,18,16,14,16,15,14,11,12,13,11,9,10,10,11,9,10,10,11,12,12,12,14,15,15,15,17,19,18,19,18,19,20,18,20,19,18,18,16,17,14,12,14,17,16,16,15,17,16,17,18,17,19,19,18,20,21,22,20,20,20,19,21,19,20,21,19,19,18,17,16,17,15,18,18,19,18,21,19,19,18,17,15,16,15,15,16,15,15,14,13,15,14,12,14,16,14,13,13,15,15,17,16,16,17,17,18,18,18,19,19,19,20,23,21,22,23,24,23,24,22,22,21,23,22,21,21,21,22,21,21,22,23,22,22,23,21,21,23,21,21,23,20,23,22,22,23,23,24,24,23,24,24,23,23,24,24,22,22,24,24,23,23,23,24,23,24,24,24,22,22,24,22,22,22,22,22,20,20,19,19,18,18,18,18,20,20,21,21,21,20,19,21,20,21,21,20,19,20,20,21,21,21,23,21,22,20,23,20,23,21,23,23,22,23,22,23,23,22,20,21,22,22,21,22,19,18,17,15,15,16,15,16,16,19,16,21,21,22,26,26,25,24,23,21,21,20,19,17,17,18,16,16,18,17,18,17,18,18,21,21,22,23,23,23,21,21,20,20,20,18,18,16,19,15,16,16,14,16,16,17,17,17,17,18,19,19,19,21,20,21,21,22,20,20,21,22,24,20,22,19,19,21,20,19,20,20,20,17,19,20,19,18,19,20,20,20,20,19,18,19,18,17,17,19,20,21,22,23,22,23,24,25,26,25,26,26,26,26,27,26,27,28,28,26,28,28,28,28,28,28,29,28,28,28,28,28,27,26,25,24,23,21,21,20,16,18,18,19,19,20,20,21,20,23,24,24,24,24,25,23],[11,9,8,7,6,6,6,4,4,3,2,3,3,4,2,1,0,1,2,3,4,5,5,7,6,8,8,8,8,8,7,6,5,5,5,5,5,6,5,6,8,7,7,9,10,9,9,10,11,11,12,11,11,10,10,10,9,8,7,7,6,6,6,6,5,4,6,6,6,6,5,6,6,5,5,7,7,6,8,8,8,9,9,9,9,10,10,12,11,12,11,12,11,12,12,11,10,11,10,8,8,9,9,8,7,8,8,6,8,9,9,11,10,12,13,13,12,13,14,14,15,16,16,16,17,16,16,15,15,14,14,14,13,12,11,13,11,14,12,16,14,13,15,14,15,15,16,17,17,19,16,18,18,17,17,16,15,16,15,14,13,13,14,12,14,13,14,15,14,16,14,14,13,13,13,12,12,12,12,11,10,10,10,11,12,10,10,12,11,10,10,12,12,14,12,13,12,13,14,15,15,16,14,15,17,17,18,20,19,20,21,19,19,19,20,19,19,19,19,19,17,17,17,18,18,17,19,20,17,17,20,18,17,18,17,18,19,19,20,20,21,21,19,20,20,20,20,21,21,19,19,20,20,20,20,20,20,18,19,20,20,19,20,20,19,20,18,18,18,16,16,15,15,15,14,14,15,17,16,17,18,18,16,16,16,16,17,18,15,17,15,18,18,18,17,16,18,17,16,18,17,20,18,20,19,19,20,19,19,19,19,17,20,18,19,19,16,16,13,14,11,13,11,11,11,12,14,13,17,17,20,22,24,22,22,21,20,19,17,16,15,14,14,13,13,12,13,12,13,14,15,17,19,19,20,22,19,19,17,17,16,16,14,14,13,13,13,13,12,12,13,13,13,14,14,13,13,14,16,16,14,15,17,16,18,18,18,19,20,20,20,18,18,18,17,17,17,17,16,17,17,17,17,17,18,18,19,20,20,19,19,19,18,17,17,17,19,19,18,21,22,22,24,24,25,26,26,27,27,26,27,28,26,27,28,28,26,28,28,27,28,27,28,28,28,28,27,27,27,26,26,24,23,21,20,20,18,15,17,15,17,17,18,18,19,20,22,22,24,24,24,24,23],[7,6,5,6,4,6,5,3,3,2,2,2,3,3,3,2,1,0,1,1,2,3,4,5,6,6,6,6,7,6,5,4,4,3,3,3,4,4,3,4,5,5,5,6,8,6,7,9,8,8,8,8,8,8,7,6,6,5,5,5,4,5,5,5,5,4,4,4,5,4,4,4,5,3,4,5,5,4,5,5,6,6,6,6,6,6,7,8,8,8,7,7,8,8,7,8,6,7,7,6,6,6,6,5,6,5,5,4,5,6,7,8,8,9,10,10,10,10,11,9,11,11,11,12,13,12,12,12,12,11,11,10,10,8,8,9,8,8,9,11,9,10,11,12,10,12,13,12,11,13,12,12,14,12,12,11,11,12,11,11,10,9,10,9,11,10,12,13,13,13,13,10,11,10,10,9,8,8,8,8,7,7,7,7,9,8,8,8,8,7,8,10,10,11,10,10,9,10,10,10,10,11,10,11,12,14,13,15,13,14,15,15,13,14,15,15,15,13,12,14,14,12,12,14,13,13,14,14,13,13,15,14,13,14,13,14,15,14,17,18,17,16,15,17,17,14,15,16,17,14,16,16,15,15,14,15,16,15,14,15,16,14,14,17,14,15,14,13,14,12,12,12,11,13,13,12,14,13,15,14,14,15,15,15,14,14,14,13,11,11,11,13,14,13,12,12,13,13,13,14,15,16,16,18,17,17,15,17,15,15,14,12,14,12,14,14,11,13,11,11,10,10,10,10,10,11,11,13,15,16,19,22,24,22,23,21,21,20,17,16,14,13,11,10,11,10,11,10,12,11,13,14,15,16,17,18,17,16,15,14,14,13,12,12,12,12,11,10,11,9,10,10,11,10,11,11,11,10,12,12,12,11,13,14,13,14,13,13,15,16,14,13,14,14,13,12,14,14,12,13,14,15,14,15,15,16,16,17,18,18,17,17,17,16,16,16,18,18,19,20,21,21,22,24,24,26,25,26,25,26,26,27,25,27,27,27,26,28,27,28,27,27,28,28,28,28,28,27,27,26,26,24,23,20,19,18,16,13,13,13,15,14,15,15,17,17,19,20,21,23,22,22,22],[4,3,3,3,2,2,2,2,1,1,1,1,2,3,3,2,1,1,0,1,1,1,2,2,3,3,3,3,3,3,3,3,2,2,1,2,2,2,2,3,3,3,4,4,4,4,4,5,5,5,5,5,5,5,5,4,4,3,3,3,3,3,4,4,3,3,3,3,3,3,2,2,3,2,2,2,3,2,2,3,3,3,3,4,4,4,4,4,5,5,5,4,5,5,4,4,4,4,4,3,3,4,3,3,3,3,3,3,3,3,4,5,5,6,6,7,6,6,7,6,8,7,8,8,8,8,8,8,7,7,7,6,6,5,6,5,5,5,6,6,6,6,7,7,8,8,8,8,8,9,8,8,9,8,8,8,8,7,7,6,6,5,6,6,7,7,7,8,8,8,8,7,6,6,6,5,5,5,5,5,4,4,4,5,5,5,4,5,5,5,4,6,6,6,6,6,6,6,6,7,7,7,8,7,8,8,9,9,9,9,9,9,9,9,9,9,10,9,9,8,9,9,8,9,9,9,8,9,9,9,9,10,9,9,9,9,10,11,11,12,12,11,11,12,11,10,11,11,10,11,11,11,11,11,10,10,11,9,10,10,10,10,10,10,9,10,9,9,9,8,8,8,7,8,8,8,8,9,8,10,10,9,9,9,9,9,9,9,8,8,8,9,9,9,8,9,8,9,9,10,10,11,11,11,12,11,11,10,10,9,9,9,9,9,9,10,9,9,7,8,6,6,6,6,7,8,10,11,14,14,18,20,22,22,22,21,21,18,18,15,12,10,10,8,8,7,7,6,7,7,7,9,10,10,10,11,10,9,9,8,9,9,7,8,7,7,7,7,6,6,6,6,7,7,7,7,8,8,8,8,9,8,9,10,10,9,10,11,11,12,11,10,10,11,11,10,11,11,10,11,11,11,13,13,14,14,15,16,15,16,16,14,15,16,11,13,18,17,17,21,21,22,24,25,25,26,26,26,26,26,26,27,25,27,27,27,26,28,28,28,27,27,28,28,28,27,28,27,27,26,25,23,21,20,17,16,13,12,11,10,11,11,12,12,13,13,15,17,18,19,19,19,18],[3,3,2,2,2,2,2,1,1,1,1,2,2,3,3,3,2,1,1,0,1,1,1,1,2,2,2,2,2,2,2,2,1,1,1,2,2,2,2,2,2,2,2,2,3,3,3,3,3,4,4,4,4,4,3,3,3,3,2,3,2,3,3,3,2,2,2,2,2,2,1,2,2,2,2,2,2,2,2,2,2,2,2,3,3,3,3,3,3,4,3,3,3,3,3,3,3,3,3,2,2,2,3,2,2,2,2,2,2,3,3,4,4,4,5,5,5,4,5,4,5,5,5,6,6,6,5,6,5,5,5,4,4,4,4,4,3,3,4,4,4,5,5,5,5,6,6,6,6,6,6,6,6,6,6,5,5,5,5,5,4,4,4,4,5,5,5,6,6,6,6,6,5,5,4,3,4,3,3,3,3,3,3,3,3,3,3,4,3,3,3,4,4,5,5,4,4,4,5,5,5,5,5,6,6,7,7,7,7,7,7,7,7,7,7,7,7,6,7,7,7,6,6,7,7,7,7,7,7,6,7,7,6,7,6,7,7,8,9,9,9,8,8,9,9,8,8,9,9,8,9,9,8,8,7,8,9,8,7,8,8,8,7,8,7,8,7,7,6,6,6,6,6,6,6,6,7,7,7,8,8,7,7,7,7,6,7,6,6,6,6,7,7,7,6,7,6,7,7,7,8,9,9,9,9,9,9,8,8,8,7,7,7,7,8,8,7,8,7,7,6,5,6,6,6,8,8,10,12,13,15,19,22,20,21,20,19,17,15,14,12,10,8,6,6,5,6,5,6,7,7,7,9,9,9,11,9,8,9,7,8,7,6,7,6,6,5,5,5,4,5,5,5,5,5,6,6,6,6,7,7,6,7,8,8,8,8,9,9,9,9,8,9,8,8,8,9,9,8,9,9,9,10,11,12,12,14,15,15,16,16,14,15,15,12,15,17,17,18,19,20,21,22,24,24,26,25,26,26,26,26,28,25,27,27,28,26,28,27,27,27,27,28,28,28,27,28,27,25,25,23,21,19,17,15,14,12,10,10,11,10,9,11,12,11,12,14,14,17,19,19,17,17],[3,2,2,2,1,1,1,1,1,1,2,2,3,3,3,3,2,1,1,1,0,1,1,1,1,2,2,2,2,2,2,1,1,1,1,1,2,1,2,2,2,2,2,3,3,3,3,3,4,3,4,4,4,4,3,3,3,2,2,2,2,3,3,3,3,2,2,2,2,2,2,2,2,2,1,2,2,1,1,2,2,2,2,2,2,2,2,3,3,3,3,2,3,3,3,3,2,2,3,2,2,2,2,2,2,2,2,2,2,2,3,4,3,4,4,4,5,4,5,4,5,5,5,6,6,6,6,5,5,5,5,4,4,3,3,4,3,3,4,4,4,4,5,5,5,5,6,6,6,6,6,6,5,5,5,5,5,5,4,4,4,4,4,4,4,5,5,6,6,6,6,5,4,4,4,3,3,3,3,3,3,3,3,3,3,3,3,3,4,3,3,4,4,4,4,4,4,4,4,4,5,5,4,5,5,6,6,7,6,6,7,6,6,6,7,7,7,6,6,6,7,6,6,6,6,6,6,7,6,6,7,7,6,6,6,7,7,7,8,9,9,8,7,9,9,7,8,9,8,7,9,9,8,8,7,7,8,7,7,7,7,7,7,7,7,7,6,6,6,6,6,5,6,6,6,6,6,6,6,7,7,7,6,6,6,6,6,6,5,5,5,6,7,6,6,6,6,6,6,7,7,8,9,9,9,8,9,8,8,7,7,6,6,6,7,7,6,7,6,6,5,5,5,6,6,7,7,10,11,14,16,19,21,22,21,21,19,18,15,14,11,9,7,6,5,5,5,5,5,6,6,6,8,9,9,9,8,8,7,7,7,6,6,6,6,5,5,4,4,4,4,4,4,4,5,5,5,5,5,6,6,6,7,6,7,7,8,8,8,9,8,8,8,8,7,7,8,8,8,9,9,9,11,10,12,13,13,14,14,14,15,14,12,15,11,14,17,16,19,20,21,22,23,25,25,26,26,26,26,27,26,28,25,27,27,27,26,27,28,27,27,28,29,28,28,28,27,28,26,26,24,23,21,19,18,15,14,10,11,9,10,9,10,10,12,12,13,14,17,19,19,17,15],[3,2,1,1,1,1,1,1,1,1,1,2,2,3,3,3,2,2,1,1,1,0,1,1,1,1,2,1,1,1,1,1,1,1,1,1,1,1,1,1,2,2,2,2,2,2,2,2,2,2,3,3,3,3,3,2,2,2,2,2,2,2,3,3,2,2,2,2,2,2,1,1,1,1,1,1,1,1,1,2,1,1,2,2,2,2,2,2,3,2,2,2,2,2,2,2,2,2,2,2,1,2,2,1,1,2,2,1,2,2,2,2,2,3,3,3,3,3,3,3,3,4,4,4,4,4,4,4,3,3,3,3,3,3,3,2,2,2,3,3,3,3,3,3,3,3,4,4,4,4,4,4,4,4,4,3,4,4,3,3,3,3,3,3,3,4,4,4,5,5,4,4,3,3,3,3,3,2,2,2,2,2,2,2,2,2,2,2,3,2,3,3,3,3,3,3,3,3,3,3,3,4,3,4,4,4,4,5,4,4,5,4,4,4,5,4,5,4,4,4,4,4,4,4,4,4,4,4,4,4,4,4,4,5,4,4,5,5,6,6,6,6,6,6,6,5,5,6,6,6,6,6,6,6,5,5,6,5,5,5,5,5,5,5,5,5,4,4,4,4,4,4,4,4,4,4,5,4,5,5,5,5,5,5,5,4,4,4,4,4,4,4,5,4,4,4,5,4,5,5,6,6,7,7,6,6,6,5,6,5,5,5,5,5,5,5,5,6,5,5,5,5,4,4,5,5,7,9,11,12,15,17,20,20,20,20,19,16,14,13,11,8,7,5,5,4,4,4,5,5,6,5,6,5,6,7,6,6,6,5,6,5,5,5,4,4,4,4,4,4,3,3,4,4,3,4,4,4,4,4,4,4,5,5,5,5,6,6,6,7,6,6,6,6,6,6,6,7,7,8,8,8,10,10,11,12,13,15,15,14,15,13,13,13,10,13,16,15,19,20,20,22,23,25,26,26,26,27,27,27,27,28,26,28,28,28,27,29,28,27,28,28,29,28,29,28,28,27,25,26,23,23,20,18,16,13,12,9,7,8,9,9,11,11,10,10,11,12,14,16,17,15,14],[3,2,1,1,1,1,1,1,1,1,2,2,3,4,3,3,3,2,2,1,1,1,0,1,1,1,2,1,1,1,1,1,1,1,1,1,1,1,1,2,2,2,2,2,2,2,3,3,3,3,3,3,4,3,3,2,2,2,2,2,2,3,3,3,3,2,2,2,2,2,1,2,2,2,1,1,2,1,1,2,2,1,2,2,2,2,2,2,3,3,2,2,2,2,2,2,2,2,2,2,1,2,2,1,1,2,2,1,2,2,2,3,3,3,3,3,3,3,3,3,4,4,4,4,4,4,4,4,4,4,3,3,3,3,3,3,2,2,3,3,3,3,3,3,4,4,4,4,4,4,4,4,4,4,4,3,3,4,3,3,3,3,3,3,3,4,4,5,5,5,4,4,4,3,3,3,3,2,2,2,2,2,2,2,2,2,2,3,3,2,2,3,3,4,3,3,3,3,3,3,3,4,3,4,4,4,5,5,4,4,5,5,4,5,5,5,5,4,4,4,5,4,4,5,4,4,4,5,5,4,5,5,5,5,5,5,5,5,6,6,6,6,6,6,6,6,6,7,6,6,6,6,6,6,5,5,6,5,5,5,5,5,5,5,5,5,4,5,4,4,4,4,4,5,4,5,5,5,6,5,6,6,5,5,5,5,5,5,4,4,4,4,5,5,4,5,5,5,5,5,6,6,7,7,6,7,6,6,6,5,5,5,5,5,5,5,6,6,5,5,5,4,4,4,5,5,8,9,11,12,15,18,20,21,20,20,20,17,14,13,9,7,6,4,5,4,4,4,5,5,6,5,6,6,7,8,7,6,6,6,6,5,6,5,5,5,4,4,4,3,3,4,4,4,4,4,4,4,5,4,5,4,5,5,5,5,6,6,6,7,6,6,6,6,6,6,6,7,6,7,8,8,9,10,12,12,12,14,14,14,13,12,12,12,11,13,15,16,20,20,22,22,23,25,26,27,26,27,27,27,27,28,26,28,28,28,27,28,28,27,27,28,28,28,28,27,27,27,25,26,24,23,21,19,18,16,13,10,8,8,9,9,10,11,11,10,12,13,15,17,17,15,15],[2,1,1,1,1,1,1,1,1,2,2,2,3,3,3,3,3,2,2,1,1,1,1,0,1,1,1,1,1,1,1,1,1,1,1,1,2,1,1,2,2,2,2,2,2,2,2,3,2,2,3,3,3,3,3,2,2,2,2,2,2,3,3,3,3,2,2,2,2,2,2,2,2,1,1,1,1,1,1,1,1,1,1,2,2,2,2,2,2,2,2,2,2,2,2,2,2,2,2,2,1,1,1,1,1,1,1,1,2,2,2,2,2,3,3,3,3,3,3,3,3,3,3,4,4,4,3,3,3,3,3,3,2,2,2,2,2,2,2,2,2,3,3,3,3,3,3,4,4,4,4,4,4,4,3,3,3,3,3,3,3,3,2,3,3,3,4,4,4,4,4,3,3,3,2,2,2,2,2,2,2,2,2,2,2,2,2,2,2,2,2,3,3,3,3,3,3,3,3,3,3,3,3,4,4,4,4,4,4,4,4,4,4,4,4,4,4,4,4,4,4,4,3,4,4,4,4,4,4,4,4,4,4,4,4,4,4,5,5,6,6,5,5,5,5,5,5,6,5,5,6,6,5,5,5,5,5,5,4,5,5,4,4,5,4,5,4,4,4,4,4,4,4,4,4,4,5,4,5,5,5,5,5,5,4,4,4,4,4,4,4,4,4,4,4,4,4,4,4,4,5,6,6,6,6,6,6,5,5,5,5,5,4,4,5,5,6,6,5,4,4,4,4,4,5,6,7,8,10,12,15,17,19,20,20,19,19,16,15,12,10,8,7,5,5,4,4,4,5,5,6,5,5,5,6,7,6,6,6,5,6,5,5,4,4,4,4,3,3,3,3,3,3,3,4,4,4,4,4,5,5,5,5,5,5,5,6,6,6,7,6,6,6,6,6,6,7,7,6,7,8,8,9,10,11,10,12,13,13,15,15,13,13,14,13,16,18,18,22,22,22,24,25,25,26,26,27,27,28,28,28,28,27,28,29,28,27,29,29,28,28,28,29,28,28,27,27,27,25,26,24,22,20,19,16,12,11,8,7,7,8,9,10,11,11,10,11,14,13,15,16,16,14],[2,1,1,1,1,1,2,1,2,2,2,3,3,4,4,4,3,2,2,2,1,1,1,1,0,1,1,1,1,1,1,1,1,1,1,2,2,2,2,2,2,2,2,2,2,2,3,3,3,3,3,3,4,3,3,2,3,2,2,3,3,3,4,4,3,2,3,2,2,2,2,2,2,2,1,2,2,1,1,1,2,1,1,2,2,2,2,2,3,3,2,2,2,2,2,2,2,2,2,2,2,2,2,1,1,2,2,1,2,2,2,3,3,3,3,3,4,4,3,3,4,4,4,4,5,4,4,4,4,4,4,3,3,3,3,3,2,2,3,3,3,3,4,4,4,4,4,4,4,4,4,4,4,4,4,4,4,4,4,3,3,3,3,3,3,4,4,5,5,5,4,4,3,3,3,2,3,2,2,2,2,2,2,2,3,2,2,2,2,2,2,3,3,4,3,3,3,3,3,4,4,4,4,4,5,4,5,5,4,5,5,5,4,5,5,5,5,5,4,5,5,4,4,5,5,4,4,5,5,4,5,5,4,5,5,5,6,6,6,6,6,6,6,6,6,6,6,6,6,6,6,6,6,5,5,5,6,6,5,5,5,5,5,5,5,5,5,5,5,5,4,5,4,5,5,5,6,6,6,6,6,6,6,6,6,6,6,5,5,5,5,5,5,5,5,6,5,5,5,6,6,6,7,7,7,6,7,6,6,6,6,6,5,6,6,6,7,7,6,5,4,4,4,5,5,5,7,10,12,14,17,19,21,22,22,23,21,18,15,14,10,8,6,5,5,4,4,4,5,6,7,7,7,7,7,8,7,7,7,6,7,6,6,5,5,4,3,3,3,3,3,4,4,3,4,4,4,4,5,5,5,5,5,5,5,5,6,6,7,7,7,6,7,7,7,6,7,7,7,8,9,9,10,11,12,12,13,15,15,15,14,14,14,13,13,15,19,20,22,23,24,25,26,27,27,28,28,28,28,29,28,28,28,29,29,29,28,29,29,29,28,28,28,28,28,28,28,28,26,27,25,25,22,20,18,17,15,10,9,8,9,10,9,11,11,11,13,14,15,17,18,18,15],[2,1,1,1,1,1,2,2,2,3,3,3,4,5,5,5,4,3,3,2,2,2,1,1,1,0,1,1,1,1,1,1,1,2,2,2,3,2,2,3,3,3,3,3,3,3,3,4,4,3,4,4,5,4,3,3,3,3,3,3,4,4,4,5,4,4,3,3,3,3,3,2,3,2,2,2,2,2,2,2,2,2,2,2,2,2,2,3,3,3,3,3,3,3,3,3,2,2,2,2,2,2,2,2,2,2,2,2,2,3,3,3,4,4,5,5,5,5,5,5,6,5,5,6,7,6,6,6,6,5,5,4,4,4,3,3,3,4,4,4,4,5,5,5,5,5,5,6,6,6,6,6,6,6,6,5,5,5,5,4,4,4,3,4,4,5,6,7,7,7,6,5,4,4,3,3,3,3,2,3,2,3,3,3,3,3,3,3,3,3,3,4,4,5,5,4,5,4,5,5,5,5,5,6,6,6,7,7,7,7,7,7,7,7,7,7,7,7,7,7,7,6,6,7,7,6,6,7,6,6,6,6,6,7,6,6,7,7,8,9,9,8,8,8,8,8,8,9,8,8,9,9,8,8,8,7,8,8,8,7,8,8,7,7,7,7,6,7,6,6,5,5,5,6,6,6,7,8,7,7,7,7,7,8,7,8,7,6,6,6,6,7,6,7,7,6,6,7,6,7,8,9,10,10,9,9,10,8,8,7,7,8,7,7,7,7,7,8,6,5,5,4,5,5,6,7,9,11,12,15,17,19,21,20,21,21,20,17,15,14,11,9,8,6,6,4,5,5,6,6,8,8,9,9,9,10,9,9,9,7,9,7,7,6,6,5,4,4,4,3,4,4,4,4,5,4,4,5,6,5,5,7,8,7,7,8,8,8,9,10,9,8,9,9,8,8,9,8,8,8,10,10,11,11,12,12,12,15,15,16,16,13,14,14,14,17,20,22,24,25,26,26,27,28,27,28,28,28,28,29,28,29,27,28,29,29,28,28,29,28,28,28,29,28,28,28,27,27,26,25,24,23,22,20,18,15,13,10,9,8,10,11,10,11,10,11,15,17,16,17,17,18,17],[2,2,1,2,3,2,3,3,4,4,4,5,5,6,7,7,6,5,3,4,3,3,2,2,1,1,0,1,1,2,2,2,3,3,3,3,3,3,3,3,4,3,3,4,4,4,4,4,5,4,5,5,6,5,4,4,4,4,4,4,4,5,6,6,6,5,5,5,5,4,4,4,4,3,4,3,3,3,3,3,3,2,3,3,3,3,3,3,4,4,4,3,4,4,4,4,3,3,3,3,3,3,4,3,3,4,4,4,4,5,4,5,5,6,6,7,7,6,7,7,7,7,7,8,9,9,9,8,8,7,7,7,6,6,5,5,4,4,5,5,6,6,6,7,7,7,8,8,8,9,8,7,7,8,7,7,7,7,7,5,5,5,4,5,5,7,7,10,10,10,8,7,6,5,4,4,4,4,3,4,3,4,4,4,5,4,4,5,5,4,4,5,6,7,6,5,6,6,6,7,7,7,6,8,9,9,10,10,10,10,10,9,9,11,10,10,9,9,9,10,10,8,9,10,8,8,9,9,8,9,9,9,8,9,9,9,10,11,11,11,11,12,11,11,12,11,11,11,11,12,11,12,12,11,11,11,12,12,11,10,11,10,11,12,10,10,9,9,10,10,6,8,7,8,7,8,10,9,11,10,10,10,9,10,9,8,9,7,7,9,7,9,10,11,11,8,8,9,8,9,10,10,12,12,12,11,12,10,10,10,9,12,10,8,11,12,9,11,8,6,7,6,7,7,8,9,10,13,14,17,19,20,23,22,22,22,21,19,16,15,12,11,9,7,7,5,6,6,8,8,11,12,13,14,13,14,14,13,13,12,12,12,9,8,6,6,4,5,5,4,5,6,7,5,5,5,5,6,8,6,6,8,11,9,10,10,11,11,12,12,12,11,11,11,11,10,10,10,9,11,11,11,12,14,14,14,15,17,17,17,16,16,16,15,18,18,21,23,24,25,26,27,27,28,28,29,28,29,28,29,28,29,27,28,29,29,27,29,29,28,29,28,29,29,28,27,28,27,26,27,25,25,22,20,20,18,16,13,13,9,13,12,13,15,14,15,17,19,19,20,20,19,19],[3,2,2,2,3,3,3,3,4,4,4,5,6,6,7,6,6,5,5,4,4,3,2,2,1,1,1,0,1,1,2,3,3,4,3,5,5,4,4,4,5,4,5,5,5,5,5,5,5,5,6,6,5,5,5,4,4,5,5,6,6,6,7,7,6,6,5,5,5,5,5,4,4,5,4,4,4,4,4,3,3,3,3,3,3,3,3,4,4,4,4,4,4,4,4,4,3,3,4,4,3,4,4,4,4,4,4,4,4,4,4,5,6,6,6,7,7,6,6,6,8,7,8,8,9,9,8,9,8,7,7,7,6,5,5,5,5,4,5,6,6,6,7,7,7,8,8,9,9,9,9,8,8,7,8,7,6,7,7,6,5,6,5,6,6,7,7,8,8,9,8,7,6,6,5,4,4,4,3,4,3,4,4,4,4,4,4,5,4,4,4,5,5,6,6,5,6,6,8,6,9,7,7,7,9,7,9,8,8,10,10,8,9,9,9,9,10,10,10,10,10,8,8,9,9,8,9,10,8,9,9,9,9,9,10,9,10,10,11,12,11,10,11,11,11,11,12,12,11,11,12,13,11,11,11,10,11,11,11,10,11,10,9,10,10,10,10,8,9,10,10,9,9,7,9,8,9,11,10,8,9,10,9,9,9,9,10,8,9,10,8,10,9,8,9,10,8,9,8,9,9,10,11,12,12,12,12,10,11,9,9,10,8,9,8,9,10,9,7,7,6,6,7,7,6,8,8,12,13,17,19,21,23,22,24,23,23,19,17,15,11,9,7,6,6,5,6,6,7,8,10,10,9,12,11,11,11,12,11,9,10,10,8,8,6,6,6,5,6,4,5,6,5,5,7,6,5,6,9,7,7,8,9,8,8,8,8,7,10,11,9,9,10,9,9,9,10,9,8,10,10,10,12,13,14,14,14,16,17,18,17,16,16,15,18,17,22,22,23,24,25,26,28,29,28,29,29,29,29,29,29,29,27,29,29,29,28,29,29,28,28,28,28,28,28,28,28,27,26,26,25,25,22,19,18,17,15,11,13,10,11,12,10,12,13,12,14,16,18,18,18,18,16],[3,2,2,2,2,2,2,2,3,3,3,4,4,5,5,5,4,4,3,3,2,2,2,1,1,1,1,1,0,1,1,1,2,2,2,3,3,3,3,3,3,3,3,4,4,4,4,4,5,5,5,5,5,5,4,4,4,4,4,4,4,5,6,5,5,4,4,4,4,4,3,3,3,3,3,3,3,3,2,3,3,2,3,3,3,3,3,4,4,4,4,4,4,4,4,3,3,3,3,3,3,3,3,2,2,3,3,2,2,3,3,4,4,5,5,5,5,5,5,6,6,6,6,6,6,6,6,6,5,6,5,5,5,4,4,4,4,4,5,5,5,6,6,6,6,6,6,6,7,7,7,7,7,7,7,6,6,6,6,5,4,4,4,4,4,5,5,7,7,6,6,5,5,5,4,4,4,3,4,4,3,3,3,4,4,3,3,3,3,3,3,4,4,6,5,4,5,4,6,6,7,6,6,7,8,7,8,7,7,8,8,8,7,7,9,8,8,8,8,7,7,7,7,8,7,7,7,8,6,7,7,8,6,7,8,7,8,8,8,10,9,8,9,9,9,9,9,9,9,9,9,10,9,8,9,9,9,9,9,8,8,9,8,8,8,8,7,7,7,8,6,6,6,5,7,6,7,8,7,7,8,8,7,8,7,7,7,6,7,7,7,8,7,7,7,7,7,7,7,7,8,8,9,9,9,9,10,8,9,8,8,9,8,9,8,8,9,8,9,6,6,5,5,6,7,7,9,11,12,15,17,19,21,22,21,22,21,18,16,15,11,10,7,7,6,5,5,5,7,8,8,8,8,9,9,10,10,8,8,8,10,8,8,7,6,4,4,4,4,4,4,5,4,5,6,6,5,6,8,7,7,8,8,8,8,8,8,9,9,11,9,9,9,9,8,8,10,9,8,9,11,10,11,13,14,13,15,15,16,16,16,15,15,14,15,17,20,21,24,24,25,25,26,27,27,28,28,28,28,28,28,28,27,28,28,28,28,28,28,28,28,28,28,27,27,27,27,27,25,26,24,23,22,19,18,15,14,11,11,10,11,12,10,13,13,12,15,16,17,18,18,17,16],[2,2,1,1,1,2,2,2,2,2,2,3,3,4,4,3,3,3,2,2,2,1,1,1,1,1,1,1,1,0,1,1,1,1,2,2,2,2,2,2,2,2,2,2,2,2,3,3,3,3,3,3,4,3,3,2,3,2,2,3,3,3,4,4,4,3,3,3,3,3,2,2,2,2,2,2,2,2,2,2,2,2,2,2,2,2,2,2,3,3,2,2,3,2,2,2,2,2,2,2,1,2,2,1,1,2,2,1,2,2,2,3,3,3,3,3,3,3,3,3,4,4,4,4,4,4,4,4,4,4,4,3,3,3,2,2,2,2,3,3,3,3,3,4,4,4,4,4,5,5,5,5,4,5,5,4,4,4,4,4,3,3,3,3,3,4,4,4,5,5,4,4,3,3,3,3,3,2,2,2,2,2,2,2,3,2,2,2,2,2,2,3,3,4,4,3,3,3,4,4,4,4,4,4,5,5,5,6,5,5,5,6,5,5,5,6,5,5,5,5,5,5,5,5,5,5,5,5,5,4,5,5,4,5,4,5,5,6,6,6,6,6,6,6,6,6,6,6,6,7,6,6,6,6,6,6,6,6,6,6,6,6,6,6,6,6,5,5,5,5,5,4,4,4,4,4,5,5,6,5,6,6,5,5,5,5,5,5,5,5,5,5,6,5,5,5,5,5,5,5,6,6,6,7,7,7,7,6,6,6,6,5,6,6,6,6,6,6,6,5,5,4,4,4,5,6,7,9,10,13,14,17,19,21,19,20,19,16,14,13,9,8,6,5,5,4,4,4,5,5,6,6,7,7,7,9,8,7,6,6,7,5,6,5,4,4,3,3,3,4,3,4,4,4,4,4,5,4,5,5,5,5,6,6,6,6,7,7,7,8,7,7,7,7,6,7,7,7,7,7,8,8,9,10,12,11,11,14,13,14,13,12,13,13,13,15,18,20,22,23,23,24,25,27,27,27,27,28,28,28,28,29,27,28,29,29,28,29,29,28,28,28,28,28,28,28,28,28,26,26,24,23,21,19,18,16,13,10,8,9,9,10,11,13,11,11,13,14,16,16,17,18,15],[3,2,1,1,1,1,2,2,2,2,2,3,3,4,4,4,3,3,2,2,1,1,1,1,1,1,1,1,1,1,0,1,1,1,2,2,2,1,1,2,2,2,2,2,2,2,2,3,3,3,3,3,4,3,3,2,3,2,2,3,3,3,4,4,3,3,3,3,3,2,2,2,2,2,2,2,2,2,1,2,2,1,2,2,2,2,2,2,3,2,2,2,2,2,2,2,2,2,2,1,1,1,2,1,1,1,1,1,2,2,2,2,2,3,2,3,3,3,3,3,3,3,4,4,4,4,3,3,3,3,3,3,2,2,2,2,2,2,3,3,3,3,3,3,3,3,3,3,4,4,4,4,4,4,4,3,4,4,3,3,3,2,3,2,3,3,4,5,5,5,4,3,3,3,3,3,2,2,2,2,2,2,2,2,2,2,2,2,2,2,2,3,3,3,3,3,3,3,3,3,4,3,4,4,4,4,4,5,4,4,5,4,4,4,5,4,4,4,4,4,4,4,4,4,4,4,4,4,4,4,4,4,4,5,4,4,5,5,6,6,6,5,6,6,6,5,6,5,5,5,6,6,5,5,5,5,5,5,5,5,5,5,5,5,5,5,4,4,4,4,4,4,4,4,4,4,5,5,5,5,5,5,5,5,5,5,4,4,4,4,4,4,5,5,5,5,5,4,5,5,5,6,6,7,7,6,6,5,6,5,5,5,5,5,5,5,6,6,5,4,4,4,4,4,5,6,6,8,10,11,14,17,19,21,20,19,20,17,15,12,10,8,6,4,5,4,4,4,5,5,6,6,6,6,6,7,7,6,6,5,6,5,5,5,4,4,3,3,3,3,3,4,3,4,4,4,4,4,4,5,5,5,5,5,5,5,5,6,6,7,6,6,6,6,6,6,7,7,7,7,9,8,10,11,11,10,11,14,13,14,15,13,12,13,15,15,20,21,23,23,25,24,25,26,26,27,27,28,28,28,28,29,27,29,29,29,28,29,29,29,29,28,29,29,29,28,28,28,26,27,25,24,22,20,19,14,13,10,8,8,9,9,10,12,10,9,11,14,14,17,16,17,14],[3,2,1,1,1,2,2,1,2,2,2,2,3,4,4,3,3,2,2,2,1,1,1,1,1,1,2,2,1,1,1,0,1,1,1,1,2,1,1,2,2,2,2,2,2,2,3,3,3,3,3,3,4,3,3,2,3,2,2,3,3,3,3,4,3,3,3,2,2,2,2,2,2,2,2,2,2,2,2,2,2,2,2,2,2,2,2,2,3,3,2,2,2,2,2,2,2,2,2,2,1,1,2,1,1,2,2,1,2,2,2,3,3,3,3,3,3,3,3,3,3,3,3,4,4,4,4,3,3,3,3,3,3,3,3,2,2,2,3,3,3,3,3,4,4,4,4,4,4,4,4,4,4,4,3,4,4,3,3,3,3,3,2,3,3,4,4,5,5,4,4,4,3,3,3,2,2,2,2,2,2,2,2,2,2,2,2,2,2,2,2,3,3,4,3,3,3,3,3,3,3,3,3,3,4,4,4,5,4,4,5,4,4,5,5,5,5,4,4,5,5,4,4,4,4,4,5,5,4,4,5,5,4,5,4,5,5,6,6,6,6,6,6,6,6,5,6,6,6,6,7,6,6,6,5,5,6,5,4,5,5,5,5,5,5,5,4,4,4,4,4,4,4,4,4,5,5,5,6,6,6,6,6,6,5,5,5,4,4,4,4,4,5,4,5,4,5,5,5,5,6,7,8,7,7,7,7,6,6,6,6,5,5,5,5,6,6,6,5,5,5,4,5,5,5,7,7,10,11,13,16,18,21,21,22,21,20,18,16,14,11,8,7,6,5,4,5,4,5,5,6,6,7,7,7,8,7,7,7,6,7,6,6,5,5,4,4,3,4,3,3,3,4,3,3,4,4,4,4,5,4,4,5,5,5,5,6,6,7,8,7,7,7,7,7,7,7,7,6,8,9,8,9,11,11,10,11,13,14,13,14,12,14,13,14,16,18,18,20,20,23,23,24,25,26,27,26,27,28,28,28,28,26,28,28,29,28,28,29,28,28,28,28,28,28,28,28,27,26,26,24,23,21,20,19,16,13,9,9,8,9,10,10,12,11,10,12,14,15,17,18,17,15],[3,2,2,2,1,2,2,2,2,2,2,2,3,4,4,3,3,2,2,1,1,1,1,1,1,1,2,1,1,1,1,1,0,1,1,1,1,1,1,2,2,2,2,2,2,2,2,3,3,3,3,3,4,3,3,3,3,2,2,3,2,3,3,4,3,3,3,2,2,2,2,2,2,2,2,2,2,2,2,2,2,2,2,2,2,2,3,3,3,3,2,2,3,2,2,2,2,2,2,2,1,2,2,1,1,1,2,1,2,2,2,2,2,3,3,3,3,3,3,3,3,4,4,4,4,4,4,4,4,3,4,3,3,2,2,2,2,2,3,3,3,3,3,3,3,4,4,4,4,4,4,4,4,4,4,4,4,4,3,3,3,3,3,3,3,4,4,5,5,5,4,4,4,3,3,2,3,2,2,2,2,2,2,2,2,2,2,2,2,2,2,3,3,4,3,3,3,3,3,3,3,4,4,4,4,5,5,5,5,5,5,5,5,5,5,5,5,5,4,5,5,4,4,5,4,5,5,5,5,5,5,5,5,5,5,5,5,6,6,7,7,6,6,6,6,6,6,7,6,6,6,6,6,6,6,6,6,6,5,6,6,5,5,6,6,6,5,5,5,4,4,4,4,4,5,5,5,5,6,6,6,6,6,6,5,5,5,5,5,4,4,5,5,5,5,5,5,5,5,6,6,7,8,7,7,7,7,6,6,6,6,6,6,5,6,6,6,7,6,5,5,4,5,5,6,6,7,9,10,14,16,19,22,22,22,22,19,17,15,13,10,8,7,5,5,4,4,4,5,5,6,6,7,7,7,8,8,6,7,6,6,6,5,5,5,4,4,3,4,4,3,4,4,4,4,4,4,4,5,5,5,5,6,6,6,6,6,7,7,8,7,6,6,6,6,6,7,7,7,7,8,8,10,10,11,11,12,13,13,13,13,13,13,15,12,15,17,18,19,20,23,22,24,25,25,26,26,26,27,27,27,28,26,28,27,28,26,28,28,28,27,28,28,28,28,27,28,28,27,27,25,22,20,18,16,15,12,9,11,9,10,10,11,12,12,12,13,13,15,17,18,18,16],[3,2,2,2,1,2,2,1,2,2,2,2,3,4,4,3,2,2,2,1,1,1,1,1,1,2,2,2,2,1,1,1,1,0,1,1,1,1,1,1,1,2,2,2,2,2,2,3,3,3,3,3,3,3,3,3,2,2,2,2,2,3,3,3,3,2,2,2,2,2,2,2,2,1,2,2,2,1,2,2,2,2,2,2,2,2,2,3,3,3,2,2,3,2,2,2,2,2,2,2,1,2,2,1,1,2,2,1,2,2,2,3,3,3,3,3,3,3,3,3,3,4,4,5,4,4,4,4,4,4,3,3,3,3,3,3,3,3,3,3,3,3,4,4,4,4,4,4,4,4,4,4,5,5,4,4,4,4,4,3,3,3,3,3,3,4,4,5,5,5,5,4,4,3,3,3,3,3,2,3,2,2,2,2,3,2,2,2,3,2,3,3,3,4,3,3,3,3,3,3,4,4,4,4,5,5,5,5,5,5,5,5,5,5,5,5,5,5,5,5,5,4,5,5,5,5,5,5,5,5,5,5,5,5,5,5,6,6,6,7,7,6,6,6,6,6,6,7,6,6,7,7,6,6,6,6,6,6,5,6,6,6,6,6,5,6,5,5,5,5,5,5,5,4,5,5,5,6,6,7,6,6,6,6,6,5,5,5,5,5,5,5,5,5,5,5,6,6,5,6,6,7,8,7,7,7,7,6,7,6,6,6,6,6,6,6,6,6,6,5,5,5,5,6,5,6,8,9,11,12,15,18,20,21,21,20,19,17,15,13,10,8,7,6,5,5,5,4,5,6,7,6,7,7,7,8,8,7,7,6,7,6,6,5,5,5,4,4,4,4,3,4,4,4,4,5,4,4,5,5,5,5,5,6,6,6,6,7,7,8,7,7,7,7,7,7,7,8,8,7,8,8,9,9,11,10,11,13,12,13,13,13,14,15,14,14,18,17,20,21,22,23,23,25,25,26,26,26,27,27,27,27,26,27,27,28,27,28,28,28,28,28,29,28,28,28,27,27,26,26,24,22,20,18,17,13,12,9,9,9,10,9,11,11,11,11,12,13,15,17,18,16,16],[4,3,2,2,2,2,2,2,2,2,2,3,3,4,4,4,4,3,2,2,1,1,1,1,2,2,3,2,2,2,2,1,1,1,0,1,1,1,1,1,2,2,2,2,2,2,2,3,3,3,3,3,4,3,3,2,2,2,2,2,2,3,4,4,3,3,3,3,3,2,2,2,2,2,2,2,2,2,2,2,2,2,2,2,2,3,3,3,4,3,3,3,3,3,3,3,2,2,2,2,2,2,2,2,2,2,2,2,2,2,2,3,3,3,4,4,4,4,4,4,5,5,5,6,5,5,5,5,4,5,4,4,4,3,3,3,3,3,4,4,4,4,5,4,5,5,5,5,5,6,5,5,6,5,5,5,5,5,5,5,4,4,3,4,4,5,5,6,6,6,6,5,5,4,4,3,4,3,3,3,3,3,3,3,3,3,3,3,3,3,3,3,4,4,4,4,4,4,4,4,5,5,5,5,6,6,7,7,7,7,7,7,6,7,7,7,7,6,6,7,7,6,6,7,6,6,7,7,6,6,7,7,6,6,6,7,7,7,9,9,9,8,8,9,9,8,8,9,8,8,9,8,9,8,7,8,9,8,7,8,8,8,8,8,8,8,7,7,6,6,6,5,5,6,6,5,6,7,7,8,7,8,7,7,7,7,7,6,6,6,6,6,7,7,7,7,7,7,7,8,7,9,9,10,9,8,9,8,8,8,8,7,7,7,8,8,7,8,6,6,6,5,6,6,6,6,8,9,11,12,14,17,20,20,20,19,19,17,14,12,10,9,7,6,6,5,6,5,6,6,7,7,8,8,8,9,9,8,8,7,7,7,6,6,6,5,5,5,5,5,4,5,5,5,5,6,6,5,6,7,7,6,7,8,7,7,7,8,8,9,8,8,8,8,7,7,7,8,7,8,8,9,10,10,11,11,12,13,12,14,13,13,14,16,13,14,15,15,16,20,21,21,22,24,24,26,25,25,26,25,25,26,23,27,27,27,25,27,27,26,27,26,27,28,27,27,27,27,26,25,23,21,18,16,14,13,11,8,9,8,10,9,11,11,11,12,14,14,17,17,17,15,15],[3,2,2,2,1,2,2,1,2,2,2,2,3,4,3,3,2,2,1,1,1,1,1,1,2,2,2,2,2,2,2,1,1,1,1,0,1,1,1,1,1,1,1,1,1,1,2,2,2,2,2,2,3,2,2,2,2,1,1,2,2,2,3,3,2,2,2,2,2,2,1,2,2,1,1,1,1,1,1,2,1,1,2,2,2,2,2,2,2,2,2,2,2,2,2,2,2,2,2,2,2,2,2,1,2,2,2,2,2,2,2,3,3,3,3,3,4,3,4,4,4,4,4,5,5,4,4,4,4,4,4,3,3,3,3,3,3,3,3,3,3,3,3,4,4,4,4,4,4,4,4,4,4,4,4,4,4,4,4,3,3,3,3,4,4,4,5,5,5,5,5,4,4,4,3,3,3,3,2,2,2,2,2,3,3,2,2,3,3,2,3,3,3,4,4,3,3,3,4,3,4,4,4,4,5,4,5,5,5,5,5,5,5,5,5,5,5,5,5,5,5,5,5,5,5,5,5,5,5,5,5,5,5,5,5,5,5,6,6,6,7,6,6,6,6,6,6,7,6,6,6,6,6,6,5,5,6,6,5,5,5,5,5,6,5,5,5,5,5,4,5,4,5,5,5,5,5,5,6,6,6,6,6,5,5,5,5,5,5,5,5,5,5,5,5,5,5,5,5,6,6,7,8,7,7,7,7,6,6,6,5,5,5,5,5,6,6,6,5,6,5,4,5,5,5,7,7,8,11,11,14,17,20,21,21,20,20,17,14,13,10,8,7,5,5,4,5,4,5,5,6,6,6,6,6,7,6,6,6,5,6,5,5,5,5,5,4,4,4,4,4,4,4,4,4,4,4,4,4,5,5,5,5,5,5,5,6,6,6,6,6,6,6,6,5,5,6,6,6,7,6,7,9,9,10,10,12,13,14,14,14,14,14,16,14,14,17,17,19,21,21,22,23,24,25,26,25,26,26,26,26,27,24,27,27,27,25,28,27,26,27,26,28,27,27,27,27,27,25,25,23,21,18,16,14,12,11,9,9,9,9,8,9,9,9,10,10,12,13,15,17,14,14],[3,3,2,2,2,2,2,2,2,2,2,2,3,4,4,3,3,2,2,1,1,1,2,2,2,2,2,2,2,2,2,2,1,1,1,1,0,1,1,1,1,1,1,1,1,1,2,2,2,2,2,3,3,3,2,2,2,1,2,2,2,2,3,3,3,2,2,2,2,2,2,2,2,2,2,2,2,1,2,2,2,2,2,2,2,2,2,2,3,2,2,2,2,2,2,2,2,2,2,1,2,2,2,2,2,2,2,2,2,2,3,3,3,3,3,4,4,4,4,4,5,5,5,5,5,5,5,4,4,4,4,3,3,3,3,3,3,3,3,3,3,3,3,4,4,4,4,5,5,5,5,5,4,4,4,4,4,4,4,4,3,3,3,4,4,5,5,5,5,6,5,5,4,4,4,3,3,3,3,3,3,2,3,3,3,3,3,3,3,3,3,3,4,4,4,4,4,4,4,4,5,4,4,5,5,5,6,5,5,5,6,5,5,5,5,5,5,5,5,5,5,5,5,5,5,6,6,6,6,6,6,6,5,6,6,6,6,6,7,7,7,6,7,7,7,7,7,7,6,6,7,7,6,6,6,6,6,6,6,6,6,6,6,6,6,6,6,6,5,5,5,5,5,5,5,5,5,6,6,6,6,6,6,5,6,6,6,6,5,5,5,5,6,5,5,6,5,6,6,6,6,7,8,8,8,7,7,6,6,6,6,6,6,5,6,6,6,6,5,5,5,4,5,5,5,5,7,8,11,11,14,17,20,19,20,18,17,16,13,11,10,8,7,6,5,5,5,4,5,5,6,6,6,6,6,7,7,6,6,6,6,5,5,5,5,5,5,4,4,4,4,4,4,4,5,5,4,4,5,5,4,5,5,5,5,6,6,6,6,7,6,6,6,6,5,6,6,6,6,7,7,6,9,9,10,10,11,12,13,14,15,12,14,16,11,15,14,16,17,19,21,21,22,24,24,26,24,25,25,25,24,26,23,25,26,26,24,27,26,26,26,25,26,26,26,26,25,25,25,25,23,21,17,15,14,12,10,8,7,8,8,8,10,9,9,10,13,12,16,16,17,16,15],[3,2,2,2,1,2,2,2,2,2,2,2,3,3,3,3,2,2,2,1,1,1,1,1,1,2,2,2,2,2,2,1,1,1,1,1,1,0,1,1,1,1,1,1,1,1,1,2,2,2,2,2,3,2,2,2,2,1,1,2,2,2,3,3,2,2,2,2,2,2,2,2,2,1,1,2,2,1,1,2,1,1,2,2,1,2,2,2,2,2,2,2,2,2,2,1,1,1,2,1,1,2,2,1,2,2,2,2,2,2,2,2,2,3,3,3,3,3,4,3,4,4,4,4,4,4,4,4,4,3,3,3,3,3,2,2,2,2,2,3,3,3,3,3,3,3,4,4,4,4,4,4,3,4,4,3,3,4,3,3,3,3,3,3,4,4,4,5,5,5,4,4,4,3,3,3,2,3,2,2,2,2,2,2,3,2,2,3,3,3,3,3,4,4,4,3,3,3,3,3,3,4,3,3,4,4,5,4,4,4,5,4,4,5,5,4,5,4,4,4,4,4,4,4,5,4,4,5,5,4,5,5,5,5,5,5,5,5,6,6,6,6,6,6,6,5,6,6,6,5,6,6,5,5,5,5,6,5,5,5,5,5,5,5,5,5,5,4,4,4,4,4,4,5,5,5,5,5,5,6,5,5,5,5,5,5,5,5,4,4,4,4,5,4,4,4,5,5,5,5,6,6,7,7,7,6,6,5,5,5,5,5,5,4,5,5,5,5,5,5,5,4,5,5,5,6,7,8,11,11,13,15,20,21,20,20,19,16,15,12,10,9,7,5,5,4,5,4,4,5,5,5,6,6,6,7,6,6,5,5,5,5,5,5,5,4,4,4,4,4,4,4,4,3,4,4,4,4,4,4,4,4,4,4,4,5,5,5,6,6,6,5,5,5,5,5,6,6,6,7,7,7,9,9,10,10,12,13,13,13,12,13,14,13,11,12,15,17,19,19,21,22,22,24,24,25,25,25,25,25,25,26,24,26,26,27,25,27,27,26,27,26,27,27,27,27,27,27,26,26,24,22,21,19,16,14,12,9,8,7,8,8,10,8,8,10,11,13,15,16,17,14,14],[3,2,2,2,1,2,2,1,2,2,2,2,3,3,3,3,2,2,1,1,1,1,1,1,2,2,2,2,2,2,1,1,1,1,1,1,1,1,0,1,1,1,1,1,1,1,1,1,2,2,2,2,2,2,2,2,1,1,1,1,2,2,2,2,2,2,2,2,2,2,2,2,2,1,1,1,1,1,1,1,1,1,1,1,1,2,2,2,2,2,2,2,2,2,2,1,1,1,1,1,1,1,1,1,1,2,1,2,2,2,2,2,2,3,3,3,3,3,3,3,4,4,4,4,4,4,4,4,3,3,3,3,3,2,2,2,2,2,2,3,3,3,3,3,3,4,4,4,4,4,4,4,4,4,4,3,3,4,3,3,3,3,3,3,3,4,5,5,5,5,5,4,4,3,3,3,3,2,2,2,2,2,2,2,2,2,2,2,2,2,3,3,3,4,4,3,3,3,3,3,3,4,3,4,4,4,5,5,4,5,5,4,4,4,5,4,4,4,4,4,4,4,4,4,4,4,5,5,5,5,5,5,5,5,4,5,5,6,6,6,6,6,6,6,6,5,6,6,6,5,6,6,5,5,5,5,5,5,5,5,5,5,5,5,5,5,5,5,4,4,4,4,4,5,5,5,5,5,5,6,5,5,5,5,5,5,5,5,5,5,4,4,5,4,5,5,5,5,5,5,6,6,7,7,7,7,6,5,6,5,5,5,5,4,5,5,5,5,5,4,4,4,4,5,5,6,7,8,10,11,14,15,19,20,20,20,20,18,14,12,10,8,7,5,5,4,5,4,5,5,6,6,6,5,6,7,6,5,6,5,5,5,5,5,5,5,4,4,4,4,4,4,4,4,4,4,4,4,4,4,4,4,5,4,4,5,5,5,5,6,6,5,6,5,5,5,6,6,6,7,7,7,9,10,11,9,11,13,12,13,14,12,14,13,13,13,16,17,20,21,21,23,24,24,25,25,25,26,26,26,26,27,25,27,27,27,26,28,28,27,27,27,28,27,27,27,27,27,25,25,24,21,19,16,15,11,11,9,7,7,8,9,9,10,9,9,10,11,13,15,16,14,13],[3,2,2,2,2,2,2,2,2,2,2,2,3,4,4,3,3,2,2,1,1,1,1,1,2,2,2,2,2,2,2,1,1,1,1,1,1,1,1,0,1,1,1,1,1,1,1,1,1,2,2,2,2,2,2,2,2,1,1,2,2,2,3,3,2,2,2,2,2,2,2,2,2,1,1,1,1,1,1,1,1,1,2,1,1,2,2,2,2,2,2,2,2,2,2,2,1,1,2,1,1,2,2,1,2,2,2,2,2,2,2,3,2,3,3,3,3,3,3,3,4,4,4,5,4,4,4,4,4,4,3,3,3,2,2,2,2,2,3,3,3,3,3,3,3,4,4,4,4,4,4,4,4,4,4,3,3,4,4,3,3,3,3,3,3,4,4,4,5,5,4,4,4,3,3,3,3,2,2,2,2,2,2,2,3,2,2,3,3,2,3,3,3,4,3,3,3,3,3,3,4,4,3,4,4,4,4,5,5,4,4,5,4,4,5,5,5,5,5,5,5,5,4,5,5,5,5,5,4,4,5,5,5,5,5,5,5,6,6,6,7,6,6,7,6,6,6,7,6,6,6,6,6,6,5,5,6,5,5,5,5,5,5,5,5,5,5,5,4,4,4,4,4,4,4,4,5,5,5,5,5,5,5,5,5,5,5,5,4,4,4,4,5,4,4,4,4,5,5,5,5,6,7,7,7,6,6,6,6,5,5,5,5,4,5,5,5,5,4,4,4,4,4,4,5,5,6,7,10,10,14,17,20,21,20,18,19,18,14,12,11,8,6,5,5,4,4,4,4,5,5,5,5,5,6,6,6,6,5,5,5,5,4,4,4,4,4,4,4,3,3,4,3,3,4,4,4,4,4,4,4,4,5,4,5,5,5,5,6,6,5,6,6,5,5,5,6,6,6,7,7,7,10,10,11,11,13,13,14,15,14,13,14,17,13,13,16,17,19,20,21,22,23,24,24,25,25,25,26,26,25,26,24,26,26,26,25,27,27,27,26,26,27,26,27,26,26,26,25,25,24,22,19,17,14,12,10,8,7,7,7,8,8,9,8,10,10,12,13,16,17,14,14],[3,2,2,2,2,2,2,2,2,2,2,3,3,4,4,4,3,2,2,2,2,1,2,2,2,2,2,2,2,2,2,2,2,1,1,1,1,1,1,1,0,1,1,1,1,1,1,1,1,2,2,2,3,3,2,2,2,1,1,2,2,2,3,3,2,2,2,2,2,2,2,2,2,2,2,2,2,1,2,2,1,1,2,2,1,2,2,2,2,2,2,2,2,2,2,1,1,1,2,1,1,2,2,2,2,2,2,2,2,2,3,3,3,3,3,4,4,4,4,4,4,4,4,5,5,5,4,4,4,4,4,3,3,3,3,3,2,3,3,3,3,3,3,4,4,4,4,4,4,4,4,4,4,4,4,4,4,4,4,3,3,4,3,4,4,4,5,5,5,5,5,5,4,4,4,3,3,3,3,2,2,2,3,3,3,3,3,3,3,3,4,4,4,4,4,4,4,4,4,4,4,4,4,4,5,5,5,5,5,5,5,5,4,5,5,5,5,4,5,5,5,5,5,5,5,5,5,5,5,5,6,6,6,5,5,6,6,6,7,7,8,6,7,7,7,6,7,7,6,6,7,7,6,6,5,6,6,6,5,6,6,6,6,6,5,6,5,5,5,5,5,5,5,5,5,5,5,6,6,7,7,6,6,6,6,6,6,6,5,5,5,5,5,5,5,6,5,6,6,6,6,7,8,8,8,7,7,6,7,6,6,6,6,5,6,6,6,6,6,6,5,5,5,6,5,6,7,8,11,11,14,18,20,20,19,19,18,16,14,12,11,8,7,6,6,5,5,5,5,6,6,6,6,7,7,8,7,6,6,6,6,6,5,6,5,5,5,5,5,5,4,5,5,4,5,5,5,4,5,5,5,5,5,5,5,5,6,6,6,6,6,6,6,6,5,6,6,6,7,8,7,8,10,10,11,11,12,13,13,13,14,12,13,11,11,13,15,17,18,18,22,22,22,25,24,26,26,26,26,26,26,26,24,26,26,26,25,27,27,26,27,27,27,27,27,27,27,27,26,26,25,23,20,19,16,15,12,10,8,8,10,10,10,11,11,11,12,14,16,16,18,17,15],[3,2,2,2,2,2,2,2,2,2,2,3,3,4,4,3,3,2,2,2,2,1,2,2,2,2,2,2,2,2,2,2,1,1,1,1,1,1,1,1,1,0,1,1,1,1,1,1,1,1,2,2,2,2,2,2,2,1,1,2,2,2,3,3,3,2,2,2,2,2,2,2,2,2,2,2,1,1,2,2,1,1,2,1,1,2,2,2,2,2,1,2,2,1,2,1,1,1,1,1,1,1,1,1,2,2,2,2,2,2,3,3,3,3,3,3,3,3,4,3,4,4,4,5,5,5,4,4,4,3,3,3,3,3,3,3,2,2,3,3,3,3,3,3,3,4,4,4,4,4,4,4,4,4,4,3,3,4,3,3,3,3,3,3,4,4,5,5,5,5,5,4,4,3,3,3,3,3,2,2,2,2,2,2,3,3,3,3,3,3,3,3,4,4,4,3,3,3,3,3,4,4,3,4,4,4,5,5,4,5,5,4,4,4,5,5,4,4,4,4,5,5,4,5,5,4,5,5,5,5,5,5,5,5,4,5,5,6,6,7,7,6,6,6,6,6,6,7,6,6,6,6,6,5,5,5,5,5,5,5,5,5,5,5,5,5,5,5,4,4,4,4,5,5,5,5,5,5,5,6,6,5,5,5,5,5,5,5,5,4,4,4,5,4,4,5,5,5,5,6,6,7,7,8,7,7,7,6,6,5,5,5,5,5,5,5,5,5,5,5,5,4,5,5,6,6,7,8,11,11,14,17,20,21,20,21,21,18,15,13,11,9,7,5,6,4,5,4,5,5,6,5,6,6,6,7,6,6,6,5,6,5,5,5,5,5,4,4,4,4,4,4,4,4,4,4,4,4,4,4,5,4,5,4,5,5,5,5,6,6,6,6,6,6,5,6,7,7,7,8,8,9,10,10,12,11,12,14,14,14,14,13,15,13,14,15,15,18,19,20,21,22,23,25,24,25,26,26,26,27,26,27,25,27,27,27,26,28,28,26,27,27,28,28,28,27,27,27,26,26,25,23,21,18,16,13,13,9,7,8,9,8,9,10,10,9,11,12,14,17,17,15,15],[3,2,2,2,2,2,2,2,2,2,2,2,3,4,4,3,3,2,2,2,2,2,2,1,2,2,2,2,2,2,2,2,1,1,1,1,1,1,1,1,1,1,0,1,1,1,1,1,1,1,1,2,2,2,1,2,1,1,1,2,2,2,3,3,3,2,2,2,2,2,2,2,2,2,2,2,2,1,2,2,2,1,2,1,1,2,2,2,2,2,1,2,2,2,2,1,1,1,2,1,1,2,2,1,2,2,2,2,2,2,2,3,2,3,3,3,3,3,3,3,4,4,4,4,4,4,4,4,3,4,3,3,3,2,2,2,2,2,3,3,3,3,3,3,3,4,4,4,4,4,4,4,4,4,4,3,3,4,3,3,3,3,3,3,3,4,4,5,5,5,4,4,4,4,3,3,3,2,2,2,2,2,2,2,3,2,2,3,3,3,3,3,3,4,4,3,3,3,3,3,3,3,4,4,4,4,4,4,4,4,5,4,4,4,5,5,4,4,4,4,4,4,4,5,4,4,4,5,4,4,5,5,5,5,4,5,5,5,6,6,6,6,6,6,6,5,6,6,5,5,6,6,6,6,5,5,5,5,5,5,5,5,5,5,5,5,4,5,4,4,4,4,4,4,5,5,5,5,5,5,6,5,5,5,5,5,5,5,4,4,4,4,5,4,4,4,5,5,5,5,6,6,7,7,7,6,6,6,6,6,5,5,5,4,5,5,5,5,5,4,4,4,4,5,5,5,7,8,10,10,14,17,20,20,20,20,19,16,15,12,10,8,7,5,5,4,5,4,5,5,6,5,6,6,6,6,6,5,6,5,6,5,5,5,5,4,4,4,4,3,4,4,4,3,4,4,4,4,4,4,4,4,4,4,4,5,5,5,5,6,6,5,6,5,5,5,6,6,6,7,8,7,9,11,11,10,12,12,12,14,13,13,14,14,11,15,16,17,20,21,22,23,24,25,25,26,26,26,26,26,26,26,25,27,27,26,25,27,27,27,27,26,28,26,27,26,27,26,26,25,25,22,19,16,15,11,11,9,7,7,8,7,8,10,9,9,10,12,13,14,16,15,14],[3,2,2,2,2,2,2,2,2,2,2,3,3,4,4,3,3,3,2,2,2,2,2,2,2,2,2,3,2,2,2,2,2,1,1,1,1,1,1,1,1,1,1,0,1,1,1,1,1,1,1,2,2,2,2,2,2,1,1,2,2,2,3,3,3,2,3,2,2,2,2,2,2,2,2,2,2,1,2,2,1,1,2,2,1,2,2,2,2,2,2,2,2,2,2,2,1,2,2,1,2,2,2,2,2,2,2,2,2,2,3,3,3,3,3,4,4,4,4,4,4,5,5,5,5,5,5,4,4,4,4,4,3,3,3,3,3,3,3,3,3,3,4,4,4,4,4,4,5,4,5,4,4,4,4,4,4,4,4,4,3,3,3,4,4,4,5,5,6,6,5,5,4,4,3,3,3,3,2,3,2,2,2,3,3,3,3,3,3,3,3,3,4,4,4,4,4,4,4,4,4,5,4,4,5,5,5,5,5,5,5,5,5,5,5,5,5,5,6,5,5,5,5,5,5,5,5,5,6,5,6,6,6,5,5,6,6,6,7,7,7,7,7,7,7,7,7,7,6,7,7,7,7,6,6,6,6,6,6,6,6,6,6,6,6,6,5,5,5,5,5,5,5,5,5,5,5,6,6,6,6,6,6,5,6,6,6,6,5,5,5,5,5,5,5,5,5,6,6,6,6,7,8,8,7,7,7,6,6,6,6,6,5,5,6,6,6,6,5,5,5,4,5,5,5,6,7,8,10,11,14,17,19,20,19,17,17,16,13,11,9,8,6,6,5,4,5,4,5,5,6,6,6,6,7,7,7,6,6,6,6,6,5,5,5,5,4,4,4,4,4,4,4,4,5,5,4,5,5,5,5,5,5,5,5,6,6,6,6,7,6,6,6,6,5,6,7,6,8,8,7,8,10,10,11,10,12,13,14,15,15,13,15,14,12,15,14,16,19,18,22,22,23,25,25,26,26,26,26,26,24,26,22,26,25,25,24,26,26,26,25,25,26,26,26,26,26,27,26,26,24,22,19,18,15,12,10,8,7,8,7,8,8,11,9,10,12,14,14,16,18,17,16],[3,3,2,2,2,3,2,2,3,3,3,3,3,4,4,4,3,3,2,2,2,2,2,2,2,2,3,3,3,3,2,2,2,2,2,1,1,1,1,1,1,1,1,1,0,1,1,1,1,1,1,2,2,2,2,2,2,1,2,2,2,3,3,3,3,3,3,3,3,2,2,2,2,2,2,2,2,2,2,2,2,2,2,2,2,2,2,2,2,2,2,2,2,2,2,1,1,2,2,2,2,2,2,2,2,2,2,2,3,3,3,3,3,4,4,4,4,4,4,4,4,5,5,5,5,5,5,5,4,4,4,4,3,3,3,3,3,3,3,3,3,4,4,4,4,4,4,5,5,5,4,4,4,4,4,4,4,4,4,4,3,4,4,4,4,5,5,6,6,6,5,5,4,4,4,3,3,3,3,3,2,2,3,3,3,3,3,4,4,3,4,4,4,5,5,4,4,4,4,4,4,4,4,4,5,5,5,5,5,5,5,5,5,5,5,5,5,5,5,5,5,5,5,5,5,5,5,6,6,5,6,6,6,6,5,6,6,6,7,7,8,7,7,7,7,6,7,7,7,6,7,7,6,6,6,6,6,6,5,6,6,6,5,6,5,6,6,5,5,5,5,5,5,5,6,6,6,6,6,7,7,7,7,6,6,6,6,6,5,5,5,5,5,5,5,5,6,6,6,6,7,7,8,9,8,8,7,7,7,6,6,6,5,5,5,6,6,6,6,5,6,5,6,6,6,6,8,8,11,12,14,17,21,21,20,20,19,16,14,12,9,8,7,6,6,5,5,5,5,5,6,6,7,7,7,8,7,7,6,6,6,6,5,6,6,5,5,4,4,5,4,4,5,4,5,5,5,4,5,5,5,4,5,5,5,5,6,6,6,6,6,6,6,6,6,6,6,6,7,8,7,8,10,10,11,11,13,14,14,14,14,13,13,12,13,16,14,18,20,19,23,23,24,25,25,26,26,26,26,26,25,26,23,26,26,26,24,26,26,25,26,25,27,26,26,27,27,27,27,26,25,23,21,19,17,15,13,9,8,8,9,10,9,12,10,11,12,15,15,18,19,17,16],[3,3,2,2,2,3,3,2,3,3,3,3,3,4,4,4,3,3,2,2,2,2,2,2,2,2,3,3,3,3,2,2,2,2,2,2,1,1,1,1,1,1,1,1,1,0,1,1,1,1,1,2,2,2,2,2,2,2,2,2,2,3,3,4,3,3,3,3,3,3,2,3,2,2,2,2,2,2,2,2,2,2,2,2,2,2,2,2,2,2,1,2,2,2,2,1,1,2,2,1,2,2,2,2,2,2,2,2,3,3,3,3,3,3,4,4,4,4,5,4,5,5,5,6,6,6,5,5,5,4,4,4,3,3,3,3,3,3,3,3,3,4,4,4,5,4,5,5,5,5,5,5,4,5,5,4,4,5,4,4,4,4,4,5,5,6,6,6,6,7,7,5,5,4,4,3,4,3,3,3,2,3,3,3,3,3,3,4,3,3,4,4,4,5,5,4,5,4,5,4,5,5,4,5,5,6,6,6,5,6,6,5,5,6,6,6,6,5,5,6,6,6,6,6,6,6,6,6,6,6,6,6,6,6,6,6,7,7,7,8,8,7,7,7,7,7,7,7,7,7,7,7,6,7,6,7,6,7,6,6,7,7,6,7,6,7,6,6,6,6,6,6,6,6,6,6,6,7,6,7,7,7,7,6,6,7,7,6,6,6,6,6,6,6,6,6,7,7,7,7,7,8,8,9,9,8,8,7,8,7,7,7,6,6,6,7,6,6,6,5,5,4,5,5,6,7,7,8,11,12,16,18,21,21,21,19,20,17,15,12,10,9,8,6,7,5,6,5,6,6,7,7,7,7,8,8,7,7,7,6,7,6,6,6,6,6,6,5,5,4,5,5,4,4,5,5,4,5,5,5,5,5,6,5,5,6,6,6,7,7,7,6,7,7,6,6,7,7,6,7,8,8,10,9,12,11,11,14,14,14,14,14,13,14,13,15,17,19,19,22,22,23,25,25,25,26,26,26,26,27,26,26,25,26,26,26,25,27,27,27,26,27,28,27,28,27,27,27,27,26,25,24,22,18,17,12,13,9,7,8,8,8,9,11,10,10,11,14,13,16,17,15,16],[3,3,2,3,3,3,3,3,3,3,3,4,4,5,5,4,4,3,3,3,2,2,2,2,3,3,3,3,3,3,2,2,2,2,2,2,2,1,1,1,1,1,1,1,1,1,0,1,1,1,1,3,2,2,2,2,2,2,2,2,2,3,4,4,3,3,4,4,3,3,3,3,3,2,3,2,2,2,2,2,2,2,2,2,2,2,2,2,2,2,2,2,2,2,2,2,2,2,2,2,2,2,2,2,2,3,3,3,3,3,3,4,4,4,5,5,5,4,5,5,5,5,5,6,6,6,5,6,5,5,5,4,4,4,3,3,3,3,3,4,4,4,5,5,5,5,6,5,6,6,6,6,6,6,5,5,4,5,5,4,4,4,4,5,5,5,6,6,7,7,6,5,5,5,4,4,4,3,3,3,2,2,3,3,4,3,3,4,4,4,4,4,5,5,5,5,4,5,5,5,5,5,5,5,5,6,6,6,6,6,7,7,6,6,7,6,6,6,6,6,6,6,6,6,6,6,7,7,6,6,7,7,6,7,6,7,7,8,8,9,9,8,8,8,8,8,8,9,8,8,8,8,8,8,7,8,8,7,7,7,7,7,7,7,7,7,6,6,6,6,6,6,5,6,6,6,7,7,7,7,8,8,8,7,7,7,7,7,6,6,5,6,6,6,6,6,7,7,7,8,8,9,9,10,9,9,9,8,8,7,7,6,7,6,7,6,6,6,6,6,5,5,6,6,7,8,9,10,12,13,16,18,22,21,21,19,19,17,15,13,10,10,8,7,7,5,7,5,6,6,7,7,7,8,8,9,8,8,7,7,7,7,7,6,6,6,5,5,5,4,5,5,5,4,5,5,5,5,6,5,5,5,6,5,6,6,7,6,7,7,7,7,7,7,6,7,7,7,7,9,9,8,10,11,11,11,13,13,14,15,14,15,13,15,13,14,17,19,19,20,22,23,25,26,26,27,26,26,26,25,25,26,23,25,25,25,24,25,26,25,25,25,26,26,26,26,27,27,26,26,26,23,20,19,16,12,11,8,8,7,8,8,8,11,11,9,12,14,14,16,17,17,15],[4,3,3,3,3,3,3,3,3,4,4,4,4,5,5,5,4,4,3,3,3,3,3,3,3,3,4,4,4,3,3,3,3,2,2,2,2,2,2,1,1,1,1,1,1,1,1,0,1,1,1,2,2,3,2,2,2,2,2,2,3,3,4,4,4,3,4,4,4,3,3,3,3,3,3,3,2,2,2,2,2,2,2,2,2,2,3,2,3,2,2,2,2,2,2,2,2,2,2,2,2,3,3,2,3,3,3,3,4,4,4,4,4,5,5,6,6,6,6,6,6,6,6,7,7,6,6,6,6,6,5,5,5,4,4,4,4,4,4,4,5,5,5,5,6,6,6,6,6,6,6,6,6,6,6,5,5,6,5,5,5,5,5,6,6,6,7,7,8,8,7,7,6,6,5,5,5,4,4,4,3,3,3,4,5,4,4,5,5,4,5,5,5,6,6,5,6,6,6,6,6,6,6,6,7,7,7,7,7,7,7,8,7,7,7,7,6,7,7,7,7,7,7,7,7,7,8,8,7,8,8,8,8,8,8,8,8,8,9,10,9,9,9,9,9,8,9,9,8,9,9,9,8,8,8,8,8,7,8,8,8,8,8,8,7,8,7,7,7,7,7,7,7,7,8,7,7,8,7,8,9,8,8,7,8,8,8,8,8,7,6,7,7,7,7,7,7,8,8,8,8,9,10,11,10,10,10,9,9,8,8,8,7,7,8,8,7,8,7,6,6,6,6,7,7,8,9,10,12,12,15,18,20,20,20,19,18,16,14,13,11,10,8,8,7,6,6,6,7,8,8,8,8,9,9,10,8,8,8,8,7,8,7,7,7,7,6,6,6,5,6,6,6,6,6,6,6,6,6,7,6,6,7,7,7,8,8,8,8,8,8,8,8,8,7,8,8,8,8,9,8,9,11,11,11,11,13,14,15,15,15,13,15,14,12,13,15,16,19,18,22,22,23,24,25,26,24,25,25,24,23,25,21,25,25,25,23,25,25,23,24,24,25,26,25,25,25,26,25,25,24,23,19,17,17,14,12,10,9,9,10,9,11,12,11,11,13,14,15,16,18,17,16],[4,3,3,3,3,4,4,4,4,4,4,4,5,5,5,5,4,4,3,3,3,3,4,3,3,3,4,4,4,4,4,3,4,3,3,3,2,2,2,2,2,2,1,1,1,1,1,1,0,1,1,2,2,2,2,2,3,2,3,3,3,3,4,4,4,4,4,4,4,4,4,4,4,3,4,3,3,3,3,3,3,2,2,3,2,2,3,2,2,2,2,2,2,2,2,2,2,2,3,2,2,3,3,3,4,4,4,4,4,4,5,5,5,5,6,6,7,6,6,6,7,6,7,7,7,8,7,7,7,6,6,5,5,5,4,4,4,4,4,5,5,5,5,5,6,6,6,7,6,7,6,7,6,6,6,5,5,6,5,5,5,5,5,6,6,7,7,8,8,8,7,7,6,6,6,5,4,4,4,4,3,4,4,4,5,5,5,5,5,6,6,6,6,7,6,6,6,5,6,6,6,5,5,6,7,6,7,7,6,7,7,7,6,7,7,8,8,7,7,7,8,7,6,7,8,7,7,8,7,7,8,8,7,8,7,8,8,8,9,9,9,9,8,9,9,8,8,8,8,8,8,8,9,8,8,9,8,7,8,8,8,8,8,8,7,8,7,7,7,7,7,7,7,7,8,8,8,8,9,9,9,9,9,8,8,8,8,8,7,7,7,7,7,7,7,7,8,8,8,9,9,10,11,11,11,10,10,9,10,9,8,8,7,7,7,8,7,7,8,7,7,7,8,7,8,8,10,11,13,14,16,19,21,22,21,21,20,18,16,14,12,11,9,8,7,7,7,7,7,7,8,8,8,9,10,10,10,9,9,8,10,7,8,7,7,7,7,6,6,6,6,6,7,5,6,6,6,5,6,6,6,6,6,6,6,7,7,7,7,8,7,7,8,7,6,7,8,7,7,8,7,8,10,10,10,11,13,14,14,15,16,14,15,15,14,15,16,19,20,20,23,22,25,25,25,26,26,26,26,24,24,24,22,25,26,25,24,26,26,25,25,25,26,26,26,27,27,27,26,26,26,24,21,20,18,16,13,11,11,9,11,10,10,12,12,11,12,15,16,18,17,17,17],[4,4,3,3,4,4,4,5,4,5,4,5,5,6,6,6,5,5,4,4,4,3,4,3,4,4,4,5,5,4,3,3,3,3,3,3,2,2,2,2,2,2,2,1,1,1,1,1,1,0,1,2,2,3,2,2,3,2,3,3,3,4,5,5,5,4,5,5,4,4,5,5,4,3,4,4,3,3,3,3,3,3,3,3,2,3,3,2,3,2,2,2,3,2,2,2,2,3,3,2,3,3,3,3,3,4,4,4,4,4,5,5,4,5,6,6,7,6,7,6,7,7,7,8,8,8,7,7,7,7,6,6,5,5,4,5,4,4,5,5,5,5,5,6,6,6,7,7,8,8,7,7,6,6,6,6,6,6,6,5,6,6,6,6,7,8,9,8,9,9,8,8,7,6,6,5,5,5,4,4,3,4,4,5,5,5,5,5,5,5,6,6,7,7,7,6,7,6,7,7,7,7,6,6,7,7,9,9,7,8,9,8,8,8,9,8,9,7,8,9,9,8,8,8,9,8,9,9,8,9,9,9,9,9,9,9,9,10,10,11,10,10,9,10,9,10,9,9,9,10,10,9,10,9,9,9,9,9,8,9,9,9,9,10,9,10,8,8,9,8,8,8,8,8,9,9,9,9,9,9,10,10,10,9,9,9,9,9,9,8,8,8,9,8,8,8,8,9,9,9,10,11,11,12,12,11,11,10,12,10,10,8,9,9,8,9,9,7,9,8,7,7,8,8,9,9,10,11,13,14,16,19,22,23,22,22,21,19,16,15,12,11,10,9,9,7,8,7,8,8,8,8,9,10,10,11,9,9,8,8,9,8,8,8,8,8,7,7,7,6,7,6,6,6,7,7,6,6,7,7,7,6,7,7,7,8,8,8,8,9,9,7,9,8,7,7,8,8,7,9,9,9,11,12,12,12,14,14,14,15,15,14,14,16,14,15,16,18,20,21,22,22,24,25,25,26,25,26,26,26,25,26,23,26,26,26,24,26,26,26,26,26,27,28,27,27,28,27,27,27,27,25,23,20,18,15,14,11,10,9,11,10,11,12,13,11,13,15,16,17,17,17,15],[6,6,5,6,7,7,7,7,7,8,8,8,8,9,9,10,8,8,7,7,7,6,7,6,7,6,7,8,7,7,7,7,7,6,6,5,6,6,4,4,5,4,3,3,3,2,2,2,1,1,0,1,2,3,3,3,3,4,4,4,5,5,6,7,7,6,7,8,7,6,7,6,5,5,6,5,5,5,5,4,5,4,5,4,3,5,4,4,4,3,3,4,4,3,3,3,3,4,4,4,4,5,6,5,6,7,7,8,8,9,8,10,8,9,9,9,10,9,9,10,10,10,10,10,12,11,11,10,10,9,9,9,8,8,7,7,6,7,6,8,8,9,8,9,10,10,10,10,10,10,10,9,9,8,9,9,8,9,9,9,9,9,9,10,10,11,13,12,12,13,12,12,11,10,10,8,8,7,6,5,4,7,7,8,8,8,9,8,9,9,10,10,10,11,10,10,10,9,10,10,10,9,9,9,11,10,10,10,10,10,10,11,11,11,11,11,11,11,11,11,11,11,11,11,12,12,12,13,13,11,13,12,13,13,12,13,12,13,14,14,14,14,14,14,14,14,14,14,14,14,14,14,15,13,12,13,12,13,12,12,12,12,12,13,12,13,13,12,12,11,11,11,11,11,12,13,12,13,12,13,12,13,14,14,11,13,13,13,12,11,10,11,11,10,11,12,12,13,12,14,13,15,15,16,16,15,16,14,14,13,13,13,11,12,11,12,12,10,11,12,9,10,12,12,12,13,13,14,16,17,19,22,24,22,24,22,22,20,19,16,15,13,13,13,12,11,12,11,12,11,11,12,11,12,14,12,12,12,12,12,12,12,13,11,12,11,11,11,12,9,10,10,9,9,10,11,7,9,10,10,8,9,10,9,10,10,10,10,11,11,11,11,10,10,9,11,10,9,10,11,10,9,12,12,12,11,15,13,14,15,16,15,16,15,16,16,18,19,20,21,22,23,24,26,25,27,26,26,25,25,24,25,23,24,25,25,24,24,26,26,26,25,26,27,27,26,27,27,26,26,25,24,22,20,18,16,14,13,12,11,12,12,12,13,13,13,15,16,17,18,18,18,17],[9,8,6,9,8,9,9,10,10,10,11,10,11,11,13,11,12,9,10,10,9,9,10,8,10,8,10,10,9,8,9,9,9,7,8,8,8,7,5,6,4,5,4,4,5,3,2,3,4,2,1,0,1,3,2,3,5,5,5,5,8,8,8,9,8,9,9,9,9,8,8,8,7,7,7,6,6,5,6,5,5,5,5,4,5,5,5,4,5,5,4,5,6,7,6,6,5,8,7,7,6,8,9,8,10,11,12,11,11,12,11,11,11,12,12,13,13,12,12,13,13,13,13,13,14,14,14,14,14,13,12,12,13,10,10,10,9,10,10,11,10,11,12,12,13,13,13,14,14,14,13,12,13,12,12,11,13,12,12,11,11,11,11,12,13,13,14,14,14,14,13,14,13,12,11,11,11,9,9,10,9,9,9,9,11,10,12,11,12,12,11,12,12,13,12,12,13,12,13,12,12,13,12,12,13,13,13,14,15,13,13,14,14,14,13,14,14,15,13,13,14,14,13,14,15,15,15,16,16,15,16,15,16,15,14,15,15,16,16,17,16,16,15,16,16,16,16,17,16,17,16,17,17,15,16,16,15,16,16,16,15,15,16,16,15,16,15,14,14,13,13,14,13,14,14,14,14,15,15,15,14,14,16,14,14,15,15,15,15,13,13,13,13,14,13,13,14,14,15,15,15,17,18,17,17,16,16,15,16,15,15,14,14,14,16,15,13,12,13,14,11,12,12,13,12,15,15,15,17,17,21,22,24,23,24,22,21,21,18,17,16,16,14,13,13,13,13,12,13,13,13,13,13,15,15,16,15,13,14,13,15,14,13,13,13,13,12,12,12,10,11,13,11,11,12,12,10,11,13,11,12,12,13,12,12,13,13,13,13,14,13,14,13,13,12,12,13,12,12,14,12,11,13,14,14,13,16,16,16,17,17,18,18,16,18,17,19,20,20,22,23,23,24,26,25,26,27,26,26,27,25,26,23,26,25,25,25,26,26,25,26,25,26,27,26,26,27,26,26,26,26,25,22,22,19,17,15,12,13,11,13,13,14,16,16,14,17,18,19,20,22,21,21],[9,8,8,9,9,11,11,10,11,11,12,11,11,12,12,13,11,11,10,11,10,10,10,10,10,9,12,11,11,10,12,11,10,10,9,10,9,9,8,6,7,6,5,4,5,4,4,4,5,4,2,1,0,1,2,2,4,5,5,7,7,7,8,9,9,9,9,10,9,9,9,9,8,8,8,8,6,6,7,6,6,5,6,4,5,6,5,4,5,5,4,5,6,7,8,6,6,8,10,9,10,10,10,10,12,12,12,13,13,13,13,13,14,13,13,14,14,14,14,14,14,15,15,17,16,16,16,16,15,15,14,15,15,13,12,13,11,12,11,14,13,14,16,14,15,15,16,16,16,15,15,15,16,15,15,15,13,14,15,11,14,13,13,13,15,15,16,15,17,17,16,16,15,14,14,13,12,12,9,10,10,11,13,12,12,13,13,13,14,14,14,14,15,15,15,15,14,13,14,14,14,14,12,13,14,14,15,16,14,15,16,16,16,16,16,17,16,16,16,16,17,15,14,17,17,15,16,18,18,15,18,18,17,18,16,16,18,18,20,18,18,19,18,18,18,17,18,18,18,19,18,19,19,19,18,17,17,18,16,18,17,17,16,19,16,18,16,15,16,14,14,15,14,15,17,15,15,14,15,15,15,17,17,17,15,17,16,16,14,14,12,15,16,13,13,14,16,15,16,16,16,18,19,20,18,18,18,18,17,16,15,14,13,13,14,15,15,14,13,13,12,12,12,15,15,16,17,17,19,19,23,23,24,24,25,24,23,22,20,19,17,17,15,14,14,14,14,12,14,13,14,14,14,16,17,16,16,15,15,14,16,14,13,14,14,14,14,15,14,10,13,14,11,11,14,11,10,11,14,10,11,12,11,13,11,13,12,14,13,15,15,14,15,14,12,15,15,14,14,16,15,13,16,16,17,16,17,18,18,19,18,20,18,18,19,18,19,20,21,20,23,23,23,26,26,27,26,26,27,26,25,26,23,26,26,25,23,26,25,24,26,24,26,26,26,26,27,27,27,26,26,25,23,21,20,17,17,14,14,11,12,13,14,14,15,14,17,18,19,21,20,20,20],[6,5,5,6,6,7,8,8,9,9,10,10,11,12,12,12,11,9,10,8,7,8,7,6,7,6,8,8,8,8,8,7,7,7,7,7,7,6,5,6,6,5,4,5,6,6,4,5,5,5,3,2,1,0,1,2,3,4,4,6,6,8,9,9,8,9,9,8,8,8,7,7,7,6,7,6,5,5,5,5,4,4,5,3,4,5,6,3,6,4,3,5,6,6,7,6,6,6,6,6,6,7,8,7,9,10,10,9,9,10,10,12,11,12,14,13,14,12,13,11,13,12,12,15,14,14,14,15,14,13,14,12,12,11,11,10,9,8,10,10,10,10,12,12,12,13,14,14,14,16,13,15,13,14,13,10,11,11,11,9,10,10,10,12,11,14,15,15,16,16,16,14,12,11,11,9,8,8,7,8,8,8,9,10,10,10,9,11,11,11,11,12,13,14,14,11,12,10,12,11,11,11,9,10,11,12,14,15,13,14,16,14,13,15,16,16,16,15,15,16,15,13,14,15,15,13,16,16,15,14,16,16,15,16,14,15,16,17,16,16,16,17,15,16,17,16,16,16,18,16,17,17,17,16,15,17,16,16,16,18,16,16,17,17,15,17,14,15,14,13,11,14,11,12,15,12,14,12,13,15,15,14,15,15,15,15,14,14,13,13,12,13,13,11,12,13,13,13,15,15,16,16,18,16,16,16,17,16,17,15,15,14,13,11,12,13,11,11,12,11,10,9,10,10,12,14,14,16,18,18,21,23,25,25,25,24,24,22,20,18,17,17,13,11,12,11,12,9,12,10,12,13,12,13,14,15,14,13,12,11,14,12,12,12,11,11,10,10,11,8,10,11,9,9,10,9,9,9,10,9,10,9,10,12,10,11,11,12,12,12,13,11,13,13,11,11,12,12,12,13,13,13,15,15,15,16,17,18,18,19,18,19,19,17,18,18,20,20,21,22,24,24,25,25,25,27,26,27,26,26,25,26,24,25,25,24,24,25,25,24,25,24,25,25,26,26,27,27,26,26,26,25,23,20,19,16,15,13,12,11,12,12,12,13,13,13,15,18,19,21,20,21,19],[6,5,5,6,6,7,7,7,7,7,9,9,9,10,10,9,8,7,8,7,7,7,6,6,6,6,7,7,8,7,7,6,7,6,5,6,6,6,5,5,5,7,3,4,7,3,2,4,3,3,3,4,2,1,0,1,2,3,3,4,5,5,7,7,6,6,6,6,5,5,5,6,4,5,5,5,3,4,4,3,3,4,5,3,4,5,4,3,4,3,4,5,5,5,5,5,5,5,5,5,6,7,7,8,7,10,10,10,10,10,10,11,11,12,12,12,13,12,12,12,12,11,12,13,14,14,14,14,14,12,12,11,11,10,10,10,9,8,10,10,11,11,12,11,11,12,13,14,13,15,12,13,12,13,10,10,12,10,9,10,10,10,10,11,11,13,13,13,15,14,14,13,11,11,11,11,10,9,8,7,8,8,9,10,10,10,11,10,10,10,11,11,12,13,12,12,11,12,11,11,10,10,11,9,11,13,13,13,12,13,14,13,12,14,15,14,14,13,13,15,14,12,12,14,14,13,15,15,14,13,16,15,14,14,13,15,15,15,15,15,15,17,16,15,16,16,15,15,17,16,15,15,16,15,16,15,15,15,15,17,14,15,15,16,14,16,14,13,13,12,12,13,12,13,14,12,13,12,13,14,14,13,15,14,14,14,14,13,13,11,12,12,13,11,12,12,13,12,14,15,14,16,16,15,15,14,16,15,16,15,15,12,12,11,12,12,11,12,11,10,10,8,9,9,10,12,13,13,16,18,20,23,25,24,24,23,22,20,18,17,14,14,12,11,12,10,11,10,11,10,12,12,12,12,14,14,14,12,13,11,14,11,11,11,11,10,10,10,11,8,10,10,10,8,10,10,10,8,10,10,10,9,10,11,10,11,11,11,12,13,11,10,12,12,10,10,12,11,10,12,13,12,13,14,14,14,15,17,16,18,18,17,16,18,16,17,20,20,20,23,23,24,25,27,26,28,27,27,27,27,26,26,25,25,26,26,25,26,26,26,26,24,26,26,26,26,25,26,25,25,24,24,22,20,19,16,14,12,10,9,12,10,12,13,14,15,16,17,19,21,21,21,20],[4,4,4,4,4,4,5,4,5,5,5,6,6,7,7,7,5,5,4,4,5,4,5,4,4,4,4,4,5,4,4,4,5,4,3,3,3,4,3,2,3,3,2,2,3,2,2,3,3,2,2,2,2,1,1,0,1,1,2,2,3,3,4,4,4,4,4,5,4,4,4,4,3,3,3,3,3,2,3,3,2,2,4,2,1,3,3,2,3,2,2,3,3,3,3,3,3,3,4,3,3,5,5,6,5,6,5,5,6,6,6,7,6,7,7,8,8,8,8,8,9,8,7,9,10,9,9,9,8,8,7,7,7,7,5,6,5,5,5,6,6,7,7,7,7,8,8,8,8,9,8,8,8,8,7,7,7,7,7,6,7,7,8,8,9,9,9,10,11,11,10,9,9,8,8,6,6,6,5,5,4,4,5,6,6,6,6,7,7,7,8,8,8,9,9,9,8,8,8,7,8,7,7,7,8,8,9,9,9,9,10,9,9,9,10,9,10,9,9,10,10,8,8,9,9,9,9,11,10,9,11,11,10,11,9,10,12,11,11,12,11,11,11,12,12,11,12,12,11,12,11,11,12,11,10,11,11,11,9,11,10,10,10,11,11,11,10,9,9,9,9,9,9,9,10,10,10,10,10,11,10,10,11,10,10,10,11,10,10,9,9,9,9,8,9,9,10,10,10,11,12,12,13,12,12,11,12,11,12,10,10,10,9,8,8,9,8,8,7,7,7,6,8,7,8,9,11,12,15,14,17,20,23,22,22,22,21,20,17,15,14,12,11,8,9,7,8,7,8,8,9,8,9,10,10,11,10,10,10,9,10,10,8,9,9,8,8,8,7,6,7,7,6,6,7,7,6,6,7,7,6,7,8,7,7,8,8,8,9,10,10,9,10,10,8,9,10,9,8,11,11,10,12,13,13,13,15,15,16,16,17,16,17,17,15,16,18,19,21,21,22,23,23,25,25,27,26,26,26,26,26,26,25,25,26,26,23,26,25,24,25,25,26,26,26,26,27,26,25,25,24,23,20,20,17,15,13,11,10,9,9,9,10,11,11,10,13,17,17,19,19,18,17],[5,4,4,4,3,4,4,4,4,4,4,5,5,6,6,6,5,4,4,3,3,3,4,4,4,5,5,5,5,4,4,4,3,3,2,3,2,2,2,2,2,2,2,2,3,2,2,3,3,3,3,3,2,2,1,1,0,1,1,2,2,3,4,4,4,3,4,4,4,3,3,3,3,2,3,3,2,2,3,3,2,2,3,2,2,3,3,2,3,3,3,3,4,3,4,3,3,4,4,4,4,4,4,4,5,5,4,4,6,5,6,7,7,8,8,8,8,8,9,8,9,9,9,10,10,9,10,9,9,9,9,8,8,7,6,7,6,6,6,7,8,8,8,9,9,9,9,10,9,9,10,9,9,9,8,8,8,8,8,7,8,8,8,8,9,9,10,9,10,10,10,10,9,8,8,7,7,6,5,6,4,5,6,7,7,6,6,8,7,6,8,8,8,9,9,9,8,9,8,9,9,8,7,7,8,8,9,9,10,10,9,10,10,10,9,10,10,10,10,10,10,10,10,10,10,11,10,11,11,11,11,10,11,11,11,11,11,12,12,12,12,12,12,12,12,12,12,12,12,13,12,12,12,11,12,11,12,12,12,12,11,12,11,11,10,12,12,10,10,10,9,10,8,10,10,9,10,9,10,10,10,11,10,11,11,11,10,10,9,9,9,9,10,8,9,9,10,10,10,12,11,12,13,13,12,11,14,12,13,11,11,9,9,8,8,8,8,8,9,7,8,7,9,8,8,9,10,11,14,14,18,20,22,21,21,19,19,19,15,15,15,12,12,10,9,8,8,7,8,8,9,9,8,10,11,10,10,9,9,9,10,9,9,9,9,9,10,9,7,6,7,7,7,7,7,7,7,7,7,6,7,7,7,7,7,8,7,8,8,10,8,9,10,9,9,10,10,9,10,11,10,10,12,12,12,13,14,14,15,15,16,15,14,15,14,13,16,16,17,18,20,21,21,24,23,26,25,24,25,25,26,26,25,25,25,25,24,25,25,24,26,26,26,26,26,25,26,25,24,24,24,22,20,20,17,15,14,12,9,9,9,8,10,13,11,10,14,17,16,18,19,18,17],[4,3,2,2,2,2,2,2,2,2,3,3,4,5,5,4,4,3,3,2,2,2,2,2,2,3,3,3,3,3,2,2,2,2,2,1,2,2,1,1,2,2,1,1,2,2,2,2,2,2,2,2,2,2,2,1,1,0,1,1,1,2,3,3,3,2,2,2,2,2,2,2,2,1,2,2,1,1,1,2,1,1,2,2,2,2,2,2,3,2,2,2,3,2,3,3,2,3,3,2,2,3,3,2,3,3,3,3,3,3,4,4,4,5,5,5,6,6,6,6,6,6,6,7,6,6,6,6,6,6,6,5,5,5,4,4,4,4,4,5,5,5,6,6,6,6,6,6,6,6,6,7,7,7,6,6,6,6,5,5,5,5,5,5,5,6,7,7,7,7,7,6,6,5,5,4,5,4,4,4,3,3,4,4,4,4,4,4,4,4,5,5,5,6,6,5,5,5,5,5,5,5,6,5,6,7,8,8,7,7,7,7,7,7,7,7,7,7,7,7,7,7,7,7,7,7,7,7,7,7,8,7,7,7,7,7,8,8,9,9,9,9,9,9,9,8,9,9,9,8,9,9,8,8,7,8,8,8,8,8,8,7,8,8,7,9,8,7,7,7,7,7,6,7,7,7,7,7,8,8,9,8,8,8,8,8,7,7,7,6,7,6,8,6,7,7,8,8,8,9,8,10,11,10,9,9,10,9,10,9,9,7,7,7,7,7,7,8,8,6,8,6,7,7,8,8,10,11,13,14,16,20,22,22,22,21,20,19,16,15,13,11,10,7,8,6,7,6,7,6,8,7,8,8,9,10,9,8,8,7,9,7,7,7,7,7,6,6,7,5,5,6,6,5,6,6,6,6,6,6,6,6,7,7,7,7,8,8,8,9,8,7,8,8,8,8,8,9,9,9,9,9,11,11,11,12,13,14,14,15,16,13,16,16,12,14,16,19,20,20,23,23,24,24,24,25,26,25,26,26,26,27,25,26,26,27,26,26,26,25,24,25,25,24,24,24,25,24,24,23,23,21,20,18,15,13,11,10,8,8,9,9,11,12,12,12,13,15,16,18,19,17,15],[4,3,3,3,2,3,3,3,3,3,4,4,4,5,5,5,4,3,3,2,2,2,2,2,3,3,3,4,4,4,3,3,3,3,2,2,2,2,2,2,2,2,1,2,2,2,2,3,3,3,3,3,3,2,2,1,1,1,0,1,1,2,3,3,3,3,3,3,3,2,2,2,2,1,2,2,2,1,2,2,1,2,2,2,2,3,3,3,3,3,3,3,3,3,3,3,3,3,3,3,3,3,4,3,4,4,4,4,4,5,5,6,5,6,6,6,6,6,7,7,7,7,7,8,8,7,7,7,7,7,6,6,6,5,5,5,4,5,5,6,5,6,6,7,7,7,7,7,7,7,8,7,7,7,7,6,6,6,6,6,6,6,6,6,7,7,8,8,9,8,8,7,7,6,6,5,5,5,5,4,4,4,5,5,5,5,5,6,5,5,6,6,7,7,7,7,7,6,7,6,6,7,6,6,6,7,8,8,8,8,8,8,8,8,8,8,8,8,8,8,8,8,8,8,8,8,8,9,9,8,9,9,8,9,8,9,10,10,11,11,11,11,11,10,11,11,10,11,11,11,10,11,10,10,9,10,10,9,9,10,10,10,9,9,9,10,9,9,9,8,7,8,8,8,8,8,9,8,9,9,9,9,9,9,9,8,8,8,7,7,8,7,8,7,8,8,8,8,9,9,10,10,12,11,10,10,10,10,11,9,9,8,8,7,8,8,8,8,7,6,7,6,6,7,8,8,9,10,13,13,15,18,22,21,21,21,21,20,16,13,13,10,9,7,8,6,7,6,8,7,8,7,9,8,9,10,9,8,9,7,8,7,8,8,8,7,7,7,6,5,6,6,5,6,6,6,6,6,6,7,6,7,7,7,7,8,8,8,9,10,9,8,9,8,8,8,9,8,8,9,9,9,11,11,11,12,13,15,15,16,16,16,14,15,13,14,16,17,18,21,21,21,22,24,23,25,25,24,25,25,25,26,23,25,26,26,24,26,26,25,26,26,27,26,26,26,26,25,24,24,24,22,20,17,15,13,12,9,8,8,9,9,10,13,12,11,12,14,15,17,17,15,15],[6,4,4,4,3,4,4,4,4,4,4,5,5,6,6,5,4,4,3,3,3,4,4,4,5,5,5,5,5,5,5,4,4,3,3,2,2,3,2,2,3,3,2,3,4,4,3,4,4,4,4,4,4,4,3,2,2,1,1,0,1,2,2,3,3,3,4,4,4,3,3,3,3,2,3,3,2,2,2,2,2,3,3,3,3,4,4,3,4,5,4,4,4,4,5,5,4,5,5,5,4,5,5,4,5,6,5,5,6,6,7,7,7,8,8,9,8,9,8,10,9,9,10,9,10,9,10,9,9,10,9,9,8,7,6,7,7,7,7,8,8,8,8,9,9,9,9,9,9,9,10,9,9,9,9,9,9,8,8,8,8,8,8,8,9,9,10,9,10,10,10,9,9,8,8,7,7,6,6,6,4,6,6,7,8,7,7,7,7,7,7,8,9,9,9,9,8,9,9,9,8,9,9,8,9,10,10,10,11,10,10,10,10,10,10,11,11,11,10,10,10,10,10,11,11,10,11,12,10,11,12,11,12,10,11,11,12,12,12,12,12,12,13,13,12,13,13,14,12,13,12,12,12,12,12,12,12,12,12,11,11,12,11,12,11,13,12,11,10,9,10,10,9,9,9,10,10,10,10,11,10,10,10,10,11,11,11,11,10,9,9,9,10,10,9,10,11,11,11,12,12,13,13,13,13,12,13,12,12,11,11,10,10,10,10,10,10,9,8,8,7,8,8,8,8,9,10,12,16,14,18,21,23,20,23,19,20,20,16,15,15,12,13,10,11,9,9,8,8,8,9,9,10,11,11,12,11,10,9,9,9,9,10,9,9,9,10,8,8,7,7,8,7,8,8,8,7,8,8,8,8,8,8,9,9,10,10,10,11,11,10,11,10,10,10,10,10,10,10,11,10,10,12,12,12,12,16,14,15,15,16,14,15,13,13,13,16,17,17,19,20,20,21,23,23,25,25,24,24,25,24,25,23,26,25,25,23,26,26,25,26,25,27,26,26,26,26,26,24,24,23,21,19,16,15,13,13,10,9,10,10,11,11,12,12,13,14,16,17,19,21,19,18],[7,6,6,6,6,5,5,5,4,5,5,5,6,7,7,6,6,5,4,4,4,5,5,6,6,6,6,7,7,6,6,6,5,5,4,3,3,4,3,3,4,4,3,3,4,4,4,5,6,5,5,5,5,5,4,3,2,2,1,1,0,1,3,3,3,3,4,4,4,3,4,4,3,3,5,4,3,3,4,4,3,4,5,4,4,5,5,5,5,6,6,6,6,5,7,6,6,7,7,5,5,7,7,7,7,8,8,7,8,8,8,9,9,11,10,11,11,11,12,11,12,11,11,12,12,12,12,12,12,11,11,10,10,10,8,9,8,10,9,11,10,9,11,11,12,11,13,13,12,13,12,12,14,13,12,11,11,11,11,10,9,9,10,10,11,12,13,12,13,13,12,11,11,10,10,9,9,8,10,8,7,8,8,9,9,9,9,9,9,9,9,10,10,11,11,11,11,11,11,11,12,11,10,11,12,13,13,13,14,13,15,14,13,13,14,13,15,14,13,12,13,12,12,13,13,12,14,14,14,13,15,14,15,14,12,13,14,15,16,15,15,16,16,15,16,15,16,16,14,17,14,15,15,14,15,14,15,15,14,15,14,14,15,15,14,16,14,13,14,11,12,13,11,12,13,11,13,12,13,13,13,13,14,13,13,14,13,14,12,12,11,13,13,13,12,13,14,13,14,15,14,16,16,15,15,14,15,14,15,15,14,13,14,12,13,13,11,12,10,10,9,9,10,8,10,10,12,12,15,16,18,22,24,22,21,21,19,18,16,15,15,12,13,11,14,10,12,10,11,11,11,12,12,14,14,15,13,13,13,12,12,12,12,12,12,11,11,10,12,9,10,10,9,9,9,11,9,10,10,12,10,10,11,12,11,13,13,13,13,14,13,12,13,13,12,11,12,12,12,12,12,13,14,14,13,15,16,16,16,16,17,16,15,16,13,15,16,18,16,15,20,21,21,23,25,25,24,25,25,25,25,26,23,25,26,26,24,26,26,25,25,24,25,26,25,25,25,26,25,24,23,20,18,16,14,13,12,10,10,10,12,11,15,15,15,14,17,20,22,21,22,21,21],[8,7,7,7,6,6,7,6,6,5,6,6,6,8,8,7,6,5,4,5,5,5,7,7,7,8,7,8,7,8,8,7,7,4,4,4,4,4,3,3,4,5,4,4,6,7,5,6,6,6,6,6,6,6,4,5,4,3,3,2,1,0,1,2,3,3,5,5,5,3,4,5,5,3,4,5,4,4,5,5,4,5,5,5,5,6,6,6,6,7,7,7,6,7,7,7,7,8,7,6,7,7,8,7,7,9,7,8,8,10,9,11,10,11,11,11,12,12,12,12,14,14,14,13,14,13,14,13,13,13,12,11,11,10,10,9,10,10,10,12,11,11,12,12,13,14,13,13,13,12,14,13,13,12,13,13,12,12,12,11,11,10,10,11,12,14,14,15,15,14,13,13,12,11,11,11,9,9,10,9,8,8,9,10,10,9,10,10,10,11,10,11,12,11,12,11,12,11,13,13,12,13,12,12,12,14,15,14,14,15,15,14,15,14,13,15,15,15,15,14,16,14,14,16,15,15,16,17,15,15,16,16,15,15,15,15,17,16,17,16,16,17,16,16,16,16,16,16,16,17,16,16,15,16,16,16,16,15,17,16,16,16,17,16,15,17,16,14,15,13,13,14,13,14,15,12,15,13,14,13,14,15,15,14,15,15,14,15,14,13,13,13,15,14,13,14,14,14,15,15,16,16,17,17,17,15,17,16,16,14,15,13,14,14,15,13,12,12,12,10,10,10,12,10,11,11,12,12,16,16,19,21,24,23,24,20,22,20,17,16,16,13,14,13,13,12,12,11,11,11,12,13,13,15,16,16,14,14,12,13,13,13,13,12,12,12,13,11,13,10,11,10,11,11,11,11,13,11,11,12,12,12,12,13,13,14,14,14,13,15,13,14,14,14,13,13,14,14,14,14,14,14,15,15,15,16,18,17,17,18,18,17,16,16,16,15,17,18,19,19,22,21,21,23,22,24,23,23,24,24,25,24,22,25,25,26,23,26,27,25,26,24,27,28,26,26,27,26,26,24,24,21,19,18,17,15,14,13,13,15,15,12,16,15,14,16,19,18,21,21,22,19,21],[11,11,10,9,10,9,13,10,9,8,9,9,9,11,11,10,8,6,7,7,8,8,11,11,11,10,12,13,12,13,13,13,12,8,7,7,7,8,6,6,7,9,6,8,10,8,8,10,11,9,11,10,10,9,7,8,6,4,4,4,2,1,0,1,2,4,6,6,7,6,6,10,6,7,6,8,6,7,8,8,7,9,9,10,10,11,11,10,10,11,10,10,10,10,13,12,10,12,11,12,10,13,13,14,12,14,14,13,16,13,14,16,15,17,16,18,16,16,16,17,17,19,20,20,18,18,19,18,18,18,18,15,17,15,15,13,15,15,14,17,15,14,17,17,18,18,19,19,20,18,19,18,19,18,17,16,17,16,17,16,15,14,15,16,18,18,19,18,20,18,18,18,17,15,16,15,14,13,14,13,13,12,15,13,15,14,14,14,17,15,15,17,17,16,16,16,17,16,16,17,16,18,17,15,18,20,19,20,19,19,20,22,20,21,20,21,21,20,19,19,21,19,19,19,21,19,20,21,22,21,21,20,22,20,21,21,21,21,22,22,23,21,21,23,22,22,22,23,23,22,22,24,21,22,21,21,20,20,21,21,22,20,21,21,21,20,18,18,21,17,17,18,17,17,19,18,18,17,18,18,19,17,18,17,18,19,18,20,18,19,17,19,19,18,17,18,19,19,19,19,20,22,21,22,20,21,22,19,21,19,20,17,20,18,18,17,17,15,17,13,15,14,14,14,15,16,16,16,19,18,23,24,25,23,25,22,22,21,18,18,18,18,15,15,16,15,15,15,15,14,16,16,18,19,20,20,18,17,16,15,17,15,17,15,16,15,16,15,15,14,14,15,14,14,14,15,14,14,16,16,16,15,15,17,17,18,18,20,19,20,19,17,18,19,19,17,17,18,18,18,17,17,18,19,20,18,21,20,21,20,19,22,19,19,20,18,20,20,21,21,23,21,22,23,22,25,25,25,26,24,26,26,25,26,27,27,24,28,27,28,27,27,29,28,28,28,27,27,27,26,25,24,21,19,18,17,17,16,15,14,16,16,18,18,19,20,24,21,25,26,24,24,24],[11,11,10,9,8,9,8,7,6,5,7,7,9,10,9,8,7,6,5,4,6,6,7,9,10,11,11,13,10,10,12,10,8,8,6,6,6,8,6,7,8,9,7,8,10,9,8,12,11,9,10,9,9,9,9,9,8,6,5,4,3,2,1,0,1,2,4,5,6,4,4,7,7,6,7,8,8,7,8,10,9,8,11,11,10,13,13,12,10,11,12,13,10,13,11,12,11,12,13,11,14,14,13,12,13,14,12,11,13,12,13,15,16,15,15,15,14,15,15,16,16,18,19,18,17,17,16,17,16,16,16,15,16,14,16,14,17,16,15,16,16,15,16,17,18,17,17,18,17,17,18,18,19,17,17,17,19,17,16,17,15,14,14,15,14,16,15,16,17,16,16,16,15,14,14,15,14,14,16,13,15,13,17,14,14,14,15,13,14,13,13,14,14,14,13,15,15,15,16,17,17,19,18,17,18,19,19,19,19,19,20,20,18,20,19,18,19,18,19,19,19,18,17,18,19,19,20,20,20,18,20,20,20,19,19,18,21,20,21,21,22,20,20,21,20,20,21,22,22,20,21,21,21,20,20,20,19,19,20,19,20,19,20,21,20,20,19,18,20,18,17,17,16,15,17,15,16,17,17,17,20,19,18,17,17,18,18,18,17,17,17,19,19,19,17,17,19,17,18,18,18,20,19,21,20,19,21,19,20,19,20,17,20,20,20,19,18,16,16,14,15,16,16,14,14,13,15,14,18,18,22,23,25,22,23,20,21,20,16,16,16,14,15,15,14,15,16,15,16,15,18,17,19,19,21,21,19,17,16,17,18,16,17,15,14,15,14,14,14,14,13,14,15,16,14,15,17,15,16,18,17,16,16,20,18,18,18,20,18,20,19,17,18,18,18,17,18,19,18,18,16,17,18,17,17,18,20,19,19,19,19,20,18,17,18,17,17,20,19,20,21,20,21,23,22,24,24,26,25,25,26,26,25,26,27,27,25,27,26,27,28,26,28,28,27,27,27,27,27,26,25,23,21,19,18,18,17,16,16,16,18,16,20,18,20,20,24,21,25,25,25,25,26],[9,8,7,6,6,6,6,5,5,4,6,6,7,9,8,6,5,5,5,3,4,5,6,6,7,7,8,8,7,8,8,8,7,5,5,5,6,6,5,6,7,6,7,7,7,7,8,8,8,9,9,9,9,8,8,6,7,6,5,4,3,3,2,1,0,1,2,3,3,3,2,4,5,4,4,4,5,5,6,6,7,6,6,7,7,8,9,10,9,10,9,8,10,10,10,10,8,9,9,9,7,8,10,9,9,9,10,9,9,10,10,12,12,13,14,14,15,12,14,12,15,14,14,16,14,15,15,15,15,14,15,13,13,11,12,12,12,11,14,14,12,12,15,14,14,15,15,15,15,15,15,15,16,16,15,14,14,14,14,13,12,12,11,12,12,14,13,14,15,15,14,13,12,12,10,11,11,10,11,12,11,9,10,10,11,10,10,11,11,10,10,11,12,12,12,12,12,12,13,14,13,15,12,14,16,16,16,17,17,17,18,18,15,17,17,19,18,17,16,16,18,15,15,18,17,15,18,18,16,15,18,17,15,17,14,16,17,18,18,19,19,18,19,19,20,17,19,19,20,18,19,19,19,18,18,18,18,19,16,18,19,17,16,18,18,17,16,17,16,15,13,15,12,13,14,11,13,13,14,15,15,14,14,13,15,13,14,14,13,14,13,14,15,15,14,12,15,13,15,15,17,16,16,17,18,17,18,16,17,16,16,15,17,14,16,15,12,14,13,10,11,10,11,9,11,11,12,13,16,16,20,23,25,22,23,21,20,20,17,14,13,12,11,10,12,10,11,9,11,11,12,14,15,16,17,18,15,14,13,12,14,13,12,12,11,12,11,11,11,9,10,11,11,11,11,12,12,11,12,14,13,12,14,15,15,16,15,16,15,17,16,16,16,16,16,15,15,16,15,16,16,15,16,16,16,16,18,19,20,19,19,20,18,16,17,17,20,20,19,20,22,20,23,24,23,24,25,25,25,25,25,25,24,25,26,26,24,26,26,26,26,26,27,27,26,26,27,26,25,24,23,22,21,17,17,16,15,12,14,13,15,14,17,16,16,17,21,21,22,23,23,23,22],[6,5,5,6,5,5,4,3,3,3,5,5,5,6,6,6,4,4,3,3,3,3,4,4,6,5,6,5,5,6,5,5,4,4,3,2,3,4,4,4,5,5,6,5,6,5,5,7,7,7,6,6,6,6,6,6,6,4,4,3,2,2,3,2,1,0,1,1,2,2,2,3,3,2,4,4,4,4,6,6,6,6,8,8,6,5,6,8,7,8,6,6,6,8,7,7,6,6,7,6,5,6,6,7,5,6,6,6,6,7,8,8,8,10,10,11,11,10,11,10,11,10,10,12,12,11,13,12,12,12,12,11,10,9,8,9,9,9,11,10,9,10,12,11,11,11,13,12,11,11,11,11,14,12,10,11,12,11,10,11,10,9,9,9,10,11,11,12,12,12,11,11,9,9,9,9,8,7,9,9,7,7,7,7,8,7,7,8,8,7,7,8,10,10,10,9,10,8,10,10,11,11,12,12,13,13,13,13,12,12,13,13,11,12,13,13,13,13,12,12,13,11,11,11,13,12,13,13,14,12,13,13,12,12,12,12,14,14,14,15,15,14,14,15,15,14,14,15,15,14,15,15,14,14,13,14,15,13,13,14,14,13,14,15,13,14,12,12,12,11,12,11,11,11,12,11,10,12,12,12,12,11,12,12,11,12,13,12,11,11,12,12,11,13,11,12,12,13,12,14,14,15,14,15,15,14,16,14,16,13,14,13,12,14,14,12,12,12,12,12,9,10,10,8,9,11,11,12,15,15,18,22,23,22,23,20,21,21,17,15,14,11,12,8,10,9,10,10,10,11,11,12,13,14,15,15,13,11,13,10,12,11,10,10,9,10,10,9,11,8,9,8,10,10,10,10,11,12,10,13,13,12,11,13,13,13,14,14,13,15,13,13,12,13,13,12,13,14,13,14,13,13,14,15,15,15,16,18,18,18,18,18,16,16,14,16,18,18,18,21,21,22,23,24,24,24,25,26,26,27,27,28,26,28,28,28,27,29,28,28,28,28,29,28,28,28,28,28,26,25,23,20,19,16,16,14,14,12,12,14,14,13,15,15,16,16,17,18,21,21,23,19,19],[5,4,3,3,2,3,3,2,3,3,3,4,5,5,5,5,4,3,3,2,2,3,2,3,3,4,4,4,4,4,4,4,4,3,3,3,3,4,3,3,3,4,4,3,4,4,4,4,5,5,4,4,5,5,4,4,3,3,2,3,2,2,3,2,1,1,0,1,1,1,1,1,2,2,2,2,3,3,3,3,4,3,3,4,4,4,5,4,5,5,4,4,5,5,5,4,4,5,5,4,4,5,5,4,5,6,4,4,5,5,6,6,6,7,7,8,7,8,7,8,7,8,8,9,8,9,8,8,8,8,8,8,7,6,6,6,6,6,6,7,7,7,8,8,9,8,8,9,9,9,9,9,9,9,9,8,10,8,8,8,7,6,6,6,7,7,8,8,8,9,7,8,7,7,6,6,6,6,6,6,5,5,6,6,7,5,5,6,6,5,5,6,7,7,6,7,7,7,7,8,7,8,9,8,9,9,10,10,10,11,11,10,10,10,10,10,11,10,10,11,11,10,10,11,10,10,11,11,9,10,11,10,8,9,9,9,10,11,12,12,12,11,11,12,13,12,12,14,13,12,13,13,11,12,11,11,12,12,11,11,12,12,11,13,12,11,9,11,10,9,9,8,8,8,8,8,8,9,9,10,9,9,9,9,8,8,9,8,8,8,8,10,10,10,9,9,9,9,9,9,9,10,10,12,11,12,11,11,11,10,10,10,10,11,10,9,9,9,10,8,8,8,8,7,8,10,10,11,15,14,18,19,23,21,23,20,20,20,17,15,14,12,10,8,8,8,7,8,8,9,10,10,10,10,12,12,13,10,10,10,11,8,8,8,7,8,8,8,7,6,7,7,8,8,7,8,9,8,8,9,10,9,9,10,10,11,9,10,10,12,11,11,10,10,10,10,10,10,10,10,11,10,11,12,12,12,14,15,15,16,16,14,14,16,14,14,17,18,17,19,21,20,21,24,23,25,25,25,26,25,26,27,25,27,27,27,25,27,27,26,27,26,27,27,26,26,26,26,25,23,23,20,20,17,17,14,14,11,11,13,12,11,13,13,13,14,16,16,19,20,22,19,19],[4,3,2,2,2,2,2,2,2,2,3,3,4,4,4,4,3,3,2,2,2,2,2,3,3,3,3,3,3,3,3,3,3,2,2,2,3,3,3,3,3,3,3,3,4,4,4,4,4,5,4,4,5,4,4,3,3,3,2,3,2,2,3,2,1,1,1,0,1,1,1,1,1,1,1,2,2,2,2,2,2,3,2,3,3,3,3,3,4,4,4,3,4,4,5,4,4,4,4,4,3,4,4,4,4,4,4,4,4,4,5,5,5,6,7,6,7,6,7,6,7,7,7,7,8,8,8,7,7,7,7,6,6,5,5,6,5,5,5,6,6,6,7,7,7,7,7,7,7,8,7,8,7,7,7,6,6,6,6,6,6,6,5,6,6,7,8,9,8,8,7,7,6,6,5,5,5,5,5,5,4,4,5,5,5,4,5,5,5,4,5,6,6,6,6,6,6,6,6,7,6,7,7,7,7,8,8,9,8,8,9,8,8,8,9,9,10,8,8,8,8,7,8,8,8,8,8,9,8,8,9,9,9,9,8,8,9,9,10,10,10,9,9,10,10,9,10,11,10,9,11,11,11,10,9,9,10,9,8,10,10,8,9,10,9,9,8,8,8,7,7,7,7,8,8,7,8,8,8,9,8,8,9,8,8,8,8,8,7,7,7,8,9,8,8,7,8,8,8,8,8,10,9,11,10,10,10,9,9,8,9,8,9,8,9,9,8,9,7,7,6,6,7,7,7,8,10,10,14,13,18,21,21,20,21,19,19,19,16,13,13,11,10,8,7,6,6,6,7,7,8,9,10,9,10,12,10,10,9,8,9,8,7,8,6,7,7,7,5,5,6,6,6,7,6,7,6,7,7,8,8,7,8,8,8,9,9,10,10,11,10,9,9,10,9,9,9,9,9,9,11,10,10,12,12,13,14,14,15,16,17,16,14,15,14,14,16,18,18,19,22,21,23,25,23,25,26,25,26,26,26,27,25,26,26,27,25,27,26,27,26,27,27,27,27,26,27,26,25,24,24,22,20,18,16,15,13,11,10,11,11,10,13,12,13,13,15,16,18,19,20,19,18],[4,3,2,2,2,2,2,2,2,2,3,4,4,5,5,4,4,3,2,2,2,2,2,3,3,3,3,3,3,3,3,3,3,3,2,2,2,3,3,3,3,3,3,3,3,3,3,3,4,4,4,3,4,4,3,3,2,2,2,2,2,2,3,3,2,1,1,1,0,1,1,1,1,1,1,1,1,2,2,2,2,2,2,2,2,3,3,3,4,4,3,3,4,4,4,4,3,4,4,3,3,4,3,3,4,4,4,4,4,4,5,5,5,6,7,6,6,6,6,7,7,7,7,8,7,8,7,7,7,7,7,6,6,5,5,5,5,5,5,6,6,6,6,7,7,7,7,8,8,8,8,8,8,7,7,7,7,7,7,6,6,5,5,5,6,7,7,7,8,8,7,7,6,6,5,4,5,4,4,5,4,4,4,5,5,5,5,5,5,4,5,5,6,6,6,6,6,6,6,7,6,7,6,7,7,8,8,9,8,8,9,9,8,8,9,9,10,9,8,9,9,8,8,9,8,8,8,9,8,8,9,9,8,9,8,8,9,9,10,11,11,10,10,12,11,10,10,11,10,10,11,11,11,11,10,10,11,10,9,10,10,9,9,10,9,9,9,9,9,8,8,7,7,8,8,7,8,8,9,9,9,9,10,9,8,9,8,8,7,7,8,8,8,8,8,8,8,8,8,9,9,10,11,11,11,10,10,10,10,9,9,8,8,8,9,8,8,9,7,8,6,6,8,7,8,9,9,10,14,14,18,21,22,21,23,19,20,20,17,15,13,11,10,7,8,6,7,6,7,9,9,9,9,10,11,11,10,10,9,9,9,9,7,9,7,8,8,6,6,5,6,7,5,7,6,7,6,7,7,7,8,8,7,8,8,9,8,9,10,11,10,9,9,9,8,8,9,9,8,9,10,9,11,12,12,12,14,15,15,16,17,14,16,16,15,16,18,18,18,20,21,22,22,24,23,26,26,26,27,26,26,28,24,26,27,28,25,28,27,26,28,26,27,28,26,27,27,26,25,24,24,20,18,17,15,16,14,12,10,11,11,11,12,13,13,13,16,16,19,20,21,19,18],[3,3,2,2,2,2,2,2,2,2,2,3,3,4,4,4,3,3,2,2,2,2,2,2,2,2,3,3,3,3,2,2,2,2,2,2,2,2,2,2,2,2,2,2,3,3,3,3,3,3,3,3,3,3,3,2,2,2,2,2,2,2,3,3,2,2,1,1,1,0,1,1,1,1,1,1,1,1,1,2,2,2,2,2,2,2,2,3,3,3,3,3,3,3,3,3,3,3,3,2,2,3,3,3,2,3,3,3,3,3,4,4,4,5,5,5,5,5,5,5,5,6,6,6,6,6,6,6,6,6,5,5,4,4,4,4,4,4,4,5,5,5,5,5,6,6,6,6,6,7,6,6,6,6,6,5,5,6,5,4,5,4,4,5,6,6,7,6,7,7,6,6,6,5,4,3,4,4,3,3,3,3,3,4,4,3,4,4,4,4,4,4,5,5,5,5,5,4,5,5,5,5,6,6,6,7,7,8,7,7,8,7,7,7,8,8,7,7,7,7,7,7,7,7,7,7,7,7,7,7,7,7,7,7,7,7,8,8,9,9,10,9,9,10,9,9,9,10,9,9,9,9,9,9,8,8,9,8,8,8,8,8,8,9,8,8,8,7,7,7,6,6,6,7,7,7,8,7,8,8,8,8,8,8,7,8,8,7,7,6,6,7,8,8,7,8,7,8,8,9,8,10,10,10,9,9,10,9,9,8,8,8,8,7,8,8,8,8,7,8,6,5,7,6,7,9,9,11,15,13,17,19,21,22,22,20,22,20,18,15,14,12,10,8,8,6,7,6,7,7,7,8,8,9,9,10,9,8,8,8,8,7,8,7,7,7,7,5,6,5,5,6,6,5,5,6,5,6,6,6,6,6,7,7,7,8,8,8,8,8,8,8,8,8,8,8,8,7,8,9,9,8,10,11,10,10,12,13,13,15,16,13,14,13,13,14,17,16,20,20,21,22,23,25,25,26,25,26,27,27,26,27,24,27,26,27,24,27,27,27,26,26,27,27,26,26,26,26,25,24,24,20,18,17,16,15,13,10,10,11,9,10,11,12,11,11,13,15,16,18,18,18,17],[3,2,2,2,1,2,2,1,2,2,2,3,3,4,4,4,3,2,2,1,1,1,2,2,2,2,2,2,2,2,2,2,2,2,2,2,2,2,2,2,2,2,2,2,2,2,3,3,3,3,3,3,4,3,3,2,2,2,2,2,2,2,3,2,2,1,1,1,1,1,0,1,1,1,1,1,1,1,1,1,2,2,2,2,2,2,2,2,3,3,3,2,3,3,3,3,2,3,3,2,2,3,3,2,2,3,3,3,3,3,3,4,4,4,5,4,5,5,5,4,5,5,5,6,6,6,5,6,6,5,5,5,4,4,3,4,3,3,4,4,4,4,5,5,5,5,6,6,6,6,6,6,6,6,5,5,4,5,5,4,4,3,4,4,4,5,5,6,6,6,6,5,4,4,3,3,3,3,3,3,3,2,3,3,3,3,3,3,4,3,3,4,4,5,5,4,4,4,4,5,5,5,4,5,5,6,6,7,6,6,7,6,6,6,7,7,7,6,6,6,7,6,6,6,6,5,6,7,6,6,7,7,6,6,6,6,7,7,8,9,9,8,8,8,8,8,8,9,8,7,9,9,8,8,7,7,8,8,7,7,7,7,6,7,7,7,6,6,6,6,5,5,5,5,6,5,6,6,7,7,7,7,7,7,6,6,6,6,5,5,5,6,6,6,6,5,6,7,6,7,7,8,9,9,9,8,8,8,8,7,7,6,7,6,7,7,7,7,6,6,6,5,6,6,7,8,8,10,12,15,16,20,23,22,22,22,21,19,17,16,12,11,8,7,6,5,5,5,5,6,7,7,8,8,9,10,8,8,8,7,7,6,6,6,6,5,4,4,4,4,4,4,5,4,5,5,5,5,5,6,5,5,6,6,6,7,8,8,8,9,8,8,8,8,6,7,8,8,7,8,9,8,10,10,12,12,13,15,14,16,16,14,14,15,11,14,17,17,20,20,21,23,23,26,26,27,26,27,27,28,27,28,26,28,28,28,27,28,27,28,27,27,28,27,28,26,26,27,25,25,23,22,20,18,17,16,14,10,10,11,10,10,11,11,11,12,14,15,16,20,18,17,18],[3,2,2,2,1,2,2,2,2,2,2,3,3,4,4,3,3,2,2,2,2,1,2,2,2,2,2,2,2,2,2,2,2,2,2,2,2,2,2,2,2,2,2,3,3,3,3,3,3,3,3,3,3,3,3,2,2,2,2,2,2,2,3,2,2,2,1,1,1,1,1,0,1,1,1,1,1,1,1,1,1,2,2,2,2,2,2,2,3,3,3,2,3,3,3,3,3,3,3,2,2,3,3,2,2,3,3,3,3,3,4,4,4,5,5,5,5,5,5,5,5,5,5,6,6,6,6,6,6,6,6,5,4,4,4,4,4,4,4,5,4,5,5,5,5,6,6,6,6,6,6,6,6,6,5,5,5,5,5,5,5,4,4,4,5,5,6,6,7,6,6,5,5,4,4,4,4,3,3,3,3,3,4,4,4,4,3,4,4,3,4,4,5,5,5,5,4,4,5,5,5,5,5,5,6,6,7,7,6,6,7,7,6,7,7,7,7,7,7,7,7,6,6,6,6,6,7,7,7,6,7,7,7,7,6,7,7,7,8,9,9,8,8,9,8,7,9,9,8,8,9,10,9,8,7,8,8,7,7,8,7,7,7,8,7,7,6,6,6,6,6,6,6,6,7,6,7,6,7,7,7,7,6,7,7,7,6,6,6,6,6,6,7,6,6,7,6,7,7,7,8,8,8,9,9,9,9,8,8,7,7,6,6,6,7,6,6,6,6,6,5,5,5,5,6,6,8,9,13,15,18,20,22,21,22,20,20,19,16,15,12,10,9,6,6,5,5,5,6,6,7,6,7,7,8,9,8,7,6,6,7,7,6,6,6,6,5,5,4,4,5,5,4,5,5,5,5,6,5,5,6,6,6,6,7,7,7,7,8,8,8,7,8,7,6,7,8,8,7,8,9,8,10,10,11,12,14,15,15,16,16,15,14,15,14,13,17,17,18,20,21,22,22,24,24,25,25,25,26,26,26,26,25,26,27,27,25,27,26,26,27,26,27,27,26,27,27,26,26,24,24,21,18,15,15,15,12,8,8,9,9,9,11,11,11,11,13,13,17,18,19,16,15],[3,2,2,2,1,2,2,1,2,2,2,3,3,4,4,3,3,2,2,1,2,1,2,2,2,2,2,2,2,2,2,2,2,2,2,1,2,2,2,2,2,2,2,2,2,2,2,2,3,3,3,3,3,3,2,2,2,1,1,2,2,2,3,3,2,2,1,1,1,1,1,1,0,1,1,1,1,1,1,1,1,1,1,2,2,2,2,2,3,2,2,2,3,2,3,2,2,2,2,2,2,2,2,2,2,3,2,2,3,3,3,4,4,4,5,5,5,4,5,4,5,5,5,6,6,6,5,5,5,5,5,4,4,3,3,4,3,3,3,4,4,4,5,5,5,5,6,6,6,6,6,6,6,5,5,5,5,5,5,4,4,4,4,4,5,5,5,6,6,6,6,5,5,4,4,3,3,3,3,3,2,3,3,3,4,3,3,4,4,3,3,4,4,5,5,4,4,4,4,4,5,5,5,5,5,5,6,6,6,6,7,6,6,6,7,7,7,6,6,6,6,6,6,6,6,6,6,6,6,6,6,6,6,6,6,6,7,7,7,8,8,8,8,8,8,8,8,9,8,8,8,8,8,8,7,7,8,7,7,7,7,7,7,7,7,7,7,7,6,6,6,6,5,6,6,6,6,6,6,7,7,7,7,6,6,6,6,6,6,5,5,6,6,6,6,6,6,6,6,6,7,8,8,8,8,8,8,7,7,6,7,7,6,6,6,6,7,6,6,7,6,5,6,6,7,8,9,10,14,14,17,19,21,21,23,19,20,20,17,15,13,10,9,7,7,6,6,5,6,6,7,7,7,7,8,8,7,7,7,6,7,6,6,6,6,6,5,5,5,4,4,5,5,5,5,5,4,5,5,5,5,6,6,6,6,6,7,7,7,8,7,7,7,7,6,7,7,7,6,8,8,7,9,10,10,11,14,14,14,16,16,14,16,14,15,15,17,18,19,20,22,22,23,26,25,27,26,27,27,27,27,28,25,27,27,27,25,28,26,25,27,26,26,27,26,26,26,26,25,25,24,21,19,17,16,14,13,10,9,9,8,11,11,11,11,11,14,15,16,17,18,17,16],[3,2,2,1,1,1,1,1,2,2,2,3,3,4,4,3,3,2,2,1,1,1,1,1,1,2,2,2,2,2,2,2,2,1,2,1,2,1,1,1,2,2,2,2,2,2,2,2,2,2,2,3,3,3,2,2,2,1,1,2,2,2,3,3,2,2,1,1,1,1,1,1,1,0,1,1,1,1,1,1,1,1,1,2,1,1,2,2,2,2,2,2,2,2,2,2,2,2,2,2,2,2,2,2,2,2,2,2,2,2,3,3,3,3,4,3,4,3,4,3,4,4,4,5,5,5,4,4,4,4,4,3,3,3,3,3,2,2,3,3,3,3,4,4,4,4,4,4,5,5,5,4,4,5,4,4,4,4,4,3,3,3,3,3,4,4,5,5,5,5,5,4,4,3,3,3,3,2,2,2,2,2,2,3,3,2,3,3,3,3,3,3,4,4,4,3,3,3,4,4,4,4,4,4,4,5,5,6,5,5,6,5,5,5,6,5,6,5,5,5,6,5,5,5,5,4,5,6,5,5,6,6,5,5,5,6,6,6,6,7,7,7,7,7,7,7,7,7,7,7,7,7,7,6,6,6,7,6,6,6,6,6,6,6,6,6,6,5,5,5,4,5,4,5,5,5,6,5,6,6,6,6,6,6,6,6,5,5,5,5,4,5,5,5,5,5,5,6,6,7,6,7,7,7,8,7,8,7,6,6,6,6,5,5,6,6,5,6,5,5,6,5,7,6,6,7,8,9,11,13,16,18,21,21,22,20,21,19,16,14,12,9,8,6,5,5,5,4,5,5,6,6,6,6,7,8,7,7,6,6,7,5,6,5,6,5,4,4,4,4,4,4,4,3,4,4,4,4,4,4,4,4,5,5,5,5,6,6,6,6,7,6,6,6,5,6,6,6,6,7,7,6,8,9,10,10,12,14,14,16,15,14,13,14,12,14,16,16,18,20,19,22,23,24,25,25,26,26,26,26,26,27,25,27,27,27,25,28,27,27,27,25,28,27,27,26,26,26,24,25,22,21,19,17,16,14,12,10,8,9,9,9,10,10,10,10,11,13,15,17,18,16,16],[2,2,1,1,1,1,2,1,2,2,2,3,3,4,3,3,3,2,2,1,1,1,1,1,1,2,2,2,2,2,2,2,2,1,1,1,1,2,1,1,2,2,2,2,2,2,2,2,2,2,2,3,3,3,2,2,2,1,1,2,2,2,2,2,2,2,1,1,1,1,1,1,1,1,0,1,1,1,1,1,1,1,1,1,2,1,2,2,2,2,2,2,2,2,2,2,2,2,2,2,2,2,2,2,2,2,2,2,2,2,3,3,3,4,4,4,4,4,4,3,4,4,4,5,5,5,4,4,4,4,4,3,3,3,3,3,3,3,3,3,3,3,3,4,4,4,4,4,5,5,4,4,4,4,4,3,3,4,3,3,3,3,3,3,4,4,4,5,5,5,5,4,4,3,3,3,3,3,2,2,2,2,2,3,3,3,3,3,3,3,3,3,4,4,4,3,4,3,4,4,4,4,3,4,4,4,5,5,4,5,5,5,4,5,5,5,5,5,4,5,5,5,4,5,5,4,5,5,5,5,5,5,5,5,4,5,5,6,6,7,6,6,6,6,6,6,7,7,6,6,7,7,6,6,5,5,6,5,5,6,6,5,5,5,5,5,4,5,4,4,4,4,4,5,5,5,5,5,6,6,5,6,5,5,5,5,5,5,5,4,4,4,5,4,4,5,5,5,5,5,6,6,6,7,7,7,7,6,6,5,5,5,5,4,5,5,6,5,5,5,5,4,5,4,5,6,8,10,13,14,17,19,22,21,22,21,20,18,15,14,12,9,8,6,5,5,5,4,5,5,6,5,6,5,7,7,6,6,6,5,7,5,6,5,5,5,4,4,4,4,4,4,5,4,4,4,4,4,4,4,4,4,4,5,5,5,5,6,6,6,6,6,6,6,5,5,6,6,6,7,7,7,8,9,11,10,12,13,14,15,16,14,14,15,11,14,18,17,20,22,21,23,24,25,25,27,26,27,27,27,27,28,26,27,27,28,26,28,27,28,27,27,28,27,27,26,26,26,26,25,24,23,21,19,16,14,12,9,8,9,8,8,10,10,11,11,12,12,15,17,18,16,15],[3,2,1,1,1,1,1,1,2,2,2,2,3,4,4,3,3,2,2,1,1,1,1,1,1,2,2,2,2,2,2,2,2,2,1,1,2,2,1,2,2,2,2,2,2,2,2,2,2,2,2,2,2,2,2,2,2,1,1,2,2,2,3,2,2,2,2,1,1,1,1,1,1,1,1,0,1,1,1,1,1,1,1,1,1,1,2,2,2,2,2,2,2,2,2,2,2,2,2,2,2,2,2,2,2,2,2,2,2,2,3,3,3,4,4,4,4,4,4,4,4,4,4,5,5,5,5,5,5,5,4,4,4,3,3,3,3,3,3,4,3,4,4,4,4,5,5,5,5,5,5,5,5,5,4,4,4,4,4,4,4,3,3,4,4,4,5,5,5,5,5,4,4,4,3,3,3,3,2,2,2,2,3,3,3,3,2,3,3,3,3,3,4,4,4,4,4,3,4,4,4,4,4,4,5,5,5,5,5,5,6,5,5,5,6,6,6,5,5,5,6,5,5,5,5,5,5,5,5,5,6,6,5,5,5,5,6,6,6,7,7,7,7,7,7,6,7,7,6,6,7,7,7,6,6,6,6,6,6,6,6,6,5,6,6,5,5,5,5,5,5,5,5,5,5,5,5,5,6,6,7,6,5,6,6,6,5,5,5,5,5,5,5,5,5,6,5,5,6,6,6,7,7,8,8,7,7,6,6,6,6,5,5,5,5,6,6,6,5,6,5,5,5,5,6,7,8,10,12,14,17,19,21,21,21,20,19,17,14,14,10,9,8,6,6,5,5,5,6,5,6,6,6,6,7,7,6,6,6,6,6,6,6,5,5,5,5,4,4,5,4,4,5,4,4,4,4,4,5,4,5,5,5,5,5,5,6,6,6,7,6,6,6,6,5,6,7,7,6,7,7,7,9,10,11,11,13,14,14,15,15,13,14,13,12,13,16,17,18,20,21,22,23,25,25,26,26,27,26,27,26,27,25,27,28,28,25,28,27,26,28,27,28,28,27,27,27,26,24,24,23,21,17,16,13,14,11,8,7,9,8,8,7,12,9,9,13,14,15,16,17,18,15],[3,2,1,1,1,1,2,1,2,2,2,2,3,4,4,3,3,2,2,1,1,1,1,1,1,2,2,2,2,2,2,2,2,1,1,1,1,1,1,1,2,1,1,2,2,2,2,2,2,2,2,2,2,2,2,2,2,1,1,2,2,2,3,3,2,2,2,1,1,1,1,1,1,1,1,1,0,1,1,1,1,1,1,1,1,1,2,2,2,2,2,2,2,2,2,2,2,2,2,2,2,2,2,2,2,2,2,2,2,2,3,3,3,3,4,4,4,3,4,4,4,4,4,5,5,5,4,4,4,4,4,3,3,3,3,3,2,2,3,3,3,3,3,4,4,4,4,4,5,5,4,4,4,4,4,4,4,4,4,3,3,3,3,4,4,4,5,5,5,5,5,4,4,4,3,3,3,3,2,2,2,2,2,3,3,2,3,3,3,3,3,3,4,4,4,4,4,3,4,4,4,4,4,4,4,4,5,5,5,5,5,5,5,5,5,5,5,5,5,5,5,5,5,5,5,5,5,5,5,5,5,6,5,5,5,5,6,6,6,7,7,6,6,6,6,6,6,7,6,6,7,7,6,6,6,6,6,6,6,6,5,6,5,6,5,6,6,5,5,5,5,5,4,5,5,5,5,5,5,6,6,5,5,5,5,5,5,5,5,5,4,5,5,5,5,5,5,5,6,6,6,6,7,7,7,6,7,6,6,6,6,6,5,5,5,6,5,5,6,5,5,4,5,5,5,6,7,8,12,12,15,17,20,20,21,20,20,19,16,14,12,9,8,7,6,5,5,4,5,5,6,6,6,6,7,7,6,6,6,5,6,5,5,5,5,5,5,4,4,4,4,4,4,3,4,4,4,4,5,4,4,5,5,5,5,5,6,6,6,6,6,6,6,6,5,6,6,6,6,7,7,7,9,9,9,9,13,13,14,14,16,13,13,14,11,13,16,15,19,19,21,24,24,26,26,27,27,26,27,27,26,27,25,27,27,27,25,27,27,26,26,26,26,26,26,25,26,26,25,25,23,21,18,17,15,13,11,9,7,7,8,9,8,12,11,9,12,15,14,15,17,17,15],[2,2,1,1,1,1,1,1,2,2,2,2,3,4,4,3,3,2,2,1,1,1,1,1,1,1,2,2,1,1,1,1,1,1,1,1,1,1,1,1,1,1,1,1,2,2,2,2,2,2,2,2,2,2,2,1,1,1,1,1,2,2,3,3,2,2,2,1,1,1,1,1,1,1,1,1,1,0,1,1,1,1,1,1,1,1,1,1,2,2,2,1,2,2,2,2,1,1,2,1,1,2,2,2,2,2,2,2,2,2,2,3,3,3,3,3,3,3,3,3,3,3,3,4,4,4,4,3,3,3,3,3,3,2,2,2,2,2,2,3,2,3,3,3,3,3,4,4,4,4,4,4,3,4,4,3,3,3,3,2,2,2,2,3,3,4,4,5,5,5,4,4,3,3,3,3,2,2,2,2,2,2,2,2,2,2,2,2,2,2,2,3,3,3,3,3,3,3,3,3,3,3,3,3,3,4,4,4,4,4,5,4,4,4,4,4,4,4,4,4,4,3,4,4,4,3,4,4,4,4,5,4,4,4,4,4,5,5,5,6,6,5,5,6,6,5,5,6,6,5,6,6,5,5,5,5,5,5,4,5,5,5,4,5,5,5,4,4,4,4,3,4,4,4,4,4,5,4,5,5,5,6,5,5,5,5,4,4,4,4,4,4,4,4,4,4,4,4,5,5,5,6,7,6,7,6,6,5,5,5,5,5,4,4,4,5,5,5,5,4,5,4,4,4,5,6,7,9,11,13,15,17,19,21,21,21,20,18,16,13,10,9,7,5,5,4,4,4,5,5,6,5,6,6,6,7,6,6,5,5,6,5,5,5,5,4,4,3,4,4,3,3,4,3,3,4,3,3,4,4,4,3,4,4,4,5,5,5,6,6,6,5,6,5,5,5,5,6,5,6,7,7,9,9,10,10,11,14,13,14,15,12,15,13,11,13,17,18,21,22,21,24,25,25,26,26,27,27,28,28,28,28,26,28,28,28,27,28,28,28,27,27,28,26,27,26,25,26,24,24,22,21,20,17,15,13,11,8,8,7,8,9,10,11,11,11,12,14,14,17,17,17,16],[2,2,1,1,1,1,2,1,2,2,2,2,3,3,3,3,3,2,2,1,1,1,1,1,1,1,2,2,2,2,1,1,1,1,1,1,1,1,1,1,1,1,1,2,2,2,2,2,2,2,2,2,2,2,2,2,2,1,1,2,2,2,3,3,2,2,2,2,1,1,1,1,1,1,1,1,1,1,0,1,1,1,1,1,1,1,1,1,2,2,2,1,2,2,2,2,2,2,2,2,1,2,2,2,2,2,2,2,2,2,2,3,3,3,3,3,4,3,4,3,4,4,4,5,4,4,4,4,4,4,4,3,3,3,3,3,2,2,3,3,3,3,3,4,3,4,4,4,4,4,4,4,4,4,4,3,3,4,3,3,3,3,3,3,4,4,5,5,5,5,4,4,4,3,3,3,3,3,2,2,2,2,2,2,3,2,2,3,3,3,3,3,4,4,4,3,3,3,4,4,4,4,3,4,4,4,5,5,4,4,5,4,4,5,5,5,5,5,4,5,5,4,4,5,5,4,4,5,5,4,5,5,5,5,4,5,5,6,6,6,6,6,6,6,6,5,6,6,6,6,6,6,6,6,5,5,6,5,5,5,5,5,5,5,5,5,4,5,4,4,4,4,4,5,5,5,5,5,6,5,6,6,5,6,5,6,5,5,5,5,4,5,5,4,4,5,5,5,5,5,6,6,7,7,7,6,6,5,5,5,5,5,5,5,5,5,6,5,4,5,4,4,4,5,5,6,9,9,13,14,17,18,21,22,22,21,21,18,15,14,11,10,8,6,6,4,4,5,5,5,6,5,6,6,6,6,6,6,6,5,6,5,6,5,5,5,4,4,4,3,4,4,4,4,4,4,4,4,4,4,4,4,4,4,4,5,5,5,6,6,6,5,6,5,5,5,7,6,6,7,7,7,9,10,11,11,12,14,15,15,15,14,14,14,12,15,17,17,19,21,22,23,24,26,26,27,26,27,27,28,27,27,26,27,27,28,26,28,27,27,27,27,27,28,27,27,27,27,25,25,25,23,20,19,16,15,11,7,8,7,8,8,7,10,9,9,13,14,16,18,17,19,16],[2,2,1,1,1,1,2,1,2,2,2,3,3,4,4,4,3,2,2,2,2,1,1,1,1,2,2,2,2,2,2,2,2,1,2,1,2,2,1,1,2,1,1,2,2,2,2,2,2,2,2,2,2,2,2,1,2,1,1,2,2,2,3,3,2,2,2,2,2,2,1,1,1,1,1,1,1,1,1,0,1,1,1,1,1,1,1,1,2,2,1,1,2,2,2,2,2,2,2,2,2,2,2,2,2,2,2,2,2,2,3,3,3,4,4,4,4,4,4,3,4,4,4,5,5,5,4,4,4,4,4,4,3,3,3,3,2,3,3,3,3,3,4,4,4,4,5,4,5,5,5,5,4,4,4,4,4,4,4,3,3,3,3,4,4,4,5,5,5,5,5,4,4,3,3,3,3,3,3,2,2,2,2,3,3,3,3,3,3,3,3,3,4,4,4,4,4,3,4,4,4,4,4,4,4,4,5,5,5,5,5,5,5,5,5,5,5,5,5,5,5,5,5,5,5,5,5,5,5,5,5,5,5,5,4,5,5,6,6,6,6,6,6,6,6,6,6,6,6,6,7,6,6,6,6,6,6,6,6,5,6,6,5,5,5,5,5,5,5,5,5,5,4,5,5,5,5,5,6,6,6,6,6,6,6,5,5,5,5,5,5,5,5,5,5,5,5,5,5,6,6,6,7,7,7,7,7,6,6,6,6,5,6,5,5,5,6,6,4,5,4,4,5,5,6,7,8,9,12,12,15,17,19,20,21,19,20,18,15,13,11,9,7,6,6,6,5,5,6,6,6,6,6,6,7,7,6,6,6,6,6,6,6,5,5,5,4,4,4,4,4,4,4,4,4,4,5,4,5,5,5,4,5,5,5,5,5,5,6,6,6,6,6,6,5,6,6,6,6,8,7,7,9,9,10,10,12,13,13,15,16,14,14,13,14,13,16,18,20,21,22,24,24,26,25,27,27,27,27,27,27,28,25,27,27,27,26,27,27,26,26,26,26,27,26,26,26,26,25,24,22,22,19,18,14,13,11,10,7,8,7,9,8,10,9,9,12,14,15,17,17,18,16],[2,2,1,1,1,1,2,1,2,2,2,3,3,4,4,3,3,2,2,2,1,1,1,1,1,1,2,2,2,2,1,1,1,1,1,1,1,1,1,1,1,1,1,1,1,1,2,2,2,2,2,2,2,2,2,1,1,1,1,2,2,2,3,3,2,2,2,2,2,1,1,1,1,1,1,1,1,1,1,1,0,1,1,1,1,1,1,1,1,1,1,1,1,1,2,1,1,1,1,1,1,2,2,1,2,2,2,2,2,2,2,3,3,3,3,3,3,3,3,3,3,3,3,4,4,4,4,3,3,3,3,3,3,2,2,2,2,2,2,2,2,3,3,3,3,3,3,4,4,4,3,4,3,3,3,3,3,3,3,3,3,3,3,3,4,4,5,5,5,5,4,4,4,3,3,3,2,2,2,2,2,2,2,2,2,2,2,3,3,2,3,3,3,4,4,3,3,3,3,3,3,3,3,3,4,4,4,4,4,4,4,4,4,4,4,4,4,4,4,4,4,4,4,4,4,4,4,4,4,4,4,5,5,5,5,4,5,5,5,6,6,6,6,6,5,6,5,6,5,5,6,6,5,5,5,5,5,5,4,5,5,5,5,5,5,5,5,4,4,4,4,4,4,4,5,5,5,5,5,5,6,5,5,5,5,5,5,5,4,4,4,4,5,4,4,5,5,5,5,6,5,6,7,6,6,6,7,6,6,5,5,5,5,5,5,5,5,5,5,4,5,4,4,4,5,6,7,9,12,11,15,18,20,21,21,21,19,18,16,14,12,9,8,6,5,5,4,4,4,5,6,5,6,5,6,7,6,6,5,5,6,5,5,5,5,5,5,4,4,4,3,4,4,3,3,4,4,3,4,4,4,4,4,4,4,5,5,5,6,6,6,5,6,5,5,6,6,6,6,7,7,7,9,10,10,10,12,13,13,14,15,12,14,13,12,14,16,16,20,22,20,23,24,25,26,26,26,27,26,27,26,27,25,27,27,27,25,28,27,26,27,26,27,26,26,26,25,26,24,24,22,22,19,17,15,13,11,9,7,7,7,7,7,10,10,10,13,15,14,15,16,17,15],[2,2,1,1,1,1,2,2,2,2,3,3,3,4,4,4,3,3,2,2,2,1,1,1,1,2,2,2,2,2,1,2,2,1,1,1,2,2,1,1,1,2,1,2,2,2,2,2,2,2,2,2,2,2,2,1,1,1,1,2,2,2,3,3,3,2,2,2,2,2,2,1,1,1,1,1,1,1,1,1,1,0,1,1,1,1,1,1,1,2,1,1,2,2,2,2,2,1,2,2,2,2,2,2,2,2,2,2,2,2,3,3,3,3,4,3,4,3,4,3,4,4,3,4,4,4,4,4,4,3,4,3,3,3,3,2,2,2,3,3,3,3,3,3,3,3,4,4,4,4,4,4,3,4,4,3,3,3,3,3,3,3,3,3,3,4,4,5,5,5,4,4,4,3,3,3,3,2,2,2,2,2,2,2,3,2,2,3,3,3,3,3,4,4,4,3,3,3,3,3,3,3,3,3,4,4,4,4,4,4,5,4,4,4,5,4,5,4,4,4,5,4,4,5,5,4,4,5,5,4,5,5,5,5,4,4,5,5,6,6,6,6,6,6,6,6,6,6,6,6,6,6,6,6,5,5,5,5,5,5,5,5,4,5,5,5,4,4,4,4,4,4,4,4,5,5,5,5,6,5,6,6,5,5,5,5,5,5,4,4,4,4,4,4,4,5,4,5,5,5,6,7,7,7,7,7,6,6,6,5,5,5,5,4,4,5,5,5,5,4,4,4,4,5,6,7,8,9,11,12,14,16,17,19,19,20,19,17,15,13,10,9,7,6,6,4,5,4,5,5,6,5,6,6,7,7,6,6,6,5,7,5,6,5,6,5,4,4,4,4,3,4,4,3,4,4,4,4,4,4,4,4,4,5,5,5,5,6,6,7,6,6,6,6,5,6,7,6,6,7,8,8,9,10,11,10,11,13,12,14,14,12,13,14,11,14,17,16,20,22,21,23,24,25,25,25,26,26,26,27,26,27,26,27,27,27,26,27,27,27,27,26,27,26,26,26,25,25,24,24,22,22,20,18,16,15,11,9,8,7,7,7,8,8,9,10,14,14,15,17,17,17,15],[3,2,1,1,1,2,2,2,2,2,2,3,3,4,4,4,3,3,2,2,2,1,1,1,1,1,2,2,2,2,2,2,2,2,2,2,2,2,1,2,2,2,1,2,2,2,2,2,2,2,2,2,2,2,2,1,2,1,2,2,2,2,3,3,3,2,2,2,2,2,2,2,2,1,1,1,1,1,1,1,1,1,0,1,1,1,1,1,1,2,1,1,2,2,2,2,1,2,2,2,2,2,2,2,2,2,2,2,2,2,3,3,3,4,4,4,4,3,4,4,4,4,4,5,5,5,4,5,4,4,4,4,3,3,3,3,2,3,3,3,3,3,4,4,4,4,5,5,5,5,5,5,5,5,5,4,4,4,4,4,3,3,3,4,4,5,5,5,6,6,5,4,4,4,3,3,3,3,2,2,2,2,2,3,3,3,3,3,3,3,3,4,4,5,4,3,4,3,4,4,4,4,4,4,5,5,5,5,5,5,5,5,5,5,6,6,5,5,5,5,6,5,5,5,6,5,6,5,6,5,6,6,6,6,5,6,6,6,6,7,7,7,7,6,7,6,7,6,7,7,6,6,6,6,6,6,6,6,6,6,6,6,5,6,6,6,5,6,5,5,5,5,5,6,6,6,6,6,6,6,7,6,6,6,6,6,6,6,5,6,6,5,5,5,5,6,6,5,6,6,7,7,8,7,8,7,8,7,7,6,6,6,5,5,6,6,6,6,4,4,4,4,4,5,6,7,8,9,12,12,15,17,19,20,21,20,20,18,15,13,11,9,7,6,6,4,5,4,6,6,6,6,6,7,7,7,7,6,7,6,6,6,6,6,5,5,4,5,4,4,4,4,4,4,4,4,4,5,5,4,4,5,5,5,5,5,5,6,6,7,7,7,7,6,6,7,8,7,6,8,8,8,10,11,12,11,13,14,15,15,16,15,15,14,14,14,18,20,21,23,24,25,26,27,27,27,27,28,28,28,28,28,27,28,28,28,28,28,28,28,28,27,28,28,28,28,27,27,26,26,25,23,21,19,16,14,11,9,7,8,7,7,6,10,8,9,12,14,16,18,17,15,16],[2,2,1,1,1,2,2,2,2,2,2,3,3,4,4,4,3,3,2,2,2,2,2,1,1,2,2,2,2,2,2,2,2,2,2,2,2,2,1,2,2,2,1,2,2,1,2,2,2,2,2,2,2,2,2,2,2,1,2,2,2,3,3,3,3,2,2,2,2,2,2,2,2,2,1,1,1,1,1,1,1,1,1,0,1,1,1,1,1,1,1,1,1,1,2,2,1,2,2,2,2,2,2,2,2,2,2,2,2,3,3,3,3,4,4,4,4,4,4,4,4,4,4,5,5,5,5,5,4,4,4,4,4,3,3,3,3,3,3,3,3,3,4,4,4,4,4,5,5,5,5,5,4,4,4,4,4,4,4,3,3,3,3,4,4,5,5,5,5,5,5,5,4,4,3,3,3,3,2,2,2,2,2,3,3,3,3,3,3,3,3,3,4,4,4,4,4,4,4,4,4,4,4,4,5,4,5,5,5,5,5,5,5,5,5,5,5,5,5,5,5,5,5,5,5,5,6,5,6,5,6,5,6,6,5,6,6,6,6,7,6,7,6,6,6,7,6,6,7,7,6,6,6,6,6,6,6,6,6,6,6,6,6,5,6,6,5,5,5,5,6,5,5,5,5,5,5,6,6,6,6,6,6,6,6,6,6,6,6,5,5,6,5,5,5,5,6,6,6,6,6,7,7,7,7,7,8,7,7,6,6,6,6,5,5,6,5,6,5,4,4,4,4,5,5,6,7,8,11,11,15,17,20,19,20,18,18,17,14,12,11,9,7,6,6,5,5,5,5,5,6,6,6,6,7,8,7,6,6,5,6,5,6,5,5,5,4,4,4,4,4,4,4,4,4,4,4,4,4,4,4,4,5,5,5,5,6,6,6,7,6,7,7,6,5,7,7,6,6,8,8,7,10,11,11,11,12,14,14,15,15,14,15,14,14,13,17,19,20,20,23,23,25,26,26,27,27,27,27,27,27,27,26,28,28,28,26,28,28,26,27,25,27,27,26,27,27,26,26,25,24,23,20,19,16,14,11,9,7,6,6,7,6,9,9,9,12,15,16,17,17,18,16],[2,2,1,1,1,2,2,2,2,3,3,3,4,4,4,4,3,3,3,2,2,2,2,1,2,2,2,2,2,2,2,2,2,2,2,2,2,2,1,2,2,2,1,2,2,1,2,2,2,2,2,2,2,2,2,1,1,1,2,2,2,3,3,3,3,3,2,2,2,2,2,2,2,2,1,1,1,1,1,1,1,1,1,1,0,1,1,1,1,1,1,1,1,1,2,2,1,1,2,1,1,2,2,2,2,2,2,2,2,3,3,3,3,3,4,4,4,3,4,3,4,4,4,4,5,4,4,4,4,3,4,3,3,3,3,3,2,2,3,3,3,3,3,3,3,4,4,4,4,4,4,4,4,4,4,3,4,4,3,3,3,3,3,3,4,4,5,5,5,5,5,4,4,4,4,3,3,3,2,2,2,2,2,3,3,3,3,3,3,3,3,4,4,4,4,4,4,3,4,3,4,4,4,4,5,4,5,5,4,4,5,4,4,5,5,4,5,4,4,5,5,4,4,5,5,4,4,5,5,5,5,5,5,5,5,5,5,6,6,6,6,6,6,6,6,6,6,6,6,6,6,6,6,6,5,5,6,5,5,5,5,5,5,5,5,6,5,5,5,5,5,5,5,5,5,5,6,6,6,6,6,6,5,6,6,6,5,5,5,5,5,5,5,5,5,5,5,5,6,6,6,7,7,7,7,7,8,6,7,6,6,6,6,5,5,6,6,5,5,5,5,4,5,5,6,7,8,9,11,12,15,18,20,20,20,20,19,17,16,13,12,9,8,7,6,5,5,5,5,5,6,6,7,6,7,8,7,6,6,6,7,6,6,6,6,5,5,4,4,4,4,4,4,4,4,4,4,4,4,5,4,4,5,5,5,5,6,6,6,7,7,6,7,7,6,6,7,7,6,7,8,8,10,10,11,11,11,14,13,15,16,14,15,14,13,15,18,18,20,22,22,24,25,25,26,26,27,27,28,27,27,28,25,27,28,28,26,28,27,26,26,27,28,27,27,26,26,26,25,25,23,22,20,18,16,13,11,9,7,8,7,8,9,8,8,10,13,15,15,16,16,17,15],[3,3,1,2,2,2,3,3,3,3,3,4,4,5,5,5,4,4,3,3,3,3,2,2,2,2,2,3,3,3,3,2,2,2,2,2,2,2,2,2,2,2,2,2,2,2,2,2,2,2,2,3,3,3,2,2,2,2,2,2,3,3,4,4,4,3,3,3,3,3,2,2,2,2,2,2,2,2,1,1,1,1,1,1,1,0,1,1,1,1,1,1,2,2,2,2,2,2,2,2,2,3,3,2,3,3,3,3,4,4,4,4,4,4,5,5,5,5,5,5,5,5,5,6,6,6,6,6,6,5,5,5,4,4,4,4,3,3,4,4,4,4,4,5,5,5,5,5,6,6,5,5,5,5,5,5,4,4,4,4,5,4,4,5,5,6,6,6,6,6,6,6,5,5,4,3,3,3,3,3,3,3,3,4,4,4,4,4,4,4,4,5,5,6,5,5,5,5,5,5,5,5,4,5,5,5,6,6,5,5,6,6,5,6,6,6,6,6,5,6,6,6,5,6,6,6,6,6,7,6,6,6,7,6,6,6,6,7,7,8,8,7,7,8,8,7,7,8,8,7,8,8,7,7,6,6,7,6,7,6,6,7,6,6,6,6,6,6,6,6,6,6,6,6,6,7,7,7,7,7,7,6,7,7,7,6,7,6,7,6,7,6,6,6,6,7,6,6,6,7,7,8,8,9,9,9,8,7,7,7,6,7,6,6,6,6,6,6,5,5,5,5,5,6,7,8,9,10,12,12,15,17,21,21,20,21,20,18,16,14,11,10,9,7,7,6,6,6,7,6,7,7,7,7,7,8,8,7,8,7,9,7,7,7,7,6,6,5,5,4,5,5,5,4,5,5,5,4,5,5,6,6,5,4,6,6,6,7,8,8,8,7,8,8,6,7,7,7,7,8,8,8,10,11,12,12,13,15,14,16,17,13,14,16,14,16,18,20,22,23,24,25,26,27,27,28,28,27,28,27,27,27,27,28,27,27,27,27,28,27,27,27,27,28,27,27,27,26,26,25,24,23,21,20,18,17,11,10,11,10,8,8,7,9,9,10,14,15,17,18,18,16,18],[3,3,2,2,2,3,3,3,3,3,3,4,4,5,6,5,4,4,3,3,3,2,2,2,2,2,2,3,3,3,2,2,2,2,2,2,3,2,2,2,2,2,2,2,2,2,2,3,3,3,3,3,3,3,2,2,2,2,2,3,3,3,4,4,4,3,4,3,3,3,3,3,3,3,2,2,2,2,2,2,1,1,1,1,1,1,0,1,1,1,1,1,2,2,2,2,2,2,2,2,2,3,3,2,3,3,3,3,3,3,4,5,5,5,6,5,6,5,6,5,6,6,6,7,7,7,6,6,6,6,6,5,5,4,4,4,3,4,4,4,4,5,5,5,5,5,6,6,7,7,6,7,6,6,6,5,6,5,5,5,4,5,4,5,5,6,7,7,7,8,7,6,6,5,4,4,4,4,3,3,2,3,3,4,4,3,4,4,4,4,4,5,5,6,6,5,5,5,6,5,5,5,5,6,7,6,7,6,7,7,7,7,7,7,7,8,7,7,7,8,7,7,7,7,7,7,8,7,7,7,8,7,8,8,7,8,8,8,9,9,9,9,9,9,9,8,8,8,9,9,8,8,8,8,8,8,8,8,8,8,8,8,8,7,8,8,7,8,7,7,7,7,6,7,7,7,8,9,8,8,10,9,9,9,9,8,8,8,8,8,7,8,7,8,7,8,8,7,8,9,9,10,10,10,10,10,10,9,9,8,8,8,8,7,9,8,7,8,5,6,5,5,7,6,7,8,9,10,12,12,16,17,21,21,21,21,20,18,16,13,12,10,9,7,7,6,7,6,8,8,8,9,9,9,9,9,8,9,9,8,9,7,8,7,7,7,6,6,6,5,5,5,5,5,5,5,5,5,6,5,5,6,7,6,6,8,9,7,9,8,9,8,9,8,7,7,9,8,7,9,9,9,10,12,13,11,13,14,15,16,16,16,17,16,15,17,20,22,22,23,24,26,26,28,27,28,28,28,28,28,27,29,26,28,28,28,27,28,28,27,27,27,27,27,27,27,27,27,26,26,24,24,23,20,19,16,12,10,10,8,8,8,7,9,10,10,14,14,16,18,18,16,17],[3,2,2,2,2,2,3,3,3,4,4,4,5,5,5,5,5,4,4,3,3,3,2,2,2,2,3,3,3,3,2,2,3,2,3,2,3,2,2,2,2,2,2,2,2,2,2,2,2,2,2,3,3,3,2,2,2,2,2,3,3,3,4,4,4,3,4,4,3,3,3,3,3,2,2,2,2,2,2,2,2,1,1,1,1,1,1,0,1,1,1,1,1,1,2,2,2,2,2,2,2,2,3,2,3,3,3,3,4,4,4,4,4,5,5,5,6,5,6,5,6,6,6,6,7,6,6,6,6,6,5,5,5,4,4,4,3,4,4,4,4,5,4,5,6,5,5,6,7,6,6,6,5,5,5,5,5,5,5,5,4,5,4,5,6,6,7,7,7,7,7,7,6,6,4,4,4,4,3,3,2,3,3,4,5,4,4,4,4,4,4,5,6,6,6,5,5,5,6,6,6,5,5,5,7,6,6,6,6,6,6,6,6,6,6,7,7,7,7,7,7,7,7,7,7,7,7,7,8,7,7,7,8,8,7,8,8,8,8,9,8,9,9,8,8,8,8,8,8,9,8,8,8,8,7,7,8,8,7,7,7,7,7,7,7,8,7,7,7,7,8,7,7,7,8,7,7,8,7,8,8,8,8,8,8,8,8,8,7,8,7,8,7,7,7,7,8,7,8,8,8,9,9,9,9,9,10,9,9,9,8,7,7,6,6,7,6,7,5,5,5,5,5,6,6,8,8,9,13,13,16,19,21,21,21,18,20,18,15,13,12,10,9,7,8,6,6,6,6,6,7,8,8,8,9,9,8,8,8,7,8,7,7,7,7,7,6,6,5,5,5,5,5,4,5,5,4,5,5,5,5,5,6,5,6,7,7,7,7,8,9,7,9,8,7,7,8,8,7,8,9,9,11,11,12,13,14,14,15,17,18,16,17,17,17,18,20,21,22,23,24,24,25,27,27,28,28,28,28,27,27,27,24,28,27,27,24,27,27,25,26,25,26,26,26,26,27,27,26,26,25,24,21,19,17,14,12,9,7,7,7,7,7,10,10,10,12,16,15,17,17,19,16],[3,3,3,3,3,4,4,4,5,5,5,6,6,7,7,8,7,6,5,5,5,4,4,4,4,4,4,4,5,4,4,4,4,4,4,4,4,4,3,3,3,3,3,3,3,3,3,3,2,2,3,4,4,3,3,2,3,3,3,4,4,5,5,6,6,5,5,6,4,4,5,4,3,3,3,3,3,3,3,2,3,2,2,2,2,1,1,1,0,1,1,1,2,2,2,2,2,3,3,3,3,4,4,4,4,5,4,5,5,5,6,6,5,6,6,7,7,6,6,6,7,7,7,7,8,7,8,7,7,6,6,5,5,6,5,5,4,5,5,5,5,6,5,6,6,6,6,7,7,6,6,6,5,6,6,5,6,6,6,6,6,6,6,6,7,7,8,8,9,9,8,8,8,7,6,5,5,5,4,3,3,4,4,5,6,5,6,6,6,6,6,7,7,8,7,7,7,7,7,6,6,6,7,6,7,7,8,7,8,8,7,7,7,8,7,7,7,7,6,7,7,7,7,8,8,8,8,8,9,9,8,8,10,9,9,9,9,9,9,10,9,9,9,9,9,9,9,9,9,9,9,10,9,8,8,8,8,8,8,9,8,8,8,9,9,9,8,8,7,8,8,8,8,9,8,9,8,8,8,9,9,9,9,9,9,9,8,9,8,9,8,9,8,7,8,8,8,9,9,9,9,10,11,11,10,11,11,9,9,9,9,8,8,8,8,8,8,7,6,7,6,6,7,7,8,9,9,11,13,14,17,19,22,22,22,21,21,19,16,13,12,11,10,8,9,7,7,7,7,7,8,8,9,9,9,10,9,9,9,8,8,8,8,9,8,8,8,7,6,6,6,7,6,7,6,7,5,6,7,5,5,6,7,5,6,9,8,7,9,9,10,8,9,8,7,8,8,7,7,9,9,9,11,12,12,12,14,15,16,17,17,17,17,16,18,19,21,23,23,22,25,25,25,27,27,28,27,27,27,27,27,28,26,27,27,27,26,27,27,26,26,26,26,26,26,25,27,27,26,26,25,24,22,21,18,15,12,10,9,8,8,9,8,10,10,10,13,16,15,18,18,17,18],[3,3,3,3,3,4,5,4,5,5,5,5,5,6,7,7,6,5,5,5,4,4,3,3,3,3,4,4,4,4,3,3,3,3,3,4,3,3,3,3,3,2,2,3,2,2,2,2,2,2,3,3,4,3,3,3,3,3,4,4,4,5,5,5,5,5,5,5,4,5,5,4,4,4,3,4,3,3,3,3,3,2,2,2,2,1,1,1,1,0,1,1,1,1,2,2,2,2,2,2,3,3,3,3,3,4,4,4,5,5,5,5,4,6,6,7,6,6,7,6,7,7,7,8,8,8,8,7,7,7,6,6,5,5,4,4,4,4,5,5,5,5,5,5,6,6,6,6,7,7,7,6,6,6,6,5,5,6,6,6,6,6,5,7,7,8,9,9,9,9,9,8,8,7,7,5,5,4,4,4,3,4,4,5,5,4,5,6,5,5,6,7,7,8,7,7,7,6,7,6,7,6,6,6,6,6,7,6,7,7,6,6,7,8,7,7,8,8,7,8,8,8,8,8,8,8,8,9,9,9,9,9,10,9,9,9,9,10,9,9,9,9,10,9,10,10,9,9,10,10,9,10,10,9,9,8,9,9,9,9,9,8,8,9,9,9,9,8,8,8,8,8,9,9,9,9,9,9,9,10,10,9,10,9,10,10,9,9,8,8,8,8,7,7,7,8,8,9,9,10,10,11,12,11,11,10,11,10,10,9,8,8,7,7,7,7,7,6,7,6,7,7,8,8,9,11,11,13,15,15,18,20,22,22,23,22,20,19,17,16,14,13,11,10,9,8,9,8,8,9,8,9,8,8,9,9,8,8,8,8,10,8,9,9,9,8,8,8,7,6,7,6,6,5,6,5,6,6,5,6,6,6,6,6,6,7,7,7,8,9,9,8,9,8,7,8,9,7,7,9,8,9,11,11,11,11,14,15,15,17,16,16,16,16,16,18,19,21,22,21,23,24,24,26,26,27,26,27,27,26,26,27,24,26,27,27,24,26,27,26,26,26,27,27,27,26,27,27,26,26,25,24,22,21,18,15,13,11,9,7,8,9,8,9,9,9,12,14,14,16,16,18,17],[3,2,2,2,2,3,3,3,3,4,4,4,4,5,6,5,4,4,4,3,3,3,2,2,2,2,3,3,3,3,2,2,2,2,2,3,3,2,2,3,3,2,2,2,2,2,2,2,2,2,2,3,3,2,2,2,2,2,3,3,3,4,4,5,4,4,4,4,4,4,3,3,3,3,3,3,2,2,2,2,2,2,2,1,1,1,1,1,1,1,0,1,1,1,1,2,1,1,2,2,2,2,2,2,2,3,3,3,3,3,4,4,4,4,5,4,5,4,5,5,5,6,6,6,6,6,6,6,5,5,5,4,4,4,3,3,3,3,3,4,4,4,4,5,5,5,5,5,6,6,6,6,5,6,5,5,5,5,5,5,4,4,4,5,5,6,6,7,7,8,7,6,6,5,4,4,4,3,3,3,2,2,3,3,4,3,3,4,4,4,4,4,5,6,6,5,5,4,5,5,5,5,5,5,6,6,7,7,7,6,7,7,6,7,7,7,7,7,7,7,7,6,7,7,7,6,7,7,7,7,7,7,7,7,7,8,8,9,8,8,8,9,8,8,9,9,8,8,9,9,8,8,8,8,8,8,8,8,7,8,8,9,8,8,8,8,8,7,7,7,6,6,7,6,7,7,7,8,8,9,9,8,8,8,8,8,8,8,7,7,7,7,7,7,7,7,8,8,8,9,9,10,10,10,10,9,10,9,10,9,8,7,7,7,7,7,7,6,7,5,6,5,6,6,7,8,9,10,13,13,17,20,22,22,22,20,19,18,15,13,12,10,9,8,7,6,6,6,6,7,7,7,8,8,9,10,9,8,8,8,9,8,7,7,7,7,6,6,6,5,5,5,5,4,5,5,5,5,6,6,6,5,5,6,6,6,7,7,7,8,8,7,9,8,7,7,8,8,7,8,9,9,10,10,12,11,13,14,14,16,17,16,15,16,15,16,19,21,21,23,23,24,26,26,27,27,27,28,28,27,27,28,24,28,28,28,25,28,28,27,28,26,28,28,27,27,28,27,27,26,25,25,22,20,18,15,12,10,8,8,8,8,9,10,10,11,13,15,17,17,18,18,16],[4,3,3,3,3,4,4,4,4,5,5,6,6,7,7,7,6,5,5,4,4,4,4,3,3,3,3,4,4,4,3,3,3,3,3,4,4,3,3,3,3,3,2,3,2,2,2,3,2,2,3,3,3,3,3,2,3,3,3,4,4,4,5,6,6,5,5,5,5,4,4,4,4,4,4,4,3,3,3,3,2,2,2,2,1,1,2,1,1,1,1,0,1,2,2,2,2,2,2,2,2,2,3,3,3,3,4,4,4,5,4,4,4,5,5,5,5,5,5,6,6,5,6,7,7,6,6,6,5,5,5,5,4,4,4,4,3,3,3,4,4,4,4,5,5,5,5,5,6,6,5,6,6,6,5,5,5,5,5,4,5,5,5,6,6,6,7,7,8,8,8,6,6,6,5,4,4,3,3,3,2,3,3,4,5,4,4,5,5,5,5,5,6,6,6,6,5,5,5,5,5,5,5,6,6,6,7,7,7,7,8,7,6,6,8,7,7,6,7,7,6,6,6,7,7,6,7,7,7,7,8,8,8,8,8,8,8,9,10,10,10,9,9,9,10,9,9,10,9,9,10,10,9,9,7,8,9,8,8,8,8,8,8,8,8,8,8,7,7,7,7,7,8,7,7,8,8,9,8,9,8,8,9,8,8,9,9,8,8,8,7,8,7,7,7,8,7,8,8,9,9,10,11,11,11,10,11,9,10,10,9,8,8,7,8,8,7,7,6,6,6,5,7,7,7,9,10,11,13,14,16,19,22,22,22,21,20,18,16,14,12,11,9,7,8,7,7,7,7,7,8,8,9,9,10,11,10,9,9,8,9,8,8,8,8,7,6,7,6,5,5,5,5,5,6,5,4,5,6,6,5,6,7,7,7,7,7,9,9,10,8,8,7,9,8,7,8,8,7,8,9,8,10,12,12,12,13,15,15,17,17,16,16,15,16,17,21,21,23,23,24,25,25,27,27,28,27,27,27,27,26,27,26,27,27,27,25,27,27,27,27,27,27,27,27,27,27,27,27,26,25,24,22,21,18,15,14,11,9,6,8,8,9,11,9,12,15,14,16,18,17,18,16],[4,3,3,4,4,5,5,5,6,6,6,7,6,7,8,8,7,7,6,6,5,5,5,4,4,4,4,4,5,5,4,4,5,5,4,5,4,4,4,4,3,3,3,4,3,3,3,3,3,3,4,4,4,3,3,2,3,3,4,5,5,6,7,7,7,6,6,7,6,5,6,5,5,5,4,4,4,4,3,3,3,3,2,2,2,2,2,1,2,2,1,1,0,1,1,2,2,2,2,3,3,3,3,4,4,5,5,5,6,6,5,5,5,6,6,6,6,7,6,7,7,6,7,8,9,7,8,6,7,7,6,6,5,5,5,4,3,4,4,4,5,5,5,6,6,6,6,6,7,6,7,6,6,6,6,6,5,7,7,5,6,7,7,7,7,8,8,9,9,9,8,8,7,7,6,6,5,5,4,3,3,4,4,5,6,6,6,6,6,6,6,7,7,7,7,7,7,7,7,7,7,6,6,7,8,7,7,7,7,7,8,7,7,8,8,7,8,7,7,9,8,7,7,9,8,8,9,9,9,9,9,8,8,9,9,9,9,9,10,10,10,10,10,10,10,10,10,9,10,10,10,10,9,9,9,9,9,9,10,9,9,10,9,9,9,9,9,8,8,8,8,8,8,8,8,9,8,8,8,9,9,10,10,9,9,10,9,9,8,9,8,8,8,8,8,8,9,8,9,9,10,10,11,11,11,11,11,10,10,9,8,8,8,8,8,8,8,7,7,7,6,7,6,7,7,9,9,11,14,15,18,20,23,22,22,22,21,19,17,15,14,11,10,8,8,7,7,7,7,8,7,8,9,9,9,10,9,9,9,8,9,8,7,8,7,8,7,8,6,7,7,6,6,6,7,6,6,6,7,6,5,6,7,6,6,8,8,8,9,8,9,7,9,7,7,7,8,7,7,9,9,9,11,12,13,13,14,15,17,17,17,16,15,16,17,18,19,22,23,23,25,25,25,27,28,28,27,28,28,27,27,28,25,27,28,27,26,27,27,27,27,27,27,27,28,27,27,26,26,26,25,24,22,20,17,14,12,10,9,8,8,8,9,11,10,10,13,14,16,17,16,17,17],[3,3,3,3,3,4,4,4,5,5,5,5,5,6,6,6,5,5,4,4,4,4,3,3,3,3,3,3,3,3,3,3,3,3,3,4,3,3,3,3,2,2,2,2,2,2,2,2,2,2,3,3,4,3,3,2,3,3,3,4,4,4,5,5,5,5,5,5,5,5,4,4,4,4,4,3,3,3,3,3,2,2,2,2,2,2,2,2,2,1,1,1,1,0,1,1,2,1,1,2,2,2,2,2,3,2,3,3,3,3,3,4,3,4,4,5,5,5,5,5,6,6,6,7,7,6,6,6,6,6,4,4,4,3,3,3,3,3,3,3,4,5,4,4,5,5,5,5,6,6,5,5,5,5,5,5,5,5,5,5,5,5,4,5,6,7,7,7,7,8,7,6,6,6,5,4,3,3,3,2,2,2,3,4,4,3,4,4,4,4,5,5,6,6,6,5,6,5,6,6,5,5,5,5,5,5,6,6,6,6,6,6,6,6,7,6,7,6,6,7,7,7,6,7,7,7,7,7,8,7,7,7,8,7,7,7,8,8,8,8,8,8,9,8,8,8,8,8,8,8,8,8,8,8,8,8,8,8,8,7,7,7,7,8,7,8,7,7,6,6,6,7,7,7,7,7,7,8,7,8,8,8,8,8,8,8,8,8,7,7,6,6,6,6,6,6,7,8,8,8,8,9,10,10,10,9,9,9,9,9,8,7,7,6,6,7,6,6,6,5,5,5,6,6,7,8,10,10,14,14,17,20,22,22,22,21,21,19,15,14,12,11,10,8,7,6,7,6,6,7,7,7,7,8,9,10,9,8,8,7,8,7,7,7,7,6,6,6,5,5,5,5,5,5,5,5,5,5,5,5,5,5,5,6,6,6,6,7,7,7,7,6,8,7,6,6,8,6,7,8,8,8,10,11,11,11,12,13,14,15,16,15,16,14,14,16,19,21,23,23,24,25,25,27,27,27,27,27,28,27,27,27,25,27,28,28,26,28,28,28,28,28,28,28,28,28,28,28,27,27,25,24,22,20,17,14,13,9,8,7,10,8,10,10,11,10,13,15,15,15,17,18,15],[3,3,3,3,3,3,3,3,3,4,4,4,4,5,5,5,4,4,3,3,3,3,3,3,3,3,3,3,3,3,2,2,2,3,3,3,3,2,2,2,2,2,2,3,2,2,3,2,2,2,3,3,4,3,3,3,3,3,3,4,4,4,5,5,5,4,5,5,5,4,4,4,4,3,3,3,3,3,3,3,2,2,2,2,2,2,2,2,2,2,1,2,1,1,0,1,1,1,1,1,1,1,2,2,2,2,2,2,3,3,3,3,3,3,4,4,4,4,4,5,5,5,5,5,6,5,5,5,5,5,4,4,3,3,3,3,2,3,3,3,3,4,4,4,4,5,4,5,5,5,5,5,4,4,4,4,4,4,4,4,4,4,4,4,5,5,6,6,6,6,6,5,5,5,4,4,4,3,3,2,2,2,2,3,3,3,3,3,3,3,4,4,4,4,5,4,4,5,4,5,4,4,5,5,5,5,5,5,5,5,5,5,5,6,6,5,5,5,5,5,6,5,5,6,6,6,6,6,6,6,6,6,7,7,7,6,7,7,7,8,8,7,7,7,7,7,7,7,7,7,7,7,7,6,7,6,6,7,7,6,7,6,6,7,7,7,6,6,6,5,6,6,6,6,6,7,7,7,8,7,8,7,8,7,7,7,7,7,6,6,6,6,6,5,6,6,6,7,7,7,8,8,9,9,9,8,8,7,8,7,7,7,6,6,6,6,6,6,6,6,6,5,6,6,7,7,9,10,12,13,15,18,21,21,20,20,19,16,14,13,11,10,8,7,7,6,6,6,6,7,7,7,7,8,9,9,8,8,7,7,8,7,7,6,7,6,5,5,5,5,4,5,5,5,4,5,5,5,5,5,5,5,5,5,5,5,6,6,6,7,7,6,7,7,6,6,7,6,8,8,7,7,10,10,9,9,12,12,13,13,14,15,16,15,16,16,18,21,22,22,24,24,24,26,26,27,26,27,27,26,26,27,25,26,27,27,25,27,27,27,26,26,27,27,27,26,27,27,26,26,25,24,22,21,18,15,13,11,10,8,8,9,8,11,11,9,11,13,14,16,15,17,16],[3,2,2,2,2,3,3,3,3,3,3,4,4,4,5,5,4,4,3,3,3,2,2,2,2,2,3,3,3,2,2,2,2,2,2,2,2,2,2,2,2,4,2,2,2,2,2,2,3,2,3,3,3,3,3,2,3,3,3,3,4,4,4,5,4,4,4,4,4,4,3,3,3,3,3,3,3,2,2,2,2,2,2,2,2,2,2,2,2,2,2,2,1,1,1,0,1,1,1,1,1,1,1,2,2,2,2,2,3,3,3,3,3,3,4,4,5,4,5,4,5,5,5,5,6,5,5,5,5,4,4,4,4,3,3,3,2,2,3,3,3,3,3,4,4,4,4,5,5,5,5,4,4,4,4,4,4,4,4,4,4,4,3,4,5,5,6,6,6,6,6,5,5,5,4,3,3,3,2,2,2,2,2,3,3,3,3,3,3,3,4,4,5,5,5,4,4,4,5,4,5,5,4,5,5,5,6,6,5,6,6,5,5,5,5,5,5,5,5,5,6,5,6,6,6,6,6,6,6,6,6,6,6,6,6,6,7,7,7,8,8,7,7,7,7,8,7,7,7,7,7,7,7,7,6,6,7,7,7,6,7,7,6,7,7,7,6,6,6,6,6,6,6,6,6,7,6,7,7,8,8,7,8,7,8,7,7,7,6,6,6,6,6,5,6,6,6,7,7,7,8,8,9,9,8,8,8,7,8,7,7,7,6,6,6,7,7,6,6,6,5,5,5,6,6,7,8,9,12,13,15,18,21,21,20,19,19,17,14,13,11,10,8,6,6,5,6,6,6,7,6,7,7,8,8,9,8,8,7,7,7,7,7,7,6,6,5,5,5,4,4,5,4,4,5,5,4,4,5,5,5,5,5,5,5,5,6,6,6,7,7,7,8,7,6,7,6,6,6,8,7,7,9,10,11,11,12,13,12,13,14,13,15,16,13,16,18,19,21,21,23,22,25,26,25,26,26,26,27,27,26,27,25,26,27,27,26,27,27,27,27,26,28,27,28,27,27,27,26,25,25,24,21,20,16,14,12,10,8,8,8,11,10,12,10,10,12,14,14,16,17,18,16],[3,2,2,2,2,2,2,2,2,3,3,3,3,4,4,4,3,3,3,2,2,2,2,1,2,2,2,2,2,2,1,1,2,1,2,2,2,1,1,2,1,1,1,1,1,1,2,2,2,2,2,2,3,3,2,2,2,2,2,3,2,3,3,4,3,3,3,3,3,3,2,2,2,2,2,2,2,2,2,2,2,1,1,2,1,1,2,1,2,1,1,1,1,1,1,1,0,1,1,1,1,1,1,1,1,1,1,2,2,2,2,2,2,3,3,3,3,3,3,3,3,3,3,4,3,3,3,3,3,3,3,2,2,2,2,2,2,2,2,2,2,2,3,3,3,3,3,3,3,4,3,3,3,4,3,3,3,3,3,3,2,3,2,3,3,3,4,4,5,4,4,3,3,3,3,2,2,2,2,2,1,1,2,2,2,2,2,2,2,2,2,3,3,3,3,3,3,2,3,3,3,3,3,3,4,4,4,4,4,4,4,4,4,4,4,4,4,4,4,4,4,3,3,4,4,3,4,4,4,4,4,4,4,4,4,4,4,5,5,6,5,5,5,5,5,5,5,5,5,5,5,5,5,5,4,5,5,5,4,4,5,4,4,5,4,4,4,4,4,4,4,4,4,4,4,4,5,5,5,5,5,5,5,5,5,5,4,4,4,4,4,4,4,4,4,4,4,4,5,5,5,6,7,7,6,6,6,5,5,5,5,5,5,4,5,5,5,5,5,4,4,4,4,5,5,6,6,8,10,10,13,15,18,19,18,17,18,16,14,11,10,8,6,5,5,4,4,4,5,5,5,5,6,5,6,7,6,6,6,5,5,5,5,5,5,4,4,3,4,3,3,3,4,3,3,4,3,4,4,4,4,4,4,4,4,5,5,6,6,7,6,6,7,6,5,6,7,6,6,7,8,7,9,11,11,10,12,13,14,15,15,14,15,17,13,15,18,19,20,22,22,23,24,25,25,25,26,26,26,27,26,27,25,27,28,28,27,28,28,27,27,27,28,28,28,27,27,27,26,25,24,23,21,19,16,12,11,8,7,7,8,8,10,11,10,9,12,13,14,15,15,15,14],[3,2,2,2,2,2,3,2,3,3,3,3,4,4,4,4,3,3,3,2,2,2,2,2,2,2,2,2,2,2,1,1,2,2,2,2,2,2,2,2,2,1,2,2,2,1,2,2,2,2,2,3,3,2,2,2,2,2,2,2,3,3,4,4,4,3,3,3,3,3,3,3,2,2,2,2,2,2,2,2,2,2,2,2,1,2,2,2,2,1,1,1,1,1,1,1,1,0,1,1,1,1,1,1,1,1,2,2,2,2,2,2,2,2,2,3,3,3,3,3,3,3,3,4,4,4,3,3,3,3,3,2,2,2,2,2,2,2,2,2,2,2,3,3,3,3,3,3,4,3,3,3,3,3,3,3,3,3,3,3,2,3,3,3,3,4,4,4,5,4,4,4,3,3,3,3,2,2,2,2,2,2,2,2,2,2,2,2,2,2,3,3,3,3,3,3,3,3,3,3,3,3,3,3,4,4,4,4,4,4,4,4,4,4,4,4,4,4,4,4,4,4,4,4,4,4,4,4,4,4,4,5,4,5,4,5,5,5,5,6,6,5,6,6,5,5,5,5,5,5,6,6,5,5,5,5,5,5,5,5,5,5,4,5,5,5,4,4,4,4,4,4,4,4,4,4,5,5,5,5,5,5,5,5,5,5,5,4,4,4,4,4,4,4,4,4,5,5,5,5,6,6,7,7,6,6,7,5,5,5,5,5,4,4,5,5,5,5,5,4,4,4,4,5,5,6,7,8,10,11,14,15,20,21,20,19,19,18,16,12,11,9,7,5,5,4,4,4,5,5,5,5,5,5,6,6,6,6,5,5,5,5,5,5,5,4,4,4,4,3,3,4,4,3,4,4,3,3,4,5,4,4,4,4,4,5,5,5,5,6,5,6,6,6,5,5,6,5,5,6,7,6,8,10,10,9,11,13,14,14,14,14,15,16,14,17,18,20,23,23,24,24,25,27,26,28,27,27,27,27,27,28,26,27,27,28,27,28,28,28,28,28,29,28,28,28,28,28,27,27,26,25,23,20,17,14,11,8,7,7,8,8,9,9,9,8,11,13,13,15,15,16,14],[3,2,2,2,2,2,3,2,3,3,3,3,3,4,4,4,3,3,2,2,2,2,2,2,2,2,2,2,2,2,2,2,2,2,2,2,2,2,1,2,2,1,2,2,2,2,2,2,2,2,2,3,3,3,2,2,2,2,2,3,3,3,4,4,4,3,3,3,3,3,3,3,3,2,2,2,2,2,2,2,2,2,2,2,2,2,2,2,2,2,1,1,1,1,1,1,1,1,0,1,1,1,1,1,1,1,1,1,2,2,2,2,2,2,3,3,3,3,3,3,3,3,3,4,4,4,4,3,3,3,3,3,2,2,2,2,2,2,2,2,2,3,3,3,3,3,3,3,3,4,3,3,3,3,3,3,3,3,3,3,3,3,3,3,3,4,4,5,5,5,5,4,4,3,3,3,2,2,2,2,1,1,2,2,2,2,2,3,2,2,3,3,3,4,3,3,3,3,3,3,3,3,3,3,4,4,4,4,4,4,4,4,4,4,4,4,4,4,4,4,4,4,4,5,5,4,4,5,4,4,5,5,5,5,5,5,5,5,5,6,6,6,6,6,6,5,6,6,5,6,6,6,5,5,5,5,5,5,5,5,5,5,5,5,5,5,5,4,4,4,4,4,4,4,5,5,5,5,6,6,6,6,6,5,5,6,5,5,5,4,4,4,4,4,4,4,5,5,5,6,6,6,7,7,7,6,6,6,6,5,5,5,5,4,4,5,5,5,5,4,5,4,5,5,5,6,7,8,10,12,14,16,19,20,19,18,17,16,13,12,10,8,6,5,5,5,5,4,5,5,5,5,5,6,6,7,6,6,5,6,5,5,5,5,5,5,4,4,4,4,3,4,3,3,3,4,4,3,4,4,4,4,4,4,4,4,4,5,5,6,5,6,6,6,5,6,6,6,6,7,8,7,9,10,11,10,12,13,14,15,13,14,14,15,14,16,18,20,21,21,23,23,25,26,26,27,26,26,27,26,26,27,25,27,27,28,26,28,27,27,27,27,27,27,27,27,27,27,26,26,25,24,21,19,17,14,12,9,6,6,7,8,8,10,10,9,10,12,13,15,16,16,15],[2,2,1,2,2,2,2,2,2,2,2,3,3,4,4,3,3,2,2,2,2,1,1,1,1,1,2,2,2,1,1,1,1,1,1,1,1,1,1,1,1,1,1,2,1,1,2,2,2,2,2,3,3,2,2,2,2,2,2,2,3,3,3,3,3,3,3,2,3,2,2,2,2,2,2,2,2,2,1,2,1,1,1,2,1,1,2,2,2,2,1,1,1,1,1,1,1,1,1,0,1,1,1,1,1,1,1,1,1,2,2,2,2,2,2,2,2,2,2,2,3,3,3,4,3,3,3,3,3,2,3,2,2,2,2,2,2,2,2,2,2,2,2,2,2,2,3,3,3,3,3,3,3,3,3,2,3,3,3,2,2,2,2,2,3,3,3,4,4,4,4,3,3,3,2,2,2,2,2,2,1,1,1,2,2,1,2,2,2,2,2,2,2,3,3,2,2,2,2,3,3,3,3,3,3,3,4,4,3,3,4,3,3,4,4,3,3,3,3,3,4,3,3,4,3,3,3,4,3,4,4,4,4,4,4,4,4,4,5,5,5,5,5,5,5,5,5,5,5,5,5,4,4,4,4,4,4,4,4,4,4,4,4,4,4,4,4,4,3,3,3,3,4,3,4,4,4,4,4,5,5,5,5,4,4,4,4,4,4,3,3,4,4,4,4,4,4,4,4,4,5,5,6,6,6,5,5,5,5,4,4,4,4,4,4,4,4,4,4,4,4,3,4,4,4,5,6,7,9,10,13,15,18,19,18,18,18,16,13,12,10,7,6,4,4,4,4,4,4,4,4,4,5,5,5,6,6,5,5,5,5,4,4,4,4,4,3,3,3,3,3,3,3,3,3,3,3,3,3,3,3,3,4,4,4,4,4,4,5,6,5,5,6,5,5,6,6,5,6,6,7,6,8,9,10,9,11,13,13,13,13,12,13,12,12,14,17,18,20,22,22,23,24,25,24,25,26,26,27,27,26,27,25,27,27,27,26,27,27,27,27,26,28,27,27,27,27,27,26,25,24,22,20,18,15,12,11,7,6,6,7,8,9,10,10,9,10,12,13,15,16,16,14],[3,2,2,2,2,2,2,2,2,2,2,3,3,4,4,4,3,3,2,2,2,2,1,1,1,2,2,2,2,1,1,1,1,1,1,2,2,1,1,2,1,1,1,2,1,1,2,2,2,2,2,2,3,3,2,2,2,2,2,2,2,3,3,3,3,3,3,3,3,3,2,2,2,2,2,2,2,2,2,2,2,1,2,2,1,2,2,2,2,2,1,1,1,1,1,1,1,1,1,1,0,1,1,1,1,1,1,1,1,1,2,2,2,2,2,2,2,2,2,2,2,2,3,3,3,3,2,2,2,2,2,2,2,2,1,2,1,1,2,2,2,2,2,2,2,2,2,2,3,3,3,3,3,3,3,2,3,2,2,2,2,2,2,2,3,3,3,4,4,4,3,3,3,2,2,2,2,2,2,1,1,1,1,1,2,1,1,2,2,2,2,2,3,3,3,2,2,2,2,2,2,3,2,3,3,3,3,4,3,3,4,3,3,3,4,3,3,3,3,3,3,3,3,3,3,3,3,3,3,3,4,4,3,4,3,4,4,4,5,5,5,5,5,5,5,5,5,5,5,4,5,5,4,4,4,4,4,4,4,4,4,4,4,4,4,4,4,4,3,3,3,3,3,3,4,4,4,4,4,5,5,5,4,4,4,4,4,4,4,4,3,4,4,4,4,4,4,4,4,4,5,5,6,6,6,5,5,5,5,4,4,4,4,4,4,4,5,5,4,4,4,4,4,4,5,6,6,8,9,10,13,15,18,20,19,19,19,17,14,12,10,8,6,5,5,4,4,4,4,4,5,5,5,5,5,6,6,5,5,5,4,5,4,4,4,4,3,3,3,3,3,3,3,3,3,4,3,3,4,4,4,4,4,4,4,4,4,5,5,6,5,5,6,6,5,6,7,6,6,7,8,7,8,10,10,10,10,12,13,13,13,12,13,15,11,16,18,18,20,22,23,24,25,26,26,26,27,27,27,27,27,28,26,27,28,28,27,28,28,28,28,27,29,28,28,28,28,28,27,27,26,24,22,19,17,12,11,8,6,7,8,7,8,9,8,8,10,11,13,15,15,15,13],[3,2,2,2,2,2,2,2,3,3,3,3,3,4,4,4,3,3,3,2,2,2,2,1,2,2,2,2,2,2,1,1,1,1,2,2,2,2,1,2,2,1,2,2,2,2,2,2,2,2,2,3,3,3,2,2,2,2,2,3,3,3,4,4,4,3,4,3,3,3,3,3,3,2,2,2,2,2,2,2,2,2,2,2,2,2,2,2,2,2,2,2,2,1,1,1,1,1,1,1,1,0,1,1,1,1,1,1,1,1,2,2,2,2,2,2,2,2,3,2,3,3,3,4,4,3,3,3,3,3,2,2,2,2,2,2,2,2,2,2,2,2,3,3,3,3,3,3,3,3,3,3,3,3,3,3,3,3,3,3,2,2,2,3,3,3,4,4,5,4,4,3,3,3,3,3,2,2,2,2,1,2,1,2,2,2,2,2,2,2,2,3,3,3,3,3,3,2,3,3,3,3,3,3,3,4,4,4,4,4,4,4,4,4,4,4,4,3,4,4,4,4,4,4,4,4,4,4,4,4,5,4,4,5,4,5,5,5,5,5,6,5,5,5,5,5,5,5,5,5,5,5,5,5,5,4,5,5,4,5,5,5,4,5,5,5,4,4,4,4,4,4,4,4,5,4,5,5,5,5,5,5,5,5,5,5,5,4,4,4,4,4,4,4,4,4,4,5,5,5,5,6,6,6,6,6,6,5,5,5,5,5,4,4,4,5,5,4,4,4,4,4,4,4,5,5,6,8,10,11,13,16,19,21,19,20,19,16,14,12,10,8,6,5,5,4,4,4,4,4,4,5,5,5,6,6,6,5,5,5,4,5,4,4,4,4,4,3,3,3,3,3,4,3,3,3,3,4,3,4,4,4,4,4,4,4,4,5,5,6,5,6,6,6,6,6,6,6,6,7,8,8,8,10,11,11,11,13,13,14,14,15,16,18,14,18,19,19,22,22,24,24,25,27,26,27,27,27,28,27,27,27,26,27,28,28,27,28,28,28,28,28,29,28,28,28,27,28,26,27,25,24,22,20,17,14,11,8,7,6,7,8,8,9,8,8,10,12,13,16,16,15,14],[3,2,2,2,2,2,2,2,2,2,2,3,3,3,4,4,3,3,2,2,2,2,2,1,2,2,2,2,2,2,1,1,1,1,2,2,2,2,1,2,2,1,2,2,2,2,2,2,2,2,2,3,3,3,3,2,2,2,2,3,3,3,4,4,3,3,3,3,3,3,3,2,3,2,2,2,2,2,2,2,2,2,2,2,2,2,2,2,2,2,2,2,2,1,1,1,1,1,1,1,1,1,0,1,1,1,1,1,1,1,2,2,2,2,2,2,2,2,3,3,3,3,3,4,4,4,3,3,3,3,2,2,2,2,2,2,2,2,2,2,2,2,2,3,3,3,3,3,3,3,3,3,3,3,3,3,3,3,3,2,2,2,2,3,3,3,4,4,5,4,4,4,3,3,3,2,2,2,2,2,1,1,1,2,2,1,2,2,2,2,2,3,3,3,3,3,3,3,3,3,3,3,3,3,4,4,4,4,4,4,4,4,3,4,4,4,4,4,3,4,4,3,4,4,4,4,4,4,4,4,4,4,5,4,4,4,5,5,5,6,6,5,6,5,5,5,5,5,5,5,5,5,5,5,4,5,5,5,4,4,5,5,4,5,5,4,4,4,4,4,4,4,4,4,5,5,5,5,5,5,6,5,6,5,5,5,5,5,4,4,4,4,4,4,4,4,4,5,5,5,6,6,7,7,6,6,6,5,6,5,5,5,4,4,5,5,5,5,5,4,4,4,4,4,5,5,7,8,11,11,13,15,18,19,18,18,16,15,13,11,10,8,6,5,5,4,5,4,5,5,5,5,5,6,6,7,6,6,5,5,5,5,5,5,5,4,4,4,4,4,3,3,3,3,3,4,3,3,4,4,4,3,4,4,4,4,5,5,5,6,5,6,6,5,5,6,6,6,6,6,7,7,7,9,9,9,10,13,13,13,10,13,11,14,12,16,18,19,20,20,22,22,24,24,25,26,26,25,26,26,26,26,24,27,27,27,26,27,28,27,27,27,28,27,28,28,27,27,26,26,25,24,20,18,16,13,10,8,7,6,7,8,8,9,9,8,10,12,13,15,15,16,15],[3,2,2,2,2,2,2,2,2,2,2,3,3,4,4,4,3,3,2,2,2,2,1,1,1,2,2,2,2,1,1,1,1,1,2,2,2,1,1,2,2,1,2,2,2,2,2,2,2,2,2,3,3,3,3,2,2,2,2,3,3,3,3,4,3,3,3,3,3,3,2,2,2,2,2,2,2,2,2,2,2,2,2,2,2,2,2,2,2,2,2,2,2,2,1,1,1,1,1,1,1,1,1,0,1,1,1,1,1,1,2,2,2,2,2,2,2,2,2,2,2,3,3,4,3,3,3,3,3,2,2,2,2,2,2,2,2,2,2,2,2,2,2,2,2,3,3,3,3,3,3,3,3,3,3,3,3,3,3,3,2,2,2,2,3,3,3,4,4,4,3,3,3,3,2,2,2,2,2,2,1,1,1,1,2,1,2,2,2,2,2,2,2,3,3,2,2,2,2,3,3,3,3,3,3,4,4,4,4,4,4,4,3,4,4,4,4,3,3,4,4,3,3,4,4,3,3,4,3,4,4,4,4,4,4,4,4,5,5,5,5,5,5,5,5,5,5,5,5,5,5,5,5,4,4,4,4,4,4,4,4,4,4,4,4,4,4,4,4,4,4,4,4,3,4,4,4,4,5,5,5,5,5,4,5,4,4,4,4,4,4,4,4,4,4,4,4,4,4,5,5,6,6,6,6,6,5,5,5,5,5,5,4,4,4,5,5,5,4,4,4,4,4,5,4,5,6,7,10,11,14,16,19,20,20,19,19,17,14,12,9,7,5,5,4,4,4,4,4,5,5,5,5,5,6,6,6,5,5,5,5,5,4,4,4,4,3,3,3,3,3,3,4,3,3,3,3,3,4,4,4,4,4,4,4,5,5,5,5,6,6,5,6,6,5,6,6,6,6,7,8,7,8,10,10,9,11,12,12,12,12,11,12,13,12,16,18,18,19,20,22,23,24,25,25,26,26,26,27,27,27,27,26,28,28,28,27,28,29,28,28,28,29,28,28,28,28,28,26,27,25,22,20,18,15,13,11,8,7,7,7,7,8,9,9,9,10,11,13,15,17,15,14],[3,2,2,2,2,2,2,2,2,2,2,3,3,4,5,4,3,3,2,2,2,2,1,1,2,2,2,2,2,1,1,1,1,1,2,2,2,2,2,2,2,2,2,2,2,2,2,2,2,2,3,3,3,3,2,2,3,2,3,3,3,3,4,4,4,3,3,3,3,3,3,2,3,3,2,2,2,2,2,2,2,2,2,2,2,2,2,2,3,2,2,2,2,2,2,1,1,1,1,1,1,1,1,1,0,1,1,1,1,1,1,2,2,2,2,2,2,2,2,2,3,3,3,4,3,3,3,2,2,2,2,2,2,2,1,2,1,2,2,2,2,2,2,2,3,2,3,3,3,3,3,3,3,3,3,3,3,3,3,3,2,2,2,2,3,3,3,4,4,4,4,3,3,3,2,3,2,2,2,2,2,2,1,2,2,1,1,2,2,2,2,2,2,2,3,2,2,2,3,3,3,3,3,3,4,4,4,4,4,4,4,4,4,4,4,4,4,4,4,4,4,3,4,4,4,3,4,4,4,4,4,4,4,4,4,4,5,5,5,5,6,5,6,6,5,5,5,5,5,5,5,5,5,5,4,4,5,5,4,5,5,4,4,5,5,5,4,4,4,4,4,4,4,4,4,4,5,5,5,5,5,5,5,5,5,4,4,4,4,4,4,4,4,4,4,4,5,5,5,5,5,6,6,7,6,6,6,5,5,5,5,5,5,5,5,5,5,5,4,4,4,4,4,4,5,6,7,8,10,11,14,16,20,22,21,21,21,18,15,14,10,8,6,5,5,4,4,4,4,4,5,5,6,6,6,7,7,6,5,5,5,5,4,5,5,4,4,3,4,3,3,3,4,3,3,4,4,4,4,4,4,4,4,4,4,4,5,5,5,6,6,6,6,6,6,6,7,7,6,6,8,8,8,9,10,10,10,13,13,13,13,13,14,13,13,16,18,18,21,21,24,24,25,26,26,27,27,27,27,28,27,28,27,28,28,29,28,29,29,28,28,28,29,28,29,28,28,28,27,27,26,24,23,21,19,15,12,9,8,8,8,8,8,10,8,9,11,12,13,16,16,15,14],[3,3,2,2,2,2,3,3,3,3,3,3,3,5,5,4,4,3,3,3,2,2,2,2,2,2,2,2,2,2,1,1,1,2,2,2,2,2,2,2,2,2,2,3,2,2,3,3,3,3,3,4,4,3,3,3,3,3,3,3,3,4,4,4,4,4,4,4,4,4,3,3,3,3,3,3,3,2,2,2,2,2,2,2,2,2,2,3,3,3,3,2,2,2,2,2,1,1,1,1,1,1,1,1,1,0,1,1,1,1,2,2,3,3,3,3,3,3,3,3,4,4,4,5,5,4,4,4,4,3,3,3,3,2,3,2,2,2,3,3,3,3,3,4,4,3,4,4,4,5,4,4,4,5,4,4,4,4,4,3,3,3,3,3,3,4,5,5,6,5,5,4,4,3,3,3,3,2,2,2,2,2,2,2,2,2,2,2,2,2,2,3,3,3,4,3,3,3,3,4,4,4,4,4,4,5,6,6,5,6,6,5,5,6,6,6,6,5,5,6,5,5,5,5,5,5,5,5,5,5,6,6,5,6,5,6,6,6,7,7,7,7,7,7,7,6,7,6,7,6,7,6,6,6,6,6,6,6,6,6,7,6,6,6,6,6,5,5,5,5,5,5,4,5,6,5,6,6,6,6,7,6,6,6,6,6,6,5,5,5,5,5,6,5,5,5,6,6,6,6,7,7,8,8,8,7,8,6,7,6,6,6,6,5,6,6,6,6,5,5,4,4,4,5,5,6,7,9,10,13,15,18,20,20,20,20,19,16,14,12,9,8,6,5,5,4,5,4,5,5,6,6,6,7,7,8,8,7,6,6,6,6,5,5,5,5,5,4,4,4,3,4,4,4,4,4,4,4,4,4,5,4,5,5,5,5,6,6,7,7,6,7,7,7,6,7,7,7,6,7,8,8,8,10,11,10,11,12,12,13,13,13,13,15,13,18,19,20,21,21,24,24,24,26,27,27,27,27,28,28,27,28,26,28,28,28,27,28,28,28,28,28,29,28,29,28,28,28,27,28,26,25,23,20,18,15,11,8,8,7,8,8,9,8,10,10,11,13,14,16,17,16,15],[4,3,2,2,2,3,3,3,2,3,2,3,3,4,5,4,4,3,3,2,2,2,2,2,2,2,3,3,2,2,1,1,2,2,2,2,2,2,2,2,2,2,2,3,3,3,3,3,3,3,4,4,4,4,3,3,3,3,3,4,3,4,4,4,4,4,3,3,4,3,3,3,3,3,3,3,3,3,2,3,3,2,2,3,2,2,3,3,3,3,3,2,3,2,2,2,2,2,1,1,1,1,1,1,1,1,0,1,1,1,1,2,2,2,3,3,3,3,3,3,3,4,4,5,5,4,4,3,4,3,3,3,2,2,2,2,2,2,2,2,2,3,3,3,3,3,3,4,4,4,4,4,4,4,4,3,3,4,3,3,3,3,3,3,3,4,5,5,6,5,5,4,4,4,3,3,3,2,2,2,2,2,2,2,2,2,2,2,2,2,2,3,3,3,3,3,3,3,3,3,4,4,3,4,5,5,5,5,5,5,5,5,5,5,5,5,5,5,4,5,5,4,5,5,5,5,5,5,5,5,5,5,5,5,5,5,6,6,6,7,7,7,7,7,6,7,6,7,6,7,6,6,6,6,6,6,6,7,6,6,6,6,6,6,6,6,6,5,5,5,5,5,5,5,6,6,6,6,6,7,6,6,6,6,6,6,6,6,5,5,5,5,5,5,5,6,6,6,6,7,6,7,8,8,7,7,7,6,7,6,6,6,6,5,6,6,6,6,6,6,5,5,5,5,5,6,8,8,11,12,15,18,21,21,21,20,19,18,15,13,10,8,6,6,5,5,6,5,6,6,6,6,6,7,7,8,8,7,6,6,7,6,6,6,6,5,5,4,5,4,4,4,4,4,4,5,4,4,5,5,5,4,5,5,5,5,6,6,6,7,6,6,6,6,6,6,6,7,7,7,8,7,8,9,11,9,10,12,11,13,13,13,11,8,12,17,17,19,21,21,22,24,25,26,26,27,26,27,27,27,27,27,26,28,28,28,26,28,29,27,28,28,28,28,29,28,28,28,26,27,25,24,21,19,17,13,11,9,8,8,8,8,9,9,9,10,11,14,15,15,16,15,15],[4,3,3,2,3,3,3,2,2,3,3,3,3,4,5,4,4,3,3,2,2,2,2,2,2,2,3,3,2,2,1,2,2,1,2,2,2,2,2,3,2,2,3,3,3,3,3,3,3,3,3,4,4,4,3,3,3,3,3,4,4,4,4,4,4,4,4,3,4,3,3,3,3,3,3,3,3,3,2,3,3,3,2,3,3,3,3,3,3,3,3,3,3,2,2,2,2,2,2,1,1,1,1,1,1,1,1,0,1,1,1,2,2,2,3,3,3,3,3,3,3,4,4,4,4,4,4,3,3,3,3,3,2,2,2,2,2,2,3,3,3,3,3,3,3,3,4,4,4,4,4,4,4,4,4,3,4,4,3,3,3,3,3,3,3,3,4,4,5,5,4,4,4,3,3,3,3,3,2,2,2,2,2,2,2,2,2,2,2,2,2,2,3,3,3,3,3,3,3,3,3,4,3,4,4,5,5,5,5,5,5,5,5,5,5,5,5,4,5,5,5,4,5,5,5,5,5,5,5,5,5,5,5,5,5,5,6,6,6,6,6,6,6,6,6,6,6,6,6,6,6,6,6,6,5,5,6,6,5,5,6,5,5,6,5,6,5,5,5,5,5,5,4,4,5,5,5,6,6,6,6,6,7,6,5,6,5,5,5,5,5,5,5,5,5,5,5,5,6,6,6,7,8,8,7,7,7,6,6,6,6,6,5,5,6,6,6,6,6,5,5,4,5,5,5,6,7,9,10,13,15,18,22,22,21,21,20,17,15,14,10,9,6,5,5,4,5,4,5,5,6,6,7,6,7,8,8,7,6,6,6,6,5,5,5,4,4,4,4,4,4,4,4,4,4,4,4,5,5,5,5,5,5,5,5,6,6,6,7,7,7,6,7,6,6,6,7,7,7,8,8,8,9,11,12,10,11,12,11,12,12,11,13,14,11,16,17,17,19,21,23,23,25,26,26,27,27,27,27,28,28,28,27,29,29,29,28,29,29,29,29,29,29,29,29,29,29,29,27,27,25,24,22,20,17,15,12,9,10,10,9,9,10,9,10,10,12,13,16,17,17,16,15],[4,3,3,3,3,3,3,3,3,3,3,4,4,5,6,5,4,4,3,3,3,3,2,2,3,3,3,3,3,2,2,2,2,2,2,3,3,2,2,3,3,3,3,3,3,3,4,4,4,4,4,5,5,4,4,4,4,4,3,4,4,5,5,5,5,4,5,4,4,4,4,3,4,3,3,3,3,3,3,3,3,3,3,3,3,3,4,4,4,4,3,3,3,3,3,3,3,3,3,2,2,2,2,2,1,1,1,1,0,1,1,2,2,2,3,3,3,4,4,4,4,4,4,5,4,4,4,4,4,3,3,3,3,2,2,3,3,3,3,3,3,4,4,4,4,4,4,4,4,5,5,5,5,5,5,4,5,4,4,4,4,4,4,4,4,4,5,5,6,5,5,4,4,4,4,4,3,3,3,3,2,3,2,2,2,2,2,3,2,2,3,3,3,3,4,4,4,4,4,4,4,4,4,5,5,6,6,6,6,6,6,5,6,6,6,6,6,5,6,6,5,5,5,6,5,6,5,6,6,6,6,6,6,6,6,6,6,6,7,7,7,7,7,7,7,6,7,7,6,6,7,7,6,6,6,6,7,6,6,6,7,6,6,7,7,6,6,6,6,5,5,5,5,5,5,5,6,6,6,6,7,7,6,6,6,6,6,6,6,5,6,6,6,6,6,6,6,6,6,6,7,7,8,8,8,8,8,7,7,7,7,6,6,6,7,7,7,6,6,6,5,5,5,5,6,7,7,8,10,13,15,19,22,22,20,21,19,16,15,14,10,9,7,7,5,5,5,5,6,6,6,6,7,7,8,9,8,8,7,6,7,6,6,5,5,5,5,5,4,5,4,4,4,5,5,5,5,5,5,5,6,6,6,6,6,6,7,7,7,8,7,7,7,7,7,7,8,8,8,8,9,9,9,11,12,10,11,13,13,14,13,13,13,14,14,16,18,19,22,23,24,25,25,27,27,28,28,28,28,28,27,29,27,29,29,29,28,29,29,28,29,29,29,29,29,28,28,29,27,28,27,25,25,21,19,17,13,10,10,9,10,9,10,10,10,12,12,14,16,18,18,16,16],[6,4,3,3,3,3,3,3,3,3,3,4,4,5,6,5,5,4,3,3,3,3,2,3,3,3,4,3,3,2,2,2,2,2,3,3,3,3,3,4,4,4,4,4,4,5,4,5,5,5,5,5,6,6,5,5,5,4,4,5,4,5,6,5,5,4,5,5,5,5,4,4,4,4,3,4,4,4,3,4,4,3,4,4,4,4,4,5,5,5,4,4,4,4,4,4,4,3,3,3,3,3,2,2,2,2,1,1,1,0,1,1,2,2,2,2,3,3,4,4,4,5,5,6,5,5,4,4,4,3,3,3,3,2,2,3,3,3,4,4,3,4,4,4,4,5,4,4,5,6,6,6,5,6,6,5,5,5,5,4,4,4,4,4,4,4,5,5,6,6,5,5,4,4,3,3,4,3,3,4,3,2,3,2,2,2,2,3,2,2,3,3,3,4,4,3,4,4,4,4,5,5,4,5,6,6,6,6,6,6,7,6,6,6,7,6,6,6,6,6,6,6,6,6,6,6,6,6,6,6,6,6,6,6,6,7,7,7,7,8,8,8,8,8,8,8,8,8,7,8,7,7,7,7,7,7,7,7,7,7,7,7,7,8,7,7,6,7,6,6,6,6,5,5,6,6,6,6,6,7,7,7,7,6,6,6,6,6,6,6,6,6,6,6,6,6,6,6,7,7,7,8,8,9,9,8,9,7,8,7,7,7,7,7,7,7,7,7,6,6,5,5,5,5,5,6,7,8,10,11,13,17,20,20,19,20,17,16,15,12,9,8,6,6,5,5,5,5,6,6,7,7,8,8,9,9,9,9,8,7,7,7,6,6,6,5,5,4,5,4,4,5,5,5,5,5,5,5,6,6,6,6,6,7,8,7,7,8,8,9,8,8,8,8,8,8,8,9,8,8,9,9,10,10,11,11,11,12,11,13,12,11,12,15,11,15,17,18,20,21,24,24,26,26,27,27,27,27,27,28,27,28,26,27,28,29,27,28,28,28,28,27,28,28,27,27,27,27,27,27,26,23,21,20,17,15,12,10,9,9,10,9,11,12,11,11,12,14,14,15,16,16,15],[5,4,4,4,4,4,4,4,3,4,3,4,4,5,6,5,5,4,4,4,3,4,3,3,3,3,4,4,3,3,2,2,3,3,3,4,4,3,4,4,4,5,5,5,5,5,5,5,5,6,6,6,7,6,5,5,5,5,5,6,5,6,6,6,6,5,5,5,5,5,4,4,5,4,4,5,4,5,4,5,5,4,4,5,5,4,5,5,5,5,5,4,4,4,4,4,5,3,3,3,3,3,2,2,2,2,2,2,1,1,0,1,1,1,2,2,2,2,3,3,4,4,4,5,4,4,4,4,3,3,2,2,1,2,2,2,3,3,3,2,3,3,3,3,3,3,3,3,4,4,5,4,4,4,5,4,4,5,4,4,4,4,3,4,4,4,5,5,6,6,5,4,5,4,4,3,3,3,3,3,3,3,2,2,2,1,2,2,2,2,3,3,4,3,4,4,3,4,4,4,4,5,4,5,6,6,6,6,6,6,6,6,6,6,6,5,5,5,6,6,5,5,6,5,5,5,6,6,5,6,6,6,6,6,7,6,7,7,7,7,7,7,8,7,7,7,7,7,7,6,7,7,7,6,6,7,7,6,7,7,7,7,6,7,7,7,6,6,6,6,5,6,6,5,6,6,6,6,6,7,7,7,7,6,6,6,6,6,6,6,6,6,6,6,6,6,6,6,6,7,7,8,8,8,8,8,8,7,8,7,7,7,6,6,7,7,7,7,7,6,5,5,6,5,6,6,7,8,10,11,14,17,20,20,18,20,18,15,14,13,9,9,6,6,6,5,6,5,6,6,7,7,7,8,8,9,9,8,8,7,8,6,6,6,6,5,5,5,5,5,4,5,5,5,5,5,6,6,5,6,6,6,6,6,6,7,7,8,8,8,8,7,7,8,7,7,8,8,8,8,9,9,9,10,11,10,11,14,14,15,15,15,14,16,15,17,18,20,22,22,24,24,25,27,27,28,27,28,28,28,28,29,27,29,29,29,28,29,29,29,29,29,29,29,29,28,28,29,28,28,27,25,24,20,18,16,13,11,10,10,11,9,11,11,11,11,13,14,15,16,16,16,15],[7,5,5,5,5,5,4,4,3,4,3,5,4,5,6,5,5,5,4,4,4,4,3,4,4,4,5,4,4,3,3,3,3,3,4,5,4,4,4,5,4,5,5,5,5,5,6,6,5,6,6,6,7,7,6,6,6,6,6,6,6,6,7,6,7,6,6,6,6,6,5,5,6,5,5,5,6,5,5,6,5,5,5,6,5,5,6,6,6,5,5,5,5,5,4,4,4,4,3,3,3,3,3,3,2,2,2,2,2,1,1,0,1,1,1,2,3,2,4,4,4,4,5,5,5,5,4,3,4,3,2,2,1,1,1,2,2,3,3,2,3,3,3,3,3,3,3,4,4,4,5,4,4,5,5,4,5,5,4,4,4,4,4,4,4,4,5,5,6,6,6,5,5,4,4,4,4,4,4,3,3,2,2,2,2,2,2,3,2,2,3,3,3,4,4,4,4,4,4,4,5,5,5,5,6,6,7,6,6,6,6,6,6,6,6,6,5,5,5,6,6,6,6,6,6,6,7,6,6,6,7,6,6,6,7,7,7,7,8,8,8,8,8,8,8,8,7,8,7,7,7,7,7,7,6,7,7,7,7,7,7,7,7,7,7,7,7,7,6,6,6,6,6,6,6,6,7,7,7,8,8,7,8,7,7,7,7,7,7,6,6,6,7,7,6,7,7,7,7,8,7,8,9,9,8,8,8,7,8,7,7,7,7,7,8,7,7,7,7,7,6,6,6,6,6,6,8,9,10,11,12,15,18,20,17,19,16,15,13,11,9,8,7,6,6,5,6,6,6,7,7,8,8,8,9,9,9,8,8,8,8,7,7,7,6,6,5,5,6,5,5,5,5,5,5,6,5,6,6,6,6,6,6,6,7,7,7,8,8,8,8,8,7,7,7,8,7,7,8,8,7,8,9,10,10,10,11,13,12,15,15,14,12,16,13,16,19,20,22,21,23,23,25,26,26,27,26,26,26,27,27,27,26,27,28,28,26,28,28,27,27,27,28,27,27,27,27,27,26,27,26,24,23,21,17,16,12,10,10,10,10,10,11,12,11,11,11,13,14,14,15,15,14],[4,4,3,4,4,4,4,4,3,4,3,4,4,4,5,5,4,4,4,4,3,3,3,3,3,3,4,4,3,3,2,2,2,3,3,4,3,3,3,4,3,4,4,4,3,4,4,4,4,4,5,5,5,5,5,5,5,5,5,5,4,5,6,5,5,5,5,5,5,5,4,5,5,4,4,4,4,4,4,4,4,3,4,4,4,4,4,4,5,4,4,3,4,3,3,3,3,3,3,2,2,2,2,2,2,2,2,2,2,1,1,1,0,1,1,1,2,2,2,2,3,3,3,4,3,3,3,2,2,2,2,1,1,1,1,1,2,2,2,2,2,2,3,2,2,2,3,3,3,3,3,3,3,4,3,3,3,3,3,3,2,3,3,3,3,4,4,4,5,5,4,4,3,3,3,3,3,2,2,2,2,2,2,2,2,2,2,2,2,2,2,3,3,3,3,3,3,2,3,3,3,3,3,4,4,5,4,5,4,4,5,4,4,4,4,4,4,4,4,4,4,3,4,4,4,4,4,4,4,4,4,5,5,5,5,5,5,5,6,6,6,5,5,6,5,5,5,5,5,5,5,5,5,5,5,5,5,5,5,5,5,5,5,5,5,5,4,5,4,4,4,4,4,4,5,4,5,5,6,5,6,6,6,6,5,5,5,5,4,4,4,4,5,4,5,4,5,5,5,5,6,7,7,8,7,7,6,6,6,5,5,5,5,5,5,5,5,5,5,5,5,4,5,5,5,6,7,8,9,10,13,16,19,18,18,17,16,14,12,11,8,7,6,5,5,4,4,4,5,5,5,5,6,6,7,7,7,7,6,6,5,5,5,5,5,4,4,4,4,4,4,4,4,4,4,4,4,4,4,4,5,4,5,5,5,5,6,7,7,7,7,6,6,6,6,7,7,7,7,8,8,8,10,10,11,11,11,14,13,16,14,15,14,14,14,18,20,21,23,22,24,25,25,27,27,29,27,28,28,28,28,29,27,29,29,29,28,29,29,29,29,29,29,29,29,28,29,29,28,28,27,26,24,22,17,16,12,10,9,11,9,8,10,10,9,10,11,12,13,15,15,14,13],[6,5,4,5,4,4,4,4,4,4,4,5,4,5,5,5,5,5,4,4,4,4,4,4,4,4,5,4,4,4,3,3,3,3,3,4,4,3,4,4,4,4,4,4,4,5,4,4,4,5,5,6,6,6,5,5,6,5,5,5,5,5,6,6,6,6,6,6,6,6,5,5,6,5,5,6,5,5,5,6,5,4,5,5,4,4,5,5,6,5,5,4,4,4,4,3,3,3,3,3,3,2,2,2,2,2,2,2,2,2,2,1,1,0,1,1,1,2,2,3,3,3,4,4,3,3,3,2,2,2,1,1,1,1,1,1,2,3,2,2,2,3,2,2,3,3,3,3,3,3,4,4,4,4,4,3,4,4,4,4,4,4,4,4,4,4,5,5,5,5,5,5,5,4,4,4,4,5,3,3,3,2,2,2,2,2,3,3,2,3,3,4,3,3,4,4,3,4,3,3,4,4,4,5,6,5,6,6,5,5,5,5,5,5,5,5,4,4,4,5,4,4,5,5,4,6,5,5,5,6,5,5,6,6,6,6,6,6,6,6,7,7,6,6,6,6,6,6,6,6,6,5,5,5,5,5,6,6,6,6,6,6,6,6,6,6,6,6,6,6,6,5,5,6,6,6,6,7,6,7,7,7,7,6,6,7,6,6,6,6,6,6,6,6,6,6,6,7,6,7,7,7,8,8,8,7,7,7,7,7,7,6,6,6,7,7,7,6,6,6,5,5,5,6,6,6,7,8,10,10,12,14,16,17,16,17,15,13,12,10,9,9,7,6,5,6,5,5,6,7,6,7,7,7,8,8,8,8,7,6,7,7,6,6,6,5,5,5,5,5,5,5,5,5,5,5,5,5,6,5,6,6,6,6,6,6,6,7,7,7,7,8,7,7,7,7,7,7,8,8,8,8,9,9,10,10,10,13,11,13,13,12,12,14,12,15,18,19,22,22,23,24,25,26,26,27,26,27,27,27,26,27,25,27,28,27,25,28,28,27,27,26,27,26,26,25,25,26,25,25,24,23,21,19,16,15,13,10,9,9,9,10,9,11,10,9,10,12,12,13,14,13,12],[4,4,4,4,4,4,4,4,4,4,4,4,5,5,5,5,5,5,4,4,4,4,4,3,4,3,4,4,4,3,3,3,3,3,3,4,4,3,4,4,4,3,4,4,4,4,4,4,4,4,4,5,6,5,4,5,5,4,5,5,4,5,6,6,6,5,6,6,6,5,5,5,5,4,5,5,5,4,4,4,4,4,4,4,4,4,4,4,4,4,4,4,4,3,3,3,3,3,3,3,2,2,2,3,2,2,2,2,2,2,2,1,1,1,0,1,1,1,1,2,2,2,3,3,2,2,2,2,1,1,1,1,1,1,1,1,2,2,2,2,1,2,2,2,2,2,2,2,2,2,2,3,3,3,3,3,3,3,3,2,2,2,2,3,3,3,3,4,4,4,3,3,3,3,3,3,3,2,2,2,2,2,2,2,1,2,2,2,2,2,2,3,3,3,3,2,2,2,2,2,3,3,3,3,4,4,4,4,4,4,4,4,3,3,4,3,3,3,3,3,3,3,3,3,3,3,3,3,3,3,4,3,4,4,4,4,4,4,5,5,5,4,4,5,4,4,4,4,4,4,4,4,4,4,4,4,4,4,4,4,4,4,4,5,4,4,4,4,4,4,4,4,4,4,4,4,5,5,5,5,5,5,6,5,5,5,4,4,4,4,4,4,4,4,4,4,4,5,5,5,5,6,7,7,6,6,6,5,5,5,5,5,5,5,5,5,5,5,5,5,4,4,5,5,5,6,6,8,8,9,12,14,16,18,16,18,15,13,12,10,8,7,6,5,4,4,4,4,5,5,5,5,5,5,6,6,7,6,5,5,5,5,5,4,4,4,4,3,4,4,3,4,4,3,3,4,4,4,4,4,4,4,4,5,5,5,5,6,6,6,6,6,6,6,6,6,6,7,7,7,7,8,10,9,9,10,8,13,10,13,12,13,14,15,14,18,20,21,22,22,24,24,25,27,27,28,26,28,28,28,27,27,26,27,28,28,26,28,28,28,27,27,28,28,27,27,26,27,25,26,26,24,23,20,17,16,12,10,8,8,8,8,8,9,8,9,9,10,11,13,13,12,11],[5,4,4,4,4,4,4,4,4,4,4,5,5,5,6,5,5,4,4,4,4,4,3,4,3,3,3,4,3,3,3,3,3,3,3,4,4,3,4,4,4,4,4,4,4,4,4,4,4,4,5,5,5,5,5,5,5,5,5,5,5,5,6,6,6,5,5,5,5,5,5,5,5,4,4,5,5,4,4,4,4,4,4,4,4,4,4,4,4,4,4,4,4,3,3,3,3,3,3,3,3,2,2,3,2,2,2,2,2,2,2,1,1,1,1,0,1,1,1,1,2,2,2,2,2,2,2,1,1,1,1,1,1,1,1,1,2,2,2,2,1,2,2,1,2,2,2,2,2,2,2,3,3,3,3,3,3,3,2,2,2,2,2,2,2,3,3,3,4,3,3,3,3,3,3,3,3,2,2,2,2,2,2,1,1,2,2,2,2,2,2,2,2,2,2,2,2,2,2,2,2,3,3,3,3,4,3,4,3,3,4,3,3,3,3,3,3,3,3,3,3,3,3,3,3,3,3,3,3,3,3,3,3,3,4,4,4,4,4,4,4,4,4,4,4,4,4,4,4,3,4,4,4,4,3,3,4,3,3,4,4,3,4,4,4,4,4,3,3,3,3,3,3,4,3,4,4,4,5,5,5,5,5,4,4,4,4,4,4,3,3,3,4,4,4,4,4,4,4,4,4,5,6,6,6,6,5,5,5,5,4,4,4,4,5,5,4,5,5,4,4,4,4,4,5,5,6,7,9,9,11,13,15,16,15,16,15,13,12,10,8,7,6,5,4,4,4,4,4,4,5,5,5,5,6,6,6,5,5,5,5,5,4,4,4,4,3,3,4,4,3,3,4,3,3,4,4,4,4,4,4,4,4,4,4,4,5,5,6,6,6,6,6,6,5,6,6,6,6,6,7,7,8,9,9,8,10,11,11,13,12,13,14,14,15,17,19,21,22,22,24,25,26,27,27,28,28,28,28,27,27,28,26,28,28,28,27,29,28,28,27,27,28,27,27,26,26,27,25,26,24,23,21,18,16,14,11,9,8,7,7,8,8,9,8,8,9,11,11,12,12,11,11],[4,4,4,4,4,4,4,5,4,5,4,5,5,5,5,5,5,5,5,5,4,4,4,4,4,4,4,4,3,3,3,3,3,4,4,5,4,4,4,4,4,4,4,4,4,5,5,4,5,5,5,5,6,5,5,5,5,5,5,5,5,5,6,6,6,5,6,6,6,5,5,5,6,5,5,5,5,5,4,5,5,4,4,5,4,4,4,5,4,4,4,4,4,4,3,4,3,3,3,3,3,3,3,3,3,2,3,3,2,2,2,2,1,1,1,1,0,1,1,1,1,2,2,2,2,2,1,1,1,1,1,1,1,1,2,1,2,2,2,2,1,2,2,1,1,2,2,2,2,2,2,2,3,3,2,2,2,2,2,2,2,2,2,2,2,2,3,3,3,3,3,3,3,2,2,2,2,2,2,2,2,2,2,1,1,2,2,2,2,2,2,2,2,2,2,2,2,1,2,2,2,2,2,3,3,3,3,4,3,3,3,3,3,3,3,3,3,2,2,3,2,2,3,3,2,2,3,3,2,3,3,3,3,3,3,3,4,4,4,4,4,4,4,4,4,4,4,4,4,3,4,4,4,3,3,3,4,3,3,4,4,3,3,4,4,4,4,3,3,3,3,3,3,3,3,4,4,4,5,5,5,5,5,5,5,4,4,4,4,3,3,3,4,4,4,4,4,4,4,4,5,5,6,6,5,6,5,5,5,4,4,4,4,4,5,5,5,5,5,4,4,4,5,5,5,5,6,7,8,9,11,13,15,17,15,17,15,13,12,10,8,7,5,5,4,4,4,4,4,4,5,5,5,5,6,6,7,6,5,5,5,5,5,4,4,4,3,3,3,3,3,3,3,3,3,3,3,3,4,4,4,3,4,4,4,4,5,5,6,6,5,6,5,5,5,5,6,6,6,6,7,7,8,8,10,10,10,13,12,14,13,14,14,16,15,18,19,21,22,23,24,26,26,27,27,27,28,27,27,27,27,27,26,27,28,28,27,27,28,27,26,26,27,26,26,26,26,27,25,26,24,23,21,19,17,15,12,9,9,8,8,8,8,9,8,8,9,10,10,12,11,11,11],[4,4,3,4,4,4,3,4,4,4,4,4,4,5,5,5,5,4,4,4,3,3,3,3,3,3,3,3,3,3,2,2,3,3,3,4,3,3,3,4,3,3,4,4,4,3,4,4,4,4,4,4,5,5,4,4,4,4,5,5,5,5,5,5,5,5,4,5,4,4,5,4,4,4,4,4,4,4,4,4,4,3,3,4,3,3,4,4,4,4,3,3,3,3,3,3,3,3,2,2,3,2,2,2,2,2,2,2,2,2,2,2,2,1,1,1,1,0,1,1,1,1,2,2,1,1,1,1,1,1,1,1,1,1,1,1,1,1,1,1,1,1,1,1,1,1,1,1,1,2,2,2,2,2,2,2,2,2,2,1,1,1,1,1,2,2,2,3,3,3,2,2,2,2,2,2,2,2,2,2,2,2,1,1,1,1,1,1,1,2,2,2,2,2,2,1,1,1,1,1,1,2,2,2,2,3,3,3,2,2,2,2,2,2,2,2,2,2,2,2,2,2,2,2,2,2,2,2,2,2,2,2,2,2,2,2,3,3,3,3,3,3,3,3,3,3,3,3,3,3,3,3,3,3,2,2,3,2,2,3,3,2,3,3,3,3,3,2,2,2,2,2,2,2,3,3,3,3,4,4,4,4,4,4,3,3,3,3,3,2,2,3,3,3,3,3,3,3,3,3,4,4,5,5,4,4,4,4,3,3,3,3,3,3,3,4,4,4,4,3,3,3,3,4,4,5,5,6,7,8,11,13,16,17,17,17,17,14,13,10,8,6,5,4,3,3,3,3,3,3,4,4,4,4,4,5,5,4,4,4,4,4,4,3,3,3,2,2,3,3,2,3,3,2,2,3,3,2,3,3,3,3,3,3,3,3,4,4,5,5,5,5,5,5,5,5,6,5,5,6,7,6,8,9,9,9,10,12,13,15,15,14,15,16,18,19,21,23,24,25,26,27,27,29,28,29,29,29,28,29,28,28,27,28,29,29,28,29,28,28,28,27,29,28,29,28,28,28,26,27,26,25,22,19,17,13,10,9,7,8,7,7,7,8,7,7,8,10,11,12,12,11,11],[5,4,4,4,4,4,4,4,4,5,4,4,5,5,5,5,5,5,4,5,4,4,4,3,4,3,3,3,3,3,3,3,3,3,4,4,4,4,4,4,4,4,4,4,4,4,5,4,4,5,5,5,5,5,5,5,5,5,5,5,5,5,6,6,6,5,5,6,5,5,5,5,5,5,5,5,5,5,4,4,4,4,4,5,4,4,4,4,4,4,4,4,4,4,3,3,3,3,3,3,3,2,3,3,3,2,3,3,2,2,2,2,2,2,1,1,1,1,0,1,1,1,1,2,1,1,1,1,1,1,1,1,1,1,2,1,2,1,2,2,1,1,2,1,1,2,2,1,1,2,2,2,2,2,2,2,2,2,1,1,1,1,1,2,2,2,2,3,3,3,3,2,2,2,2,2,2,2,2,2,2,2,2,1,1,2,2,2,2,2,2,2,2,2,2,2,1,1,1,1,1,2,2,2,2,3,3,3,2,2,3,3,2,2,3,2,2,2,2,2,2,2,2,2,2,2,2,2,2,2,2,2,2,3,2,2,3,3,3,3,4,3,3,3,3,3,3,3,3,3,3,3,3,3,3,3,3,3,2,3,3,3,3,3,3,3,3,2,2,2,2,2,2,3,3,3,3,4,4,4,4,4,4,4,4,4,3,3,3,3,3,3,3,3,3,3,3,3,3,4,4,5,5,5,4,4,4,4,4,3,3,3,3,3,4,4,4,4,4,4,4,4,4,4,4,5,5,6,8,9,10,14,16,18,16,18,17,14,13,10,8,7,5,4,4,3,3,3,4,4,4,4,4,4,5,5,5,5,5,4,4,4,4,3,4,3,3,2,3,3,2,3,3,3,2,3,3,3,3,3,3,3,3,4,4,3,4,4,5,5,5,5,5,5,5,5,5,6,5,5,6,7,7,8,9,9,10,12,12,13,12,13,14,16,16,17,20,22,23,23,25,25,27,28,27,27,28,27,27,28,27,27,26,27,27,27,27,27,27,27,27,26,27,27,27,26,26,27,25,26,25,23,22,19,17,14,11,8,8,7,7,7,7,7,7,7,8,10,10,12,11,11,11],[4,3,3,4,3,3,3,4,4,4,4,4,4,5,5,5,5,4,4,4,3,3,3,3,3,3,3,3,3,3,2,2,3,3,3,4,4,3,3,4,3,3,3,4,4,4,4,4,4,4,4,5,5,4,4,4,4,4,4,5,5,5,5,5,5,4,5,5,4,4,4,4,4,4,4,4,4,4,3,4,4,3,3,4,3,3,4,4,4,4,3,3,3,3,3,3,3,3,3,3,2,2,2,2,2,2,2,2,2,2,2,2,2,2,1,1,1,1,1,0,1,1,1,1,1,1,1,1,1,1,1,1,1,1,2,1,2,1,1,1,1,1,1,1,1,1,1,1,1,2,1,2,2,2,2,2,2,2,1,1,1,1,1,1,1,2,2,3,3,3,2,2,2,2,2,2,1,1,2,2,2,2,2,1,1,1,2,1,2,2,2,2,2,2,2,1,1,1,1,1,1,1,2,2,2,2,2,2,2,2,2,2,2,2,2,2,2,2,2,2,2,1,2,2,1,1,2,2,2,2,2,2,2,2,2,2,2,2,3,3,3,3,2,3,3,2,2,3,2,2,3,3,2,2,2,2,2,2,2,2,2,2,2,2,2,2,2,2,2,2,2,2,2,2,2,3,3,3,3,3,3,3,4,3,3,3,3,2,2,2,2,2,2,3,3,2,3,3,3,3,3,4,4,5,4,4,3,3,3,3,3,3,3,3,3,3,3,3,3,3,3,3,3,3,4,4,5,6,7,8,11,14,16,18,17,17,18,15,13,10,8,6,4,3,3,3,3,3,3,3,4,3,4,4,4,4,4,4,4,3,4,3,3,3,3,2,2,2,2,3,2,2,2,2,2,2,2,2,2,3,3,3,3,3,3,3,4,4,4,5,4,4,5,5,4,5,5,6,5,6,6,6,8,9,9,9,10,12,12,15,15,16,17,18,20,22,23,24,25,25,27,27,28,29,29,28,29,29,29,29,29,29,28,28,29,29,28,29,28,28,28,28,29,28,29,28,28,28,27,27,26,25,23,21,18,13,10,8,7,7,6,6,6,7,6,7,7,9,9,12,11,10,10],[4,3,3,3,3,3,3,4,4,4,4,4,4,5,5,5,4,4,4,4,3,3,3,3,3,3,3,3,3,3,2,2,3,3,3,4,4,3,3,4,3,3,4,4,4,4,4,4,4,4,4,5,5,4,4,4,4,4,4,4,4,5,5,5,5,5,5,5,4,5,4,4,4,4,4,4,4,4,4,4,4,3,3,4,3,3,4,4,4,4,4,3,3,3,3,3,3,2,2,3,2,2,2,2,2,2,2,2,2,2,2,2,2,2,2,1,1,1,1,1,0,1,1,1,1,1,1,1,1,1,1,1,2,2,2,2,2,1,2,2,1,1,1,1,1,1,2,1,1,2,1,2,2,2,2,2,2,2,1,1,1,1,1,1,1,2,2,3,3,3,2,2,2,2,2,2,1,1,2,2,2,2,2,1,1,2,1,1,2,2,2,2,2,2,2,1,1,1,1,1,1,1,2,2,2,2,2,2,2,2,2,2,2,2,2,2,2,2,1,2,1,1,1,2,1,1,1,1,1,2,2,2,2,2,2,2,2,2,3,3,3,2,2,3,2,2,2,2,2,2,2,2,2,2,2,2,2,2,2,2,2,2,2,2,2,2,2,2,2,2,2,2,2,2,3,3,3,3,3,3,4,4,4,3,3,3,3,2,2,2,2,2,2,2,2,3,3,3,3,3,3,4,4,5,4,4,4,3,3,3,3,3,3,3,3,3,3,3,3,3,3,3,3,3,4,4,5,6,8,8,11,14,17,18,18,18,19,15,14,10,8,6,4,3,3,3,3,3,3,3,3,3,3,4,4,4,4,4,4,4,4,3,3,3,3,3,3,2,2,3,2,2,2,2,2,2,2,2,2,3,3,2,3,3,3,3,3,4,4,4,4,4,4,4,4,4,5,5,5,5,6,6,7,8,10,9,10,12,13,14,15,14,15,16,16,19,22,23,24,25,25,27,27,28,28,28,28,28,28,28,27,27,26,27,28,28,26,27,28,27,27,27,27,27,27,27,27,28,26,27,26,23,24,19,16,14,10,8,6,7,6,6,6,7,6,6,8,8,10,11,10,10,10],[4,4,4,4,4,4,4,5,4,5,5,5,5,5,6,6,6,5,5,5,4,4,4,4,4,3,4,4,3,3,3,3,4,4,4,5,4,4,4,5,4,4,4,5,4,4,5,4,4,5,5,5,5,5,5,5,5,5,5,6,6,6,7,6,6,6,6,6,6,5,5,5,5,5,4,5,5,4,4,5,4,4,4,4,4,4,4,4,4,4,4,4,3,3,3,4,3,3,3,3,3,3,3,3,3,3,3,3,3,3,3,3,2,2,2,2,2,1,1,1,1,0,1,1,1,1,1,1,1,1,2,2,2,2,2,2,2,2,2,2,2,2,2,2,1,2,2,1,1,2,2,2,2,2,2,2,2,2,1,1,1,1,2,2,2,2,3,3,3,3,3,2,2,2,2,2,2,2,2,2,2,2,2,2,2,2,2,2,2,2,2,2,2,2,2,2,1,1,1,1,1,1,2,2,2,2,2,2,2,2,2,2,2,2,2,2,2,2,2,2,2,1,1,2,1,1,1,1,1,2,2,2,2,2,2,2,2,2,3,3,3,3,2,3,3,2,2,3,3,2,3,3,2,2,2,2,2,2,2,2,2,2,2,2,2,2,2,2,2,2,2,2,2,3,3,3,3,3,4,4,4,4,4,4,4,3,3,3,3,3,2,2,3,3,3,3,3,3,3,3,3,4,5,5,4,4,4,3,3,3,3,3,3,3,3,3,3,4,4,3,4,3,4,4,4,5,5,6,8,9,11,14,16,18,16,18,17,14,12,10,8,6,5,4,4,3,3,3,3,4,4,4,4,4,5,5,5,5,4,4,4,4,4,3,3,3,3,2,3,3,2,3,3,2,2,3,3,2,3,3,3,3,3,3,3,3,4,4,4,5,5,4,4,5,5,5,5,6,5,5,7,7,7,8,11,10,11,13,14,15,16,15,18,18,18,21,23,24,25,24,26,27,27,29,28,29,28,29,29,29,28,28,27,28,28,28,27,28,28,27,27,27,28,28,28,27,27,28,26,27,26,25,23,21,19,15,11,9,7,7,7,6,7,8,7,7,8,9,10,12,10,11,10],[6,6,6,6,6,6,7,7,7,7,8,7,8,8,9,8,8,8,8,7,6,6,6,5,5,5,5,5,5,5,5,5,6,6,6,7,7,6,6,7,7,6,7,8,6,6,7,7,7,7,8,8,8,8,7,7,8,7,8,8,8,8,9,9,9,8,9,9,8,8,7,8,8,7,7,7,7,6,6,7,6,6,6,6,6,5,6,6,6,6,6,5,5,5,5,5,5,4,5,5,4,4,5,5,4,4,5,5,4,5,4,4,4,4,3,3,3,2,2,2,1,1,0,1,1,1,2,2,2,2,3,3,3,3,4,3,3,3,3,3,3,2,3,3,2,2,2,2,2,3,3,3,3,3,3,2,3,3,2,2,2,3,3,3,3,3,4,4,4,4,3,3,3,3,3,3,3,3,4,3,4,4,3,3,3,3,3,3,3,4,4,4,4,3,3,3,2,2,2,1,2,2,3,3,3,4,3,4,3,3,4,3,3,3,3,3,3,3,2,3,3,2,2,3,2,2,2,2,2,2,2,2,2,3,3,2,4,3,4,4,4,4,3,4,4,3,3,4,3,4,3,4,4,3,3,3,4,3,3,3,3,3,3,4,4,4,4,3,2,3,3,3,3,4,4,4,5,5,6,6,6,6,6,6,5,5,5,4,5,4,3,3,4,4,4,4,5,5,4,5,5,6,7,8,6,6,5,5,5,6,5,5,5,5,6,6,6,6,6,6,6,5,6,5,6,7,7,9,10,10,13,15,18,18,18,18,18,16,14,11,10,8,6,5,5,5,5,5,6,6,6,7,7,7,7,7,8,7,7,7,7,6,6,5,5,5,4,5,4,5,4,4,4,4,3,4,4,4,5,5,5,5,5,5,5,5,5,6,6,7,6,6,5,7,5,6,6,7,6,6,7,8,9,10,11,11,12,14,15,17,18,18,19,20,21,22,25,26,27,26,28,29,28,29,29,29,29,29,29,29,29,29,27,28,29,29,27,28,29,28,28,28,29,29,29,28,29,29,27,28,26,26,25,22,18,16,12,10,9,10,8,10,9,11,9,8,10,11,11,14,13,12,11],[7,6,6,7,7,8,8,8,8,8,8,9,9,10,10,10,9,9,9,9,8,8,7,6,6,6,6,6,6,6,5,6,7,7,7,8,8,7,8,8,8,7,7,8,8,7,9,8,8,8,9,10,10,9,9,8,9,9,9,10,10,9,10,10,11,10,10,11,9,9,9,9,9,8,8,8,8,8,7,8,7,7,7,7,7,6,7,7,6,7,7,6,5,6,6,6,6,5,5,6,5,5,6,6,5,5,6,6,6,6,5,5,5,5,5,4,3,4,2,2,1,1,1,0,1,1,2,2,3,3,4,4,4,4,5,4,3,3,3,4,3,3,3,3,3,3,3,4,3,4,4,4,4,4,4,3,3,3,3,2,3,3,3,3,3,3,4,4,5,4,4,4,4,3,4,3,3,3,4,3,4,4,4,4,4,4,4,3,4,4,5,4,4,4,3,3,2,2,2,2,2,2,3,3,3,4,4,4,3,3,4,4,3,4,4,4,4,4,3,4,3,2,2,2,2,2,2,2,2,3,3,3,4,5,5,4,5,4,5,5,5,5,4,5,5,5,4,5,4,3,4,4,4,4,4,4,4,4,4,4,4,4,4,5,5,5,5,4,3,4,3,4,5,5,6,6,7,6,8,7,7,8,8,9,7,6,6,6,5,5,4,4,5,5,5,5,6,6,6,6,6,8,9,9,8,8,7,6,6,6,5,6,6,5,5,6,7,7,7,6,6,6,7,7,7,8,9,10,11,12,14,15,17,18,17,19,18,16,14,12,11,10,7,6,7,6,6,6,6,7,8,7,7,8,8,9,9,9,8,9,7,7,7,6,6,5,5,5,5,4,4,5,5,4,4,4,4,4,5,5,4,4,4,5,5,5,6,7,7,8,7,6,6,6,6,5,7,7,7,7,8,9,10,10,11,11,12,14,14,16,16,17,18,18,20,21,22,24,26,25,27,27,26,28,28,28,28,28,28,28,27,28,26,26,27,27,25,27,27,26,27,26,27,26,27,27,26,27,26,27,26,25,23,21,19,17,15,12,11,10,9,10,9,10,10,11,11,12,14,15,14,13,13],[7,6,6,6,6,6,6,6,7,6,7,7,7,8,8,8,8,7,7,7,7,6,6,6,5,5,5,5,5,5,5,6,6,6,6,6,7,7,7,6,7,7,7,7,7,7,7,7,8,8,8,8,8,8,8,7,7,8,8,8,8,8,8,9,9,8,7,8,8,7,7,7,7,7,7,7,7,7,7,6,7,7,6,6,6,6,6,6,7,6,6,6,6,6,6,6,6,5,6,6,5,5,5,5,5,4,5,5,4,5,4,4,4,4,3,3,2,2,2,2,2,1,1,1,0,1,1,2,2,3,3,3,3,3,4,4,3,4,3,3,3,3,3,3,2,3,3,2,3,3,3,3,4,4,3,4,4,3,3,3,3,3,3,3,3,3,4,4,4,4,3,3,3,3,3,3,4,4,4,4,4,4,3,3,3,3,3,3,3,4,4,3,3,3,3,3,2,2,2,2,2,2,3,3,3,3,3,3,3,3,3,4,3,3,3,3,3,3,3,3,2,2,2,2,2,2,2,2,2,2,3,2,2,3,3,3,4,4,4,4,4,3,3,3,3,3,3,3,3,3,4,3,3,3,3,3,3,3,3,3,3,3,3,4,4,4,4,3,3,3,3,3,4,4,4,5,5,5,5,5,5,6,6,5,5,5,5,4,4,4,4,4,4,4,4,4,4,4,4,5,5,6,7,7,6,6,5,5,5,5,5,5,5,5,5,5,6,5,6,5,6,5,5,6,6,7,7,8,9,10,12,15,17,18,16,18,17,14,14,11,9,8,6,6,5,5,5,5,5,6,6,5,6,6,6,6,7,7,6,6,6,6,6,5,5,5,4,4,4,4,4,4,4,4,4,4,4,4,4,4,5,5,4,5,5,5,5,6,6,7,6,6,6,6,6,6,7,7,7,7,8,9,10,11,12,12,12,15,16,17,16,16,17,18,19,21,25,25,26,26,28,28,28,29,28,29,28,28,29,28,28,28,27,28,28,28,26,28,28,28,27,27,27,28,27,27,28,28,27,28,26,25,25,22,19,17,14,11,10,10,8,9,9,9,9,9,10,12,12,14,12,12,12],[5,5,5,5,6,6,6,6,6,6,6,6,6,7,7,7,6,6,6,6,5,6,5,5,5,5,4,5,4,4,4,4,5,5,5,6,6,5,6,6,5,5,6,6,5,6,6,6,6,6,6,7,7,7,7,6,7,7,7,7,7,7,8,7,7,7,7,8,7,7,7,7,7,7,6,6,6,6,6,6,6,5,5,6,5,5,5,6,5,5,5,5,5,4,4,5,5,4,4,4,4,4,4,4,4,3,4,4,4,3,3,3,3,3,2,2,2,2,1,1,1,1,1,1,1,0,1,1,1,2,2,2,2,2,3,3,3,2,3,3,2,2,2,2,2,2,2,2,2,2,2,3,3,3,3,3,3,3,2,2,2,2,2,2,2,2,3,3,4,3,3,3,3,3,3,3,3,3,3,3,3,3,3,2,2,3,2,2,2,3,3,3,3,3,2,2,2,2,2,1,2,2,3,3,3,3,3,3,3,3,3,3,3,3,3,3,3,2,2,2,2,2,2,2,2,2,2,2,2,2,2,2,2,3,3,3,3,3,3,3,4,3,3,3,3,3,3,3,3,3,3,3,3,3,3,3,3,3,3,3,3,3,3,3,4,3,3,3,3,3,3,3,3,3,3,4,4,5,5,5,5,5,6,5,5,4,4,4,4,3,3,3,4,4,4,4,4,4,4,4,4,5,6,6,5,5,4,4,4,4,4,4,4,4,5,5,5,5,5,5,5,4,5,5,5,6,6,8,9,10,11,13,16,16,16,17,16,14,13,10,9,7,6,5,5,4,4,4,5,5,5,5,6,6,6,6,7,6,6,6,5,5,5,4,4,4,4,4,4,4,3,4,4,4,4,4,4,4,4,4,4,4,4,4,5,4,5,6,6,6,6,6,6,6,6,5,6,7,7,6,8,8,9,10,11,11,12,13,13,16,16,15,16,17,19,20,23,25,26,26,26,27,27,28,27,28,28,28,28,27,27,28,27,27,27,28,26,27,27,26,27,27,27,26,26,26,26,27,25,26,24,23,21,20,18,15,13,10,9,8,8,8,8,9,8,9,9,11,11,13,12,12,12],[6,5,5,5,5,5,6,5,6,6,6,6,6,7,7,7,7,6,5,6,6,5,5,5,5,5,5,5,5,4,4,4,5,5,5,6,5,5,5,5,5,5,5,5,5,6,6,6,6,6,6,6,7,7,6,6,6,6,6,7,6,7,8,8,7,7,7,7,7,6,7,6,6,6,6,6,6,6,5,6,5,5,5,6,5,5,5,5,5,5,5,5,5,5,4,4,4,4,4,4,4,4,4,4,4,4,4,4,4,4,3,3,3,3,2,2,2,2,2,1,1,1,1,2,1,1,0,1,1,1,2,2,3,3,3,3,3,2,3,2,2,2,2,2,2,2,2,1,2,2,2,3,3,3,3,3,3,3,2,2,2,2,2,3,2,3,3,4,4,4,3,3,3,3,3,3,3,3,3,3,3,3,3,3,2,3,3,2,2,3,3,3,3,3,2,2,2,2,2,2,2,3,3,3,3,4,4,4,4,4,4,4,3,3,3,3,3,2,3,3,2,2,2,2,2,2,2,2,2,3,3,2,3,3,3,3,3,3,4,4,4,4,3,4,4,3,3,4,3,3,3,3,3,3,3,3,4,3,4,4,4,3,3,4,3,4,3,3,3,3,3,3,3,4,4,4,5,5,5,5,5,5,6,5,5,5,4,4,4,4,4,4,4,4,4,4,4,4,4,4,5,6,6,6,6,5,5,5,5,5,5,5,5,5,5,5,5,5,5,5,5,5,5,5,5,6,6,8,9,10,12,14,16,18,16,18,16,14,13,11,9,8,6,5,5,5,4,5,5,5,5,5,5,6,6,7,6,6,6,5,5,5,5,5,5,4,4,4,4,4,3,4,4,4,4,4,4,4,4,4,5,4,4,5,5,5,5,6,6,6,6,6,6,6,6,5,6,7,6,6,7,8,8,9,11,11,11,14,13,16,15,15,16,17,16,18,22,23,24,24,26,25,27,27,29,29,28,28,28,28,28,28,26,27,28,28,26,27,28,27,27,27,28,27,28,27,27,28,26,26,25,24,22,20,17,15,12,10,9,9,8,9,9,10,8,9,9,11,12,13,13,12,11],[5,4,4,4,5,5,5,5,5,5,5,5,5,6,6,6,6,5,5,5,4,4,4,4,4,4,4,4,4,3,3,3,4,4,4,5,4,4,4,5,4,4,5,4,4,4,5,5,5,5,5,5,6,5,5,5,5,5,5,5,6,6,6,6,6,6,6,6,6,6,6,6,5,5,5,5,5,5,5,5,5,4,4,5,5,4,4,5,5,4,4,4,4,4,3,3,3,3,3,3,3,3,3,3,3,3,3,3,3,3,2,2,2,2,2,1,1,1,1,1,1,1,1,1,1,1,1,0,1,1,1,1,2,2,2,2,2,2,2,2,1,2,1,1,1,1,1,1,1,1,2,2,2,2,2,2,2,2,2,2,1,2,2,2,2,2,3,3,3,3,3,2,2,2,2,2,2,2,2,2,2,2,2,2,2,2,2,2,2,2,2,3,2,2,2,2,1,1,1,1,2,2,2,2,3,3,3,3,3,2,3,3,2,2,2,2,2,2,2,2,2,2,2,2,2,2,2,2,2,2,2,2,2,3,2,3,3,3,3,3,4,3,3,3,3,3,3,3,3,3,3,3,3,3,2,3,3,3,3,3,3,3,3,3,3,3,3,3,2,3,2,2,3,3,3,3,4,4,4,4,4,4,4,4,4,4,4,3,3,3,3,3,3,3,3,3,3,4,3,4,4,5,5,5,5,5,4,4,4,4,4,4,4,4,4,4,4,4,4,4,4,4,4,4,5,5,6,7,8,9,11,13,16,17,17,17,16,14,12,10,8,6,5,4,4,3,4,3,4,4,4,4,5,5,5,5,5,5,5,5,4,4,4,4,4,3,3,3,3,3,3,3,3,3,3,3,3,3,3,4,3,3,4,4,4,4,4,5,5,6,5,5,5,6,5,5,6,7,6,6,7,8,9,9,10,10,11,13,13,15,16,16,17,18,19,20,21,24,26,26,26,27,27,28,29,29,29,29,29,29,28,28,27,28,28,28,27,28,28,27,27,27,28,27,28,27,27,28,26,27,26,24,22,21,18,14,12,9,7,8,7,7,8,8,7,8,8,10,11,12,12,11,11],[5,4,4,4,4,4,4,4,4,5,4,5,5,5,5,5,5,5,4,4,4,4,4,4,4,3,4,4,3,3,3,3,3,4,4,5,4,4,4,4,4,4,4,4,4,4,4,4,4,5,5,5,5,5,5,5,5,4,5,5,5,5,6,6,6,5,5,6,5,5,5,5,5,4,5,5,5,4,4,5,4,4,4,4,4,4,4,4,4,4,4,4,4,3,3,3,3,3,3,3,3,2,3,3,2,2,3,3,2,2,2,2,2,2,1,1,1,1,1,1,1,1,1,2,1,1,1,1,0,1,1,1,1,2,2,1,2,2,2,1,1,1,1,1,1,1,1,1,1,2,2,2,2,2,2,2,2,2,2,2,2,2,2,2,2,2,3,3,3,3,3,3,2,2,2,2,2,2,2,2,2,2,2,2,1,2,2,2,2,2,2,2,2,2,2,2,2,1,1,1,2,2,2,3,3,3,3,3,3,3,3,3,2,2,3,2,2,2,2,2,2,2,2,2,2,2,2,2,2,2,2,2,2,3,3,3,3,3,4,3,4,3,3,3,3,3,3,3,3,3,3,3,3,3,2,3,3,3,3,3,3,3,3,3,3,3,3,3,3,3,3,3,3,3,3,3,4,4,4,4,5,4,5,4,4,4,3,3,3,3,3,3,3,3,3,3,4,4,4,4,4,5,5,6,5,5,4,4,4,4,4,4,4,4,4,4,4,4,4,4,4,4,4,4,4,5,6,7,8,8,10,12,15,16,14,16,14,12,11,9,8,7,5,5,4,4,4,4,4,4,4,4,5,5,5,6,6,5,5,4,5,4,4,4,4,3,3,3,3,3,3,3,3,3,3,3,3,3,3,4,4,3,4,4,4,4,4,5,5,5,5,5,5,5,5,5,5,6,6,5,6,7,7,8,10,9,9,12,12,14,13,13,15,16,15,17,21,22,23,24,25,26,27,27,28,27,28,27,27,27,27,27,25,26,27,27,25,27,27,27,26,26,26,26,26,26,25,26,25,26,25,23,21,19,16,15,11,9,8,8,7,8,8,9,7,8,8,10,10,12,11,11,11],[5,4,4,4,4,4,4,4,4,4,4,5,5,5,6,5,5,5,4,5,4,4,4,3,4,3,3,4,3,3,3,3,3,3,4,5,4,3,4,4,4,4,4,4,4,4,4,4,4,4,5,5,6,5,5,5,5,5,5,5,5,5,6,6,6,5,5,6,5,5,5,5,5,5,5,5,5,4,4,5,4,4,4,4,4,4,4,4,4,4,4,4,4,3,3,3,3,3,3,3,3,2,2,3,2,2,2,2,2,2,2,2,2,1,1,1,1,1,1,1,1,1,2,2,2,1,1,1,1,0,1,1,1,1,1,1,1,1,1,1,1,1,1,1,1,1,1,1,1,2,2,2,2,2,2,2,2,2,2,2,1,2,2,2,2,2,3,3,4,3,3,3,2,2,2,2,2,2,2,2,2,2,2,1,1,2,2,2,2,2,2,2,2,2,2,2,2,1,1,1,2,2,2,2,3,3,3,3,3,3,3,3,2,2,3,2,2,2,2,2,2,2,2,2,2,2,2,2,2,2,3,2,3,3,3,3,3,3,4,4,4,4,3,4,4,3,3,3,3,3,3,3,3,3,3,3,3,3,3,3,3,3,3,4,3,4,3,3,3,3,3,3,3,3,3,4,4,4,4,4,5,5,5,4,4,4,4,3,4,3,3,3,4,4,4,4,4,4,4,4,4,5,5,6,5,5,4,4,4,4,4,4,4,4,4,4,4,4,4,4,4,4,4,4,5,5,6,7,7,9,11,13,16,17,16,17,16,13,12,10,8,7,5,5,4,4,4,4,4,4,5,4,5,5,5,6,6,5,5,5,5,4,4,4,4,3,3,3,3,3,3,3,3,3,3,3,3,3,3,4,3,3,4,4,4,4,5,5,5,6,5,5,6,6,6,5,5,6,6,6,6,7,8,9,10,10,10,13,13,14,16,15,16,17,19,20,21,23,24,25,26,27,27,28,28,29,29,29,29,29,28,29,27,28,29,29,27,28,28,28,28,27,28,28,28,27,27,27,26,27,26,25,22,21,18,14,12,9,8,8,8,8,8,9,7,8,9,10,11,12,12,11,11],[5,4,4,4,4,4,4,4,4,4,4,4,4,5,5,5,5,5,4,4,4,4,4,3,4,4,4,4,4,3,3,3,3,3,3,4,4,3,4,4,4,3,4,4,4,4,4,4,4,5,5,5,6,5,4,5,5,4,5,5,4,5,6,6,6,5,6,6,6,5,5,5,6,4,5,5,5,4,4,5,4,4,4,5,4,4,4,4,4,4,4,4,4,3,3,3,3,3,3,3,2,2,2,3,2,2,2,2,2,2,2,2,1,1,1,1,1,1,1,1,2,2,2,2,2,2,2,1,1,1,0,1,1,1,1,1,1,1,2,1,1,2,2,1,1,2,2,1,2,2,2,2,2,3,2,2,2,3,2,2,2,2,2,2,3,3,3,3,4,4,3,3,3,3,3,3,2,2,2,2,2,2,2,1,1,2,2,2,2,2,2,3,3,3,3,2,2,2,2,2,2,2,3,3,3,4,4,4,3,3,3,3,3,3,3,3,2,2,2,2,2,2,3,3,2,2,3,3,3,3,3,3,3,4,4,4,4,4,4,4,5,4,4,4,4,4,4,4,4,3,4,4,3,3,3,3,3,3,3,4,4,4,4,4,4,4,4,4,3,4,3,3,3,3,4,4,4,5,5,5,5,5,5,5,5,5,4,4,4,3,4,4,4,4,4,4,4,5,4,5,5,6,6,6,6,6,5,5,5,5,5,5,5,5,5,5,5,5,5,5,4,4,5,5,5,5,6,7,8,9,10,13,15,17,14,16,14,12,11,10,7,7,5,5,4,4,4,4,4,5,5,5,6,5,6,6,7,6,6,5,5,5,5,4,4,4,3,3,4,4,3,3,4,3,3,4,4,3,4,4,4,4,4,4,4,4,5,6,6,6,5,6,5,5,6,6,5,6,6,6,6,7,9,9,10,10,9,12,11,14,12,13,14,16,16,18,20,21,22,22,23,25,25,26,27,27,26,27,26,26,26,26,25,27,27,27,26,26,27,26,26,26,26,26,26,26,26,26,25,25,25,23,21,20,17,15,11,9,8,8,8,8,9,10,9,9,9,11,11,12,12,12,12],[4,4,3,3,4,4,4,4,3,4,4,4,4,5,5,5,4,4,4,4,3,3,3,3,3,3,3,3,3,3,2,2,3,3,3,3,3,3,3,3,3,3,3,3,3,4,4,4,4,4,4,5,5,4,4,4,4,4,4,4,4,5,5,5,5,5,5,5,4,4,4,4,4,4,4,4,4,4,4,4,4,3,3,4,3,3,4,4,4,4,3,3,3,3,3,2,3,2,2,2,2,2,2,2,2,2,2,2,2,2,2,1,1,1,1,1,1,1,1,1,2,2,2,2,2,2,2,1,1,1,1,0,1,1,1,1,1,1,1,1,1,1,1,1,1,2,2,1,2,2,2,2,2,2,2,2,2,2,2,2,2,2,2,2,2,3,3,4,4,4,3,3,3,3,2,2,2,2,2,2,2,2,1,1,1,1,2,2,2,2,2,2,2,2,2,2,2,2,2,2,2,2,2,3,3,3,4,3,3,3,3,3,3,3,3,2,2,2,2,3,2,2,2,3,2,3,3,3,3,3,3,3,3,4,4,4,4,4,4,4,4,4,4,4,4,4,4,4,4,4,4,4,4,3,3,3,4,3,4,4,3,4,4,4,4,4,4,3,3,3,3,3,3,4,4,4,4,4,4,5,5,4,4,4,4,4,4,4,4,4,3,4,4,4,4,4,4,4,4,4,4,5,6,6,5,5,5,5,5,4,4,4,4,4,4,4,4,4,4,4,4,4,4,4,5,5,6,7,8,9,11,14,18,18,18,18,17,14,13,10,9,7,5,5,4,4,4,4,4,4,4,5,5,5,5,5,5,5,5,4,4,4,4,4,4,4,3,3,3,3,3,3,3,3,3,3,3,3,3,4,3,4,4,4,4,4,5,5,5,5,5,5,6,6,5,5,6,6,6,6,6,7,8,8,8,9,8,11,10,14,14,14,15,15,15,18,21,22,24,24,26,26,27,28,28,29,28,29,29,29,28,29,28,29,29,29,28,29,29,29,29,28,29,29,29,28,28,28,27,28,27,25,23,21,17,14,10,9,7,8,7,8,8,9,7,8,9,10,11,12,12,11,10],[4,3,3,3,3,3,3,3,3,3,3,3,4,4,5,4,4,3,3,3,3,3,2,2,2,2,3,3,3,2,2,2,2,2,3,3,3,3,3,3,3,3,3,3,3,3,3,3,3,3,3,4,4,4,3,4,4,3,4,4,4,4,5,5,4,4,4,4,4,4,3,4,4,3,3,4,4,3,3,3,3,3,3,3,3,3,3,3,3,3,3,3,3,2,2,2,2,2,2,2,2,2,2,2,1,2,2,2,2,2,1,1,1,1,1,1,1,1,1,1,2,2,2,2,2,2,2,1,1,1,1,1,0,1,1,1,1,1,1,1,1,1,1,1,1,2,1,1,2,2,2,2,2,2,2,2,2,2,2,2,1,2,2,2,2,2,3,3,4,3,3,3,2,2,2,2,2,1,2,2,2,1,1,1,1,1,1,1,1,2,2,2,2,2,2,2,2,1,2,2,2,2,2,2,2,3,3,3,3,3,3,2,2,3,3,2,2,2,2,2,2,2,2,3,2,2,3,3,3,3,3,3,3,3,3,3,3,4,4,4,4,4,4,4,4,4,3,4,3,3,3,3,3,3,3,3,3,3,3,3,3,3,3,3,3,3,3,3,3,3,3,3,3,3,3,3,4,4,4,4,5,4,4,4,4,4,4,3,3,3,3,3,3,3,3,3,3,4,4,4,4,5,5,5,5,5,5,4,4,4,4,4,4,3,4,4,4,4,4,4,3,3,4,4,4,4,5,6,7,8,10,13,16,16,15,16,14,12,10,9,7,6,4,4,4,3,3,3,4,4,4,4,4,4,5,5,5,5,5,4,4,4,4,4,4,3,3,3,3,3,2,3,3,2,3,3,3,3,3,3,3,3,3,3,3,3,4,4,4,5,4,5,5,4,5,5,5,5,6,6,6,7,8,8,10,10,8,11,11,13,11,12,13,15,14,17,19,21,23,22,24,24,26,27,28,28,28,28,28,28,27,28,26,28,28,29,27,29,29,27,28,28,28,28,28,27,27,28,26,27,26,25,22,20,16,14,10,8,7,7,7,7,7,9,7,7,8,10,11,12,12,12,11],[3,3,3,3,3,3,3,3,3,3,3,4,4,5,5,5,4,4,3,3,3,3,2,2,2,2,3,3,3,2,2,2,2,2,3,3,3,2,3,3,3,3,3,3,3,3,3,3,3,3,4,4,4,4,4,3,4,3,3,4,4,4,5,5,5,4,4,4,4,4,4,4,4,3,3,3,3,3,3,3,3,3,3,3,3,3,3,3,3,3,3,3,3,3,2,2,2,2,2,2,2,2,2,2,2,2,2,2,2,1,1,1,1,1,1,1,1,1,1,2,2,2,2,3,2,2,2,2,1,1,1,1,1,0,1,1,1,1,1,1,1,1,2,1,2,2,2,2,2,2,2,2,2,2,2,2,2,2,2,2,2,2,2,2,2,2,3,3,4,3,3,3,2,2,2,2,2,1,2,2,1,1,1,1,1,1,1,1,1,2,2,2,2,2,2,2,2,2,2,2,2,2,2,2,3,3,3,3,3,3,3,3,3,3,3,3,3,2,2,3,3,2,3,3,2,2,3,3,3,3,3,3,3,3,3,3,4,4,4,4,4,4,4,4,4,4,4,4,4,4,4,4,4,4,3,3,4,3,3,3,4,3,3,4,4,4,3,3,3,3,3,3,3,3,3,3,4,4,4,4,4,4,4,4,4,4,4,3,3,3,3,3,4,3,3,3,4,4,4,4,4,5,5,6,5,5,5,4,4,4,4,4,4,3,4,4,4,4,4,3,3,3,3,4,4,4,5,6,8,9,12,14,17,19,17,18,17,14,12,10,8,6,5,4,4,3,3,3,3,4,4,4,4,4,5,5,5,5,4,4,4,4,4,3,3,3,3,3,3,3,2,3,3,2,3,3,3,3,3,3,3,3,3,3,3,4,4,4,5,5,5,5,5,5,4,5,6,5,5,6,7,6,7,9,10,9,10,12,11,13,14,12,13,15,14,16,19,20,23,23,25,25,25,28,27,29,28,28,28,28,28,29,27,28,29,29,27,29,29,29,29,28,29,29,29,28,28,29,28,28,27,25,23,22,18,16,11,8,7,6,7,7,7,9,7,7,9,10,11,12,13,12,11],[4,3,3,3,3,3,3,3,3,4,4,4,4,5,6,5,5,4,4,3,3,3,3,3,3,2,3,3,3,3,2,2,2,3,3,3,3,3,3,3,3,3,3,4,4,3,3,4,3,3,4,4,4,4,4,3,4,4,4,4,4,4,5,5,5,5,5,5,5,4,4,4,4,4,4,4,4,3,3,3,3,3,3,3,3,3,3,3,3,3,3,3,3,2,2,2,2,2,2,2,2,2,2,2,2,2,2,2,2,2,2,1,1,1,1,1,1,1,2,2,2,2,3,3,3,2,2,2,2,1,1,1,1,1,0,1,1,1,1,1,1,1,1,1,2,2,2,2,2,2,2,2,2,2,2,2,2,2,2,2,2,2,2,2,2,3,3,4,4,4,3,3,3,2,2,2,2,2,2,2,2,1,1,1,1,1,1,2,2,2,2,2,2,3,2,2,2,2,2,2,2,2,2,2,3,3,3,3,3,3,3,3,3,3,3,3,3,3,2,3,3,2,3,3,3,3,3,3,3,3,4,3,3,4,3,3,4,4,5,5,5,4,4,4,4,4,4,4,4,4,4,4,4,4,3,3,4,4,3,4,4,3,3,4,4,4,3,3,3,3,3,3,3,3,4,4,4,4,4,4,5,5,5,4,4,4,4,4,3,3,3,3,4,3,4,3,4,4,4,4,5,5,6,6,6,5,5,5,5,4,4,4,4,3,4,4,4,4,4,4,4,3,3,4,4,5,6,7,9,9,12,14,17,18,17,18,17,14,12,10,8,7,5,4,4,3,4,3,4,4,4,4,4,5,5,5,5,5,4,4,4,4,4,4,4,3,3,3,3,3,3,3,3,3,3,3,3,3,3,3,3,3,3,3,3,4,4,4,5,5,5,5,5,5,5,6,6,5,5,6,6,7,8,9,10,10,10,14,13,15,15,15,16,16,15,19,20,22,23,23,25,25,26,28,27,28,27,28,29,28,28,28,26,28,29,29,28,29,29,28,29,29,29,29,29,28,29,29,28,28,27,25,24,21,17,15,12,9,8,8,7,8,7,8,7,8,8,10,11,12,13,13,12],[3,3,3,3,3,3,3,3,3,3,3,3,4,4,4,4,4,4,3,3,3,3,2,2,2,2,3,3,3,2,2,2,2,2,2,3,3,2,3,3,3,2,3,3,3,3,3,3,3,3,3,4,4,3,3,3,3,3,4,4,4,4,4,4,4,4,4,4,4,4,4,4,4,3,3,3,3,3,3,3,3,3,3,3,3,3,3,3,3,3,2,2,2,2,2,2,2,2,2,2,2,1,2,2,1,2,2,2,2,2,1,1,1,1,1,1,1,1,1,1,2,2,2,2,2,2,2,2,1,1,1,1,1,1,1,0,1,1,1,1,1,1,1,1,1,1,2,2,2,2,2,2,2,2,2,2,2,2,2,1,1,1,2,2,2,2,3,3,3,3,3,2,2,2,2,2,1,1,1,1,1,1,1,1,1,1,1,1,1,2,2,2,2,2,2,2,2,1,2,2,2,2,2,2,2,2,2,2,2,2,2,2,2,2,2,2,2,2,2,2,2,2,2,2,2,2,2,2,2,2,3,3,3,3,3,3,3,3,3,4,4,3,3,3,3,3,3,3,3,3,3,3,3,3,3,3,3,3,2,3,3,3,3,3,3,3,3,3,2,2,2,2,2,3,3,3,3,3,3,4,4,4,4,4,3,3,3,3,3,3,2,2,3,2,3,3,3,3,3,3,4,4,5,5,4,5,4,4,4,3,3,3,3,3,3,3,3,3,3,3,3,3,3,3,4,4,5,6,7,8,10,13,16,17,16,17,16,13,12,10,7,6,4,4,3,3,3,3,3,3,3,3,3,4,4,4,4,4,4,4,3,3,3,3,3,3,3,2,3,2,2,2,2,2,2,2,2,2,2,2,2,2,3,3,3,3,3,3,4,4,4,4,5,5,4,4,4,5,4,5,6,6,8,7,9,9,10,11,11,13,13,13,14,15,14,17,19,21,23,23,24,25,25,27,27,28,27,28,28,28,27,28,27,28,28,28,27,28,29,28,28,28,28,28,29,28,27,28,26,27,26,24,22,21,17,14,11,8,7,6,6,7,5,7,7,6,7,10,10,11,11,11,11],[4,3,3,3,3,3,3,4,3,4,4,4,4,4,5,5,4,4,4,4,3,3,3,3,3,3,3,3,3,3,2,2,3,3,3,3,3,3,3,3,3,3,3,3,3,3,3,3,3,3,4,4,4,4,4,4,4,4,4,4,4,5,5,5,5,5,5,5,5,5,4,4,4,4,4,4,4,4,3,3,3,3,3,3,3,3,3,3,3,3,3,3,3,3,2,2,2,2,2,2,2,2,2,2,2,2,2,2,2,2,2,2,1,1,1,1,2,1,2,1,2,2,2,2,2,2,2,2,2,1,1,1,1,1,1,1,0,1,1,1,1,1,1,1,1,2,2,2,2,2,2,2,2,2,2,2,2,2,1,1,1,1,2,2,2,2,3,3,3,3,3,3,2,2,2,2,2,1,1,1,1,1,1,1,1,1,1,2,2,2,2,2,3,3,2,2,2,1,2,2,2,2,2,2,2,2,3,3,2,2,3,2,2,2,3,2,2,2,2,2,2,2,2,2,2,2,2,3,2,2,3,3,3,3,3,3,3,3,4,4,4,4,4,4,4,3,3,4,3,3,3,3,3,3,3,3,3,3,3,3,3,3,3,3,3,3,3,3,2,3,2,2,2,3,3,3,4,4,4,4,4,4,4,4,4,4,3,3,3,3,2,2,3,3,3,3,3,3,3,4,4,5,5,6,5,5,5,4,4,4,3,3,3,3,3,4,3,3,3,3,3,3,4,4,4,5,5,7,8,9,11,14,18,18,18,18,17,15,12,10,8,7,5,4,4,3,3,3,3,4,4,4,4,4,5,5,5,5,4,4,4,4,4,3,3,3,3,2,3,3,2,2,3,2,2,3,3,2,2,3,3,2,3,3,3,3,4,4,4,5,5,5,5,5,4,5,5,5,5,7,7,7,9,10,11,10,11,14,14,15,15,15,16,16,15,17,20,22,24,24,25,25,26,27,28,28,28,28,28,28,28,29,28,28,28,29,28,29,29,29,28,28,29,28,29,28,28,29,27,28,27,25,23,21,18,15,12,8,7,6,7,7,6,8,7,7,8,10,10,12,12,14,11],[3,3,2,3,3,3,3,3,3,3,3,3,3,4,4,4,4,4,3,3,3,2,2,2,2,2,2,3,2,2,2,2,2,2,2,3,3,2,2,3,2,2,3,3,3,2,3,3,3,3,3,4,4,3,3,3,3,3,3,3,3,4,5,4,4,4,4,4,4,4,3,3,3,3,3,3,3,3,3,3,3,2,3,3,2,2,3,3,3,3,2,2,2,2,2,2,2,2,2,2,1,1,2,2,1,2,2,2,2,2,2,2,1,2,1,1,1,1,1,1,1,1,2,2,2,2,2,1,1,1,1,1,1,1,1,1,1,0,1,1,1,1,1,1,1,1,1,1,1,2,1,2,2,2,1,1,1,1,1,1,1,1,1,2,2,2,3,3,3,3,3,3,2,2,2,1,1,1,1,1,1,1,1,1,1,1,1,1,1,2,2,2,2,2,2,2,1,1,1,1,1,1,1,2,2,2,2,2,2,2,2,2,2,2,2,2,2,2,2,2,2,2,2,2,2,2,2,2,2,2,2,2,2,3,2,2,3,3,3,3,3,3,3,3,3,3,3,3,3,3,3,3,3,2,2,2,3,2,2,2,3,2,2,3,3,3,2,2,2,2,2,2,2,2,3,3,3,3,3,3,4,4,3,3,3,3,3,3,3,2,2,2,2,2,3,3,3,3,3,3,4,4,5,5,4,4,4,4,3,3,3,3,3,3,3,3,3,3,3,3,3,3,3,3,4,4,5,6,7,8,10,13,18,19,18,18,19,15,14,10,8,6,5,4,3,3,3,3,3,3,3,3,3,4,4,4,4,4,3,3,3,3,3,3,3,3,3,2,3,2,2,2,2,2,2,2,2,2,2,2,2,2,3,3,2,3,3,3,4,4,4,4,4,5,4,4,4,5,4,5,6,6,8,8,10,9,10,11,12,13,14,13,15,15,15,18,21,22,24,24,25,26,26,28,28,28,28,28,28,29,28,28,27,28,29,29,28,28,29,29,28,28,29,28,29,28,28,29,28,28,27,25,24,22,18,15,11,8,6,6,5,5,6,7,6,5,8,9,10,12,12,12,11],[3,3,3,3,3,3,3,3,3,4,3,4,4,5,5,5,4,4,4,3,3,3,3,2,3,2,3,3,3,2,2,2,2,3,3,3,3,3,3,3,3,3,3,3,3,3,3,3,3,3,3,4,4,4,3,3,4,4,3,4,4,4,5,5,4,4,4,4,4,4,4,4,4,4,3,3,3,3,3,3,3,3,3,3,3,2,3,3,3,3,3,2,3,2,2,2,2,2,2,2,2,2,2,2,2,2,2,2,2,2,2,2,2,2,2,2,2,1,2,1,2,2,2,2,2,2,2,2,2,1,2,1,1,1,1,1,1,1,0,1,1,1,1,1,1,1,1,1,1,2,2,2,2,2,2,2,2,2,1,1,1,1,2,2,2,2,3,3,3,3,3,3,2,2,2,2,2,1,1,1,1,1,1,1,1,1,1,2,2,2,2,2,2,2,2,2,2,1,2,1,2,2,2,2,2,2,2,3,2,2,2,2,2,2,2,2,2,2,2,2,2,2,2,2,2,2,2,3,2,2,3,3,3,3,3,3,3,4,4,4,4,4,3,3,3,3,3,3,3,3,3,3,3,3,3,3,3,3,3,3,3,3,3,3,3,3,3,3,2,3,2,3,3,3,3,3,3,3,4,4,4,4,4,4,4,4,3,3,3,3,3,3,3,3,3,3,3,3,4,4,4,4,5,5,5,5,4,4,4,4,3,4,3,3,3,4,3,3,3,3,3,3,3,3,4,4,5,6,8,8,11,13,16,18,17,17,16,14,11,9,7,6,5,4,3,3,3,3,3,3,4,4,4,4,4,4,4,4,4,4,4,4,3,3,3,3,3,2,3,3,2,2,3,2,2,3,2,2,2,3,2,3,3,3,3,3,4,4,4,4,5,4,5,5,4,4,5,5,5,5,6,6,9,9,11,11,11,12,14,14,15,15,17,16,17,19,21,23,23,23,25,25,26,28,28,28,28,28,28,28,28,28,27,28,29,29,27,28,28,28,27,28,29,28,29,28,28,28,27,27,27,25,22,20,17,14,11,8,6,6,5,6,6,7,7,6,7,9,9,10,11,12,11],[3,3,2,3,3,3,3,3,3,3,3,3,4,4,4,4,4,4,3,3,3,3,2,2,2,2,3,3,3,2,2,2,2,2,3,3,3,3,2,3,3,2,3,3,3,2,3,3,3,3,3,3,3,3,3,3,3,3,3,4,4,4,5,4,5,4,4,4,4,4,4,4,4,3,3,3,3,3,3,3,3,2,2,3,2,2,2,3,3,2,2,2,2,2,2,2,2,2,2,2,2,2,2,2,2,2,2,2,2,2,2,2,1,2,1,1,1,1,1,1,1,1,2,2,2,2,2,1,1,1,1,1,1,1,1,1,1,1,1,0,1,1,1,1,1,1,1,1,1,1,1,2,2,2,1,1,1,1,1,1,1,1,1,2,2,2,2,3,3,3,3,2,2,2,2,2,1,1,1,1,1,1,1,1,1,1,1,1,2,2,2,2,2,2,2,2,2,1,1,1,1,2,1,2,2,2,2,2,2,2,2,2,2,2,2,2,2,2,2,2,2,2,2,2,2,2,2,2,2,2,3,2,2,3,3,3,3,3,3,4,4,3,3,3,3,3,3,3,3,3,3,3,3,3,2,2,3,3,2,3,3,2,2,3,3,3,3,2,2,2,2,3,2,3,3,3,3,3,3,4,4,4,4,4,3,3,3,3,3,3,2,2,3,2,3,3,3,3,3,3,4,4,5,5,4,4,4,4,4,3,3,3,3,3,3,3,3,3,3,3,3,3,3,3,3,4,5,5,7,8,10,13,15,17,16,16,15,13,11,8,7,5,4,4,3,3,3,3,3,3,3,3,3,4,4,4,4,4,3,4,3,3,3,3,3,3,3,2,2,2,2,2,2,2,2,2,2,2,2,2,2,2,2,2,3,3,3,3,4,4,4,4,4,4,4,4,4,5,4,5,5,5,7,7,8,9,10,12,12,14,15,15,17,16,16,19,21,23,24,24,25,26,26,28,28,28,28,28,28,28,28,28,27,28,28,29,27,28,28,28,28,28,28,28,28,28,27,28,27,27,27,25,23,21,17,14,11,8,6,6,5,7,5,8,6,5,7,9,9,11,11,11,11],[3,3,2,2,2,3,3,3,3,3,3,3,3,4,4,4,4,3,3,3,2,2,2,2,2,2,2,3,2,2,2,2,2,2,2,3,2,2,2,2,2,2,2,2,2,2,3,2,2,3,3,3,3,3,3,3,3,3,3,3,3,4,4,4,4,4,3,4,4,3,3,3,3,3,3,3,3,2,2,3,2,2,2,3,2,2,2,3,3,3,2,2,2,2,2,2,2,2,2,2,2,1,2,2,2,2,2,2,2,2,2,2,1,1,1,1,1,1,1,1,1,1,2,2,2,1,1,1,1,1,1,1,1,1,1,1,1,1,1,1,0,1,1,1,1,1,1,1,1,1,1,1,1,1,1,1,1,1,1,1,1,1,1,1,2,2,2,3,3,3,2,2,2,2,2,1,1,1,1,1,1,1,1,1,1,1,1,1,1,2,2,2,2,2,2,1,1,1,1,1,1,1,1,1,2,2,2,2,2,2,2,2,1,2,2,1,2,1,1,1,1,1,1,2,2,1,2,2,2,2,2,2,2,2,2,2,2,2,3,3,3,2,3,3,2,2,2,3,2,2,2,2,2,2,2,2,2,2,2,2,2,2,2,2,2,2,2,2,2,2,2,2,2,2,2,2,3,3,3,3,3,3,3,3,3,3,2,2,2,2,2,2,2,2,2,2,2,2,2,3,3,4,4,4,4,4,3,3,3,3,3,2,2,2,3,3,3,3,2,2,2,2,3,3,3,4,4,5,6,7,9,11,13,17,15,16,15,13,11,8,7,5,4,3,3,2,2,2,3,2,3,3,3,3,4,4,4,3,3,3,3,3,3,2,3,2,2,2,2,2,2,2,2,2,2,2,2,2,2,2,2,2,2,2,2,2,3,3,3,4,4,4,4,4,4,4,4,4,4,4,5,6,7,8,9,8,10,11,11,13,14,14,14,16,17,19,20,22,23,24,25,26,26,28,27,28,28,28,28,28,27,27,27,28,28,28,27,28,28,28,28,27,28,28,29,27,27,28,27,27,26,24,22,19,17,13,10,7,6,6,5,5,5,6,6,5,7,8,9,11,11,10,10],[3,3,2,3,3,3,3,3,3,3,3,3,3,4,4,4,4,3,3,3,3,2,2,2,2,2,3,3,2,2,2,2,2,2,2,3,3,2,2,3,2,2,3,3,3,3,3,3,3,3,3,4,4,3,3,3,3,3,3,4,3,4,4,4,4,4,4,4,4,3,3,4,4,3,3,3,3,3,3,3,3,2,3,3,3,2,3,3,3,3,3,2,3,2,2,2,2,2,2,2,2,2,2,2,2,2,2,2,2,2,2,2,1,2,1,1,1,1,1,1,1,1,2,2,2,2,1,1,1,1,1,1,1,1,1,1,1,1,1,1,1,0,1,1,1,1,1,1,1,1,1,1,1,1,1,1,1,1,1,1,1,1,1,1,2,2,2,3,3,3,2,2,2,2,2,1,1,1,1,1,1,1,1,1,1,1,1,1,2,2,2,2,2,2,2,1,1,1,1,1,1,1,1,1,2,2,2,2,2,2,2,2,1,2,2,1,1,1,1,1,1,1,1,2,2,1,2,2,2,2,2,2,2,2,2,2,3,2,3,3,3,2,3,3,2,2,2,3,2,2,2,2,2,2,2,2,2,2,2,2,2,2,2,2,2,2,2,2,2,2,2,2,2,2,2,2,3,3,3,3,3,3,3,3,3,3,3,2,2,2,2,2,2,2,2,2,2,3,3,3,3,4,4,4,4,4,3,3,3,3,2,3,2,2,2,3,3,3,3,3,3,2,3,3,3,3,4,5,6,7,9,11,15,17,15,16,15,13,11,8,6,5,4,3,3,2,3,2,3,3,3,3,3,3,4,4,4,3,3,3,3,3,3,3,3,2,2,2,2,2,2,2,2,2,2,2,2,2,2,2,2,2,2,2,2,3,3,3,3,4,4,4,4,4,4,4,4,4,4,5,5,6,7,8,10,9,10,12,13,14,15,15,16,15,18,19,22,23,24,25,26,27,27,28,27,28,28,28,28,28,28,28,27,28,28,28,28,28,28,28,27,27,29,28,29,28,28,28,27,27,27,25,23,20,17,13,11,7,6,5,4,5,5,6,5,5,6,8,8,10,9,10,9],[3,3,2,3,3,3,3,3,3,4,3,4,4,4,4,4,4,4,3,3,3,3,3,2,2,2,3,3,3,2,2,2,2,2,3,3,3,3,3,3,3,3,3,3,3,3,3,3,3,3,3,4,4,3,3,3,4,3,4,4,4,4,5,5,5,4,4,4,4,4,4,4,4,4,3,3,3,3,3,3,3,3,3,3,3,2,3,3,3,3,3,2,3,2,2,2,2,2,2,2,2,2,2,2,2,2,2,2,2,2,2,2,2,2,1,1,1,1,1,1,1,1,2,2,2,2,2,1,1,1,1,1,1,1,1,1,1,1,1,1,1,1,0,1,1,1,1,1,1,1,1,1,1,2,1,1,1,1,1,1,1,1,1,2,2,2,3,3,3,3,3,2,2,2,2,2,1,1,1,1,1,1,1,1,1,1,1,2,2,2,2,2,2,2,2,2,2,1,1,1,1,1,1,2,2,2,2,2,2,2,2,2,2,2,2,2,2,1,1,2,2,2,2,2,2,2,2,2,2,2,2,2,2,3,2,2,3,3,3,3,4,3,3,3,3,3,3,3,3,3,3,3,2,2,2,2,2,2,2,2,3,2,2,3,3,3,2,2,2,2,2,2,2,2,3,3,3,3,3,3,4,4,4,3,3,3,3,3,2,2,2,2,2,2,3,2,3,3,3,3,4,4,5,5,4,5,4,3,3,3,3,3,3,3,3,3,3,3,3,3,3,3,3,3,3,4,5,5,7,8,10,12,16,16,16,16,14,12,10,8,6,6,4,3,3,3,3,3,3,3,3,3,3,4,4,4,4,4,4,4,3,3,3,3,3,3,3,2,2,2,2,2,2,2,2,2,2,2,2,2,2,2,2,2,3,3,3,3,3,4,4,4,4,4,4,4,4,4,4,5,5,6,7,7,10,10,9,12,13,14,15,16,18,17,18,19,22,23,23,24,26,26,27,28,27,28,27,28,28,28,28,28,27,28,29,28,27,28,28,28,28,27,28,28,28,27,27,28,27,26,26,25,22,21,17,14,11,7,6,6,5,6,5,7,6,6,7,8,9,11,11,11,10],[3,3,2,3,3,3,3,3,3,4,3,4,4,4,5,4,4,4,3,3,3,3,3,2,2,2,3,3,2,2,2,2,2,2,3,3,3,2,3,3,3,2,3,3,3,2,3,3,3,3,3,4,4,3,3,3,4,3,3,4,4,4,5,5,5,4,4,5,4,4,4,4,4,3,3,3,3,3,3,3,3,2,3,3,2,2,3,3,3,3,3,2,2,2,2,2,2,2,2,2,2,2,2,2,2,2,2,2,2,2,2,2,2,2,1,1,1,1,1,1,1,1,2,2,2,1,1,1,1,1,1,1,1,1,1,1,1,1,1,1,1,1,1,0,1,1,1,1,1,1,1,1,1,1,1,1,1,1,1,1,1,1,1,2,2,2,2,3,3,3,2,2,2,2,2,2,1,1,1,1,1,1,1,1,1,1,1,1,2,2,2,2,2,2,2,2,1,1,1,1,1,1,1,2,2,2,2,2,2,2,2,2,2,2,2,2,1,1,1,2,1,1,2,2,2,2,2,2,2,2,2,2,2,2,2,2,3,3,3,3,3,3,3,3,3,2,2,3,2,2,2,2,2,2,2,2,2,2,2,2,2,2,2,2,2,3,2,2,2,2,2,2,2,2,3,3,3,3,3,3,4,4,4,3,3,3,3,3,2,2,2,2,2,2,3,2,3,3,3,3,4,4,4,5,4,4,4,3,3,3,3,3,3,2,3,3,3,3,3,3,3,3,3,3,3,4,5,5,7,7,9,11,14,15,14,15,13,11,10,8,6,5,4,3,3,3,3,2,3,3,3,3,3,4,4,4,4,4,4,4,3,3,3,3,3,2,2,2,2,2,2,2,2,2,2,2,2,2,2,2,2,2,2,2,2,3,3,3,4,4,4,4,4,4,4,4,4,4,4,4,5,5,6,6,8,8,9,10,11,13,14,13,15,16,16,19,22,23,24,24,26,27,27,28,28,28,28,28,28,28,28,27,27,28,28,28,27,28,28,27,28,27,28,28,27,27,26,28,26,27,26,24,22,20,16,13,10,7,6,6,5,6,5,7,6,6,7,9,9,11,11,11,10],[4,3,3,3,3,3,3,3,3,4,3,4,4,4,5,4,4,4,3,3,3,3,3,2,3,2,3,3,3,3,2,2,3,2,3,3,3,3,3,3,3,3,3,3,3,3,3,3,3,3,4,4,4,4,3,3,4,3,4,4,4,4,5,5,5,4,4,4,4,4,4,4,4,3,3,4,4,3,3,3,3,3,3,3,3,3,3,3,3,3,3,3,3,2,2,2,2,2,2,2,2,2,2,2,2,2,2,2,2,2,2,2,2,2,1,1,1,1,1,1,1,1,1,2,2,1,1,1,1,1,1,1,1,1,1,1,1,1,1,1,1,1,1,1,0,1,1,1,1,1,1,1,1,1,1,1,1,1,1,1,1,1,1,2,2,2,3,3,3,3,3,2,2,2,2,2,1,1,1,2,2,1,1,1,1,1,1,2,2,2,2,2,2,2,2,2,1,1,1,1,1,1,1,2,2,2,2,2,2,2,2,2,1,2,2,1,1,1,1,1,1,1,1,1,1,1,2,2,2,2,2,2,2,2,2,2,3,2,3,3,3,3,3,3,2,2,2,3,2,2,2,2,2,2,2,2,2,2,2,2,2,2,2,2,2,2,2,2,2,2,2,2,2,2,3,3,3,3,3,3,4,3,4,3,3,3,3,3,2,2,2,2,2,2,2,2,3,3,3,3,3,4,4,4,4,4,4,3,3,3,3,3,3,3,3,3,3,3,3,3,3,3,3,3,4,4,5,5,6,7,9,11,14,15,14,15,15,12,11,8,7,5,4,3,3,3,3,3,3,3,3,3,4,4,4,4,4,4,3,3,3,3,3,3,3,2,2,2,2,2,2,2,2,2,2,2,2,2,2,2,2,2,2,3,3,3,3,4,4,4,4,4,4,5,4,4,4,5,4,4,6,6,6,7,10,8,9,12,12,14,15,16,17,17,19,20,21,23,25,26,26,28,27,28,28,28,29,28,29,29,28,28,27,28,28,29,27,28,28,28,27,27,28,28,28,27,27,28,26,27,26,25,23,20,17,14,10,7,6,6,6,6,7,7,6,6,7,8,10,12,11,10,10],[4,3,3,3,3,3,4,4,4,4,4,4,4,5,5,4,4,4,4,4,3,3,3,3,3,2,3,3,3,3,2,2,3,3,3,3,3,3,3,3,3,3,3,3,3,3,4,4,3,3,4,4,4,4,4,4,4,4,4,4,4,5,5,5,5,5,5,5,5,5,4,4,4,4,4,4,4,3,3,4,4,3,3,3,3,3,3,3,3,3,3,3,3,3,3,3,3,2,2,2,2,2,2,2,2,2,2,2,2,2,2,2,2,2,2,2,1,1,1,1,1,1,2,2,2,2,1,1,1,1,1,1,1,1,2,1,1,1,1,1,1,1,1,1,1,0,1,1,1,1,1,1,1,1,1,1,1,1,1,1,1,1,2,2,2,2,3,3,3,3,3,2,2,2,2,2,2,1,2,2,2,2,1,1,1,2,2,2,2,2,2,2,2,2,2,2,2,1,1,1,1,1,2,2,2,2,2,2,2,2,2,2,1,2,2,1,1,1,1,1,1,1,1,2,2,2,2,2,2,2,2,2,2,2,2,2,3,3,3,3,3,3,3,3,3,3,3,3,3,2,3,3,2,2,2,2,2,2,2,2,2,2,2,3,3,3,2,2,2,2,2,2,2,2,3,3,3,3,4,4,4,4,4,4,3,3,3,3,3,3,2,2,3,3,3,3,3,3,3,3,4,4,5,5,5,4,4,4,4,3,3,3,3,3,3,4,3,3,3,3,3,3,3,3,4,4,5,6,6,8,10,13,17,17,16,18,16,13,11,9,6,5,4,3,3,3,3,3,3,3,4,4,4,4,4,4,4,4,4,4,4,3,3,3,3,3,2,2,3,2,2,2,2,2,2,2,2,2,2,3,2,2,3,3,3,3,3,4,4,4,4,4,4,4,4,4,4,4,5,5,5,6,9,8,10,9,11,14,14,16,16,17,18,18,20,21,24,26,26,27,28,28,29,29,29,29,29,29,29,29,29,29,28,29,29,29,28,29,29,29,29,28,29,29,29,28,28,28,27,28,28,25,24,22,17,15,10,7,7,7,5,7,6,8,6,6,7,8,9,11,10,10,10],[4,3,3,4,4,4,4,4,4,4,4,4,4,5,5,5,5,4,4,4,4,4,3,3,3,3,3,3,3,3,3,3,3,3,4,4,4,4,3,4,4,3,4,4,4,3,4,4,4,4,4,5,5,4,4,4,4,4,4,5,5,5,6,6,6,5,5,5,5,5,5,5,5,4,4,4,4,4,4,4,4,3,3,4,3,3,3,3,3,3,3,3,3,3,3,3,3,2,2,3,2,2,2,3,2,2,3,3,2,3,2,2,2,2,2,2,2,1,1,1,2,2,2,2,2,2,1,1,1,1,2,1,2,2,2,1,1,1,1,1,1,1,1,1,1,1,0,1,1,1,1,1,2,1,1,1,1,1,1,1,1,2,2,2,2,2,3,4,4,3,3,3,2,2,2,2,2,2,2,2,2,2,2,1,2,2,2,2,2,2,2,3,3,3,2,2,2,2,2,1,2,2,2,2,2,2,2,2,2,2,2,2,2,2,2,2,1,1,1,2,2,1,2,2,2,2,2,2,2,2,3,3,3,3,3,3,3,3,3,3,4,3,3,3,3,3,3,3,3,3,3,3,2,2,2,2,2,2,2,2,3,2,2,3,3,3,3,2,2,2,2,3,3,3,3,3,4,4,4,4,4,5,4,4,4,4,3,3,3,3,3,3,3,3,3,3,3,3,3,4,4,5,5,6,5,5,4,4,4,4,3,3,3,3,3,4,3,3,3,3,3,3,3,3,4,5,5,6,7,8,10,11,14,15,14,15,13,11,10,9,6,6,5,4,3,3,3,3,3,4,4,4,4,4,5,5,5,5,4,4,4,4,4,3,3,3,3,3,3,3,2,3,3,2,2,3,2,2,2,3,2,2,3,3,3,3,3,4,4,4,4,4,4,4,4,4,4,5,5,4,5,6,7,7,9,8,10,11,13,14,16,16,17,17,19,20,21,24,24,25,26,27,27,28,27,28,28,28,28,27,27,27,25,28,28,28,25,28,27,26,27,27,27,27,26,26,26,26,25,26,24,22,20,19,16,13,10,8,7,6,6,6,6,7,6,6,7,8,9,12,11,10,10],[4,3,3,4,4,4,4,4,4,4,4,4,4,5,5,5,5,4,4,4,4,4,3,3,3,3,3,3,3,3,3,3,3,3,4,4,4,4,3,4,3,3,3,4,4,3,4,4,4,4,4,4,5,4,4,4,5,4,4,5,5,5,6,5,5,5,5,5,5,5,5,5,5,4,4,4,4,4,4,4,4,3,3,4,3,3,3,4,3,3,3,3,3,3,2,3,3,2,2,3,2,2,2,3,2,2,3,3,3,3,2,2,2,2,2,2,2,1,1,1,1,1,2,2,2,2,1,1,1,1,1,1,2,2,2,2,1,1,1,1,1,1,1,1,1,1,1,0,1,1,1,1,1,1,1,1,1,1,1,1,1,1,2,2,2,3,3,3,4,3,3,3,2,2,2,2,2,2,2,2,2,2,2,2,2,2,2,2,2,2,2,3,3,2,2,2,2,1,1,1,1,2,2,2,2,2,2,2,2,2,2,2,2,2,2,1,1,1,1,1,1,1,2,2,2,2,2,2,2,2,2,2,2,3,2,2,3,3,3,3,3,3,3,3,3,3,2,3,3,2,2,3,2,2,2,2,2,2,2,2,2,2,2,3,3,3,2,2,2,2,2,2,2,3,3,3,3,4,4,4,4,4,4,4,4,3,3,3,3,3,2,2,3,3,3,3,3,3,3,4,4,4,5,5,4,4,4,4,4,3,3,3,3,3,3,4,3,4,3,3,3,3,4,4,4,4,5,6,7,8,9,11,14,14,13,14,13,11,10,8,7,6,5,4,4,3,3,3,3,3,4,4,4,4,4,5,5,4,4,4,4,4,4,3,3,3,3,3,3,3,2,3,3,2,2,3,3,2,3,3,3,2,3,3,3,3,4,4,4,4,4,5,4,4,4,5,4,5,5,5,5,6,7,7,8,8,9,11,11,14,15,15,15,17,17,18,22,24,24,24,26,27,27,27,28,28,28,27,27,27,27,27,25,27,27,28,25,27,27,26,27,26,27,26,26,26,25,26,25,25,24,23,21,19,16,13,10,7,7,6,6,6,6,7,6,6,7,9,9,11,10,10,10],[5,4,3,4,4,4,4,4,4,4,4,5,5,5,6,5,5,5,4,4,4,4,3,3,3,3,4,4,3,3,3,3,3,3,3,4,4,3,4,4,4,3,4,4,4,4,4,4,4,4,4,5,5,5,4,4,4,4,5,5,5,5,6,6,5,5,5,5,5,5,5,5,5,4,4,5,4,4,4,4,4,4,4,4,4,4,4,4,4,4,4,3,3,3,3,3,3,2,2,3,2,2,2,3,2,2,3,3,3,3,2,2,2,2,2,2,2,1,1,1,1,1,2,2,2,2,1,1,1,1,1,1,2,2,2,2,2,1,1,1,1,1,1,1,1,1,1,1,0,1,1,1,1,1,1,1,1,1,1,1,1,2,2,2,2,3,3,4,4,4,3,3,2,2,2,2,2,2,2,2,2,2,2,2,2,2,2,2,2,2,2,3,2,2,2,2,2,2,2,1,2,2,2,2,2,2,2,2,2,2,2,2,1,2,2,1,1,1,1,1,1,1,1,2,2,2,2,2,2,2,2,2,3,3,3,2,3,3,3,3,3,3,3,3,3,3,3,3,2,2,2,3,2,2,2,2,2,2,2,2,2,2,2,3,3,3,2,2,2,2,2,3,3,3,3,3,3,4,4,4,4,4,4,4,4,4,3,3,3,3,3,2,3,3,3,3,3,3,3,4,4,5,5,5,5,5,4,4,4,4,3,3,3,3,3,4,4,4,4,3,3,3,4,4,4,5,5,6,7,8,10,11,15,16,14,16,14,12,11,8,7,6,5,4,4,3,3,3,4,3,4,4,4,4,4,5,5,4,4,4,4,4,4,3,3,3,3,3,3,3,3,3,3,3,2,3,3,3,3,3,3,2,3,3,3,3,4,4,4,5,4,5,5,5,4,5,5,5,6,5,6,6,8,8,10,9,9,13,13,16,16,16,16,16,19,20,23,25,24,24,27,26,27,29,28,29,28,28,29,29,28,28,26,28,28,28,26,28,28,27,27,26,28,27,27,27,26,28,25,27,26,24,22,20,17,14,11,8,7,7,6,6,7,8,7,7,8,9,11,12,11,10,10],[5,4,4,4,5,5,5,5,5,5,5,5,6,6,6,6,6,5,5,5,5,4,4,4,4,4,4,4,4,4,3,3,4,4,4,5,4,4,4,5,4,4,4,4,4,5,5,4,5,5,5,5,5,5,5,5,5,5,5,6,6,6,6,6,6,6,6,6,6,6,6,6,6,5,5,5,5,5,5,5,4,4,4,4,4,4,4,4,4,4,4,4,4,4,3,4,3,3,3,3,3,3,3,3,3,3,3,3,3,3,3,3,3,2,2,2,2,2,2,2,2,2,2,2,2,2,2,1,1,1,2,2,2,2,2,2,2,2,2,2,2,2,1,1,1,1,1,1,1,0,1,1,1,1,1,1,1,1,1,2,2,2,2,2,3,3,3,4,4,4,3,3,3,3,3,3,2,2,2,3,3,2,2,2,2,2,2,2,2,3,3,3,3,3,3,2,2,2,2,2,2,2,2,2,2,2,2,2,2,2,2,2,1,2,2,1,1,1,1,1,1,1,2,2,2,2,2,2,2,2,3,3,3,3,3,3,3,3,4,4,4,3,3,3,3,3,3,3,3,3,3,3,3,2,2,2,2,2,2,2,3,2,2,3,3,3,3,2,2,3,3,3,3,3,4,4,4,4,5,5,5,5,5,5,5,4,4,3,3,3,3,3,3,3,3,3,4,4,4,4,4,5,6,6,5,5,5,4,4,4,4,4,4,3,4,4,4,4,4,4,4,4,4,4,5,5,6,7,8,8,10,11,14,14,14,15,13,12,11,9,7,6,5,4,4,4,4,4,4,4,4,4,5,5,5,5,6,5,5,5,4,4,4,4,4,4,3,3,3,3,3,3,3,3,3,3,3,3,3,3,3,3,3,3,3,3,4,4,4,4,4,5,4,5,5,4,5,5,6,5,6,7,9,8,8,9,11,13,14,15,15,14,16,15,17,19,20,23,23,23,26,26,26,26,27,27,26,26,26,27,26,26,25,26,26,26,25,26,26,26,25,25,24,25,25,24,24,24,23,24,24,21,20,19,16,13,11,9,8,7,7,7,7,7,7,7,7,9,10,10,10,10,10],[4,4,3,4,4,4,4,4,5,5,5,5,5,5,5,5,5,5,5,4,4,4,3,3,3,3,3,4,3,3,3,3,3,4,4,4,4,4,4,4,4,4,4,4,4,4,4,4,4,4,4,5,5,4,4,4,5,5,5,5,5,5,6,6,6,5,5,5,5,5,5,5,5,4,4,5,4,4,4,4,4,4,4,4,4,3,4,4,4,4,4,3,3,3,3,3,3,3,3,3,3,3,3,3,3,3,3,3,3,3,2,3,2,2,2,2,2,2,2,2,2,2,2,2,2,2,2,1,1,1,2,2,2,2,2,2,2,2,1,1,1,1,1,1,1,1,1,1,1,1,0,1,1,1,1,1,1,1,1,1,1,2,2,2,2,3,3,4,4,3,3,3,3,2,2,2,2,2,2,2,2,2,2,2,2,2,2,2,2,2,3,3,3,3,2,2,2,2,2,1,2,2,2,2,2,2,2,2,2,2,2,1,1,1,1,1,1,1,1,1,1,1,1,2,2,2,2,2,2,2,2,2,2,3,2,2,3,3,3,3,3,3,3,3,3,3,3,3,2,2,2,2,2,2,2,2,2,2,2,2,2,2,2,2,2,3,2,2,2,2,2,3,3,3,3,3,4,4,4,4,4,4,4,4,4,4,3,3,3,3,3,2,2,2,3,3,3,3,3,4,4,4,5,5,5,4,4,4,4,4,3,3,3,3,3,3,3,3,3,3,3,3,4,4,4,5,5,6,7,8,9,11,15,16,14,16,14,12,10,8,7,6,5,4,4,3,3,3,4,3,4,4,4,4,4,4,4,4,4,4,4,4,4,3,3,3,3,3,3,3,3,3,3,2,2,3,3,2,2,3,2,2,3,3,3,3,3,4,4,4,5,4,4,4,4,4,4,5,5,5,6,6,7,8,11,10,12,14,14,16,17,17,17,18,20,20,23,25,26,26,27,28,28,29,28,28,29,29,29,29,28,29,27,28,29,29,27,29,28,28,28,27,28,28,28,28,27,28,26,27,26,25,23,20,17,14,10,8,7,7,6,6,6,8,6,6,7,9,9,11,10,10,10],[4,4,4,5,5,5,5,5,5,5,6,6,6,6,6,6,6,6,6,5,5,5,4,4,4,3,4,4,4,4,3,4,4,4,4,5,4,4,4,5,4,4,4,4,4,4,4,4,4,4,4,5,5,5,5,5,5,5,5,6,6,6,7,7,7,6,7,7,6,6,6,6,6,5,5,5,5,5,5,5,4,4,4,4,4,4,4,4,4,4,4,3,3,3,3,3,3,3,3,3,3,3,3,4,3,3,4,4,4,4,3,3,3,3,3,3,2,2,2,2,2,2,2,2,2,2,2,2,2,2,2,2,2,3,3,2,2,2,2,2,2,1,1,1,1,1,1,1,1,1,1,0,1,1,1,1,1,1,1,2,2,2,2,2,3,3,4,4,4,4,3,3,3,3,3,3,2,2,2,2,3,2,2,2,3,3,3,3,3,3,3,4,4,3,3,3,2,2,2,2,2,2,2,2,2,2,2,2,2,2,2,2,1,2,2,1,1,1,1,1,1,1,2,2,2,2,2,2,2,2,3,2,3,3,3,3,3,3,3,4,3,3,3,3,3,3,3,3,3,2,3,3,2,2,2,2,2,2,2,2,3,2,2,3,3,3,3,2,2,3,3,3,3,3,4,4,4,4,5,4,5,5,5,5,4,4,4,4,3,3,3,3,3,3,3,3,3,4,4,4,4,5,6,6,5,5,4,4,4,4,4,4,3,3,3,4,4,4,4,4,4,4,4,4,5,5,6,7,8,8,11,11,14,14,15,16,15,12,11,9,8,7,5,5,4,4,4,4,4,4,4,4,4,4,5,5,5,5,4,5,4,4,4,4,4,4,4,3,4,3,3,3,3,3,3,3,3,2,3,3,3,2,3,3,3,3,3,4,4,4,4,4,4,4,4,4,4,5,5,5,6,8,8,8,10,9,12,14,13,16,16,16,16,18,18,19,21,25,25,24,26,25,27,27,26,28,27,27,27,27,27,27,26,27,28,27,26,28,27,26,27,27,27,26,27,25,26,26,25,25,25,23,21,20,17,13,11,9,8,7,6,7,6,8,7,6,7,8,9,10,10,9,10],[5,4,4,4,5,5,5,5,5,6,6,6,6,7,7,7,6,6,6,6,5,5,5,4,4,4,4,5,4,4,4,4,4,4,5,5,5,5,5,5,5,5,4,5,4,4,4,5,4,4,5,5,5,5,5,5,5,5,5,5,6,6,7,7,7,7,7,7,6,6,6,6,6,5,5,5,5,5,5,5,5,4,4,4,4,4,4,4,4,4,4,4,4,4,4,4,4,3,4,4,4,3,4,4,4,4,4,4,4,4,4,4,3,3,3,3,3,3,3,2,2,2,2,3,3,3,3,2,2,3,3,3,3,3,3,3,3,2,2,2,2,2,2,2,2,2,2,2,1,1,1,1,0,1,1,1,1,1,1,2,2,2,3,3,3,3,4,4,5,4,4,3,3,3,3,3,2,2,2,2,3,3,3,3,3,3,3,3,3,4,4,4,4,4,3,3,3,3,2,2,2,2,2,2,2,2,2,2,2,2,2,2,2,2,2,1,2,1,1,2,2,2,2,2,2,2,3,3,3,3,3,3,3,3,3,3,4,4,4,4,4,4,4,4,4,3,3,4,3,3,3,3,3,3,3,3,3,3,3,3,3,3,3,3,3,3,3,3,3,3,3,3,3,4,4,4,4,5,5,4,5,5,5,5,5,5,4,4,4,3,3,3,3,3,3,3,4,4,4,4,5,5,6,6,6,6,5,4,4,4,4,4,3,3,4,4,4,4,4,4,4,4,4,4,5,5,6,7,8,9,11,12,16,15,16,16,15,13,11,10,8,6,6,5,4,4,4,4,4,4,4,4,4,5,5,5,5,5,4,5,4,4,4,4,4,4,4,3,3,3,3,3,3,3,3,3,3,2,3,3,3,2,3,3,3,3,3,4,4,4,5,4,4,4,4,4,4,5,6,5,6,8,9,9,10,12,12,16,16,17,18,18,19,19,20,20,22,25,25,26,27,27,27,29,28,29,28,29,28,28,28,28,26,28,29,29,27,28,28,27,27,27,28,28,28,27,28,27,26,27,26,25,23,21,18,15,12,8,7,7,6,7,5,7,7,6,7,10,10,12,12,12,11],[5,5,4,5,5,6,6,6,6,6,6,6,7,7,7,7,6,6,6,6,6,5,5,5,5,4,4,5,4,5,4,4,5,5,5,5,5,5,5,5,5,5,5,5,5,5,5,5,5,5,5,5,5,5,5,5,5,5,6,6,6,7,7,7,7,7,7,7,6,6,6,6,6,6,6,6,5,5,5,5,5,5,5,5,4,4,4,4,5,4,4,4,4,4,4,4,4,3,4,4,4,3,4,4,4,4,4,4,4,5,4,4,4,4,3,3,3,3,3,3,3,3,2,3,3,3,3,3,2,3,3,3,3,3,3,3,3,2,2,2,2,2,2,2,2,2,2,2,2,2,1,1,1,0,1,1,1,1,2,2,2,2,3,3,3,3,4,5,5,4,4,3,3,3,3,3,2,2,3,3,3,3,3,3,3,3,3,3,4,4,4,4,4,4,4,3,3,3,2,2,2,2,2,2,2,2,2,2,2,2,2,2,1,2,2,2,2,2,2,2,2,2,2,2,3,2,2,3,3,3,3,3,3,3,3,3,3,4,4,4,4,3,4,4,4,3,4,4,3,3,3,3,3,3,3,3,3,3,3,3,3,3,3,3,3,3,3,3,2,3,3,3,3,4,4,4,4,4,5,4,5,5,5,5,5,5,4,4,3,3,3,3,3,3,3,3,3,4,4,4,5,5,6,6,6,5,5,4,4,4,3,3,3,3,3,4,4,4,4,4,4,4,4,5,5,6,6,7,8,9,12,12,16,16,17,16,16,14,11,10,8,7,6,5,5,4,4,4,4,4,4,4,4,5,5,5,5,5,4,5,4,4,4,4,4,4,4,3,4,3,3,3,3,3,3,3,3,2,3,3,3,3,3,3,3,3,4,4,4,5,4,4,3,4,4,4,4,5,6,7,6,8,10,10,11,11,12,14,15,17,17,18,18,18,19,20,22,24,24,24,26,26,27,28,27,28,27,28,28,28,27,28,26,27,28,28,26,27,28,27,26,26,27,26,27,26,26,27,26,26,25,24,22,20,17,14,12,9,8,8,7,7,6,7,7,6,7,9,9,10,10,10,10],[4,3,3,4,4,4,4,4,4,5,5,5,5,6,6,5,5,5,5,4,4,4,3,3,3,3,3,3,3,3,3,3,3,4,4,4,4,4,4,4,4,4,4,4,4,4,4,4,4,4,4,5,5,5,4,4,5,4,5,5,5,5,6,6,6,5,5,6,5,5,5,5,5,5,4,4,5,4,4,4,4,4,4,4,4,3,4,4,4,4,4,3,3,3,3,3,3,3,3,3,3,3,3,3,3,3,3,3,3,3,3,3,3,2,2,2,2,2,2,2,2,2,2,2,2,2,2,2,2,2,2,2,2,2,2,2,2,2,2,2,2,1,1,1,1,1,1,1,1,1,1,1,1,1,0,1,1,1,1,1,1,2,2,2,2,2,3,3,3,3,3,3,2,2,2,2,2,2,2,2,2,2,2,2,2,2,2,2,2,3,3,3,3,3,2,2,2,2,2,1,1,1,1,1,2,2,2,2,1,1,2,1,1,1,1,1,1,1,1,1,1,1,1,2,2,2,2,2,2,2,2,2,2,2,2,2,2,3,3,3,3,3,3,3,3,3,3,3,2,2,3,3,2,2,2,2,2,2,2,2,2,2,2,2,2,2,2,2,2,2,2,2,2,2,3,3,3,3,3,3,3,4,4,3,3,3,3,3,2,2,2,2,2,2,2,2,2,3,3,3,4,4,5,5,4,4,4,3,3,3,3,3,2,2,3,3,3,3,3,3,3,3,3,3,4,4,5,6,7,8,10,12,15,17,16,16,16,13,11,8,6,6,4,4,4,3,3,3,3,3,3,3,3,3,4,4,4,4,4,3,3,3,3,3,3,3,3,2,3,2,2,2,2,2,2,2,2,2,2,2,2,2,2,2,2,3,3,4,4,4,4,4,3,4,4,4,4,5,5,5,6,7,8,9,11,10,11,14,15,17,17,17,18,19,19,20,24,25,26,27,27,27,28,29,28,28,29,28,29,28,28,28,27,28,29,29,27,28,28,27,27,28,28,28,28,27,28,28,26,27,26,26,23,21,18,15,12,8,7,6,6,6,6,6,6,6,7,8,9,10,10,10,9],[3,3,3,3,4,4,4,4,4,5,4,5,5,6,6,6,5,5,4,4,4,4,3,3,3,3,3,3,3,3,3,3,3,3,4,4,4,3,3,4,4,3,4,4,4,4,4,4,4,4,4,5,4,4,4,4,5,4,4,5,5,5,6,6,6,5,5,5,5,5,5,5,5,4,4,4,4,4,4,4,4,3,3,4,3,3,3,3,4,3,3,3,3,3,3,3,3,3,3,3,2,2,3,3,2,3,3,3,3,3,3,3,2,3,2,2,2,2,2,2,2,2,2,2,2,2,2,2,2,2,2,2,2,2,2,2,2,2,1,2,1,1,1,1,1,1,1,2,1,1,1,1,1,1,1,0,1,1,1,1,1,2,2,2,2,2,3,3,3,3,3,3,2,2,2,2,2,1,2,2,2,2,2,2,2,2,2,2,2,2,2,3,3,3,2,2,2,2,2,1,1,1,1,1,2,2,2,2,1,1,2,1,1,1,2,1,1,1,1,1,2,1,1,2,2,2,2,2,2,2,2,2,2,2,2,2,3,3,3,3,3,3,3,3,3,3,3,3,3,2,3,3,2,2,2,2,2,2,2,2,2,2,2,2,2,2,2,2,2,2,2,2,2,2,3,3,3,3,3,3,3,4,4,3,3,3,3,3,3,2,2,2,2,2,2,2,3,3,3,3,4,4,5,5,4,4,4,3,3,3,3,3,3,2,3,3,3,3,3,3,3,3,3,3,4,4,5,6,7,8,10,12,15,16,15,16,14,12,11,9,7,5,4,4,3,3,3,3,3,3,3,3,3,4,4,4,4,4,3,3,3,3,3,3,3,3,3,2,3,2,2,2,2,2,2,2,2,2,2,2,2,2,2,2,2,3,3,3,4,4,4,4,4,4,4,5,4,5,5,5,6,7,8,9,10,10,11,14,14,16,17,18,18,17,19,20,23,25,25,26,27,27,27,29,28,28,29,29,29,29,28,29,27,28,28,29,27,28,29,28,28,28,29,28,29,28,27,28,27,27,26,25,24,21,18,15,10,7,7,6,5,5,5,6,6,5,8,9,9,11,11,11,10],[4,4,4,4,4,5,5,5,5,5,5,6,6,6,7,7,6,6,6,5,5,4,4,4,4,3,4,4,4,4,4,3,4,4,5,5,5,4,4,5,4,4,4,4,4,4,5,4,4,5,5,5,5,5,5,4,5,5,5,6,6,6,7,6,7,6,6,6,6,6,6,5,5,6,5,5,5,5,4,4,5,4,4,4,4,3,4,4,5,4,4,4,4,4,3,3,3,3,3,3,3,3,3,3,3,3,3,4,4,4,3,3,3,3,3,3,3,3,2,2,2,2,2,2,3,3,2,2,2,2,2,2,3,3,3,2,2,2,2,2,2,1,1,2,2,2,2,2,2,2,1,1,1,1,1,1,0,1,1,1,2,2,2,2,2,3,3,4,4,4,3,3,2,2,2,2,2,2,2,2,2,2,3,3,3,3,2,3,3,3,3,3,3,3,3,2,2,2,2,2,1,1,1,1,2,2,2,2,1,2,2,2,1,2,2,2,2,2,1,2,2,2,2,2,2,2,2,2,2,2,2,3,3,3,2,2,3,3,3,4,4,3,3,3,3,3,3,3,3,3,3,3,3,3,2,2,2,2,2,3,2,2,2,2,2,2,2,2,2,2,2,2,2,3,3,3,3,3,4,4,4,4,4,4,4,3,3,3,3,2,2,2,2,2,2,3,3,3,3,3,4,4,5,5,5,4,4,3,3,3,3,3,3,2,3,3,3,3,3,3,3,3,3,4,4,5,5,6,7,9,11,13,17,17,16,17,15,13,11,9,7,6,5,4,4,3,3,3,3,3,3,3,3,4,4,4,4,4,4,4,4,3,3,3,3,3,3,3,3,3,2,2,3,2,2,2,2,2,2,3,2,2,2,3,3,3,3,4,5,5,5,5,4,4,5,5,5,5,6,5,5,6,8,8,10,10,11,14,14,18,19,19,19,18,20,22,24,25,25,26,27,27,28,29,28,29,29,29,29,29,28,29,27,29,29,29,28,28,29,28,28,28,28,28,29,28,28,28,27,28,27,25,23,22,18,16,11,8,7,6,6,5,6,6,6,5,7,9,9,11,11,10,11],[3,3,3,3,3,4,4,4,4,4,4,4,5,5,5,5,5,4,4,4,4,3,3,3,3,3,3,3,3,3,3,3,3,3,4,4,4,3,3,4,3,3,3,4,3,3,4,4,3,3,4,4,4,4,4,4,4,4,4,4,4,5,5,5,5,5,5,5,5,4,4,4,4,4,4,4,4,4,3,4,3,3,3,3,3,3,3,3,3,3,3,3,3,3,3,3,3,2,3,3,2,2,3,3,2,3,3,3,3,3,3,3,2,2,2,2,2,2,2,1,1,1,2,2,2,2,2,1,2,2,2,2,2,2,2,2,2,1,1,1,1,1,1,1,1,1,1,1,1,1,1,1,1,1,1,1,1,0,1,1,1,1,2,2,2,2,2,3,3,3,2,2,2,2,2,2,1,1,2,2,2,2,2,2,2,2,2,2,2,2,2,3,2,2,2,2,2,1,1,1,1,1,1,1,1,1,1,1,1,1,1,1,1,1,1,1,1,1,1,1,1,1,1,1,1,1,1,2,2,2,2,2,2,2,2,2,2,2,2,3,2,2,2,2,2,2,2,2,2,2,2,2,2,2,2,2,2,2,2,2,2,2,2,2,2,2,2,2,1,1,1,2,2,2,2,2,2,2,3,3,3,3,3,3,3,3,2,2,2,2,2,2,2,2,2,2,2,2,2,2,3,3,4,4,3,3,3,2,2,2,2,2,2,2,2,2,2,2,2,3,3,2,3,3,3,4,4,5,6,7,9,11,16,16,16,16,15,12,11,8,6,5,4,3,3,3,2,2,2,2,2,2,3,3,3,3,3,3,3,3,3,2,2,2,2,2,2,2,2,2,2,2,2,2,2,2,2,2,2,2,2,2,2,2,2,2,2,3,3,3,3,4,2,3,3,2,4,4,4,4,5,6,7,8,10,9,11,14,15,17,18,17,19,19,19,21,23,24,25,26,26,27,27,28,28,28,28,28,28,28,27,28,27,28,28,28,27,27,28,27,27,27,27,27,27,27,27,28,26,27,25,24,22,20,17,13,10,8,7,6,4,5,4,5,5,4,6,9,8,9,9,10,9],[4,3,3,3,3,3,3,3,3,4,4,4,4,5,5,5,5,4,4,4,3,3,3,2,3,2,3,3,3,2,2,2,3,3,3,3,3,3,3,3,3,3,3,3,3,3,3,3,3,3,4,4,4,4,3,3,4,3,4,4,4,4,5,5,5,4,4,4,4,4,4,4,4,3,3,3,3,3,3,3,3,3,3,3,3,3,3,3,3,3,3,3,3,3,3,3,2,2,2,2,2,2,2,2,2,2,2,2,2,2,2,2,2,2,2,2,2,1,1,1,1,1,2,2,2,2,1,1,1,1,2,1,2,2,2,2,1,1,1,1,1,1,1,1,1,1,1,1,1,1,1,1,1,1,1,1,1,1,0,1,1,1,1,1,2,2,2,3,3,3,2,2,2,1,1,1,1,1,1,2,2,1,1,1,1,2,1,2,2,2,2,2,2,2,2,1,1,1,1,1,1,1,1,1,1,1,1,1,1,1,1,1,1,1,1,1,1,1,1,1,1,1,1,1,1,1,1,2,2,1,2,2,2,2,2,2,2,2,2,3,3,2,2,2,2,2,2,2,2,2,2,2,2,2,2,2,2,2,2,2,2,2,2,2,2,2,2,2,1,1,2,2,2,2,2,2,2,2,3,3,3,3,3,3,3,2,2,2,2,2,2,2,2,2,2,2,2,2,2,2,3,3,4,4,3,3,3,3,2,2,2,2,2,2,2,2,2,3,2,2,2,2,3,3,3,3,4,5,6,7,9,11,14,16,14,16,14,12,11,8,6,5,4,3,3,2,2,2,2,2,3,3,3,3,3,3,3,3,3,3,3,2,2,2,2,2,2,2,2,2,2,2,2,2,2,2,2,2,2,2,2,2,2,2,2,2,2,3,3,4,4,4,3,3,3,4,4,4,4,4,5,6,6,8,10,9,12,13,14,16,17,15,17,18,18,19,22,23,24,25,25,27,27,27,27,27,28,28,27,28,27,27,26,27,28,28,27,27,27,26,26,26,27,27,28,27,26,27,25,26,25,24,22,20,17,14,11,7,7,5,4,5,4,5,6,4,6,8,8,10,10,10,9],[4,3,3,3,3,3,3,3,3,4,4,4,4,5,6,5,5,4,4,4,3,3,3,3,3,2,3,3,3,3,2,2,3,3,3,4,4,3,3,4,3,3,3,4,3,3,4,4,4,4,4,4,4,4,4,4,4,4,4,5,4,5,5,5,5,5,5,5,4,5,4,4,4,4,4,4,4,4,3,4,3,3,3,3,3,3,3,3,4,3,3,3,3,3,3,3,3,2,2,2,2,2,2,2,2,2,2,2,2,2,2,2,2,2,2,2,2,1,1,1,1,1,2,2,2,2,2,1,2,1,2,2,2,2,2,2,1,1,1,1,1,1,1,1,1,1,2,2,1,2,1,1,1,1,1,1,1,1,1,0,1,1,1,1,2,2,2,3,3,3,2,2,2,2,1,1,1,1,1,2,1,1,1,1,1,2,1,1,2,2,2,2,2,2,2,1,1,1,1,1,1,1,1,1,1,1,2,2,1,1,2,1,1,1,2,2,2,1,1,1,1,1,1,2,2,1,2,2,2,2,2,2,2,2,2,2,2,2,3,3,3,2,2,3,2,2,3,3,2,2,3,3,2,2,2,2,2,2,2,2,2,2,2,2,2,2,2,2,2,2,2,2,2,2,2,2,3,3,3,3,3,3,3,3,3,3,3,2,2,2,2,2,2,2,2,2,2,3,3,3,3,4,4,4,4,4,3,3,3,3,3,3,2,2,2,3,3,3,3,3,3,3,3,3,3,4,4,5,7,8,10,13,16,16,16,16,16,14,12,9,8,6,4,3,3,2,3,2,3,3,3,3,3,3,4,4,4,4,3,3,3,3,3,3,3,2,2,2,2,2,2,2,2,2,2,2,2,2,2,2,2,2,2,2,2,2,3,3,3,4,3,3,4,4,3,4,4,4,5,5,5,6,8,8,9,9,10,13,12,16,15,16,17,14,18,20,23,23,24,25,26,26,27,28,28,28,28,28,28,28,28,28,26,27,28,28,27,28,28,27,27,27,27,28,28,27,27,28,25,26,25,23,21,19,16,13,10,7,6,6,4,6,6,6,5,5,7,9,9,11,11,11,11],[3,3,2,3,3,3,3,3,3,3,3,3,4,4,5,4,4,4,3,3,3,2,2,2,2,2,2,3,2,2,2,2,2,2,3,3,3,2,3,3,3,3,3,3,3,3,3,3,3,3,3,4,4,3,3,3,3,3,3,4,4,4,4,4,4,4,4,4,4,4,4,3,3,3,3,3,3,3,3,3,3,2,3,3,2,2,3,3,3,3,3,2,3,2,2,2,2,2,2,2,2,2,2,2,2,2,2,2,2,2,2,2,2,2,2,2,1,1,1,1,1,1,1,2,1,1,1,1,1,1,1,1,1,1,1,1,1,1,1,1,1,1,1,1,1,1,1,1,1,1,1,1,1,1,1,1,1,1,1,1,0,1,1,1,1,2,2,2,3,2,2,2,1,1,1,1,1,1,1,1,1,1,1,1,1,1,1,1,1,1,1,2,2,2,1,1,1,1,1,1,1,1,1,1,1,2,2,2,1,1,2,2,1,2,2,2,2,1,1,1,1,1,1,2,1,1,1,2,2,1,2,2,2,2,2,2,2,2,2,3,3,2,2,3,2,2,2,2,2,2,2,2,2,2,2,2,2,2,2,2,2,2,2,2,2,2,2,2,2,2,2,2,2,2,2,2,2,2,3,3,3,3,3,3,3,2,2,2,2,2,2,2,2,2,2,2,2,2,2,2,3,3,4,4,3,3,3,3,3,2,2,2,2,2,2,2,2,3,2,2,2,2,2,3,3,3,4,5,6,7,10,12,15,17,16,17,16,14,12,9,7,5,4,3,3,2,2,2,2,2,3,3,3,3,3,3,4,3,3,3,3,2,2,2,2,2,2,2,2,2,1,2,2,2,1,2,2,2,2,2,2,2,2,2,2,2,3,3,3,3,3,4,4,4,3,3,4,4,4,4,5,6,7,8,9,8,9,11,11,14,15,13,15,15,15,18,20,21,23,24,24,26,26,27,27,27,27,28,27,28,27,27,26,27,28,28,27,28,28,28,26,27,27,27,28,26,27,27,26,27,25,24,22,20,16,14,11,7,5,4,4,4,4,5,5,5,6,8,8,10,10,11,10],[3,3,3,3,3,3,3,3,3,3,3,4,4,5,5,4,4,4,4,3,3,3,3,2,2,2,2,3,2,2,2,2,2,2,3,3,3,3,3,3,3,3,3,3,3,3,3,3,3,3,4,4,4,3,3,3,4,3,3,4,4,4,5,4,4,4,4,4,4,4,4,3,4,3,3,3,3,3,3,3,3,3,3,3,3,3,3,3,3,3,3,3,3,2,2,2,2,2,2,2,2,2,2,2,2,2,2,2,2,2,2,2,2,2,2,2,2,1,1,1,1,1,1,2,1,1,1,1,1,1,2,1,2,2,2,1,1,1,1,1,1,1,1,1,1,1,1,1,1,2,1,2,2,2,1,1,1,1,1,1,1,0,1,1,1,1,2,2,3,2,2,2,1,1,1,1,1,1,1,1,1,1,1,1,1,1,1,1,1,2,1,2,2,2,1,1,1,1,1,1,1,1,1,1,2,2,2,2,2,2,2,2,1,2,2,2,2,2,1,2,2,1,1,2,2,1,2,2,2,2,2,2,2,2,2,2,2,2,3,3,3,2,2,3,3,2,2,3,2,2,2,3,2,2,2,2,2,2,2,2,2,2,2,2,2,2,2,2,2,2,1,2,2,2,2,2,2,2,3,3,3,3,3,3,2,2,2,2,2,2,2,2,2,2,2,2,2,2,2,3,3,3,4,4,4,3,3,3,2,2,2,2,2,2,2,2,2,3,2,2,2,2,3,3,3,3,4,5,7,8,11,13,16,19,18,17,18,15,14,10,8,6,4,3,3,2,2,2,2,2,2,3,3,3,3,4,4,3,3,3,2,2,2,2,2,2,2,2,2,2,1,2,2,1,2,2,2,2,2,2,2,2,2,2,2,2,3,3,3,3,4,4,4,4,4,4,4,5,4,5,6,6,7,8,10,9,10,13,13,15,15,15,16,15,17,19,21,22,23,25,25,26,26,27,27,27,28,27,27,27,27,27,26,27,28,27,27,27,27,27,26,27,27,27,28,27,27,27,25,27,25,23,21,20,17,13,10,7,6,5,4,4,4,6,5,5,6,9,8,10,10,11,9],[3,3,3,3,3,4,3,3,3,4,4,4,5,5,6,5,5,5,4,4,3,3,3,3,3,2,3,3,2,2,2,2,3,3,3,4,3,3,3,4,3,3,3,4,3,3,3,4,3,3,4,4,4,4,4,3,4,4,4,4,4,5,5,5,5,4,5,5,4,4,4,4,4,4,4,3,4,3,3,3,3,3,3,3,3,3,3,3,3,3,3,3,3,3,3,3,2,2,2,2,2,2,2,2,2,2,3,2,2,2,2,2,2,2,2,2,2,1,1,1,1,1,2,2,2,2,1,1,2,2,2,2,2,2,2,2,1,1,1,2,1,1,2,2,1,2,2,2,2,2,2,2,2,2,2,2,1,2,1,1,1,1,0,1,1,1,2,2,2,2,2,2,1,1,1,1,1,1,1,1,2,1,1,1,1,1,1,1,1,2,1,2,2,1,1,1,1,1,1,1,1,1,1,2,2,2,2,2,2,2,2,2,2,2,2,2,2,2,2,2,2,2,2,2,2,2,2,2,2,2,2,2,2,2,2,2,2,3,3,3,3,3,3,3,3,3,3,3,3,3,3,3,3,3,2,2,3,3,2,3,3,2,2,3,2,2,2,2,2,2,2,2,2,2,2,2,2,3,3,3,3,3,3,3,3,3,2,2,2,2,2,2,2,2,2,2,2,2,2,3,3,3,4,4,4,4,3,3,3,3,3,2,2,2,3,3,3,3,3,2,3,2,3,3,3,4,5,6,7,9,12,15,19,19,18,19,18,15,13,10,8,6,4,3,3,2,2,2,2,2,3,3,3,3,4,4,4,4,3,3,3,3,3,2,2,2,2,1,2,2,1,2,2,2,2,2,2,2,2,2,2,2,2,3,3,3,3,3,4,4,4,4,4,4,4,4,5,5,5,5,6,6,7,8,10,9,9,13,13,14,14,13,14,14,16,17,20,22,23,24,25,26,26,28,28,28,28,28,28,28,28,28,27,28,29,29,27,28,28,28,27,27,28,28,28,27,28,28,26,27,26,23,21,20,17,14,11,7,6,7,4,5,5,7,7,5,7,10,10,13,13,13,11],[4,4,3,4,4,4,4,4,4,5,5,5,5,6,6,6,6,6,5,5,4,4,4,3,3,3,3,3,3,3,3,3,3,3,4,4,4,4,4,4,4,4,4,4,4,4,4,4,4,4,5,5,5,5,5,4,5,5,5,5,5,5,6,6,6,5,5,6,5,5,5,5,5,5,5,4,5,4,4,4,4,4,4,4,4,3,4,4,4,4,4,3,3,3,3,3,3,3,3,3,2,2,3,3,2,3,3,3,3,3,3,3,3,3,2,2,2,2,2,1,1,2,2,2,2,2,2,2,2,2,2,2,2,2,2,2,2,2,2,2,2,2,2,2,2,2,2,2,2,2,2,3,2,3,2,2,2,2,2,1,1,1,1,0,1,1,2,2,3,2,2,2,1,1,1,1,1,1,2,2,2,2,2,1,2,2,2,1,2,2,2,2,2,2,1,1,1,1,1,1,2,2,2,2,2,2,3,3,3,3,3,3,2,3,3,3,3,2,2,3,3,2,2,3,2,2,2,2,2,2,2,3,2,2,2,2,3,3,4,4,4,4,3,4,4,3,3,4,4,3,4,4,3,3,3,3,3,3,3,3,3,3,3,3,3,3,3,3,2,2,2,2,2,2,2,2,3,3,3,3,4,4,4,3,3,3,3,2,2,2,2,2,3,3,3,3,3,3,3,3,3,4,5,5,5,4,4,3,3,3,3,3,3,3,4,4,3,4,3,3,3,3,3,3,4,4,5,6,8,9,12,15,18,19,19,18,18,16,14,11,8,6,4,4,3,3,3,3,3,3,3,4,4,4,4,5,5,4,4,4,3,3,3,3,3,2,2,2,2,2,2,2,2,2,2,3,2,2,3,3,3,3,3,3,3,4,4,4,5,5,5,5,5,5,5,4,5,6,5,6,6,7,8,9,10,10,12,14,13,16,15,15,17,17,17,19,22,22,25,24,26,27,27,28,27,27,28,28,27,27,27,27,27,27,27,27,27,27,28,27,26,27,27,27,28,27,27,28,26,26,26,24,22,20,18,15,12,9,8,7,6,7,6,7,7,7,8,10,10,12,12,12,10],[4,4,4,4,4,4,5,5,5,6,5,6,6,7,7,7,7,7,5,6,5,5,4,4,3,3,3,3,3,3,3,3,4,4,4,5,5,4,5,5,5,4,5,5,5,5,5,5,5,5,6,6,6,6,5,5,6,5,5,6,6,6,7,7,7,6,6,7,6,6,6,6,5,5,5,5,5,5,4,5,5,4,4,5,4,4,4,5,4,5,4,4,4,4,4,4,4,3,3,3,3,3,3,3,3,3,3,3,3,3,3,3,3,3,3,3,3,2,2,2,2,2,2,2,2,2,2,2,2,2,3,3,3,3,3,3,2,2,2,3,2,2,2,3,2,2,3,3,3,3,3,3,3,3,3,2,2,2,2,2,2,1,1,1,0,1,1,2,2,2,1,1,1,1,1,1,1,2,2,2,2,2,2,2,2,2,2,2,2,2,2,2,2,1,1,1,1,1,1,2,2,2,2,2,2,3,3,3,3,3,4,3,3,3,4,3,3,3,3,3,3,3,3,3,3,2,3,3,2,2,3,3,2,3,2,3,3,3,4,4,4,4,4,4,4,4,4,4,4,4,4,4,4,4,4,4,4,3,3,4,4,3,3,4,3,3,3,3,2,2,2,2,2,2,2,2,3,3,4,4,4,4,4,4,3,3,3,2,2,2,2,3,3,3,3,3,3,3,3,3,3,4,5,5,5,4,4,4,4,4,3,3,3,3,4,4,4,4,4,3,4,3,4,3,4,4,6,7,9,11,13,16,19,19,18,20,19,16,14,12,8,7,4,3,3,3,3,3,3,3,4,4,4,5,5,5,5,5,4,5,4,3,4,3,3,2,2,2,2,2,2,2,3,2,2,3,3,3,3,3,3,3,3,3,4,4,4,5,5,5,5,5,5,5,5,5,5,6,6,6,6,7,8,9,11,11,11,14,14,16,16,16,16,16,17,18,22,23,24,25,26,26,27,28,28,28,28,29,28,28,28,28,26,28,29,28,27,28,28,28,28,27,28,28,28,28,28,28,26,27,25,24,23,21,18,15,12,9,8,6,6,7,6,8,8,7,9,11,12,14,14,14,12],[6,6,5,6,7,6,6,7,7,8,8,8,9,9,9,10,9,9,8,8,7,6,6,5,5,4,5,4,4,4,4,5,5,6,7,8,8,7,7,8,8,7,8,9,7,8,9,9,8,8,9,10,11,10,9,8,9,8,9,10,11,10,10,11,11,9,9,10,9,9,8,8,8,8,8,7,8,7,6,7,7,6,6,7,6,5,6,7,7,7,7,6,6,6,6,6,6,5,5,6,5,4,5,5,4,4,5,5,4,5,4,5,5,5,5,4,4,4,3,3,3,3,3,3,3,4,3,4,4,4,5,5,5,4,4,5,4,4,4,5,4,4,5,5,5,5,6,5,5,6,6,5,5,5,5,5,5,5,4,4,3,2,2,1,1,0,1,1,2,2,1,1,1,2,2,2,3,3,3,4,4,3,4,3,4,3,3,3,3,3,3,4,3,2,1,1,2,2,3,4,4,4,4,5,5,5,6,6,6,6,6,6,6,6,6,6,6,6,6,6,6,5,5,5,4,4,4,4,3,4,4,4,3,3,4,4,5,5,6,6,6,6,5,6,6,6,5,7,6,6,6,6,7,6,6,6,7,6,6,6,7,6,6,7,6,6,5,5,5,4,3,3,3,3,3,4,5,6,6,6,7,6,7,6,6,5,5,4,4,4,4,5,6,6,6,5,5,5,5,5,5,7,7,7,7,6,6,6,6,6,6,6,6,6,6,7,7,7,6,6,6,5,5,5,6,7,7,9,11,12,14,17,19,20,20,20,19,17,15,13,10,8,6,5,5,4,5,5,6,5,7,7,7,8,8,9,9,8,8,7,7,7,6,5,5,4,3,3,4,3,3,4,4,4,4,5,5,5,5,6,5,6,6,6,6,7,7,8,8,9,8,8,8,8,8,8,8,9,9,9,9,10,11,11,12,12,13,15,15,16,16,16,17,17,18,20,24,24,25,24,26,27,27,28,28,28,28,28,28,29,28,28,26,28,29,28,27,28,28,28,28,27,28,27,28,28,27,28,26,27,26,25,23,21,19,17,13,12,10,9,9,9,9,10,11,11,12,13,14,16,15,14,14],[7,7,7,7,8,7,8,9,9,10,10,11,10,11,11,12,11,11,9,10,9,8,8,7,7,6,5,6,5,6,5,6,8,8,9,9,10,9,9,10,9,9,9,11,9,9,11,12,10,9,11,12,13,10,10,9,10,10,10,11,11,11,12,12,12,10,11,12,10,10,10,10,10,9,10,9,9,8,9,8,8,8,8,8,8,7,8,8,9,8,8,8,7,8,8,8,8,7,8,7,7,7,8,7,7,7,7,7,7,8,7,8,7,8,7,7,7,5,5,5,4,4,4,4,4,4,5,5,7,6,7,6,6,6,7,6,6,5,5,6,6,6,6,6,6,6,7,7,7,7,7,6,7,6,6,6,6,6,6,5,4,3,3,2,2,1,0,1,3,2,1,2,2,3,3,4,4,4,5,5,6,5,6,4,5,5,4,3,5,4,4,4,3,3,2,2,3,3,3,4,4,5,5,6,7,7,8,7,7,8,8,7,7,8,8,7,8,7,7,7,7,6,6,7,5,5,6,5,4,4,5,4,4,5,4,6,6,7,8,8,8,8,7,8,8,8,8,8,8,8,7,8,9,7,8,8,8,9,8,8,9,7,8,8,8,8,6,7,6,6,4,4,4,4,5,5,6,8,8,8,8,8,8,8,7,6,6,5,6,5,6,7,8,7,8,7,7,7,6,7,6,8,8,9,7,8,7,8,8,8,8,8,8,8,8,8,8,8,8,8,8,6,8,6,7,8,8,10,11,14,15,18,20,20,19,22,20,16,16,14,10,10,6,6,6,5,7,6,8,8,9,9,9,10,9,10,11,9,9,10,9,8,8,6,6,5,5,3,5,4,4,5,6,5,5,7,7,7,7,7,8,8,7,8,8,8,9,9,10,10,10,10,9,10,10,9,10,11,10,11,11,11,11,13,15,14,15,17,17,18,18,19,18,19,20,20,25,25,25,26,27,27,28,29,29,29,29,29,29,29,28,29,28,28,29,28,26,28,28,28,28,28,28,28,28,28,28,28,26,27,26,25,23,20,19,17,14,14,12,12,11,11,10,11,11,13,14,13,15,17,15,14,13],[9,8,8,8,9,9,9,9,10,11,10,12,12,14,14,13,13,11,11,10,10,9,9,8,8,7,7,7,6,7,7,8,9,9,10,11,12,11,10,12,12,11,11,14,13,12,13,14,13,13,13,14,13,13,13,12,13,12,12,14,14,14,14,14,13,12,13,13,12,13,11,11,11,10,10,10,11,10,10,10,11,10,10,11,10,9,10,11,11,11,11,11,11,10,10,11,10,10,10,9,8,8,10,8,9,9,8,8,8,8,8,10,9,9,9,8,9,7,7,7,6,6,6,6,7,8,7,9,8,8,9,8,8,7,8,8,7,8,8,8,7,8,9,8,9,10,10,9,10,10,10,10,10,9,10,8,9,9,9,9,7,6,4,4,2,1,1,0,1,2,2,3,3,4,3,5,6,5,7,7,7,7,7,7,7,6,5,6,6,5,5,4,4,5,3,3,4,5,5,7,6,9,8,9,10,9,10,10,10,12,11,10,11,11,11,11,12,10,11,12,10,9,10,11,8,7,9,8,6,6,7,6,5,7,6,8,8,9,10,9,10,10,9,9,10,11,9,9,11,10,9,10,12,11,11,11,11,11,11,11,11,10,10,11,11,11,9,11,9,9,5,5,5,5,7,7,8,9,10,10,11,10,9,10,10,9,8,8,7,7,8,10,11,9,10,9,10,9,8,9,9,10,10,10,9,10,10,10,11,10,12,11,10,10,11,10,10,10,10,10,9,8,9,8,8,8,9,10,11,13,14,17,18,20,18,21,19,16,15,13,11,11,8,7,7,6,8,7,9,10,10,11,11,12,12,13,14,13,11,11,11,10,9,8,8,7,6,5,6,6,6,6,7,8,8,9,9,9,10,9,11,11,10,10,11,11,11,12,12,13,12,13,11,12,12,11,11,12,12,12,13,13,13,13,15,15,15,17,17,18,18,19,17,17,19,19,24,23,24,24,26,26,27,27,27,27,28,28,27,27,27,27,26,27,26,27,25,27,27,26,26,26,27,27,27,27,26,27,25,25,24,23,22,21,19,18,16,13,12,12,12,12,13,13,13,15,15,15,16,18,17,15,15],[11,9,10,10,11,10,11,11,12,12,12,13,14,14,15,15,15,13,13,12,11,11,11,10,10,9,8,9,8,9,9,10,11,11,11,13,13,13,12,14,15,12,14,14,15,14,15,15,15,15,16,16,16,16,15,14,15,15,14,16,16,16,15,15,16,15,16,14,13,15,13,13,15,12,12,13,13,12,12,12,13,11,12,12,12,11,12,13,13,12,12,12,12,12,12,13,11,10,11,11,10,10,11,10,10,11,10,10,9,11,9,10,11,12,12,10,10,8,8,7,7,7,6,6,7,8,7,9,10,11,11,11,10,9,10,11,10,10,11,10,10,10,11,11,11,11,11,11,11,12,11,11,11,11,11,11,11,10,9,11,7,7,6,4,2,2,1,1,0,1,1,3,3,4,5,6,7,7,10,9,9,10,9,8,8,7,7,6,7,6,6,5,5,5,3,4,4,5,6,7,6,8,10,10,11,12,10,12,12,11,12,13,12,11,13,12,12,11,12,11,10,9,10,10,7,7,8,7,6,6,6,5,4,5,5,7,7,8,8,8,9,9,7,8,10,9,8,9,10,9,9,10,11,10,10,11,11,9,11,11,9,9,11,10,9,8,7,9,8,6,6,5,5,5,5,7,8,9,10,10,10,11,11,9,8,8,7,6,6,7,7,10,11,11,10,10,8,8,8,8,8,9,9,11,8,9,9,9,10,10,11,11,12,12,12,12,13,12,12,11,11,10,11,10,10,10,10,11,11,12,14,16,19,21,19,21,21,17,17,14,11,12,8,7,8,8,9,9,11,12,12,12,12,13,13,14,15,14,13,14,12,10,11,8,8,8,6,7,7,7,7,7,9,9,8,10,12,12,11,11,13,12,12,11,13,13,13,13,14,15,13,12,12,13,13,12,13,13,13,13,14,14,14,14,16,16,16,18,18,19,18,20,19,19,21,21,23,24,25,25,27,26,27,28,27,28,27,28,27,28,26,27,26,26,27,27,26,27,27,26,26,26,27,28,28,27,27,28,26,27,25,25,24,21,20,18,17,14,13,13,13,12,14,13,13,15,17,15,17,19,17,16,16],[10,11,10,11,12,11,12,13,13,13,14,13,15,15,15,15,15,15,14,13,12,12,11,11,11,9,7,9,8,9,9,10,12,11,12,14,15,13,13,14,16,13,14,15,15,14,15,15,16,15,16,16,16,16,15,14,15,16,16,15,17,16,15,16,17,16,17,16,14,15,14,13,15,14,12,13,14,13,12,12,14,12,12,13,12,11,11,13,12,12,13,12,10,12,11,13,12,10,12,12,11,9,11,11,10,9,10,11,10,11,10,11,11,12,11,10,9,8,7,6,6,6,4,5,5,7,7,9,8,9,9,9,9,9,11,9,9,9,10,9,9,9,10,8,10,8,9,9,10,11,11,10,10,9,10,8,10,8,8,8,6,5,6,3,3,3,2,1,1,0,1,2,3,3,5,7,5,6,8,7,8,10,8,8,8,8,7,7,7,7,7,7,7,7,5,6,5,5,5,6,5,6,7,8,8,9,9,9,10,10,10,11,10,10,10,11,11,9,10,10,9,8,8,8,6,6,6,6,4,4,6,5,4,6,4,6,8,7,9,8,9,9,8,8,8,8,8,9,9,8,8,10,10,9,10,10,10,9,10,9,9,8,8,9,8,9,7,8,6,6,5,4,4,4,6,6,8,9,11,11,11,10,11,10,10,8,7,7,6,6,5,8,8,9,9,7,8,8,7,9,10,10,10,10,9,10,9,9,9,10,9,11,10,10,10,11,12,11,11,10,10,9,10,11,11,12,12,12,13,15,15,18,19,20,20,21,21,19,18,16,13,12,9,8,9,8,9,8,10,10,11,11,12,13,13,14,13,13,12,12,12,10,11,8,9,7,6,5,7,6,6,6,7,7,6,7,10,8,8,10,11,9,11,11,11,11,11,13,14,14,11,11,11,12,13,10,12,14,13,13,13,15,15,15,16,18,16,20,19,21,20,21,20,21,23,23,25,26,27,27,28,28,28,29,29,29,29,29,29,29,29,29,28,28,29,29,27,29,28,28,28,28,28,29,29,28,28,28,27,28,26,26,25,22,22,20,18,16,14,11,14,11,14,12,15,15,17,17,18,18,17,17,16],[9,7,8,8,9,9,10,9,11,10,11,12,12,13,15,14,13,12,12,11,10,9,9,9,8,7,6,7,6,8,7,8,9,9,10,11,13,10,9,12,12,10,11,13,12,10,13,14,13,12,14,15,15,13,12,10,13,12,11,14,15,15,14,15,14,12,13,13,12,14,11,11,12,11,10,10,11,10,10,9,11,10,9,9,9,8,9,10,9,9,9,9,8,9,9,10,9,8,8,9,8,7,9,8,8,8,8,9,8,9,8,8,8,10,9,7,8,6,6,6,6,5,5,5,5,7,6,6,7,7,8,7,7,7,7,7,6,6,7,7,7,8,7,7,8,8,8,8,8,9,8,9,8,8,8,7,8,7,7,6,5,4,4,3,2,2,1,2,2,1,0,1,2,3,3,4,4,5,6,6,6,6,6,5,6,5,5,5,5,5,5,5,5,5,4,3,4,4,5,5,5,7,6,7,7,8,8,9,9,9,9,9,9,10,9,10,10,9,9,9,8,7,7,8,6,6,6,6,6,5,6,5,4,5,4,5,6,7,8,7,9,8,7,8,8,8,7,8,9,8,8,9,10,9,10,9,10,10,9,9,9,8,8,9,8,8,6,8,7,6,4,4,4,4,5,5,7,8,8,9,8,8,8,8,7,6,6,5,5,5,6,7,8,8,8,7,6,7,5,7,7,8,8,9,7,8,7,7,7,8,8,9,9,9,8,10,10,8,8,8,7,6,8,8,9,9,9,12,13,13,16,18,21,21,21,22,22,18,18,15,12,12,8,7,6,6,7,7,8,9,8,10,8,11,11,11,11,10,9,10,9,8,7,7,7,5,5,5,6,5,4,5,6,6,5,6,7,6,7,8,8,9,9,8,9,10,10,11,11,12,11,10,11,11,11,9,11,11,12,11,12,13,14,14,15,16,16,19,18,20,19,21,20,19,23,22,25,26,26,26,28,28,29,29,29,29,29,29,29,30,29,29,28,28,29,28,28,28,28,28,27,28,29,28,29,28,28,28,27,28,26,26,24,23,21,18,16,14,12,11,10,10,11,11,12,13,14,15,16,18,17,15,14],[7,6,7,7,7,7,8,9,9,10,10,11,11,12,12,12,13,12,10,10,9,9,7,7,6,5,5,5,5,7,6,7,8,8,9,10,11,10,9,12,12,10,10,13,11,10,12,13,13,11,14,14,15,12,11,10,13,10,11,13,13,14,13,13,13,12,13,12,11,12,10,10,11,10,9,10,10,8,8,9,9,8,7,9,8,7,9,10,9,10,9,9,9,8,9,9,8,8,8,7,7,7,8,8,7,8,7,8,8,8,9,8,9,9,9,7,7,7,6,5,4,4,4,4,4,6,5,6,7,7,8,8,8,8,8,8,6,6,7,8,6,7,8,7,7,7,8,7,8,9,9,8,10,9,8,7,7,7,5,5,4,4,3,2,2,1,2,3,3,2,1,0,1,2,2,3,4,5,5,6,5,6,6,5,6,5,5,4,6,5,5,6,5,5,4,4,3,3,3,4,4,5,5,6,7,8,9,9,8,10,10,10,9,9,9,10,9,8,8,8,7,6,7,7,6,5,6,5,5,5,5,4,3,5,5,6,7,7,8,7,9,8,7,8,8,9,7,8,8,7,8,9,9,8,9,9,10,8,8,9,8,8,9,9,9,9,6,8,6,5,4,4,3,3,4,4,6,6,7,8,8,9,8,8,7,7,6,5,4,5,4,6,9,8,8,6,6,6,6,6,7,8,9,9,9,8,8,8,8,9,9,7,9,8,9,10,9,8,8,7,6,5,6,6,7,8,9,10,11,13,15,18,20,21,21,21,20,18,16,15,10,10,7,5,5,5,5,5,6,6,8,9,9,10,11,11,12,10,10,9,8,7,7,6,6,4,4,3,4,4,3,4,4,4,4,6,6,6,6,8,8,9,9,9,10,10,10,11,11,12,11,11,11,10,11,9,12,11,10,11,12,13,13,15,15,16,16,18,18,20,20,20,21,20,22,23,25,27,27,27,28,27,28,29,29,29,29,29,29,29,28,29,27,28,29,29,27,28,28,28,27,27,28,28,28,28,28,29,27,28,27,26,25,22,20,19,15,14,12,11,11,11,11,13,13,14,15,15,18,18,17,17,16],[5,5,4,5,5,5,5,6,5,6,7,7,7,8,8,8,7,7,6,6,6,5,5,4,4,4,4,4,3,4,3,4,5,5,5,6,6,6,6,6,6,6,6,6,6,6,6,6,6,7,7,7,8,7,6,6,6,6,6,7,7,7,8,8,8,7,7,8,7,6,7,7,6,6,6,6,5,6,6,5,5,5,5,5,5,4,5,5,6,5,5,5,4,5,4,5,4,4,4,4,4,4,4,4,4,4,4,4,4,4,4,4,4,4,4,4,3,3,3,3,2,2,3,3,2,3,3,3,3,3,4,3,3,4,3,3,3,3,3,3,3,3,3,3,3,3,4,4,4,4,4,4,4,4,4,3,3,3,3,2,2,1,1,1,1,1,2,2,2,2,1,1,0,1,1,1,2,2,2,3,3,3,3,2,3,3,2,2,3,3,3,3,3,3,2,2,2,2,2,2,2,3,2,3,3,4,4,4,4,4,4,4,4,4,4,4,4,4,4,4,4,3,3,4,3,3,3,3,3,3,3,3,2,3,3,3,3,4,4,4,4,5,4,4,5,5,4,4,5,4,4,5,5,4,4,4,4,5,4,4,4,4,4,4,4,4,3,4,3,3,2,2,2,2,2,2,3,5,4,4,4,4,4,4,4,3,3,3,2,3,2,3,4,3,3,3,3,4,3,4,4,4,5,5,5,5,4,4,4,4,4,4,4,4,4,4,5,4,4,4,3,3,4,4,4,5,6,8,9,11,14,17,20,21,20,21,20,17,15,13,9,8,5,4,3,3,3,4,4,4,4,5,5,5,5,5,5,5,5,5,4,4,4,4,3,2,3,2,2,2,2,2,2,2,2,3,3,3,3,4,4,4,4,4,4,5,5,5,6,6,6,6,6,6,6,6,7,7,7,8,8,9,10,11,12,13,14,16,16,18,17,17,19,18,20,20,23,24,24,25,26,26,28,29,28,28,28,28,28,28,28,28,27,28,28,28,27,27,28,27,27,27,28,27,28,27,27,27,25,26,26,24,22,20,19,15,13,9,9,7,7,7,7,9,8,7,9,12,11,12,13,14,12],[4,4,3,4,4,4,4,4,5,5,5,6,6,7,7,7,6,6,5,5,4,4,4,3,3,3,3,3,3,3,3,3,4,4,4,5,5,4,4,5,5,4,4,5,5,5,5,5,5,5,6,6,6,6,5,5,5,5,5,6,6,6,7,7,7,6,6,6,6,6,5,5,5,5,5,5,5,4,5,4,4,4,5,4,4,4,4,4,5,5,4,4,4,4,4,4,3,3,3,3,3,3,3,3,3,3,3,3,3,3,3,3,3,3,3,3,3,2,2,2,2,2,2,2,2,2,2,2,2,3,3,3,3,3,3,3,2,2,2,3,2,2,3,3,3,3,3,3,3,3,3,3,3,3,3,3,3,3,2,2,2,1,1,1,1,1,2,2,2,2,2,1,1,0,1,1,1,2,2,2,2,2,2,2,2,2,2,2,2,2,2,2,2,2,2,1,1,1,1,2,2,2,2,2,2,3,3,3,3,3,3,3,3,3,3,3,3,3,3,3,3,3,3,3,3,2,2,3,2,2,2,3,2,2,2,2,3,3,3,3,4,3,3,4,4,4,3,4,4,3,4,4,4,4,4,3,4,4,3,3,3,3,3,3,3,3,3,2,2,2,2,2,2,2,2,2,3,3,3,3,4,4,4,3,3,3,2,2,2,2,2,2,3,3,2,2,2,3,3,3,4,4,5,5,4,4,4,3,3,3,3,3,3,3,3,3,4,3,3,3,3,3,3,3,4,4,5,6,8,9,12,15,18,19,19,19,19,16,14,12,9,6,5,3,3,2,3,3,3,3,3,3,4,4,5,5,5,5,4,4,4,3,3,3,3,2,2,2,2,2,1,2,2,2,2,2,3,2,3,3,3,3,3,4,4,4,4,5,5,6,5,5,6,6,5,5,6,6,6,6,7,8,9,10,11,12,13,15,15,17,17,17,17,17,19,20,21,23,25,25,26,26,27,27,27,28,28,28,28,28,28,27,27,28,29,28,28,28,28,28,27,27,27,27,28,27,26,27,25,26,24,24,22,21,19,15,12,8,7,7,6,7,6,7,7,7,9,11,11,13,12,13,12],[4,3,3,4,4,4,5,4,5,5,5,6,6,6,8,7,7,6,5,5,4,4,4,3,3,3,3,3,3,3,2,3,4,4,4,5,5,4,4,5,5,4,5,5,5,5,5,5,5,5,6,6,6,6,5,5,5,5,5,6,6,6,7,7,7,6,6,6,6,5,5,5,5,5,5,4,5,4,4,4,4,4,4,4,4,3,4,4,4,5,4,3,4,4,4,4,3,3,3,3,3,3,3,3,3,3,3,4,3,3,3,4,3,4,3,3,3,2,2,2,2,2,2,2,2,2,2,2,3,3,3,3,3,3,3,3,3,2,2,3,3,2,3,3,3,3,3,3,3,3,3,3,3,3,3,3,2,2,2,2,2,1,1,1,1,2,2,3,3,2,2,2,1,1,0,1,1,1,2,2,2,2,2,2,2,2,2,2,2,2,2,3,2,2,2,1,1,1,2,2,2,2,2,2,3,3,3,3,3,3,4,3,3,3,4,3,3,3,3,3,3,3,3,3,3,2,3,3,2,2,3,3,2,3,2,3,3,3,4,4,4,4,3,4,4,3,3,4,4,3,4,4,4,4,3,4,4,3,3,4,4,3,3,4,3,3,3,3,2,2,2,2,2,2,3,3,3,4,4,4,4,4,4,4,4,3,3,3,2,3,2,3,3,3,3,3,3,3,3,4,4,4,5,5,5,4,4,4,4,4,3,3,3,3,4,4,4,4,3,3,3,3,3,3,4,5,6,7,8,10,13,17,19,19,19,20,18,16,15,12,9,7,4,4,3,3,3,3,3,3,3,4,4,5,5,5,5,5,4,4,4,3,3,3,3,2,2,2,2,2,2,2,2,2,2,2,2,2,3,3,3,3,3,4,4,4,4,5,5,5,5,5,6,6,5,5,6,6,6,7,7,9,9,10,12,13,13,16,15,17,17,16,16,16,18,19,22,24,24,25,26,26,27,28,27,28,28,28,28,28,28,28,26,28,28,28,27,28,28,27,27,27,28,28,27,27,27,27,25,26,24,23,22,19,17,15,12,8,7,6,6,6,6,8,8,8,10,12,12,14,15,14,13],[4,4,3,4,4,4,4,4,5,5,5,6,6,6,7,7,6,6,5,5,4,4,4,3,3,3,3,3,3,3,3,3,4,4,4,5,5,4,4,5,5,4,5,5,4,5,5,5,5,5,5,6,6,5,5,5,5,5,5,6,6,6,7,7,7,7,6,7,6,6,5,5,6,5,5,5,5,5,5,5,4,4,4,4,4,3,4,4,4,4,4,3,3,4,3,4,3,3,3,3,3,3,3,3,3,3,3,3,3,3,4,4,3,4,3,3,3,4,3,3,3,2,2,3,3,3,3,3,3,3,3,3,3,3,3,3,2,2,2,2,3,2,2,3,3,2,3,3,3,3,3,3,3,3,2,2,2,2,2,1,1,1,1,1,1,2,2,3,3,3,3,3,1,1,1,0,1,1,1,2,2,2,2,2,3,2,2,2,3,3,2,3,2,3,2,2,2,2,2,2,2,2,2,2,2,3,3,3,3,3,3,3,3,3,3,3,3,3,3,3,3,3,2,3,3,3,3,3,3,3,3,3,3,3,3,3,4,4,4,4,5,4,4,4,4,4,4,5,4,4,5,4,4,4,4,4,4,4,3,4,4,4,3,4,4,4,3,3,3,3,2,2,2,2,3,3,4,4,4,4,4,4,4,4,4,4,4,3,3,3,3,3,3,4,4,3,3,4,4,4,4,4,5,6,5,5,5,4,4,4,4,4,4,4,4,4,5,4,5,3,4,3,4,4,4,5,5,7,8,10,12,15,18,19,19,19,19,16,14,12,9,7,5,4,3,3,3,4,4,4,4,4,4,5,5,6,6,5,5,4,4,4,4,4,3,3,2,2,2,2,2,3,3,2,2,3,3,2,3,3,3,3,4,4,3,4,4,5,5,5,5,5,6,6,5,5,6,6,6,6,7,8,9,10,11,10,12,14,15,16,17,16,16,15,18,18,22,22,24,24,26,26,26,28,27,28,28,28,28,27,27,28,26,28,28,28,26,28,28,27,28,26,27,27,27,27,27,27,25,26,23,22,21,18,16,14,11,8,8,7,8,7,7,9,6,7,9,11,12,13,14,13,12],[4,3,2,3,3,3,3,3,3,4,4,4,5,5,6,5,5,4,4,4,3,3,3,2,2,2,2,3,2,2,2,2,3,3,3,4,3,3,3,3,3,3,3,3,3,3,4,4,4,3,4,4,4,4,4,4,4,4,4,4,4,5,5,5,5,5,5,5,4,4,4,4,4,4,4,4,4,3,3,3,3,3,3,3,3,2,3,3,3,3,3,3,3,3,2,3,2,2,2,2,2,2,2,2,2,2,2,2,2,2,2,2,2,2,2,2,2,2,2,1,2,2,2,2,2,2,2,2,2,2,2,2,2,2,2,1,1,1,1,1,1,1,2,2,2,2,2,2,2,2,2,2,2,2,2,2,1,1,1,1,1,1,1,1,1,2,2,3,3,3,2,2,1,1,1,1,0,1,1,1,1,1,1,1,1,1,1,1,2,2,2,2,2,2,2,1,1,1,1,1,1,2,1,2,2,2,2,2,2,2,2,2,2,2,2,2,2,2,2,2,2,2,2,2,2,2,2,2,2,2,2,2,2,2,2,2,3,3,3,3,3,3,3,3,3,3,3,3,3,3,3,3,3,3,3,3,3,3,2,3,3,2,2,3,3,3,2,2,2,2,2,2,2,2,2,2,2,2,3,3,3,3,3,3,3,3,2,2,2,2,2,2,2,2,2,2,2,2,3,3,3,3,4,4,4,4,3,3,3,3,2,3,3,2,3,3,3,3,3,2,2,2,3,3,3,4,4,5,7,8,10,12,16,17,17,18,18,15,12,10,8,6,4,3,3,2,2,2,2,2,3,3,3,3,4,4,4,3,3,3,3,2,2,2,3,2,2,2,2,2,1,2,2,2,2,2,2,2,2,2,2,2,2,3,3,3,3,4,4,4,4,4,4,4,4,4,5,5,5,5,6,6,7,9,9,9,10,13,14,15,15,15,17,13,18,18,21,22,23,24,25,25,26,27,27,27,28,26,27,28,27,27,26,28,29,28,27,28,28,28,27,26,27,27,27,27,27,27,24,25,23,23,20,19,17,13,10,7,5,4,5,5,5,6,5,5,7,10,10,11,10,10,11],[3,3,2,3,3,3,3,3,3,3,4,4,4,5,5,5,5,4,4,3,3,3,3,2,2,2,2,2,2,2,2,2,2,2,3,3,3,3,3,3,3,3,3,3,3,3,3,3,3,3,3,4,4,4,3,3,3,3,3,4,4,4,5,5,5,4,5,4,4,4,4,4,4,3,3,3,3,3,3,3,3,3,3,3,3,2,3,3,3,3,3,2,2,2,2,2,2,2,2,2,2,2,2,2,2,2,2,2,2,2,2,2,2,2,2,2,2,2,2,1,1,1,2,2,2,2,2,2,2,2,2,2,2,2,1,1,1,1,1,1,1,1,1,1,1,2,2,2,2,2,2,2,2,2,2,2,1,1,1,1,1,1,1,1,1,2,2,3,3,3,2,2,1,1,1,1,1,0,1,1,1,1,1,1,1,1,1,1,2,2,2,2,2,2,2,1,1,1,1,1,1,1,1,2,2,2,2,2,2,2,2,2,2,2,2,2,2,2,2,2,2,2,2,2,2,2,2,2,2,2,2,2,2,2,2,2,3,3,3,3,3,3,3,3,3,3,3,3,3,3,3,3,3,3,2,2,3,2,2,3,3,2,2,3,2,3,2,2,2,2,2,2,2,2,2,2,3,3,3,3,3,4,3,3,3,3,2,2,2,2,2,2,2,2,2,2,2,3,3,3,3,4,4,5,4,4,3,3,3,3,3,3,3,2,3,3,3,3,3,2,3,2,3,3,3,4,5,6,7,8,11,14,16,18,18,19,19,15,13,11,8,6,4,3,3,2,3,2,3,3,3,3,3,4,4,4,4,4,4,3,3,3,3,2,3,2,2,2,2,2,1,2,2,2,2,2,2,2,2,2,2,2,3,3,3,3,3,3,4,4,4,4,4,4,4,4,5,5,4,5,6,6,7,8,9,9,10,12,12,14,15,13,14,13,14,17,21,22,24,24,24,26,26,27,27,27,27,27,27,28,27,27,26,28,28,28,27,28,28,28,27,27,27,27,27,27,27,27,25,26,25,23,22,19,17,14,11,7,5,5,4,5,5,6,7,6,9,11,10,12,12,14,12],[4,3,2,3,3,4,4,4,4,4,4,4,5,5,6,6,5,5,4,4,4,4,3,3,3,2,3,3,2,2,2,2,3,3,4,4,4,3,3,3,3,3,3,4,4,3,3,4,3,4,4,4,5,4,4,4,4,4,4,5,4,5,6,6,6,5,5,5,5,5,4,4,4,4,4,4,4,4,3,3,3,3,3,3,3,3,3,3,3,3,3,2,2,2,2,3,2,2,2,2,2,2,2,2,2,2,3,3,3,3,3,3,2,3,2,2,2,2,2,2,2,2,2,3,2,3,2,2,2,2,2,2,2,2,2,2,1,1,1,1,2,2,2,2,2,2,2,3,3,3,3,3,2,3,2,2,2,2,2,1,1,1,1,2,2,2,3,3,3,3,3,3,2,2,1,1,1,1,0,1,1,1,1,1,2,2,1,2,2,2,2,3,2,3,2,2,2,1,2,2,2,2,2,2,3,3,3,3,3,3,3,3,3,3,3,3,3,3,3,3,3,3,3,3,3,2,3,3,3,3,3,3,3,3,3,3,3,4,4,4,5,4,4,4,4,4,4,4,4,4,4,4,4,4,4,4,4,4,3,4,4,3,3,4,3,3,3,3,3,3,2,3,3,3,3,3,3,4,4,4,4,4,4,4,4,4,3,3,3,3,3,3,3,3,3,3,3,3,3,4,4,4,5,5,5,5,4,4,4,4,4,4,3,3,4,4,4,4,4,3,3,3,4,4,4,4,5,6,7,8,10,13,16,17,17,17,17,14,12,11,8,6,4,4,4,3,3,3,3,4,4,4,4,5,5,5,5,5,5,4,4,4,4,3,3,3,3,2,3,2,2,2,2,2,2,3,3,2,3,3,3,3,3,3,3,4,4,4,5,4,5,5,5,5,4,5,6,5,4,5,7,7,8,9,10,9,12,13,14,15,15,13,13,15,15,18,22,23,24,24,25,25,26,27,26,27,28,28,28,29,28,28,28,29,29,29,28,28,29,27,27,27,28,28,28,27,28,27,26,26,25,22,20,18,16,13,10,8,6,6,6,7,6,8,6,6,9,12,12,12,12,14,13],[4,3,3,3,4,4,4,4,4,5,4,5,5,6,6,7,6,6,5,5,4,4,3,3,3,3,3,3,3,3,2,3,3,3,4,4,4,4,4,4,4,3,4,4,4,3,4,4,4,4,4,5,5,5,4,4,5,5,4,6,6,6,7,7,7,6,6,6,6,6,5,5,5,5,4,4,4,4,4,4,4,3,3,4,3,3,4,4,4,3,3,3,3,3,2,3,2,2,2,2,2,2,2,2,2,2,3,3,3,3,3,3,2,3,3,3,3,3,3,3,3,3,3,3,3,4,3,3,3,3,3,3,2,2,2,2,1,1,2,2,2,2,2,3,3,3,4,4,4,4,4,3,3,3,3,3,2,3,3,2,2,2,2,2,3,3,3,4,4,4,3,3,3,2,2,2,1,1,1,0,1,1,1,2,2,2,2,2,3,2,3,3,3,3,3,3,3,2,2,3,3,3,2,3,3,3,4,4,4,3,4,4,4,4,4,4,4,4,3,4,4,4,3,4,4,3,3,4,4,3,4,4,4,4,4,4,4,4,5,5,5,5,5,6,5,5,5,5,5,5,5,5,5,5,5,5,5,5,4,4,5,4,4,5,4,4,4,4,3,3,3,3,3,3,4,4,4,4,5,5,5,5,5,5,5,5,4,4,4,3,3,4,4,4,4,4,4,4,4,4,5,6,6,7,6,6,6,5,5,4,4,4,4,4,4,4,4,4,4,4,4,3,4,4,5,6,6,7,9,10,13,15,18,18,18,18,17,16,14,11,10,7,6,5,4,4,4,4,4,4,4,4,5,5,6,6,6,5,5,5,5,4,4,4,4,4,3,3,3,3,2,3,3,3,3,3,3,3,3,3,3,3,4,4,3,4,4,5,5,6,5,4,6,6,4,5,6,5,6,6,7,7,8,9,10,10,12,13,14,15,15,15,14,15,16,18,21,22,22,23,25,25,25,27,27,27,27,28,28,28,27,28,26,28,28,29,27,28,28,28,27,27,28,28,27,27,27,27,26,26,25,24,22,21,17,15,11,8,6,6,6,7,6,9,7,6,9,12,12,13,13,14,13],[3,3,2,3,3,3,3,4,4,4,4,4,5,6,6,6,5,4,4,4,4,3,3,2,3,2,3,3,3,2,2,2,3,4,4,4,5,4,4,5,4,3,3,5,4,4,5,5,4,4,4,5,5,5,4,4,4,5,4,4,5,5,6,6,5,6,5,5,5,5,4,4,4,4,4,4,4,4,3,3,3,3,3,3,3,3,3,3,3,3,3,2,2,3,2,3,2,2,3,2,1,2,2,2,1,2,3,3,2,2,2,3,3,3,3,3,3,2,2,2,3,3,3,3,3,3,3,3,3,3,3,3,2,2,2,2,1,1,2,2,2,2,2,3,3,3,3,3,3,4,3,3,3,3,3,3,2,2,2,2,2,2,2,2,3,3,4,4,5,4,4,3,3,3,2,2,2,1,1,1,0,1,1,1,2,2,1,2,2,2,2,3,3,3,3,2,2,2,2,3,3,2,2,3,3,3,4,3,3,3,4,3,3,4,4,4,4,4,3,4,4,3,3,4,4,3,4,4,4,4,4,4,4,4,4,4,5,5,5,6,6,5,6,6,5,5,6,5,5,5,6,6,5,5,5,4,5,5,4,4,5,4,4,5,5,5,4,4,3,3,3,3,3,4,4,4,5,5,5,5,6,6,6,6,5,6,5,4,4,4,3,4,4,4,4,4,4,5,5,5,6,6,7,7,7,7,6,6,5,5,5,5,4,4,4,5,5,5,5,4,4,4,4,5,5,6,7,8,10,10,13,15,18,19,18,18,18,16,14,12,11,8,7,5,5,4,4,4,4,4,5,5,5,6,6,7,7,6,6,5,6,5,5,4,5,4,3,3,3,3,3,3,3,3,3,3,3,3,3,3,3,3,3,4,3,4,4,5,5,5,5,5,5,6,5,5,6,6,5,7,8,7,8,10,11,11,12,13,14,14,16,16,16,16,15,19,20,22,22,23,24,25,26,26,26,27,27,27,28,27,27,28,26,28,28,29,27,28,28,27,27,27,28,28,27,27,27,27,26,26,24,23,21,20,17,14,12,9,7,7,7,9,7,8,9,8,11,12,12,14,15,16,14],[3,3,2,3,3,3,3,3,3,4,4,4,4,5,5,5,5,4,4,3,3,3,2,2,2,2,2,3,3,2,2,2,2,2,3,3,3,3,3,3,3,3,3,3,3,3,3,3,3,3,3,4,4,4,3,3,3,3,3,4,4,4,5,5,5,4,5,4,4,4,4,4,4,3,3,3,3,3,3,3,3,2,2,3,2,2,3,3,3,3,3,2,2,2,2,2,2,1,2,2,2,2,2,2,1,2,2,2,2,2,2,2,2,2,2,2,2,1,2,2,2,2,2,3,2,2,2,2,2,2,2,1,1,1,1,1,1,1,1,1,1,2,2,2,2,2,2,2,2,2,2,2,2,2,2,2,2,2,2,2,1,2,2,2,2,3,3,3,4,3,3,3,2,2,2,2,2,1,1,1,1,0,1,1,1,1,1,1,1,2,2,2,2,2,2,2,2,1,2,2,2,2,2,2,2,3,3,3,3,3,3,3,3,3,3,3,3,3,3,3,3,3,3,3,3,2,3,3,3,3,3,3,3,3,3,3,4,4,4,5,5,4,4,4,4,4,4,4,4,4,4,4,4,4,3,3,4,4,3,4,4,4,3,4,4,4,3,3,3,3,3,3,3,3,3,3,4,4,4,5,5,5,4,4,4,4,4,3,3,3,3,3,3,3,3,3,3,4,4,4,4,5,6,6,5,5,5,4,4,4,4,4,4,3,4,4,4,4,4,3,3,3,3,4,4,5,6,7,8,9,11,14,17,19,17,19,18,15,13,11,8,7,5,4,4,3,3,3,4,4,4,4,4,5,5,5,5,5,4,4,4,4,4,3,4,3,3,2,3,2,2,3,3,2,2,3,2,2,3,3,3,3,3,3,3,3,4,4,4,5,5,4,5,5,5,5,6,5,5,5,7,6,7,9,10,10,10,13,13,13,14,13,13,13,13,15,19,20,22,22,23,24,24,25,24,26,26,26,26,27,27,27,26,28,28,27,27,28,28,28,27,27,27,27,27,27,27,27,25,26,25,23,22,19,17,14,11,8,6,7,6,6,6,8,8,7,9,12,12,14,14,15,13],[3,2,2,2,2,3,3,3,3,3,3,4,4,5,5,5,4,3,3,3,2,2,2,2,2,2,2,2,2,2,1,1,2,2,2,2,2,2,2,2,2,2,2,2,2,2,2,3,3,3,3,3,3,3,3,3,3,3,3,3,3,3,4,4,4,3,4,4,3,3,3,3,3,3,3,3,3,2,2,2,2,2,2,2,2,2,2,2,3,2,2,2,2,2,2,2,1,1,1,1,1,1,1,1,1,1,2,1,2,2,1,2,1,1,1,1,1,1,1,1,2,2,2,2,2,2,2,2,2,1,1,1,1,1,1,1,1,1,1,1,1,1,1,1,1,2,2,2,2,2,2,2,2,2,2,2,2,2,2,1,1,1,1,1,2,2,2,3,3,3,3,2,2,2,2,1,1,1,1,1,1,1,0,1,1,1,1,1,1,1,1,2,2,2,2,1,1,1,1,1,2,2,2,2,2,2,3,3,2,2,3,2,2,2,3,2,2,2,2,2,2,2,2,2,2,2,2,2,2,3,3,2,3,3,3,3,3,3,4,4,4,3,4,4,3,3,3,3,3,3,3,3,3,3,3,3,3,3,3,3,3,3,3,3,3,3,3,3,2,3,2,2,2,2,3,3,3,3,4,4,4,4,4,4,3,3,3,3,3,3,2,3,3,3,3,3,3,3,3,3,4,4,4,5,4,4,4,4,4,3,3,3,3,3,3,3,3,3,3,3,3,3,3,3,3,4,5,6,8,9,11,15,18,20,18,19,18,16,13,11,8,6,5,4,3,3,3,3,3,3,3,3,4,4,4,4,4,4,4,4,3,3,3,3,3,3,3,2,2,2,2,2,2,2,2,2,2,2,2,3,2,2,3,3,3,3,3,4,4,4,4,4,5,5,4,4,5,5,5,5,6,5,7,8,8,8,8,11,11,12,13,13,13,14,14,18,19,21,23,23,24,25,26,27,27,28,28,28,28,28,28,28,26,29,29,29,27,28,29,28,28,27,28,28,29,27,28,28,27,27,26,24,23,20,18,14,12,8,6,6,5,6,6,8,6,6,8,10,11,13,15,15,12],[3,3,2,2,2,3,3,3,3,3,3,3,3,4,5,4,4,3,3,3,2,2,2,2,2,2,2,2,2,2,2,2,2,2,2,2,2,2,2,2,2,2,2,2,2,2,3,3,3,3,3,3,4,3,3,3,3,3,3,4,3,4,4,4,4,4,4,4,4,3,3,3,3,3,3,3,3,2,2,3,2,2,2,3,2,2,3,2,3,3,2,2,2,2,2,2,2,2,2,2,1,1,1,1,1,1,2,2,1,2,1,2,1,1,1,1,1,1,1,1,1,2,2,2,2,2,2,2,1,1,1,1,1,1,1,1,1,1,1,1,1,1,1,1,1,1,2,2,2,2,2,2,2,2,2,2,2,2,1,1,1,1,1,1,1,2,2,3,3,3,2,2,2,2,1,1,1,1,1,1,1,1,1,0,1,1,1,1,1,1,1,2,2,2,2,1,1,1,1,1,2,2,2,2,2,2,3,3,2,2,3,2,2,2,2,2,2,2,2,2,2,2,2,2,2,2,2,2,2,2,2,2,2,3,2,3,3,3,4,4,4,3,3,4,3,3,3,3,3,3,3,3,3,3,3,3,3,3,2,3,3,3,3,3,3,3,3,3,2,2,2,2,2,2,3,3,3,3,3,4,4,4,3,3,3,3,3,3,2,2,2,2,3,3,3,3,3,3,3,3,3,4,4,5,4,4,4,4,3,3,3,3,3,3,3,3,3,3,3,3,3,3,3,3,3,4,5,6,7,8,11,13,17,18,17,18,19,15,13,11,8,6,4,3,3,3,3,3,3,3,3,3,4,4,4,4,4,4,3,4,3,3,3,3,3,2,2,2,2,2,2,2,2,2,2,2,2,2,2,2,2,2,3,3,3,3,3,3,4,4,4,4,5,5,4,5,4,5,4,5,6,6,6,8,9,8,9,11,11,13,14,13,14,14,15,16,19,21,24,24,24,25,25,27,27,27,27,28,27,28,27,28,27,28,28,28,27,28,28,28,28,28,29,28,29,28,28,28,27,27,26,25,23,21,18,14,12,8,7,6,5,6,6,8,6,6,7,9,9,11,11,11,11],[3,3,2,3,3,3,3,3,3,3,3,3,4,4,4,4,4,3,3,3,2,2,2,2,2,2,3,2,2,2,2,2,2,2,2,3,3,2,2,3,3,2,3,3,3,3,3,3,3,3,3,4,4,3,3,3,3,3,3,4,4,4,4,4,4,4,4,3,4,4,3,3,4,3,3,3,3,3,3,3,3,2,3,3,2,3,3,3,3,3,2,2,2,2,2,2,2,2,2,2,1,1,1,1,1,1,2,1,1,1,1,1,1,1,1,1,1,1,1,1,1,2,2,2,2,2,2,1,1,1,1,1,1,1,1,1,1,1,1,1,1,1,1,1,1,2,2,2,2,2,2,2,2,2,2,2,2,2,2,1,1,1,1,1,2,2,2,2,3,3,2,2,2,2,2,2,1,1,1,1,1,1,1,1,0,1,1,1,1,1,1,1,2,2,2,1,1,1,1,1,2,2,2,2,2,2,2,3,2,2,3,2,2,2,2,2,2,2,2,2,2,2,2,2,2,2,2,2,2,2,2,2,2,3,3,2,3,3,3,3,4,3,3,3,3,3,3,3,3,3,3,3,3,3,3,3,3,3,2,3,3,3,3,3,3,3,3,3,2,2,2,2,2,2,3,3,3,3,3,3,4,4,3,3,3,3,3,3,3,2,2,2,3,3,3,3,3,3,3,3,3,4,4,5,4,4,4,3,3,3,3,3,3,3,3,3,3,3,3,3,3,3,3,3,3,4,5,6,7,9,11,14,17,19,17,18,18,14,13,11,7,6,4,3,3,3,3,3,3,3,3,3,4,4,4,4,4,4,4,4,4,3,3,3,3,3,2,2,2,2,2,2,2,2,2,2,2,2,2,3,2,2,3,3,3,3,4,4,4,4,4,4,4,4,4,5,5,5,4,5,6,6,7,8,9,8,9,11,11,13,12,12,13,15,13,17,18,20,22,22,23,24,25,27,27,28,27,27,27,28,27,27,25,28,28,28,27,28,29,28,27,27,28,27,28,27,27,28,26,27,26,25,22,20,17,13,10,8,7,7,5,6,6,7,7,6,7,9,10,12,12,12,11],[3,3,2,2,2,3,3,3,3,3,3,4,4,5,5,5,4,3,3,3,3,3,2,2,2,2,2,2,2,2,2,2,2,2,3,3,3,2,3,3,3,3,3,3,3,3,3,3,3,3,4,4,4,4,3,3,4,3,3,4,4,4,5,4,4,4,4,3,4,4,3,3,4,3,3,3,3,3,3,3,3,2,3,3,3,2,3,3,3,3,3,3,3,2,2,2,2,2,2,2,2,2,2,2,1,1,2,1,1,1,1,2,1,1,1,1,1,1,1,1,2,2,2,2,2,2,2,2,2,1,1,1,1,1,1,1,1,1,1,1,1,1,2,1,2,2,2,2,2,2,2,2,2,2,2,2,2,2,2,2,1,1,1,2,2,2,2,3,3,3,2,2,2,2,2,2,1,1,1,1,1,1,1,1,1,0,1,1,1,1,1,1,2,2,2,1,1,1,2,2,2,2,2,2,2,3,3,3,3,3,3,3,2,3,3,2,3,2,2,3,2,2,2,3,2,2,3,3,3,3,3,3,3,3,3,3,3,4,4,4,4,4,4,4,4,4,4,4,3,3,4,4,3,3,3,3,3,3,3,3,3,3,3,3,3,3,3,3,3,3,3,2,2,3,3,3,3,3,3,4,4,4,4,3,4,3,3,3,3,3,3,3,3,3,3,3,3,3,3,4,4,4,5,5,4,4,4,4,4,4,3,3,3,3,3,4,3,4,3,3,3,3,3,3,4,4,5,6,8,9,11,15,18,20,18,19,17,16,14,11,7,6,4,4,3,3,3,3,3,3,4,4,4,4,5,5,5,4,4,4,4,3,3,3,3,3,3,2,3,3,2,2,3,3,2,3,3,3,3,3,3,3,3,3,3,3,4,4,4,5,5,5,5,5,4,5,5,5,5,6,7,6,8,8,9,9,9,12,12,13,15,12,13,14,15,17,18,20,23,23,24,24,25,27,26,28,27,28,28,28,28,28,27,28,29,29,28,29,29,28,29,28,29,29,29,28,28,29,27,28,26,25,23,20,17,14,12,8,8,7,7,7,7,8,7,7,9,11,12,13,14,13,12],[4,3,2,3,3,3,3,3,3,3,4,4,4,5,5,5,4,4,3,3,3,3,2,2,2,2,2,3,2,2,2,2,2,2,3,3,3,3,3,3,3,3,3,3,3,3,3,3,3,3,4,4,4,4,4,4,4,3,4,4,4,4,5,5,5,4,4,4,4,4,4,4,4,3,3,3,3,3,3,3,3,3,3,3,3,3,3,3,3,3,3,3,3,3,2,2,2,2,2,2,2,1,2,2,1,1,2,2,1,2,1,2,1,2,2,1,2,1,1,1,2,2,2,2,2,2,2,2,2,2,2,1,1,1,1,1,1,1,1,1,1,1,2,2,2,2,2,2,2,2,2,2,2,2,2,2,2,2,2,2,1,1,1,1,1,2,2,3,3,3,2,2,2,2,1,2,1,1,1,1,1,1,1,1,1,1,0,1,1,1,1,1,2,2,2,1,1,1,1,2,2,2,2,2,2,3,3,3,3,3,3,3,3,3,3,3,3,2,2,3,2,2,2,3,2,2,3,2,3,2,3,3,3,3,3,3,3,3,4,4,4,4,4,4,4,4,3,4,4,3,4,4,4,4,3,3,4,3,3,3,3,3,3,4,3,3,3,3,3,3,3,2,2,2,3,3,3,4,4,4,4,4,4,4,4,3,3,3,3,3,3,3,3,3,3,3,3,3,3,3,4,4,5,5,5,5,4,4,4,4,4,4,4,3,4,4,4,4,4,4,3,3,3,4,4,4,5,6,8,10,11,15,18,20,19,20,20,16,14,12,7,6,4,4,3,3,3,3,4,4,4,4,4,4,5,5,5,5,4,4,4,4,4,3,3,3,2,2,3,2,2,2,3,2,2,3,3,3,3,3,3,3,3,3,3,3,4,4,5,5,5,5,5,5,5,5,6,6,6,5,7,7,8,8,10,8,10,12,12,14,14,12,13,13,13,16,20,21,23,24,24,25,26,27,26,28,27,27,28,28,27,28,26,28,28,28,27,29,29,28,29,27,29,28,28,28,28,29,27,27,26,25,23,21,18,15,11,8,7,7,6,7,7,9,8,7,9,11,11,13,13,13,12],[4,3,3,3,3,3,3,3,3,4,4,4,5,5,6,5,5,4,4,4,3,3,3,2,3,2,3,3,2,2,2,2,2,3,3,3,4,3,3,4,3,3,3,4,3,3,4,4,4,4,4,5,5,4,4,4,4,4,4,5,5,5,5,6,5,5,5,5,5,5,4,4,4,4,4,4,4,3,3,3,3,3,3,3,3,3,3,3,3,3,3,3,3,3,3,3,2,2,2,2,2,2,2,2,2,2,2,2,2,2,2,2,2,2,2,2,2,1,2,2,2,2,2,3,2,2,2,2,2,2,2,2,2,1,1,1,1,1,2,2,1,2,2,2,2,2,2,2,3,3,3,3,2,3,3,2,2,2,2,2,1,2,2,2,2,2,2,3,3,3,3,3,2,2,2,2,2,1,2,2,1,1,1,1,1,1,1,0,1,1,1,1,1,2,2,1,1,1,2,2,2,3,2,3,3,3,4,4,3,3,4,3,3,3,4,3,3,3,3,3,3,3,3,3,3,3,3,3,3,3,3,3,3,3,3,3,4,4,5,5,5,5,4,5,5,4,4,5,4,4,4,4,4,4,4,4,4,4,4,4,4,4,4,4,4,4,3,3,3,3,3,3,3,3,3,3,4,4,4,5,5,5,4,4,4,4,4,3,3,3,3,3,4,4,4,3,4,4,4,4,4,5,6,6,5,5,5,5,5,5,4,4,4,4,4,4,4,4,4,4,4,3,4,4,4,5,6,7,8,10,12,16,19,20,18,19,18,15,14,12,8,7,5,4,4,3,3,3,4,4,4,5,5,5,5,6,6,5,5,5,4,4,4,3,4,3,3,3,3,3,3,3,3,3,3,3,3,3,3,3,3,3,4,3,4,4,5,5,5,5,5,5,5,5,5,5,6,6,5,5,7,7,7,8,10,9,9,12,12,14,13,13,12,13,15,17,18,20,23,23,24,25,26,27,26,28,27,28,27,28,27,28,27,28,28,28,27,27,28,28,27,28,28,28,28,27,27,28,27,27,26,24,22,20,19,15,12,9,8,6,7,7,7,8,7,8,9,11,12,14,15,13,13],[4,4,3,4,4,4,4,4,3,4,4,4,5,5,6,5,5,4,4,4,3,4,3,3,3,3,3,3,3,2,2,2,3,3,3,4,4,4,4,4,4,4,4,4,4,4,5,5,5,5,5,5,6,5,5,5,5,5,5,5,6,6,6,6,6,5,6,5,5,5,5,4,5,5,4,4,5,4,4,4,4,4,4,4,4,4,4,4,4,4,4,3,3,3,3,3,3,3,3,3,2,2,2,2,2,2,2,2,2,2,2,2,2,2,2,2,2,2,2,2,2,2,2,3,3,2,2,2,2,2,2,2,2,2,2,2,2,2,2,2,2,2,2,2,2,2,3,3,3,3,3,3,3,3,3,2,2,2,2,2,2,2,2,2,2,2,3,3,3,3,3,3,2,2,2,2,2,2,2,2,2,1,1,1,1,1,1,1,0,1,1,1,2,2,2,1,2,1,2,2,2,2,2,3,3,4,4,4,3,3,4,3,3,3,4,3,3,3,3,3,3,3,3,3,3,3,3,3,3,3,4,3,3,4,3,3,4,4,5,5,5,5,5,5,5,4,5,5,4,4,4,5,4,4,4,4,4,4,4,4,4,4,4,4,4,4,4,4,3,3,3,3,3,3,4,4,4,4,5,5,5,5,5,5,5,5,4,4,4,3,3,3,4,4,4,4,4,4,4,5,5,5,6,6,6,6,5,5,5,5,5,4,4,4,5,5,5,5,5,4,4,4,4,4,4,5,6,7,9,11,13,16,20,20,18,20,17,15,14,11,7,7,5,4,4,4,4,4,4,4,5,5,5,6,6,7,6,6,5,5,5,5,5,4,4,3,3,3,3,3,3,3,3,3,3,3,4,3,3,4,4,3,4,4,4,4,5,5,5,6,5,5,5,5,5,5,6,6,6,6,7,7,7,8,10,9,10,12,11,14,13,12,13,15,14,17,18,20,22,22,23,24,25,27,27,28,27,28,28,28,27,28,27,28,28,29,27,28,28,28,28,28,28,28,28,27,27,28,26,27,26,24,23,21,18,15,12,9,9,8,7,8,8,9,9,9,10,11,12,14,13,13,13],[5,4,4,4,4,4,4,5,4,5,5,5,6,7,7,6,6,5,5,4,4,4,4,3,4,3,4,4,3,3,3,3,3,4,4,4,4,5,5,5,5,5,5,5,5,5,5,5,5,5,6,6,6,6,6,5,5,5,5,6,6,6,7,6,6,6,6,5,6,6,5,5,6,5,4,4,5,5,5,5,5,5,4,5,5,4,4,5,5,5,5,4,4,4,4,4,4,3,3,4,3,2,3,3,3,2,3,2,2,3,3,3,3,3,3,2,2,2,2,2,3,3,3,3,4,3,3,3,3,2,3,2,2,2,2,2,2,2,3,3,2,2,3,3,3,3,3,3,3,3,3,4,3,4,4,3,4,4,3,3,2,2,2,2,2,3,3,4,4,4,3,3,3,3,3,3,2,2,3,2,2,2,1,1,1,1,1,1,1,0,1,1,2,2,2,2,2,2,3,3,3,3,4,4,4,5,5,5,4,5,5,5,4,4,5,5,4,4,4,4,4,4,4,4,4,4,4,5,4,4,5,5,4,5,4,5,5,6,6,6,7,6,6,6,6,5,6,6,5,5,6,6,5,5,5,5,6,5,5,5,5,5,5,6,5,6,5,5,4,4,4,4,4,4,4,4,4,5,6,6,6,6,6,5,5,5,5,5,4,5,4,5,5,5,5,5,5,5,5,5,6,7,7,7,7,6,6,6,6,6,6,6,5,6,6,6,6,6,5,5,5,4,5,5,4,5,6,8,9,12,14,17,20,20,19,20,18,15,13,12,8,7,5,4,4,4,4,4,5,5,6,6,7,7,7,8,8,7,6,6,6,5,5,4,4,4,4,4,3,3,4,4,4,4,4,4,4,4,5,5,5,5,5,5,6,5,6,6,6,7,6,7,6,7,7,6,7,7,6,7,8,8,8,10,11,10,10,12,12,13,14,12,13,14,14,17,20,22,23,24,25,26,26,28,27,29,28,29,29,29,28,29,27,29,29,29,28,29,29,28,29,28,29,28,29,29,28,29,26,28,26,25,23,21,18,15,12,9,9,8,8,9,9,10,9,10,10,12,13,15,16,14,14],[5,4,4,4,4,4,4,4,4,5,4,5,5,6,7,7,6,6,5,5,4,5,3,3,3,3,4,4,3,3,2,3,3,4,4,5,5,4,4,5,5,4,5,5,5,5,5,5,5,5,6,6,7,6,6,5,6,5,5,6,6,6,7,8,7,6,7,6,6,6,5,5,6,5,5,5,6,5,5,5,5,4,4,5,5,4,5,5,5,5,5,4,4,4,4,4,4,3,3,3,3,2,3,3,2,2,2,2,2,2,2,3,2,3,2,2,2,2,2,2,3,3,3,3,3,3,3,3,3,2,3,2,2,2,2,2,2,2,2,2,2,3,3,3,3,3,3,3,3,4,4,4,4,4,4,3,3,4,3,3,2,3,2,2,2,2,3,3,3,3,3,3,3,3,2,2,2,2,3,3,2,2,2,2,1,1,1,1,1,1,0,1,2,2,2,2,2,2,3,3,3,3,4,4,4,5,5,5,5,5,5,5,5,4,5,5,4,4,4,4,4,4,4,4,4,4,4,4,4,4,4,4,4,4,4,5,5,5,5,6,6,6,5,6,6,5,5,6,5,5,6,6,5,5,5,5,5,5,5,5,5,5,5,6,5,5,4,5,4,4,4,4,4,3,4,4,4,5,6,6,6,6,6,5,5,5,5,4,4,4,4,5,5,5,5,5,5,5,5,5,5,6,7,7,6,6,6,5,6,6,6,5,5,5,6,6,6,6,5,5,5,4,5,4,5,5,7,7,9,12,14,18,21,20,19,20,18,15,14,13,8,7,5,4,4,4,4,4,5,5,6,6,6,6,7,7,7,6,6,6,6,5,5,4,4,4,3,3,3,3,3,4,4,3,4,4,4,4,4,5,5,5,5,5,5,5,6,6,7,7,7,6,7,7,7,6,7,7,7,7,8,8,9,10,11,11,12,13,14,14,13,15,13,14,17,16,20,22,23,23,25,25,26,28,28,28,28,28,29,29,28,29,28,29,29,29,28,29,29,28,28,28,29,29,29,28,29,29,27,28,27,25,23,20,19,16,12,9,9,8,8,9,8,10,9,10,11,11,13,15,15,13,13],[6,5,4,5,5,6,6,5,6,6,6,7,7,7,9,8,7,7,6,6,5,5,5,4,4,4,5,5,4,3,3,3,4,5,5,7,6,6,6,6,6,6,6,6,6,7,6,6,6,7,7,7,8,7,7,6,7,6,6,7,7,7,9,8,9,7,8,7,7,7,7,6,7,7,6,6,6,6,6,6,6,5,6,6,6,5,5,6,7,6,6,5,5,6,6,6,5,4,5,4,3,3,4,4,3,3,4,3,3,3,3,4,4,5,4,5,4,5,4,4,4,5,5,5,5,6,5,6,5,5,5,4,4,4,4,4,4,4,4,5,5,5,6,6,6,6,6,6,7,6,7,6,6,6,6,5,6,5,6,5,5,5,3,3,3,3,4,4,4,4,4,4,4,4,4,3,3,3,3,4,3,2,3,3,3,2,2,2,2,1,1,0,1,2,2,2,3,4,5,5,5,5,5,6,6,6,7,6,6,7,7,6,7,7,6,7,7,7,6,6,7,6,6,7,6,7,7,7,6,6,7,6,5,7,7,7,7,8,8,8,8,8,8,8,8,8,8,8,8,8,8,8,8,7,7,7,7,8,8,7,7,8,7,8,7,7,7,7,7,6,6,6,5,6,5,6,6,6,7,7,7,7,7,7,7,6,7,6,6,6,6,7,7,6,6,7,7,7,8,7,8,7,8,9,9,8,9,7,8,7,7,7,6,7,7,7,8,6,6,7,6,6,6,6,6,7,7,8,10,13,15,18,19,19,18,20,17,16,15,13,10,8,7,6,6,6,6,5,6,7,7,7,8,8,9,9,9,8,8,7,8,7,7,6,6,5,6,5,5,5,5,5,5,5,5,6,5,5,7,6,6,7,6,6,7,7,7,8,8,9,8,9,8,8,8,7,8,9,8,9,8,9,9,10,11,11,13,13,14,15,14,14,14,15,16,17,19,21,22,23,24,25,26,27,27,27,28,28,28,28,28,28,27,28,28,28,27,28,29,28,28,28,28,28,27,27,27,28,26,26,24,24,21,20,18,15,13,11,10,8,9,10,10,11,10,11,12,13,14,15,15,15,15],[7,6,6,6,6,6,6,6,5,7,5,7,7,7,8,8,8,7,7,6,5,6,5,5,5,5,5,6,4,4,4,4,4,5,6,7,7,6,7,7,7,7,7,8,7,8,8,9,9,9,9,9,10,9,8,7,8,9,8,9,9,9,10,10,9,8,8,9,8,8,7,8,8,7,7,7,7,7,7,7,7,7,7,7,8,7,8,7,8,7,7,7,8,7,7,7,7,7,6,6,5,5,5,5,4,4,4,3,3,3,3,4,5,5,6,4,4,4,3,3,3,4,4,4,4,4,4,4,4,5,6,5,5,4,5,5,5,6,6,6,6,5,6,6,5,6,6,6,6,6,6,6,7,6,6,6,6,6,6,5,5,3,4,2,2,2,3,4,4,4,3,3,4,3,3,4,4,4,5,5,5,4,4,3,3,3,3,2,2,2,2,1,0,1,2,2,2,3,3,4,5,5,5,6,7,6,6,7,7,6,7,7,6,6,7,7,6,6,6,6,6,6,6,6,5,5,6,5,5,5,5,5,4,6,5,6,6,6,7,8,8,7,7,7,7,7,7,7,7,6,7,7,7,7,6,7,7,7,6,7,6,6,7,7,6,6,6,7,6,6,5,5,5,5,6,5,7,7,8,7,7,8,9,8,7,7,6,6,5,6,6,7,7,6,7,6,7,7,7,7,7,8,9,9,9,8,9,7,8,8,8,8,7,8,8,8,9,8,8,8,7,6,7,6,7,6,8,8,11,13,15,18,20,20,17,19,16,15,14,12,10,9,7,6,6,6,6,6,7,8,7,8,9,9,11,10,10,10,9,8,9,7,8,7,6,5,5,5,6,5,5,6,6,6,6,6,7,8,8,8,8,8,7,7,9,8,8,9,9,10,9,9,8,9,9,8,9,10,10,10,10,11,11,12,13,12,14,14,15,16,16,16,16,16,18,18,20,22,23,24,25,25,26,27,27,28,28,28,28,28,28,28,27,28,28,28,27,28,28,28,28,28,28,28,28,28,27,28,26,27,26,24,24,21,19,17,14,13,12,11,10,11,11,11,12,13,13,13,15,16,17,15,15],[8,7,6,7,6,7,6,7,6,6,7,7,7,7,8,8,8,8,7,7,6,7,6,6,5,5,5,5,5,5,4,5,5,6,6,7,7,6,7,7,7,8,8,8,8,9,8,9,9,9,9,9,9,10,8,8,9,8,8,9,9,9,10,10,9,8,9,9,9,9,8,8,9,7,8,8,8,7,8,8,8,7,8,8,7,7,8,8,8,8,7,7,7,7,7,7,7,6,6,6,5,5,5,5,5,4,5,5,4,4,4,5,5,5,5,4,4,4,3,3,3,3,3,4,3,4,4,3,4,4,5,4,5,4,5,5,5,4,5,5,4,5,6,5,4,5,6,5,5,6,6,5,6,6,5,5,6,5,5,4,4,3,3,2,2,2,3,3,4,3,3,3,3,3,3,4,3,4,4,5,5,4,4,3,3,3,3,2,2,2,2,1,1,0,1,1,2,3,3,3,4,5,4,5,5,6,6,6,6,5,7,6,6,5,6,6,6,5,5,5,6,5,5,5,5,4,5,5,4,4,4,4,4,5,4,5,6,5,6,7,7,6,6,6,6,6,6,6,6,5,6,6,6,6,5,6,6,5,6,6,6,5,6,7,6,6,5,6,5,5,4,4,4,5,5,5,6,7,7,7,8,7,7,7,7,6,6,5,5,5,5,5,6,6,6,6,6,6,6,7,7,8,8,9,8,8,7,7,7,7,7,7,7,7,8,8,8,8,7,8,7,7,7,7,7,7,8,9,10,12,14,17,19,19,17,19,17,15,15,12,9,8,7,6,6,6,6,6,7,8,8,8,9,8,9,9,9,9,9,9,8,7,8,6,6,5,5,5,5,5,4,5,5,5,5,6,6,5,6,7,7,6,7,7,8,7,8,9,9,9,9,8,8,8,9,7,8,10,9,9,10,11,10,11,12,12,12,15,14,16,15,15,15,16,16,19,20,21,22,23,25,26,26,27,27,28,27,27,27,27,27,27,26,27,27,27,25,27,27,27,26,26,27,27,27,27,27,27,26,26,24,24,22,21,18,17,15,12,11,9,10,11,10,11,11,12,12,14,15,16,16,15,15],[7,5,5,6,6,6,6,6,7,6,7,7,7,8,8,8,8,7,7,7,6,6,6,5,5,4,5,5,5,5,4,5,5,5,6,7,7,7,7,7,7,8,7,8,7,7,8,8,8,8,8,9,9,9,8,7,8,8,7,9,9,8,10,10,9,9,8,8,8,8,8,8,7,7,7,7,7,7,7,6,7,6,6,6,7,5,6,6,6,7,7,6,6,6,6,6,6,5,5,5,4,4,5,5,4,4,4,5,4,4,4,4,4,4,4,3,4,3,3,3,3,3,3,3,3,4,3,3,4,4,4,4,4,4,4,4,4,3,3,4,3,3,4,4,3,4,4,5,4,5,4,5,5,5,4,4,4,4,4,3,2,2,2,1,1,1,2,3,4,4,3,2,2,2,2,3,3,2,3,3,4,3,4,2,3,3,3,2,2,2,2,2,2,1,0,1,1,2,2,3,3,3,3,4,4,4,4,5,5,4,5,5,4,5,5,5,5,4,4,5,4,4,4,4,4,3,4,4,4,3,4,4,4,4,3,4,4,5,5,6,6,5,5,5,5,5,5,5,5,5,5,6,6,5,5,5,5,5,5,5,5,4,5,5,5,4,4,4,4,4,3,3,3,3,4,4,5,5,6,5,5,6,6,6,5,5,4,4,4,4,3,4,5,5,4,4,4,4,4,5,5,6,7,7,7,6,5,5,5,5,5,5,5,5,6,6,6,6,6,5,5,5,5,5,6,6,7,8,10,12,14,18,20,20,19,21,20,16,15,13,10,8,7,6,5,5,5,4,5,5,6,6,6,7,7,8,8,7,7,6,7,5,6,5,5,4,4,3,4,3,3,4,4,4,3,4,4,4,4,5,5,5,5,5,6,6,6,7,7,8,7,7,7,7,7,6,7,8,8,8,9,10,10,11,13,13,13,15,15,16,17,16,16,17,18,18,22,23,24,24,26,26,27,28,28,28,27,28,28,28,28,28,27,28,28,28,27,28,28,27,27,27,28,27,28,27,27,28,26,27,25,25,24,22,19,17,14,12,10,9,9,9,10,9,10,11,12,11,14,15,14,13,14],[5,4,4,4,4,4,4,4,4,4,5,5,5,6,6,6,5,5,5,4,4,4,4,3,3,3,3,3,3,3,3,3,3,3,4,5,4,4,4,4,4,4,4,5,4,5,5,5,5,5,5,5,6,5,5,5,5,5,5,5,5,6,6,6,6,6,6,5,5,5,5,5,5,5,5,4,5,5,4,4,4,4,4,4,4,4,4,4,4,4,4,4,4,4,3,4,3,3,3,3,3,2,3,3,2,2,3,3,2,2,2,3,2,2,2,2,2,2,1,1,1,2,2,2,2,2,2,2,2,2,2,2,2,2,2,2,2,2,2,2,2,2,2,2,2,2,2,2,2,2,2,2,2,3,2,2,2,2,2,2,1,1,1,1,1,1,1,2,2,2,2,2,1,1,1,1,2,1,2,2,2,2,2,2,2,2,1,1,1,1,1,1,1,1,1,0,1,1,1,1,2,2,2,2,3,3,3,3,3,3,3,3,3,3,3,3,3,2,2,3,2,2,2,2,2,2,2,2,2,2,3,3,2,3,2,3,3,3,3,4,4,4,4,4,4,3,3,4,3,3,3,4,3,3,3,3,3,3,3,3,3,3,3,3,3,3,3,3,3,2,2,2,2,2,2,3,3,3,4,4,4,4,4,4,3,3,3,3,3,2,2,3,3,3,3,3,3,3,3,3,4,4,5,5,5,4,4,4,4,3,3,3,3,3,4,4,4,4,4,4,4,3,4,4,4,4,5,6,8,11,14,16,19,20,18,20,18,16,14,12,8,6,5,4,3,3,3,3,3,4,4,4,4,4,4,5,5,4,4,4,4,4,4,3,3,2,2,2,3,3,2,2,3,2,2,3,3,3,3,3,3,3,3,4,4,4,4,5,5,5,5,5,5,5,5,5,5,6,6,6,6,7,9,9,10,10,12,14,14,15,15,15,16,16,17,19,21,22,24,24,26,27,27,28,28,29,29,29,29,29,28,29,27,29,29,29,27,29,29,28,28,28,29,28,29,28,28,28,27,28,26,25,22,21,18,15,12,10,8,8,6,7,6,8,7,7,8,9,11,12,12,12,11],[4,4,4,4,4,4,4,5,4,5,5,5,5,6,6,6,6,6,5,5,4,4,4,3,3,3,4,3,3,3,3,3,3,4,4,5,5,4,4,5,4,4,4,5,4,5,5,5,5,5,5,5,6,5,5,5,5,5,5,5,6,6,6,6,7,5,6,6,5,6,5,5,5,5,5,5,5,5,4,5,4,4,4,5,4,4,4,4,4,4,4,4,4,4,3,4,3,3,3,3,3,3,3,3,3,3,3,3,3,3,3,3,3,3,3,3,2,2,2,1,1,2,2,2,2,2,2,2,2,2,2,2,2,2,2,2,2,2,2,2,2,2,2,2,2,2,2,2,2,3,2,2,2,3,2,2,2,2,2,2,1,1,1,1,1,2,2,3,3,3,3,2,2,2,1,2,2,1,2,2,2,2,2,1,2,2,2,1,2,2,2,2,2,2,1,1,0,1,1,1,2,2,2,2,3,3,3,3,3,3,3,3,3,3,3,3,3,2,2,3,3,2,2,3,3,2,3,3,3,3,3,3,3,3,3,3,3,3,4,4,4,4,4,4,4,4,4,4,4,3,4,4,4,4,3,3,4,4,3,3,4,3,3,4,4,4,3,3,3,3,3,3,3,3,3,3,3,4,4,4,4,4,4,4,4,4,3,3,3,3,3,3,3,3,3,3,4,4,4,4,4,4,5,5,5,5,5,4,4,4,4,4,4,4,4,4,4,4,4,4,4,4,4,4,4,5,6,7,8,10,12,15,18,19,18,18,18,15,14,12,8,7,5,4,4,3,3,3,4,4,4,4,5,5,5,6,5,5,5,5,5,4,4,4,3,3,3,2,3,3,2,3,3,3,3,3,3,3,3,3,3,3,4,4,4,4,4,5,5,5,5,5,5,5,5,5,5,6,5,5,7,7,8,9,10,10,10,13,14,15,14,15,15,16,16,18,20,21,23,23,25,26,26,28,27,28,28,28,27,27,27,26,26,27,27,27,26,27,27,27,26,26,28,27,27,26,27,27,25,26,25,24,22,20,18,15,12,9,8,7,6,7,7,8,8,8,9,10,11,13,12,12,11],[4,3,3,3,3,3,3,3,3,3,4,4,4,5,5,5,4,4,3,3,3,3,3,2,3,2,3,3,2,2,2,2,2,3,3,3,3,3,3,3,3,3,3,3,3,3,4,4,4,4,4,4,5,4,4,4,4,4,4,4,4,5,5,5,5,4,4,4,4,4,4,4,4,4,3,3,4,3,3,3,3,3,3,3,3,3,3,3,3,3,3,3,3,3,3,3,2,2,2,2,2,2,2,2,2,2,2,2,2,2,2,2,2,2,2,1,1,1,1,1,1,1,1,1,1,1,1,1,1,1,1,1,2,1,1,1,1,1,1,1,1,1,1,1,1,1,1,1,1,2,1,2,2,2,1,1,1,1,1,1,1,1,1,1,1,2,2,2,3,2,2,2,1,1,1,1,1,1,1,1,2,1,1,1,1,1,1,1,1,1,1,2,1,1,1,1,1,0,1,1,1,1,1,1,2,2,2,2,2,2,2,2,2,2,2,2,2,2,1,2,2,1,1,2,1,1,2,2,2,2,2,2,2,2,2,2,2,2,3,3,3,3,3,3,3,2,2,3,2,2,2,3,2,2,2,2,2,2,2,2,2,2,2,2,2,2,2,2,2,2,2,2,2,2,2,2,2,3,3,3,3,3,3,3,3,3,2,2,2,2,2,2,2,2,2,2,2,2,3,3,3,4,4,4,4,4,3,3,3,3,3,2,2,2,3,3,3,3,3,3,3,2,3,3,3,4,4,5,7,8,11,14,17,18,19,18,19,15,14,11,8,6,4,3,3,2,2,2,3,3,3,3,3,3,4,4,4,4,3,3,3,3,3,2,2,2,2,2,2,2,2,2,2,2,2,2,2,2,2,2,2,2,2,3,3,3,3,3,4,4,4,4,5,5,4,4,5,5,5,5,6,6,7,8,10,9,10,12,12,14,14,13,15,15,16,18,21,22,25,25,26,26,27,28,28,27,28,28,27,28,27,27,27,28,28,28,28,28,28,28,27,28,28,28,29,28,27,28,27,27,26,25,23,22,17,14,11,8,7,7,5,6,5,7,6,6,7,10,9,11,11,12,10],[4,3,3,3,3,3,3,4,4,4,4,4,5,5,5,5,5,4,4,4,3,3,3,3,3,3,3,3,3,3,2,2,3,3,4,4,4,3,4,4,4,3,4,4,4,4,4,4,4,4,4,5,5,5,4,4,4,4,4,5,5,5,6,5,5,5,5,5,5,5,5,4,5,4,4,4,4,4,4,4,4,3,3,4,3,3,4,4,4,4,3,3,3,3,3,3,3,2,3,3,2,2,2,2,2,2,2,2,2,2,2,2,2,2,2,2,2,1,1,1,1,1,1,2,2,1,1,1,1,1,2,2,2,2,2,2,2,1,1,2,1,1,1,1,1,1,2,2,1,2,1,2,2,2,1,1,1,1,1,1,1,1,1,1,1,2,2,3,3,3,2,2,1,2,1,1,1,1,2,2,2,1,1,1,1,2,1,1,2,2,1,2,2,2,1,1,1,1,0,1,1,1,1,1,2,2,2,2,2,2,2,2,1,2,2,2,2,2,1,2,2,1,1,2,2,1,2,2,2,2,2,2,2,2,2,2,2,2,3,3,3,3,3,3,3,2,3,3,3,2,3,3,2,2,2,2,2,2,2,2,2,2,2,2,2,2,2,2,2,2,2,2,2,2,3,3,3,3,3,3,3,4,3,3,3,3,3,2,2,2,2,2,2,2,2,2,3,3,3,3,3,4,4,5,4,4,4,3,3,3,3,3,3,3,3,3,3,3,3,3,3,3,3,3,3,4,5,6,8,8,11,14,17,18,18,18,18,16,14,11,8,6,4,3,3,3,3,3,3,3,3,3,4,4,4,4,4,4,4,4,3,3,3,3,3,2,2,2,2,2,2,2,2,2,2,2,2,2,2,2,2,2,3,3,3,3,3,3,4,4,4,4,4,5,4,5,5,5,6,5,7,7,7,8,11,9,10,13,14,15,14,14,16,16,17,19,22,22,25,24,25,26,27,28,27,27,28,27,27,27,26,27,26,26,27,27,26,27,27,26,26,26,26,26,27,26,26,27,25,26,25,23,22,19,17,14,11,8,7,7,5,7,6,6,7,6,8,8,10,11,11,10,10],[3,3,3,3,3,3,3,3,3,4,4,4,4,4,5,4,5,4,4,4,3,3,3,2,3,2,3,3,3,2,2,2,3,2,3,3,3,3,3,3,3,3,3,3,3,3,4,4,4,4,4,4,4,4,3,3,4,4,4,4,4,4,5,5,5,4,4,5,4,4,4,4,4,3,3,4,4,3,3,3,3,3,3,3,3,3,3,3,3,3,3,3,3,3,3,2,2,2,2,2,2,2,2,2,2,2,2,2,2,2,2,2,2,2,2,2,1,1,1,1,1,1,1,1,1,1,1,1,1,1,1,1,2,2,2,2,1,1,1,1,1,1,1,1,1,1,1,1,1,1,1,1,1,1,1,1,1,1,1,1,1,1,1,1,1,2,2,3,3,3,2,2,1,1,1,1,1,1,1,1,2,1,1,1,1,1,1,1,2,2,2,2,2,2,2,1,1,1,1,0,1,1,1,1,1,2,2,2,1,1,2,1,1,1,2,1,1,1,1,1,1,1,1,1,1,1,1,1,1,1,2,2,2,2,2,2,2,2,2,2,2,2,2,2,2,2,2,2,2,2,2,2,2,2,2,2,2,2,1,2,2,2,2,2,2,2,2,2,1,2,2,2,2,2,2,2,2,3,3,3,3,3,3,3,3,3,2,2,2,2,2,2,2,2,2,2,2,2,2,3,3,3,4,4,3,3,3,3,3,2,2,2,2,2,2,2,3,3,2,2,2,2,3,3,3,4,4,5,6,7,10,12,16,16,16,16,16,13,12,9,7,5,4,3,3,2,2,2,2,2,3,3,3,3,3,3,4,3,3,3,3,3,3,2,2,2,2,2,2,2,2,2,2,2,2,2,2,2,2,2,2,2,2,2,2,2,3,3,3,4,4,4,4,4,4,4,4,4,5,5,5,6,7,8,9,8,10,12,13,15,15,15,17,17,17,21,22,23,25,25,26,28,27,28,27,28,28,28,28,28,27,28,26,27,28,28,26,27,28,27,27,26,28,26,28,26,27,27,26,27,25,24,21,20,16,14,10,7,6,6,5,5,5,5,6,5,7,8,8,10,9,10,9],[4,4,3,4,4,4,4,4,4,5,5,5,5,6,6,6,5,5,5,5,4,4,3,3,3,3,3,3,3,3,3,3,3,3,4,4,4,4,4,4,4,4,4,4,4,4,4,4,4,4,5,5,5,5,4,5,5,5,5,5,5,5,6,6,6,5,5,6,5,5,5,5,5,5,5,5,4,4,4,4,4,3,4,4,4,4,4,4,4,4,4,3,4,3,3,3,3,3,3,3,2,2,3,3,2,3,3,3,3,3,2,3,2,2,2,2,2,2,1,1,1,1,2,2,2,2,2,1,2,2,2,2,2,2,2,2,2,1,2,2,1,1,1,1,1,1,2,2,1,2,1,2,2,2,1,1,1,1,1,1,1,1,1,1,2,2,3,3,3,3,3,2,2,1,2,1,1,1,2,2,2,2,2,1,2,2,2,2,2,2,2,3,2,2,2,2,1,1,1,1,0,1,1,1,1,1,2,2,1,1,2,2,1,1,2,2,2,2,1,1,1,1,1,1,1,1,1,2,2,2,2,2,2,2,2,2,2,2,3,3,3,2,3,3,3,2,3,3,2,2,3,3,2,2,2,2,2,2,2,2,2,2,2,2,2,2,2,2,1,2,1,2,2,2,3,3,3,3,3,3,3,4,4,3,3,3,3,3,2,2,2,2,2,2,2,2,2,3,3,3,4,4,5,5,5,4,4,3,3,3,2,3,2,2,2,3,3,3,3,3,3,3,3,4,4,4,5,6,7,8,10,13,16,16,17,16,17,15,13,10,9,6,5,4,3,3,3,3,3,3,3,3,3,4,4,4,4,4,4,3,3,3,3,3,3,3,3,2,3,2,2,2,2,2,2,2,2,2,2,2,2,2,2,2,2,2,3,3,4,4,4,4,4,4,4,4,5,6,5,6,7,7,8,9,11,10,11,13,14,16,16,15,16,17,17,18,22,22,24,24,25,26,26,27,26,27,28,27,27,27,26,26,26,27,27,27,27,26,27,27,26,26,26,26,27,26,26,27,25,26,25,23,22,19,17,14,11,8,7,6,5,5,5,5,6,5,7,9,8,10,10,10,10],[4,4,3,4,4,4,5,5,5,5,5,6,6,6,7,6,6,6,6,5,5,4,4,4,4,3,4,4,3,4,3,3,4,4,4,5,5,4,4,4,4,4,4,5,4,4,5,5,5,5,5,5,5,5,5,5,5,5,5,6,6,6,7,7,6,6,6,6,6,6,6,5,5,5,5,5,5,4,4,4,4,4,4,4,4,4,4,4,4,4,4,3,4,3,3,3,3,3,3,3,3,3,3,3,3,3,4,3,3,3,3,3,3,3,3,2,2,2,2,2,1,1,2,2,2,2,2,2,2,2,2,2,3,2,3,2,2,2,2,2,2,2,2,2,2,2,2,2,2,2,2,2,2,2,2,1,1,1,1,1,1,1,2,2,2,2,3,3,3,3,3,2,2,2,2,2,1,1,2,2,2,2,2,2,2,2,2,2,2,3,3,3,3,3,2,2,2,1,1,1,1,0,1,1,1,2,2,2,2,1,2,2,1,2,2,2,2,2,2,2,2,1,1,2,2,2,2,2,2,2,2,2,2,2,2,2,2,3,3,3,3,3,3,3,3,3,3,3,3,3,3,3,3,3,2,2,2,2,2,2,2,2,2,2,2,2,2,2,2,2,2,2,2,2,3,3,3,3,3,3,4,4,4,4,3,3,3,3,3,2,2,2,2,2,2,2,2,3,3,3,4,4,5,5,4,4,4,3,3,3,3,2,2,2,3,3,3,3,3,3,3,3,3,4,4,5,5,6,7,8,10,12,15,16,15,16,15,13,12,9,7,6,5,4,4,3,3,3,3,3,3,3,3,3,4,4,4,4,3,3,3,3,3,3,3,3,3,2,2,2,2,2,2,2,2,2,2,2,2,2,2,2,2,2,2,3,3,3,4,4,4,4,4,4,3,4,5,5,5,5,7,7,8,9,11,10,12,14,14,16,16,16,17,17,18,19,21,23,24,23,25,25,26,27,27,27,27,26,27,27,26,26,24,26,26,27,25,26,27,26,25,24,27,25,26,25,25,26,24,25,25,23,20,18,16,14,11,8,7,5,5,5,4,5,5,5,7,9,9,10,10,10,10],[5,4,4,5,5,5,5,6,6,6,7,7,7,8,9,8,7,7,7,6,6,5,5,4,4,4,4,4,4,4,4,4,4,5,5,7,6,5,5,6,5,5,5,6,5,5,6,6,6,5,6,6,6,6,5,5,6,6,6,7,7,7,8,8,8,8,8,8,7,7,7,6,6,6,6,6,5,6,5,5,5,5,4,5,4,4,5,4,4,4,4,4,4,4,4,4,4,3,4,4,4,4,4,4,4,4,4,4,4,4,4,4,4,4,3,3,3,3,3,2,2,2,2,2,2,2,2,2,2,2,3,3,3,3,3,3,2,2,2,2,2,2,2,2,2,2,2,2,2,2,2,2,3,3,2,2,2,1,1,2,2,2,2,3,3,3,4,4,4,4,3,3,3,2,2,2,2,2,2,2,3,3,3,3,3,3,3,3,3,3,4,4,3,3,3,3,2,2,2,1,1,1,0,1,1,1,2,2,1,2,2,2,1,2,2,2,2,2,2,2,2,1,2,2,2,2,2,2,2,2,3,3,3,3,3,3,3,3,4,4,4,3,3,4,3,3,3,3,3,3,3,3,3,3,2,3,3,3,2,2,3,2,2,3,3,3,3,2,2,2,2,3,3,3,3,4,4,4,4,4,4,4,4,4,4,4,3,3,3,3,2,2,2,2,2,3,3,3,4,4,4,5,6,6,5,5,4,4,4,3,3,3,3,2,3,3,3,3,3,3,3,3,4,4,4,5,6,7,8,9,12,14,16,17,18,17,16,15,13,10,9,7,6,4,4,4,4,4,3,3,3,4,3,4,4,5,5,4,4,4,4,3,4,3,3,4,3,3,3,3,2,2,2,2,2,2,2,2,2,2,2,2,2,2,2,3,3,4,4,5,5,5,5,5,4,6,6,6,7,8,8,8,9,10,12,10,11,14,14,17,18,18,19,17,20,22,25,25,25,26,27,27,28,28,28,28,28,28,28,28,27,28,26,28,28,28,27,28,27,26,27,26,27,27,27,27,27,27,25,26,26,24,23,20,17,15,11,8,7,8,5,6,6,6,5,6,8,11,11,12,12,12,13],[4,4,3,4,4,4,4,4,4,5,5,5,6,6,6,6,6,5,5,5,4,4,4,3,4,3,4,4,4,3,3,3,4,4,4,4,4,4,4,4,4,4,4,4,4,4,4,4,4,4,5,5,5,5,4,4,5,4,5,5,5,6,6,6,6,5,5,6,5,5,5,5,5,5,5,5,4,4,4,4,4,4,4,4,4,3,4,4,4,4,4,3,4,3,3,3,3,3,3,3,3,3,3,3,3,3,3,3,3,3,3,3,3,3,3,2,2,2,2,2,2,2,2,2,2,2,2,2,2,2,2,2,2,2,2,2,2,2,2,2,2,2,2,2,2,2,2,2,2,2,2,2,2,2,1,1,1,1,1,1,1,1,2,2,2,2,3,3,3,3,3,3,2,2,2,2,2,2,2,2,2,2,2,2,2,2,2,2,2,3,3,3,3,3,2,2,2,2,2,1,1,1,1,0,1,1,1,1,1,1,1,1,1,2,2,2,2,2,1,2,2,1,1,2,2,1,2,2,2,2,2,2,2,2,2,2,2,2,2,3,3,2,2,3,2,2,2,2,2,2,3,2,2,2,2,2,2,2,2,2,2,2,2,2,2,2,2,1,1,1,1,2,2,2,2,2,3,3,3,3,3,3,3,3,3,3,2,2,2,2,1,1,1,1,1,2,2,2,2,3,3,3,4,4,4,3,3,2,2,2,2,2,2,2,2,2,2,2,2,2,2,2,3,3,3,4,5,5,6,8,10,13,16,16,16,17,15,13,11,9,7,6,4,3,3,3,3,2,2,2,2,2,3,3,3,3,3,3,3,3,3,2,2,2,2,2,2,2,2,2,2,2,2,2,1,1,2,1,1,1,2,1,1,2,2,2,2,3,3,4,4,4,4,4,5,6,5,5,5,6,6,7,8,9,10,10,12,15,15,18,18,16,19,20,19,21,23,23,24,25,25,26,27,28,28,28,28,28,28,28,28,28,26,27,28,28,26,27,27,26,26,25,27,26,26,26,26,26,25,26,24,23,21,18,16,14,10,8,7,6,4,4,4,6,5,5,6,9,9,11,9,10,10],[4,4,4,4,4,5,5,5,5,5,5,6,6,7,7,7,6,6,5,5,5,4,4,4,4,4,4,4,4,4,3,3,4,4,4,5,4,4,4,5,4,4,4,4,4,4,4,4,4,4,5,5,5,5,4,4,5,5,5,5,5,6,7,7,7,6,6,6,6,5,5,5,5,5,5,5,5,4,4,4,4,4,4,4,4,4,4,4,4,4,4,3,4,3,3,3,3,3,3,3,3,3,3,3,3,3,3,3,3,4,3,3,3,3,3,3,3,2,2,2,2,2,2,2,2,2,2,2,2,2,3,2,2,3,3,2,2,2,2,2,2,2,2,2,2,2,2,2,2,2,2,2,2,2,2,2,1,1,1,1,2,2,2,2,2,3,3,4,4,3,3,3,2,2,2,2,2,2,2,2,2,2,2,2,2,3,2,2,3,3,3,3,3,3,3,2,2,2,2,2,1,1,1,1,0,1,1,1,1,1,1,1,1,2,2,2,2,2,2,2,2,2,1,2,2,2,2,2,2,2,2,2,2,2,2,2,2,2,3,3,3,2,2,3,2,2,3,3,2,3,3,3,3,2,2,2,2,2,2,2,2,2,1,2,2,2,1,1,1,1,1,2,2,2,2,2,3,3,3,2,3,3,3,3,3,2,2,2,2,2,1,1,1,1,1,2,2,2,2,2,3,3,4,4,4,3,3,3,2,2,2,2,2,1,2,2,2,2,2,2,2,2,3,3,3,4,5,5,6,8,10,12,15,16,16,17,15,12,11,8,6,5,4,3,3,2,2,2,2,2,2,2,2,3,3,3,3,3,3,3,3,2,2,2,2,2,2,2,2,2,2,2,2,2,1,1,1,1,1,1,1,1,1,2,2,2,2,3,3,4,4,4,4,4,4,4,5,6,5,6,7,7,9,10,11,11,13,16,16,19,19,19,20,20,21,23,25,25,26,27,27,28,28,29,29,28,28,29,29,29,28,28,27,28,28,28,27,28,28,27,27,26,28,27,27,27,27,28,26,27,25,23,22,20,16,14,10,8,6,6,5,5,4,5,6,5,7,9,8,12,10,10,8],[4,4,4,4,4,4,5,5,5,6,6,6,7,7,8,7,7,6,6,6,5,4,4,4,4,3,4,4,4,4,3,3,4,4,5,5,5,5,4,5,5,4,4,5,4,4,4,5,5,5,5,5,5,5,5,5,5,5,5,6,6,6,7,7,7,6,7,7,6,6,6,6,5,5,5,5,5,5,4,4,4,4,4,4,4,4,4,4,4,4,4,4,4,4,4,4,3,3,3,4,3,3,4,4,3,4,4,4,4,4,4,4,4,4,4,4,3,3,3,3,3,2,2,3,3,3,3,3,3,3,3,3,3,3,3,3,3,2,2,3,3,2,2,3,3,2,3,3,3,3,2,2,2,2,2,2,2,1,2,2,2,2,2,3,3,3,3,4,4,4,3,3,2,2,2,2,2,2,2,2,3,3,3,3,3,3,3,3,3,3,3,4,4,4,3,3,3,2,2,2,2,1,1,1,1,0,1,1,1,1,1,1,2,2,2,2,2,2,2,2,2,2,2,2,2,2,2,2,2,2,2,2,3,2,2,2,2,2,3,3,3,3,3,3,3,2,3,3,3,3,3,3,3,2,2,2,2,2,2,2,2,2,2,2,2,2,2,2,1,2,2,2,2,2,3,3,3,3,3,3,3,4,4,4,3,3,3,3,2,2,2,2,2,2,2,2,2,2,3,3,4,4,5,5,4,4,4,3,3,3,2,2,2,2,2,3,2,3,3,3,3,3,3,3,4,4,5,6,7,8,10,12,15,16,16,16,16,14,11,9,7,6,5,4,3,3,3,2,3,2,3,3,3,3,3,4,4,3,3,3,3,3,3,3,3,3,3,2,2,2,2,2,2,2,2,2,2,1,1,2,2,1,2,2,2,2,3,3,3,5,5,5,5,5,4,5,6,6,6,6,7,7,8,10,12,12,14,16,16,18,18,18,20,20,21,21,23,24,25,25,27,26,27,28,28,28,28,28,28,28,27,28,26,27,28,28,25,27,27,26,27,26,27,26,27,26,27,26,25,26,25,23,22,20,17,14,11,8,6,6,5,5,4,4,5,5,6,7,8,11,10,9,9],[5,4,5,5,5,5,6,6,7,7,7,7,8,9,9,8,8,7,7,7,6,6,5,5,5,5,5,5,5,5,5,5,5,6,6,6,6,7,5,6,6,6,6,7,6,6,6,7,6,7,7,7,7,6,6,6,6,7,7,7,7,8,9,8,9,8,8,8,7,7,7,7,7,7,6,6,6,6,5,5,6,5,5,5,5,4,5,5,5,5,5,4,5,5,5,5,4,4,5,5,4,4,5,5,5,5,5,5,5,5,5,5,5,5,5,5,5,4,4,4,3,3,3,3,4,4,4,4,4,4,4,4,4,4,5,4,4,4,4,3,4,3,3,4,3,3,3,3,3,3,3,2,2,2,2,2,2,2,2,3,3,3,3,3,4,4,5,5,5,5,4,4,3,3,3,3,3,3,3,3,4,4,4,4,4,4,4,4,4,4,4,5,5,5,4,4,3,3,3,3,2,2,2,1,1,1,0,1,1,1,1,1,2,2,2,2,2,2,2,2,2,2,2,2,2,2,2,2,3,3,3,3,3,3,3,2,3,3,3,3,3,3,3,3,3,3,3,3,3,3,4,3,3,3,2,2,2,2,2,2,2,2,2,2,2,2,2,2,2,2,2,3,3,3,4,3,4,4,4,4,4,4,4,4,4,4,4,3,3,2,2,2,2,2,2,2,2,3,3,4,4,5,5,6,5,5,4,4,4,3,3,3,2,2,3,3,3,3,3,3,3,4,4,4,5,5,6,7,8,9,11,12,16,16,16,17,16,13,12,10,8,7,6,5,4,4,4,3,3,3,3,3,3,4,4,4,4,4,4,4,4,3,4,4,4,3,4,3,3,3,3,3,3,3,2,2,2,2,2,2,2,2,2,2,2,2,3,4,4,4,4,4,4,5,4,4,6,5,6,6,8,8,9,10,12,12,13,15,16,18,18,18,18,19,19,20,23,24,24,24,26,25,26,28,27,27,27,27,27,27,27,27,25,26,27,27,25,26,26,26,26,25,26,25,25,25,25,25,23,24,23,22,22,18,16,14,11,9,7,6,5,5,5,5,5,6,7,7,9,11,11,8,8],[5,5,5,5,5,6,6,6,6,7,7,7,8,8,9,8,8,7,7,7,6,6,5,5,5,5,5,5,5,5,4,5,5,6,6,7,6,6,6,6,6,5,5,6,5,5,5,6,6,6,6,6,6,6,5,5,6,6,7,7,8,7,9,8,8,7,8,8,7,7,7,7,6,7,6,6,6,6,5,5,5,5,5,5,5,5,5,5,5,5,5,5,4,4,4,5,4,4,4,5,4,4,5,5,4,5,5,5,5,5,5,5,4,5,4,4,4,4,3,3,3,3,2,3,3,3,3,3,3,3,4,4,4,4,4,4,3,3,3,3,3,3,3,3,3,3,3,3,3,3,2,2,2,2,2,2,2,2,2,2,2,3,3,3,3,4,4,5,4,4,4,3,3,3,3,3,3,3,3,3,3,4,4,3,4,4,4,4,4,4,4,4,5,5,4,3,3,3,3,2,2,2,2,1,1,1,1,0,1,1,1,1,1,2,2,2,2,2,2,2,2,2,2,2,2,2,2,2,2,2,3,3,3,3,2,2,2,3,3,3,3,3,3,3,3,3,3,3,3,3,3,3,3,3,2,2,2,2,2,2,2,2,2,2,2,2,2,2,2,2,2,2,3,3,3,3,3,3,4,4,4,4,4,4,4,3,3,3,3,2,2,2,2,2,2,2,2,3,3,3,4,4,5,5,5,4,4,3,3,3,3,3,2,2,2,3,3,3,3,3,3,3,4,4,4,5,6,7,8,9,11,12,15,16,16,17,16,14,12,10,8,7,5,5,4,4,4,3,3,3,3,3,3,3,4,4,4,4,4,4,4,3,3,3,4,3,3,3,3,3,3,2,3,2,2,2,2,2,2,2,2,2,2,3,2,2,3,4,4,4,5,6,4,4,4,5,5,6,7,7,7,7,10,10,11,11,13,14,15,17,18,17,19,19,20,21,22,24,24,24,25,25,26,27,26,27,27,27,27,27,27,27,26,27,27,28,25,27,26,26,25,25,26,26,25,25,25,25,23,24,24,23,21,19,16,14,12,9,8,8,5,6,6,6,5,5,7,8,8,10,10,10,9],[5,4,4,4,5,5,5,5,5,5,6,6,6,7,7,7,6,6,6,5,5,5,4,4,4,4,4,4,4,4,4,4,4,4,5,5,5,5,5,5,5,5,4,5,5,4,5,5,5,5,5,5,5,5,5,5,5,5,5,6,6,6,7,7,7,6,6,6,6,6,6,6,5,5,5,5,5,5,5,5,5,4,4,4,4,4,4,4,5,4,4,4,4,4,4,4,4,3,3,4,3,3,4,4,4,4,4,4,4,4,4,4,3,3,3,3,3,3,3,2,2,2,2,2,2,2,2,2,2,2,3,3,3,3,3,3,2,2,2,2,2,2,2,2,2,2,2,2,2,2,2,2,2,2,1,2,1,1,1,2,2,2,2,2,3,3,3,4,4,3,3,3,2,2,2,2,2,2,2,3,3,3,3,2,3,3,3,3,3,3,3,4,3,3,3,3,2,2,2,2,2,1,1,1,1,1,1,1,0,1,1,1,1,1,1,1,2,2,1,1,2,1,1,1,2,1,2,2,2,2,2,2,2,2,2,2,2,2,2,3,3,2,2,3,2,2,2,2,2,2,2,2,2,2,2,2,2,2,1,2,2,2,1,2,2,2,2,2,1,2,2,2,2,3,3,3,3,3,3,3,3,3,4,4,3,3,3,3,2,2,2,2,2,2,2,2,2,2,3,3,3,4,4,4,4,4,3,3,3,3,2,2,2,2,2,2,2,3,3,3,3,3,3,3,4,4,5,6,7,8,10,12,16,16,16,16,15,13,11,9,7,5,5,4,4,3,3,3,3,3,3,3,3,3,3,4,4,3,3,3,3,3,3,3,3,3,3,2,3,3,2,2,2,2,2,2,2,2,2,2,2,2,2,2,2,2,2,3,3,4,4,4,4,4,4,5,5,5,6,6,7,7,8,9,10,10,12,15,15,18,19,18,19,20,20,20,23,24,25,26,27,27,27,29,28,29,29,29,29,29,28,28,27,28,29,29,27,28,28,26,28,25,28,27,27,28,27,28,26,27,25,23,22,20,16,14,11,8,7,6,4,6,6,5,5,5,6,9,8,11,10,9,10],[4,4,3,4,4,4,5,5,5,5,6,6,6,6,7,6,6,6,5,5,5,4,4,4,4,3,4,4,4,4,3,3,4,4,4,5,5,4,4,4,4,4,4,5,4,4,5,5,5,5,5,5,5,5,5,4,5,5,5,5,6,6,7,7,6,6,6,6,6,5,5,5,5,5,5,5,5,5,4,4,4,4,4,4,4,4,4,4,4,4,4,4,4,4,3,4,3,3,3,3,3,3,3,3,3,3,4,3,4,4,3,4,3,3,3,3,3,3,2,2,2,2,2,2,2,2,2,2,2,2,3,3,3,3,3,3,2,2,2,2,2,2,2,2,2,2,2,2,2,2,2,2,2,2,1,1,1,1,1,2,2,2,2,2,3,3,3,4,4,3,3,3,2,2,2,2,2,2,2,2,3,3,3,2,3,3,3,3,3,3,3,4,3,3,3,3,2,2,2,2,2,1,1,1,1,1,1,1,1,0,1,1,1,1,1,1,1,1,1,1,1,1,1,1,2,1,1,2,2,2,2,2,2,2,2,2,2,2,2,3,2,2,2,2,2,2,2,2,2,2,2,2,2,2,1,1,1,2,1,1,1,1,1,2,2,2,2,1,1,2,2,2,2,2,3,3,3,3,3,3,3,3,3,3,3,3,3,3,2,2,2,2,2,2,2,2,2,2,3,3,3,4,4,4,4,4,3,3,3,3,2,2,2,2,2,2,2,3,3,3,3,3,3,3,4,4,5,5,6,7,9,10,14,15,14,15,14,12,10,8,7,5,4,4,3,3,3,3,3,3,3,3,3,3,3,3,3,3,3,3,3,3,3,3,3,3,3,2,3,2,2,2,2,2,2,2,2,2,2,2,2,2,2,2,2,2,2,3,3,4,4,3,3,4,4,4,5,5,5,6,6,6,8,9,11,11,12,14,15,17,18,18,19,20,20,21,23,24,26,26,26,27,28,28,28,28,28,28,28,28,28,28,27,28,28,28,27,28,28,27,27,27,28,27,28,27,27,28,26,27,25,24,22,19,17,14,10,7,6,6,5,5,4,5,5,5,7,8,8,10,10,9,10],[5,4,4,5,5,6,6,6,6,6,7,7,7,8,8,8,8,7,7,6,6,6,5,5,4,4,4,5,4,5,4,5,5,6,6,6,6,6,6,5,6,5,5,6,6,5,6,6,6,6,6,6,6,6,6,6,6,6,6,7,7,7,8,8,8,7,7,8,7,7,6,6,6,6,6,6,6,6,5,5,6,5,5,5,5,5,4,5,5,5,5,4,4,4,4,5,4,4,5,5,4,4,5,5,4,4,5,5,5,5,5,5,4,4,4,4,4,3,3,3,3,2,2,3,3,3,3,3,3,3,3,3,4,4,4,3,3,3,3,3,3,3,3,3,2,2,2,2,2,2,2,2,2,2,1,2,2,1,2,2,2,3,3,3,3,3,4,5,4,4,4,3,3,3,3,3,3,3,3,3,4,3,4,3,4,4,3,4,4,4,4,5,4,5,4,3,3,3,3,2,2,2,2,2,2,1,1,1,1,1,0,1,1,1,1,1,2,2,1,1,2,2,1,2,2,2,2,2,2,2,2,3,3,3,2,2,3,3,3,3,3,3,3,3,3,3,3,3,3,3,3,3,2,2,2,2,2,2,2,2,2,2,2,2,2,2,2,2,2,2,2,3,3,3,3,3,4,4,4,4,4,4,4,4,4,4,3,3,3,3,2,2,2,2,2,2,3,3,3,3,4,4,5,5,5,4,4,3,3,3,3,3,3,3,3,3,3,3,4,3,4,4,4,4,5,6,6,7,8,9,10,11,14,15,15,15,15,13,11,10,8,7,5,5,4,4,4,3,4,3,4,3,4,4,4,4,4,4,4,4,4,3,4,3,4,4,4,3,3,3,3,3,3,3,2,2,3,2,2,2,3,2,2,3,3,2,3,4,4,4,4,4,4,4,5,5,5,5,7,7,7,8,9,10,11,11,12,13,14,16,17,17,18,18,19,19,21,23,24,23,25,25,25,27,26,26,26,26,26,26,26,26,25,26,27,27,25,27,26,25,25,25,26,25,25,25,25,26,24,25,23,23,20,18,16,13,11,8,7,7,6,6,5,6,6,5,7,8,8,10,9,10,10],[5,4,4,5,5,5,5,5,5,6,6,6,6,6,7,7,6,6,6,5,5,5,5,4,4,4,4,4,4,4,4,4,5,5,5,5,5,5,5,5,5,5,5,5,5,5,5,5,5,5,5,5,6,5,5,5,5,5,6,6,6,6,7,7,7,6,6,7,6,6,6,6,6,5,5,6,5,5,5,5,5,5,5,5,4,4,4,4,5,4,4,4,4,4,4,4,4,4,4,4,4,3,4,4,4,4,4,4,4,4,4,4,4,3,3,3,3,3,3,2,2,2,2,2,2,2,2,2,2,2,3,3,3,3,3,3,3,2,2,2,2,2,2,2,2,2,2,2,2,2,1,2,2,2,1,1,1,1,1,2,2,2,2,3,3,3,4,4,4,4,3,3,3,3,3,3,2,2,3,3,3,3,3,3,3,3,3,3,3,4,4,4,4,3,3,3,3,2,2,2,2,2,2,1,2,1,1,1,1,1,1,0,1,1,1,1,1,1,1,1,2,1,1,2,2,2,2,2,2,2,2,2,2,2,2,2,2,3,3,3,3,2,3,3,2,2,3,3,2,2,3,2,2,2,2,1,2,2,1,2,2,2,2,2,2,2,2,2,2,2,2,2,3,3,3,3,3,4,4,4,4,4,4,4,4,4,3,3,3,3,2,2,2,2,2,2,3,3,3,3,4,4,5,5,4,4,4,3,3,3,3,3,3,3,3,3,3,3,4,3,4,4,4,4,4,5,5,6,7,8,10,11,15,15,15,16,14,12,10,9,7,6,5,5,4,4,4,3,4,3,4,4,4,4,4,4,4,4,4,4,4,4,4,4,4,4,3,3,3,3,3,3,3,3,2,3,3,2,2,2,2,2,2,3,3,2,3,4,4,4,4,5,4,4,4,5,5,5,5,6,7,7,9,10,10,10,11,15,15,17,17,17,18,19,19,20,22,24,25,25,26,26,27,28,28,28,28,28,28,28,28,28,26,28,28,28,25,27,27,25,26,25,27,27,27,26,26,26,25,26,25,23,22,20,16,14,11,8,7,7,6,7,6,7,6,6,8,9,9,10,10,10,10],[4,4,4,4,4,5,5,5,5,5,6,6,6,6,7,6,6,5,5,5,5,5,4,4,4,4,4,4,4,4,3,3,4,4,4,5,5,4,4,5,4,4,4,5,4,4,5,5,4,4,5,5,5,5,5,4,5,5,5,5,6,6,7,6,6,6,6,6,6,6,5,5,5,5,5,5,5,5,5,5,4,4,4,4,4,4,4,4,4,4,4,4,4,4,3,3,3,3,3,3,3,3,3,3,3,3,4,4,3,4,3,3,3,3,3,3,2,2,2,2,2,2,2,2,2,2,2,2,2,2,2,2,2,3,3,2,2,2,2,2,2,2,2,2,2,2,2,2,1,1,1,1,1,1,1,1,1,1,1,1,2,2,2,2,3,3,3,4,4,3,3,3,3,2,2,2,2,2,2,2,3,2,3,2,2,3,3,3,3,3,3,4,3,3,3,2,2,2,2,1,1,1,1,1,1,1,1,1,1,1,1,1,0,1,1,1,1,1,1,1,1,1,1,1,1,1,1,2,2,2,2,2,2,2,2,2,2,2,2,3,2,2,2,2,2,2,2,2,2,2,2,2,2,2,1,1,1,1,1,1,2,1,1,2,2,2,2,2,1,2,2,2,2,3,3,3,3,3,4,3,3,4,4,4,3,3,3,3,2,2,2,2,2,2,2,2,2,3,3,3,3,4,5,5,4,4,3,3,3,3,2,2,2,2,2,3,3,3,3,3,3,3,4,4,4,5,5,6,7,8,10,11,14,15,14,15,14,12,10,8,7,6,5,4,4,3,3,3,3,3,3,3,3,3,4,4,4,4,3,3,3,3,3,3,3,3,3,3,3,3,2,2,2,2,2,2,2,2,2,2,2,2,2,2,2,2,3,3,3,3,4,4,4,4,4,4,4,5,5,6,7,6,8,8,11,11,12,15,15,17,19,17,18,20,19,21,25,25,26,26,28,27,28,29,28,28,29,29,29,29,28,28,28,28,28,28,27,28,28,27,27,27,28,27,28,27,27,28,26,26,25,24,23,20,16,14,10,8,7,7,5,6,5,6,6,5,7,8,8,10,10,10,9],[5,4,4,4,5,5,5,5,5,6,6,6,6,7,7,7,6,6,6,6,5,5,4,4,4,4,4,4,4,4,4,4,4,4,5,5,5,5,5,5,5,4,5,5,5,4,5,5,5,5,5,6,6,5,5,5,6,5,6,6,6,7,7,7,7,6,6,7,7,6,6,6,6,5,5,5,5,5,5,5,5,4,4,5,4,4,4,4,4,4,4,4,4,4,4,4,4,3,4,4,3,3,4,4,3,4,4,4,4,4,4,4,3,4,3,3,3,3,3,2,2,2,2,2,2,2,2,2,2,3,3,3,3,3,3,3,2,2,2,2,2,2,2,2,2,2,2,2,2,2,2,1,2,2,1,1,1,1,1,2,2,2,2,2,3,3,4,4,4,4,3,3,3,2,3,2,2,2,3,3,3,3,3,2,3,3,3,3,3,4,3,4,4,4,3,3,3,2,2,2,2,1,1,1,1,1,1,1,1,1,1,1,1,0,1,1,1,1,1,1,1,1,1,1,2,1,2,2,2,2,2,2,2,2,2,2,2,3,3,3,3,2,2,3,2,2,2,3,2,2,2,2,2,2,2,1,2,2,1,1,2,2,2,2,2,2,2,2,2,2,2,2,3,3,3,3,4,4,4,4,4,4,4,4,4,4,3,3,3,2,2,2,2,2,2,2,3,3,3,3,4,4,5,5,5,4,4,4,3,3,3,3,3,2,3,3,3,3,3,3,3,3,4,4,4,5,5,6,7,8,9,11,14,15,15,15,14,11,11,9,7,6,5,4,4,3,3,3,4,3,3,4,3,4,4,4,4,4,4,4,3,4,3,3,4,3,3,3,3,3,3,3,3,2,2,2,2,2,2,2,2,2,2,2,2,2,3,3,4,4,4,4,3,4,4,4,5,5,5,6,6,7,8,9,11,10,11,14,14,17,16,16,18,18,19,21,24,25,25,25,27,26,27,28,28,28,28,28,28,28,28,27,27,27,28,28,26,28,28,27,27,27,27,27,27,26,27,27,25,26,25,24,21,19,17,14,11,8,7,6,6,6,5,7,6,5,7,7,9,10,11,9,9],[5,5,5,6,6,6,6,7,7,7,8,8,8,8,9,8,8,8,7,7,7,6,6,6,5,5,5,5,5,6,5,5,6,6,6,7,6,7,6,6,6,6,6,6,6,6,6,6,7,6,6,7,7,6,6,6,6,7,7,7,8,8,9,9,9,8,8,8,8,8,8,7,7,7,7,7,6,7,6,6,6,6,6,5,5,5,5,5,5,5,5,5,5,5,5,5,5,5,5,5,5,5,5,5,5,5,6,5,6,5,5,5,5,5,5,5,5,4,4,3,3,3,2,3,3,3,3,3,3,3,4,4,4,4,5,4,4,3,4,3,3,3,3,3,3,3,3,3,2,2,2,2,2,2,2,2,2,2,3,3,3,3,4,3,4,4,5,5,5,5,4,4,4,3,4,3,3,3,4,3,4,4,5,4,4,5,4,4,5,5,5,5,5,5,4,4,4,3,3,3,2,2,2,2,2,2,2,2,2,1,1,2,1,1,0,1,1,1,1,1,1,2,1,2,2,2,2,2,3,2,3,3,3,3,3,3,3,3,3,4,3,3,3,3,3,3,3,3,3,3,3,3,3,2,2,2,2,2,2,2,2,2,2,2,3,3,3,2,2,2,3,3,3,4,4,4,5,5,5,5,5,5,5,5,5,5,4,4,3,3,3,3,3,3,3,3,3,4,4,4,5,6,6,6,6,5,5,4,4,4,4,4,3,3,4,4,4,4,4,5,4,4,5,5,6,6,7,8,8,9,11,11,15,15,15,15,15,13,12,10,8,7,6,6,5,5,5,5,4,4,5,5,5,5,5,5,5,5,5,5,5,4,5,4,5,5,4,4,4,4,4,3,4,3,3,3,3,3,3,3,3,3,3,3,3,3,4,4,4,5,5,5,4,5,5,5,5,6,7,7,7,7,9,9,11,10,12,13,15,15,16,16,18,17,19,20,20,24,24,23,26,25,25,27,26,26,26,27,27,26,26,26,24,26,27,26,25,26,26,25,25,26,25,25,25,24,24,25,24,25,23,22,20,19,17,14,12,9,8,8,7,8,7,8,7,7,8,9,10,11,11,10,10],[5,5,5,5,5,5,5,5,6,6,6,6,6,6,7,7,7,6,6,6,5,5,5,5,4,4,4,5,4,5,4,4,5,5,5,5,5,5,5,5,5,5,5,5,5,5,5,5,5,5,5,5,6,5,5,5,6,6,6,6,6,7,7,8,7,6,7,7,7,7,6,6,6,5,6,6,6,5,5,5,5,5,5,5,4,4,5,5,5,4,4,4,4,4,4,4,4,4,4,4,4,4,4,4,4,4,4,4,4,4,4,4,4,3,3,3,3,3,3,2,2,2,2,2,2,2,2,2,2,2,3,3,3,3,3,3,3,3,2,2,2,2,2,2,2,2,2,2,2,1,1,1,2,1,1,2,2,1,2,2,2,3,3,3,3,3,4,4,4,4,4,3,3,3,3,3,3,3,3,3,3,3,3,3,3,4,3,3,3,4,4,4,4,3,3,3,3,2,2,2,2,2,2,2,2,2,2,2,2,1,1,1,1,1,1,0,1,1,1,1,1,1,1,1,1,2,2,2,2,2,2,2,3,3,3,3,3,3,3,3,3,3,3,3,2,2,2,2,2,2,2,2,2,2,1,2,2,2,2,2,2,2,2,2,2,2,2,2,2,2,3,3,3,3,4,4,4,4,4,4,5,5,5,5,4,4,4,3,3,3,3,3,3,3,3,3,3,4,4,4,4,5,5,5,5,5,4,4,4,4,4,4,3,3,3,4,4,4,4,4,4,4,4,4,5,5,6,7,7,8,10,11,14,15,14,15,13,11,10,9,7,6,5,5,4,4,4,4,4,4,4,4,4,4,5,5,5,5,4,4,5,4,4,4,4,4,4,3,4,4,3,3,3,3,3,3,3,3,3,3,3,3,3,3,3,3,3,4,4,4,5,5,4,5,5,4,5,5,6,6,7,6,9,11,11,10,12,14,14,16,16,16,18,18,19,20,22,25,26,24,27,26,27,29,28,28,28,28,28,28,28,28,26,28,28,28,26,28,27,26,26,26,26,26,26,26,25,26,24,25,25,23,21,20,16,14,11,9,8,8,7,7,7,9,7,7,8,9,10,11,11,10,10],[5,4,4,4,5,5,5,5,5,6,6,6,7,7,7,7,6,6,6,6,5,5,5,4,4,4,4,4,4,4,4,4,4,5,5,5,5,5,5,5,5,5,5,5,5,5,5,5,5,5,6,6,6,5,5,5,6,6,6,6,6,6,8,8,7,6,7,7,7,6,6,6,6,5,5,6,6,5,5,5,5,5,5,5,5,4,5,5,5,4,5,4,4,4,4,4,4,4,4,4,4,3,4,4,4,4,4,4,4,4,4,4,3,3,3,3,3,2,2,2,2,2,2,2,2,2,2,2,2,2,2,2,3,3,3,3,3,2,2,2,2,2,2,2,2,1,2,2,1,1,1,1,2,2,1,1,2,2,2,2,2,2,2,2,3,3,3,4,4,3,3,3,3,3,3,3,3,2,3,3,3,3,3,3,3,3,3,3,3,4,3,3,3,3,3,2,2,2,2,2,2,2,2,2,2,2,2,2,2,2,1,1,1,1,1,1,0,1,1,1,1,1,1,1,1,1,2,2,2,2,2,2,2,2,2,2,2,2,3,3,3,2,2,2,2,2,2,2,2,2,2,2,2,2,1,2,2,2,2,2,2,2,2,2,2,3,2,2,2,2,2,2,3,3,3,3,4,4,5,4,4,4,4,4,4,4,3,3,3,3,3,2,3,3,3,3,3,3,3,4,4,5,5,6,5,5,4,4,4,3,3,4,3,3,3,4,4,4,4,4,4,4,4,4,5,5,6,7,7,8,10,11,14,15,14,15,14,12,11,9,7,6,5,5,4,4,4,4,4,4,4,4,4,4,5,5,5,5,4,5,4,4,4,4,4,3,3,3,3,3,3,3,3,3,3,3,3,3,3,3,3,3,3,3,3,3,4,4,4,4,4,5,4,4,5,5,5,5,6,6,7,8,9,9,10,10,12,13,13,15,17,16,16,18,17,21,22,23,24,23,26,26,26,27,27,27,26,26,26,26,26,25,25,24,26,25,25,25,25,26,24,25,25,24,24,24,24,24,23,23,23,21,19,19,15,13,11,9,8,8,7,7,7,8,7,7,8,9,10,11,10,10,9],[4,4,3,4,4,4,4,4,4,5,5,5,5,6,6,6,6,5,5,5,4,4,4,3,3,3,3,4,3,3,3,3,4,4,4,4,4,4,4,4,4,4,4,4,4,4,4,4,4,4,5,5,5,5,4,4,5,4,5,5,5,6,7,6,6,6,6,6,6,5,5,5,5,5,4,5,5,4,4,4,4,4,4,4,4,3,4,4,4,4,4,3,3,3,3,3,3,3,3,3,3,3,3,3,3,3,3,3,3,3,3,3,3,3,2,2,2,2,2,2,2,1,2,2,2,2,2,1,2,2,2,2,2,2,2,2,2,2,2,2,2,2,2,2,1,1,1,1,1,1,1,1,1,1,1,1,1,1,1,1,2,2,2,2,2,2,3,3,3,3,3,2,2,2,2,2,2,2,2,2,2,2,2,2,2,2,2,2,2,3,3,3,3,3,2,2,2,2,2,1,1,1,1,2,2,2,2,2,1,1,1,1,1,1,1,1,1,0,1,1,1,1,1,1,1,1,1,1,1,2,2,2,2,2,2,2,2,2,2,2,2,2,2,2,2,2,2,2,2,2,2,2,2,2,1,1,2,1,1,2,2,2,2,2,2,2,2,2,2,2,2,2,2,2,3,3,3,3,3,3,3,4,4,3,3,3,3,2,2,2,2,2,2,2,2,2,2,3,3,3,3,4,5,5,4,4,3,3,3,3,3,3,2,2,3,3,3,3,3,3,3,3,3,4,4,4,5,6,6,8,9,11,15,15,14,15,14,11,10,8,6,5,4,4,3,3,3,3,3,3,3,3,3,4,4,4,4,4,4,4,3,3,3,3,3,3,3,2,3,3,2,2,2,2,2,2,2,2,2,2,2,2,2,3,3,3,3,4,4,4,4,5,4,4,4,4,5,5,6,6,7,7,8,10,11,10,11,14,14,17,17,17,17,18,19,20,22,24,25,24,26,26,28,29,28,29,29,29,29,28,28,28,27,28,28,28,27,28,28,27,27,27,28,27,27,27,26,27,26,26,26,24,22,21,17,14,11,8,7,6,6,6,6,7,6,6,7,9,10,11,10,10,11],[5,4,3,4,4,4,4,4,5,5,5,5,6,6,6,6,5,5,5,5,4,4,4,4,3,3,3,4,3,3,3,3,4,4,4,4,4,4,4,4,4,3,4,4,4,4,4,4,4,4,5,5,5,5,4,4,5,5,5,5,5,6,6,6,6,5,5,6,5,5,5,5,5,5,4,5,4,4,4,4,4,4,4,4,4,4,4,4,4,4,4,4,4,3,3,3,3,3,3,3,3,3,3,3,3,3,3,3,3,3,3,3,3,3,2,2,2,2,2,2,2,1,2,2,2,2,2,2,2,2,2,2,2,2,2,2,2,2,2,2,2,2,2,2,1,1,1,1,1,1,1,1,1,1,1,1,1,1,1,1,2,2,2,2,2,2,3,3,3,3,3,2,2,2,2,2,2,2,2,2,2,2,2,2,2,2,2,2,3,3,3,3,3,3,2,2,2,2,2,1,1,1,1,1,2,2,2,1,1,1,1,1,1,1,1,1,1,1,0,1,1,1,1,1,1,1,1,1,1,1,1,2,2,2,2,2,2,2,2,2,2,2,2,2,2,2,2,2,2,2,2,2,2,1,1,1,1,1,1,1,1,1,1,2,2,2,2,2,1,2,2,2,2,2,2,3,3,3,3,3,3,3,3,3,3,3,2,2,2,2,2,2,2,2,2,2,2,3,2,3,3,4,4,4,4,3,3,3,3,3,2,3,2,2,3,3,3,3,3,3,3,3,3,3,4,4,5,6,7,8,10,11,16,17,16,17,16,13,11,9,6,6,4,4,3,3,3,3,3,3,3,3,3,3,4,4,4,4,3,3,3,3,3,3,3,3,3,2,3,3,2,2,3,2,2,2,2,2,2,2,2,2,2,3,2,3,3,3,4,4,4,4,3,4,4,4,4,4,5,5,6,6,8,9,11,10,12,15,16,17,18,17,18,20,20,21,24,25,26,26,27,27,28,29,29,29,29,29,29,29,29,29,28,28,29,29,28,29,28,28,28,28,29,28,29,28,28,28,27,27,27,26,23,21,17,14,11,8,7,8,6,6,6,7,6,6,6,8,8,10,9,9,9],[4,4,3,4,4,4,4,4,4,4,5,5,5,5,6,5,5,5,5,4,4,4,3,3,3,3,3,3,3,3,3,3,3,3,4,4,4,4,4,4,4,3,4,4,4,4,4,4,4,4,4,5,5,4,4,4,5,4,5,5,5,5,6,6,6,5,5,6,5,5,5,5,5,4,4,5,4,4,4,4,4,4,4,4,3,3,3,4,3,3,3,3,3,3,3,3,3,3,3,3,3,3,3,3,3,3,3,3,3,3,3,3,3,3,2,2,2,2,2,2,2,1,1,1,2,1,2,2,2,2,2,2,2,2,2,2,2,2,2,2,2,2,1,2,1,1,1,1,1,1,1,1,1,1,1,1,1,1,1,1,2,2,2,2,2,2,3,3,3,3,2,2,2,2,2,2,2,2,2,2,2,2,2,2,2,2,2,2,2,3,3,3,3,3,2,2,2,2,2,1,1,1,1,1,1,1,1,1,1,1,1,1,1,1,1,1,1,1,1,0,1,1,1,1,1,1,1,1,1,1,1,1,2,2,2,1,2,2,2,2,2,2,2,2,2,1,2,2,1,1,2,2,1,1,1,1,1,1,1,1,1,1,1,2,1,2,2,1,1,1,2,2,2,2,2,2,3,3,3,3,3,3,3,3,3,3,2,2,2,2,2,2,2,2,2,2,2,2,2,3,3,3,4,4,3,3,3,3,2,2,2,2,2,2,2,2,3,3,3,3,3,3,3,3,4,4,5,5,6,7,9,11,15,15,15,15,15,13,11,8,6,5,4,3,3,3,3,3,3,3,3,3,3,3,3,4,4,3,3,3,3,3,3,3,3,3,3,2,2,2,2,2,2,2,2,2,2,2,2,2,2,2,2,2,2,2,3,3,3,3,4,4,3,3,4,4,4,5,5,5,6,6,8,8,10,10,12,14,14,17,17,16,18,19,19,21,22,24,25,25,26,27,26,28,27,28,28,28,28,28,27,28,26,27,28,28,26,28,27,27,27,26,28,27,28,27,27,27,26,26,26,24,22,22,18,15,11,8,6,6,5,6,5,7,5,5,6,8,8,10,9,9,9],[4,4,3,4,4,4,4,4,4,5,5,5,5,6,6,6,5,5,5,4,4,4,3,3,3,3,3,3,3,3,3,3,3,4,4,4,4,4,4,4,4,4,4,4,4,4,4,4,4,4,4,5,5,4,5,4,5,4,5,5,5,5,6,6,5,5,5,6,5,5,5,5,5,5,4,5,4,4,4,4,4,4,4,4,4,3,4,4,4,4,4,3,3,3,3,3,3,3,3,3,3,3,3,3,3,3,3,3,3,3,3,3,3,2,2,2,2,2,2,1,1,1,1,2,1,1,1,1,2,2,2,2,2,2,2,2,2,2,2,2,2,1,2,2,1,1,1,1,1,1,1,1,1,1,1,1,1,1,1,1,1,2,2,2,2,2,3,3,3,3,2,2,2,2,2,2,2,2,2,2,2,2,2,2,2,2,2,2,2,3,2,3,2,2,2,2,2,2,1,1,1,1,1,1,2,2,2,2,1,1,1,1,1,1,1,1,1,1,1,1,0,1,1,1,1,1,1,1,1,1,1,1,1,2,2,1,2,2,2,2,2,2,2,2,2,1,2,2,1,1,2,2,1,1,1,1,1,1,1,1,1,1,1,2,2,2,2,2,1,2,2,2,2,2,2,2,3,3,3,3,3,3,4,3,3,3,2,2,2,2,2,2,2,2,2,2,2,2,2,3,3,3,4,4,3,3,3,3,2,3,2,3,2,2,3,3,3,3,3,3,3,3,3,3,4,4,5,5,6,7,9,10,13,15,13,15,14,11,10,8,6,5,4,3,3,3,3,3,3,3,3,3,3,3,4,4,4,4,3,3,3,3,3,3,3,2,2,2,2,2,2,2,2,2,2,2,2,2,2,2,2,2,2,3,3,3,3,4,4,4,4,5,4,4,4,4,4,5,5,5,6,7,9,9,11,10,12,14,14,17,18,16,17,19,19,20,22,24,25,23,26,26,26,28,27,28,28,28,28,27,27,27,26,27,27,27,26,27,27,26,27,26,27,27,26,26,26,26,25,25,25,23,20,19,16,13,11,8,6,6,6,6,6,6,6,6,7,8,9,10,9,9,10],[4,3,3,3,3,3,4,4,4,4,4,5,5,5,5,5,5,5,4,4,4,4,3,3,3,3,3,3,3,3,3,3,3,3,3,4,4,3,4,4,4,3,4,4,3,3,4,4,4,4,4,5,4,4,4,4,4,4,4,5,5,5,6,5,6,5,5,5,5,5,4,4,4,4,4,4,4,4,3,4,4,3,3,4,3,3,3,3,3,3,3,3,3,3,3,3,3,2,2,3,2,2,3,3,2,3,3,3,3,3,2,3,2,2,2,2,2,2,2,1,1,1,1,1,1,1,1,1,1,2,2,2,2,2,2,2,2,2,2,2,1,1,1,1,1,1,1,1,1,1,1,1,1,1,1,1,1,1,1,1,1,1,2,2,2,2,2,3,3,3,3,2,2,2,2,2,2,2,2,2,2,2,2,2,2,2,2,2,2,2,2,2,2,2,2,2,2,1,1,1,1,1,1,1,1,1,1,1,1,1,1,1,1,1,1,1,1,1,1,1,1,0,1,1,1,1,1,1,1,1,1,1,1,1,1,1,2,2,2,2,2,2,2,2,2,1,2,2,1,1,2,2,1,1,1,1,1,1,1,1,1,1,1,1,1,2,1,1,1,1,1,2,2,2,2,2,2,2,3,3,3,3,3,3,2,2,2,2,2,2,2,2,2,2,2,2,2,2,2,2,2,3,4,4,3,3,3,2,2,2,2,2,2,2,2,2,2,3,3,2,3,2,3,3,3,4,4,5,6,7,9,11,14,16,14,15,14,12,10,8,6,5,4,3,3,2,2,2,2,2,3,2,3,3,3,3,3,3,3,3,3,2,2,2,2,2,2,2,2,2,2,2,2,2,2,2,2,2,2,2,2,2,2,2,2,2,3,3,3,3,3,4,3,4,4,4,5,4,5,6,6,6,7,8,10,9,11,13,14,16,17,15,17,18,17,19,22,23,24,23,26,26,27,29,28,28,29,28,28,28,28,28,26,28,29,28,26,28,28,27,27,26,28,28,28,27,27,27,26,26,25,24,23,20,16,14,10,7,6,5,5,4,4,6,5,5,6,7,8,10,9,9,8],[4,3,3,4,4,4,4,4,4,5,4,5,5,6,6,5,5,5,5,5,4,4,3,3,3,3,3,3,3,3,3,3,3,3,4,4,4,4,4,4,4,4,4,4,4,4,4,4,4,4,4,5,5,4,4,4,5,4,5,5,5,5,6,6,5,5,5,5,5,5,5,5,5,4,4,4,4,4,4,4,4,3,4,4,4,3,4,4,4,4,3,3,3,3,3,3,3,3,3,3,3,3,3,3,3,3,3,3,3,3,3,3,3,3,2,2,2,2,2,1,1,1,1,1,1,1,2,1,2,2,2,2,2,2,2,2,2,2,2,2,2,1,2,2,1,1,2,1,1,1,1,1,1,2,1,1,1,1,1,1,1,1,2,2,2,2,3,3,3,3,3,2,2,2,2,2,2,2,2,2,2,2,2,2,2,2,2,2,2,3,3,3,3,2,2,2,2,2,1,1,1,1,1,1,1,1,1,1,1,1,1,1,1,1,1,1,1,1,1,1,1,1,0,1,1,1,1,1,1,1,1,1,1,1,1,1,1,2,2,2,2,2,2,2,2,1,1,2,1,1,2,2,1,1,1,1,1,1,1,1,1,1,1,1,1,1,1,1,1,1,1,2,2,2,2,2,3,3,3,3,3,3,3,3,3,2,2,2,2,2,2,2,2,2,2,2,2,2,2,3,3,3,4,4,3,3,3,2,2,2,2,2,2,2,2,2,3,3,3,3,3,3,3,3,4,4,4,5,6,7,9,11,14,15,15,16,14,12,10,8,6,5,4,3,3,3,3,2,3,3,3,3,3,3,3,4,4,3,3,3,3,3,3,2,3,2,2,2,2,2,2,2,2,2,2,2,2,2,2,2,2,2,2,2,2,2,3,3,3,4,4,4,4,4,4,4,5,5,5,6,6,6,7,8,10,10,11,14,14,16,17,16,18,18,19,20,22,23,24,24,26,27,27,28,27,28,28,28,28,28,28,28,26,27,28,28,26,27,27,27,27,27,28,27,28,27,27,27,25,26,25,23,22,20,16,13,10,7,6,6,5,5,4,6,5,5,6,7,8,9,8,8,8],[4,3,3,4,4,4,4,4,4,4,5,5,5,5,6,5,5,5,4,4,4,4,3,3,3,3,3,3,3,3,3,3,3,3,4,4,4,4,4,4,4,4,4,4,4,4,4,4,4,4,4,4,4,4,4,4,4,4,5,5,5,5,5,5,5,5,5,5,5,5,5,5,4,4,4,4,4,4,4,4,4,3,3,4,3,3,3,3,3,3,3,3,3,3,3,3,3,3,3,3,2,3,3,3,3,3,3,3,3,3,3,3,3,3,2,2,2,2,2,1,1,1,1,1,1,1,1,1,2,2,2,2,2,2,2,2,2,2,2,2,2,1,2,2,1,1,1,2,1,1,1,1,1,2,1,1,1,1,1,1,1,2,2,2,2,2,2,3,3,3,2,2,2,2,2,2,2,2,2,2,2,2,2,2,2,2,2,2,2,3,2,3,2,2,2,2,2,2,1,1,1,1,1,1,1,1,1,1,1,1,1,1,1,1,1,1,1,1,1,1,1,1,1,0,1,1,1,1,1,1,1,1,1,1,1,1,1,1,2,2,2,1,1,2,1,1,1,1,1,1,1,2,1,1,1,1,1,1,1,1,1,1,1,1,1,1,1,1,1,1,2,2,2,2,2,2,2,2,3,3,3,3,3,3,3,2,2,2,2,2,2,2,2,2,2,2,2,2,2,2,3,3,4,4,3,3,2,2,2,2,2,2,2,2,2,2,2,3,3,3,3,3,3,3,3,4,4,5,6,7,9,10,13,15,14,15,14,12,10,8,6,5,4,3,3,3,3,2,3,2,3,3,3,3,3,3,3,3,3,3,3,3,3,2,3,2,2,2,2,2,2,2,2,2,2,2,2,2,2,2,2,2,2,2,2,2,3,3,3,3,3,4,3,3,3,4,4,4,5,4,5,6,8,9,9,9,11,13,13,17,17,15,18,19,18,21,23,24,25,25,26,27,27,27,28,28,28,28,28,27,27,27,26,27,27,27,26,27,27,27,26,26,27,27,27,27,26,27,26,26,26,24,22,20,16,14,10,7,6,5,5,5,5,6,5,5,5,7,8,9,8,8,8],[4,3,3,3,4,4,4,4,4,5,5,5,5,6,6,6,5,5,5,5,4,4,3,3,3,3,3,3,3,3,3,3,4,4,4,5,4,4,4,4,4,4,4,4,4,4,4,4,4,4,5,5,5,5,5,5,5,5,5,5,5,5,6,6,6,5,5,6,5,5,5,5,5,5,4,4,4,4,4,4,4,3,3,4,4,3,3,4,4,4,4,3,3,3,3,3,3,3,3,3,3,3,3,3,3,3,3,3,3,3,3,3,3,3,3,2,2,2,2,2,1,1,1,2,1,2,2,2,2,2,2,2,2,2,3,2,2,2,2,2,2,2,2,2,2,2,2,2,1,2,1,2,2,2,1,2,2,1,1,1,2,2,2,2,2,2,3,3,3,3,2,2,2,2,2,2,2,2,2,2,2,2,2,2,2,2,2,2,2,3,2,3,2,2,2,2,2,2,1,1,1,1,1,1,2,2,2,2,1,1,1,1,1,1,1,1,1,1,1,1,1,1,1,1,0,1,1,1,1,1,1,1,1,1,1,1,1,1,2,2,2,2,2,2,2,1,2,2,1,1,2,2,1,1,1,1,1,1,1,1,1,1,1,2,1,2,1,1,1,1,1,2,2,2,2,2,2,2,3,3,3,3,3,3,3,2,2,2,2,2,2,2,2,2,2,2,2,2,2,2,3,3,4,4,3,3,3,3,2,2,2,2,2,2,3,3,3,3,3,3,3,2,3,3,3,4,4,5,6,7,9,11,13,15,14,15,14,11,10,8,6,5,4,3,3,2,2,2,3,3,3,3,3,3,3,4,4,4,3,3,3,3,3,2,2,2,2,2,2,2,2,2,2,2,2,2,2,2,2,2,2,2,2,3,2,2,3,4,4,4,3,4,3,4,4,4,4,5,5,4,6,6,8,8,9,9,11,13,13,16,17,15,16,18,18,21,21,24,24,23,26,27,27,28,28,29,28,28,28,28,27,27,26,27,28,28,26,27,28,27,27,26,27,26,26,26,26,27,25,27,25,23,22,19,16,13,10,7,6,6,5,5,5,7,6,6,6,8,9,11,9,8,9],[4,4,3,4,4,4,4,5,4,5,5,6,6,6,7,6,6,6,5,5,5,4,4,4,3,3,3,3,3,3,3,3,4,4,4,5,5,4,4,5,4,4,5,5,4,4,5,5,5,5,5,6,5,5,5,5,5,5,5,6,5,6,7,6,7,6,6,6,6,5,5,5,5,5,5,5,5,5,4,5,4,4,4,4,4,4,4,4,4,4,4,4,3,3,3,4,3,3,3,3,3,3,3,3,3,3,3,3,3,3,3,3,3,3,3,2,2,2,2,2,1,1,1,1,1,2,2,2,2,2,2,2,2,2,2,2,2,2,2,2,2,2,2,2,2,2,2,2,1,2,1,2,2,2,2,2,2,1,1,1,2,2,2,2,2,2,3,3,3,3,2,2,2,2,2,2,2,2,2,2,2,2,2,2,2,2,2,2,2,3,3,3,3,3,2,2,2,2,1,1,1,1,2,2,2,2,2,2,1,1,2,2,1,1,2,1,1,1,1,1,1,1,1,1,1,0,1,1,1,1,1,1,1,1,1,1,1,1,2,2,2,2,2,2,2,1,2,2,2,2,2,2,2,1,1,1,1,1,1,1,1,1,1,1,1,1,1,1,2,1,2,1,2,2,2,2,2,3,3,3,3,3,3,3,3,2,2,2,2,2,2,2,2,2,2,2,2,2,2,2,3,3,4,4,4,3,3,2,2,2,2,2,2,2,2,3,3,3,3,3,3,3,3,3,4,4,4,6,6,7,10,11,15,15,16,16,15,13,11,8,7,5,4,3,3,3,3,2,3,3,3,3,3,3,3,4,4,4,3,3,3,2,3,2,2,2,2,2,2,3,2,2,2,2,2,2,2,2,2,2,2,2,2,3,3,3,3,4,4,4,4,5,5,4,4,5,4,5,6,5,6,7,8,9,10,10,12,14,14,16,17,17,17,18,19,20,23,24,25,25,27,27,27,29,28,28,28,28,28,28,28,28,27,27,28,28,26,28,28,27,27,26,28,27,28,27,27,28,26,27,25,24,23,20,16,13,10,8,6,6,5,5,5,6,5,5,6,7,8,9,9,8,8],[3,3,3,3,3,4,4,4,4,4,4,5,5,5,6,5,5,5,4,4,4,4,3,3,3,3,3,3,3,3,3,3,3,3,4,4,4,4,3,4,4,3,4,4,4,3,4,4,4,4,4,5,5,4,4,4,4,4,5,5,5,5,6,6,5,5,5,5,5,5,5,5,4,4,4,4,4,4,3,4,3,3,3,4,3,3,3,3,3,3,3,3,3,3,3,3,3,2,3,3,2,2,3,3,3,3,3,3,3,3,3,3,2,3,2,2,2,2,2,1,1,1,1,1,1,1,2,1,2,2,2,2,2,2,2,2,2,2,2,2,2,1,2,2,2,1,2,2,1,2,1,2,2,2,1,1,1,1,1,1,1,1,2,2,2,2,2,3,3,3,2,2,2,2,2,2,2,2,2,2,2,2,2,2,2,2,2,2,2,2,2,3,2,2,2,2,2,1,1,1,1,1,1,1,1,1,1,1,1,1,1,1,1,1,1,1,1,1,1,1,1,1,1,1,1,1,0,1,1,1,1,1,1,1,1,1,1,1,1,2,2,1,1,1,1,1,1,1,1,1,2,2,1,1,1,1,1,1,1,1,1,1,1,1,1,1,1,1,1,1,1,1,2,2,2,2,2,2,2,2,3,3,3,3,2,2,2,2,2,1,1,2,2,2,2,2,2,2,2,2,3,3,4,4,3,3,2,2,2,2,2,2,2,2,2,2,2,3,3,2,2,2,3,3,3,4,4,5,6,7,9,11,15,16,16,16,15,12,10,8,6,5,3,3,3,2,2,2,2,2,3,2,3,3,3,3,3,3,3,3,3,2,2,2,2,2,2,2,2,2,2,2,2,2,2,2,2,2,2,2,2,2,2,2,2,2,3,3,3,3,3,4,3,4,3,4,4,4,5,4,5,6,7,8,9,9,10,13,14,16,17,16,18,19,19,20,23,24,25,26,26,27,27,28,28,28,28,28,28,28,28,28,27,27,28,28,26,27,27,27,26,27,28,28,28,27,27,28,26,27,26,25,22,20,16,13,10,7,6,6,4,5,4,6,5,5,5,7,7,8,8,8,7],[4,4,3,4,4,4,4,4,4,4,5,5,5,6,6,6,6,5,5,5,4,4,3,3,3,3,3,3,3,3,3,3,4,4,4,5,4,4,4,4,4,4,4,4,4,4,4,4,4,4,4,5,5,4,5,4,5,5,5,5,5,5,6,6,6,5,5,5,5,5,5,5,5,5,4,4,4,4,4,4,4,4,4,4,4,3,3,4,3,4,4,3,3,3,3,3,3,3,3,3,3,3,3,3,3,3,3,3,3,3,3,3,3,3,3,2,2,2,2,2,1,1,1,1,1,1,2,2,2,2,2,2,2,2,2,2,2,2,2,2,2,2,2,2,2,2,2,2,1,2,1,2,2,2,1,2,2,1,1,2,2,2,2,2,2,2,2,3,3,3,2,2,2,2,2,2,2,2,2,2,2,2,2,2,2,2,2,2,2,3,2,2,2,2,2,2,2,2,1,1,1,1,2,1,2,2,1,2,1,1,1,1,1,1,1,1,1,1,1,1,1,1,1,1,1,1,1,0,1,1,1,1,1,1,1,1,1,1,2,2,2,1,1,2,1,1,1,2,1,1,2,2,1,1,1,1,1,1,1,1,1,1,1,1,1,1,1,1,1,1,1,1,2,2,2,2,2,2,3,3,3,3,3,3,3,2,2,2,2,2,2,2,2,2,2,2,2,2,2,2,2,3,4,4,3,3,2,2,2,2,2,2,2,2,2,3,3,3,3,3,3,3,3,3,3,4,4,5,6,6,8,10,12,14,13,15,14,11,9,8,6,5,4,3,3,3,3,2,3,2,3,3,3,3,3,3,3,3,3,3,3,3,3,2,2,2,2,2,2,2,2,2,2,2,2,2,2,2,2,2,2,2,2,2,2,2,3,3,3,3,3,3,3,3,3,3,4,4,5,5,5,5,7,8,9,9,11,13,12,16,16,16,17,18,18,19,21,23,24,23,25,25,25,27,26,27,27,27,27,26,26,26,25,25,26,26,25,26,27,25,25,25,26,26,26,25,25,26,24,27,24,23,21,19,16,13,10,7,7,6,5,5,5,6,5,5,6,8,8,10,8,8,9],[4,4,4,4,4,4,4,5,5,5,5,5,6,6,7,6,6,5,5,5,5,5,4,4,3,3,3,3,3,3,3,3,4,4,5,5,5,5,5,5,5,4,5,5,5,4,5,5,5,5,5,6,6,5,5,5,5,5,6,5,5,6,7,7,7,6,6,6,6,5,5,5,5,5,5,5,5,5,4,5,4,4,4,4,4,4,4,4,4,4,4,4,4,4,4,4,4,3,4,4,3,3,4,4,3,3,4,4,3,4,3,4,4,3,3,3,3,2,2,2,2,2,2,2,2,2,2,2,2,2,3,3,3,3,3,3,2,2,2,2,2,2,2,2,2,2,2,2,2,2,2,2,2,2,2,2,2,2,2,2,2,2,2,2,2,2,2,3,3,3,2,2,2,2,2,2,2,2,2,3,3,3,3,3,2,3,3,2,3,3,3,3,3,3,2,2,2,2,2,1,2,1,2,2,2,2,2,2,2,2,2,2,2,2,2,2,2,2,1,1,1,1,1,1,1,1,1,1,0,1,1,1,1,1,1,1,1,1,2,2,2,2,2,2,2,1,2,2,2,2,2,2,2,2,1,1,1,1,1,1,1,1,1,2,1,1,1,1,1,1,1,2,2,2,2,2,2,2,3,3,3,3,3,3,3,3,2,2,2,2,2,2,2,2,2,2,2,2,2,2,3,3,4,4,4,3,3,2,2,2,2,2,2,2,3,3,3,3,3,3,3,3,3,3,4,4,5,6,6,8,9,11,14,15,14,15,14,12,11,8,7,6,4,3,3,3,3,2,3,3,3,3,3,3,3,4,4,4,3,3,3,3,3,2,2,2,2,2,2,2,2,2,2,2,2,2,2,2,2,2,2,2,2,3,3,3,3,4,4,4,4,4,4,4,4,4,5,5,5,6,6,7,8,8,9,10,11,13,13,16,16,17,16,17,19,19,23,25,25,25,27,27,28,28,28,28,28,29,28,28,27,28,26,27,28,28,25,28,27,26,26,25,27,27,28,27,27,28,26,26,25,24,22,20,16,14,10,7,7,6,5,6,5,7,6,6,7,8,9,11,10,9,10],[4,4,3,4,4,4,4,4,4,5,5,5,5,6,6,6,6,5,5,5,4,4,4,4,3,3,3,3,3,3,3,3,4,4,4,4,4,4,4,4,4,4,4,4,4,4,4,4,4,5,5,5,5,5,5,5,5,5,5,5,5,6,6,6,6,5,5,6,5,5,5,5,5,5,4,4,5,4,4,4,4,4,4,4,4,3,4,4,4,4,4,4,3,4,3,4,3,3,3,3,3,3,3,3,3,3,3,3,3,3,3,3,3,3,3,2,2,2,2,2,1,1,1,2,2,2,2,2,2,2,2,2,2,2,3,2,2,2,2,2,2,2,2,2,2,2,2,2,2,2,2,2,2,2,2,2,2,2,2,2,2,2,2,2,2,2,2,3,3,3,2,2,2,2,2,2,2,2,2,2,2,2,2,2,2,2,2,2,2,2,2,3,2,2,2,2,2,2,1,1,1,1,2,2,2,2,2,2,2,1,2,2,1,1,2,2,2,1,1,1,1,1,1,1,1,1,1,1,1,0,1,1,1,1,1,1,1,1,1,2,2,1,1,2,1,1,1,2,1,2,2,2,2,2,1,1,1,1,1,1,1,1,1,1,1,1,1,1,1,1,1,1,2,2,2,2,2,2,2,2,2,3,3,3,2,2,2,2,2,2,1,2,2,2,2,2,2,2,2,2,3,3,4,4,3,3,2,2,2,2,2,2,2,2,2,2,2,3,3,2,3,2,3,3,3,4,4,5,6,7,9,11,14,16,17,17,16,13,11,8,6,5,4,3,3,2,2,2,2,2,3,2,3,3,3,3,4,3,3,3,3,2,2,2,2,2,2,2,2,2,2,2,2,2,2,2,2,2,2,2,2,2,2,2,2,3,3,3,3,4,3,4,3,4,4,4,4,4,5,5,5,6,7,7,9,9,11,13,13,15,16,16,17,17,19,20,23,24,25,24,26,27,27,28,28,28,28,27,28,28,27,27,26,27,28,28,27,27,27,27,26,26,27,27,28,26,27,27,25,27,25,23,23,19,15,12,9,7,6,6,5,5,4,6,5,5,6,7,7,9,8,8,8],[4,3,3,4,4,4,4,4,4,5,5,5,6,6,6,6,6,5,5,5,4,4,4,3,3,3,3,3,3,3,3,3,4,4,4,5,4,4,4,4,4,4,4,5,4,4,4,5,4,5,5,5,5,5,5,4,5,5,5,5,5,6,6,6,6,5,5,5,5,5,5,5,5,4,4,5,4,4,4,4,4,4,3,4,4,3,3,4,4,4,4,3,3,3,3,4,3,3,3,3,3,3,3,3,3,3,3,3,3,3,3,3,3,3,3,3,2,2,2,2,2,1,1,2,2,2,2,2,2,2,2,2,3,3,3,2,2,2,2,2,2,2,2,2,2,2,2,2,2,2,2,2,2,2,2,2,2,2,2,2,2,2,2,2,2,2,3,3,3,3,2,2,2,2,2,2,2,2,2,2,3,2,2,2,2,3,2,2,3,3,3,3,3,3,2,2,2,2,2,1,1,1,2,2,2,2,2,2,2,1,2,2,1,2,2,2,2,2,1,1,1,1,1,1,1,1,1,1,1,1,0,1,1,1,1,1,1,1,1,1,2,1,1,2,2,1,2,2,2,1,2,2,2,2,1,1,1,1,1,1,1,1,1,1,1,1,1,1,1,1,1,1,2,2,2,2,2,2,3,2,2,3,3,3,2,2,2,2,2,2,1,1,2,2,2,2,2,2,2,2,3,3,4,4,3,3,2,2,2,2,2,2,2,2,2,2,2,3,3,2,3,3,3,3,3,4,4,5,6,7,9,11,13,15,14,16,15,12,10,8,6,5,4,3,3,3,2,2,2,2,3,2,3,3,3,3,3,3,3,3,3,2,2,2,2,2,2,2,2,2,2,2,2,2,2,2,2,2,2,2,2,2,2,2,2,2,3,3,3,4,3,3,4,4,3,4,4,4,5,5,5,6,7,7,9,9,10,13,13,16,16,16,17,18,17,20,22,22,24,24,24,26,25,27,27,27,27,27,27,27,26,26,25,26,27,27,26,27,26,26,26,26,27,27,28,27,26,27,25,26,24,23,22,19,17,13,11,8,6,5,5,5,5,6,5,5,6,8,8,10,9,8,8],[4,4,4,5,5,5,5,5,5,5,6,6,6,7,7,7,6,6,6,6,5,5,5,4,4,4,4,4,4,4,4,4,5,5,5,6,5,5,5,5,5,5,5,6,5,5,6,6,6,6,6,6,6,6,6,6,6,6,6,6,6,6,7,7,7,6,6,7,6,6,6,6,6,6,6,5,5,5,5,5,5,5,5,5,5,4,5,5,5,5,5,4,4,4,4,5,4,4,4,4,4,4,4,4,4,4,4,4,4,4,4,4,4,4,4,3,3,3,3,2,2,2,2,2,2,2,2,2,3,3,3,3,4,3,4,3,3,3,3,3,3,2,3,3,2,2,3,3,2,2,2,2,3,2,2,2,2,2,2,2,2,2,2,2,2,2,3,3,3,3,2,2,2,2,2,3,2,3,3,3,3,3,3,3,3,3,3,3,3,3,3,3,3,3,3,2,2,2,2,2,2,2,2,2,2,2,2,2,2,2,2,2,2,2,2,2,2,2,2,2,2,2,1,1,1,1,1,1,1,1,1,0,1,1,1,1,1,1,2,2,2,2,2,2,2,2,2,2,2,2,2,2,2,2,2,2,2,1,1,2,2,1,2,2,1,1,1,1,2,2,2,2,2,2,2,3,3,3,3,3,3,3,4,3,3,3,2,2,2,2,2,2,2,2,2,2,2,2,2,3,3,4,4,4,4,4,3,3,3,3,3,3,3,3,3,3,3,4,4,3,3,3,4,4,4,4,5,6,6,8,9,11,13,15,14,16,15,12,11,9,7,6,4,4,3,3,3,3,3,3,4,3,4,4,4,4,4,4,4,4,4,3,3,3,3,3,3,3,3,3,3,3,3,3,2,3,3,3,3,3,3,3,3,3,3,3,3,4,4,4,4,4,4,4,4,4,5,5,5,6,6,7,7,8,9,9,11,13,13,16,16,17,16,17,19,20,22,23,24,23,25,25,26,27,26,27,27,27,27,27,26,26,25,26,26,26,24,27,27,26,26,25,26,26,26,26,25,27,25,25,23,23,20,18,17,14,11,9,8,7,6,7,6,7,7,6,7,9,10,11,9,9,9],[6,5,5,6,6,6,6,6,7,7,7,7,7,8,8,8,8,8,7,7,7,6,6,5,5,5,4,5,5,5,5,5,6,6,6,6,7,7,6,6,7,6,6,7,7,6,7,7,7,7,7,7,8,7,7,7,7,7,7,7,8,8,9,8,8,7,8,8,7,7,7,7,7,6,7,7,7,6,6,6,6,6,6,6,6,5,6,6,6,6,6,6,5,6,5,6,5,5,5,5,5,4,5,5,5,5,5,5,5,5,5,5,5,5,5,4,4,4,3,3,2,2,2,2,2,2,3,3,3,4,4,4,4,5,5,4,4,4,4,4,4,3,4,4,3,3,4,3,3,3,3,3,4,4,3,3,3,3,3,3,3,3,3,2,3,3,3,4,4,4,3,3,2,2,3,3,3,3,4,4,4,4,4,4,4,4,4,4,4,4,4,4,4,4,3,3,3,3,2,2,2,2,2,3,3,3,3,3,3,3,3,3,2,2,3,3,2,3,2,2,2,2,2,2,2,1,1,1,1,1,1,1,0,1,1,1,2,2,2,2,3,2,2,3,2,2,2,3,2,2,3,3,2,2,2,2,2,2,2,2,2,2,2,2,2,2,2,2,2,2,2,2,2,2,2,3,3,3,4,3,3,4,4,4,3,3,3,2,2,2,2,3,3,3,3,3,3,3,2,3,3,4,5,5,5,4,3,3,3,3,3,3,3,3,4,4,4,4,4,4,4,4,4,4,5,5,6,7,8,10,11,14,18,19,18,18,18,15,14,11,9,7,5,5,4,4,4,4,4,4,4,4,4,4,4,5,5,5,5,4,4,4,4,3,3,3,3,3,3,3,3,3,3,3,3,3,4,3,3,4,4,4,4,4,4,5,5,6,6,6,6,5,6,6,6,6,6,7,7,7,7,8,9,9,11,11,12,15,14,17,17,18,17,18,19,19,23,23,25,24,27,27,26,28,28,28,28,28,28,28,27,27,26,27,27,27,25,27,27,26,26,26,27,27,27,27,27,27,25,26,24,23,22,19,17,14,11,9,8,8,7,8,7,10,8,8,9,10,11,13,12,10,11],[5,5,5,5,5,5,5,6,6,6,7,7,8,8,9,8,8,7,7,6,6,5,5,5,5,4,4,5,5,5,4,4,5,5,6,6,6,6,6,6,6,6,6,6,6,6,6,6,6,7,7,7,7,7,6,6,6,6,7,7,7,7,8,8,8,7,7,7,7,7,7,6,6,6,6,6,6,6,6,5,5,5,5,5,5,5,5,5,5,5,5,6,5,5,5,5,5,5,5,5,5,4,5,5,4,4,5,5,5,4,4,4,5,4,4,4,3,3,3,3,2,2,2,2,2,3,3,3,3,4,4,4,4,4,4,4,4,3,3,4,3,3,3,3,3,3,3,3,3,3,3,3,3,3,3,3,3,3,3,3,3,3,3,2,3,3,3,3,3,3,3,2,2,2,3,3,3,3,3,4,4,4,4,3,3,4,3,3,4,4,4,4,4,3,3,3,3,3,2,2,2,2,2,2,2,2,2,3,3,2,3,3,3,3,3,3,3,2,2,2,2,2,2,2,2,2,1,1,1,1,1,1,1,0,1,1,1,1,2,2,2,2,2,2,2,2,2,3,3,2,3,3,3,3,2,2,2,2,2,2,2,2,2,2,1,1,1,1,2,2,2,1,2,2,2,3,3,3,3,3,3,3,3,3,3,3,2,2,2,2,2,2,2,2,2,2,2,2,2,3,3,4,4,5,5,4,3,3,2,3,2,2,2,3,3,3,3,3,4,3,4,4,4,4,4,5,5,6,7,8,10,12,15,18,17,17,17,14,13,10,8,6,5,4,4,3,3,3,3,3,4,3,4,3,4,4,5,4,4,3,3,3,3,3,3,3,3,2,3,3,3,3,3,3,2,3,3,3,3,3,3,3,3,4,4,4,4,5,5,5,5,5,5,5,6,6,6,6,7,7,7,9,10,9,11,11,12,15,15,18,17,18,17,17,19,20,22,23,23,22,24,26,26,27,27,28,26,27,27,26,25,27,25,26,26,27,25,27,26,25,26,25,27,27,27,26,26,27,24,25,24,22,22,18,17,15,12,9,8,7,6,6,6,7,7,6,8,8,10,10,9,9,9],[5,4,5,5,5,5,5,6,5,6,6,7,7,8,8,8,8,7,6,6,6,6,5,5,4,4,4,4,4,4,4,4,5,5,5,6,6,6,6,6,6,5,6,6,5,6,6,6,6,7,6,7,7,6,6,6,6,6,6,7,6,7,8,8,8,7,8,8,7,7,7,6,6,6,6,6,6,6,5,6,5,5,5,5,5,5,5,5,5,5,5,5,4,5,5,5,4,4,5,5,4,4,5,5,4,4,4,4,4,5,4,5,5,4,4,4,3,3,3,3,2,2,2,2,2,2,2,3,3,3,4,3,4,4,4,3,3,3,3,3,3,3,3,3,3,3,3,3,3,3,3,3,3,3,3,3,3,2,2,3,2,2,2,2,2,2,3,4,3,3,2,2,2,2,2,2,2,3,3,3,3,3,3,3,3,4,3,3,3,3,3,4,3,3,3,2,3,2,2,2,2,2,2,2,2,2,2,2,2,2,2,2,2,2,2,2,2,2,2,2,2,2,2,2,2,1,1,1,1,1,1,1,1,1,0,1,1,1,2,2,2,2,2,2,2,2,2,2,2,2,3,3,2,2,2,2,2,2,2,2,2,1,1,1,1,1,1,1,2,1,2,1,2,2,2,2,3,3,3,3,3,3,3,3,3,3,2,2,2,2,2,2,2,2,2,2,2,2,2,2,3,3,4,4,4,4,3,3,2,2,2,2,2,3,3,3,3,3,3,3,3,3,3,4,4,5,5,6,7,9,12,15,19,20,19,18,18,15,13,10,8,7,5,4,3,3,3,3,3,3,3,3,3,3,4,4,4,4,4,3,3,3,3,3,3,2,2,2,2,3,2,2,3,3,2,2,3,3,2,3,3,3,3,3,3,3,3,4,4,5,5,4,5,5,5,5,6,6,6,7,7,8,8,9,11,12,12,15,15,18,18,18,19,18,19,20,24,24,25,25,27,27,27,29,29,29,29,28,28,28,28,28,27,28,28,28,27,28,28,27,26,26,28,27,28,28,27,28,26,27,26,23,24,20,16,13,10,8,7,7,5,7,5,7,6,5,7,8,9,10,9,9,8],[5,4,4,4,4,4,5,5,5,5,5,6,7,7,7,6,6,6,5,5,5,4,4,4,4,3,3,4,4,4,3,3,4,4,4,5,5,4,4,5,5,4,5,5,5,4,5,5,5,5,5,6,6,5,5,5,5,5,6,6,6,6,7,7,6,6,6,6,6,6,6,5,5,5,5,5,5,5,4,4,4,4,4,4,4,4,4,4,4,4,4,4,4,4,4,4,4,3,4,4,3,3,4,4,3,3,4,4,3,4,3,4,3,4,3,3,3,2,2,2,2,2,2,2,2,2,2,2,2,3,3,3,3,3,3,3,3,3,3,3,2,2,3,3,2,2,3,2,2,2,2,2,3,2,2,2,2,2,2,2,2,2,2,2,2,2,3,3,3,3,2,2,2,2,2,2,2,2,2,3,3,3,3,2,3,3,3,3,3,3,3,3,3,3,2,2,2,2,2,2,2,2,2,2,2,2,2,2,2,2,2,2,2,2,2,2,2,2,2,2,2,2,1,1,1,1,1,1,1,1,1,1,1,1,1,0,1,1,1,1,2,1,1,2,2,1,2,2,2,2,2,2,2,2,2,2,2,1,1,1,1,1,1,1,1,1,1,1,1,1,1,1,2,2,2,2,2,2,3,2,3,3,3,3,3,2,2,2,2,1,1,1,2,2,2,2,2,2,2,2,3,3,4,4,4,3,3,2,2,2,2,2,2,2,2,2,2,3,3,3,3,3,3,3,3,4,4,5,6,8,10,12,16,17,16,18,16,14,11,9,7,6,4,3,3,3,3,2,3,2,3,3,3,3,3,4,4,3,3,3,3,3,3,2,2,2,2,2,2,2,2,2,2,2,2,2,2,2,2,2,2,2,2,3,3,3,3,4,4,4,4,4,4,5,4,4,5,5,6,6,6,7,8,8,10,10,11,14,14,17,18,17,19,18,19,21,24,24,25,25,26,27,28,28,28,28,28,28,28,28,28,28,27,27,28,28,27,28,28,28,28,27,29,28,29,27,27,28,25,27,26,24,24,20,17,14,10,8,7,6,5,6,5,7,6,5,7,8,8,10,9,9,9],[5,5,4,5,5,5,5,6,6,6,7,7,7,7,8,7,7,7,6,6,6,5,5,5,5,4,4,4,4,5,4,4,5,5,5,6,6,6,5,6,6,5,6,6,6,6,6,6,6,7,6,7,7,6,6,6,6,6,6,7,7,7,9,8,7,7,7,7,7,6,6,6,6,6,6,6,6,6,5,5,6,5,5,5,5,4,5,5,5,5,5,5,4,5,5,5,4,4,4,4,4,4,4,4,4,4,4,4,5,5,4,5,4,4,4,4,4,3,3,3,3,2,2,3,3,3,3,3,4,3,4,4,4,4,4,4,3,3,3,3,3,3,3,3,3,3,3,3,3,3,3,3,3,3,3,3,3,2,2,2,3,2,3,3,3,3,3,4,4,3,3,3,2,2,2,2,2,3,3,3,3,3,4,3,4,4,3,3,4,4,3,4,4,4,3,3,3,3,2,2,2,2,2,2,2,2,2,2,2,2,3,3,2,2,3,3,3,3,2,2,2,2,2,2,2,2,1,2,2,1,1,1,1,1,1,1,0,1,1,1,1,1,1,2,2,2,2,2,2,2,2,2,2,2,2,2,2,2,2,2,1,1,2,2,1,1,1,1,1,1,2,2,2,2,2,3,3,3,3,3,3,3,4,3,3,3,2,2,2,2,2,2,2,2,2,2,2,2,2,2,3,4,4,4,4,4,3,3,2,2,2,3,3,3,3,3,3,3,3,3,3,3,4,4,4,5,5,6,7,8,10,11,14,15,14,15,14,13,11,9,7,6,5,4,4,3,3,3,3,3,3,3,3,3,4,4,4,4,4,4,4,3,3,3,3,3,3,2,3,3,2,2,3,3,2,3,3,2,2,3,3,2,3,3,3,3,3,4,4,5,5,5,5,5,5,5,5,6,6,6,7,8,8,9,11,11,12,14,14,16,17,16,18,18,18,20,22,23,23,23,24,25,26,27,26,27,27,27,27,27,26,26,26,27,27,28,26,27,27,27,27,27,29,27,27,26,25,27,24,25,23,23,22,19,17,15,11,9,8,8,6,7,5,7,7,6,8,9,9,10,10,10,8],[6,5,6,6,6,6,6,7,7,8,8,8,9,9,10,9,9,8,8,8,7,7,6,6,5,5,4,5,5,5,5,5,6,6,7,7,8,7,7,7,7,6,7,8,7,7,7,7,7,8,7,8,8,7,7,7,7,7,8,8,9,9,10,10,10,9,9,8,8,9,8,8,8,7,7,7,7,6,6,6,6,6,5,6,6,5,5,6,6,6,6,6,5,6,6,6,6,5,6,5,5,5,6,6,5,5,6,6,6,6,5,6,6,6,6,5,5,5,4,4,3,3,3,3,3,3,4,4,4,5,5,5,5,5,5,5,5,4,4,4,4,4,4,4,4,4,4,4,4,4,4,4,4,4,4,4,4,4,3,3,3,3,3,3,3,3,4,4,4,4,3,3,3,3,3,3,3,4,4,4,5,4,5,4,5,5,4,4,5,5,4,5,5,5,4,4,3,3,3,3,2,3,3,3,3,3,3,3,3,3,3,3,3,3,3,4,3,4,3,3,3,3,3,3,2,2,2,2,2,1,1,2,2,1,1,1,1,0,1,1,1,1,1,2,2,2,2,2,2,2,3,3,3,3,3,3,3,2,2,2,2,2,2,2,1,1,1,2,2,2,2,2,2,3,3,3,4,4,4,4,4,4,4,4,4,3,3,2,2,2,2,2,2,3,3,2,2,2,3,3,4,4,5,5,5,4,3,3,3,3,3,3,3,3,4,4,4,4,4,4,4,4,5,5,5,6,6,7,8,9,11,13,15,16,16,18,16,14,12,10,8,7,6,5,4,4,4,4,4,4,4,4,4,4,5,5,5,5,4,4,4,4,4,3,4,3,3,3,3,3,3,3,3,3,3,3,3,4,3,4,4,4,4,4,4,4,4,5,6,6,6,6,6,6,6,6,6,7,7,7,8,9,9,10,12,12,12,15,15,16,17,17,18,19,19,20,22,23,24,23,26,26,26,28,28,28,28,28,28,28,28,28,27,27,28,28,27,28,28,26,26,27,28,28,28,27,27,28,25,26,25,24,22,21,18,15,12,11,9,7,7,7,7,9,8,8,8,10,10,11,10,10,10],[6,7,6,6,7,7,7,7,8,8,9,9,10,10,11,10,10,9,9,8,7,7,7,6,7,6,5,6,6,6,6,6,7,7,7,8,8,8,7,8,8,7,8,8,8,8,8,8,8,8,9,9,9,8,8,8,8,8,8,9,10,9,11,11,10,9,9,9,9,9,8,8,8,8,7,7,7,7,7,7,7,7,7,7,7,6,7,6,6,6,7,6,6,7,7,7,6,6,6,6,6,6,7,6,6,6,7,6,7,7,7,7,6,7,6,6,5,5,5,4,4,3,3,3,4,4,4,4,5,5,5,6,6,6,6,6,5,5,4,5,5,4,4,5,5,4,5,5,4,4,4,4,4,4,4,4,4,3,4,4,4,4,4,4,4,4,5,5,5,4,4,3,4,3,4,4,4,4,4,5,5,5,5,5,5,5,5,5,5,5,5,6,5,5,5,4,4,4,4,3,3,3,3,3,3,3,3,3,3,3,3,3,3,3,3,3,4,3,3,3,3,3,3,3,2,2,2,2,2,2,1,2,2,2,2,1,1,1,0,1,1,1,1,1,2,2,1,2,2,2,2,2,3,3,3,3,3,2,2,2,2,2,2,2,1,2,2,2,2,2,2,2,3,3,4,3,4,4,4,4,4,4,4,4,4,4,3,3,3,2,3,2,3,3,3,3,3,3,3,3,4,5,6,6,5,5,4,3,3,3,3,3,3,3,4,4,4,5,4,4,5,5,5,6,5,6,7,8,8,9,12,12,14,15,15,16,16,13,12,10,8,7,7,5,5,5,5,4,4,4,4,4,4,5,5,5,5,5,5,5,5,4,5,4,5,4,5,4,4,4,4,3,4,4,3,3,4,4,3,4,4,4,4,4,4,4,5,5,6,6,6,6,6,6,6,6,6,7,7,8,8,9,10,10,12,12,12,14,14,16,16,16,17,17,17,18,19,20,22,22,23,24,24,26,24,25,25,25,26,25,25,26,25,26,26,26,25,26,27,26,26,26,26,26,26,26,26,26,23,26,23,24,23,20,18,17,15,11,9,8,8,8,7,8,8,8,8,9,10,11,10,10,9],[7,7,7,7,7,8,8,8,8,8,9,10,10,10,12,11,11,10,9,9,7,8,7,7,7,6,6,6,6,6,7,6,7,7,8,9,9,8,8,9,9,8,8,9,9,8,9,10,9,9,10,11,11,9,9,9,9,9,9,10,10,10,12,12,12,11,10,10,9,10,9,9,9,8,7,8,8,8,8,8,8,8,8,8,8,7,7,8,8,8,8,7,7,7,7,7,7,7,7,7,7,6,7,7,6,7,7,7,7,7,7,7,7,7,7,6,6,5,5,4,4,4,3,3,4,4,4,4,5,5,6,6,6,6,6,6,6,5,5,6,5,5,5,5,5,4,5,5,4,5,4,5,5,5,4,4,4,4,4,4,4,4,4,4,4,4,5,5,4,4,4,4,4,4,4,4,4,5,5,5,6,5,6,6,6,6,5,5,6,6,5,6,6,6,5,5,5,4,4,4,3,4,4,4,3,4,4,4,4,3,4,4,3,3,4,4,3,4,3,3,3,3,3,3,3,3,3,2,2,2,2,2,2,2,2,2,1,1,1,0,1,1,1,1,1,1,1,2,1,2,2,2,2,2,2,3,2,2,2,2,2,2,2,2,2,2,2,2,3,2,3,3,3,3,4,3,4,4,4,4,4,4,4,4,4,4,4,3,3,3,3,3,3,3,3,3,3,3,3,4,4,5,5,5,5,4,3,3,3,3,3,4,4,4,4,4,4,5,5,5,5,5,5,5,6,6,7,8,9,10,11,12,14,15,15,16,15,13,12,10,8,7,7,6,5,5,5,4,4,5,5,4,5,4,5,5,6,5,5,5,5,5,4,4,4,4,4,4,4,5,4,4,4,5,4,4,4,4,4,5,5,5,5,5,5,5,5,6,6,6,6,7,6,7,7,7,7,8,8,8,9,9,9,10,11,11,13,13,14,16,17,15,16,16,18,18,19,21,22,21,23,24,24,26,25,25,25,25,25,25,24,25,24,24,25,26,24,25,26,25,24,25,26,25,26,26,26,27,25,26,24,24,22,20,19,17,15,12,10,10,8,9,8,10,9,9,10,11,12,13,11,11,10],[7,7,7,7,7,8,7,8,8,9,9,9,10,10,11,10,10,9,9,9,8,8,7,7,7,6,6,6,6,6,7,6,7,7,8,9,9,8,8,8,8,8,8,9,8,8,8,9,8,8,9,10,10,8,8,9,9,9,9,10,10,10,11,12,11,10,10,10,10,9,9,9,9,9,8,8,8,8,8,8,8,8,8,7,7,7,7,7,7,7,7,7,7,7,7,7,7,6,7,7,7,6,7,7,7,6,7,7,7,7,6,7,6,6,6,6,5,5,5,4,4,3,3,3,3,3,4,4,5,5,6,6,6,6,6,6,5,5,5,5,5,5,4,5,4,4,4,4,4,4,4,4,4,4,4,4,4,4,4,4,4,4,5,4,4,4,5,5,5,4,4,4,4,4,4,4,4,5,5,5,6,5,6,5,5,6,6,5,6,6,5,6,5,5,5,4,4,5,4,4,3,3,4,3,3,3,3,3,3,3,3,3,3,3,3,3,3,3,3,2,3,3,2,2,2,2,2,2,2,2,2,2,2,2,2,2,2,1,1,1,0,1,1,1,1,1,1,1,1,2,2,2,2,2,2,2,2,2,2,2,2,2,2,2,2,2,2,2,2,3,3,3,4,4,4,4,4,4,5,4,4,4,5,4,4,4,4,3,3,3,3,3,3,3,3,3,3,3,3,4,4,5,5,5,5,4,3,3,3,3,3,4,4,4,4,4,4,5,5,5,5,5,5,6,6,7,7,8,8,9,11,12,14,16,16,17,16,14,12,10,8,8,6,6,5,5,5,4,5,5,5,4,5,5,5,5,6,5,5,5,5,5,5,4,4,4,4,4,4,5,4,4,4,4,4,4,4,4,4,4,5,4,4,5,4,5,5,6,6,6,6,6,6,6,6,6,7,7,8,8,8,9,10,10,12,11,13,14,15,16,17,16,17,17,17,18,20,21,21,21,23,23,24,25,25,25,25,26,24,25,24,25,25,25,25,26,24,25,26,25,25,25,26,25,25,26,25,26,25,25,25,24,22,21,19,17,15,12,10,9,8,8,8,9,8,9,9,10,11,12,11,11,10],[7,6,6,6,6,7,7,7,7,8,8,9,9,9,10,9,9,9,8,8,7,6,6,6,5,5,5,5,5,5,5,5,6,6,7,8,7,6,7,7,7,7,7,7,7,7,7,7,7,8,7,8,8,8,7,7,8,7,7,8,9,9,10,10,9,9,9,9,8,8,8,8,7,7,7,7,7,6,6,6,6,6,6,6,6,6,6,6,6,6,6,6,6,6,6,6,5,5,5,5,5,5,5,5,5,5,5,5,5,5,5,5,5,5,5,5,4,4,3,3,3,2,2,2,3,3,3,3,3,4,4,4,4,4,5,4,4,4,4,4,4,4,4,4,3,3,3,3,3,3,3,3,4,3,3,3,3,3,3,3,3,3,3,3,3,3,4,4,4,4,3,3,3,3,3,3,3,3,4,4,4,4,4,4,4,5,4,4,4,4,4,4,4,4,4,3,3,3,3,3,2,2,3,3,3,3,3,3,3,3,3,3,3,2,3,3,2,3,2,2,2,2,2,2,2,2,2,2,2,2,1,2,2,2,2,2,2,1,1,1,1,0,1,1,1,1,1,1,1,1,2,2,2,2,2,2,2,1,2,2,1,1,2,2,1,2,2,2,2,2,2,2,3,3,3,3,4,4,4,4,4,4,4,4,4,4,3,3,3,3,3,3,3,3,3,3,3,3,3,3,4,4,5,5,5,4,4,3,3,3,3,3,3,3,4,4,4,4,4,4,4,4,5,5,5,6,6,7,8,9,10,12,15,17,16,18,17,14,11,10,8,7,5,5,5,4,4,4,4,4,4,4,4,4,4,5,5,5,5,4,5,4,4,4,4,4,4,3,4,4,3,3,4,3,3,3,4,4,4,4,4,3,4,4,4,4,4,5,5,5,5,6,5,5,6,6,6,7,7,7,8,8,9,10,12,12,12,15,15,17,17,17,17,17,19,19,21,22,23,23,25,26,26,28,28,28,28,29,28,28,28,28,26,27,28,29,26,28,28,27,27,27,29,28,29,28,28,29,26,28,26,25,24,22,19,17,14,10,9,9,7,8,7,9,7,7,8,10,10,11,10,10,9],[6,6,6,6,6,7,7,7,8,8,9,8,9,9,9,9,9,8,8,7,7,6,7,6,6,5,5,6,6,6,6,5,6,6,7,7,7,6,6,7,7,6,7,7,7,7,7,7,7,8,8,8,9,8,7,7,8,7,7,8,8,8,9,10,9,9,8,8,8,8,8,8,7,7,7,7,7,6,7,7,6,6,6,6,6,6,6,6,6,6,6,6,5,6,6,6,5,5,6,6,5,5,6,6,6,5,6,6,6,6,6,6,5,5,5,5,5,4,4,3,3,3,2,3,3,3,3,3,4,4,5,5,5,5,5,4,4,4,4,4,4,4,4,4,4,4,4,4,3,4,3,4,4,4,4,3,4,3,3,4,4,3,4,3,4,3,4,4,4,4,4,3,3,3,4,4,3,4,4,4,5,5,5,4,4,5,5,4,5,5,5,5,5,5,4,4,3,3,3,3,3,3,3,3,2,3,3,2,3,2,3,3,3,2,3,3,2,3,3,2,2,2,2,2,2,2,2,2,2,2,2,2,2,2,2,2,1,1,1,1,1,1,0,1,1,1,1,1,1,1,1,1,2,2,2,2,2,1,2,2,1,1,2,2,1,2,2,2,2,2,2,3,3,3,3,3,4,4,4,4,4,4,4,4,4,4,3,3,3,3,3,3,2,3,3,3,3,3,3,3,4,4,5,5,4,4,3,3,3,3,3,3,3,3,4,4,4,4,4,4,5,4,5,5,5,6,6,7,8,9,11,12,14,16,15,17,16,13,11,10,8,6,6,5,5,4,4,4,4,4,4,4,4,4,4,4,5,4,4,4,4,4,4,4,4,4,4,4,4,4,4,4,4,4,3,4,4,4,4,4,4,4,4,4,4,4,4,5,5,5,5,5,5,6,5,5,6,7,7,7,8,8,9,9,11,11,12,14,14,16,18,16,17,18,19,20,21,23,24,23,26,26,27,28,28,28,29,27,28,28,28,28,26,26,27,28,25,27,27,27,26,26,28,28,28,27,27,28,26,27,26,25,22,22,19,17,13,10,9,8,8,9,8,9,8,8,9,9,11,12,11,9,9],[6,5,6,6,6,6,6,7,7,8,7,8,8,9,10,9,9,8,8,8,7,7,6,6,5,5,5,5,5,5,5,5,6,6,7,8,8,7,7,7,7,7,7,8,7,7,7,8,7,7,8,9,9,8,7,8,8,7,8,8,9,9,11,10,10,8,9,9,8,8,8,7,8,7,7,7,7,7,7,7,7,7,6,6,6,6,6,6,7,6,6,6,6,6,6,6,6,6,6,6,6,5,6,6,6,5,6,6,6,6,6,6,6,5,5,5,4,4,4,3,3,3,2,3,3,3,3,3,4,4,5,5,5,5,5,5,4,4,4,4,4,4,4,4,4,4,4,4,4,3,3,3,4,4,3,4,4,3,3,4,4,3,4,3,3,4,4,4,4,3,3,3,3,3,4,4,3,4,4,5,5,5,5,5,4,5,4,5,5,5,5,5,4,4,4,4,4,4,3,3,3,3,3,3,3,3,3,3,3,3,3,3,3,2,3,3,2,3,3,2,2,3,2,2,2,2,2,2,2,2,2,2,2,2,2,2,1,1,1,1,1,1,1,0,1,1,1,1,1,1,1,1,1,2,2,2,1,1,2,2,1,1,2,2,2,2,2,2,2,2,3,2,3,3,3,3,3,4,4,4,4,4,4,4,4,3,3,3,3,3,3,3,3,3,3,3,3,3,3,3,3,4,5,5,4,4,3,3,3,3,3,3,3,3,4,4,4,4,4,4,4,4,5,5,5,6,6,7,7,8,9,10,13,14,14,16,15,12,11,9,7,6,6,5,4,4,4,4,4,4,4,4,4,4,5,5,5,5,4,4,4,4,4,4,4,4,3,3,3,4,3,3,4,4,3,3,4,4,4,4,4,4,4,4,4,4,4,5,5,5,5,6,5,6,6,6,6,7,7,7,7,8,8,8,10,10,12,13,13,16,15,15,16,16,17,19,20,20,21,22,22,24,24,25,24,26,25,24,24,24,23,24,24,24,24,24,23,24,25,23,24,24,25,25,25,24,25,25,24,25,24,23,20,19,17,15,13,10,8,8,7,7,7,8,7,8,8,9,11,11,10,10,8],[6,5,5,6,5,6,6,6,6,7,7,7,8,8,8,8,8,7,7,6,6,6,5,5,5,5,4,5,5,5,5,5,5,5,6,7,6,6,6,6,6,6,6,6,6,6,6,6,6,6,7,8,7,7,6,6,7,6,7,7,7,8,9,8,8,8,8,8,8,7,7,7,7,7,6,6,6,6,6,6,6,5,5,5,5,5,5,5,5,5,5,5,5,5,5,5,5,5,5,5,5,4,5,5,4,4,5,5,5,5,5,5,4,5,4,4,4,3,3,3,3,2,2,2,2,2,3,3,3,3,4,4,4,4,4,4,4,3,3,3,3,3,3,3,3,3,3,3,2,2,2,2,3,3,2,2,3,2,2,3,3,3,3,3,3,3,3,4,4,4,3,3,3,3,3,3,3,3,3,3,4,4,4,3,4,4,4,4,4,4,4,4,4,4,3,3,3,3,3,2,2,2,2,2,2,2,2,2,2,2,2,2,2,2,2,2,2,2,2,2,2,2,2,2,2,2,1,1,2,1,1,2,2,2,2,1,1,1,1,1,1,1,1,1,0,1,1,1,1,1,1,1,1,1,1,1,1,1,1,1,1,1,1,1,1,2,2,2,2,2,2,2,2,3,3,3,3,3,4,4,4,4,4,4,4,3,3,3,3,2,2,2,2,2,3,3,2,3,3,3,4,4,5,5,4,4,3,3,3,3,3,3,3,3,3,3,3,4,4,4,4,4,4,4,4,5,6,6,7,8,9,10,13,15,15,16,15,12,10,9,7,6,5,4,4,4,4,3,4,4,4,4,4,4,4,4,4,4,4,4,4,4,4,3,3,3,4,3,3,4,3,3,3,3,3,3,3,3,3,3,3,3,3,3,4,3,4,4,4,4,4,5,5,5,5,5,5,6,6,6,7,7,8,8,10,11,11,13,13,16,17,16,16,17,17,18,20,20,21,21,23,24,24,26,25,27,25,25,25,25,25,26,24,24,26,26,23,26,25,25,25,25,26,25,26,26,26,27,25,26,25,23,21,20,17,14,13,10,8,8,7,8,6,8,6,7,8,9,10,11,10,9,9],[6,5,5,5,5,6,6,6,6,6,7,7,8,8,8,8,8,7,7,6,6,6,5,5,5,4,4,5,4,5,4,5,5,5,5,6,6,6,6,6,6,6,5,6,6,6,6,6,6,6,6,7,7,6,6,6,6,6,6,7,7,7,8,8,8,8,7,7,7,7,7,7,6,6,6,6,6,6,6,6,6,5,5,5,5,5,5,5,5,5,5,5,4,5,5,5,5,4,5,5,4,4,5,4,4,4,5,5,4,5,4,4,4,4,4,3,3,3,3,2,2,2,2,2,2,2,2,2,3,3,3,3,4,4,4,3,3,3,3,3,3,3,3,3,2,2,3,2,2,2,2,2,3,3,2,2,3,2,2,2,3,2,3,3,3,3,3,4,4,3,3,3,3,2,3,3,3,3,3,3,4,3,4,3,3,4,3,3,3,4,3,4,3,3,3,3,2,3,2,2,2,2,2,2,2,2,2,2,2,2,2,2,2,2,2,2,2,2,2,2,2,2,2,1,1,2,1,1,1,2,1,1,2,2,2,1,1,1,1,1,1,1,1,1,1,0,1,1,1,1,1,1,1,1,1,1,1,1,1,1,1,1,1,1,1,1,2,2,2,2,2,2,2,2,3,3,3,3,4,3,3,4,4,4,3,3,3,3,2,2,2,2,2,2,2,2,2,3,3,3,3,4,5,5,4,4,3,3,3,3,2,3,3,3,3,3,3,4,4,3,4,4,4,4,4,5,5,6,7,8,10,12,15,17,15,18,16,13,11,9,7,6,5,4,4,3,4,3,4,3,4,3,4,3,4,4,4,4,4,4,4,3,4,3,3,3,3,3,3,3,3,3,3,3,3,3,3,3,3,3,3,3,3,4,3,3,4,4,4,4,4,5,5,4,4,5,5,6,6,5,6,7,8,9,10,10,11,14,14,17,17,17,18,18,20,20,22,24,25,24,27,27,28,29,28,29,29,29,29,29,29,29,27,28,29,29,26,28,28,27,27,26,29,28,28,28,28,28,27,28,27,25,24,22,19,16,12,10,7,8,7,8,7,10,6,7,8,9,10,11,10,9,9],[6,6,5,5,6,6,6,6,7,7,7,8,8,9,9,9,8,7,7,7,6,6,6,5,5,5,4,5,5,5,5,5,6,6,6,7,7,6,6,7,6,6,6,7,6,6,7,7,7,7,7,8,8,7,7,7,7,7,7,8,8,8,9,9,9,8,8,8,8,8,7,7,7,7,6,7,6,6,6,6,6,6,6,6,6,5,5,6,6,6,6,5,5,5,5,5,5,5,5,5,5,5,5,5,5,5,5,5,5,5,5,5,5,5,5,4,4,4,3,3,3,3,2,2,3,3,3,3,3,4,4,4,4,4,4,4,4,4,4,4,4,3,3,4,3,3,3,3,3,3,3,3,3,3,3,3,3,3,3,3,3,3,3,3,3,3,3,4,4,3,3,3,3,3,3,4,3,4,4,4,4,4,4,4,4,4,4,4,4,4,4,5,4,4,3,3,3,3,3,3,3,3,3,3,2,2,2,2,2,2,2,3,2,2,2,2,2,2,2,2,2,2,2,2,2,2,2,2,2,2,2,2,2,2,2,2,2,1,1,1,1,1,1,1,1,1,0,1,1,1,1,1,1,1,1,2,1,1,1,1,1,1,2,2,1,2,2,2,2,2,2,2,3,3,3,3,4,3,4,4,4,4,4,4,3,3,3,3,3,3,3,2,2,3,3,3,3,3,3,3,3,4,5,5,4,4,3,3,3,3,3,3,3,3,3,3,4,4,4,4,4,4,4,5,5,6,6,7,8,9,10,11,13,15,14,16,14,12,11,9,7,6,5,5,4,4,4,4,4,4,4,4,4,4,4,4,5,4,4,4,4,4,4,4,4,4,4,3,4,4,3,3,4,3,3,3,3,3,3,4,4,3,3,4,4,4,4,5,5,5,5,5,5,5,5,5,6,6,6,6,7,8,8,8,10,11,11,14,14,16,16,16,17,18,17,20,21,22,23,22,25,25,25,27,26,27,27,26,26,26,26,26,25,26,26,26,25,26,26,26,26,26,26,26,26,26,26,26,24,26,24,23,20,20,17,14,12,9,8,8,7,7,7,8,7,7,8,10,10,12,10,10,10],[5,5,6,5,6,6,6,6,6,7,7,7,8,8,9,8,8,8,7,7,6,6,6,6,5,5,5,5,5,5,5,5,6,6,7,7,7,7,7,7,7,6,7,7,6,6,7,7,6,7,7,8,8,7,7,7,7,7,7,8,8,8,9,10,9,8,8,8,8,8,7,7,8,7,6,7,7,6,6,6,6,6,6,6,6,6,5,6,6,5,6,6,5,5,5,6,6,5,6,5,5,5,5,6,5,5,6,5,5,5,5,5,5,5,5,4,4,4,4,3,3,3,2,2,3,3,3,3,4,4,4,4,4,5,5,4,4,4,4,4,4,3,3,4,3,3,3,3,3,3,3,3,3,3,3,3,3,3,3,3,3,3,3,3,3,3,3,4,4,4,3,3,3,3,3,4,3,4,4,4,4,4,4,4,4,4,4,4,4,4,4,4,4,4,4,3,3,3,3,3,3,3,3,3,3,3,3,3,2,2,2,2,2,2,2,2,2,2,2,2,2,2,2,2,2,2,2,2,2,2,2,2,2,2,2,2,2,1,1,1,1,1,1,1,1,1,1,0,1,1,1,1,1,1,1,1,1,1,1,1,1,1,2,2,2,2,2,2,2,2,3,2,3,3,3,3,4,4,4,4,4,4,4,4,4,3,3,3,3,3,3,2,3,3,3,3,3,3,3,3,4,4,5,5,4,4,3,3,3,3,3,3,3,3,4,4,4,4,4,4,4,4,5,5,5,5,6,7,7,8,9,10,12,14,13,15,14,11,10,9,7,6,5,5,4,4,4,4,4,4,4,4,4,4,4,5,5,5,4,4,4,4,4,4,4,4,4,3,4,4,3,3,4,3,3,3,4,3,3,4,4,3,4,4,4,4,4,5,5,5,5,5,5,5,5,5,5,6,6,6,6,7,8,8,10,10,11,13,13,16,15,15,16,16,16,18,21,21,21,21,21,24,24,24,24,25,24,23,24,24,23,24,24,23,24,24,23,24,24,23,23,23,24,24,24,24,23,24,22,23,23,21,19,18,15,14,12,9,8,8,7,7,7,8,7,7,8,8,10,11,10,9,8],[5,5,5,5,5,5,6,6,6,6,7,7,8,7,8,8,8,7,7,6,6,5,5,5,5,5,4,5,5,5,4,4,5,5,6,6,6,6,6,6,6,6,6,6,6,5,6,6,6,6,6,7,7,6,6,6,6,6,6,7,7,8,9,8,8,8,8,7,7,7,7,6,6,6,6,6,6,6,6,6,6,5,5,5,5,5,5,5,5,5,5,5,5,5,4,5,4,4,4,5,4,4,4,5,4,4,4,5,5,4,4,4,4,4,4,3,3,3,3,2,2,2,2,2,2,2,2,2,3,3,3,3,3,4,4,3,3,3,3,3,3,3,3,3,2,2,3,2,2,2,2,2,3,2,2,2,2,2,2,2,2,3,3,3,3,3,3,4,4,4,3,3,3,2,3,3,3,3,3,3,4,3,4,3,3,4,3,3,4,4,4,4,4,3,3,3,3,3,2,2,2,2,2,2,2,2,2,2,2,2,2,2,2,2,2,2,2,2,2,2,1,2,2,1,1,1,1,1,1,1,1,2,2,2,2,2,2,1,1,1,1,1,1,1,1,1,1,1,0,1,1,1,1,1,1,1,1,1,1,1,1,1,1,2,1,2,2,2,2,2,2,2,2,3,3,3,4,4,4,4,4,4,4,4,4,3,3,3,3,3,2,2,2,3,3,3,3,3,3,3,4,4,5,5,4,4,3,3,3,3,3,3,3,3,3,4,4,4,4,4,4,4,4,4,5,5,6,6,7,8,10,11,15,17,16,17,16,13,11,9,7,6,5,4,4,4,4,4,4,4,4,4,4,4,4,5,4,4,4,4,4,4,4,4,4,3,3,3,3,3,3,3,3,3,3,3,3,3,3,3,3,3,3,4,3,4,4,5,5,4,4,4,5,5,5,4,5,6,6,6,7,7,8,9,10,10,12,14,15,17,18,17,18,18,19,20,22,23,24,24,26,26,26,28,27,29,28,28,28,28,27,27,26,27,28,27,25,27,27,26,26,26,26,26,27,27,26,27,26,26,26,23,22,22,18,15,13,9,8,8,7,8,7,9,6,7,8,9,10,11,10,10,9],[7,6,6,6,7,7,7,7,8,8,9,9,9,9,10,9,9,8,8,8,7,7,7,6,6,6,6,6,7,6,6,6,7,7,7,8,7,7,7,7,7,7,7,8,7,7,7,7,8,8,7,8,8,8,8,7,7,7,8,8,8,9,10,9,9,9,9,9,8,9,8,8,8,7,7,7,7,7,7,7,7,7,6,7,6,6,6,7,6,6,7,6,6,6,6,6,6,6,6,6,6,5,6,6,6,6,6,6,6,6,6,6,6,5,5,5,4,4,3,3,3,2,3,2,3,3,3,3,3,4,4,5,5,5,5,5,5,4,5,4,4,4,4,4,4,3,4,3,3,3,3,3,3,4,3,3,3,3,3,3,3,4,4,4,4,3,4,4,4,4,4,3,4,3,4,4,4,4,5,5,5,5,5,4,5,5,5,5,5,5,5,6,5,4,4,4,3,4,3,3,3,3,3,3,3,3,3,3,3,3,3,3,2,2,2,2,2,2,2,2,2,2,2,2,2,2,2,2,2,2,2,2,2,2,2,2,2,2,2,2,2,1,1,1,1,1,1,1,1,0,1,1,1,1,1,1,1,1,2,2,2,2,2,2,2,2,3,2,3,3,3,3,3,4,4,4,5,5,5,5,4,5,5,5,5,5,4,4,4,4,3,3,3,4,4,4,3,4,4,4,5,5,6,6,5,5,4,4,4,4,4,4,4,4,4,4,5,5,5,5,5,5,6,6,6,7,7,8,9,9,11,12,15,16,15,17,16,13,12,10,9,8,7,6,5,5,5,5,5,5,5,5,5,5,5,5,6,5,5,5,5,5,5,5,5,5,5,4,5,5,5,5,5,5,4,4,4,4,4,4,4,4,4,5,4,4,4,5,5,6,6,6,6,6,6,6,6,7,7,7,8,8,9,10,11,12,12,15,16,18,17,19,18,18,20,21,24,25,25,24,27,27,27,29,29,29,29,29,29,29,29,28,26,28,28,28,26,28,28,27,27,26,27,27,27,27,27,28,26,27,26,24,23,21,19,15,13,10,9,8,8,7,8,8,7,8,9,10,11,13,11,10,11],[7,6,7,6,7,7,7,8,8,8,8,9,9,9,10,10,10,9,8,8,7,7,7,7,6,6,6,6,6,6,6,6,7,7,8,8,8,8,8,8,8,8,8,8,8,8,8,8,8,8,9,9,9,8,8,8,9,8,9,9,10,9,10,10,10,9,10,10,9,9,9,9,9,8,8,8,8,8,7,8,7,7,7,7,7,7,6,7,7,7,7,7,7,6,7,7,7,6,7,7,6,6,7,7,6,6,7,6,6,6,6,6,6,6,6,5,5,4,4,4,3,3,3,3,3,3,3,3,4,5,5,5,6,5,6,6,5,5,5,5,5,4,4,5,4,4,4,4,3,3,3,4,4,4,3,4,4,3,3,4,4,4,4,4,4,4,4,4,4,4,3,3,4,4,4,4,4,4,5,5,5,5,6,5,5,5,5,5,5,5,5,5,5,5,4,4,4,4,3,3,3,3,3,4,3,3,3,3,3,3,3,3,3,3,3,3,2,3,2,2,2,2,2,2,2,2,2,2,2,2,2,2,2,2,2,2,2,2,2,2,2,2,1,1,1,1,1,1,1,1,0,1,1,1,2,2,2,1,2,2,2,2,2,2,2,2,2,2,2,3,3,3,3,4,4,4,4,4,5,5,5,5,5,5,4,4,4,4,3,3,3,3,3,4,3,4,4,4,4,4,4,5,6,6,5,5,4,4,4,4,4,4,4,4,4,4,4,5,5,5,5,5,6,6,6,6,7,8,8,9,11,12,14,15,14,16,15,13,12,10,9,7,7,6,5,5,5,5,5,5,5,5,5,5,5,6,6,6,6,5,5,5,5,5,5,5,4,4,4,5,4,4,4,5,4,4,5,5,4,4,5,4,4,5,5,5,5,6,6,6,6,6,6,6,6,6,7,7,8,7,8,8,9,9,11,11,12,14,14,17,17,17,17,16,17,19,21,21,22,22,24,25,25,26,25,26,26,26,26,26,25,26,25,25,26,26,24,26,26,25,24,24,24,24,24,23,23,24,23,24,22,21,20,18,17,15,13,10,9,9,8,8,8,10,9,8,8,10,10,12,10,10,10],[7,6,7,7,8,8,8,9,8,9,9,10,9,9,10,10,10,10,9,9,8,8,8,7,7,7,7,6,7,7,7,6,7,8,8,9,9,8,8,8,8,8,8,9,8,8,8,9,8,8,9,9,9,8,8,8,9,9,9,10,10,10,11,11,11,10,11,10,10,10,10,9,10,9,9,9,9,8,8,8,8,8,7,7,8,7,7,7,7,6,7,7,7,6,6,7,7,7,6,7,7,7,7,7,7,7,7,7,7,7,7,7,7,6,6,6,6,5,5,5,4,3,3,3,3,4,4,4,5,5,6,6,6,6,6,5,5,5,5,5,5,4,5,5,5,4,4,4,4,3,3,3,4,4,3,4,4,4,4,4,5,5,5,5,5,5,5,5,5,5,4,4,4,5,5,5,5,5,5,6,6,6,6,5,6,6,6,6,6,6,6,6,5,6,5,5,5,4,4,4,4,3,4,4,4,4,4,4,3,3,3,3,3,2,3,2,2,2,2,2,2,3,2,2,2,3,2,2,2,3,2,2,3,3,3,3,2,2,2,2,2,2,2,2,2,1,1,1,1,1,1,0,1,1,1,2,2,2,2,2,2,2,3,2,3,3,3,3,3,3,4,4,4,4,5,5,5,5,6,6,6,6,6,5,5,5,5,5,4,4,4,4,5,4,5,5,4,4,5,5,5,6,6,6,5,6,5,5,5,4,5,5,5,5,5,5,5,6,6,6,6,6,6,6,7,7,7,8,8,9,11,11,14,15,15,16,15,13,12,10,8,8,7,6,6,6,6,5,6,6,6,6,6,6,6,6,7,6,6,6,6,6,6,5,5,5,5,5,5,5,5,5,5,5,5,5,5,5,5,5,5,5,5,5,5,6,5,6,6,6,6,7,6,6,6,7,7,7,8,7,8,8,9,9,10,11,11,13,14,16,16,16,17,17,18,18,20,21,22,22,24,24,24,26,25,26,25,26,25,25,25,25,24,24,25,25,22,25,25,24,23,23,24,22,23,23,22,24,22,22,21,21,19,18,16,14,13,10,9,9,9,9,8,9,9,9,9,10,11,13,12,11,11],[7,7,7,7,7,8,8,8,8,9,9,9,10,10,11,10,9,9,9,9,8,8,8,7,7,7,6,7,7,7,6,6,7,7,8,8,8,8,8,8,8,8,8,8,8,8,8,8,9,9,8,9,9,8,8,8,8,8,8,9,9,9,11,11,11,10,11,11,10,10,9,9,9,9,8,8,8,8,8,8,8,8,7,7,7,7,7,7,7,7,7,7,6,7,6,7,7,6,7,7,7,6,7,7,7,7,7,7,7,6,7,7,6,6,6,6,5,5,5,4,4,3,3,4,4,4,4,4,4,5,5,5,5,6,6,5,5,5,5,5,5,4,4,4,4,4,4,4,4,3,3,3,3,3,3,3,4,3,3,5,4,5,5,5,5,5,6,5,6,5,5,4,5,4,5,6,4,5,5,5,6,6,5,4,5,6,6,5,6,6,6,6,6,6,5,5,4,4,4,3,4,3,4,4,4,4,3,3,3,2,3,2,2,2,2,2,2,2,2,2,2,2,2,2,2,3,2,2,3,3,3,3,3,4,4,4,3,3,3,2,3,3,2,2,2,2,2,1,1,1,1,1,0,1,1,1,2,2,2,2,2,2,2,3,4,3,4,3,3,4,4,4,5,5,5,5,6,6,6,6,6,6,6,6,6,5,5,5,5,4,4,4,4,4,5,5,5,5,5,5,5,7,7,7,7,6,6,5,6,5,5,5,5,5,5,6,6,6,6,6,6,6,6,7,7,7,8,9,9,11,12,14,16,18,17,18,16,14,13,11,10,8,7,6,6,6,6,6,6,6,6,6,6,6,6,7,7,7,6,6,6,6,6,6,6,5,5,5,5,5,5,5,5,5,5,5,5,5,5,5,5,4,5,5,5,5,5,6,6,6,5,6,6,6,6,6,6,7,8,7,8,9,11,10,12,12,12,15,16,18,17,19,18,18,21,21,23,24,25,25,26,27,27,28,27,29,27,27,28,28,27,28,26,28,28,27,25,28,28,27,27,27,26,26,26,26,26,27,26,25,24,24,21,21,18,16,13,10,10,9,10,9,9,9,9,9,10,12,12,13,12,11,12],[6,6,6,6,6,6,7,7,7,8,7,8,8,8,9,9,9,8,8,8,7,7,6,6,6,5,5,5,6,6,5,6,6,6,7,8,7,6,7,7,6,7,6,7,6,7,7,7,7,7,7,7,8,7,7,6,7,7,7,8,9,9,9,10,9,9,9,9,8,8,8,8,8,8,7,7,7,7,6,6,7,6,6,6,6,6,5,6,6,6,6,6,5,6,5,6,6,5,5,6,5,5,5,6,5,5,6,6,6,6,6,5,5,5,5,5,4,4,4,3,3,3,2,3,3,3,3,4,4,4,5,4,4,5,5,5,4,4,4,4,4,3,3,4,3,3,3,3,3,3,3,3,3,3,3,3,3,2,3,3,3,3,4,3,4,4,4,5,5,5,4,4,4,4,4,4,3,4,4,4,4,5,5,4,5,5,5,5,5,5,5,5,5,5,4,4,4,3,3,3,2,2,3,2,2,2,2,2,2,2,2,2,2,2,2,2,2,2,2,1,2,2,2,1,2,2,2,2,2,2,2,2,2,3,2,2,2,2,2,2,2,2,2,2,2,2,2,1,1,1,1,1,1,0,1,1,2,1,1,1,2,2,2,2,2,2,2,2,2,2,3,3,3,3,4,4,4,4,5,5,5,5,5,5,5,4,4,4,3,3,3,3,3,3,3,3,3,4,4,4,4,5,6,6,5,5,4,4,4,4,3,4,4,4,4,4,4,5,5,4,5,4,5,5,6,6,7,7,8,9,10,12,15,16,16,16,16,12,11,10,8,7,6,5,5,5,5,4,5,4,5,4,5,4,5,5,5,5,5,5,5,4,5,4,4,4,5,4,4,4,4,3,4,4,3,3,4,3,3,4,4,3,4,4,4,4,4,5,5,5,5,5,5,5,5,5,6,6,7,7,8,8,10,10,11,11,13,15,15,17,18,16,18,18,19,20,22,23,24,23,25,25,25,27,26,27,27,26,26,26,25,26,25,25,26,26,24,26,25,25,24,26,25,25,25,25,26,25,23,24,24,22,21,20,17,14,12,10,9,8,8,7,7,9,8,8,8,9,11,12,11,11,11],[5,4,4,5,5,5,5,5,5,6,6,7,7,7,7,7,7,6,6,6,5,5,5,4,4,4,4,4,5,5,4,4,5,5,5,5,5,5,5,5,5,5,5,5,5,5,5,5,5,5,6,6,6,5,5,5,6,5,5,6,6,6,7,7,7,6,7,7,6,6,6,6,6,6,5,5,5,5,5,5,5,5,5,5,4,4,4,4,4,4,5,4,4,4,4,4,4,4,4,4,4,3,4,4,4,4,4,4,4,4,4,4,4,4,3,3,3,3,3,2,2,2,2,2,2,2,2,2,2,3,3,3,3,3,3,3,3,3,2,3,3,2,2,3,2,2,2,2,2,2,2,2,2,2,2,2,2,2,2,2,2,2,3,3,3,3,3,4,4,3,3,3,3,3,3,3,2,3,3,3,3,3,3,3,3,3,3,3,3,4,4,4,4,3,3,3,3,2,2,2,2,2,2,2,2,2,2,2,2,1,1,2,1,1,1,1,1,2,1,1,1,1,1,1,1,1,1,1,2,1,1,2,2,2,2,2,2,2,2,2,2,2,2,2,1,1,1,1,1,1,1,1,1,1,0,1,1,1,1,1,1,1,1,1,1,2,2,1,2,2,2,2,2,3,3,3,3,3,3,3,3,4,4,3,3,3,3,3,2,2,2,2,2,2,2,2,2,3,3,3,3,4,5,4,4,4,3,3,3,3,2,3,2,2,3,3,3,3,3,3,4,3,4,4,4,5,5,6,7,8,9,11,14,16,15,16,15,12,11,9,7,6,5,4,4,3,3,3,3,3,3,3,3,3,4,4,4,4,3,3,3,3,3,3,3,3,3,3,3,3,3,3,3,3,2,2,3,2,2,3,3,2,2,3,3,3,3,4,4,4,4,4,4,4,4,4,5,5,5,6,6,7,8,8,10,10,11,14,14,17,17,17,18,19,20,21,23,25,26,26,27,27,27,29,28,29,29,29,29,29,28,27,27,27,28,28,26,28,28,28,27,27,28,26,27,27,26,27,26,26,25,24,22,21,17,14,11,8,7,7,6,6,6,7,6,6,6,8,9,10,9,9,9],[5,5,4,5,5,5,5,5,6,6,6,6,7,7,8,7,7,6,6,6,5,5,5,5,4,4,4,5,4,5,4,4,5,5,5,5,5,5,5,5,5,5,5,5,5,5,5,5,6,6,6,6,7,6,5,5,6,6,6,6,6,7,8,8,7,7,7,7,7,6,6,6,6,6,5,5,5,5,5,5,5,5,5,5,4,4,4,4,5,5,4,4,4,4,4,4,4,4,4,4,4,4,4,4,4,4,4,4,4,4,4,4,4,4,3,3,3,3,3,2,2,2,2,2,2,2,2,2,2,3,3,3,3,3,3,3,3,3,3,3,3,2,2,2,2,2,2,2,2,2,2,2,2,2,2,2,2,2,2,2,2,2,3,3,3,3,3,4,4,3,3,3,3,3,3,3,3,3,3,3,3,3,3,3,3,3,3,3,3,3,4,4,4,3,3,3,3,2,2,2,2,2,2,2,2,2,2,2,2,1,2,2,1,1,1,2,1,2,1,1,1,1,1,1,1,1,1,1,2,2,1,2,2,2,2,2,2,2,2,2,2,2,2,2,1,1,2,1,1,1,1,1,1,1,1,0,1,1,1,1,1,1,1,1,1,2,2,1,1,2,2,2,3,3,3,3,3,3,4,3,3,4,4,4,3,3,3,3,3,2,2,2,2,2,2,3,2,3,3,3,3,4,5,5,4,4,3,3,3,3,3,3,3,3,3,3,3,3,3,4,4,4,4,4,4,5,5,6,7,8,10,11,14,15,15,15,15,12,10,9,7,6,5,4,4,4,4,3,4,4,4,4,3,4,4,4,4,4,4,3,4,4,4,3,3,3,3,3,3,3,3,3,3,3,3,3,3,3,3,3,3,3,3,3,3,3,3,4,4,5,4,4,4,4,4,4,5,5,6,6,6,7,9,9,10,11,12,13,13,16,17,16,16,17,18,19,20,23,24,24,25,25,26,27,27,28,28,27,27,28,27,27,26,26,27,27,26,27,27,26,26,26,27,26,26,25,25,26,25,25,25,22,21,20,16,14,11,9,7,8,6,8,6,8,6,6,7,8,9,10,9,9,8],[5,4,4,5,5,5,5,5,5,6,6,6,7,7,7,7,7,6,6,6,5,5,5,5,4,4,4,4,4,4,4,4,5,5,5,6,6,5,5,5,5,5,5,5,5,5,5,5,5,6,5,6,6,5,5,6,6,5,6,6,6,7,7,7,7,6,7,7,6,6,6,6,6,5,5,5,5,5,5,5,5,5,5,5,5,4,4,4,5,4,4,4,4,4,4,4,4,4,4,4,4,4,4,4,4,4,4,4,4,4,4,4,4,4,3,3,3,3,3,2,2,2,2,2,2,2,2,2,3,3,3,3,3,3,4,3,3,3,3,3,3,2,2,2,2,2,2,2,2,2,2,2,2,2,2,2,2,2,2,2,2,2,3,2,3,3,3,4,3,3,3,3,3,3,3,3,3,3,3,3,3,3,3,3,3,3,3,3,3,4,3,4,4,3,3,3,3,2,2,2,2,2,2,2,2,2,2,2,2,1,2,2,1,1,2,1,1,2,1,1,1,1,1,1,1,1,1,1,1,1,1,2,2,2,2,1,1,1,2,2,2,1,1,1,1,1,1,1,1,1,1,1,1,1,1,1,0,1,1,1,1,1,1,1,1,1,1,1,1,2,2,2,2,2,3,3,3,3,3,3,3,4,4,3,3,3,3,2,2,2,2,2,2,2,2,2,2,3,2,3,3,4,4,4,4,3,3,3,2,2,2,2,2,2,3,3,3,3,3,3,3,3,4,4,4,5,5,6,7,7,9,10,13,15,14,14,15,12,10,8,7,6,5,4,4,3,3,3,3,3,3,3,3,3,3,4,4,4,4,3,3,3,3,3,3,3,3,3,3,3,3,3,3,3,2,3,3,2,3,3,3,2,2,3,3,3,3,4,4,4,4,4,4,4,4,5,5,5,6,6,6,7,8,8,9,9,11,13,13,16,17,15,17,17,17,18,20,21,21,20,22,23,24,25,24,25,25,25,25,25,24,24,23,25,25,25,24,26,26,25,25,24,25,25,25,25,24,25,24,24,23,23,19,19,16,13,11,8,7,7,6,7,6,7,6,5,6,8,8,10,8,8,8],[4,4,3,4,4,4,4,4,4,5,5,5,6,6,7,6,6,5,5,5,4,4,4,3,3,3,3,3,3,3,3,3,4,4,4,5,4,4,4,4,4,4,4,4,4,4,4,4,4,5,4,5,5,4,4,4,5,5,5,5,5,5,6,6,6,5,6,6,5,5,5,5,5,4,4,4,4,4,4,4,4,4,3,4,4,3,3,4,4,4,4,3,3,3,3,3,3,3,3,3,3,3,3,3,3,3,3,3,3,3,3,3,3,3,3,3,2,2,2,2,2,2,1,2,2,2,2,2,2,2,2,2,3,3,3,2,2,2,2,2,2,2,2,2,2,2,2,2,2,2,1,2,2,2,2,2,2,1,1,2,2,2,2,2,2,2,3,3,3,3,2,2,2,2,2,2,2,2,2,2,3,2,3,2,2,3,2,2,3,3,3,3,3,3,2,2,2,2,2,2,1,1,2,1,1,1,1,1,1,1,1,1,1,1,1,1,1,1,1,1,1,1,1,1,1,1,1,1,1,1,1,1,1,1,1,1,1,1,1,1,1,1,1,1,1,1,1,1,1,1,1,1,1,1,1,1,1,0,1,1,1,1,1,1,1,1,1,1,1,1,1,2,2,2,2,2,2,2,3,2,2,3,3,3,2,2,2,2,2,2,2,1,2,2,2,2,2,2,2,2,3,3,4,4,3,3,2,2,2,2,2,2,2,2,2,2,2,3,3,2,3,2,3,3,3,4,4,5,6,7,9,10,12,14,13,15,13,11,9,8,6,5,4,3,3,2,3,2,3,2,3,2,3,3,3,3,3,3,3,3,3,2,3,2,3,2,2,2,2,2,2,2,2,2,2,2,2,2,2,2,2,2,2,2,2,2,3,3,3,4,4,3,3,4,3,4,4,4,4,5,5,6,7,7,9,9,10,13,13,16,16,16,16,17,18,19,22,23,24,25,26,26,27,28,27,28,28,27,27,27,26,27,26,26,27,27,26,27,27,26,26,26,27,26,27,27,26,27,26,26,25,23,21,20,17,14,10,7,6,5,5,5,5,6,5,5,6,7,8,9,8,8,8],[4,4,4,4,4,4,5,5,5,5,5,6,6,6,7,6,6,5,5,5,5,5,4,4,4,3,3,4,4,4,3,3,4,4,4,5,5,4,5,5,4,4,4,5,4,4,4,5,4,4,5,5,5,5,4,4,5,5,5,5,6,6,6,7,6,6,6,6,6,5,5,5,5,5,5,5,5,4,4,4,4,4,4,4,4,4,4,4,4,4,4,4,3,4,3,4,3,3,3,4,3,3,4,4,3,3,4,4,4,3,3,3,3,3,3,3,2,2,2,2,2,2,2,2,2,2,2,2,2,2,2,3,3,3,3,2,2,2,2,2,2,2,2,2,2,2,2,2,2,2,2,2,2,2,2,2,2,1,1,2,2,2,2,2,2,3,3,3,3,3,3,3,2,2,2,2,2,2,2,2,3,3,3,2,3,3,3,3,3,3,3,3,3,3,3,2,2,2,2,2,1,1,1,1,1,1,1,1,1,1,1,1,1,1,1,1,1,1,1,1,1,1,1,1,1,1,1,1,1,1,1,1,2,1,1,1,1,1,2,2,2,1,1,1,1,1,1,1,1,1,1,1,1,1,1,1,1,1,0,1,1,1,1,1,1,1,1,1,1,1,2,2,2,2,2,2,3,2,3,3,3,3,3,3,3,2,2,2,2,2,2,2,2,2,2,2,2,2,2,2,3,3,4,4,3,3,3,2,2,2,2,2,2,2,2,2,2,3,3,3,3,3,3,3,4,4,5,5,6,8,9,11,14,15,15,15,15,12,10,8,6,5,4,3,3,3,3,2,3,2,3,3,3,3,3,3,3,3,3,3,3,3,3,2,3,2,2,2,2,2,2,2,2,2,2,2,2,2,2,2,2,2,2,2,2,2,3,3,3,4,4,4,4,4,4,5,4,5,5,5,6,6,7,8,9,9,10,13,13,16,17,16,17,18,19,20,23,25,26,26,27,27,28,29,28,28,29,28,28,29,28,28,28,28,29,29,27,28,28,27,27,27,28,28,28,27,27,28,26,27,25,25,23,20,17,14,11,7,6,6,5,6,5,6,5,5,6,7,7,9,9,9,8],[4,4,4,4,5,5,5,5,5,6,5,6,6,7,7,7,6,6,6,5,5,5,4,4,4,4,4,4,4,4,4,4,4,4,5,5,5,5,5,5,5,4,4,5,5,5,5,5,5,5,5,5,6,5,5,5,5,5,5,6,6,6,7,7,7,6,6,6,6,6,5,6,5,5,5,5,5,5,5,5,4,4,5,5,4,4,4,4,4,4,4,4,4,4,4,4,4,3,4,4,4,3,4,4,4,4,4,4,4,4,4,4,3,4,3,3,3,3,2,2,2,2,2,2,2,2,2,2,2,2,3,3,3,3,3,3,3,2,2,2,2,2,2,2,2,2,2,2,2,2,2,2,2,2,2,2,2,2,2,2,2,2,2,2,3,3,3,3,3,3,3,2,2,2,3,3,2,2,3,3,3,3,3,3,3,3,3,3,3,3,3,3,3,3,3,3,2,2,2,2,2,1,2,2,2,2,1,2,1,1,1,1,1,1,1,1,1,1,1,1,1,1,1,1,1,1,1,1,1,1,1,2,2,2,2,1,1,1,2,2,2,1,1,1,1,1,1,1,1,1,1,1,1,1,1,1,1,1,1,0,1,1,1,1,1,1,1,1,1,1,2,2,2,2,2,3,3,3,3,3,3,3,3,3,3,3,2,2,2,2,2,2,2,2,2,2,2,2,2,3,3,3,4,4,3,3,3,3,2,2,2,2,2,2,3,3,3,3,3,3,3,3,4,4,4,4,5,6,6,7,9,10,14,15,14,15,14,12,10,8,6,5,4,4,3,3,3,3,3,3,3,3,3,3,3,3,4,3,3,3,3,3,3,3,3,3,3,2,3,3,2,2,3,2,2,2,2,2,2,2,2,2,2,2,3,2,3,3,3,4,4,4,4,4,4,4,4,5,5,5,5,6,8,7,9,9,11,13,13,16,18,16,17,18,18,19,21,22,22,22,24,25,25,26,26,27,27,27,27,27,26,27,26,27,27,27,25,27,26,26,26,25,27,26,26,26,25,27,24,26,24,23,20,20,16,14,11,8,7,7,5,6,5,6,6,5,6,8,8,9,7,8,8],[4,4,4,4,4,5,5,5,5,5,5,6,6,7,7,7,6,6,5,5,5,5,4,4,4,4,4,4,4,4,4,4,4,4,4,5,5,5,5,5,5,4,5,5,5,5,5,5,5,5,5,5,5,5,5,5,5,5,5,6,6,6,7,6,7,6,6,6,6,6,5,5,5,5,5,5,5,5,5,5,5,4,4,4,4,4,4,4,4,4,4,4,3,4,4,4,4,3,4,4,3,3,4,4,3,4,4,4,4,4,4,4,3,3,3,3,3,2,2,2,2,2,2,2,2,2,2,2,2,2,3,3,3,3,3,3,3,2,2,2,2,2,2,2,2,2,2,2,2,2,2,2,2,2,2,2,2,2,2,2,2,2,2,2,2,3,3,3,3,3,3,2,2,2,2,2,2,2,2,3,3,3,3,2,3,3,3,3,3,3,3,3,3,3,3,2,2,2,2,2,2,2,2,2,2,2,1,2,1,1,1,1,1,1,1,1,1,1,1,1,1,1,1,1,1,1,1,1,1,1,1,1,2,1,1,1,1,1,1,1,1,1,1,1,1,1,1,1,1,1,1,1,1,1,1,1,1,1,1,1,0,1,1,1,1,1,1,1,1,1,2,2,2,2,2,2,2,2,3,2,3,3,3,3,2,2,2,2,2,2,2,2,2,2,2,2,2,2,2,2,3,3,4,4,3,3,2,2,2,2,2,2,2,2,2,2,2,3,3,3,3,3,3,3,4,4,4,5,6,7,9,10,13,14,14,14,14,11,9,8,6,5,4,4,3,3,3,2,3,3,3,3,3,3,3,3,3,3,3,3,3,2,3,2,2,2,2,2,2,3,2,2,2,2,2,2,2,2,2,2,2,2,2,3,2,2,3,3,3,4,4,4,4,4,4,5,4,5,5,5,6,6,7,7,9,9,11,13,13,15,16,14,16,17,17,18,19,21,21,22,23,24,24,26,25,26,26,25,26,26,25,25,24,26,26,26,24,27,26,25,25,25,27,26,27,26,25,26,25,26,24,23,21,21,17,15,11,8,7,6,5,6,5,7,6,5,6,8,8,9,8,8,8],[4,4,3,4,4,4,5,5,5,5,5,6,6,7,7,7,6,6,5,5,5,5,4,4,4,3,3,4,4,4,3,4,4,4,5,5,5,4,4,5,5,4,5,5,4,4,5,5,5,5,5,5,5,5,5,5,5,5,5,6,6,6,7,7,7,6,6,6,6,6,5,6,5,5,5,5,5,5,4,4,4,4,4,4,4,4,3,4,4,4,4,4,3,4,3,4,4,3,4,4,3,3,4,4,3,4,4,4,4,4,4,4,3,3,3,3,3,3,3,2,2,2,2,2,2,2,2,2,2,3,3,3,3,3,3,3,3,2,2,3,2,2,2,2,2,2,2,2,2,2,2,2,2,2,2,2,2,2,2,2,2,2,2,2,3,3,3,4,4,3,3,3,2,2,2,2,2,2,2,3,3,3,3,3,3,3,3,3,3,3,3,4,3,3,3,2,2,2,2,2,2,2,2,2,1,1,1,2,1,1,1,2,1,1,2,2,2,2,1,1,1,1,1,1,1,1,1,1,1,1,1,1,2,1,1,1,1,1,1,2,2,1,1,1,1,1,1,1,1,1,2,1,1,1,1,1,1,1,1,1,1,0,1,1,1,1,1,1,1,1,1,2,2,2,2,2,3,2,3,2,3,3,3,3,3,2,2,2,2,2,2,1,1,2,2,2,2,2,2,2,3,3,4,4,3,3,3,2,2,2,2,2,2,2,2,2,2,3,3,2,3,3,3,3,4,4,5,6,6,8,9,11,13,15,14,15,14,11,10,8,7,5,4,4,3,3,3,2,3,2,3,2,3,3,3,3,4,3,3,3,3,2,3,2,3,2,3,2,2,2,2,2,2,2,2,2,2,2,2,2,2,2,2,2,2,2,3,3,3,4,4,4,4,4,4,4,5,5,5,5,6,6,7,8,10,10,11,14,15,17,18,17,18,18,20,20,23,24,25,25,27,26,28,28,28,28,28,29,28,28,28,28,27,28,29,29,26,28,29,27,27,27,28,28,28,28,27,28,25,26,25,24,23,19,16,14,10,7,7,6,5,5,5,6,5,5,6,8,8,9,9,8,8],[4,4,4,4,5,5,5,5,5,6,6,6,6,7,7,7,7,6,6,5,5,5,4,4,4,4,4,4,4,4,4,4,4,4,5,5,5,5,5,5,5,4,5,5,5,5,5,5,5,5,5,5,5,5,5,5,5,5,6,6,6,6,7,7,7,6,6,6,6,6,6,6,5,5,5,5,5,5,5,5,5,4,4,4,4,4,4,4,4,4,4,4,4,4,4,4,4,4,4,4,4,3,4,4,4,4,4,4,4,4,4,4,3,4,3,3,3,3,3,2,2,2,2,2,2,2,2,2,2,3,3,3,3,3,3,3,3,3,3,3,2,2,2,3,2,2,2,2,2,2,2,2,2,2,2,2,2,2,2,2,2,2,2,2,3,3,3,3,3,3,3,2,2,2,2,2,2,2,3,3,3,3,3,3,3,3,3,3,3,3,3,4,3,3,3,3,2,2,2,2,2,2,2,2,1,1,1,2,2,1,2,2,1,1,2,2,2,2,1,1,1,1,1,1,1,1,1,1,1,1,1,1,2,1,1,1,1,1,2,2,2,1,1,2,1,1,1,1,1,1,2,2,1,1,1,1,1,1,1,1,1,1,0,1,1,1,1,1,1,1,1,2,2,2,2,2,3,3,3,3,3,3,3,3,3,3,2,2,2,2,2,1,2,2,2,2,2,2,2,2,3,3,4,4,4,3,3,2,2,2,2,2,2,2,2,2,3,3,3,3,3,3,3,4,4,4,5,6,6,8,10,11,15,16,16,16,15,13,11,8,7,5,4,4,3,3,3,2,3,2,3,3,3,3,3,3,3,3,3,3,3,3,3,2,3,2,3,2,2,3,2,2,2,2,2,2,2,2,2,2,2,2,2,2,2,3,3,3,3,4,4,5,5,4,4,6,5,5,6,6,6,6,8,8,9,10,11,13,14,17,18,17,18,18,19,21,22,24,24,25,26,27,27,28,28,28,28,29,29,29,28,28,27,27,28,28,27,27,28,27,28,27,28,27,27,27,26,27,25,26,25,23,23,20,16,14,10,8,6,6,5,6,4,6,5,5,6,8,8,9,10,8,8],[5,5,5,5,5,6,6,6,6,6,6,7,7,7,8,7,7,6,6,6,6,6,5,5,4,4,4,5,4,5,4,4,5,5,5,6,5,6,6,5,5,5,5,5,5,5,5,6,5,6,6,6,6,5,5,6,6,5,6,6,7,7,7,8,7,7,7,7,6,6,6,6,6,6,6,6,5,5,5,5,5,5,5,5,5,5,5,5,5,4,5,5,4,4,4,4,4,4,4,4,4,4,4,4,4,4,5,5,5,4,4,5,4,4,4,4,3,3,3,3,2,2,2,2,2,2,3,3,3,3,3,3,3,4,4,3,3,3,3,3,3,3,3,3,2,2,2,3,2,2,2,2,2,2,2,2,2,2,2,2,2,2,3,3,3,3,3,4,4,4,3,3,3,2,3,3,2,3,3,3,3,3,3,3,3,4,3,3,4,4,4,4,4,4,3,3,3,3,2,2,2,2,2,2,2,2,2,2,2,1,2,2,2,1,2,2,2,2,2,2,2,2,1,1,2,1,1,1,2,1,1,2,2,1,1,1,1,1,2,2,2,1,2,2,1,1,2,2,1,2,2,2,2,2,1,1,1,1,1,1,1,1,1,0,1,1,1,1,1,1,2,2,2,2,2,3,3,3,3,3,3,3,3,3,3,3,2,2,2,2,2,2,2,2,2,2,2,2,2,3,3,3,4,4,4,3,3,2,2,2,2,2,2,2,3,3,3,3,3,3,3,3,4,4,4,5,5,6,7,8,10,10,13,14,14,15,14,12,10,9,7,6,5,4,4,3,3,3,3,3,3,3,3,3,3,4,4,3,3,3,3,3,3,3,3,3,3,3,3,3,2,2,3,3,2,2,3,2,2,3,3,2,2,3,3,3,3,3,4,4,4,4,4,4,4,5,5,5,6,5,6,7,8,7,10,10,11,13,13,15,16,15,15,17,17,19,20,20,21,21,22,24,24,25,25,25,25,25,26,25,25,25,24,25,27,26,25,26,26,25,25,24,26,25,25,24,23,24,23,24,21,21,20,18,16,14,11,8,7,7,6,7,5,6,7,6,6,8,8,9,9,9,8],[4,4,4,4,4,4,4,5,5,5,6,6,7,7,7,7,7,6,6,5,5,5,4,4,4,4,4,4,4,4,3,4,4,5,5,5,5,5,5,5,5,5,5,5,5,5,5,5,5,6,5,6,5,5,5,5,5,5,6,6,6,6,7,7,7,6,6,6,6,6,5,5,5,5,5,5,5,5,4,5,5,4,4,5,4,4,4,5,4,5,4,4,4,4,4,4,4,3,4,4,3,3,4,4,3,4,4,4,4,4,4,4,4,4,4,3,3,3,3,2,2,2,2,2,2,3,3,2,3,3,3,3,3,3,3,3,3,3,3,3,3,3,3,3,2,2,3,3,2,2,2,2,2,2,2,2,2,2,2,2,2,2,2,2,2,3,3,3,3,3,3,3,2,2,2,2,2,3,3,3,3,3,3,3,3,3,3,3,3,3,3,3,3,3,3,3,2,2,2,2,2,2,2,2,2,2,1,2,2,1,2,2,2,2,2,2,2,2,2,2,2,2,1,1,2,1,1,1,1,1,1,1,2,1,1,1,1,1,1,2,2,1,1,2,1,1,2,2,1,2,2,2,2,2,1,1,1,1,1,1,1,1,1,1,0,1,1,1,1,1,1,2,2,2,2,2,2,2,3,2,2,3,3,3,2,2,2,2,2,2,1,1,2,2,2,2,2,2,2,2,3,3,4,4,3,3,3,2,2,2,2,2,2,2,2,2,2,3,3,2,3,3,3,3,3,4,4,5,6,7,8,10,13,14,14,15,14,11,10,8,6,5,4,3,3,3,2,2,2,2,3,3,3,3,3,3,3,3,3,3,3,2,2,2,2,2,2,2,2,2,2,2,2,2,2,2,2,2,2,2,2,2,2,3,3,3,3,4,4,4,4,4,4,4,4,5,5,5,5,5,6,7,7,8,10,10,11,14,14,16,16,16,18,18,18,19,21,21,23,23,24,25,26,27,27,28,27,27,27,27,26,27,25,27,27,28,26,27,27,26,26,25,27,26,27,26,26,26,24,26,24,22,21,19,16,14,11,8,7,6,5,6,5,7,6,6,7,8,8,9,10,9,7],[5,4,4,4,5,5,5,5,5,6,6,7,7,8,8,8,7,6,6,6,5,5,4,4,4,4,4,4,4,4,3,4,4,5,5,6,5,5,5,5,5,5,5,6,5,5,5,6,6,6,6,6,6,6,5,5,6,5,6,6,6,7,8,8,7,7,7,7,7,6,6,6,6,6,5,5,5,5,4,5,5,4,4,4,4,4,4,4,5,5,4,4,4,4,4,4,4,4,4,4,4,3,4,4,4,4,4,4,4,4,4,5,4,4,4,4,3,3,3,3,2,2,2,3,2,3,3,3,3,3,3,4,4,4,3,3,3,3,3,3,3,3,3,3,3,3,3,3,3,3,3,3,3,3,3,2,2,2,2,2,2,2,2,2,2,3,3,3,3,3,3,3,2,2,2,2,2,3,3,3,3,3,3,3,3,3,3,3,3,3,3,4,3,3,3,3,3,2,2,2,2,2,2,2,2,2,2,2,2,2,2,2,2,2,2,2,2,2,2,2,2,2,2,2,2,2,1,2,2,1,1,2,2,1,1,1,1,1,2,2,2,2,2,2,2,2,2,2,2,2,2,2,2,2,2,2,2,2,1,1,1,1,1,1,1,0,1,1,1,1,1,2,2,2,2,2,3,3,3,3,3,3,3,3,3,3,2,2,2,2,1,1,2,2,2,2,2,2,2,2,3,4,4,4,4,3,3,2,2,2,2,2,2,2,3,3,3,3,3,3,3,3,3,3,3,4,4,5,6,7,9,11,13,14,14,15,14,12,10,8,6,5,4,3,3,3,3,2,3,3,3,3,3,3,3,4,4,3,3,3,3,3,3,3,3,2,2,2,2,2,2,2,2,2,2,2,2,2,2,2,2,2,3,3,3,3,3,4,4,4,4,4,5,4,4,5,5,5,6,6,6,7,8,8,10,10,12,14,13,15,16,15,17,16,18,18,20,21,22,23,23,25,25,26,26,26,26,26,26,27,26,27,26,26,27,27,25,26,26,26,26,26,27,26,27,25,25,25,22,24,22,21,20,19,15,13,10,8,6,6,5,6,5,6,5,6,7,7,8,10,10,8,8],[5,4,3,4,4,4,4,5,5,5,6,5,6,7,7,7,6,5,5,5,5,4,4,4,4,3,4,4,3,4,3,3,4,4,4,5,4,4,4,4,4,4,4,5,4,4,5,5,5,5,5,5,5,5,5,5,5,5,5,6,5,6,7,6,6,6,6,6,6,5,5,5,5,5,5,5,4,4,4,4,4,4,4,4,4,4,4,4,4,4,4,4,4,4,3,4,3,3,3,3,3,3,4,3,3,3,4,4,4,4,3,4,3,3,3,3,3,3,2,2,2,2,2,2,2,2,2,2,3,3,3,3,3,3,3,3,3,2,2,3,2,2,2,3,2,2,2,3,2,2,2,2,2,2,2,2,2,2,2,2,2,2,2,2,2,3,3,3,3,3,3,3,2,2,2,2,2,2,2,2,3,3,3,2,3,3,2,3,3,3,3,3,3,3,3,2,2,2,2,2,2,2,2,2,1,2,1,2,2,2,2,2,2,2,2,2,2,2,2,2,2,2,1,2,2,1,1,1,1,1,1,1,1,1,1,1,1,1,1,2,2,2,2,2,2,2,2,2,2,2,2,2,2,2,2,2,2,2,1,2,1,1,1,1,1,1,0,1,1,1,1,1,2,2,2,2,3,2,3,2,3,3,3,3,3,2,2,2,2,1,1,1,1,1,2,2,1,2,2,2,3,3,4,4,3,3,3,2,2,2,2,2,2,2,2,2,2,3,2,2,3,2,3,3,3,4,4,5,6,7,10,11,15,15,15,15,14,12,10,8,7,5,4,3,3,2,3,2,3,2,3,2,2,3,3,3,3,3,3,3,3,2,3,2,3,2,2,2,2,2,2,2,2,2,2,2,2,2,2,2,2,2,2,2,2,3,3,3,4,4,4,4,4,4,4,4,5,5,5,6,6,7,8,8,10,11,11,14,15,17,18,16,17,18,19,20,23,24,24,24,26,27,27,28,28,28,28,28,28,28,28,28,27,28,28,28,26,28,28,28,28,28,28,28,27,27,26,27,25,26,24,22,21,19,15,13,9,8,5,6,4,6,4,7,5,5,7,8,8,9,10,9,7],[4,4,3,4,4,4,4,4,4,5,5,5,6,6,7,6,6,5,5,5,4,4,3,3,3,3,3,3,3,3,3,3,3,4,4,4,4,4,4,4,4,4,4,4,4,4,4,4,4,4,5,5,5,4,4,4,4,4,5,5,5,6,7,6,6,6,6,6,5,5,5,5,5,5,4,4,4,4,4,4,4,4,4,4,3,3,4,4,4,3,4,3,3,3,3,3,3,3,3,3,3,3,3,3,3,3,3,3,3,3,3,3,3,3,3,3,3,2,2,2,2,2,2,2,2,2,2,2,2,2,3,3,3,3,3,2,2,2,2,2,2,2,2,2,2,2,2,2,2,2,2,2,2,2,2,2,2,1,1,2,2,2,2,2,2,2,3,3,3,3,3,2,2,2,2,2,2,2,2,2,2,2,2,2,2,3,2,2,3,3,3,3,3,3,2,2,2,2,2,2,1,1,1,1,1,1,1,1,1,1,1,2,1,1,2,2,2,2,1,1,1,1,1,1,1,1,1,1,1,1,1,1,1,1,1,1,1,1,1,2,2,1,2,2,2,1,2,2,2,2,2,2,2,2,1,1,2,1,1,1,1,1,1,1,1,1,1,0,1,1,1,1,1,2,2,2,2,2,2,2,2,3,3,3,2,2,2,2,1,1,1,1,1,1,1,1,1,2,2,2,2,3,4,4,3,3,2,2,2,2,2,2,2,2,2,2,2,2,2,2,2,2,3,3,3,4,4,5,6,7,10,11,15,16,15,17,15,13,11,8,6,5,4,3,3,2,2,2,2,2,2,2,2,3,3,3,3,3,3,3,3,2,2,2,2,2,2,2,2,2,2,2,2,2,1,2,2,1,1,2,2,1,2,2,2,2,3,3,3,4,4,4,4,4,4,4,4,4,5,5,5,6,7,8,9,10,11,14,14,17,17,16,18,19,19,20,22,23,25,25,25,26,27,28,28,28,28,28,28,28,27,28,27,27,28,27,26,28,27,26,27,25,28,27,27,27,26,27,25,26,25,24,23,21,16,14,10,7,6,5,5,5,4,5,5,5,6,8,8,10,10,8,8],[5,4,4,4,5,5,5,5,6,6,6,7,7,8,8,8,7,7,6,6,5,5,4,4,4,4,4,4,4,4,3,4,4,4,5,6,6,5,5,5,5,5,5,6,5,5,5,5,6,6,6,6,6,5,5,5,5,6,6,6,7,7,8,7,7,7,7,7,7,6,6,6,6,6,5,5,5,5,4,4,5,4,4,5,4,4,4,4,5,5,4,4,4,4,4,4,4,4,4,4,3,3,4,4,3,4,4,4,4,4,4,4,4,4,4,4,3,3,3,3,2,2,2,2,2,3,3,3,3,3,3,3,3,3,3,3,3,3,3,3,3,3,3,3,3,3,3,3,3,3,3,3,3,3,2,2,2,2,2,2,2,2,2,2,2,3,3,4,4,4,3,3,2,2,2,2,2,2,2,3,3,3,3,3,3,3,3,3,3,3,3,4,3,3,3,3,3,2,2,2,2,2,2,1,1,2,2,2,2,1,2,2,2,2,2,2,2,2,2,2,2,2,2,2,2,2,1,2,2,1,1,2,2,2,1,1,1,2,2,2,2,2,2,2,2,2,2,2,2,2,3,3,2,2,2,2,2,2,1,2,1,1,1,1,1,1,1,1,0,1,1,1,1,2,2,2,2,2,3,2,3,3,3,3,3,2,2,2,2,1,1,1,1,2,1,1,1,2,2,2,3,3,4,4,4,3,3,3,2,2,2,2,2,2,2,2,2,2,2,2,2,2,3,3,3,4,4,6,7,8,11,13,15,17,17,17,15,13,11,9,7,6,4,3,3,2,2,2,2,2,3,2,3,3,3,4,4,3,3,3,3,2,2,2,2,2,2,2,2,2,2,1,2,2,1,2,2,2,1,2,2,2,2,2,3,3,3,3,4,4,5,4,5,5,5,5,5,5,6,6,7,7,9,10,11,11,13,16,15,18,18,17,19,18,20,21,23,24,25,25,27,27,28,28,28,28,28,28,28,29,27,29,26,28,28,28,26,28,28,27,28,26,28,28,28,27,26,27,25,27,24,23,22,19,16,14,11,8,7,5,4,5,5,6,5,5,7,9,9,12,9,9,10],[5,4,3,4,4,4,4,4,4,4,5,5,6,7,7,6,6,5,5,4,4,4,4,3,3,3,4,4,3,3,3,3,4,4,4,4,4,4,4,4,4,4,4,4,4,5,5,5,5,5,5,5,5,5,5,5,5,5,5,5,5,6,7,6,6,6,6,5,5,5,5,5,4,4,4,4,4,4,4,4,4,4,4,4,4,4,4,4,4,4,4,4,4,4,3,4,3,3,3,3,3,3,3,3,3,3,3,3,3,3,3,3,3,3,3,3,3,3,2,2,2,2,2,2,2,2,2,2,2,3,3,3,3,3,3,3,3,2,2,2,2,2,2,3,2,2,3,2,2,2,2,2,2,2,2,2,2,2,2,2,2,2,2,2,2,2,2,3,3,3,2,2,2,1,2,2,2,2,2,2,3,2,3,2,3,3,2,2,3,3,2,3,3,3,2,2,2,2,2,2,1,1,2,1,1,1,1,1,1,1,2,2,2,2,2,2,2,2,2,2,2,2,1,2,2,1,1,1,1,1,1,1,2,1,1,1,1,1,2,2,2,2,2,2,2,2,2,2,2,2,2,2,2,2,2,2,2,2,1,1,1,1,1,1,1,1,1,1,1,0,1,1,1,1,2,2,2,2,2,2,2,2,2,2,2,2,2,1,1,1,1,1,1,1,1,1,1,1,2,2,2,3,3,3,3,3,2,2,2,2,1,1,1,1,2,2,2,2,2,2,2,2,2,2,3,3,4,5,6,8,10,13,16,16,16,16,16,14,11,8,6,5,3,3,2,2,2,2,2,2,2,2,2,2,3,3,3,3,2,2,2,2,2,2,2,2,2,1,2,2,1,1,1,1,1,1,1,1,1,2,2,2,2,2,2,2,2,3,3,4,4,4,4,4,4,4,5,5,6,6,6,7,9,10,11,12,14,15,15,18,18,16,18,19,19,20,23,23,25,25,26,27,27,28,28,28,28,28,28,28,27,28,25,27,28,27,26,27,28,27,27,27,28,27,28,27,27,26,25,25,24,22,20,19,15,13,9,7,5,5,3,4,4,5,5,5,6,9,8,10,9,9,9],[5,4,4,4,4,4,4,4,5,5,5,5,6,7,7,7,6,5,5,5,5,4,4,4,4,3,4,4,3,3,3,3,4,4,4,5,5,4,4,5,4,4,4,5,4,4,5,5,5,5,5,5,5,5,5,4,5,5,5,6,6,6,7,7,6,6,6,6,5,5,5,5,5,5,5,4,4,4,4,4,4,4,4,4,4,4,4,4,4,4,4,4,4,4,4,4,3,3,3,3,3,3,3,3,3,3,4,3,3,3,3,4,3,3,3,3,3,2,2,2,2,2,2,2,2,2,2,2,2,3,3,3,3,3,3,3,2,2,2,3,2,2,2,3,2,2,3,3,2,2,2,2,2,2,2,2,2,2,2,2,2,2,2,2,2,2,2,3,3,3,2,2,2,1,2,2,2,2,2,2,3,2,3,2,2,3,3,2,3,3,3,3,2,3,2,2,2,2,2,2,1,1,2,1,1,1,2,2,2,2,2,2,2,2,2,2,2,2,2,2,2,2,2,2,2,1,1,2,2,1,1,2,2,1,1,1,2,2,2,2,2,2,2,2,2,2,2,2,2,2,2,3,2,2,2,2,2,2,2,2,2,2,1,1,1,1,1,1,1,1,0,1,1,1,1,1,2,2,2,2,2,2,2,2,2,2,1,1,1,1,1,1,1,1,1,1,1,1,1,2,2,3,3,3,3,3,2,2,2,2,1,1,1,1,2,2,2,2,2,2,2,2,2,2,3,3,4,5,7,8,11,13,16,18,17,17,16,15,12,9,8,5,3,3,2,2,2,2,2,2,2,2,2,2,3,3,3,2,2,2,2,2,2,1,2,1,1,1,1,2,1,1,1,1,1,1,1,1,1,2,2,2,2,2,2,2,2,3,3,3,4,4,4,4,4,5,5,5,6,6,6,7,8,9,10,11,13,15,14,16,17,16,17,17,18,19,22,23,25,25,24,26,26,27,27,27,27,27,27,28,26,27,25,26,26,27,26,26,27,26,25,25,26,25,27,25,25,25,23,24,23,21,19,19,15,13,10,7,7,7,4,5,4,6,5,5,7,9,9,11,11,10,11],[5,4,4,5,5,5,5,5,5,6,6,6,7,8,7,7,7,7,6,6,6,5,5,4,4,3,4,4,4,4,4,4,5,5,6,6,6,6,6,6,5,6,5,6,6,6,6,6,6,6,6,7,7,6,6,6,6,6,7,7,7,7,7,7,7,7,7,7,6,7,6,6,6,6,6,5,6,6,5,5,5,5,5,5,5,4,5,5,5,5,5,4,4,5,4,5,4,4,5,4,4,4,5,4,4,4,5,4,4,4,4,5,4,4,4,4,4,3,3,3,3,2,2,3,3,3,3,3,3,3,4,4,4,4,4,4,3,3,3,3,3,3,3,3,3,3,3,3,3,3,3,3,3,3,3,3,2,2,2,2,2,2,2,2,2,2,3,3,3,3,3,2,2,2,2,2,2,2,3,3,3,3,3,3,3,3,3,3,4,3,3,3,3,3,3,2,2,2,2,2,2,2,2,2,2,2,2,2,2,2,2,2,2,2,3,3,3,3,2,2,3,2,2,2,2,2,2,2,2,2,2,2,2,2,1,2,2,2,3,3,3,3,3,3,3,3,3,3,3,3,3,3,3,3,3,2,3,3,2,2,3,2,2,2,2,2,1,2,1,1,1,0,1,1,1,1,2,2,2,2,2,2,2,2,2,2,1,1,1,1,1,1,2,2,2,1,1,1,2,2,2,3,3,4,3,3,3,2,2,2,2,2,2,2,2,2,2,3,2,2,2,2,2,2,3,3,4,5,7,9,11,13,17,18,17,18,17,15,12,10,8,6,3,3,2,2,2,2,2,2,2,2,3,3,3,4,4,3,3,3,2,2,2,2,2,1,1,1,2,2,1,1,2,2,1,2,2,2,2,2,2,2,2,3,3,3,3,4,4,4,4,4,4,5,4,4,5,6,6,6,7,8,8,9,11,11,12,15,14,17,16,16,17,17,18,20,21,23,24,23,24,25,25,27,26,27,26,26,26,26,25,26,24,25,25,25,25,25,25,25,24,26,26,24,27,25,25,25,22,24,22,20,19,18,15,13,10,8,6,6,5,6,5,7,5,6,7,10,8,11,10,9,9],[5,4,4,4,4,5,4,5,5,5,6,6,6,7,7,7,6,6,5,5,5,4,4,4,4,3,4,3,3,3,3,3,4,4,4,5,5,5,5,5,5,5,5,5,5,5,5,5,5,5,5,6,6,5,5,5,5,5,5,5,6,6,7,6,6,6,6,6,5,5,6,5,5,5,5,5,5,5,4,5,5,4,4,4,4,4,4,4,4,4,4,4,4,4,4,4,4,3,4,4,3,3,4,4,3,3,4,4,4,4,3,4,3,3,3,3,3,3,3,2,2,2,2,2,2,2,2,2,3,3,3,3,3,3,3,3,3,2,2,3,3,2,3,3,3,2,3,3,3,3,3,3,3,3,2,2,2,2,2,2,2,2,2,2,2,2,2,3,3,3,2,2,1,1,1,2,2,2,2,3,3,2,3,2,3,3,2,2,3,3,2,3,2,3,2,2,2,2,2,2,2,2,2,2,1,2,2,2,2,2,2,2,2,2,3,2,2,2,2,2,2,2,2,2,2,2,2,2,2,2,2,2,2,2,1,2,2,2,2,3,3,2,2,3,2,2,3,3,3,3,3,3,3,3,2,2,2,2,2,2,2,2,2,2,2,2,1,1,1,1,1,1,0,1,1,1,1,1,2,2,2,2,2,2,2,1,1,1,1,1,1,1,1,1,1,1,1,1,1,2,2,2,3,3,3,3,2,2,2,2,2,1,2,2,2,2,2,2,2,2,2,2,2,2,3,3,4,5,6,8,11,13,17,18,18,17,17,15,12,9,7,5,3,2,2,2,1,1,2,2,2,2,2,2,3,3,3,3,2,2,2,2,2,1,1,1,1,1,1,1,1,1,1,1,1,1,2,2,1,2,2,2,2,2,2,2,3,3,3,4,4,4,4,4,4,4,5,5,5,6,6,7,9,8,10,11,13,15,15,17,18,17,17,17,19,20,23,23,25,26,26,27,27,28,28,28,28,28,28,28,27,27,27,28,28,27,27,27,27,27,26,27,27,26,27,26,25,26,23,24,23,21,19,17,14,12,9,6,6,6,5,5,4,6,5,5,6,9,8,10,11,11,10],[5,4,4,4,4,5,5,5,5,5,5,6,6,7,7,7,6,6,6,6,5,4,4,4,4,3,3,4,3,4,3,3,4,4,5,5,5,5,5,5,5,5,5,5,5,5,6,6,6,6,6,6,6,6,6,5,5,6,5,6,6,6,7,7,7,6,6,6,6,5,6,6,5,5,5,5,5,5,5,5,5,4,4,5,4,4,4,5,5,5,4,4,4,4,4,5,4,4,4,4,4,3,4,4,3,4,4,4,4,4,4,4,4,4,4,3,3,3,3,3,3,2,2,3,3,3,3,3,3,3,4,3,4,3,4,3,3,3,3,3,3,3,3,3,3,3,3,3,3,3,3,3,3,3,3,3,3,2,2,2,2,2,2,2,2,2,3,4,3,3,3,2,2,2,2,2,2,2,3,3,3,3,3,3,3,3,3,3,3,3,3,3,3,3,3,2,2,2,2,2,2,2,2,2,2,2,2,3,2,2,3,3,3,3,3,3,3,3,3,3,3,2,2,3,2,2,2,2,2,2,2,2,2,2,2,2,2,2,3,3,3,3,3,3,3,3,3,3,3,3,4,4,3,3,3,3,3,3,3,3,3,2,2,3,2,2,2,2,2,1,1,1,1,0,1,1,1,1,2,2,2,2,2,2,1,1,1,1,1,1,1,2,2,2,2,2,2,1,2,2,2,2,3,3,3,3,2,2,2,2,2,2,2,2,2,3,3,2,2,2,2,2,2,2,3,3,3,4,6,8,12,13,17,17,17,18,17,14,13,10,7,4,4,3,2,2,2,2,2,2,2,2,3,3,3,4,3,3,3,2,2,2,2,1,1,1,1,1,1,1,1,1,2,2,1,2,2,2,2,2,2,2,3,3,3,3,3,4,4,4,4,4,4,4,4,5,5,5,6,5,6,7,8,8,10,11,11,14,14,15,15,15,15,15,17,18,21,22,23,23,24,25,26,27,27,27,27,27,26,26,25,27,25,26,26,27,25,26,26,26,25,25,25,25,25,25,25,24,22,23,22,20,19,17,14,12,9,6,6,6,4,5,4,6,6,5,7,9,9,10,10,10,9],[5,4,4,4,5,5,4,5,5,5,6,6,7,7,7,7,7,6,6,5,5,5,4,4,4,3,3,4,3,4,4,4,4,5,5,5,6,5,5,6,6,5,5,6,6,6,6,6,6,6,6,7,6,6,6,5,5,6,5,6,6,6,7,7,7,7,6,6,5,6,5,5,5,5,5,5,5,5,5,5,5,4,5,5,5,4,5,5,5,5,5,5,4,4,5,5,4,4,4,4,4,4,4,4,4,4,4,4,4,4,4,4,4,4,4,3,3,3,3,3,2,2,2,3,3,3,3,3,3,3,4,3,4,3,4,3,3,3,3,3,3,3,3,3,3,3,4,3,3,3,3,3,3,3,3,3,3,3,2,2,3,2,2,2,2,2,3,3,3,3,2,2,2,2,2,2,2,2,3,3,3,3,3,3,3,3,3,3,3,3,3,3,3,3,2,2,2,2,2,2,2,2,2,2,2,2,2,3,3,3,3,3,3,3,3,3,3,3,3,3,3,3,2,3,2,2,2,2,2,2,2,2,2,2,2,2,2,2,3,3,3,3,3,3,3,3,3,3,3,3,3,3,3,3,3,3,3,3,3,3,3,2,2,3,2,2,2,2,2,2,1,1,1,1,0,1,1,1,2,2,2,2,2,1,1,1,1,1,1,1,2,2,2,2,2,2,2,1,1,1,2,2,3,3,3,3,2,2,2,2,2,2,2,2,3,2,2,2,2,2,2,2,2,2,2,3,3,4,5,7,11,12,16,18,17,18,18,14,12,9,6,4,3,2,2,1,1,1,2,2,2,2,3,2,3,3,3,3,2,2,2,2,2,1,1,1,1,1,1,2,1,1,2,2,2,2,2,2,2,3,3,3,3,3,3,3,3,4,4,4,4,4,4,5,4,4,5,6,5,6,7,8,8,8,11,11,12,14,14,16,16,16,16,16,18,19,20,22,22,23,24,24,25,26,25,27,26,26,25,25,25,26,24,25,26,25,24,25,25,24,23,25,24,24,26,24,24,24,21,22,21,20,17,16,14,11,8,6,5,5,4,5,5,6,6,6,7,8,8,10,9,9,8],[6,5,4,5,5,5,5,5,5,6,6,7,7,8,8,8,7,7,6,6,6,5,5,5,4,4,4,4,4,4,4,4,5,5,6,6,6,6,6,6,6,6,6,6,6,6,6,7,7,7,7,7,7,7,6,6,6,6,7,6,7,7,8,7,8,7,7,7,6,6,6,6,6,6,6,6,5,5,6,5,5,5,5,5,5,5,5,6,6,6,5,6,5,5,5,6,5,5,5,5,4,4,5,5,4,4,5,4,4,5,4,5,5,4,4,4,4,4,3,3,3,3,3,3,3,3,3,4,4,4,4,5,4,4,4,4,4,3,4,4,4,4,4,4,4,4,4,4,4,4,4,4,4,4,3,3,3,3,3,3,3,2,2,2,2,3,3,4,3,3,3,2,2,2,2,2,2,3,3,3,3,3,3,3,3,4,3,3,4,3,3,3,3,3,3,3,3,3,3,3,2,2,3,2,2,3,3,3,3,3,3,4,3,3,4,4,4,4,3,3,3,3,3,3,3,2,3,3,3,2,2,2,2,2,2,2,2,3,3,3,3,3,3,3,3,3,3,4,3,3,4,4,4,4,3,4,4,3,3,3,3,3,3,3,3,2,2,2,2,2,2,1,1,1,1,0,1,1,1,1,2,2,2,1,1,1,1,1,1,1,2,2,2,2,2,2,2,1,1,1,2,2,3,3,3,2,2,2,2,2,2,2,2,2,3,3,3,2,2,2,2,2,2,2,2,3,4,5,6,9,13,14,18,17,18,19,18,14,11,9,6,5,4,3,2,2,1,1,1,2,2,2,3,2,3,3,3,3,2,2,2,2,1,1,1,1,1,1,1,2,1,2,2,2,2,2,2,2,3,3,3,3,3,3,4,3,4,4,5,5,5,6,5,5,6,6,6,6,7,7,7,8,9,10,12,12,13,15,16,18,17,19,18,18,20,21,23,25,26,25,27,28,28,29,29,29,28,28,28,29,27,28,27,28,28,28,27,27,27,28,26,27,27,26,27,26,26,26,24,25,23,21,17,17,14,11,9,5,6,6,5,10,5,8,8,6,8,11,9,10,11,12,11],[6,5,5,5,5,6,5,5,5,6,6,6,8,8,9,7,8,7,7,6,5,5,5,4,4,4,4,4,4,4,4,4,5,5,5,6,6,6,6,6,6,6,6,6,6,7,6,7,7,8,7,7,7,7,7,6,6,6,6,7,7,7,8,8,8,7,7,6,6,6,6,6,6,6,6,6,6,5,7,5,6,5,6,5,5,5,5,6,6,6,6,5,5,5,5,5,5,5,5,5,4,4,5,4,4,4,5,4,4,4,4,5,5,4,4,4,4,4,3,3,3,3,3,3,3,3,3,3,4,4,4,4,4,4,4,4,4,3,4,4,4,4,4,4,4,4,4,4,4,4,4,4,4,4,3,3,3,3,3,3,3,2,2,2,2,2,3,3,3,3,3,3,2,2,2,2,2,3,3,4,4,3,4,3,4,3,3,3,3,3,3,3,3,3,3,3,3,3,3,3,3,3,3,3,3,3,3,3,3,3,4,4,4,4,4,4,4,4,3,4,4,3,3,3,3,3,3,3,3,2,3,3,2,2,2,2,2,3,3,3,4,3,3,4,4,3,3,4,4,4,4,4,4,4,3,4,4,4,3,4,3,3,3,3,3,2,2,3,2,2,2,1,1,1,1,1,0,1,1,1,1,1,1,1,1,1,1,1,1,1,2,2,2,2,2,2,2,1,1,1,2,2,3,3,3,2,2,2,2,2,2,2,2,2,2,2,2,2,2,2,2,2,2,2,2,3,4,5,6,8,12,13,18,18,18,20,18,15,13,9,6,5,3,2,2,1,1,1,1,1,2,2,2,2,2,3,3,2,2,2,1,1,1,1,1,1,1,1,1,2,2,1,2,2,2,2,2,2,2,3,3,3,3,3,4,4,4,4,5,5,5,5,5,5,5,6,6,7,7,7,8,8,9,9,11,12,13,14,14,16,17,16,16,17,17,19,21,22,23,24,25,26,27,27,28,28,27,28,27,27,27,27,25,26,26,26,26,26,25,26,24,26,25,25,25,24,25,25,23,23,22,20,17,16,13,11,9,5,4,6,4,5,6,7,6,6,7,8,8,10,10,11,8],[6,5,4,5,5,5,5,5,5,6,6,7,7,8,8,8,7,7,7,6,5,5,5,4,4,4,4,4,4,4,4,4,5,5,6,6,5,6,5,6,6,6,6,6,6,6,6,6,7,7,6,7,6,7,6,6,6,6,6,6,7,7,7,7,8,7,7,7,6,6,6,6,6,6,6,6,5,5,6,5,6,5,5,5,5,5,6,6,6,6,6,6,5,5,5,5,5,4,5,5,4,4,5,5,4,4,5,5,4,5,4,5,4,5,4,4,4,4,4,3,3,3,3,3,3,4,3,4,4,4,4,4,4,4,4,4,4,4,4,4,4,4,4,4,4,4,4,4,4,4,4,4,4,4,3,4,4,3,3,3,3,3,2,2,2,3,3,3,3,3,3,3,2,2,2,2,3,3,3,4,4,4,4,3,4,4,3,3,4,3,3,3,3,3,3,3,3,3,3,3,3,3,3,3,3,3,3,3,3,3,4,4,4,4,4,4,4,4,4,4,4,3,3,3,3,3,3,3,3,3,3,3,2,2,2,2,2,3,3,3,4,3,3,4,4,3,4,4,4,4,4,4,4,4,4,4,4,3,3,4,3,3,3,3,3,2,2,2,3,2,2,2,1,1,1,1,1,0,1,1,1,1,1,1,1,1,1,1,1,1,2,2,2,2,2,1,2,1,1,1,2,2,3,3,3,2,2,2,2,2,2,2,2,2,2,2,2,2,2,2,2,2,2,2,2,3,4,5,6,8,10,12,16,16,16,17,15,13,11,9,6,5,3,2,2,1,1,1,1,1,1,2,2,2,2,3,2,2,2,1,1,1,1,1,1,1,1,1,1,2,2,1,2,2,2,2,2,2,2,2,3,3,3,3,3,3,4,4,4,5,5,6,5,5,6,6,6,6,7,7,7,8,9,9,12,11,14,15,16,18,19,19,20,20,21,22,24,24,26,26,27,28,28,29,29,29,28,29,28,29,27,29,27,28,28,28,28,28,28,28,27,26,28,27,27,26,26,26,24,24,22,21,19,16,13,10,9,6,5,5,5,5,5,7,8,7,7,10,10,11,10,9,8],[6,5,5,5,5,5,5,6,6,6,7,7,9,9,9,9,9,8,7,7,6,5,5,5,5,4,4,4,4,4,4,4,5,5,6,6,6,6,6,6,6,6,6,7,7,6,7,7,7,8,7,8,8,7,7,6,7,6,7,8,7,8,9,9,9,8,8,7,7,7,7,7,6,6,7,6,6,6,6,6,6,5,5,6,6,5,6,6,6,6,6,6,5,6,6,6,5,5,5,5,5,5,5,5,5,5,5,5,5,5,5,5,5,5,5,5,5,4,4,4,4,4,4,4,4,4,4,4,4,5,5,5,5,5,5,4,4,4,4,4,4,4,4,4,4,5,5,5,5,5,5,5,5,4,4,4,4,4,4,4,3,3,3,3,3,3,3,4,4,4,3,3,2,2,2,3,3,3,4,4,4,4,4,4,4,4,4,4,4,4,4,4,4,4,4,3,3,3,3,4,3,3,3,3,3,3,4,4,4,4,4,4,4,4,5,5,5,4,5,4,4,4,4,4,4,4,4,4,3,3,4,3,3,3,3,3,3,4,4,4,5,4,4,5,5,4,5,5,5,5,5,5,5,5,5,5,4,4,4,4,4,4,4,4,4,3,3,3,3,3,2,2,2,2,2,1,1,1,0,1,1,1,1,1,1,1,1,2,2,2,2,3,3,3,2,2,2,2,2,2,2,2,3,3,3,3,2,2,2,2,2,2,2,2,3,2,2,2,2,2,2,2,2,2,3,3,4,5,6,7,10,12,15,15,16,16,15,13,10,8,6,4,3,3,2,2,1,1,1,1,2,2,2,2,2,3,3,2,2,2,1,1,1,1,1,1,2,2,2,2,2,2,2,2,2,2,2,3,3,3,3,3,3,3,4,4,4,4,5,5,6,6,6,6,6,6,6,7,6,7,8,8,8,10,11,11,14,15,16,17,19,17,20,18,20,21,24,24,25,26,27,27,28,29,28,29,28,28,28,28,27,28,26,28,27,28,26,27,27,27,26,26,27,27,26,25,25,24,22,23,21,20,19,16,13,10,7,6,5,6,4,8,5,6,8,6,7,8,10,11,11,10,8],[7,6,5,5,6,6,6,7,7,8,9,9,9,10,10,9,9,8,8,7,7,6,6,6,5,5,4,5,5,5,5,5,6,7,7,7,7,8,7,7,7,7,7,7,7,8,8,7,9,9,8,8,8,8,8,7,8,7,8,8,8,8,9,9,10,8,8,8,7,7,8,7,7,7,7,6,6,7,7,6,7,6,6,6,6,6,6,6,7,7,7,7,6,6,6,7,6,6,6,6,6,6,6,6,6,6,6,6,6,6,6,6,6,6,6,6,6,6,5,5,5,5,5,5,5,5,5,5,5,6,6,6,5,6,5,5,5,5,5,5,6,5,5,5,6,5,5,6,6,5,6,5,5,5,5,5,5,5,5,5,4,4,4,4,4,4,4,5,5,5,4,4,3,4,3,3,4,4,4,5,5,5,5,5,5,5,5,5,5,5,4,5,5,5,4,4,4,4,4,4,4,4,4,4,4,4,4,4,5,5,5,5,6,5,6,5,5,5,6,5,5,5,5,5,5,5,4,4,4,4,4,4,4,3,3,4,4,4,4,4,5,4,5,5,5,5,5,6,6,5,5,5,6,6,5,5,5,5,5,5,5,4,4,4,4,3,3,4,4,3,3,2,2,2,2,2,1,1,1,0,1,1,1,1,1,2,2,2,2,2,2,3,3,3,2,2,2,2,2,2,2,3,3,3,3,3,2,2,2,2,2,2,2,2,2,2,2,2,2,2,2,2,2,2,3,3,4,5,7,8,10,12,15,16,16,17,15,13,11,8,6,5,4,3,2,2,2,2,2,2,2,2,2,2,2,3,3,2,2,2,2,1,1,1,1,2,2,2,2,2,2,2,2,3,2,2,3,3,3,3,3,4,3,4,4,4,5,5,6,6,6,7,7,6,7,7,7,8,8,8,9,10,10,11,13,13,15,17,17,19,21,20,21,19,21,22,24,25,27,27,27,28,29,29,29,29,29,29,28,28,27,28,27,28,28,28,27,28,28,26,26,25,27,26,27,25,24,25,22,23,21,20,18,16,14,10,9,7,6,11,9,7,5,8,7,6,8,9,9,11,10,9,7],[6,6,6,7,7,7,7,7,8,8,9,9,9,10,10,10,9,9,9,9,7,7,7,6,6,5,5,6,5,6,6,5,7,7,7,8,7,7,8,8,7,8,8,8,8,8,8,8,8,9,8,8,8,8,8,7,8,8,9,8,8,9,10,10,9,10,9,9,8,8,9,8,8,8,8,8,7,7,7,7,7,7,7,7,6,6,7,7,7,7,7,7,7,7,6,7,7,7,6,6,7,6,6,7,7,6,6,7,7,6,7,6,6,6,6,6,6,6,5,5,5,5,4,5,5,5,5,5,6,6,6,6,6,6,6,6,5,6,5,5,5,6,5,5,6,5,6,6,6,6,6,6,5,5,5,5,5,5,5,5,5,4,4,4,4,4,5,5,5,5,5,4,4,3,4,4,4,4,5,5,5,6,5,5,5,5,5,5,5,5,5,5,5,5,5,5,4,5,5,5,4,4,4,4,4,4,4,5,5,5,5,5,5,5,6,6,5,5,5,5,5,5,5,5,5,5,4,4,4,4,4,4,4,4,4,4,4,4,5,5,5,5,5,5,5,5,5,6,6,6,6,6,6,6,5,5,5,5,5,5,5,4,4,5,4,4,4,4,4,4,3,3,3,3,2,2,2,1,1,1,0,1,1,2,1,2,2,2,2,3,3,3,3,3,3,2,2,2,2,2,2,2,3,4,4,3,3,2,2,2,2,2,3,2,3,3,2,3,3,2,3,3,3,3,4,4,5,6,8,9,12,13,16,16,17,17,16,13,11,9,7,6,5,3,3,3,2,2,2,2,2,2,3,2,3,4,3,3,3,2,2,2,2,2,2,2,3,3,3,3,3,3,3,3,3,3,3,3,3,3,4,4,4,4,4,4,5,5,5,6,6,6,6,7,7,7,7,8,8,8,9,9,10,10,12,12,15,15,16,18,19,17,19,18,19,20,22,23,25,25,25,27,27,28,28,29,28,28,28,28,26,28,26,27,28,28,26,27,28,28,27,25,28,27,28,26,24,26,22,23,21,20,18,16,14,11,9,7,6,5,5,7,6,6,6,8,7,7,9,9,8,9,8],[9,7,7,7,8,7,7,8,8,9,10,10,11,11,12,12,11,10,9,9,8,8,8,8,7,8,7,7,7,8,8,7,8,8,9,9,10,9,9,9,9,10,9,10,10,10,10,10,10,10,10,10,10,10,9,9,10,9,9,10,11,10,10,10,10,9,10,8,8,9,9,8,9,9,9,8,8,9,9,8,8,9,9,9,8,9,9,9,9,8,8,9,8,9,9,9,9,8,8,8,9,8,8,8,8,9,8,8,8,8,8,8,8,9,9,9,8,8,8,8,7,7,6,7,8,7,8,8,8,8,8,9,8,9,9,8,8,8,8,8,8,8,8,8,9,8,8,8,9,8,9,7,8,8,7,8,7,7,7,8,7,6,7,6,6,6,5,6,6,6,6,6,5,5,5,5,6,7,8,7,7,7,7,7,7,7,7,7,7,7,6,7,7,7,7,6,6,7,7,7,7,6,6,6,5,5,6,6,6,7,7,7,7,8,7,8,8,8,8,7,8,7,7,7,7,7,6,6,7,6,5,6,6,5,5,5,4,5,5,5,6,6,6,6,6,7,7,7,7,8,8,7,8,8,8,8,7,7,7,7,6,6,6,5,5,4,4,6,5,5,5,4,4,4,4,3,2,2,2,1,1,0,1,1,1,2,2,3,3,4,4,4,4,4,3,3,3,2,3,2,3,3,4,5,4,4,3,2,3,2,3,3,3,4,4,3,4,4,4,4,4,4,4,4,4,4,5,7,8,8,12,13,16,16,17,17,16,14,12,9,8,6,5,4,3,4,3,4,4,3,4,3,3,3,3,4,4,4,4,3,3,2,2,3,2,3,4,4,4,4,5,5,4,5,5,4,5,5,5,5,6,6,5,6,6,6,6,7,7,8,8,8,8,8,9,8,9,10,10,10,10,11,12,12,13,14,16,16,17,19,19,18,19,18,19,19,21,23,24,24,24,26,27,27,27,28,28,28,27,26,26,26,25,26,26,27,26,26,27,26,26,25,27,26,26,25,24,25,22,22,20,19,17,16,14,12,10,9,7,8,8,8,8,8,6,8,8,10,9,10,10,10,8],[9,6,7,6,7,7,7,8,7,8,9,10,10,12,12,12,12,10,9,8,8,8,7,7,6,7,6,6,6,6,7,6,7,8,8,9,9,8,8,9,9,9,9,10,9,9,9,10,10,10,10,11,11,10,9,9,10,9,9,10,10,11,11,10,10,10,11,9,9,9,9,8,9,9,9,8,9,9,8,8,8,8,7,8,8,8,8,8,9,8,8,8,8,8,8,8,8,8,8,8,8,7,7,8,8,7,7,8,7,7,7,8,7,8,8,7,7,7,6,6,6,5,6,5,6,6,6,6,7,7,7,7,7,7,7,7,7,6,6,7,6,7,7,7,7,7,8,7,7,8,8,7,7,7,6,6,6,6,6,6,6,5,5,5,4,4,5,5,5,5,5,5,4,4,4,4,5,5,6,6,6,6,6,6,6,6,6,6,6,6,5,6,5,6,5,5,5,5,6,5,5,6,5,5,5,5,6,5,6,6,7,6,7,6,7,7,7,6,6,6,6,6,6,6,6,6,6,5,6,5,5,5,4,5,4,5,5,5,5,5,6,6,6,6,6,6,7,7,7,7,7,7,7,7,7,7,7,6,6,6,6,5,5,5,5,4,4,5,4,4,4,3,3,3,2,2,1,1,1,1,1,1,0,1,1,2,2,2,3,3,4,4,4,4,4,3,3,3,3,2,2,3,4,4,4,4,3,3,3,3,3,3,3,4,4,4,4,3,4,3,3,3,3,3,4,4,4,6,7,8,12,13,17,16,18,18,17,15,11,9,7,5,5,3,3,3,3,3,3,3,3,3,3,3,3,4,4,3,3,2,2,2,2,2,2,2,3,3,3,4,3,4,4,5,4,4,4,5,5,5,5,5,5,5,5,6,6,6,7,7,7,8,7,8,8,8,9,9,9,9,10,10,11,12,13,13,15,16,17,19,20,18,19,19,20,20,23,25,26,26,27,27,28,29,29,29,28,28,28,28,27,28,26,27,28,28,25,27,26,26,25,26,27,27,26,25,24,25,21,21,20,18,19,16,15,13,10,7,6,7,7,7,8,9,7,8,8,12,10,11,11,12,9],[8,7,7,6,7,7,7,7,7,8,10,10,11,11,11,11,10,9,9,8,9,7,7,7,6,6,5,7,6,6,7,7,7,8,8,8,8,9,9,8,9,9,8,9,9,10,9,9,10,11,9,10,10,10,9,8,8,9,8,9,10,9,11,10,11,9,8,7,7,7,8,8,7,7,8,7,7,8,8,7,7,8,7,8,7,8,8,8,9,8,8,9,9,8,8,8,8,9,8,8,8,7,8,7,8,7,8,8,8,8,8,7,8,7,7,8,7,7,6,6,6,6,5,6,6,6,6,7,7,7,7,8,7,7,8,7,7,7,7,7,7,8,7,7,7,7,7,7,8,8,8,7,7,7,7,7,7,6,6,6,6,5,5,4,4,4,5,5,5,5,4,4,3,4,4,4,5,6,6,7,7,7,7,7,7,7,6,6,6,6,5,5,5,6,5,5,5,6,5,6,5,5,5,5,5,5,5,6,6,6,7,7,8,7,7,7,7,7,7,7,7,6,6,6,5,6,5,5,5,5,5,4,4,4,4,4,4,4,4,5,5,5,5,5,6,6,6,6,6,6,7,7,7,7,6,7,6,6,6,6,6,5,5,5,5,4,4,5,4,4,4,3,3,3,2,2,1,1,2,2,2,1,1,0,1,1,2,2,3,5,5,4,4,4,5,3,4,3,3,2,2,3,4,4,3,3,3,3,3,3,3,3,4,4,5,4,4,4,4,4,3,4,4,3,4,4,5,7,8,9,12,13,15,17,18,17,18,16,13,9,7,5,5,4,3,3,3,4,4,3,4,3,4,3,4,4,4,3,4,3,3,3,2,3,2,3,3,3,4,4,4,3,4,4,4,5,5,5,5,5,6,6,6,6,7,6,6,7,7,8,8,8,8,8,8,8,8,9,8,9,10,11,12,13,14,14,16,17,18,19,20,19,19,19,20,21,24,25,24,25,26,27,28,28,28,29,28,29,28,28,28,28,26,28,28,28,26,27,27,27,26,26,27,27,26,26,25,25,24,23,22,20,19,16,15,13,10,8,7,8,8,9,7,10,9,7,9,11,10,10,11,11,9],[7,6,6,7,7,6,6,7,7,7,8,8,9,10,10,9,9,9,9,8,7,7,6,6,5,5,4,5,5,6,5,6,7,7,8,8,8,8,7,8,8,8,7,8,8,8,8,8,8,10,9,9,8,8,8,7,8,8,8,9,9,8,9,9,10,9,8,8,7,8,8,7,7,7,7,7,7,7,7,6,7,6,7,6,7,6,7,6,7,7,6,7,6,7,7,7,6,6,6,6,6,6,7,6,5,6,7,6,6,6,6,6,6,6,6,6,6,5,5,4,4,4,4,4,4,4,4,5,5,6,6,6,6,6,6,6,5,5,5,5,5,5,5,6,5,5,6,6,5,6,6,5,5,5,5,5,4,4,4,4,4,3,3,3,3,3,3,4,4,4,3,3,3,3,3,3,3,4,5,5,5,5,5,5,5,5,5,4,5,5,4,5,4,4,4,4,4,4,4,4,3,4,4,4,3,4,4,4,4,4,4,5,5,5,5,5,5,5,5,5,5,4,4,4,4,4,4,3,3,3,3,3,3,3,2,3,3,3,3,4,4,4,3,4,4,4,4,5,5,5,5,5,5,5,4,5,5,4,4,4,4,4,4,4,3,3,3,3,3,3,3,2,2,2,1,1,1,1,1,2,1,1,1,1,0,1,1,1,2,2,2,3,3,3,3,2,2,2,2,1,2,2,2,3,3,3,2,2,2,2,2,2,3,3,3,3,3,3,3,3,3,3,2,3,3,4,4,6,7,9,11,13,16,16,17,17,16,15,12,10,7,5,4,3,2,2,2,2,2,2,3,2,3,3,3,4,4,3,3,2,2,2,2,2,2,2,2,2,2,2,3,2,3,3,3,3,3,3,3,4,4,4,4,5,5,4,5,5,6,7,6,6,7,7,7,6,8,8,7,9,9,10,10,11,13,12,15,16,17,19,19,18,20,19,20,20,23,24,24,24,25,27,27,28,29,28,28,28,28,28,27,28,26,27,27,29,26,28,28,28,27,26,28,27,27,26,26,26,24,24,22,20,18,16,15,12,10,9,7,9,7,7,6,8,8,7,8,11,10,11,10,11,10],[6,5,5,5,5,5,5,5,5,6,7,7,8,8,8,8,7,6,6,6,6,5,5,5,5,4,4,5,5,5,4,4,5,5,5,6,6,6,6,6,6,6,6,6,6,7,7,7,7,7,7,7,7,7,7,6,6,6,6,7,7,7,8,8,8,7,7,7,6,6,6,6,6,6,6,6,6,6,6,6,6,5,5,6,5,5,5,6,6,6,5,5,5,5,5,6,5,5,5,5,5,4,5,5,4,4,5,5,5,5,5,5,5,5,5,4,4,4,4,3,3,3,3,3,3,3,3,4,4,4,4,5,4,4,4,4,4,3,4,4,4,4,4,4,4,4,4,4,4,5,4,4,4,4,4,3,3,3,3,3,3,3,3,3,3,3,3,4,4,4,3,3,2,2,2,3,3,3,3,4,4,3,4,3,4,4,4,3,4,4,3,4,4,3,3,3,3,3,3,3,3,3,3,3,2,3,3,3,3,3,3,3,3,3,4,4,4,4,3,3,3,3,3,3,3,3,3,3,3,3,2,3,3,3,2,2,2,3,3,3,3,3,3,3,3,3,3,4,4,4,4,4,4,4,3,3,3,3,3,3,3,3,3,3,2,2,2,2,2,2,2,2,1,1,1,1,1,1,1,1,1,1,1,1,1,0,1,1,1,1,2,2,2,2,2,1,1,1,1,1,1,2,2,2,2,2,2,2,2,2,2,2,2,2,3,3,2,3,3,2,2,2,2,2,3,3,4,5,6,8,11,13,16,18,18,19,17,15,13,9,7,5,4,3,2,2,2,2,2,2,2,2,3,3,3,3,3,3,3,2,2,2,2,1,1,1,2,2,2,2,2,2,2,2,2,2,2,3,2,3,3,3,3,3,3,3,4,4,5,5,5,5,5,5,5,5,6,6,6,7,8,8,8,9,12,11,12,14,15,17,17,16,16,17,19,18,21,23,23,22,24,25,27,27,27,28,27,27,26,27,26,27,25,26,26,26,26,24,24,25,23,26,26,26,27,25,25,24,23,22,21,20,18,17,14,12,9,7,6,6,5,6,6,7,6,6,7,8,9,9,9,9,8],[6,5,4,5,5,5,5,5,5,5,6,6,7,8,8,7,7,7,6,6,5,5,5,4,4,4,4,4,4,4,4,4,5,5,5,6,5,6,5,6,6,5,5,6,6,6,6,6,6,6,6,6,6,6,6,6,6,6,6,6,7,7,7,7,8,7,6,6,6,6,6,6,6,6,6,5,5,5,6,5,5,5,5,5,5,5,5,5,5,5,5,5,4,5,5,5,4,4,4,4,4,4,4,5,4,4,5,4,4,5,4,5,4,4,4,4,4,3,3,3,3,3,3,3,3,3,3,3,3,3,4,4,4,4,4,4,3,3,3,4,3,3,3,3,3,3,4,4,3,4,3,4,3,3,3,3,3,3,3,3,3,2,2,2,2,2,3,4,3,3,3,2,2,2,2,2,2,3,3,3,3,3,3,3,3,3,3,3,3,3,3,3,3,3,3,3,3,3,3,2,2,2,2,2,2,2,2,3,3,3,3,3,3,3,3,3,3,3,3,3,3,3,3,3,3,2,2,2,2,2,2,2,2,2,2,2,2,2,3,3,3,3,3,3,3,3,3,3,3,3,3,4,3,3,3,3,3,3,3,3,3,2,2,2,2,2,2,2,2,2,1,1,1,1,1,1,1,1,1,1,2,2,1,1,1,1,0,1,1,1,1,1,2,2,2,1,1,1,1,1,1,2,2,2,2,2,2,1,1,1,1,2,2,2,2,2,2,2,2,2,2,2,2,2,3,3,4,5,6,8,11,12,15,16,17,16,16,15,12,9,7,5,4,2,2,2,2,2,2,2,2,2,2,2,3,3,3,2,2,2,2,1,1,1,1,1,2,1,2,2,2,1,2,2,2,2,2,2,2,2,2,2,3,3,3,3,3,4,4,4,4,5,5,5,5,5,5,6,6,6,7,7,8,10,11,11,14,16,16,18,18,18,19,18,20,20,22,23,25,25,25,27,27,28,29,28,28,28,28,28,27,28,27,28,28,28,27,28,27,28,28,25,28,28,27,26,26,25,24,24,23,20,18,17,14,12,9,7,6,7,5,10,5,8,7,6,7,10,9,9,9,9,9],[5,5,4,5,5,5,5,5,5,6,6,6,6,7,7,7,7,6,6,6,5,5,4,4,4,4,3,4,4,4,4,4,4,5,5,5,5,5,5,5,5,5,5,5,5,5,6,6,6,6,6,6,6,6,6,5,6,6,6,6,7,7,7,7,7,7,7,6,6,6,6,6,5,5,5,5,5,5,5,5,5,4,5,5,4,4,5,5,5,5,5,4,4,4,4,5,4,4,4,4,4,3,4,4,4,4,4,4,4,4,4,4,4,4,4,4,4,3,3,3,3,3,2,3,3,3,3,3,3,4,4,4,4,4,4,3,3,3,3,3,3,3,3,3,3,3,3,3,3,3,3,3,3,3,3,3,3,2,2,2,2,2,2,2,2,2,3,4,3,3,3,2,2,2,2,2,2,2,3,3,3,3,3,3,3,3,3,3,3,3,3,3,3,3,3,2,3,2,2,2,2,2,2,2,2,2,2,2,2,2,3,3,3,3,3,3,3,3,3,3,3,3,2,3,3,2,2,2,2,2,2,2,2,2,2,2,2,2,3,3,3,3,3,3,3,3,3,3,3,3,3,3,3,3,3,3,3,3,3,3,3,2,2,2,2,2,2,2,2,1,1,1,1,1,1,1,1,1,1,1,1,2,2,1,1,1,1,0,1,1,1,1,2,2,1,1,1,1,1,1,1,2,2,2,2,2,2,1,1,1,1,1,2,2,2,2,2,2,2,2,2,2,2,2,3,3,3,5,6,8,11,13,17,18,18,18,17,14,12,10,7,5,3,2,2,2,2,1,2,2,2,2,2,2,3,3,3,3,2,2,2,1,1,1,1,1,2,1,1,2,1,1,2,2,1,2,2,2,2,2,2,2,2,2,3,3,3,3,4,4,4,4,4,4,5,5,5,6,6,6,7,8,9,9,12,12,13,16,15,17,17,17,18,18,19,20,22,23,24,24,26,26,27,28,27,28,28,27,27,27,26,26,26,26,26,26,26,25,26,26,25,26,28,26,27,25,25,25,22,24,22,20,20,17,15,13,10,7,5,4,4,4,4,5,5,5,6,9,8,9,10,9,9],[5,4,4,4,4,4,4,5,5,5,5,5,6,7,7,7,6,6,6,5,5,4,4,4,4,3,4,4,3,4,3,3,4,4,4,5,5,5,5,5,5,5,4,5,5,5,5,5,5,5,5,6,5,5,5,5,5,5,5,5,6,6,7,6,7,6,6,6,5,5,5,5,5,5,5,5,5,5,5,5,4,4,4,4,4,4,4,4,4,4,4,4,4,4,4,4,3,3,4,3,3,3,4,4,3,3,4,4,4,4,3,4,3,3,3,3,3,3,3,2,2,2,2,2,2,2,2,2,3,3,3,3,3,3,3,3,3,2,2,3,2,2,2,3,3,2,3,3,3,3,2,3,3,2,2,2,2,2,2,2,2,2,2,2,2,2,2,3,3,3,2,2,2,1,2,2,2,2,2,2,3,3,3,2,3,3,3,3,3,3,3,3,3,3,2,2,2,2,2,2,2,2,2,1,1,2,2,2,2,2,2,2,2,2,2,2,2,2,2,2,2,2,2,2,2,2,2,2,2,2,2,2,2,2,1,1,2,2,2,2,3,2,2,3,2,2,3,3,2,3,3,3,3,3,2,2,2,2,2,2,2,2,2,2,2,1,1,1,1,1,1,1,1,1,1,1,1,1,1,1,1,2,2,1,1,1,1,1,0,1,1,1,1,1,1,1,1,1,1,1,1,2,3,3,2,2,2,1,1,1,1,1,1,1,2,2,1,2,2,2,2,2,2,2,2,3,4,5,6,8,11,13,16,18,18,16,16,14,12,9,7,5,3,2,2,1,1,1,1,1,2,2,2,2,2,3,3,2,2,2,2,1,1,1,1,1,1,1,1,1,1,1,1,1,1,1,1,1,1,2,2,2,2,2,2,2,2,3,3,3,3,3,4,4,4,5,5,5,6,6,6,7,8,9,10,11,14,15,15,18,19,18,18,19,20,20,24,23,26,26,26,27,27,28,28,28,28,28,28,28,27,27,26,27,27,27,27,27,27,27,27,26,28,26,27,26,26,26,24,24,23,20,18,16,13,11,9,5,5,4,4,4,4,6,5,5,7,7,9,10,10,9,8],[5,5,4,5,5,5,5,5,5,6,6,6,7,7,7,7,7,6,6,6,5,5,4,4,4,4,4,4,4,4,3,4,4,5,5,5,5,5,5,5,5,5,5,5,5,5,5,6,5,6,6,6,6,6,6,5,5,6,6,6,6,6,7,7,7,7,6,7,6,6,6,6,5,5,5,5,5,5,5,5,5,4,5,4,4,4,5,5,4,5,5,4,4,4,4,4,4,3,4,4,4,3,4,4,4,4,4,4,4,4,4,4,4,4,4,4,3,3,3,3,3,2,2,3,3,3,3,3,3,3,3,3,3,3,4,3,3,3,3,3,3,3,3,3,3,3,3,3,3,3,3,3,3,3,2,2,2,2,2,2,2,2,2,2,2,3,3,3,3,3,3,2,2,2,2,2,2,2,3,3,3,3,3,3,3,3,3,3,3,3,3,3,3,3,3,3,3,2,2,2,2,2,2,2,1,2,2,2,2,2,2,2,2,2,3,3,3,3,2,2,3,2,2,2,2,2,2,2,2,2,2,2,2,2,1,2,2,2,3,3,3,3,3,3,3,3,3,3,3,3,3,3,3,3,3,2,3,2,2,2,2,2,2,2,2,2,1,1,1,1,1,1,1,1,1,1,1,1,2,2,2,2,2,2,2,1,1,1,1,0,1,1,1,1,1,1,1,1,1,1,2,2,3,3,3,3,2,2,1,1,1,1,1,1,2,2,2,2,2,2,2,2,2,2,3,3,4,5,7,8,11,13,16,18,17,18,17,15,12,9,7,6,4,3,2,2,2,2,2,1,2,2,2,2,2,3,3,2,2,2,2,1,2,1,2,1,2,1,1,2,1,1,1,1,1,1,1,1,1,2,2,2,2,2,2,2,3,3,3,4,4,4,4,4,4,4,5,6,6,6,7,8,9,9,11,12,13,16,15,18,18,17,19,19,20,21,23,24,24,25,26,27,27,28,28,27,28,28,27,27,27,26,26,26,27,26,26,26,27,27,27,27,28,26,27,24,24,25,22,24,22,21,19,18,15,14,11,8,6,5,5,4,5,4,7,5,6,8,9,11,10,10,10],[5,4,4,4,4,4,4,5,5,5,6,6,7,7,8,7,7,6,6,5,5,4,4,4,4,4,4,4,4,4,3,3,4,4,4,5,5,5,5,5,5,5,5,5,5,5,5,5,5,6,5,6,6,6,5,5,5,5,5,6,6,6,7,7,7,7,6,6,6,6,5,5,5,5,5,5,5,5,5,5,5,4,4,5,4,4,4,5,5,5,5,4,4,4,4,4,4,3,3,4,3,3,4,4,3,3,4,4,3,4,3,4,4,3,4,3,3,3,3,2,2,2,2,2,2,2,2,2,3,3,3,3,3,3,3,3,3,2,2,3,3,2,2,3,2,2,2,3,3,3,2,2,2,2,2,2,2,2,2,2,2,2,2,2,2,2,3,3,3,3,2,2,2,1,2,2,2,2,2,2,3,2,3,3,3,3,2,3,3,3,3,3,3,3,2,2,2,2,2,2,2,1,2,1,1,1,2,2,2,2,2,2,2,2,2,2,2,2,2,2,2,2,2,2,2,2,2,2,2,1,2,2,2,2,1,1,2,2,2,2,3,2,2,3,2,2,2,3,2,2,3,3,3,2,2,2,2,2,2,2,2,2,1,2,1,1,1,1,1,1,1,1,1,1,1,1,1,1,2,2,2,2,2,2,2,2,1,1,1,1,0,1,1,1,1,1,1,1,1,1,2,2,3,3,3,2,2,2,1,1,1,1,1,1,1,1,1,2,2,1,2,2,2,2,2,3,3,5,6,8,11,13,16,18,17,17,17,15,12,9,7,5,3,3,2,2,2,1,1,1,2,1,2,2,2,2,2,2,2,2,2,1,2,1,2,1,2,1,1,1,1,1,1,1,1,1,1,1,1,1,2,1,1,2,2,2,2,3,3,3,4,4,4,5,4,5,6,5,6,6,7,7,9,9,11,12,14,16,16,18,19,19,19,18,20,22,25,25,27,26,27,28,28,28,28,28,28,28,27,28,27,27,27,27,28,27,27,27,27,27,27,26,27,26,27,26,26,26,24,25,24,21,20,18,14,12,9,6,5,6,5,4,4,4,4,4,5,9,8,12,10,9,8],[5,4,4,4,5,4,5,5,5,6,6,7,7,8,9,8,7,7,7,6,5,5,4,4,4,4,4,4,4,4,4,4,4,5,5,6,6,5,5,5,5,5,5,6,5,6,6,6,6,7,6,7,6,6,6,6,6,6,6,7,7,7,8,8,8,7,7,7,6,6,6,6,6,5,5,5,5,5,5,5,5,4,5,5,5,4,5,5,5,5,5,5,5,4,4,5,4,4,4,4,4,4,4,4,4,4,5,4,4,4,4,4,4,4,4,4,4,3,3,3,3,3,3,3,3,3,3,3,3,4,4,4,4,4,4,4,3,3,3,3,3,3,3,3,3,3,4,3,3,3,3,3,3,3,2,3,2,2,2,2,3,2,2,2,2,3,3,4,4,3,3,3,2,2,2,2,2,2,3,3,3,3,3,3,3,3,3,3,3,3,3,3,3,3,3,3,3,3,2,2,2,2,2,1,1,1,2,2,2,2,2,2,2,3,3,3,3,3,3,2,3,3,2,2,3,2,2,2,2,2,2,2,2,2,2,2,2,2,3,3,3,3,3,3,3,2,3,3,3,3,3,3,4,3,3,2,3,3,2,2,2,2,2,2,2,2,1,1,1,1,1,1,1,2,2,2,2,2,2,2,2,2,3,2,2,2,2,1,1,1,1,0,1,1,1,1,1,1,2,2,2,3,4,4,3,3,3,2,2,2,1,1,1,1,2,2,2,2,2,2,2,2,2,3,3,4,4,5,6,8,10,13,16,17,16,17,16,13,11,9,7,5,4,3,2,2,2,2,2,2,2,2,2,2,3,3,3,3,2,2,2,2,2,2,2,2,2,2,2,2,1,1,2,1,1,1,2,2,1,2,2,2,2,2,2,2,3,3,3,4,4,5,5,5,5,5,6,6,7,7,7,8,10,10,12,13,14,17,16,20,19,19,20,19,21,23,25,25,25,25,26,27,27,29,28,28,28,28,28,28,28,28,26,27,28,28,27,28,28,28,28,26,27,26,27,26,26,26,24,25,24,23,21,19,16,15,11,8,7,7,6,6,5,5,7,6,7,11,9,12,10,9,9],[5,4,5,5,6,6,6,7,6,7,8,7,9,9,10,9,8,8,8,7,6,6,5,5,5,4,5,5,4,5,4,5,6,6,6,7,6,6,6,6,6,6,6,6,6,7,7,7,7,7,7,7,7,6,6,6,7,7,7,8,8,8,9,9,9,8,8,8,7,8,7,7,7,7,6,6,6,6,5,5,6,5,5,5,5,5,5,5,5,5,5,5,5,5,5,6,5,5,5,5,5,4,5,5,4,5,5,5,5,5,5,5,5,5,5,4,4,4,3,3,3,3,3,3,3,3,3,3,4,4,4,4,4,4,4,4,4,3,4,4,3,3,4,4,3,3,4,4,3,4,3,3,4,3,3,3,3,2,2,3,3,3,3,2,3,3,3,4,4,4,3,3,2,2,2,3,2,3,3,3,4,3,4,3,4,4,3,3,4,4,4,4,4,4,3,3,3,3,2,3,2,2,2,2,2,2,2,2,2,2,3,3,3,3,3,3,3,3,3,3,3,3,2,3,3,2,2,3,2,2,2,2,2,2,2,2,2,2,3,3,3,3,3,3,3,3,3,4,4,3,4,4,4,3,3,3,3,3,2,2,3,2,2,2,2,2,1,2,1,1,1,1,2,2,2,2,2,3,3,3,3,3,3,3,3,3,3,2,2,1,1,1,0,1,1,1,2,2,2,3,3,3,4,4,4,4,3,3,2,2,2,1,1,1,1,2,2,2,2,2,2,3,3,3,4,4,5,6,6,8,10,12,15,16,17,17,16,13,11,9,7,6,4,3,3,3,3,2,2,2,2,2,2,2,3,3,3,3,3,3,2,2,2,3,2,3,2,2,2,2,2,2,2,2,1,1,2,2,1,2,2,2,2,2,2,2,2,3,4,5,5,4,5,5,6,6,6,6,7,7,8,9,10,10,12,12,14,15,15,18,18,19,20,19,20,20,22,23,25,25,25,26,26,27,27,27,27,27,27,27,28,28,26,28,27,28,26,28,28,27,27,26,27,25,26,25,24,24,23,24,22,21,20,18,16,14,11,8,5,6,4,5,5,3,5,5,6,6,8,9,8,7,8],[6,4,4,5,5,5,5,5,6,6,7,7,8,8,8,8,7,7,7,6,6,5,5,5,5,4,5,5,5,5,4,4,5,5,5,6,6,6,6,5,5,6,5,5,5,5,6,6,6,6,6,6,6,6,5,5,5,6,6,6,7,7,8,7,8,7,7,7,6,6,6,6,5,6,6,5,5,6,5,5,5,5,5,4,5,4,5,4,5,5,5,5,4,4,4,4,4,4,4,4,4,4,4,5,4,4,5,5,5,4,5,5,4,4,4,4,4,4,3,3,3,3,3,3,3,3,3,3,3,3,4,4,4,4,4,3,3,3,3,3,3,3,3,3,3,3,3,3,3,3,3,3,3,3,2,3,2,2,2,2,2,2,3,3,3,3,4,4,4,4,3,3,3,2,3,3,2,3,3,3,3,3,3,3,4,4,4,3,4,4,4,4,4,4,3,3,3,3,2,2,2,2,2,2,1,1,2,2,2,2,2,2,2,2,3,3,3,3,2,2,3,2,2,2,3,2,2,2,2,2,2,2,3,2,2,2,2,2,3,3,3,3,3,3,3,3,3,3,3,3,3,3,3,3,3,3,3,2,2,2,2,2,2,2,2,2,2,1,1,1,1,2,2,2,2,2,2,2,2,2,2,2,3,3,2,2,2,2,1,1,1,1,1,0,1,1,1,2,2,2,3,3,4,4,4,3,3,2,2,2,1,1,1,1,1,1,1,2,2,2,2,2,2,3,3,4,5,5,7,8,10,12,16,16,17,16,15,14,11,9,7,6,4,3,3,2,2,2,2,2,2,2,2,2,2,2,3,2,2,2,2,2,2,2,2,2,2,2,2,2,2,2,2,2,1,1,2,1,1,2,2,2,2,2,2,2,2,3,3,4,4,4,5,4,4,5,5,5,6,6,6,7,9,10,11,12,15,17,16,20,20,19,21,22,22,24,25,26,27,27,28,28,28,29,29,29,28,29,29,28,28,28,26,28,28,28,26,28,28,27,27,26,28,26,25,25,25,25,24,24,23,21,21,19,15,13,10,7,7,6,5,4,4,6,3,5,5,7,7,10,9,8,7],[5,4,4,4,5,5,5,5,5,6,6,6,7,8,8,7,7,7,6,5,6,5,5,4,4,4,4,4,4,4,4,4,4,5,5,5,6,5,5,5,5,5,5,5,5,6,6,6,6,6,6,6,6,5,6,5,5,6,6,6,6,6,7,7,7,7,6,6,6,6,6,5,5,5,5,5,5,5,5,5,5,4,5,4,5,4,4,4,4,4,5,4,4,4,4,5,4,4,4,4,4,4,4,4,4,4,4,4,4,4,4,4,4,4,4,4,4,4,3,3,3,3,3,3,3,3,3,3,4,4,4,4,4,4,4,3,3,3,3,3,3,3,3,3,3,3,3,4,3,3,3,3,3,3,3,3,2,2,2,2,2,2,2,2,2,3,3,3,4,3,3,3,2,2,2,2,2,2,3,3,3,3,4,3,4,4,3,3,4,3,3,4,3,4,3,3,3,3,2,2,2,2,2,2,1,1,2,2,2,2,2,2,2,3,3,3,3,3,3,3,3,3,2,3,3,2,2,2,2,2,2,2,2,2,2,2,2,2,3,3,3,3,3,3,3,3,3,3,3,3,3,3,3,3,3,3,3,3,2,2,2,2,2,2,2,2,1,2,1,1,1,1,1,2,2,2,2,2,2,2,2,2,2,2,2,2,1,1,1,1,1,1,1,1,0,1,1,1,1,2,2,2,3,3,3,3,2,2,2,1,1,1,1,1,1,1,1,2,2,2,2,2,2,2,3,3,4,5,6,7,9,11,14,15,15,15,15,12,10,7,6,5,3,3,2,2,2,2,2,1,2,1,2,2,2,2,3,2,2,2,2,1,2,1,2,2,2,2,2,2,1,1,1,1,1,1,1,1,1,1,2,1,2,2,2,2,2,3,3,4,4,4,4,4,4,4,5,6,6,7,7,8,10,10,11,11,13,15,16,18,19,18,19,18,19,21,23,23,23,24,24,26,26,26,27,27,27,27,27,27,27,27,26,27,27,27,27,27,26,26,26,26,26,26,26,23,23,23,21,22,21,19,19,17,14,12,10,7,7,5,5,3,4,4,4,5,5,8,7,9,8,8,7],[5,4,4,4,4,4,5,5,5,5,6,6,7,7,7,7,7,6,6,5,5,4,4,4,4,3,4,4,4,4,3,4,4,4,4,4,5,5,5,5,5,5,4,5,5,5,5,5,5,5,5,6,5,5,5,4,5,4,5,5,6,6,6,7,7,6,6,6,6,5,5,6,5,5,5,5,5,5,5,4,4,4,4,4,4,4,4,4,4,4,4,4,4,4,4,4,3,3,4,3,3,3,4,4,3,4,4,4,4,4,3,4,3,4,3,3,3,3,3,2,2,2,2,2,2,3,3,3,3,3,3,3,3,3,3,3,3,2,2,3,2,2,3,3,2,2,3,3,3,3,3,3,3,2,2,2,2,2,2,2,2,2,2,2,2,2,3,3,3,3,3,2,2,2,2,2,2,2,2,2,3,3,3,2,3,3,3,3,3,3,3,3,3,3,3,2,2,2,2,2,2,2,2,1,1,1,2,2,2,2,2,2,2,2,2,2,3,2,2,2,2,2,2,2,2,2,2,2,2,2,2,2,2,2,1,2,2,2,2,2,2,2,2,2,2,2,2,3,3,2,3,3,3,3,2,2,2,2,2,2,2,2,2,2,2,1,1,1,1,1,1,1,1,1,1,1,1,1,1,1,1,2,2,2,1,1,1,1,1,1,1,1,1,1,1,0,1,1,1,1,2,2,3,3,2,2,2,1,1,1,1,1,1,1,1,1,1,1,1,1,1,2,2,2,2,3,4,5,6,8,10,12,15,17,16,16,16,13,11,8,6,5,3,2,2,2,1,1,1,1,1,1,1,1,2,2,2,2,2,1,1,1,1,1,1,1,2,1,1,1,1,1,1,1,1,1,1,1,1,1,1,1,1,2,2,2,2,2,3,3,3,3,4,4,3,4,5,5,5,5,6,6,8,9,11,12,13,17,16,19,20,19,19,20,21,23,26,26,27,27,27,28,28,28,28,28,28,28,28,28,27,28,27,27,27,28,27,28,27,25,26,26,28,26,27,25,25,25,24,24,24,20,18,16,13,10,8,6,5,5,3,2,3,3,3,4,6,6,8,10,10,8,7],[5,4,4,4,5,5,5,5,6,6,7,7,8,8,9,8,7,7,7,7,6,5,5,4,4,4,4,4,4,4,4,4,5,5,6,6,6,6,5,6,5,5,5,6,6,5,6,6,6,6,6,6,6,6,6,5,6,6,6,7,7,7,8,8,8,7,8,8,7,7,7,6,6,6,6,5,5,5,5,4,5,4,4,4,5,4,4,4,4,5,5,4,4,4,4,5,4,4,5,4,4,4,5,4,4,4,5,5,4,5,5,5,4,4,5,4,4,4,4,3,3,3,3,3,3,3,3,3,4,4,4,4,4,4,4,4,3,3,3,3,3,3,3,4,3,3,4,4,3,4,3,3,3,3,3,3,2,2,2,2,2,2,2,2,3,3,3,4,4,3,3,3,2,2,2,2,2,3,3,3,3,3,4,3,4,4,3,3,4,4,3,4,4,4,3,3,3,3,3,2,2,2,2,2,2,2,2,2,2,2,3,3,3,3,3,3,3,3,3,3,3,3,2,3,3,2,2,2,2,2,2,2,2,2,2,2,2,2,2,3,3,3,3,3,3,3,3,3,3,3,4,4,4,3,3,3,3,3,2,2,2,2,2,2,2,2,2,2,1,1,1,1,1,1,1,1,1,1,2,2,2,2,2,2,2,1,1,1,1,1,1,1,1,1,1,1,0,1,1,1,2,2,3,3,2,2,2,1,1,1,1,1,1,1,2,2,2,2,2,2,2,2,2,2,3,3,4,5,6,8,11,13,16,17,17,17,17,14,11,8,7,6,4,3,3,2,2,2,2,2,2,2,2,2,2,3,3,2,2,2,2,2,2,1,2,2,2,2,2,2,2,1,2,2,1,1,2,2,1,2,2,2,2,2,2,2,3,3,3,4,4,4,5,5,4,5,5,6,6,6,7,8,9,9,12,12,13,16,16,18,18,18,20,18,20,21,23,23,25,24,25,26,26,27,28,28,28,27,27,28,27,27,26,26,26,27,27,27,27,26,25,25,26,26,26,25,25,24,22,23,21,20,19,18,15,12,10,7,5,5,4,4,4,4,5,4,5,9,7,10,9,8,9],[5,4,4,4,5,5,5,5,5,6,7,7,7,8,8,8,7,7,6,6,5,5,5,4,4,4,3,4,4,4,4,4,5,5,5,5,6,6,5,6,6,5,5,6,6,5,6,6,6,6,6,7,7,6,6,5,6,6,6,7,7,7,8,8,8,7,7,7,7,6,6,7,6,6,6,6,5,5,6,5,5,5,5,5,5,4,4,5,4,5,5,4,4,4,5,5,4,4,4,4,4,4,5,4,4,4,4,4,5,4,4,5,4,4,4,4,4,4,4,3,3,3,3,3,3,3,3,3,4,4,4,4,4,4,4,4,3,3,3,4,3,3,3,4,3,3,4,4,4,4,3,4,3,3,3,3,3,3,3,2,3,2,2,2,2,3,3,4,3,3,3,3,2,2,2,2,2,3,3,3,3,3,4,3,4,3,3,3,3,3,3,3,3,3,3,3,3,3,3,3,2,2,2,2,2,2,2,2,2,2,3,3,3,3,3,3,3,3,3,3,3,3,3,3,3,2,2,3,2,2,2,2,2,2,2,2,2,2,3,3,3,3,3,3,3,3,3,3,3,3,4,4,4,4,3,3,3,3,3,3,3,2,2,2,2,2,2,2,2,1,1,1,1,1,1,1,1,1,2,2,2,2,2,2,2,1,1,1,1,1,1,1,1,1,1,1,1,0,1,1,1,2,3,2,2,2,1,1,1,1,1,1,1,1,2,2,1,2,2,2,2,2,2,2,3,3,4,6,7,9,11,13,16,17,16,17,15,14,10,8,7,5,4,3,2,2,2,2,2,1,2,1,2,2,2,3,3,2,2,2,2,1,1,1,2,1,2,2,2,2,2,1,2,2,1,1,2,2,2,2,2,2,2,2,2,3,3,3,3,4,4,4,4,4,4,5,5,6,6,6,7,7,8,9,11,12,14,16,17,19,20,18,19,19,20,21,23,24,26,26,26,27,27,28,29,28,28,28,28,28,27,28,26,27,27,28,25,27,26,24,25,24,26,26,26,26,26,25,22,23,22,20,18,17,13,12,9,6,6,7,6,4,4,5,4,5,5,10,8,10,8,9,10],[5,4,4,5,5,5,6,6,6,7,8,7,8,9,9,8,8,7,7,7,6,6,5,5,4,4,4,4,4,5,4,4,5,5,6,7,6,6,6,6,6,6,6,7,6,6,7,7,7,7,7,7,7,7,7,6,6,7,7,7,8,8,8,8,8,8,9,8,7,7,7,7,6,7,6,6,6,6,5,5,6,5,5,5,5,5,5,5,5,6,5,5,4,5,5,5,5,4,5,5,4,4,5,5,4,5,5,5,5,5,5,5,5,5,5,5,5,4,4,4,4,3,3,3,3,4,4,4,4,4,4,5,5,5,5,4,4,4,4,4,4,4,4,4,4,4,4,4,4,5,4,4,4,4,4,4,3,3,3,3,3,3,3,3,3,3,3,4,4,4,3,3,2,2,2,3,3,3,3,4,4,4,4,4,4,4,4,4,4,4,4,4,4,4,3,3,3,3,3,3,3,3,3,3,2,2,3,3,3,3,3,4,3,4,4,4,4,4,4,4,4,4,3,3,3,3,3,3,3,3,3,3,2,2,2,2,2,3,3,3,3,3,3,4,4,3,4,4,4,4,4,4,4,4,4,4,4,4,3,4,3,3,3,3,3,2,2,2,2,2,2,2,1,1,1,1,1,1,2,2,1,2,2,2,1,1,1,1,1,1,1,2,2,2,1,1,1,1,0,1,1,1,2,2,2,2,1,1,1,1,1,1,2,2,2,2,2,2,2,2,2,2,3,3,3,4,4,6,7,8,11,12,16,17,17,18,17,14,12,9,7,6,4,3,3,2,2,2,2,2,2,2,2,2,3,3,3,3,2,2,2,2,2,2,2,2,2,2,2,2,2,2,2,2,2,2,2,2,2,2,3,3,3,3,3,3,3,4,4,5,5,5,5,5,5,6,6,6,7,7,8,9,9,10,12,12,13,16,15,18,18,18,18,19,19,21,22,23,24,23,24,26,26,27,27,27,27,27,27,27,26,28,25,26,27,27,26,26,27,27,26,25,27,26,25,26,25,25,23,24,22,21,19,17,15,12,9,7,5,5,5,5,5,5,5,6,6,8,8,10,9,9,8],[8,6,7,7,7,7,7,7,7,8,9,9,9,10,10,10,10,9,8,8,7,7,8,6,6,6,5,6,6,7,6,6,7,7,7,8,8,7,8,8,8,7,7,8,8,8,8,8,9,9,9,9,9,8,8,8,8,8,9,9,9,9,10,10,10,9,8,9,8,8,8,8,8,8,8,8,7,7,8,8,7,7,7,7,7,7,7,7,7,7,7,7,6,7,7,7,6,6,6,7,6,6,7,6,7,6,7,7,7,7,7,7,6,7,7,7,6,6,5,5,5,4,4,4,5,5,5,5,6,6,6,6,6,6,6,6,5,6,5,6,6,6,6,6,6,5,6,6,6,6,6,5,5,5,5,5,5,4,4,5,5,4,4,4,4,4,4,5,5,4,4,4,3,4,4,4,4,5,5,5,5,6,6,5,6,6,6,5,6,6,6,5,5,5,5,4,4,4,4,4,4,4,4,3,3,3,3,4,4,4,4,5,5,4,5,5,5,5,5,5,5,5,4,4,4,4,4,4,4,3,3,4,3,3,3,3,3,3,4,4,4,4,4,5,4,4,5,5,5,5,5,5,6,5,5,5,5,5,4,4,4,4,3,3,3,3,2,3,3,2,3,2,2,2,2,2,2,2,2,2,2,2,2,2,1,1,1,1,1,2,2,2,2,3,2,2,1,1,1,0,1,1,2,2,2,2,1,1,1,1,2,2,2,3,3,3,3,4,3,4,3,3,4,4,4,5,5,7,8,10,11,13,17,18,18,18,17,15,12,10,8,6,5,4,3,3,3,3,3,3,3,3,3,3,3,4,4,4,3,3,3,2,2,2,2,3,3,3,3,3,3,3,3,3,3,3,4,3,3,4,4,4,4,4,5,4,5,5,5,6,6,6,6,7,6,7,8,8,8,9,9,10,11,11,13,13,16,17,18,19,21,19,20,19,21,21,24,25,26,26,28,28,28,29,29,29,29,29,29,29,28,29,26,28,28,29,26,28,29,28,28,24,28,27,28,28,27,27,24,25,23,22,20,19,16,13,11,10,8,8,7,9,7,8,7,8,8,11,10,12,11,11,10],[8,6,7,7,8,7,8,9,9,10,10,10,11,11,12,11,11,11,10,10,8,8,9,7,7,6,6,6,6,7,7,7,8,8,8,10,9,9,8,9,9,9,9,9,9,9,9,10,10,10,10,11,10,10,10,9,9,10,10,10,10,10,11,11,12,10,11,10,10,10,9,9,9,9,9,8,9,8,8,8,8,7,7,7,8,7,8,8,8,8,8,8,8,7,8,8,8,7,7,7,7,6,7,7,7,7,8,8,8,8,8,8,8,8,8,8,7,7,7,6,6,5,5,6,6,6,6,6,7,7,7,7,7,7,7,7,6,6,6,6,7,6,6,7,7,6,7,7,6,7,6,6,6,6,5,6,5,5,6,5,5,5,5,5,5,5,5,6,6,5,5,5,4,4,4,4,5,5,5,6,6,6,6,6,6,6,6,6,6,7,6,6,6,6,5,5,5,5,5,5,5,5,5,4,4,4,4,5,5,5,5,6,6,5,6,6,6,6,6,5,5,6,5,5,5,5,5,5,4,4,4,4,4,4,3,4,3,4,4,4,5,5,5,6,5,6,6,6,6,6,6,6,7,6,6,6,5,6,5,5,5,4,5,5,4,3,3,4,4,3,4,3,3,3,2,2,2,2,2,2,2,2,2,2,2,1,1,2,2,2,3,3,4,3,3,2,2,2,1,1,0,1,1,2,1,1,1,1,2,2,2,3,3,3,4,4,3,4,4,4,4,4,5,4,5,5,5,7,9,10,13,14,18,18,18,19,18,16,14,11,8,7,5,4,4,4,3,3,4,3,4,4,4,4,4,4,5,4,4,4,3,3,3,3,3,3,3,4,3,4,4,3,4,4,4,3,4,4,4,4,5,5,5,5,5,5,5,6,6,7,7,7,7,7,8,7,8,9,8,9,10,11,11,12,13,13,14,17,17,19,18,18,19,19,20,20,22,24,24,24,25,26,27,28,28,28,28,28,27,27,27,28,26,28,28,28,26,27,26,27,26,26,28,28,28,26,26,26,24,24,23,22,22,19,16,15,11,11,9,8,8,9,8,9,9,8,9,10,10,11,11,11,9],[10,9,10,10,11,10,11,12,13,14,15,14,15,16,17,16,15,16,14,14,12,12,12,10,10,9,8,9,9,11,10,10,12,12,13,15,15,14,12,14,13,12,13,14,13,12,14,14,14,13,15,15,14,12,13,13,13,13,14,15,15,14,15,16,15,14,15,14,13,13,12,11,12,13,11,10,11,12,11,11,12,11,10,10,11,10,10,10,11,10,11,11,10,11,12,11,11,11,12,12,11,10,11,12,11,12,12,13,12,12,12,11,13,12,11,13,11,11,11,9,9,8,7,8,9,9,9,10,11,11,11,11,11,13,12,11,11,10,9,11,10,10,11,11,10,9,11,11,10,10,10,10,10,10,9,9,9,8,9,9,9,8,8,7,8,7,8,8,8,7,7,6,7,6,7,7,7,9,9,9,10,10,10,10,10,11,10,10,11,10,9,10,10,9,8,9,8,9,8,8,8,8,8,7,7,7,8,8,8,9,8,9,9,8,10,11,10,10,9,9,9,9,8,8,8,8,7,7,7,6,6,6,6,6,4,5,5,6,6,6,7,7,7,7,7,7,8,8,8,9,9,9,10,9,8,9,8,9,8,8,7,7,7,7,6,5,5,6,6,4,5,4,4,4,3,3,4,3,4,3,3,3,4,3,3,2,2,2,2,4,4,5,5,5,4,4,3,2,2,2,1,0,1,2,1,2,1,2,2,3,3,4,5,5,7,5,5,7,7,7,8,6,8,8,7,8,8,9,11,11,14,15,18,18,19,20,19,17,14,12,11,9,8,7,7,6,6,6,6,6,6,5,6,4,6,6,7,6,6,5,6,4,5,4,5,5,5,6,5,6,5,4,6,7,5,5,8,7,6,7,8,8,7,8,9,8,8,9,10,10,10,9,10,11,11,11,12,13,11,13,14,14,14,15,16,17,18,19,20,21,21,21,21,21,21,21,24,25,26,26,27,28,28,29,29,30,29,29,29,29,28,28,27,27,28,28,27,28,28,29,28,27,28,27,28,27,27,28,25,26,24,24,22,19,18,16,13,13,11,11,11,12,10,11,11,10,11,12,12,12,12,12,12],[11,10,10,10,10,11,12,13,14,16,15,16,15,16,17,17,16,16,14,14,12,12,12,10,10,9,9,9,10,12,10,11,13,12,13,14,16,13,12,13,14,12,13,14,14,13,15,14,14,14,15,15,16,14,13,13,14,13,14,15,15,16,18,18,17,14,16,15,14,14,13,12,13,12,13,12,12,12,11,11,12,11,11,11,11,10,12,11,12,12,11,11,11,13,13,13,11,12,12,12,11,11,13,12,11,12,13,13,13,14,14,13,14,13,13,14,12,12,12,11,11,10,9,11,11,12,12,12,12,13,12,13,13,13,13,12,12,11,11,12,12,11,11,12,12,12,12,12,12,12,12,11,12,11,11,11,11,10,11,10,10,9,10,9,9,9,8,9,8,9,8,9,7,8,8,8,9,9,10,10,10,10,11,11,11,11,11,11,12,11,10,12,10,12,9,9,11,9,10,10,10,9,9,9,8,8,9,8,9,11,10,10,11,11,11,12,12,11,11,11,12,11,10,10,11,10,9,9,9,8,9,8,7,8,7,8,7,8,8,8,8,8,9,10,10,10,11,10,10,11,12,12,13,11,11,10,10,11,10,9,10,9,8,8,8,7,6,8,8,7,6,5,6,6,5,4,4,3,4,3,4,3,5,4,3,3,3,4,4,5,6,6,7,6,6,5,4,3,3,2,1,1,0,1,1,2,2,3,3,3,4,5,5,6,7,6,6,6,7,8,8,7,9,9,9,9,8,10,12,13,15,16,18,18,19,19,19,17,15,12,11,10,8,9,7,8,6,7,7,6,7,6,6,6,7,7,7,6,6,6,6,4,5,4,5,6,7,7,6,8,7,6,7,8,7,7,8,8,8,7,9,9,8,8,9,9,8,10,10,12,11,11,12,12,12,12,13,13,12,14,14,15,14,15,17,17,18,19,19,20,21,21,20,21,22,21,24,24,25,25,27,26,27,29,28,29,28,29,28,28,28,28,27,28,28,28,27,27,28,27,27,27,28,28,28,28,27,27,24,25,23,22,22,19,18,16,14,13,12,11,10,11,11,11,11,11,11,12,12,13,13,12,11],[12,12,11,13,12,12,13,13,14,16,16,16,18,17,19,19,17,17,16,15,14,14,13,13,14,11,12,12,12,12,13,13,14,14,15,16,16,17,14,16,16,15,15,17,16,15,17,17,16,17,17,18,18,16,16,15,16,16,15,17,18,17,17,17,18,16,18,14,14,16,15,14,14,15,13,13,14,14,13,13,14,14,14,13,13,13,13,13,14,13,13,14,15,15,15,16,14,15,15,15,14,15,16,13,14,15,14,13,14,16,14,14,16,15,15,16,14,14,14,14,13,12,12,14,14,13,14,13,14,14,14,15,15,15,16,14,14,14,13,14,14,14,15,14,14,14,14,15,14,14,15,13,14,13,13,14,13,13,13,13,13,13,12,12,12,12,11,10,10,11,9,12,9,11,10,11,11,11,12,12,12,13,13,13,14,13,12,14,13,12,12,12,13,12,12,12,13,12,13,12,13,12,11,10,11,11,12,12,11,14,13,13,14,13,13,14,14,14,13,13,14,13,13,13,13,13,12,13,13,11,11,10,10,10,9,10,10,10,11,9,10,11,11,10,11,12,13,12,13,14,14,14,14,13,13,13,13,14,13,12,12,11,12,12,10,9,8,11,11,9,9,7,7,6,6,5,4,4,5,4,4,4,5,4,4,4,4,5,5,5,8,10,10,9,8,6,5,5,4,3,2,1,1,0,1,1,3,4,5,5,6,6,8,8,9,8,8,9,9,8,9,9,10,10,10,9,10,10,12,10,13,14,16,18,18,18,19,17,16,12,12,12,10,10,8,9,8,8,8,7,8,7,8,8,9,8,8,7,8,7,7,6,6,6,6,7,9,10,7,9,10,8,10,9,11,9,11,11,11,11,10,12,11,10,11,12,12,12,12,13,13,13,13,12,14,13,14,14,15,15,15,17,17,17,18,18,19,19,20,20,21,20,20,20,21,21,23,23,24,23,24,26,25,26,26,26,26,26,25,26,25,27,26,27,26,27,26,26,26,26,25,27,27,26,27,26,25,25,24,24,21,22,20,20,19,17,16,13,12,12,12,13,12,12,13,13,13,14,14,14,14,13,12],[12,12,12,13,12,12,15,15,15,17,17,18,18,20,19,19,17,19,16,17,16,15,14,13,12,11,10,12,11,13,12,12,15,14,15,17,16,16,15,15,16,16,16,17,16,16,16,17,16,17,17,17,17,16,16,16,15,17,17,15,20,18,17,18,18,18,19,16,14,16,16,14,15,16,14,14,14,14,15,14,14,13,13,13,13,13,13,14,14,13,13,14,13,16,15,14,14,15,14,15,14,13,15,15,15,14,14,16,16,16,16,16,16,17,17,17,15,13,14,12,12,11,10,11,11,12,14,13,15,14,15,15,15,15,14,13,15,13,13,14,13,13,14,14,12,13,14,15,13,14,13,13,14,12,12,13,12,11,11,13,11,11,12,10,11,10,11,11,10,10,9,9,10,9,9,11,11,11,13,12,13,14,13,11,13,13,13,13,13,14,12,14,14,13,12,12,13,12,10,11,11,13,10,11,11,10,9,10,11,12,11,13,12,11,13,14,14,13,12,12,12,11,12,10,11,12,9,9,10,9,8,9,8,8,7,8,7,8,8,7,8,9,9,8,9,10,10,10,10,11,12,12,13,12,11,11,10,11,10,10,9,9,9,9,8,7,7,9,10,9,8,7,7,8,6,6,5,5,7,6,5,5,5,5,5,5,5,5,7,6,7,8,8,8,8,7,6,5,4,4,3,2,1,1,0,1,2,3,5,4,5,7,7,7,8,8,9,9,10,8,10,8,12,11,11,11,11,12,12,14,15,16,18,20,19,20,20,19,17,14,13,10,10,10,10,9,10,8,9,9,10,9,9,9,8,8,9,9,9,9,9,8,8,8,8,9,8,8,7,9,8,10,10,10,9,9,12,11,10,11,11,11,11,11,12,12,12,12,12,13,12,12,13,14,14,13,14,15,15,15,16,16,17,17,18,18,20,20,21,21,22,22,22,21,23,23,24,25,26,25,28,27,28,29,29,29,29,28,29,29,28,28,27,28,28,28,27,27,27,27,26,27,27,27,27,26,26,25,24,25,23,24,23,22,20,18,17,15,13,13,13,13,14,14,14,14,14,14,15,14,14,13,13],[10,10,9,10,10,10,12,12,13,15,15,17,17,18,19,18,17,18,15,15,14,13,11,11,10,9,8,10,10,10,10,11,12,13,15,15,16,15,14,15,15,14,14,16,16,14,15,16,16,14,16,17,17,14,14,13,14,15,14,15,18,16,17,17,18,15,17,14,15,16,15,13,13,15,12,11,12,13,11,11,13,11,10,10,12,10,9,11,11,11,12,11,11,13,14,13,12,12,13,13,11,11,13,13,11,13,13,13,12,13,12,14,14,14,14,14,12,11,10,9,10,8,8,9,9,10,10,10,11,12,12,12,13,13,13,11,12,10,10,12,11,10,12,13,10,10,12,12,11,12,10,11,12,11,10,10,9,8,9,9,9,8,9,8,9,8,8,9,9,8,8,8,7,7,8,8,8,8,9,9,10,10,12,9,11,11,9,9,11,10,10,10,11,10,9,9,10,9,9,9,8,9,8,7,8,7,8,8,8,9,9,10,9,9,10,12,12,11,9,9,10,9,9,9,10,9,8,8,9,7,7,7,7,7,5,6,7,7,7,8,7,7,8,8,8,9,8,8,9,9,10,10,11,10,9,9,9,9,9,8,8,8,7,7,7,5,5,7,6,5,5,5,4,5,4,4,4,4,5,4,4,4,5,4,4,4,3,3,4,4,5,5,5,5,4,4,3,3,2,2,2,2,2,1,1,0,1,2,2,3,4,4,5,5,6,5,6,6,7,6,7,6,8,8,9,9,10,10,12,12,14,14,17,18,19,19,20,17,16,12,12,10,9,8,8,7,7,6,7,6,6,6,6,7,6,6,7,7,6,7,7,5,6,5,6,5,6,6,6,6,7,6,7,7,6,6,8,8,7,7,8,8,8,8,8,8,9,10,10,11,10,10,10,12,11,11,12,13,13,13,14,15,15,15,17,17,18,19,19,21,21,21,21,20,22,22,23,24,25,24,26,27,27,28,28,29,27,28,27,28,28,28,27,27,28,28,27,27,28,28,27,27,27,26,27,26,26,27,25,26,24,23,22,21,19,17,15,13,10,11,10,10,11,10,11,10,12,12,12,12,12,12,12],[10,7,8,9,8,9,9,9,10,11,13,13,13,13,14,14,13,13,12,11,10,9,10,8,9,9,7,8,8,9,9,9,10,9,10,11,11,10,10,11,11,11,11,11,11,11,12,12,12,12,12,12,11,11,10,10,10,10,11,11,12,12,12,12,13,12,12,12,10,11,11,11,10,11,10,9,10,10,9,8,11,9,8,9,10,9,8,9,9,10,10,9,9,11,10,10,10,9,10,10,9,9,10,10,9,10,10,10,11,11,11,11,10,11,11,11,11,10,10,7,8,8,7,7,8,8,9,9,10,10,11,10,10,11,9,9,8,8,8,9,9,9,10,10,9,8,10,10,10,10,9,9,9,8,8,8,7,7,7,8,7,6,7,6,7,6,7,7,7,7,6,6,6,5,6,6,7,7,7,7,8,8,9,8,9,9,8,9,9,8,8,8,8,8,8,6,8,7,7,7,6,7,7,7,6,6,6,6,7,7,7,7,8,7,8,9,9,8,8,7,8,8,7,7,8,7,6,7,7,6,5,6,6,4,4,5,4,4,5,5,6,5,6,6,6,7,6,7,7,7,8,8,8,7,8,7,7,7,7,7,6,6,6,6,5,4,4,5,6,4,5,3,4,3,3,3,3,3,4,3,3,3,3,3,3,2,3,2,3,3,5,4,4,4,4,3,2,2,2,1,1,2,2,2,1,1,0,1,1,2,2,3,4,5,5,4,5,5,5,5,5,5,6,6,7,7,7,9,10,11,13,15,18,20,19,19,18,16,14,12,10,8,7,6,6,5,5,4,4,4,4,4,5,4,5,5,5,6,5,5,4,5,4,4,4,5,5,5,5,5,5,5,5,6,5,5,6,7,6,6,6,7,6,6,7,7,7,8,8,8,8,8,9,10,10,9,10,11,11,11,13,13,13,14,15,16,16,18,19,20,20,20,21,20,22,21,23,25,24,24,27,27,27,29,29,29,29,28,28,29,28,29,27,28,28,28,27,27,27,28,27,26,27,27,26,26,27,27,25,26,24,24,23,20,19,18,13,10,11,9,8,9,9,9,10,9,9,11,11,11,11,11,10],[8,7,7,8,7,8,8,8,9,10,10,11,12,11,13,12,12,12,10,10,9,8,8,7,7,7,6,7,6,7,7,7,8,8,9,10,10,10,9,10,10,9,10,10,10,10,10,10,10,10,10,11,11,10,10,8,9,10,10,9,11,11,12,12,12,11,12,11,10,10,11,10,9,9,9,9,8,9,8,8,8,8,7,7,8,7,7,7,8,8,8,8,7,8,8,8,7,8,8,8,7,7,8,8,8,8,8,8,8,8,9,8,8,8,8,8,8,7,7,6,6,6,5,6,6,6,6,6,7,7,8,8,7,8,8,7,7,7,6,7,7,8,7,8,7,7,7,7,7,7,7,7,7,7,6,6,5,6,6,6,6,5,6,5,6,6,5,6,6,6,5,4,5,4,5,5,5,5,6,6,6,6,7,7,7,7,7,7,7,7,7,7,7,7,6,6,6,6,6,5,5,5,5,5,4,4,4,5,5,6,6,6,6,6,7,7,7,7,7,6,7,6,6,6,6,5,5,6,5,4,5,5,4,4,3,4,4,4,4,5,4,5,5,5,5,6,6,6,6,7,7,7,7,6,6,6,6,6,6,5,5,5,4,4,4,3,3,4,4,3,3,3,3,3,2,2,3,3,3,3,2,3,3,3,2,2,2,2,2,2,3,3,3,3,2,2,2,1,1,1,1,2,2,3,2,1,1,0,1,1,2,2,2,3,3,3,4,4,4,5,5,5,6,5,6,6,6,7,9,10,12,13,15,16,17,17,17,14,12,9,8,7,6,5,5,4,5,4,4,4,4,3,4,3,4,5,5,4,4,3,4,3,4,3,4,4,4,3,4,4,4,4,4,4,4,3,4,4,4,4,5,5,4,5,5,5,5,6,6,6,7,7,7,8,7,8,8,9,9,10,10,11,11,12,13,14,15,16,16,19,19,18,19,18,19,20,21,22,23,23,24,26,26,27,28,28,27,28,27,27,26,27,25,27,28,27,25,27,27,26,25,22,25,24,26,26,26,26,23,24,22,21,20,19,16,14,11,10,8,8,7,10,7,7,7,8,8,9,10,11,10,11,10],[8,6,6,7,7,7,8,8,9,9,10,10,11,12,12,12,11,11,9,10,9,8,7,7,7,7,6,6,7,7,7,7,8,8,9,9,9,8,8,9,9,9,9,10,9,9,10,10,11,10,10,10,11,9,9,8,9,9,10,10,10,11,12,11,11,11,11,11,11,10,10,10,9,9,8,9,8,8,7,7,8,7,7,7,7,7,7,7,8,7,7,7,7,8,8,8,7,7,8,7,7,6,8,7,7,7,8,8,8,8,8,8,8,8,8,8,8,6,6,5,6,5,5,5,6,6,6,6,7,7,8,7,7,7,7,6,6,6,6,6,6,6,6,7,6,6,7,7,7,7,7,6,6,6,6,5,5,5,5,5,5,5,5,5,5,5,5,6,6,6,5,5,4,4,4,4,4,5,5,5,5,6,6,6,6,6,6,6,7,6,6,7,6,6,6,5,6,5,5,5,4,4,4,4,4,3,5,4,5,5,5,5,6,6,6,6,6,6,6,6,6,6,5,5,6,5,4,5,5,4,4,5,4,3,3,3,3,3,4,5,4,4,5,5,5,5,5,6,6,6,6,6,7,6,6,5,5,5,5,4,5,4,4,4,4,3,3,4,3,3,3,2,2,3,3,3,3,3,3,2,2,3,3,3,3,3,2,2,2,2,2,2,2,3,2,2,2,1,1,2,2,2,3,3,3,2,1,1,0,1,1,2,2,2,3,2,3,3,4,3,4,4,4,5,5,6,6,8,9,11,13,15,18,18,18,19,18,15,13,11,9,8,6,5,5,4,4,3,4,3,3,3,3,3,4,4,4,4,3,3,3,3,3,3,3,3,4,3,3,4,3,3,3,3,3,3,3,4,4,3,4,4,4,5,5,5,5,5,6,6,6,7,7,7,7,7,8,9,9,9,11,11,12,12,15,15,16,19,19,21,20,20,21,20,20,21,23,25,24,25,27,27,27,29,29,29,28,28,28,29,28,28,26,27,28,28,26,27,27,27,26,24,26,25,26,26,26,26,24,25,22,23,22,19,18,17,12,9,7,7,6,7,6,8,6,7,8,8,9,11,11,9,9],[8,6,7,7,7,8,8,8,9,10,10,11,11,11,12,11,11,11,10,9,8,8,8,7,7,7,6,7,7,8,7,7,7,8,9,9,8,8,8,8,8,8,8,9,8,8,9,9,10,10,10,10,9,9,8,8,8,9,9,9,10,10,11,11,11,10,10,10,10,9,9,9,9,9,8,8,8,8,8,7,8,7,7,7,7,7,6,7,7,7,7,8,7,7,7,8,7,7,7,7,7,7,7,7,7,7,8,8,8,8,8,8,8,8,8,8,7,7,6,6,6,6,5,5,6,6,6,7,7,7,7,7,7,8,7,6,6,6,6,6,7,6,6,7,7,6,7,7,7,7,7,6,6,6,6,6,5,5,5,5,5,4,5,5,6,6,6,6,5,6,5,4,4,4,5,5,4,5,5,5,6,6,6,6,6,6,7,7,7,7,7,7,7,7,6,6,6,6,6,5,5,4,4,4,3,3,4,4,4,5,5,5,5,6,6,6,7,6,7,6,6,6,5,6,6,4,4,5,5,4,4,4,4,3,3,3,3,4,4,4,4,5,5,5,5,5,6,6,5,6,6,7,7,6,7,6,6,5,5,5,5,4,4,4,4,3,3,3,3,3,3,3,3,3,2,3,3,3,3,3,2,3,4,4,2,3,2,2,2,2,2,2,2,2,1,1,1,1,1,2,2,2,3,3,3,2,2,1,1,0,1,1,1,2,2,2,2,3,3,3,4,5,5,5,5,7,6,8,9,10,12,13,17,17,18,17,17,15,12,10,9,8,7,6,5,5,5,3,3,3,3,2,2,2,3,3,4,3,3,3,3,2,3,3,4,4,5,4,4,4,3,4,4,3,3,3,3,3,2,3,3,3,3,4,4,5,4,5,6,6,6,6,7,6,6,7,8,8,9,9,10,10,12,13,14,14,16,17,18,20,21,20,20,19,21,22,23,24,25,25,26,27,27,29,29,29,29,29,28,28,27,28,25,27,27,27,25,25,25,22,23,22,24,25,26,25,24,24,22,23,21,21,19,18,15,14,12,9,6,9,5,8,5,7,6,7,7,9,9,9,10,8,8],[6,5,5,6,6,6,7,7,7,8,9,9,9,10,10,10,10,9,8,8,7,7,6,6,5,6,5,5,6,6,5,5,6,6,7,8,7,7,6,7,7,6,7,7,7,7,7,8,8,8,8,8,7,7,6,6,7,7,7,8,8,9,10,10,10,9,9,10,9,8,8,8,7,7,7,7,6,6,6,6,6,6,6,5,5,5,5,5,5,5,5,5,5,5,5,6,6,5,6,6,6,5,6,6,5,6,6,6,6,6,6,7,6,6,6,6,6,5,5,4,5,4,4,4,5,4,5,5,5,5,6,6,5,5,5,5,4,4,4,5,5,4,5,5,5,4,5,5,5,5,5,5,4,4,4,4,4,3,4,4,4,4,4,4,4,4,4,5,5,5,4,4,3,3,3,3,3,4,4,4,4,4,5,4,5,5,5,5,5,5,5,5,5,5,4,4,4,4,4,4,3,3,3,3,3,3,3,3,3,3,4,4,4,4,4,4,5,4,4,4,4,4,4,4,4,3,3,4,4,3,3,3,3,3,2,2,2,3,3,4,4,3,4,4,4,4,4,4,5,4,5,5,5,4,5,4,4,4,4,3,3,3,3,3,3,2,2,3,3,2,2,2,2,3,3,2,2,2,2,2,2,2,3,3,2,2,2,2,2,2,2,2,2,2,2,1,1,1,1,2,2,3,3,3,3,2,2,1,1,1,0,1,1,1,2,1,1,2,2,2,2,3,3,3,4,5,5,7,8,10,12,13,17,17,18,18,17,14,12,9,8,7,5,4,4,3,3,2,2,2,2,2,2,2,2,3,3,3,2,2,2,2,2,2,3,3,3,3,3,3,3,2,2,3,2,2,2,2,2,2,3,3,2,3,3,3,3,4,4,5,5,5,6,5,6,7,6,7,7,8,8,9,11,11,14,14,15,18,18,21,21,20,21,20,21,21,24,24,25,25,26,28,28,28,29,29,28,28,28,28,28,28,26,27,27,27,26,27,26,24,23,25,25,26,26,25,23,24,21,23,21,21,19,18,16,14,10,8,6,8,6,6,4,5,5,5,6,7,8,10,9,8,8],[5,5,4,4,5,5,5,5,5,6,6,7,7,8,8,7,7,6,6,6,5,5,5,4,4,4,4,4,4,4,4,4,4,5,5,5,5,5,5,5,5,5,5,5,5,5,5,5,6,5,6,6,5,5,5,5,5,5,6,6,6,6,7,7,7,7,6,6,6,5,6,5,5,5,6,5,5,5,5,5,5,4,5,4,4,4,5,4,4,4,5,4,4,4,4,4,4,4,4,4,4,4,4,4,4,4,4,4,4,4,4,4,4,4,4,4,4,3,3,3,3,3,3,3,3,3,3,3,3,3,4,4,4,4,4,3,3,3,3,3,3,3,3,3,3,3,3,3,3,3,3,3,3,3,3,3,2,2,2,2,2,2,2,2,2,3,3,3,3,3,3,3,2,2,2,2,2,2,3,3,3,3,3,3,3,3,3,3,3,3,3,4,3,4,3,3,3,3,2,2,2,2,2,2,2,2,2,2,2,2,3,2,2,3,3,3,3,3,3,3,3,3,2,2,3,2,2,2,2,2,2,2,2,2,2,2,2,2,2,3,3,2,3,3,3,3,3,3,3,3,3,3,3,3,3,3,3,3,2,2,2,2,2,2,2,2,1,2,2,1,1,1,1,2,2,2,2,1,2,1,1,2,2,2,2,2,1,1,1,1,1,1,1,1,1,1,1,1,1,1,2,2,3,3,2,2,2,1,1,1,1,0,1,1,1,1,1,1,1,1,2,2,2,2,3,3,4,5,6,8,10,11,14,15,14,15,14,12,9,7,6,5,3,3,2,2,2,1,1,1,1,1,1,1,2,2,2,2,1,1,1,1,1,1,2,2,2,2,2,2,2,1,1,1,1,1,1,1,1,1,2,2,2,2,2,2,2,3,3,3,4,4,4,4,4,5,5,5,6,6,7,7,9,9,11,11,13,15,17,19,19,18,20,19,20,23,25,25,27,27,26,28,28,28,29,29,28,28,28,28,27,28,27,27,27,27,26,26,26,25,25,24,25,26,26,24,24,24,23,23,22,19,17,16,12,9,8,6,4,4,3,3,3,3,3,4,5,6,7,8,8,7,5],[5,4,4,4,5,5,5,5,6,6,7,6,7,8,8,7,7,7,6,6,5,5,4,4,4,4,4,4,4,5,4,4,4,5,5,5,5,5,5,5,5,5,5,5,5,5,5,5,5,5,5,5,5,5,5,5,5,5,6,6,6,6,7,7,7,7,7,7,6,6,6,6,5,6,5,5,5,5,5,5,5,4,5,4,4,4,4,4,5,4,4,4,4,4,4,4,4,4,4,4,4,3,4,4,4,4,4,4,4,4,4,4,4,4,4,4,4,3,3,3,3,3,3,3,3,3,3,3,3,3,4,4,3,4,3,3,3,3,3,3,3,3,3,3,3,3,3,3,3,3,3,3,3,3,3,3,2,2,2,2,2,2,2,2,3,3,3,4,4,3,3,3,2,2,2,2,2,2,3,3,3,3,3,3,3,3,3,3,3,3,3,4,3,4,3,3,3,3,3,2,2,2,2,2,1,2,2,2,2,2,2,2,2,3,3,3,3,3,3,3,3,3,2,3,3,2,2,3,2,2,2,2,2,2,2,2,2,2,3,3,3,3,3,3,3,3,3,3,3,3,3,3,3,3,3,3,3,3,2,2,3,2,2,2,2,2,2,2,2,1,1,2,2,2,2,2,2,2,2,2,2,2,2,2,2,2,2,2,1,1,1,1,1,1,1,1,1,1,1,2,2,2,3,3,3,2,2,2,1,1,1,1,0,1,1,1,1,1,1,1,2,2,2,2,3,3,4,5,6,7,9,10,13,14,14,14,14,12,9,7,6,5,3,3,2,2,2,1,2,1,1,1,1,1,2,2,2,2,2,2,1,1,2,2,2,2,2,2,2,2,2,1,1,2,1,1,1,1,1,1,2,1,1,2,2,2,2,3,3,3,4,4,4,4,4,5,5,5,6,6,6,7,9,9,10,11,14,15,16,19,19,17,20,20,19,22,23,24,24,25,25,27,28,27,28,27,28,28,27,28,27,27,26,27,27,28,26,26,26,26,26,25,26,24,24,23,22,23,21,22,20,19,18,17,14,11,9,6,5,4,3,2,3,3,3,4,5,6,8,8,7,7,6],[5,5,4,5,5,5,5,5,6,7,7,7,8,9,9,9,8,7,7,6,6,5,5,5,5,4,5,5,5,5,5,5,5,5,5,6,6,5,5,5,5,6,5,6,5,5,5,6,6,6,6,6,6,6,5,5,5,5,6,6,6,7,8,7,8,7,7,7,6,6,7,6,5,6,6,5,5,6,5,5,5,5,4,5,5,4,5,5,6,5,5,4,4,4,4,5,4,4,4,4,4,4,5,5,4,5,5,5,5,5,5,5,4,5,5,4,4,4,4,3,3,3,3,3,3,3,4,4,4,4,4,4,4,4,4,4,3,3,3,3,3,3,3,4,3,3,4,4,4,4,3,3,3,3,3,3,3,2,3,3,3,3,3,3,3,3,3,4,4,4,3,3,3,3,3,3,2,3,3,3,3,3,4,4,4,4,3,4,4,4,4,4,4,4,3,3,3,3,3,3,2,2,2,2,2,2,2,2,2,2,3,3,3,3,3,3,3,3,3,3,3,3,3,3,3,3,2,3,3,2,2,3,3,2,2,2,2,2,3,3,3,3,3,3,3,3,3,4,3,3,4,4,4,3,3,3,3,3,3,3,3,2,2,2,2,2,2,2,2,2,2,2,2,2,2,2,2,2,2,2,2,2,2,2,2,2,2,2,2,1,1,1,1,1,1,1,1,2,2,2,3,3,3,3,3,3,2,2,2,1,1,1,1,0,1,1,1,1,1,1,2,2,2,3,3,4,4,5,6,8,10,12,15,16,16,16,15,12,11,8,7,5,4,3,3,2,2,2,2,1,1,1,1,2,2,2,2,2,2,2,2,2,2,2,2,2,2,2,2,2,2,2,2,2,1,1,1,2,1,1,1,2,2,2,2,2,2,3,3,4,4,4,4,4,5,5,6,6,6,6,7,8,9,10,12,14,15,18,18,22,23,22,21,23,23,24,25,26,28,28,28,28,28,28,28,28,28,29,28,29,27,28,27,28,28,28,27,28,27,27,26,26,28,27,26,26,26,25,24,25,24,22,20,18,14,10,7,6,5,4,4,2,3,4,2,3,5,8,7,9,8,8,6],[6,5,4,5,6,6,6,6,6,7,7,7,8,8,8,8,7,7,7,7,6,6,5,5,5,4,5,5,5,5,4,5,5,5,6,7,6,6,5,6,6,5,6,6,5,6,6,6,6,6,6,7,6,6,6,6,6,6,6,7,7,7,8,8,8,8,8,8,7,6,7,6,6,7,6,5,6,6,5,6,5,5,5,5,5,5,5,4,5,5,5,5,4,4,4,5,4,4,4,5,4,4,5,5,4,5,5,5,5,5,5,5,4,4,4,4,4,4,3,3,3,3,3,3,3,3,3,3,4,4,4,4,4,4,4,4,3,3,3,3,3,3,3,4,4,3,4,4,4,4,3,3,3,3,3,3,3,3,3,3,3,3,3,3,3,3,4,4,4,4,3,3,3,2,3,3,2,3,3,3,3,3,4,3,4,4,3,4,4,4,4,4,4,4,3,3,3,3,3,3,2,2,2,2,2,2,2,2,2,2,3,3,3,3,3,3,3,3,3,3,3,3,3,3,3,3,3,3,3,2,3,3,3,3,2,2,2,3,3,3,3,3,3,3,3,3,3,4,3,3,4,4,4,3,3,3,3,3,3,3,3,3,2,3,2,2,2,2,2,2,2,2,2,2,2,2,2,2,2,2,2,2,3,3,2,2,2,2,2,2,1,1,1,1,1,1,2,2,2,2,3,3,4,4,4,3,3,3,2,2,1,1,1,1,0,1,1,1,1,2,2,2,3,3,3,4,5,6,7,8,11,12,15,15,16,16,15,14,11,9,6,6,4,3,3,2,2,2,2,2,1,1,1,2,2,2,2,2,2,2,2,2,2,2,2,2,2,2,2,2,2,2,2,2,2,1,2,2,1,1,2,2,2,2,2,2,2,3,3,4,4,4,5,5,5,5,6,6,6,6,7,8,10,9,12,13,16,17,17,21,21,21,22,23,22,25,25,26,27,27,27,28,28,28,29,29,28,28,29,28,28,28,27,28,28,28,26,27,27,27,27,26,27,25,25,25,24,24,24,24,23,21,20,18,15,11,9,6,6,6,3,3,3,3,4,4,5,5,7,9,8,8,6],[6,4,4,5,5,5,5,5,6,6,7,7,8,8,8,8,7,7,7,6,6,5,5,5,5,4,5,5,5,5,4,4,5,5,6,6,6,6,5,6,6,5,5,6,6,6,6,6,6,6,6,6,6,6,6,5,5,6,5,6,7,7,8,7,8,7,7,6,6,6,6,5,5,6,6,5,5,6,5,5,5,5,5,5,5,5,5,5,5,5,5,5,4,4,4,5,4,4,5,5,4,4,5,5,4,5,5,5,5,5,5,5,4,4,4,4,4,4,4,3,3,3,3,3,3,3,4,4,4,4,4,4,4,4,4,4,4,3,3,4,3,3,3,4,3,3,4,4,4,4,3,3,3,3,3,3,3,2,2,3,3,3,3,3,3,3,3,4,4,4,3,3,3,2,3,3,2,3,3,3,3,3,4,3,4,4,4,4,4,4,4,4,4,4,3,3,3,3,3,3,2,2,2,2,2,2,2,2,2,2,3,3,3,3,3,3,3,3,3,3,3,3,2,3,3,3,2,3,3,2,2,3,3,3,2,2,2,2,3,3,3,3,3,3,3,3,3,3,3,3,4,4,4,3,3,3,3,3,3,3,3,2,2,2,2,2,2,2,2,2,2,2,2,2,2,2,2,2,2,2,2,2,2,2,2,2,2,2,2,2,1,1,1,1,1,1,1,2,2,2,2,3,3,4,3,3,3,2,2,2,1,1,1,1,1,0,1,1,1,1,1,2,2,2,3,3,4,5,6,7,9,10,15,15,15,15,15,12,10,7,6,5,4,3,2,2,2,1,1,1,1,1,1,1,2,2,2,2,1,1,1,1,2,2,2,2,2,2,2,2,2,2,2,2,2,1,1,2,1,1,2,2,2,2,2,2,2,3,3,3,3,4,4,4,4,5,5,6,7,6,7,8,10,9,11,11,15,17,17,20,21,20,20,21,21,23,24,24,25,26,26,27,28,27,28,28,28,28,28,27,27,28,26,27,27,27,26,26,26,26,25,26,26,25,24,23,24,23,22,23,22,20,18,17,14,9,8,6,5,5,3,3,3,3,2,3,5,6,8,8,7,7,5],[5,5,4,5,5,5,5,5,6,6,7,7,8,9,9,8,8,7,7,6,6,5,5,4,5,4,5,5,5,5,4,4,4,5,5,5,6,5,5,5,5,5,5,6,5,6,5,6,6,6,6,6,6,6,5,5,5,5,5,6,6,6,7,7,7,7,7,7,6,6,6,6,5,5,6,5,5,5,5,5,5,4,5,5,4,4,4,5,6,5,5,4,4,4,4,5,4,4,4,4,4,4,5,4,4,4,5,4,5,5,4,5,4,4,4,4,4,4,4,3,3,3,3,3,3,4,3,4,4,4,4,4,4,4,4,4,3,3,3,3,3,3,3,4,3,3,4,4,4,4,3,3,3,3,3,3,3,2,2,3,3,3,3,3,3,3,4,4,4,4,3,3,2,2,2,2,2,3,3,3,3,3,3,3,4,3,3,3,4,4,4,4,4,4,3,3,3,3,3,3,2,2,2,2,2,2,2,2,2,2,3,3,3,3,3,3,3,3,3,3,3,3,3,3,3,2,3,3,3,3,3,3,3,3,2,2,2,3,3,3,3,3,3,4,3,3,4,4,3,3,4,4,4,4,3,3,3,3,3,3,3,2,2,2,2,2,2,2,2,2,2,2,2,2,2,2,2,2,2,2,2,2,2,2,2,2,2,2,2,2,2,1,1,1,1,1,2,2,2,2,2,3,3,4,3,3,2,2,2,2,1,1,1,1,1,1,0,1,1,1,1,1,2,2,3,3,4,5,7,8,10,12,14,15,15,16,15,12,10,8,6,5,3,3,2,2,2,2,1,1,1,1,1,1,2,2,2,2,1,1,1,1,1,2,2,2,2,2,2,2,2,2,1,2,2,1,1,2,1,1,2,2,2,2,2,2,2,3,3,4,4,4,5,5,4,5,5,6,6,7,7,8,10,10,12,13,14,18,18,22,20,21,22,21,23,22,24,25,26,26,28,28,28,29,29,29,28,28,28,28,27,28,26,27,28,27,27,27,27,27,26,26,27,27,26,25,26,25,24,24,23,23,20,19,14,11,9,7,5,5,3,4,3,6,4,3,5,6,7,9,7,8,6],[5,4,4,6,6,6,6,6,7,7,8,8,9,10,10,10,9,8,7,7,6,6,5,5,5,4,5,6,6,5,5,5,5,5,6,6,6,6,5,6,6,5,5,6,6,5,6,6,6,7,6,6,6,7,6,6,6,6,6,6,7,7,8,8,8,7,8,8,7,7,7,6,6,6,7,7,6,6,5,6,5,5,6,5,5,4,5,5,5,5,5,5,5,5,5,5,4,4,5,4,4,4,5,5,4,5,5,5,5,5,5,5,5,5,5,5,5,5,4,4,4,4,3,4,4,4,4,4,5,5,5,5,4,5,4,4,3,4,3,4,4,4,4,4,4,4,4,5,4,5,4,4,4,4,4,3,3,3,3,3,3,3,3,3,3,4,4,4,4,4,4,4,3,3,3,3,3,3,3,3,3,3,4,4,4,4,4,4,4,4,4,4,4,4,4,4,4,3,3,3,3,3,3,3,2,2,3,3,3,3,3,3,3,4,4,4,4,4,4,4,4,4,3,4,4,3,3,4,4,3,3,4,3,3,3,3,3,3,3,4,4,4,4,4,4,4,4,4,4,4,5,5,5,4,4,4,4,4,4,3,4,3,3,3,3,3,2,3,3,2,2,2,2,3,2,2,2,2,2,2,2,2,2,2,2,2,2,2,2,2,2,2,2,2,2,2,2,2,2,2,3,3,4,4,4,3,3,2,2,2,2,1,1,1,1,1,1,0,1,1,1,2,2,2,3,3,4,5,7,7,10,11,15,15,15,14,15,13,10,8,6,5,4,3,3,2,2,2,1,1,1,1,1,1,2,2,2,2,1,1,1,1,2,2,2,2,2,2,2,2,2,2,2,2,2,2,2,2,2,2,2,2,2,2,2,3,3,3,3,3,4,4,5,4,4,6,6,6,7,7,7,7,10,10,12,13,17,18,19,21,22,21,23,21,24,24,24,26,26,26,28,27,27,29,28,29,28,29,28,28,27,28,26,28,28,27,26,27,27,26,26,24,26,26,24,24,23,24,22,23,20,22,19,18,14,10,7,5,5,5,3,2,2,4,4,4,6,6,7,8,9,8,6],[5,4,4,5,6,6,5,5,5,6,7,7,7,9,10,10,8,7,7,6,6,6,5,5,5,4,4,5,5,5,5,5,4,5,6,6,7,6,6,6,6,6,6,7,6,8,7,7,7,7,7,8,8,8,8,6,7,7,7,7,7,7,8,8,8,7,8,8,7,7,7,7,6,6,6,6,6,6,5,5,7,6,5,5,6,4,4,5,6,6,6,5,5,5,5,5,5,5,4,5,5,4,5,5,4,5,5,4,5,5,5,5,4,5,5,4,4,4,4,3,4,4,3,4,4,4,4,4,4,4,4,4,4,4,4,4,3,3,3,3,4,3,3,4,4,4,4,4,4,4,4,4,4,4,3,3,3,3,3,3,3,3,2,3,3,3,3,4,4,4,3,3,2,2,2,2,2,3,3,3,3,3,4,3,4,4,3,3,4,4,3,4,4,4,4,3,3,3,3,3,3,3,2,2,2,3,3,3,3,3,4,3,3,4,4,4,4,4,3,4,4,3,3,4,4,3,3,4,3,3,3,3,3,3,3,3,3,4,4,4,4,4,4,4,4,4,4,4,4,4,5,5,4,4,4,4,4,4,3,4,4,3,3,3,3,3,3,3,3,2,2,2,2,2,2,2,2,2,2,2,2,2,2,2,2,2,2,2,2,2,2,2,2,2,2,2,2,2,2,2,3,3,4,4,4,3,3,3,2,2,2,1,1,1,1,1,1,1,0,1,1,1,2,2,2,3,4,5,6,7,10,11,15,15,17,16,16,13,10,8,6,4,3,2,2,2,2,1,1,1,1,1,1,2,2,2,2,2,1,1,1,1,1,1,2,2,2,2,1,2,2,1,1,2,2,1,1,2,2,2,2,2,2,2,3,3,3,3,3,4,5,4,5,5,4,6,6,7,7,8,7,9,11,11,13,14,18,20,19,22,22,21,22,21,22,22,25,25,25,26,27,27,28,29,29,29,29,28,28,28,28,28,27,28,28,28,26,27,28,27,25,25,26,24,25,24,24,25,23,23,21,20,17,16,12,9,9,7,6,3,5,4,3,3,4,4,5,6,7,8,8,9,8],[5,4,4,4,5,5,5,6,5,6,6,7,8,8,9,8,8,7,6,5,6,5,5,4,4,4,4,4,4,4,4,4,4,5,5,5,6,5,6,6,6,6,6,6,6,8,6,6,6,7,7,7,7,7,7,6,6,6,6,6,6,6,7,7,8,8,7,6,6,6,6,6,6,5,6,6,6,6,6,5,5,5,5,5,5,4,5,5,5,5,5,6,5,5,5,5,4,4,4,4,4,4,4,4,4,4,5,4,4,4,4,4,4,4,4,4,4,4,3,3,3,3,3,3,3,3,3,3,4,4,4,4,4,4,4,3,3,3,3,3,3,3,3,4,3,3,4,4,4,4,3,3,3,3,3,3,2,2,2,3,3,3,3,3,3,3,3,4,4,4,3,3,2,2,2,2,2,3,3,3,3,3,3,3,3,3,3,3,3,3,3,3,4,4,3,3,3,3,3,3,2,2,2,2,2,2,2,2,2,3,3,3,3,3,3,3,4,3,3,3,3,3,3,3,3,3,3,3,3,3,3,3,3,3,3,2,3,3,3,4,4,3,3,4,4,4,4,4,4,4,4,4,4,4,3,3,3,3,3,3,3,3,3,3,3,2,2,2,2,2,2,2,2,2,2,2,2,2,2,2,2,2,2,2,2,2,2,2,2,2,2,2,2,2,2,1,2,2,2,2,2,3,3,4,3,3,3,2,2,2,2,1,1,1,1,1,1,1,1,0,1,1,1,1,2,3,3,4,6,7,11,12,15,16,16,16,16,14,12,9,6,4,3,2,2,1,1,1,1,1,1,1,1,2,2,2,2,2,1,1,1,1,1,1,1,1,2,2,1,1,1,1,1,1,1,1,1,2,2,1,2,2,2,2,2,2,3,3,3,4,4,4,4,5,5,5,6,6,7,7,8,9,11,11,13,14,15,19,19,21,19,20,21,19,22,22,23,25,25,26,27,27,27,28,28,28,28,28,28,28,27,28,26,28,28,27,26,27,27,26,26,26,26,25,25,25,24,24,23,23,21,20,18,17,13,10,9,5,2,1,2,2,2,3,4,3,5,9,7,9,7,8,10],[5,5,4,4,5,6,6,7,7,6,7,7,8,9,9,9,8,7,7,7,6,7,6,5,4,4,4,5,5,5,5,5,5,6,6,8,7,6,8,7,7,7,7,7,7,8,7,7,7,8,8,8,9,9,9,7,8,8,8,8,8,8,9,9,8,8,8,7,7,9,8,7,8,9,7,6,7,8,5,5,8,5,5,5,6,5,5,6,6,6,6,5,5,6,6,6,6,5,5,5,5,5,5,6,5,5,5,5,5,5,5,5,5,5,5,5,5,4,4,4,4,4,4,4,4,4,4,4,4,5,5,5,5,4,4,4,4,4,4,4,4,4,4,5,4,4,5,5,5,5,5,4,4,4,4,4,4,4,3,3,3,3,3,3,3,3,4,4,4,4,4,3,3,3,2,2,3,3,3,3,4,4,4,4,4,4,4,4,4,4,4,4,4,4,4,3,3,3,3,3,3,3,3,3,3,3,3,3,3,4,4,4,4,4,5,5,5,5,4,4,4,4,4,4,4,4,4,4,4,3,4,4,3,4,3,3,4,4,4,5,4,4,5,5,5,4,5,5,5,5,5,5,5,5,4,4,4,4,4,4,4,4,4,4,4,3,3,3,3,2,2,2,2,2,2,2,2,2,2,2,2,2,2,2,2,2,2,2,2,2,2,2,2,2,2,2,2,2,2,3,3,3,4,4,4,4,3,3,3,2,2,2,2,2,2,2,1,1,1,1,0,1,1,1,2,3,3,4,6,7,11,12,15,15,17,16,16,14,11,9,6,4,3,2,2,1,1,1,1,1,1,2,2,2,2,2,2,2,2,2,2,1,1,1,2,2,2,1,1,1,1,1,1,2,2,1,2,2,2,2,2,2,2,3,3,3,3,3,4,4,5,5,6,5,5,6,6,6,6,8,8,8,10,10,12,13,15,16,17,20,19,20,20,17,22,22,25,24,24,24,26,25,28,28,28,29,29,28,28,28,27,27,26,27,27,27,26,27,27,27,25,26,26,26,25,25,25,25,24,23,20,20,18,13,14,11,9,8,5,6,5,3,4,6,4,4,6,9,8,10,10,7,8],[5,5,4,5,5,5,6,7,7,6,7,7,8,8,9,9,8,7,7,6,6,6,6,4,4,4,4,5,4,4,4,5,6,6,5,7,6,6,7,6,6,6,7,6,6,7,6,7,7,7,7,7,7,7,7,7,7,7,7,7,7,7,9,9,8,8,7,7,6,6,7,7,7,7,6,6,7,6,5,5,6,5,5,5,5,4,5,6,6,6,6,6,6,5,5,5,5,5,5,5,5,4,5,5,5,5,5,5,5,5,5,5,5,5,5,4,5,4,4,4,4,4,3,4,4,4,4,4,4,4,5,4,4,4,4,4,4,4,4,4,4,4,4,4,4,4,4,4,4,5,4,4,4,4,4,3,3,3,3,3,3,3,3,3,3,3,3,4,4,4,3,3,3,3,2,2,3,3,3,3,3,3,4,4,4,4,4,4,4,4,4,4,4,4,3,3,3,3,3,3,3,3,3,2,2,3,3,3,3,3,4,4,3,4,4,4,4,4,4,4,4,3,3,4,4,3,3,4,3,3,3,3,3,3,3,3,3,4,4,4,4,4,4,4,4,4,4,4,4,4,5,5,5,4,4,4,4,4,3,4,4,3,3,3,3,3,3,3,2,2,2,2,2,2,2,2,2,2,2,2,2,2,2,2,2,2,2,2,2,2,2,2,2,2,2,2,2,2,2,2,3,3,4,4,4,3,3,3,2,2,2,2,2,2,2,2,2,2,1,1,1,0,1,1,2,2,3,4,5,7,11,13,16,17,17,18,17,14,12,9,5,4,3,2,1,1,1,1,1,1,2,2,2,2,2,3,3,2,2,2,2,2,1,1,1,1,1,1,1,1,1,1,1,1,2,1,1,2,2,2,2,2,2,2,3,3,3,3,4,4,5,5,5,5,5,5,6,6,7,7,8,8,10,10,12,13,14,17,17,19,18,19,18,17,20,21,22,24,24,24,25,27,27,28,28,27,28,28,28,28,27,27,26,27,28,27,27,27,26,26,26,26,26,26,26,25,24,24,23,23,22,21,19,18,14,11,8,6,3,3,2,3,4,5,5,4,6,8,11,12,12,9,11],[6,5,5,5,5,6,6,8,7,9,10,8,10,10,11,10,9,9,9,8,8,7,6,5,4,4,4,5,5,5,5,6,6,7,7,8,8,7,8,8,8,8,8,8,8,8,8,9,8,8,9,9,9,8,9,7,9,9,9,10,11,10,11,11,10,9,9,8,8,8,9,7,8,9,7,6,7,7,5,6,7,5,5,6,6,5,5,6,6,7,6,5,6,6,6,6,5,5,6,6,5,5,6,6,5,5,6,6,6,6,6,6,6,6,6,6,6,5,5,5,5,5,4,5,5,5,5,5,6,6,6,6,6,6,6,5,5,5,4,5,5,5,5,6,6,5,6,6,6,6,6,5,5,5,4,4,4,4,4,4,4,4,4,4,3,4,4,5,5,5,5,4,3,3,3,3,3,4,4,4,4,4,5,4,5,5,4,4,5,4,4,4,4,5,4,4,4,4,4,4,4,4,3,3,3,3,4,4,4,4,5,5,5,5,5,5,5,5,5,5,5,5,5,5,5,4,4,5,4,4,4,4,4,4,4,4,4,4,5,5,5,5,5,5,5,5,5,6,6,6,6,6,6,6,6,5,5,5,5,5,5,4,4,4,4,4,3,4,3,3,3,3,3,3,3,2,2,2,2,3,3,3,3,3,3,3,2,3,2,3,2,3,3,3,2,2,3,3,3,3,3,4,4,4,4,4,4,3,3,3,3,3,3,2,3,3,2,2,2,1,1,1,0,1,1,2,3,4,6,7,10,13,16,16,17,16,16,14,11,8,6,4,3,2,1,1,1,1,1,2,2,2,3,3,3,4,3,3,3,3,2,2,2,2,2,2,2,2,1,2,2,2,1,2,2,2,2,3,3,3,3,3,3,3,4,4,4,4,5,5,6,6,7,6,6,7,7,7,7,8,9,9,11,12,12,13,16,16,17,18,18,18,19,18,20,22,24,25,25,25,26,26,28,29,28,29,29,28,28,27,26,27,26,27,28,28,26,27,26,26,25,25,26,26,25,24,26,25,23,23,21,21,20,16,14,13,11,7,5,4,4,5,5,5,7,5,8,9,11,12,11,11,12],[7,7,7,7,7,8,7,9,10,11,11,11,12,12,12,14,12,11,10,12,11,9,7,6,6,5,5,6,5,6,7,8,9,11,9,11,10,9,11,11,10,11,11,10,10,11,10,11,11,11,11,12,11,10,11,9,11,12,12,11,12,11,12,12,12,11,11,11,10,10,11,10,12,11,8,8,9,9,8,8,9,8,7,8,8,7,7,9,7,8,9,8,8,8,9,8,8,8,8,9,8,7,8,9,8,7,8,9,8,8,8,9,8,9,9,8,9,7,8,7,8,7,6,6,7,7,8,8,9,8,9,8,8,8,7,8,6,7,7,7,7,7,8,8,8,7,8,8,8,9,7,8,7,7,7,7,7,6,6,6,6,5,5,5,5,5,5,6,6,7,6,5,4,4,4,4,4,5,5,5,6,6,6,6,7,7,6,6,6,6,5,6,6,6,5,5,6,5,6,6,6,6,5,5,4,5,6,6,6,7,6,7,7,7,8,7,8,7,7,7,7,6,7,7,7,6,7,6,6,6,6,6,5,6,5,6,6,6,6,7,7,6,6,7,7,6,7,8,7,7,8,8,8,7,7,7,8,7,6,7,7,6,6,6,6,6,5,6,5,5,4,4,4,4,3,4,3,4,4,4,5,4,4,4,4,4,4,4,4,4,4,4,5,4,4,3,4,4,4,4,5,5,6,6,6,5,5,5,5,4,4,4,4,3,4,4,3,3,3,2,2,1,1,0,1,2,4,4,6,7,10,12,16,16,17,18,17,13,10,7,5,5,3,2,2,1,1,2,2,3,3,4,4,4,5,5,5,5,4,4,3,3,3,3,2,2,2,2,2,2,3,3,2,3,4,4,3,4,4,4,5,5,4,4,5,5,5,6,7,7,8,7,8,9,8,8,9,9,10,10,11,11,12,12,15,15,16,18,18,19,19,19,18,18,20,19,22,24,24,23,26,25,27,28,28,29,29,28,27,27,25,26,25,27,27,28,26,27,26,25,26,25,26,26,26,25,25,25,23,23,22,20,19,17,14,13,10,7,5,4,5,8,6,6,6,6,9,12,11,13,14,13,12],[9,7,8,8,9,9,10,11,12,13,14,14,15,16,15,16,13,14,12,13,10,10,9,8,8,7,6,7,7,8,8,8,9,10,11,11,13,12,12,11,11,11,12,13,12,12,13,15,13,13,15,15,14,13,12,11,13,13,13,15,15,14,15,15,15,14,14,13,12,12,13,11,12,12,11,10,11,11,9,10,11,9,8,9,10,9,9,10,11,10,10,10,10,10,11,10,10,9,10,10,9,9,11,10,9,10,10,10,10,11,11,12,11,13,13,12,11,11,12,10,11,9,8,9,11,9,12,11,13,11,13,12,11,12,11,10,9,8,8,10,10,10,11,12,11,10,12,12,11,12,11,11,11,10,9,9,9,8,8,8,8,7,6,7,7,8,8,9,9,10,8,7,7,6,5,5,6,7,6,8,7,8,8,8,10,9,8,8,9,8,7,8,8,9,8,8,8,7,8,8,8,7,7,7,7,7,9,9,9,10,10,10,10,10,11,12,12,11,10,11,11,10,10,10,10,9,8,9,9,8,9,10,8,10,7,8,10,9,9,12,10,9,10,11,11,10,12,11,12,11,12,11,12,11,11,11,11,11,10,11,10,9,9,9,8,9,7,8,7,7,6,6,6,6,6,5,5,5,5,6,7,6,5,5,6,6,6,6,7,6,6,6,7,6,6,5,6,6,6,6,7,7,7,8,9,8,8,7,8,7,7,6,6,6,7,6,5,6,6,5,3,2,2,1,0,1,2,4,6,7,10,12,15,15,16,15,15,13,10,8,7,5,3,3,2,2,3,4,3,4,5,6,7,7,8,8,8,8,6,6,5,4,4,4,4,4,3,4,3,3,4,4,4,4,6,5,5,6,6,5,7,8,7,7,8,8,8,9,11,11,10,10,11,12,11,11,12,12,11,14,14,13,14,15,16,16,18,19,20,20,21,21,21,19,22,22,23,26,25,25,28,26,27,29,28,29,29,28,27,27,27,28,26,28,28,28,25,27,26,26,26,25,27,26,25,25,26,24,24,22,22,21,20,17,15,14,12,8,8,7,8,9,8,9,9,10,12,14,13,15,15,16,14],[11,9,10,9,9,9,9,12,13,14,15,17,18,18,18,18,17,16,14,14,13,12,10,10,9,10,8,9,9,10,10,11,12,14,13,13,15,14,15,14,15,14,14,16,16,15,15,15,16,16,17,16,16,16,15,14,16,16,14,17,18,17,17,17,17,15,15,14,13,14,13,12,14,13,12,12,12,12,11,11,12,11,11,12,12,12,11,12,14,13,13,12,13,14,14,14,12,13,13,12,12,12,14,13,13,14,14,12,12,13,14,15,15,16,16,14,16,13,14,13,14,12,14,13,14,14,14,14,14,14,17,14,14,14,12,13,13,13,13,13,13,14,14,15,14,14,17,16,15,17,15,17,16,16,14,14,13,13,13,13,12,12,8,10,10,12,10,12,12,12,11,10,8,9,8,10,10,9,10,12,10,11,11,11,13,11,10,10,11,10,9,10,11,11,9,9,12,11,13,13,13,13,12,11,13,13,14,14,13,14,16,15,14,16,16,17,17,16,14,17,16,13,14,14,14,16,13,14,14,14,13,13,12,14,12,13,13,12,13,15,15,15,14,17,16,14,16,16,18,15,17,17,16,16,16,17,16,15,15,17,16,13,14,15,14,14,13,13,13,12,11,12,8,8,9,8,7,8,9,10,11,10,10,8,8,8,9,9,9,11,10,11,12,10,11,9,12,10,11,11,11,10,12,12,11,12,12,12,12,12,11,9,11,9,11,10,10,8,8,7,4,5,3,2,1,0,1,2,4,7,8,10,14,15,15,15,14,12,10,8,6,4,3,2,3,3,4,6,6,6,8,9,11,11,11,11,10,10,9,11,7,8,7,6,6,6,5,7,6,6,7,9,6,7,8,9,10,10,12,9,11,12,11,11,13,13,12,13,15,15,15,14,15,16,15,14,16,16,15,17,17,17,17,18,19,20,21,21,22,22,22,23,21,22,23,22,24,26,25,25,27,26,27,29,29,29,29,29,27,28,27,29,27,28,28,28,26,28,27,27,27,26,27,26,26,25,25,25,23,23,21,20,19,18,16,15,12,9,9,10,10,11,11,13,12,12,15,17,17,17,19,17,16],[13,10,11,10,12,11,12,14,14,16,15,17,18,19,18,19,17,17,15,15,14,12,12,11,10,10,9,9,10,11,11,13,13,14,15,15,16,17,15,15,18,17,15,18,19,18,19,21,20,19,21,19,19,19,18,15,16,17,15,17,18,17,19,17,18,16,16,15,14,15,14,15,15,15,14,13,14,14,12,13,15,13,12,13,15,13,13,15,16,17,15,15,15,17,17,17,14,15,15,14,15,13,16,14,15,16,14,14,14,15,17,17,17,18,18,18,18,15,18,16,17,15,16,16,18,17,17,17,18,18,18,18,17,16,16,16,15,16,15,16,16,15,17,18,17,17,19,19,18,20,18,20,19,19,18,16,16,16,16,16,14,15,12,13,13,14,14,15,14,14,13,13,11,11,11,10,12,13,14,14,13,13,14,14,15,13,13,14,14,12,11,12,13,14,13,12,15,13,16,15,17,15,15,15,17,16,15,18,17,17,19,18,17,19,19,20,20,19,18,19,19,16,16,18,17,17,16,17,18,16,16,17,15,17,16,16,18,16,19,18,18,16,17,19,18,17,18,19,20,18,20,20,20,19,18,18,19,17,17,19,19,16,17,17,17,17,16,15,15,17,14,14,11,13,12,10,8,10,10,12,14,11,10,9,11,11,11,12,12,15,14,16,14,13,15,12,14,13,13,12,11,12,11,12,12,14,13,15,15,15,15,13,14,14,14,15,14,13,13,11,9,7,5,4,3,1,0,1,4,6,8,9,11,14,14,15,14,11,10,9,8,5,3,3,4,6,6,9,9,11,13,14,14,14,15,14,13,14,13,13,12,11,9,8,7,8,7,8,7,8,10,10,11,10,14,13,13,13,16,14,14,15,14,14,15,16,15,15,18,18,17,17,17,17,17,15,18,19,16,18,19,17,18,19,21,20,21,22,23,22,22,22,22,21,23,23,24,26,26,27,28,27,28,29,28,29,29,29,28,29,29,29,28,29,29,29,27,28,28,27,28,27,28,27,27,26,26,26,25,24,23,21,20,18,17,17,14,10,13,15,14,15,15,14,15,17,19,18,20,20,20,18,19],[16,12,14,13,13,14,15,16,16,19,19,21,21,21,21,22,19,20,20,18,17,14,14,14,13,14,11,12,12,13,14,16,16,19,18,17,19,20,18,18,20,19,17,20,20,20,20,22,21,21,23,21,21,21,20,16,19,18,18,20,20,20,21,20,21,19,18,17,16,19,17,15,17,19,15,14,16,17,15,14,19,16,13,15,18,16,16,17,19,19,18,18,18,19,19,20,17,18,18,17,16,18,20,16,17,18,17,17,17,19,19,21,20,20,21,19,19,17,19,18,19,17,18,17,18,18,19,20,20,20,22,20,20,19,19,19,18,18,17,19,19,19,19,20,20,20,21,22,22,20,21,22,21,20,21,19,18,18,19,18,18,17,15,15,14,16,15,17,17,17,17,16,14,13,13,13,15,15,15,15,16,16,18,17,18,16,16,16,18,15,13,15,14,15,14,15,18,16,19,17,18,18,17,16,18,17,17,19,19,21,21,21,20,21,22,22,23,22,21,21,21,19,19,19,20,20,19,18,19,18,17,18,18,19,19,18,18,17,18,19,19,20,20,20,21,20,20,21,23,20,21,21,22,20,22,21,21,20,21,20,20,19,19,20,18,17,17,17,17,18,16,16,13,13,14,12,12,12,11,13,15,14,12,13,14,13,14,16,14,16,15,17,16,15,16,14,16,15,17,16,17,16,15,15,16,15,18,17,17,17,16,15,15,14,15,15,15,12,13,12,11,8,6,5,3,2,1,0,1,4,7,9,11,12,13,13,14,12,11,9,6,5,4,4,4,6,8,8,9,11,13,14,15,15,15,16,15,14,13,14,14,13,10,9,9,9,8,10,8,9,11,13,12,13,15,14,13,15,17,15,16,17,17,17,17,19,17,17,19,21,19,20,21,20,21,20,22,21,19,22,23,21,21,23,23,22,23,23,24,24,24,24,23,23,24,23,26,27,26,27,28,27,28,29,29,29,29,28,28,29,29,29,26,28,29,29,26,28,28,28,28,26,28,27,26,26,26,26,25,24,23,22,21,19,17,18,16,13,13,14,14,15,17,17,17,18,20,20,21,22,22,21,19],[19,16,18,15,17,15,15,18,19,21,21,22,21,21,21,23,21,22,21,21,19,18,18,18,16,18,15,14,16,15,18,20,20,22,21,21,22,23,21,23,24,22,23,24,23,24,24,25,24,24,26,25,25,25,24,22,22,22,20,23,23,21,24,21,21,20,20,19,18,20,19,17,19,20,17,17,20,21,18,19,21,20,19,20,22,21,21,23,22,23,22,21,21,22,23,23,21,22,22,22,21,21,23,22,21,23,22,21,20,22,23,24,24,23,24,23,24,23,22,23,23,23,23,22,21,23,22,23,22,24,24,23,24,24,22,23,23,22,23,23,22,23,24,23,23,23,25,24,23,24,24,25,24,24,24,23,23,23,23,23,23,22,20,20,18,18,19,18,18,20,19,20,17,19,16,18,21,21,21,21,21,21,23,22,23,21,20,19,20,17,17,17,17,18,18,18,20,22,23,23,24,22,22,22,24,22,22,22,23,24,24,24,24,24,25,25,25,24,23,24,24,23,23,23,23,23,23,23,23,24,24,24,23,24,24,24,24,23,24,23,23,24,23,23,24,23,23,24,25,24,24,24,25,25,23,24,25,23,24,24,25,21,23,24,23,22,24,22,24,24,22,22,17,19,18,16,15,16,15,20,22,20,15,16,18,16,18,20,20,23,22,23,22,22,22,20,23,20,23,21,20,21,19,21,21,21,21,22,22,22,22,21,21,21,22,22,20,19,18,19,17,13,11,10,7,5,3,2,0,1,6,8,10,12,12,13,14,13,12,11,8,6,5,9,8,12,13,15,15,19,18,20,20,21,22,22,20,20,20,20,18,19,14,15,13,15,11,16,13,13,17,18,18,19,22,22,22,21,24,23,23,22,23,22,22,23,22,22,23,24,23,23,22,23,24,23,24,24,22,24,25,23,23,24,25,23,24,25,26,25,25,26,25,24,25,25,28,28,27,28,29,27,29,30,29,30,29,29,29,29,29,29,29,29,29,29,28,29,29,29,29,28,29,29,28,27,28,27,26,25,24,22,22,19,19,20,18,18,18,21,20,20,22,21,22,22,24,24,24,24,24,24,23],[22,20,21,17,19,16,17,20,19,24,22,24,25,25,26,26,24,24,23,23,21,20,17,20,15,20,18,17,17,16,19,21,20,22,23,23,25,24,23,24,26,25,24,26,26,26,26,27,27,26,28,27,27,27,26,23,25,24,23,25,26,25,27,24,24,23,24,21,23,24,22,19,22,24,18,20,22,23,19,21,24,22,21,22,24,23,23,24,24,26,25,24,24,25,25,25,23,24,25,23,22,23,25,22,22,25,23,22,21,25,25,26,25,26,26,25,25,23,25,24,25,25,25,25,25,25,25,26,26,26,27,26,25,24,24,25,24,24,25,25,24,25,26,26,25,27,27,27,27,27,27,27,28,27,27,26,26,26,25,24,24,21,21,22,19,23,22,22,24,24,23,23,20,21,17,18,21,21,22,22,22,21,22,21,23,21,20,21,24,19,17,19,19,23,21,21,23,22,24,24,25,25,24,25,25,26,25,27,27,27,27,27,27,28,28,28,28,27,28,28,27,25,27,26,26,25,26,26,25,25,27,26,24,26,25,26,26,27,27,27,28,27,26,27,28,26,27,27,28,27,27,28,28,27,28,28,28,27,27,28,28,26,27,27,27,27,25,26,26,25,22,24,20,21,21,19,18,20,18,23,25,22,20,18,22,20,22,24,22,25,23,26,26,25,24,22,25,23,25,23,23,24,22,23,23,25,25,25,25,26,26,25,25,23,25,26,23,22,22,21,18,16,14,10,9,7,5,4,2,0,1,5,8,11,11,12,14,12,12,11,9,7,7,8,9,12,13,17,18,21,23,24,25,25,25,25,25,26,23,24,23,22,17,18,15,17,13,19,15,16,19,21,19,20,23,22,22,22,25,25,23,25,25,25,25,26,26,25,26,28,26,26,27,28,27,26,27,28,26,27,27,26,26,27,27,26,26,27,28,27,26,27,26,25,27,26,28,28,27,28,29,28,30,30,30,30,30,30,30,30,30,30,29,29,30,30,29,30,30,30,29,29,30,30,29,29,29,28,27,26,26,25,24,22,22,23,22,19,21,21,23,23,23,23,23,24,26,25,28,27,26,25,25],[27,25,26,23,24,19,21,25,24,27,26,27,28,28,28,28,27,27,27,26,25,25,23,25,21,25,24,20,23,23,24,26,26,27,27,27,28,28,27,28,29,28,28,28,29,29,29,29,29,29,29,29,29,29,28,27,27,27,27,28,28,27,29,27,27,26,27,25,25,27,25,23,26,27,24,24,27,27,25,26,28,27,26,27,28,27,26,28,28,29,28,28,28,29,29,29,28,28,28,28,27,28,29,27,28,28,28,27,27,29,29,29,29,29,30,29,29,29,29,29,29,29,29,29,29,29,29,30,29,30,30,30,30,29,29,29,29,29,29,29,29,29,29,30,29,29,30,30,29,30,30,30,30,30,30,29,29,29,29,28,29,27,28,27,25,27,25,25,27,27,27,27,25,26,24,26,27,27,28,28,28,27,28,27,28,27,27,27,28,26,25,25,25,27,27,27,28,28,29,29,29,29,28,29,29,29,29,30,30,29,30,30,29,30,30,30,30,30,30,30,30,29,30,30,29,29,30,30,29,29,30,29,28,29,28,29,29,29,30,29,29,29,29,29,29,29,29,29,30,29,29,29,30,30,30,30,30,29,30,30,30,29,30,30,29,29,28,29,29,29,27,27,25,25,24,22,20,24,22,26,27,26,21,21,24,22,25,26,26,28,27,29,29,29,28,26,28,25,27,26,26,27,24,27,26,27,28,28,28,28,28,26,28,27,28,28,26,26,25,24,23,20,19,17,13,11,8,7,4,2,0,1,5,8,10,11,13,14,14,13,11,11,10,14,12,18,18,21,21,24,25,27,27,28,27,27,26,27,26,26,25,25,21,22,18,21,19,23,20,21,25,26,24,26,27,27,27,28,29,28,28,29,29,28,29,28,28,28,28,29,29,29,28,29,29,29,29,29,28,29,29,28,28,28,29,28,28,28,29,28,28,29,29,28,29,27,29,30,29,29,30,28,30,30,29,30,30,30,30,30,30,30,30,30,30,30,29,30,30,30,30,29,30,30,29,29,29,28,27,26,26,25,25,23,24,26,25,23,24,24,25,26,26,26,26,26,28,28,28,28,28,27,27],[27,27,27,25,26,21,21,25,24,26,26,27,28,27,28,28,27,26,27,26,25,26,23,26,22,26,25,21,23,23,24,26,26,27,27,27,28,28,27,28,29,29,29,29,29,29,29,29,29,29,30,30,29,29,29,28,28,29,28,29,28,28,29,27,27,27,27,25,26,28,26,23,27,28,25,25,27,27,26,27,28,27,27,28,28,28,28,28,28,29,28,28,28,29,29,29,28,29,29,28,27,28,28,27,27,28,27,27,26,28,28,29,29,29,29,29,28,28,29,29,29,29,28,28,29,29,29,30,29,29,29,30,29,29,29,29,29,28,29,29,29,29,29,30,29,30,29,29,29,30,30,29,30,29,30,29,30,30,30,29,29,27,27,27,24,27,26,26,27,27,27,28,25,27,24,27,28,27,28,28,28,27,27,27,28,27,26,26,27,25,24,25,24,27,26,26,28,28,28,29,28,29,28,29,29,29,29,29,30,30,29,30,30,30,30,30,30,30,30,30,30,29,30,30,29,29,30,30,29,28,29,29,28,29,28,29,29,29,30,29,30,30,28,29,30,29,29,30,30,29,29,29,30,30,30,30,30,29,30,30,30,29,30,30,29,29,28,29,29,29,27,28,25,25,25,21,21,25,24,27,28,27,23,21,25,23,26,27,27,28,28,29,29,29,29,26,28,27,28,27,26,28,25,27,26,28,28,28,28,29,29,28,28,28,29,29,28,28,27,27,24,22,21,19,15,12,10,8,6,4,2,0,1,4,6,8,11,12,13,12,10,11,10,14,14,19,20,22,23,26,27,28,29,29,28,28,28,28,28,28,27,27,23,23,19,21,19,23,21,23,26,27,26,27,27,28,28,28,29,29,28,29,29,29,29,29,29,28,29,30,29,29,29,29,29,29,29,30,29,29,29,29,29,29,29,28,29,28,29,29,28,29,28,28,29,28,29,29,27,29,30,28,30,30,29,30,30,30,30,30,30,30,29,30,30,30,29,30,30,30,30,29,30,30,29,29,29,29,28,27,28,26,27,24,25,27,26,24,26,26,26,27,27,27,28,27,28,28,30,29,29,28,28],[28,28,28,27,27,24,23,27,25,27,26,27,28,28,29,28,28,27,28,27,26,27,25,27,24,28,27,23,25,25,26,28,27,28,28,28,28,29,29,29,29,29,29,29,30,30,29,30,29,29,30,30,30,30,30,29,29,29,29,29,29,28,29,28,27,27,28,26,27,28,27,26,27,28,27,28,29,29,28,28,29,29,29,29,29,29,29,30,29,30,29,30,29,29,29,30,30,29,29,29,29,29,29,29,28,29,28,29,28,28,29,29,29,29,29,29,29,29,29,30,29,30,30,29,29,30,29,30,30,30,30,30,30,29,29,29,30,30,29,30,30,30,30,30,30,30,30,30,30,30,30,31,30,30,30,30,30,30,30,29,29,29,28,28,26,28,26,26,27,28,28,28,26,28,26,27,28,29,29,29,29,28,28,28,28,28,28,28,28,27,26,25,25,27,26,27,28,29,29,29,30,30,29,29,30,30,29,30,30,30,30,30,30,30,31,31,30,30,30,30,30,30,30,30,30,29,30,30,29,29,30,29,28,29,28,29,29,30,30,30,30,30,29,29,30,30,30,30,30,30,30,30,30,31,30,31,30,30,30,30,30,29,30,30,30,29,29,30,30,29,28,28,26,24,24,23,22,25,25,27,28,27,25,22,26,23,26,27,27,29,29,30,29,30,29,28,29,27,28,28,27,28,25,28,26,29,29,29,29,30,29,29,29,29,29,29,29,28,27,27,26,24,24,22,19,16,12,11,8,6,4,2,0,1,4,7,9,9,11,11,11,12,11,17,17,20,22,23,26,27,28,28,28,29,28,29,28,28,28,28,28,27,25,23,21,23,21,24,23,25,27,27,28,28,28,29,29,29,29,29,29,29,30,29,30,30,30,29,30,30,30,29,30,30,30,30,30,30,30,30,30,29,29,30,29,29,29,29,30,29,28,29,28,28,29,28,29,29,28,29,30,28,29,30,29,29,30,30,30,30,30,30,29,29,30,30,29,30,29,30,29,29,30,30,28,29,28,28,27,26,26,26,27,24,27,27,27,25,27,26,28,28,28,27,29,28,29,29,30,29,29,29,29],[29,30,29,28,28,25,25,28,25,28,27,28,29,29,29,28,28,28,28,28,28,28,25,29,26,29,29,26,26,25,28,29,27,28,29,29,29,29,29,29,30,30,30,30,30,30,30,31,30,30,31,30,30,30,30,30,30,30,29,30,30,29,30,29,28,28,29,27,28,29,27,27,29,29,28,29,30,29,28,29,30,30,30,30,30,30,29,30,30,30,30,30,30,30,30,30,30,30,30,30,30,30,30,29,29,30,29,29,28,28,30,30,30,30,30,30,29,30,30,30,29,30,30,29,30,30,30,30,30,30,30,30,30,30,30,30,30,30,30,30,30,30,30,31,30,30,30,30,31,31,30,31,31,31,31,30,31,30,30,30,29,29,29,29,26,29,27,27,28,29,29,29,28,29,27,30,29,30,30,30,29,29,29,29,29,29,29,29,28,28,26,26,26,28,27,28,29,29,30,30,30,30,30,30,30,30,30,30,31,31,31,31,31,31,31,31,31,31,31,30,30,30,31,30,30,30,30,30,30,30,30,29,29,30,29,30,30,30,30,30,30,30,29,30,30,30,30,30,31,30,30,30,31,31,31,31,31,30,31,31,31,30,30,31,30,29,30,30,30,30,29,29,28,27,26,26,25,28,28,29,29,29,27,25,28,25,28,29,30,30,30,30,30,30,30,29,29,29,29,29,28,29,27,28,27,29,29,29,30,30,30,29,30,30,30,30,30,30,30,29,29,27,27,25,23,19,15,13,12,9,6,5,2,0,1,4,7,10,12,12,13,15,15,20,21,23,25,27,28,29,29,30,30,30,30,30,29,29,30,30,30,29,28,28,25,26,23,27,26,28,29,29,29,29,29,30,30,30,30,31,30,30,30,30,30,30,30,30,30,31,30,30,30,30,30,30,30,31,30,30,30,30,30,30,30,30,30,30,30,30,29,30,30,30,30,29,30,30,30,30,31,30,30,31,30,30,31,31,30,31,31,31,30,31,31,31,30,31,31,31,30,31,31,31,30,30,30,30,30,29,29,29,29,27,29,29,29,28,30,29,29,29,30,29,29,29,30,30,30,30,30,30,29],[28,28,28,27,26,24,23,26,24,26,25,27,27,27,28,27,27,27,27,27,26,27,24,27,26,28,27,24,25,24,27,27,26,28,27,27,28,28,28,29,29,29,29,29,29,30,30,30,30,30,30,30,30,30,29,29,29,29,28,29,29,28,29,28,27,27,27,27,27,27,26,26,28,28,27,27,29,28,27,28,29,28,29,29,29,29,29,29,29,30,29,29,29,30,30,30,29,29,29,29,29,29,29,28,28,28,28,27,27,27,28,29,29,29,30,28,29,29,28,29,29,29,29,29,29,30,29,30,29,30,30,30,30,29,29,30,30,29,30,30,29,30,30,30,30,30,31,30,30,30,30,31,31,30,30,30,30,30,30,30,28,28,28,27,24,27,25,26,28,28,28,28,26,27,26,28,28,28,29,29,29,28,28,28,28,27,27,27,27,26,24,24,25,26,25,26,28,28,29,29,29,30,29,29,30,30,30,30,30,30,30,30,30,30,30,30,31,30,30,30,30,30,30,30,30,30,30,30,29,29,30,29,28,29,29,29,30,30,30,30,30,30,29,30,30,30,30,30,31,30,29,30,30,31,30,31,30,30,30,30,30,30,30,30,30,29,29,29,30,29,28,28,26,25,25,24,23,26,27,28,27,28,26,24,27,24,27,27,28,29,29,29,30,30,29,28,28,28,28,28,27,28,26,28,27,29,29,29,29,29,29,29,29,29,29,29,29,28,27,28,27,25,25,23,20,16,14,11,10,9,7,6,4,2,0,1,4,7,8,9,10,12,13,18,18,21,22,23,26,27,28,28,29,29,28,28,28,28,28,28,28,27,26,25,23,23,21,25,23,25,27,27,28,27,28,29,28,29,29,30,29,29,30,29,30,30,29,29,30,30,30,30,30,30,30,29,30,30,30,30,30,30,29,30,30,29,29,29,30,29,28,30,28,28,29,28,29,30,29,29,30,29,30,30,29,30,30,30,30,30,30,30,29,30,30,30,29,30,30,29,29,29,29,30,29,29,29,28,28,28,27,27,27,25,26,27,27,26,28,26,27,27,28,27,29,28,29,29,29,29,29,29,28],[28,29,28,27,27,24,23,26,23,26,25,27,27,26,27,26,26,27,27,27,26,27,23,28,25,28,28,24,25,23,26,27,26,27,26,27,28,27,28,28,29,29,29,29,29,30,30,30,30,30,30,30,30,30,29,29,29,28,28,29,29,28,29,28,27,27,28,26,28,28,26,25,28,28,26,28,29,27,27,29,29,28,29,29,29,29,29,29,30,30,29,29,29,30,29,29,29,29,28,28,28,28,28,27,28,28,28,28,27,27,28,28,29,29,29,28,28,28,28,29,28,28,29,28,29,29,29,29,28,29,29,29,29,28,28,29,29,29,29,29,29,29,29,29,30,30,30,29,30,30,30,30,30,30,30,30,30,30,29,29,28,28,28,28,25,27,26,24,26,26,28,27,28,27,27,29,28,28,29,28,28,28,28,28,28,27,28,26,26,26,24,23,23,24,25,27,28,28,28,29,29,29,29,29,30,30,29,30,30,30,30,30,30,30,30,30,30,30,30,30,29,29,30,29,29,29,29,29,29,29,29,28,29,29,28,29,29,29,29,29,30,30,29,30,30,29,29,30,30,29,30,30,30,30,30,30,30,29,30,30,30,29,29,30,29,29,29,29,29,29,28,27,26,26,26,24,25,26,28,28,28,28,27,25,28,26,27,28,28,28,29,29,29,29,29,28,28,28,28,28,28,29,27,28,27,29,29,29,28,29,29,29,29,29,29,29,29,29,28,27,27,25,26,23,22,17,16,13,11,10,9,7,6,3,1,0,2,3,6,8,9,12,14,18,20,22,23,24,26,27,28,28,29,29,29,28,29,29,29,28,28,28,26,26,24,24,21,25,23,26,26,27,27,28,28,29,28,28,29,30,29,29,29,29,30,30,29,29,30,30,30,29,30,30,30,29,30,30,29,30,30,29,29,29,29,29,29,29,30,29,28,29,28,28,29,28,29,29,28,29,30,28,30,30,29,30,30,30,30,30,30,30,30,30,30,30,30,30,30,30,30,29,30,30,29,29,29,29,28,28,28,27,27,26,27,28,27,26,28,28,27,28,28,28,29,29,29,29,30,29,30,29,29],[28,28,27,26,26,23,22,25,23,25,25,26,26,26,27,26,26,26,26,26,25,26,24,26,23,27,27,24,24,23,25,26,25,27,26,27,29,27,27,29,29,29,29,30,29,30,30,30,30,30,30,30,30,30,29,29,30,28,28,29,28,28,29,28,26,28,28,27,27,28,26,26,28,28,26,27,29,27,26,29,29,28,29,29,29,29,29,30,30,30,29,29,29,30,30,30,29,29,29,28,28,28,28,27,27,27,27,26,26,26,27,28,29,28,29,28,29,28,28,28,28,29,29,29,29,30,29,30,29,30,29,29,29,28,28,29,29,29,30,30,28,29,30,30,29,30,30,30,30,30,30,31,31,31,30,30,30,30,30,28,27,28,27,27,24,27,25,26,26,27,27,27,26,27,25,28,27,27,29,29,28,27,27,28,26,25,27,26,26,24,22,23,23,26,25,25,28,27,28,29,29,29,29,30,30,30,30,30,30,30,30,31,30,31,31,31,31,30,30,31,30,30,30,30,30,29,30,30,29,29,30,29,28,29,28,29,29,29,30,30,30,30,29,30,30,30,30,30,30,29,30,30,30,31,30,31,30,30,30,30,30,30,30,30,30,29,29,29,30,29,28,27,26,25,25,24,25,26,26,27,27,28,26,25,26,25,26,27,27,28,29,29,30,30,29,28,28,28,28,28,27,28,26,28,27,28,29,28,28,29,29,28,29,29,30,30,29,29,28,28,27,25,25,23,21,16,15,12,10,11,10,8,8,6,5,2,0,1,4,6,8,10,13,16,18,21,22,24,25,26,28,28,29,29,29,28,29,28,28,28,28,27,26,24,23,23,22,25,22,24,27,27,27,27,28,29,27,28,29,30,29,29,30,30,30,29,30,30,30,30,30,30,30,30,30,29,30,30,29,30,30,30,29,29,30,29,29,29,30,29,29,29,28,28,29,28,30,29,28,29,30,29,30,30,29,30,30,30,30,30,30,30,30,30,30,31,29,30,30,30,30,29,30,30,29,29,29,28,28,27,27,26,27,24,26,28,27,25,28,26,28,28,29,28,29,28,29,29,29,29,29,29,28],[27,26,26,24,25,21,21,24,22,25,25,25,26,26,27,26,25,26,26,26,25,25,22,24,22,25,25,22,23,21,24,25,25,26,26,26,28,25,26,28,29,27,28,28,29,29,29,30,30,29,30,29,30,29,28,28,28,28,26,28,28,27,28,27,26,25,26,26,26,26,25,25,26,27,25,26,28,26,24,28,28,26,26,28,28,27,28,29,28,29,29,28,28,29,29,29,28,28,29,28,27,28,28,26,26,27,26,26,25,26,26,28,29,29,29,28,29,27,28,28,28,29,28,29,28,30,28,30,29,30,30,29,29,27,28,29,29,28,29,30,28,29,30,30,29,30,30,30,30,30,30,30,30,30,30,29,30,30,29,28,27,26,25,26,23,26,25,25,27,28,26,26,25,26,24,26,27,26,27,28,27,25,26,26,26,25,26,25,25,22,21,21,23,25,24,24,27,26,27,29,28,29,28,29,29,30,29,30,30,30,30,30,30,30,30,30,30,30,30,30,30,29,30,30,29,28,30,29,28,28,29,28,27,29,27,29,29,29,30,30,30,30,28,30,30,29,30,30,30,29,30,30,30,30,30,30,30,30,30,30,30,29,30,30,30,29,29,29,29,29,27,26,24,24,25,22,23,26,26,28,27,27,26,26,26,25,26,27,26,27,27,29,29,29,29,26,27,27,27,27,28,28,27,28,28,28,28,28,28,29,29,28,29,28,29,29,27,28,27,26,26,23,23,20,17,14,13,11,11,13,13,13,11,10,6,5,2,0,1,4,6,9,12,14,17,20,21,22,25,24,28,28,29,28,28,28,28,28,28,28,28,26,25,23,21,21,20,23,20,22,24,25,25,26,26,27,27,27,28,29,28,29,29,29,29,29,29,29,30,30,29,29,29,30,29,29,30,30,28,29,30,29,29,29,30,29,29,30,30,29,28,30,27,27,28,28,29,29,28,29,30,29,30,30,29,30,30,30,30,30,30,30,29,30,30,31,30,30,30,30,30,30,30,30,30,30,29,29,28,28,28,27,27,24,26,27,26,25,27,25,27,27,28,27,28,28,29,29,29,29,29,29,28],[27,25,25,23,23,20,20,24,21,24,23,25,26,26,26,26,26,26,26,25,23,24,22,24,22,25,24,21,22,21,24,25,24,25,25,26,28,25,26,28,29,28,28,29,29,28,29,30,29,29,30,29,30,29,28,27,29,27,26,29,28,28,28,27,26,26,27,25,27,27,25,24,27,26,24,25,27,26,24,27,28,26,26,28,28,27,27,29,29,29,28,28,28,29,29,29,27,28,29,27,27,27,28,26,26,26,26,25,25,25,26,27,29,28,29,28,28,27,28,28,28,28,27,28,28,29,28,29,28,29,29,29,29,27,28,29,28,28,29,29,28,28,30,29,29,29,30,29,29,30,30,30,30,29,29,29,30,29,29,27,27,25,25,26,22,26,24,24,25,26,26,26,24,25,24,25,26,27,27,28,27,26,26,26,26,24,25,25,25,21,20,20,21,24,23,24,27,26,27,28,28,29,27,29,28,29,29,29,29,29,30,30,29,30,30,30,30,29,29,30,30,28,29,29,29,27,29,29,28,26,28,27,26,28,26,28,28,28,28,28,29,29,28,29,29,29,29,29,29,29,29,29,30,30,30,30,30,29,30,29,29,29,29,29,29,28,27,28,29,27,25,25,22,22,22,21,21,24,25,26,26,26,25,23,25,23,25,25,25,26,26,28,28,28,28,26,27,26,26,26,26,27,25,26,26,26,27,27,27,28,28,27,28,27,29,28,27,28,27,26,25,22,23,18,16,13,11,11,10,12,13,13,12,12,8,8,5,2,0,1,4,7,10,13,14,18,19,21,23,24,26,26,28,27,27,28,28,27,27,27,27,26,23,22,20,19,17,21,19,21,23,24,24,25,26,26,25,27,29,28,28,28,29,29,29,29,28,28,29,30,29,28,29,30,29,28,30,30,28,29,29,29,28,29,29,28,29,29,30,29,28,29,28,27,29,27,29,30,29,29,30,29,30,30,30,30,30,30,30,30,30,30,30,30,30,31,30,30,30,30,30,30,30,30,30,29,29,29,29,28,27,27,27,25,26,27,26,25,27,26,27,26,28,27,27,28,29,28,29,29,29,28,27],[24,21,23,21,23,19,20,24,20,23,23,24,25,25,26,25,25,24,25,24,22,23,21,23,21,23,22,19,19,20,22,24,23,24,24,26,27,25,25,27,28,26,26,28,28,28,29,29,28,29,30,29,29,29,28,26,28,28,25,28,28,28,28,27,25,26,27,24,26,26,24,25,26,26,24,25,28,25,23,26,27,25,25,26,27,25,25,28,27,28,27,26,27,28,28,28,27,27,28,27,25,26,27,25,24,26,25,23,23,25,25,27,28,28,28,27,27,26,27,27,27,27,25,26,27,27,27,28,27,28,28,28,27,26,26,27,28,26,27,28,27,27,28,28,28,28,29,28,28,29,29,28,29,29,29,28,28,28,27,27,26,23,22,24,21,24,22,22,25,25,24,24,21,23,20,23,24,25,25,26,26,23,25,24,25,23,23,23,23,20,19,20,20,24,21,22,25,25,25,26,26,27,25,27,27,28,27,28,29,29,29,29,29,29,29,29,29,29,29,29,29,28,28,28,28,26,27,28,27,26,27,26,26,28,25,27,27,27,28,28,28,29,27,29,29,28,28,29,29,28,29,29,29,29,29,29,29,29,29,29,29,28,28,29,28,27,27,27,27,26,24,24,21,21,22,19,20,23,24,26,26,27,24,22,25,22,24,24,23,25,23,27,27,27,27,23,26,23,26,25,26,28,25,27,27,27,26,27,26,27,27,26,27,26,28,27,25,26,26,24,24,21,19,15,14,11,11,10,9,14,13,15,15,14,11,10,9,6,2,0,1,5,7,10,12,15,17,20,21,22,25,25,27,28,27,27,28,28,27,26,26,24,22,21,18,18,15,21,17,19,21,23,23,23,23,24,25,26,26,27,27,27,28,28,28,27,27,28,28,29,29,28,27,29,28,27,28,29,27,28,28,28,27,28,28,27,28,27,29,28,27,28,27,26,29,27,29,29,28,29,30,28,30,30,29,30,30,30,30,30,30,30,29,30,30,31,30,30,30,30,30,30,30,30,30,30,29,30,29,28,27,27,27,24,25,25,25,23,25,24,25,24,27,25,25,27,28,27,28,28,28,27,27],[21,18,20,17,20,17,18,22,19,22,22,23,25,24,24,24,24,22,24,22,21,22,20,20,18,19,18,15,17,17,19,21,21,22,23,24,26,24,24,26,26,25,25,27,27,26,27,28,28,27,28,27,27,27,26,24,26,25,24,25,26,26,26,25,23,24,24,22,23,24,22,21,23,24,22,21,24,23,20,23,26,22,20,24,25,22,23,25,24,26,25,24,24,26,27,27,26,25,26,26,24,24,26,22,22,24,24,22,20,22,23,26,27,27,27,25,27,25,25,25,26,25,24,25,25,26,26,27,26,27,27,27,27,25,26,27,26,24,27,27,25,25,27,27,26,27,28,27,27,28,27,28,28,27,27,26,27,26,26,25,24,23,19,21,18,22,19,19,21,22,20,22,19,21,19,20,22,22,23,25,25,21,23,22,23,20,20,19,20,17,17,16,17,20,18,19,22,22,24,26,25,26,24,25,25,27,25,27,27,26,28,28,26,28,27,28,28,28,27,27,27,25,26,27,26,24,25,27,25,24,26,25,24,25,24,26,25,26,26,26,27,27,24,27,27,25,27,28,28,27,27,27,28,28,27,28,29,26,26,28,28,25,26,27,26,26,24,25,25,24,23,22,18,18,17,15,14,18,19,21,21,21,19,18,19,18,19,21,21,22,21,24,25,24,24,21,23,19,22,20,23,23,22,24,24,24,24,23,23,23,24,22,23,22,24,24,21,21,23,20,18,16,13,12,9,8,6,8,7,10,12,14,15,14,12,11,10,8,6,2,0,1,4,6,8,12,13,17,17,19,21,21,22,22,24,24,23,23,21,22,21,19,17,17,13,13,14,16,13,16,19,20,18,21,22,22,24,23,24,24,25,24,25,25,26,26,25,25,26,27,25,25,26,27,26,24,27,27,25,26,26,25,25,26,26,26,27,27,27,27,27,27,26,26,28,25,28,29,28,29,29,28,29,30,29,30,30,30,30,30,30,30,29,29,30,30,29,30,30,30,30,30,30,30,29,29,28,28,27,27,26,25,25,22,22,22,21,19,22,20,22,20,25,23,23,25,26,25,26,27,26,26,25],[17,16,16,15,17,13,15,18,17,19,20,22,22,21,23,23,22,21,21,20,19,18,16,16,15,15,13,13,13,14,15,18,18,19,20,21,23,21,21,23,23,22,22,23,22,22,23,25,24,23,26,25,24,24,23,21,23,22,22,25,24,24,25,24,23,22,22,21,21,22,20,19,20,21,19,18,21,20,17,18,21,18,17,20,21,19,19,21,20,21,21,20,21,22,22,23,21,20,22,20,19,21,23,20,18,21,21,19,17,21,21,23,24,23,23,21,21,20,21,20,20,20,19,20,19,21,20,21,22,22,23,22,23,21,21,22,20,19,21,22,20,20,23,22,21,22,24,23,22,24,23,24,24,24,23,22,22,20,20,19,19,15,15,16,15,17,17,16,18,17,18,17,13,15,14,13,17,16,19,20,19,17,20,19,19,17,15,16,17,17,14,14,16,17,15,15,18,17,18,20,19,20,17,19,18,20,20,22,22,21,24,24,22,23,24,24,25,24,23,24,23,20,20,21,21,20,20,21,20,17,20,21,19,21,16,20,21,20,20,22,22,21,22,23,24,21,22,24,25,22,24,25,25,24,23,24,24,22,21,24,23,19,22,23,20,19,18,20,19,18,16,17,13,12,14,11,12,16,16,18,19,21,16,15,17,14,17,16,17,17,16,18,18,18,18,15,18,16,18,18,19,19,20,21,21,19,20,19,19,19,18,18,17,17,20,19,18,18,20,18,14,9,10,8,8,4,4,7,5,9,10,13,14,14,13,12,11,10,8,4,1,0,1,3,5,6,10,10,13,15,18,18,17,20,20,21,21,22,19,21,18,17,12,10,10,9,7,11,10,10,13,12,14,16,16,18,19,17,19,19,21,19,19,21,23,21,21,22,23,24,23,19,22,23,22,21,24,24,21,23,24,24,23,24,24,24,24,26,26,25,25,26,25,25,26,25,28,28,27,28,29,28,29,30,29,30,29,29,29,30,29,30,29,29,30,30,28,29,29,30,29,29,29,30,29,29,29,29,28,27,25,26,24,22,22,21,19,17,20,19,21,19,21,18,19,23,24,21,25,25,24,22,22],[14,10,11,11,13,11,14,15,16,17,17,18,20,19,18,19,18,19,18,16,15,15,14,12,13,12,9,9,11,13,12,14,15,16,17,17,18,17,16,18,17,17,17,19,19,19,19,21,20,19,21,21,21,20,18,16,18,19,17,18,20,19,21,19,20,19,18,18,16,18,17,17,17,17,15,15,16,16,14,14,17,15,13,15,16,14,14,16,16,17,17,15,15,17,18,18,16,15,17,17,16,15,18,16,15,16,17,15,14,18,17,19,19,19,19,18,19,17,16,16,16,16,13,16,15,18,17,19,18,19,19,19,18,17,17,18,16,14,17,18,16,16,18,18,17,18,20,20,20,21,19,20,19,19,17,17,17,15,16,16,15,14,13,13,11,14,12,13,13,14,12,12,11,13,11,11,13,13,15,16,15,15,16,13,15,15,12,12,13,13,11,12,11,13,11,13,13,14,15,17,16,17,15,15,15,16,16,18,17,17,20,19,17,20,19,20,22,20,18,20,20,16,17,18,17,17,16,18,15,15,17,16,14,13,14,17,15,17,16,19,18,17,18,17,19,17,19,19,20,18,20,20,21,20,18,19,21,18,18,19,19,16,17,18,16,15,14,16,16,15,14,13,10,10,9,10,8,10,11,13,13,14,12,11,12,11,11,11,12,14,14,15,15,14,13,12,14,11,13,12,12,13,13,14,13,15,13,15,15,14,15,13,13,13,15,13,13,12,10,11,7,7,5,4,3,4,4,5,7,9,11,13,15,15,15,14,13,11,9,8,3,2,0,1,3,4,5,8,8,11,10,13,13,13,14,14,14,14,12,12,11,10,8,8,6,6,5,9,7,7,11,10,8,10,13,13,14,14,15,14,16,15,14,16,17,16,16,16,18,19,18,16,17,18,18,16,18,20,17,19,19,20,19,20,21,21,22,24,24,24,23,25,24,23,25,24,27,27,26,27,29,28,28,30,29,29,29,29,29,29,29,29,28,29,29,29,28,29,29,29,28,28,29,28,28,28,28,27,26,26,25,24,23,20,19,17,15,13,15,15,15,13,17,14,15,18,19,18,21,21,22,20,19],[11,8,9,8,10,8,9,11,11,15,14,15,15,14,14,16,16,14,14,13,12,12,9,9,8,9,7,7,7,7,9,10,10,12,11,14,15,13,14,14,14,13,13,14,14,14,14,15,13,14,16,15,14,15,14,13,14,13,14,15,16,16,17,16,16,15,15,14,13,15,15,13,15,15,12,12,14,13,10,12,13,10,9,12,12,10,11,11,12,11,12,12,11,12,12,12,11,11,12,11,11,10,12,11,10,11,11,11,10,11,11,12,12,13,13,11,12,12,10,10,10,10,9,11,11,12,12,12,13,12,12,13,12,11,11,11,10,10,11,13,11,11,12,12,12,12,14,13,13,13,13,13,14,12,11,12,11,10,11,10,10,8,6,7,6,8,7,8,9,9,7,8,6,6,6,6,7,7,8,10,8,8,9,9,9,9,7,8,9,7,6,7,7,9,8,7,8,7,9,10,10,10,9,9,9,9,10,10,10,11,13,12,11,13,13,13,14,13,11,13,13,11,10,12,11,11,10,11,11,10,10,11,8,10,8,10,10,10,10,12,11,11,12,12,13,11,13,14,14,13,14,13,14,13,13,13,13,12,10,13,12,10,10,11,10,8,8,10,10,9,7,7,6,5,5,4,4,4,4,6,6,7,5,4,5,6,5,6,6,7,7,9,9,8,7,6,7,6,7,7,7,8,8,9,8,8,8,8,8,7,7,8,7,9,8,8,7,7,7,6,5,3,3,2,2,2,3,4,5,8,10,12,15,15,15,16,14,11,9,8,5,2,1,0,1,1,2,4,4,6,6,7,7,7,8,9,7,7,6,6,5,4,4,3,2,2,2,4,3,3,5,5,5,6,7,7,7,9,8,9,10,10,9,10,11,10,10,12,12,13,12,11,12,13,12,11,13,14,13,14,14,15,15,16,18,18,19,21,20,21,21,23,20,19,22,21,24,26,25,25,28,26,28,29,29,30,29,30,29,29,28,29,27,29,29,29,28,29,28,27,28,26,28,28,27,27,27,27,25,24,23,22,22,18,18,16,13,9,10,10,12,12,11,11,12,11,14,15,17,18,18,17,16],[8,6,6,6,7,7,8,9,9,10,11,11,12,13,14,12,11,12,11,10,9,9,8,6,6,6,5,6,5,6,6,7,8,8,9,10,11,10,11,10,11,10,11,11,11,11,10,13,12,12,12,12,12,11,11,10,11,11,10,12,12,12,13,13,12,11,11,11,10,10,11,11,11,11,10,9,10,11,9,9,9,9,8,8,9,9,9,8,9,9,9,9,8,9,9,9,8,8,8,9,8,7,8,8,8,7,7,7,7,7,7,9,9,9,9,9,9,7,8,7,7,7,5,7,7,7,8,8,9,8,9,9,9,8,8,8,7,6,6,8,8,7,8,9,8,8,9,9,9,9,8,8,8,7,7,7,7,6,7,6,6,6,5,5,5,6,5,6,6,6,5,5,4,4,4,4,4,5,5,6,6,6,6,6,7,6,6,6,6,5,5,5,5,6,5,5,6,5,6,7,5,6,5,5,5,5,6,6,7,7,7,7,7,7,8,8,9,8,7,7,8,7,7,7,7,7,7,7,6,5,6,6,6,6,5,6,6,6,7,8,7,7,8,8,8,7,8,9,8,8,8,8,8,8,8,8,8,8,7,7,7,6,6,6,6,5,5,6,5,5,4,4,4,3,3,2,2,3,3,4,4,4,3,3,3,3,4,4,4,4,4,4,5,4,4,3,4,4,4,4,4,5,5,6,5,5,5,5,5,4,4,4,4,4,4,4,4,4,3,3,2,2,2,1,2,2,5,4,6,7,10,12,16,15,16,16,15,11,9,8,6,4,2,1,0,1,1,2,2,3,4,5,4,5,5,5,5,5,4,4,4,3,3,2,2,2,2,2,1,2,3,3,2,3,3,4,4,4,5,4,5,5,5,5,6,6,6,7,8,8,8,8,8,9,8,8,9,10,9,11,11,12,12,13,15,16,17,19,19,21,20,20,21,19,22,22,24,26,25,26,28,27,28,29,29,29,29,29,29,29,28,29,27,28,28,28,25,28,27,27,27,27,28,27,27,26,27,27,26,25,24,22,21,19,17,15,12,7,7,6,7,9,7,9,9,8,10,12,13,13,15,15,13],[6,6,5,4,5,5,6,7,8,8,8,8,8,8,9,10,9,8,7,8,7,7,5,5,4,4,4,4,4,4,4,5,6,7,6,7,7,7,8,7,7,7,7,7,7,8,7,7,8,8,8,8,7,8,8,8,8,7,7,7,9,8,10,9,9,8,8,8,7,7,8,8,7,7,7,7,7,8,6,6,7,6,5,6,7,6,6,7,7,7,7,7,6,6,6,6,6,6,5,6,6,5,5,6,5,5,5,5,5,5,5,6,5,5,5,5,5,5,4,4,4,4,4,4,4,4,4,5,5,5,5,5,5,5,5,5,4,5,5,5,5,4,5,5,5,5,5,5,5,5,5,5,5,5,4,4,4,4,4,4,4,3,3,3,3,3,4,4,4,4,4,3,2,2,2,2,3,3,4,4,4,4,4,4,4,4,4,4,4,4,3,4,4,4,3,3,3,3,4,4,3,3,3,3,3,3,3,3,4,4,4,4,4,4,5,5,5,5,4,4,4,4,4,4,4,3,4,4,3,3,4,4,3,3,3,3,3,4,4,4,4,4,4,5,4,4,5,5,5,5,5,5,5,5,5,5,4,4,4,4,4,4,3,4,3,3,3,3,3,3,2,2,2,2,2,1,2,2,2,2,2,2,2,2,2,2,2,2,2,2,3,3,2,2,2,2,2,2,2,2,3,3,4,4,4,3,3,3,3,2,2,2,2,2,2,2,2,2,2,2,1,1,1,1,1,2,3,4,5,8,11,13,17,17,17,18,17,13,10,8,5,4,2,1,1,0,1,1,1,2,2,2,2,3,3,3,3,3,2,2,2,2,1,1,1,1,1,1,1,2,2,2,2,2,2,2,2,3,3,3,3,3,3,3,4,4,4,4,5,5,5,6,6,6,6,7,7,8,8,8,9,9,11,11,13,14,15,18,17,19,18,19,19,18,20,21,25,25,25,25,27,28,29,29,29,29,29,29,28,28,27,28,25,28,28,28,27,28,28,27,27,26,27,27,27,26,26,26,25,25,23,21,20,17,15,14,11,6,6,5,5,6,5,6,5,5,7,12,10,11,12,13,12],[5,4,4,4,5,5,5,6,6,6,6,7,8,8,9,8,8,7,6,6,5,6,5,4,4,4,4,4,4,4,4,4,5,5,5,6,6,5,6,6,6,6,6,6,6,6,7,7,7,7,7,7,7,7,7,7,6,6,6,7,7,7,8,8,8,7,7,7,6,6,7,7,6,6,7,7,6,6,5,6,6,5,5,5,5,5,5,5,6,6,6,5,5,5,5,5,5,4,5,5,5,4,5,4,5,4,4,4,4,4,4,5,5,5,5,5,4,4,4,4,3,4,3,4,4,4,4,4,4,5,5,5,5,4,4,4,4,4,4,4,4,4,4,5,4,4,5,4,5,5,4,4,4,4,4,4,3,3,3,3,3,3,3,3,3,3,3,4,4,4,3,3,2,2,2,2,2,3,3,3,3,3,4,3,4,4,3,3,4,3,3,3,3,4,3,3,3,3,3,3,3,3,3,3,2,3,3,3,3,3,4,4,4,4,4,4,4,4,4,4,4,4,3,4,4,3,3,4,3,3,3,3,3,3,3,3,3,4,3,4,4,4,4,4,4,4,4,4,4,5,4,5,5,4,4,4,4,4,4,4,4,3,3,3,3,3,2,3,2,2,2,2,2,2,2,1,1,1,1,2,2,2,2,2,2,2,2,2,2,2,2,2,2,2,2,2,2,2,2,2,2,3,4,4,3,3,3,2,2,2,2,2,2,2,2,2,2,2,2,1,1,1,1,1,2,2,3,4,5,7,10,13,17,17,17,17,17,13,10,7,5,4,2,2,1,1,0,1,1,1,1,2,2,2,3,3,3,2,2,2,2,1,1,1,1,1,1,1,1,1,1,1,1,2,2,1,2,2,2,2,2,2,2,3,3,3,3,3,4,4,5,5,5,5,5,6,6,6,7,7,8,8,10,11,12,13,14,17,17,19,19,19,20,17,20,22,25,26,26,26,27,28,28,29,29,29,29,29,29,29,28,29,27,28,28,28,27,28,27,27,27,26,27,27,26,26,26,26,25,24,23,21,20,17,14,11,10,6,4,3,3,3,4,6,5,4,6,9,10,11,11,11,11],[4,4,3,4,4,5,5,4,5,5,5,6,6,7,7,7,7,6,5,5,4,4,4,4,3,3,3,4,3,4,3,4,4,4,4,4,5,4,5,5,5,5,5,5,5,5,5,5,6,6,5,6,5,5,5,5,5,5,5,5,6,6,7,6,7,6,6,5,5,5,5,6,5,5,5,5,5,5,4,5,4,4,4,4,4,4,4,4,5,5,5,4,4,4,4,4,4,4,4,4,4,3,4,4,3,3,4,4,3,4,3,4,4,4,4,3,3,3,3,3,3,3,3,3,3,3,3,3,3,3,3,3,3,3,3,3,3,3,3,3,3,3,3,3,3,3,3,3,3,4,3,3,3,3,3,3,2,2,2,2,2,2,2,2,2,2,3,3,3,3,3,2,2,2,2,2,2,2,2,3,3,3,3,3,3,3,2,3,3,3,2,3,3,3,2,2,2,2,2,2,2,2,2,2,2,2,2,2,2,3,3,3,3,3,3,3,3,3,3,3,3,3,3,3,3,2,2,3,2,2,2,2,2,2,2,2,2,3,3,3,3,3,3,3,3,3,3,3,3,3,4,3,4,3,3,3,3,3,3,3,3,2,2,2,2,2,2,2,2,2,2,1,1,1,1,1,1,1,1,1,1,2,2,1,1,1,1,1,1,1,1,2,2,2,1,1,1,1,1,2,2,2,3,3,3,2,2,2,2,2,1,1,1,1,1,1,1,1,1,1,1,1,1,1,2,2,3,4,5,7,10,12,15,16,15,16,15,13,11,8,5,4,3,2,1,1,1,0,1,1,1,1,1,2,2,2,2,2,1,1,1,1,1,1,1,1,1,1,1,1,1,1,1,1,1,1,1,2,2,2,2,2,2,2,2,2,2,3,3,4,4,4,4,4,4,5,5,6,6,6,7,7,9,9,11,12,14,16,15,19,19,18,19,18,20,24,25,24,26,25,27,28,28,28,28,28,28,29,28,28,28,28,27,27,28,28,27,28,27,27,27,26,28,28,26,26,25,25,25,24,23,20,17,16,13,10,7,5,3,3,3,2,3,5,4,4,5,7,9,12,11,8,9],[4,4,3,4,4,5,4,4,4,5,5,6,7,8,8,7,7,6,6,5,4,4,4,3,4,3,3,4,4,4,4,3,4,4,5,5,5,5,5,5,5,5,5,5,5,5,6,6,6,6,6,6,6,6,5,6,6,5,5,6,6,6,7,7,7,6,6,6,5,6,5,5,6,5,6,6,5,5,5,5,5,4,4,5,4,4,5,5,5,5,5,4,4,4,4,4,4,4,4,4,4,3,4,4,3,4,4,4,3,4,3,4,4,4,4,4,4,3,3,3,3,3,3,3,3,3,3,3,3,4,4,4,4,3,3,3,3,3,3,3,3,3,3,3,3,3,4,4,4,4,3,4,3,3,3,3,3,3,2,2,2,2,2,2,2,3,3,3,3,3,3,2,2,2,2,2,2,2,3,3,3,3,3,3,3,3,3,3,3,3,3,3,3,3,3,2,3,3,3,3,2,2,2,2,2,2,2,3,3,3,3,3,3,3,3,3,4,3,3,3,3,3,3,3,3,3,3,3,3,2,3,3,2,3,2,2,2,3,3,3,3,3,3,4,4,3,3,4,4,4,4,4,4,4,3,3,3,3,3,3,3,3,3,3,3,2,2,2,2,2,2,2,1,2,2,1,1,1,1,1,2,2,2,2,2,2,1,2,1,2,1,2,2,2,1,1,1,2,2,2,2,3,3,3,3,3,2,2,2,2,2,1,1,1,1,1,1,1,1,1,1,1,1,1,2,2,3,4,5,7,10,12,16,16,16,17,16,13,10,8,5,4,3,2,1,1,1,1,0,1,1,1,1,1,2,2,2,2,1,1,1,1,1,1,1,1,1,1,1,1,1,1,1,1,1,1,1,2,2,2,2,2,2,2,2,3,3,3,3,4,4,4,5,4,4,5,5,5,6,6,7,7,8,9,11,11,14,16,16,19,20,19,20,19,21,24,26,26,26,26,27,27,28,28,28,28,28,28,28,28,27,28,27,28,28,28,26,27,27,27,27,27,27,27,26,25,25,25,23,23,21,20,19,17,15,12,9,7,4,5,3,3,4,4,4,4,5,8,8,10,10,8,7],[4,4,4,4,4,5,4,4,4,5,5,6,7,8,8,8,7,6,6,5,5,4,4,4,4,4,4,5,4,4,4,4,4,4,5,5,5,5,5,5,5,4,5,5,5,6,6,5,6,6,6,6,6,6,5,6,6,5,5,6,6,6,7,7,7,6,6,5,5,5,5,5,5,5,5,6,5,5,5,5,5,4,4,5,4,4,4,4,5,5,5,4,4,4,4,4,4,4,4,4,4,3,4,4,3,4,4,4,3,4,4,4,4,4,4,3,4,3,3,3,3,3,3,3,3,3,3,3,3,3,4,3,4,3,3,3,3,3,3,3,3,3,3,3,3,3,4,3,3,4,3,3,3,3,3,3,3,2,2,2,2,2,2,2,2,3,3,3,3,3,3,2,2,2,2,2,2,2,2,3,3,3,3,3,3,3,3,3,3,3,3,3,3,3,3,2,3,2,2,2,2,2,2,2,2,2,2,2,2,3,3,3,3,3,3,3,3,3,3,3,3,3,3,3,3,2,2,3,2,2,2,3,2,2,2,2,2,2,3,3,3,3,3,3,3,3,3,3,3,3,4,4,4,4,3,3,3,3,3,3,3,2,2,2,2,2,2,2,2,2,2,2,1,2,2,1,1,1,1,1,1,2,2,2,1,1,1,1,1,1,1,1,2,1,1,1,1,1,2,2,2,2,3,3,3,3,2,2,2,2,1,1,1,1,1,1,1,1,1,1,1,1,1,2,2,2,3,4,5,7,10,11,14,15,14,15,14,12,9,7,5,4,3,2,2,1,1,1,1,0,1,1,1,1,1,2,2,1,1,1,1,1,1,1,1,1,1,1,1,1,1,1,1,1,1,1,1,2,1,1,2,2,2,2,2,2,3,3,3,3,4,4,4,4,4,5,5,6,6,6,7,7,9,9,11,12,14,17,17,20,19,21,21,19,23,23,23,25,25,25,27,27,27,28,28,28,28,28,28,28,27,28,26,27,28,28,26,27,27,27,27,26,27,26,26,25,25,24,25,23,22,20,17,17,12,9,7,6,4,4,5,3,4,4,4,4,5,8,9,7,7,8,7],[5,4,4,4,4,4,4,5,5,5,6,7,8,8,9,8,8,6,6,5,5,5,4,4,4,3,4,5,4,4,4,4,4,4,5,5,5,5,5,5,5,5,5,5,5,5,5,6,6,6,6,6,6,5,5,5,5,5,5,5,6,6,7,7,7,7,7,6,6,6,5,6,5,5,5,5,5,5,5,5,5,4,5,5,4,4,5,4,5,4,4,4,4,4,4,4,4,4,4,4,4,4,4,4,4,4,4,4,4,4,4,5,4,5,5,4,4,4,4,3,3,3,3,4,4,4,4,4,4,4,4,4,4,4,4,4,3,3,3,3,3,3,4,4,3,3,4,4,4,4,4,4,4,3,3,3,3,3,3,2,3,2,2,3,3,3,3,4,4,4,3,3,2,2,2,2,2,3,3,3,3,3,3,3,4,3,3,3,4,3,3,4,3,4,3,3,3,3,3,3,3,3,2,2,2,2,3,3,3,3,3,3,3,3,4,4,4,4,4,3,4,3,3,3,4,3,3,3,3,3,3,3,3,3,3,3,3,3,3,4,4,4,4,4,4,4,4,4,4,4,4,4,4,4,4,4,4,4,3,3,4,3,3,3,3,2,2,2,2,2,2,2,2,2,2,2,2,1,1,1,2,2,2,2,2,2,2,2,2,2,2,2,2,2,1,1,2,2,2,2,2,3,3,3,3,3,2,2,2,2,1,1,1,1,1,1,1,1,1,1,1,1,2,2,2,3,3,4,6,7,9,10,13,14,14,14,13,11,9,7,5,4,3,2,2,2,1,1,1,1,0,1,1,1,1,2,2,1,1,1,1,1,1,1,2,2,2,2,1,2,2,1,1,2,2,1,1,2,2,2,2,2,2,2,2,3,3,3,3,4,4,4,5,4,4,5,5,5,6,6,7,7,8,9,11,11,14,17,17,20,20,20,22,20,23,23,26,25,26,26,27,26,27,28,28,29,27,28,27,28,27,28,26,28,28,27,26,27,27,26,26,25,26,26,24,23,23,23,20,22,20,21,18,16,13,10,8,6,5,5,3,5,3,3,5,3,5,5,8,7,7,7,7],[5,4,4,4,4,5,4,5,5,6,7,7,8,9,8,8,7,7,6,6,5,4,4,4,4,4,4,5,4,4,4,4,4,5,5,5,6,5,5,5,5,5,5,6,6,5,6,6,6,6,6,6,6,5,5,5,5,5,5,6,7,7,7,7,8,7,7,7,5,6,6,5,5,5,5,5,5,5,5,5,4,4,4,4,4,4,5,4,5,5,4,4,4,4,5,5,4,4,5,4,4,4,5,4,4,4,5,4,4,5,4,5,4,5,4,4,4,4,4,3,3,3,3,4,4,4,4,4,4,4,4,4,4,4,4,4,3,3,3,4,4,3,3,4,3,4,4,4,4,4,4,4,4,3,3,3,3,3,3,3,3,3,3,3,3,3,4,4,4,4,3,3,3,2,2,2,3,3,3,3,3,3,4,3,4,3,3,3,4,3,4,4,4,4,3,3,3,3,3,3,3,3,3,2,2,2,3,3,3,3,3,3,3,3,4,4,4,4,3,3,4,3,3,3,3,3,3,3,3,3,3,3,3,3,3,3,3,3,3,4,3,3,3,4,4,4,4,4,4,4,4,4,4,4,4,4,3,3,3,3,3,3,3,3,3,2,2,2,2,2,2,2,2,2,2,2,2,2,1,1,2,2,2,2,2,2,2,2,2,2,2,2,2,2,1,1,2,2,2,2,2,3,3,3,3,3,3,2,2,2,1,1,1,1,1,1,1,1,1,1,1,1,2,2,2,3,3,5,6,7,10,11,14,15,14,15,15,12,10,8,6,5,3,2,2,2,2,1,1,1,1,0,1,1,1,1,1,1,1,1,1,1,1,1,2,2,2,2,2,2,2,2,2,2,2,1,2,2,2,2,2,2,2,2,2,3,3,3,3,4,4,4,5,5,5,5,6,6,6,7,7,8,9,9,12,12,15,17,18,21,21,20,22,21,21,24,26,25,28,27,28,28,28,29,29,29,28,29,28,29,27,29,27,28,28,28,27,28,27,26,27,25,27,27,26,25,25,24,23,23,21,20,18,17,11,10,7,5,3,4,3,4,3,3,3,3,4,5,6,6,6,6,5],[5,4,4,4,5,5,5,5,6,6,7,7,9,9,9,8,8,7,7,6,6,5,5,4,4,4,4,5,5,5,4,4,5,5,6,5,6,6,5,5,6,5,5,5,6,5,5,6,6,6,6,6,6,6,5,5,6,5,5,6,6,7,8,7,8,6,7,7,6,6,7,5,5,5,5,5,5,5,5,5,5,4,4,5,4,4,4,4,5,5,5,5,4,4,5,5,4,4,5,4,4,4,5,4,4,5,5,5,5,5,5,5,5,5,5,5,5,4,4,4,4,4,3,4,4,4,4,4,4,4,5,4,4,4,4,4,3,3,3,4,4,4,4,4,4,4,4,4,4,4,4,4,4,3,3,3,3,3,3,3,3,3,3,3,3,4,4,4,4,4,4,3,3,3,3,2,2,3,3,3,3,3,4,3,4,4,3,4,4,4,4,4,4,4,4,3,3,3,3,3,3,3,3,2,2,2,3,3,3,3,3,3,3,3,4,4,4,4,4,4,4,3,3,4,4,3,3,4,3,3,3,4,3,3,3,3,3,3,4,4,4,3,4,4,4,4,4,4,4,4,5,4,5,4,4,4,4,4,3,4,4,3,3,3,3,3,2,3,2,2,2,2,2,3,3,2,2,2,2,2,2,2,2,2,2,2,2,2,2,2,2,2,2,2,2,1,2,2,2,2,3,3,4,4,3,3,3,2,2,2,2,1,1,1,1,1,1,1,1,1,2,2,2,2,3,3,4,5,6,7,9,11,14,14,16,15,15,12,9,7,6,5,4,3,3,2,2,2,1,1,1,1,0,1,1,1,1,1,1,1,1,1,2,2,2,2,2,2,2,2,2,2,2,2,2,2,2,2,2,2,2,2,2,2,3,2,3,3,4,4,4,4,5,5,5,5,5,6,6,7,7,8,9,10,12,12,16,17,18,21,22,20,22,22,23,24,26,26,26,27,28,28,28,29,29,29,28,29,28,28,28,28,27,28,28,28,27,28,28,27,26,25,26,25,25,23,22,24,21,23,21,21,18,18,14,9,7,5,4,4,3,4,4,4,4,3,6,5,7,7,7,7,6],[7,5,6,6,6,6,7,7,7,8,9,9,11,11,11,11,10,9,9,8,8,7,6,5,6,6,6,6,6,6,6,6,6,7,8,8,8,8,6,8,8,7,6,8,8,7,7,8,9,9,8,8,8,7,7,6,6,7,7,8,9,9,10,10,10,10,8,8,8,7,8,7,7,7,7,7,6,6,6,6,6,6,6,6,6,6,6,5,6,6,6,6,6,6,7,7,6,6,7,6,6,6,7,6,6,6,7,6,6,7,7,7,7,7,7,6,6,6,6,5,5,5,5,5,6,6,6,6,6,6,6,6,6,6,6,6,5,5,5,6,5,5,6,6,6,5,6,6,6,6,6,6,6,5,5,5,5,5,5,5,5,5,5,5,5,5,5,6,6,6,5,5,4,4,5,4,5,5,5,5,5,5,5,5,6,5,5,5,6,5,5,6,5,6,5,5,5,5,5,5,5,4,4,4,4,4,4,4,4,5,5,5,5,5,6,6,6,6,6,5,6,5,5,5,6,5,5,5,5,4,5,5,5,5,4,4,4,5,5,5,5,5,5,5,5,5,5,6,6,5,6,6,6,6,6,6,5,5,5,5,5,5,4,4,4,3,3,4,4,3,3,3,3,4,4,4,3,3,2,2,2,3,3,3,3,3,3,3,3,3,3,3,3,2,2,2,2,3,3,3,4,4,5,4,4,4,3,3,3,2,2,2,2,2,2,1,1,1,2,2,2,3,3,4,4,4,5,6,7,9,10,12,15,15,16,15,15,13,11,8,7,6,5,4,4,3,3,2,2,2,1,1,1,0,1,2,2,1,1,1,2,2,2,2,3,4,4,3,3,3,3,3,3,3,3,2,3,3,3,3,3,3,4,3,4,4,4,4,5,5,6,6,6,6,6,6,7,7,8,8,9,9,10,11,14,13,15,17,17,20,22,19,21,21,20,22,25,25,27,27,27,28,28,29,29,29,28,29,27,27,27,27,26,26,27,27,27,26,27,25,25,26,25,25,24,23,23,23,21,23,21,20,18,16,12,10,8,6,5,6,5,6,5,7,4,5,6,7,7,7,7,8,6],[9,8,8,8,8,8,8,9,9,10,11,11,13,13,14,14,12,11,11,11,9,9,8,9,8,8,7,8,7,7,8,8,8,9,10,10,11,10,10,10,10,10,9,10,10,10,10,11,11,11,10,10,11,10,10,10,9,10,10,10,12,11,12,12,12,12,11,10,10,10,10,10,9,10,9,10,8,9,9,10,9,8,9,8,9,9,10,8,9,8,9,9,9,8,9,9,9,9,9,8,9,8,8,8,8,9,9,9,9,9,9,9,9,9,9,8,8,8,7,8,7,7,6,7,7,7,7,8,8,9,9,9,8,8,8,8,8,8,7,7,8,8,8,8,8,8,8,8,8,8,8,8,7,7,7,7,7,7,7,8,6,6,6,6,6,6,7,7,7,7,6,6,6,6,5,6,6,6,7,7,7,7,7,7,8,7,8,7,7,7,7,7,7,8,6,6,7,7,7,7,6,6,6,6,5,5,5,6,6,6,7,7,7,7,8,7,7,7,8,7,7,7,7,7,7,7,6,6,6,6,6,6,6,6,5,5,5,6,6,6,6,6,7,6,7,7,7,7,7,7,7,8,8,7,7,8,7,7,7,7,6,6,6,6,5,5,4,6,5,4,5,4,4,5,4,4,4,3,3,2,3,3,3,4,3,4,3,4,3,4,4,4,4,4,3,3,3,3,3,3,4,4,4,4,5,4,4,3,3,3,3,2,3,3,3,2,2,2,3,4,4,4,4,5,5,5,6,8,8,9,12,13,16,15,17,16,17,14,13,10,9,7,6,5,4,4,4,4,4,2,2,1,1,1,0,1,1,1,1,2,2,2,3,3,4,4,4,4,4,4,4,4,4,4,4,4,4,5,5,5,5,5,5,6,5,5,5,6,6,7,7,7,7,8,8,8,9,10,10,10,11,11,13,13,14,14,17,17,18,19,20,19,20,20,20,22,23,23,24,25,25,27,27,27,28,28,27,28,27,26,27,27,26,26,27,27,25,26,26,26,25,25,24,25,23,23,22,23,21,22,20,20,19,17,16,13,11,8,7,7,8,8,7,7,6,5,7,7,9,8,7,7,6],[12,10,11,10,10,10,11,11,12,13,14,14,16,15,16,16,15,15,14,13,12,11,11,10,10,10,10,10,10,10,11,10,12,11,12,13,13,13,12,12,11,12,11,12,13,12,13,12,12,13,12,12,13,12,12,11,12,12,12,12,14,14,13,14,14,14,14,14,13,12,13,12,11,12,12,11,10,12,12,10,11,11,11,10,12,11,11,9,10,10,11,11,11,11,12,12,11,12,11,11,12,10,11,11,12,11,11,12,12,12,12,12,12,12,12,12,11,11,10,10,10,10,9,9,10,10,10,10,11,11,10,12,10,11,11,11,11,10,10,10,10,11,10,10,11,10,11,10,11,11,10,10,11,9,9,10,10,9,8,11,9,9,8,8,9,9,9,9,9,9,9,8,8,8,8,9,10,8,10,10,10,10,9,10,10,10,11,10,10,10,10,9,10,10,9,9,10,10,9,9,9,9,8,7,7,6,7,8,8,8,8,9,9,9,9,11,10,10,10,10,9,9,9,8,10,10,9,8,8,8,8,8,8,7,8,7,7,7,7,7,7,8,8,8,8,8,9,9,9,10,10,10,11,10,10,10,9,8,8,8,8,7,7,7,6,6,6,7,7,6,7,6,7,7,6,6,6,5,4,4,4,5,5,5,5,5,5,6,5,5,6,5,5,6,4,5,4,4,4,5,6,5,6,6,6,5,5,4,4,3,3,3,3,4,3,2,3,3,4,5,5,7,7,7,7,8,8,10,10,11,13,14,16,17,18,17,17,15,14,12,10,8,8,8,7,7,6,5,4,4,3,2,2,2,1,0,1,2,2,2,3,3,4,5,6,6,6,6,6,6,6,6,6,7,6,5,6,6,6,6,7,6,6,7,7,7,6,8,8,8,9,9,9,10,11,10,11,12,13,12,13,14,15,14,16,16,19,18,20,20,21,20,21,21,22,22,23,25,25,26,26,27,27,28,28,28,28,28,28,28,28,28,26,27,28,28,26,27,27,26,25,24,24,24,22,22,23,22,21,22,21,21,19,17,16,11,11,9,7,7,8,8,6,7,5,6,8,7,9,8,8,8,7],[11,10,12,9,11,10,12,12,13,14,14,14,16,15,16,15,15,15,15,13,12,11,12,11,12,11,10,10,11,11,12,11,12,12,12,12,13,13,13,12,12,14,12,14,13,13,14,15,14,15,13,13,16,16,13,12,12,13,12,14,14,14,13,13,15,13,15,14,12,12,13,12,13,12,13,12,11,12,12,12,12,13,11,11,12,11,11,11,13,11,12,12,12,12,12,13,12,13,12,12,13,12,12,12,13,12,12,13,13,13,13,13,13,12,12,12,12,12,11,12,11,11,10,10,11,10,11,11,11,12,12,13,12,12,13,12,12,12,11,11,12,13,11,12,12,12,11,11,12,12,13,11,11,10,10,11,12,10,10,12,11,11,11,11,11,10,11,10,11,10,10,10,10,10,10,10,10,10,12,11,11,12,11,11,11,11,12,11,11,11,11,10,11,11,11,11,11,12,11,11,10,10,10,8,9,7,8,7,9,9,9,10,11,10,10,11,11,11,11,10,11,12,11,10,11,11,10,10,10,11,9,9,10,9,9,9,9,8,9,9,8,9,10,10,9,11,11,10,11,12,10,11,11,10,12,11,10,10,10,8,8,9,9,8,8,7,8,8,10,9,9,9,9,9,8,8,6,6,4,4,5,5,5,6,6,6,7,7,7,8,8,7,7,6,6,6,6,5,6,7,7,7,7,7,8,7,7,6,6,6,5,5,4,6,4,4,4,4,5,7,5,7,7,8,7,8,9,10,10,12,15,15,18,16,19,17,17,16,13,12,11,9,8,8,8,7,5,6,4,5,3,3,2,3,1,1,0,1,2,2,3,4,4,5,6,7,7,7,6,7,7,7,7,7,7,7,7,7,7,7,7,7,7,8,7,7,7,7,7,8,8,9,10,10,9,10,11,12,12,13,12,13,16,15,16,17,20,20,21,21,23,22,23,22,24,24,25,26,26,26,28,28,28,29,28,29,29,29,28,29,28,28,26,27,28,28,26,27,28,26,26,24,24,24,22,23,23,23,22,23,21,22,20,18,17,13,11,10,9,8,9,10,8,9,7,8,9,8,9,8,8,9,8],[8,6,7,7,7,6,7,8,8,9,10,11,12,11,13,12,11,10,11,9,8,7,7,7,6,7,6,6,6,7,7,7,7,8,9,8,9,9,8,8,9,9,8,9,9,9,9,10,10,10,9,9,9,9,8,8,9,9,8,8,10,10,11,10,11,10,9,9,8,9,9,8,8,8,8,7,7,8,7,8,8,7,7,7,7,7,8,7,8,7,7,8,8,7,8,8,7,7,8,7,7,7,8,7,7,8,8,7,7,8,8,8,8,8,8,7,8,7,6,6,6,6,5,6,6,6,6,7,7,7,7,7,7,7,7,7,6,6,6,7,6,6,6,7,6,6,7,7,7,7,7,7,6,6,5,5,5,5,5,6,5,5,5,5,5,5,6,6,6,6,5,5,4,5,4,5,5,5,6,6,6,5,6,6,6,6,6,6,7,6,6,6,6,7,6,5,6,5,5,5,5,5,4,4,4,4,4,5,5,5,6,6,6,6,6,7,7,6,6,6,6,6,5,6,6,5,5,5,5,5,5,5,5,5,4,5,5,5,5,5,6,6,5,6,6,6,6,6,6,7,7,7,7,6,7,6,6,6,5,5,5,5,5,5,5,4,4,5,4,4,4,4,4,4,4,4,3,3,2,2,3,3,3,3,3,3,3,4,3,3,3,3,4,3,3,3,3,3,3,4,4,4,5,5,5,5,4,4,4,3,3,2,2,3,2,2,2,2,2,2,3,3,3,4,4,5,5,7,8,9,12,12,16,16,17,15,17,14,12,9,8,7,5,5,4,3,3,3,2,2,1,1,1,2,1,1,1,0,1,1,1,2,2,3,3,3,4,3,3,3,4,3,3,3,3,3,3,4,4,4,4,4,4,5,5,4,5,5,6,6,6,6,7,7,7,7,8,9,8,10,10,10,12,13,14,14,17,17,18,19,21,19,20,20,22,22,24,23,24,26,26,27,28,28,28,28,27,28,27,27,27,28,26,27,27,28,25,27,27,26,25,25,25,24,23,23,22,22,20,22,21,19,17,17,15,10,9,7,5,7,5,6,8,7,6,5,7,7,8,8,8,8,7],[7,5,6,6,7,6,6,7,7,8,9,9,10,10,12,11,10,9,9,8,8,6,6,6,5,6,5,5,6,6,6,6,6,7,7,7,8,7,8,8,8,8,7,8,8,8,8,8,9,9,8,8,10,8,8,7,7,7,7,7,8,8,10,9,10,9,9,8,8,8,8,7,7,7,7,7,7,7,6,6,7,6,6,6,7,6,6,6,7,7,7,6,6,6,7,7,6,6,7,6,6,6,7,6,6,6,7,6,6,6,6,7,6,6,6,6,6,6,5,5,4,5,4,5,4,5,5,5,5,6,6,7,6,6,6,6,5,5,5,6,5,5,6,6,5,5,6,5,5,5,6,5,5,5,5,5,5,4,4,4,4,4,4,4,4,4,4,5,5,5,4,4,3,3,4,3,4,4,4,5,5,5,5,5,5,5,5,5,5,5,5,5,5,5,4,4,4,4,4,4,4,4,4,4,3,3,4,4,4,4,4,5,5,4,5,5,5,5,5,5,5,5,4,4,5,4,4,4,4,4,4,4,4,4,4,4,4,4,4,4,5,4,5,5,5,5,5,5,5,5,5,5,5,5,5,5,5,5,4,4,5,4,3,4,4,3,3,4,3,3,3,3,3,3,3,3,2,2,2,2,2,2,2,2,2,3,2,3,2,2,2,2,3,2,2,2,2,2,3,3,3,4,4,4,4,4,3,3,3,2,2,2,2,2,2,1,2,1,2,2,2,2,3,3,3,4,5,6,7,9,11,13,16,16,17,16,16,13,11,9,7,6,4,3,3,2,2,2,2,1,1,1,1,1,1,1,1,1,0,1,1,1,2,2,2,3,3,3,2,3,3,3,3,3,2,2,3,3,3,3,3,3,3,3,4,4,4,4,5,5,5,6,6,6,6,6,7,8,8,8,9,10,12,12,14,14,17,19,19,21,22,21,23,22,23,25,27,27,28,28,29,28,29,29,29,29,28,29,29,29,28,28,26,28,28,27,26,28,28,27,26,25,26,26,25,24,23,24,21,23,21,20,19,18,15,11,8,7,4,7,4,5,5,7,4,4,6,7,7,7,8,8,6],[7,5,5,5,6,5,5,6,6,7,7,8,9,9,9,9,9,8,7,6,6,6,5,5,5,5,5,5,5,5,5,5,5,6,6,6,7,6,6,6,7,6,6,7,7,7,7,7,8,7,7,8,7,7,7,7,6,6,7,7,8,8,9,7,9,7,8,7,7,6,7,6,6,6,6,6,6,6,6,6,6,5,5,6,5,5,6,5,6,6,6,6,6,5,6,6,5,6,6,5,5,5,5,5,5,5,5,5,5,5,6,6,6,6,6,5,5,5,5,5,4,4,4,4,4,5,5,5,5,5,5,5,5,5,5,5,4,4,4,5,5,4,5,5,5,5,5,5,5,5,5,5,5,5,4,4,4,4,4,4,4,4,3,3,4,4,4,4,4,4,4,4,3,3,3,3,3,4,4,4,4,4,4,4,4,4,4,4,5,4,4,4,4,5,4,4,4,4,4,4,4,4,3,3,3,3,4,4,4,4,4,4,4,4,5,5,5,5,5,5,5,4,4,4,4,4,4,4,4,4,4,4,4,4,3,4,4,4,4,4,4,4,4,5,5,5,5,5,5,5,5,5,5,5,5,5,5,4,4,4,4,4,4,4,3,3,3,4,3,3,3,3,2,2,2,2,2,2,2,2,2,2,2,2,2,2,2,2,2,2,2,2,3,2,2,2,2,2,2,2,3,3,4,4,4,3,3,3,2,2,2,2,2,2,2,1,1,1,1,1,2,2,2,2,3,3,4,5,6,8,11,12,14,16,16,16,16,13,10,8,6,5,4,3,3,2,2,2,1,1,1,1,1,2,2,2,2,1,1,0,1,1,1,2,2,2,2,2,2,2,2,2,2,2,2,2,2,3,3,3,3,3,3,3,3,3,3,4,5,5,5,5,6,6,5,6,7,7,7,8,8,9,10,11,13,13,16,17,17,20,20,19,20,19,20,22,23,24,25,25,26,27,28,28,28,28,27,27,27,28,27,28,26,27,27,28,26,27,26,25,26,25,25,25,24,23,21,22,20,22,19,19,16,15,12,10,7,6,5,6,5,5,5,7,3,4,7,8,8,8,8,8,6],[6,5,4,5,5,5,5,5,5,6,7,7,8,9,9,9,8,8,7,6,6,5,5,4,4,4,4,5,4,4,4,5,4,5,5,6,6,6,6,6,6,6,6,6,6,6,6,6,7,7,7,7,7,6,6,6,6,6,6,6,6,6,8,7,8,8,7,6,6,6,6,6,6,6,6,6,6,6,5,6,5,5,5,5,5,5,5,5,5,5,5,5,4,5,5,5,5,4,5,4,4,4,5,5,4,5,5,5,4,5,4,5,4,5,5,4,4,4,3,3,3,3,3,3,3,4,3,4,4,4,4,4,4,4,4,4,3,3,3,4,3,3,4,4,4,4,4,4,4,4,4,4,4,4,3,3,3,3,3,3,3,2,3,3,2,3,3,4,3,3,3,3,2,2,2,2,2,3,3,3,4,3,3,3,4,4,3,3,4,4,3,4,3,4,3,3,3,3,3,3,3,3,2,3,2,3,3,3,3,3,3,3,3,3,4,4,4,4,3,3,4,3,3,3,3,3,3,3,3,3,3,3,3,3,2,3,3,3,3,3,4,3,3,4,4,3,4,4,4,4,4,4,4,4,3,4,4,3,3,3,3,3,3,3,3,3,2,3,2,2,2,2,2,2,2,2,1,1,1,1,1,2,2,2,2,2,1,2,2,2,2,2,2,2,2,1,2,2,2,2,2,3,3,3,3,3,2,2,2,2,2,1,1,1,2,1,1,1,1,1,1,2,2,2,2,3,4,5,6,7,10,12,15,16,16,17,15,13,10,7,5,4,3,2,2,2,1,1,1,1,1,1,1,1,2,2,1,1,1,1,0,1,1,1,1,2,2,2,2,2,2,2,2,2,2,2,2,2,2,2,2,2,2,2,3,3,3,3,4,4,4,4,5,5,5,5,6,6,6,7,7,8,9,10,12,12,15,17,17,20,21,20,21,20,21,23,26,26,26,26,27,26,28,28,28,28,27,28,28,27,27,28,26,28,28,27,26,28,28,26,26,25,25,25,24,23,23,23,21,21,18,19,18,13,13,10,7,5,3,3,3,3,4,4,4,4,5,8,6,8,8,8,7],[5,4,4,5,5,5,4,5,5,5,6,6,7,8,8,8,7,7,7,5,5,4,4,4,4,4,4,4,4,4,4,4,4,5,5,5,5,5,5,5,5,5,5,5,5,5,6,5,6,6,6,6,6,5,6,5,5,5,5,6,7,7,7,7,8,7,6,6,5,5,6,5,5,5,5,5,5,5,5,5,5,4,5,5,4,4,5,5,5,5,5,5,4,4,5,5,4,4,4,4,4,4,4,4,4,4,4,4,4,4,4,4,4,4,4,4,4,3,3,3,3,3,3,3,3,3,3,3,3,4,4,4,4,3,3,3,3,3,3,3,3,3,3,3,3,3,4,4,4,4,3,3,3,3,3,3,3,3,3,3,3,2,2,2,2,3,3,3,3,3,3,2,2,2,2,2,2,3,3,3,3,3,3,3,3,3,3,3,3,3,3,3,3,3,3,2,3,3,3,3,2,2,2,2,2,2,2,3,3,3,3,3,3,3,3,3,3,3,3,3,3,3,3,3,3,3,3,3,3,2,3,3,2,2,2,2,2,3,3,3,3,3,3,3,3,3,3,4,3,4,4,4,4,4,3,3,3,3,3,3,3,3,3,3,2,2,2,2,2,2,2,2,1,1,1,1,1,1,1,1,1,1,1,1,1,1,1,1,1,1,1,2,2,2,1,1,1,1,2,2,2,2,3,3,3,3,2,2,2,2,1,1,1,1,1,1,1,1,1,1,1,1,1,2,2,3,3,4,6,7,10,12,15,16,15,16,14,12,10,7,5,4,3,2,2,1,1,1,1,1,1,1,1,1,2,2,2,1,1,1,1,0,1,1,1,1,1,1,1,1,1,1,1,2,1,1,2,2,2,2,2,2,2,2,2,3,3,3,4,4,4,4,4,4,5,5,5,5,6,6,7,7,9,9,12,12,13,16,16,19,20,18,19,19,20,21,23,23,26,26,26,27,27,27,28,27,27,28,27,28,26,28,26,27,27,28,26,27,27,26,26,26,26,26,26,24,23,23,21,22,20,19,17,16,12,10,7,5,4,4,3,3,6,5,4,5,6,8,7,9,7,8,7],[5,4,4,4,5,5,5,5,5,5,6,6,7,8,8,7,7,6,6,5,5,5,4,4,4,3,4,4,4,4,4,4,4,4,5,5,5,5,4,5,5,5,5,5,5,5,5,6,6,6,6,6,6,6,5,6,6,5,5,5,6,7,7,6,6,6,6,6,6,6,6,6,6,5,6,6,5,5,5,5,5,4,5,5,4,4,5,4,5,5,5,5,4,4,4,4,4,3,4,4,4,3,4,4,4,4,4,4,4,4,4,4,4,4,4,3,3,3,3,3,3,3,3,3,3,3,3,3,3,3,4,3,4,3,3,3,3,3,3,3,3,3,3,3,3,3,3,3,3,4,3,3,3,3,3,3,3,3,3,2,2,2,2,2,2,2,3,3,3,3,3,2,2,2,2,2,2,2,3,3,3,3,3,3,3,3,3,3,3,3,3,3,3,3,3,2,2,2,2,2,2,2,2,2,2,2,3,3,3,3,3,3,3,3,3,3,3,3,3,3,3,3,3,3,3,2,3,3,2,2,2,2,2,2,2,2,2,3,3,3,3,3,3,3,3,3,3,4,3,3,4,4,4,3,3,3,3,3,3,3,3,3,3,3,2,2,2,2,2,2,2,2,1,1,1,1,1,1,1,1,1,1,1,1,1,1,1,1,1,1,1,2,2,2,1,1,1,1,2,2,2,2,3,3,3,3,2,2,2,2,2,1,1,2,2,1,1,1,1,1,1,1,1,1,2,2,3,4,6,7,11,13,16,17,17,16,16,13,11,8,5,4,3,2,2,1,1,1,1,1,1,1,1,1,2,2,2,2,1,1,1,1,0,1,1,1,1,1,1,1,1,1,1,1,1,1,2,2,2,2,2,2,2,2,3,3,3,3,3,4,4,4,5,4,4,5,5,5,5,6,7,7,8,9,11,11,14,16,16,18,19,19,20,19,20,22,25,26,27,27,28,27,28,29,28,29,28,28,28,28,28,28,26,27,27,28,26,27,26,27,26,26,27,26,26,25,25,24,23,22,20,20,19,17,13,11,8,5,4,4,3,4,3,6,5,4,6,7,8,10,10,8,7],[5,4,4,4,5,5,5,4,4,5,5,5,7,7,7,7,6,6,6,5,5,4,4,4,4,3,4,4,3,4,3,3,4,4,4,4,5,5,4,5,5,5,4,5,5,5,5,5,6,5,5,6,5,5,5,5,5,5,5,5,6,6,6,6,7,6,6,5,5,5,5,6,5,5,5,5,5,5,6,5,4,4,5,4,4,4,5,4,4,4,4,4,4,4,4,4,4,4,4,4,3,3,4,4,3,4,4,4,3,3,3,4,3,4,4,3,3,3,3,3,3,3,2,3,3,3,3,3,3,3,3,3,3,3,3,3,3,3,3,3,3,3,3,3,3,3,3,3,3,3,3,3,3,3,3,3,3,2,2,2,2,2,2,2,2,2,3,3,3,3,3,2,2,2,2,2,2,2,2,3,3,3,3,3,3,3,3,3,3,3,3,3,3,3,2,2,2,2,2,2,2,2,2,2,2,2,2,2,2,3,3,3,3,3,3,3,3,3,3,3,3,3,3,3,3,2,2,2,2,2,2,2,2,2,2,2,2,3,3,3,3,3,3,3,3,3,3,3,3,3,4,3,4,3,3,3,3,3,3,3,3,2,2,2,2,2,2,2,2,2,1,1,1,1,1,1,1,1,1,1,1,1,1,1,1,1,1,1,1,1,1,2,2,2,1,1,1,1,1,1,2,2,3,3,3,2,2,2,2,2,1,1,1,1,2,1,1,1,1,1,1,1,1,1,2,2,3,4,5,7,10,12,16,17,17,17,16,13,11,8,5,3,3,2,1,1,1,1,1,1,1,1,1,2,2,2,2,2,1,1,1,1,1,0,1,1,1,1,1,1,1,1,1,1,1,1,1,2,2,2,2,2,2,2,2,2,3,3,3,4,4,4,4,4,4,5,5,5,6,6,7,7,9,9,11,12,13,16,16,20,19,20,19,19,20,22,25,24,27,26,27,28,28,28,28,28,28,28,27,28,26,28,26,27,27,27,26,27,26,27,25,26,26,25,26,24,24,24,23,24,22,20,17,16,13,10,7,5,4,3,3,6,4,7,4,4,6,7,9,10,10,8,8],[5,4,4,4,5,4,5,5,5,6,5,6,7,7,8,7,7,6,5,5,5,5,4,4,4,3,3,3,3,4,4,4,4,4,4,5,5,5,5,5,5,5,5,5,5,5,5,6,6,6,6,6,6,6,5,5,5,5,5,5,6,6,6,6,6,6,6,6,5,5,5,5,5,5,5,5,5,5,6,5,5,4,5,4,5,4,4,4,5,5,5,5,4,4,5,5,4,3,4,4,4,3,4,4,4,4,4,4,3,4,4,4,4,4,4,3,3,3,3,3,2,3,3,3,3,3,3,3,3,3,3,3,3,3,3,3,3,3,3,3,3,3,3,3,3,3,4,3,4,4,3,4,3,3,3,3,3,3,2,2,2,2,2,2,2,2,3,3,3,3,3,2,2,2,2,2,2,2,3,3,3,3,3,3,3,3,3,2,3,3,2,3,3,3,2,2,2,2,2,3,2,2,2,2,2,2,3,3,3,3,3,3,3,3,3,3,4,3,3,3,3,3,3,3,3,2,3,3,2,2,2,2,2,2,2,2,2,3,3,3,3,3,3,3,3,3,3,3,3,3,4,4,4,3,3,3,3,3,3,3,3,3,3,3,2,2,2,2,2,2,2,1,1,1,1,1,1,1,1,1,1,1,1,1,1,1,1,1,1,1,1,2,2,2,2,1,1,1,1,1,2,2,3,3,3,2,2,2,2,2,2,1,2,2,2,2,2,2,2,1,1,1,1,1,2,2,3,4,5,7,11,13,18,17,18,18,17,14,11,7,5,4,3,2,1,1,1,1,1,1,1,1,2,2,2,2,2,2,2,1,1,1,1,1,0,1,1,1,1,1,1,1,1,1,1,2,2,2,2,2,2,2,2,2,3,3,3,3,4,4,4,4,5,5,4,5,5,5,5,7,7,7,8,9,11,11,13,15,15,16,17,16,18,18,19,20,23,24,26,26,27,27,27,28,28,28,28,28,27,27,27,27,26,26,27,27,25,27,26,25,25,26,26,26,26,25,25,26,24,23,22,20,19,17,13,10,7,4,4,4,4,5,4,6,4,5,6,10,8,9,10,12,9],[5,4,4,4,5,5,5,5,5,5,6,6,7,7,7,7,7,6,6,5,5,5,4,4,4,3,3,4,3,4,3,4,4,4,4,5,5,5,5,5,5,5,5,6,6,5,6,6,6,6,6,7,6,6,6,6,5,6,6,6,6,6,7,7,7,6,6,6,5,6,6,6,5,5,6,6,5,5,6,5,5,5,5,5,5,4,5,5,5,5,5,5,4,4,4,5,4,4,4,4,4,3,4,4,4,4,4,4,4,4,3,4,4,4,4,3,3,3,3,3,3,3,3,3,3,3,3,3,3,3,3,3,4,3,3,3,3,3,3,3,3,3,3,3,3,3,3,3,3,4,3,3,3,3,3,3,3,3,3,2,2,2,2,2,2,2,3,3,3,3,3,2,2,2,2,2,2,2,2,3,3,3,3,3,3,3,2,3,3,3,2,3,3,3,2,2,2,2,2,2,2,3,2,2,2,2,3,3,3,3,3,3,3,3,4,3,4,3,3,3,3,3,3,3,3,3,3,3,2,2,3,3,2,2,2,2,3,3,3,3,3,3,3,3,3,3,3,4,4,3,4,4,4,4,3,3,4,3,3,3,3,3,3,3,3,2,2,2,2,2,2,2,1,1,1,1,1,1,1,2,2,2,2,1,1,1,1,1,1,1,2,2,2,2,2,1,2,2,2,2,2,2,3,3,3,3,3,2,2,2,2,2,2,2,2,2,2,2,2,2,1,1,1,1,2,2,3,5,6,8,12,14,17,17,18,18,18,15,12,9,6,4,3,2,1,1,1,1,1,1,2,2,2,2,2,3,3,2,2,2,2,1,1,1,1,0,1,1,1,1,1,1,1,1,2,2,2,2,2,2,3,2,3,3,3,3,3,4,4,5,5,5,5,5,5,5,6,6,6,7,7,8,9,10,12,12,12,16,16,18,18,18,19,17,19,20,23,25,25,26,27,27,28,28,28,28,27,27,27,28,27,28,26,28,28,28,26,28,27,27,26,26,26,26,26,25,25,25,23,24,23,21,19,17,15,12,9,6,7,5,5,6,5,6,7,5,8,11,10,10,12,14,12],[5,4,4,4,6,5,6,6,6,6,6,7,7,8,8,8,7,7,6,6,6,5,5,4,4,3,3,4,3,4,4,4,5,5,5,5,6,5,5,5,5,5,5,6,5,6,6,6,6,6,7,7,7,7,6,5,6,6,6,6,7,7,8,7,8,7,7,6,6,6,6,6,6,6,6,6,6,6,6,6,6,5,6,5,5,5,6,5,6,5,5,5,4,5,5,5,5,4,4,5,4,4,4,5,4,4,4,4,4,4,4,4,4,4,5,4,4,4,3,3,3,3,3,3,3,4,4,4,4,4,4,4,4,4,4,4,4,3,3,4,4,3,3,4,4,4,4,4,4,4,4,4,4,4,3,3,3,3,3,3,3,3,2,2,2,3,3,4,4,3,3,2,2,2,2,2,2,2,3,3,3,3,3,3,3,4,3,3,4,3,3,4,3,4,3,3,3,3,3,3,3,3,3,3,2,3,3,3,3,3,4,4,3,4,4,4,4,4,4,4,4,3,3,4,3,3,3,3,3,3,3,3,3,3,3,3,3,3,4,4,4,4,4,4,4,4,4,4,4,4,4,4,4,4,4,4,4,4,3,4,4,3,3,3,3,3,3,3,3,3,2,2,1,1,1,1,1,2,2,2,2,2,2,2,2,2,2,2,2,2,2,2,3,2,2,2,2,2,2,2,2,3,3,3,3,3,3,3,3,2,2,3,2,3,3,3,3,2,2,2,2,2,2,2,2,3,4,5,6,8,12,13,16,17,17,17,17,14,12,9,6,4,3,3,2,1,1,1,2,2,2,3,3,3,3,4,4,3,3,3,2,2,2,1,1,1,0,1,1,1,1,1,1,2,2,2,2,2,3,3,3,3,3,3,3,4,4,4,5,5,5,5,5,5,5,5,6,6,6,7,8,8,9,10,12,12,12,15,15,17,18,17,16,16,19,20,22,23,23,24,26,26,26,27,27,28,27,27,27,27,26,27,24,26,27,28,25,27,26,26,25,25,26,25,25,24,25,24,22,23,21,20,18,16,14,12,9,6,6,5,4,6,5,7,7,6,8,11,10,11,12,12,11],[4,4,4,4,4,5,5,5,5,5,6,6,6,7,8,7,7,6,6,5,5,5,5,4,3,3,3,4,3,3,3,4,5,4,5,5,5,4,5,5,5,5,5,5,5,5,5,5,5,5,6,6,6,5,5,5,5,5,5,6,6,6,7,6,7,6,6,6,6,5,6,5,5,5,6,5,5,5,5,5,5,5,4,5,4,4,4,4,5,4,4,4,4,4,4,4,4,4,4,4,4,3,4,4,3,4,4,4,4,4,4,4,4,4,4,3,3,3,3,3,3,3,3,3,3,3,3,3,3,3,3,3,3,3,3,3,3,3,3,3,3,3,3,3,3,3,3,3,3,4,3,3,3,3,3,3,2,2,2,2,2,2,2,2,2,2,3,3,3,3,3,2,1,2,2,2,2,2,2,3,3,2,3,3,3,3,2,2,3,3,3,3,3,3,3,2,3,2,2,2,2,2,2,2,2,2,2,2,2,3,3,3,3,3,3,3,3,3,3,3,3,3,3,3,3,2,2,3,3,2,3,3,2,2,2,2,3,3,3,3,3,3,3,3,4,3,3,4,4,3,4,4,4,4,3,3,3,3,3,3,3,3,2,3,3,2,2,2,2,2,2,2,1,1,1,1,1,2,2,2,2,2,2,2,2,2,1,2,1,1,1,2,2,2,2,1,2,2,2,2,2,3,3,3,3,3,3,2,2,2,2,2,2,2,2,2,2,2,2,2,2,1,2,2,2,3,3,4,6,7,11,13,16,17,17,18,18,14,13,9,6,5,3,2,2,1,1,1,1,2,2,2,2,2,3,3,3,3,2,2,2,2,1,1,1,1,1,0,1,1,1,1,1,1,1,1,2,2,2,2,2,2,2,2,2,3,3,3,4,4,4,4,5,5,4,5,5,6,6,6,7,8,10,10,12,12,13,16,15,18,17,17,19,17,19,20,23,24,25,25,26,28,27,28,28,28,27,28,27,28,27,28,27,28,28,28,27,28,27,27,27,26,27,26,27,26,25,25,24,24,23,22,19,18,16,13,9,6,5,4,3,4,4,5,4,5,7,10,10,11,13,12,12],[4,4,3,3,4,4,5,5,6,6,6,6,7,8,8,8,7,7,6,6,5,5,5,4,4,3,3,4,3,4,3,4,5,4,5,5,5,4,5,5,5,4,4,5,4,5,5,5,5,5,5,6,5,5,5,5,6,5,5,5,6,6,7,7,7,6,7,6,6,6,6,6,5,5,6,5,5,5,5,5,5,4,4,5,5,4,4,4,5,4,4,4,4,4,4,4,4,4,4,4,3,3,4,4,4,4,4,4,4,4,4,4,4,4,4,4,3,3,3,3,2,3,2,3,3,3,3,3,3,3,4,3,4,3,3,3,3,3,3,3,3,3,3,3,3,3,3,3,3,3,3,3,3,3,3,2,2,2,2,2,2,2,2,2,2,2,3,3,3,3,3,2,2,2,2,2,2,2,2,2,3,3,3,3,3,3,3,3,3,3,2,3,3,3,3,2,2,2,2,2,2,2,2,2,2,2,2,2,2,2,3,3,3,3,3,3,3,3,3,3,3,2,2,3,3,2,2,3,2,2,2,2,2,2,2,2,2,3,3,3,3,3,3,3,3,3,3,4,4,3,4,4,4,3,3,3,3,3,3,3,3,2,2,3,2,2,2,2,2,2,1,1,1,1,1,1,1,1,2,2,2,2,2,2,2,2,2,2,1,1,1,2,2,2,2,1,2,2,2,2,2,3,3,3,3,3,2,2,2,2,2,2,2,2,2,2,2,2,2,1,1,1,1,2,2,2,4,4,6,7,11,13,17,18,17,18,18,15,12,9,6,4,3,2,1,1,1,1,1,1,2,2,2,2,2,3,3,2,2,2,2,1,1,1,1,1,1,1,0,1,1,1,1,1,1,1,1,1,2,2,2,2,2,2,2,2,2,3,3,3,4,4,4,4,4,5,5,5,6,7,7,8,10,10,12,13,14,16,16,18,18,18,19,18,20,22,24,24,25,26,27,28,29,28,29,28,28,28,28,29,28,28,27,27,28,28,27,28,28,27,27,27,28,28,27,26,26,26,25,25,24,23,20,19,15,13,10,5,4,3,3,5,3,7,6,4,7,10,10,11,13,12,11],[6,5,4,5,5,5,5,6,6,6,6,7,8,8,9,8,8,7,7,6,6,6,5,4,4,3,3,4,5,4,3,4,5,6,5,6,6,5,6,5,5,5,5,6,5,6,6,5,5,5,5,6,6,6,6,6,6,6,6,7,8,7,8,7,8,7,6,6,6,6,6,7,6,6,6,6,7,7,5,5,7,5,5,5,5,4,5,5,5,5,5,4,4,5,4,5,4,4,4,4,4,4,4,5,4,4,4,4,4,4,4,4,4,4,4,4,4,4,3,3,3,3,3,3,3,3,3,3,3,3,4,4,3,4,4,3,3,3,3,3,3,3,3,3,3,3,3,3,3,3,3,3,3,3,2,3,2,2,2,2,2,2,2,2,2,2,3,3,3,3,3,3,2,2,2,2,2,2,2,2,3,3,3,3,4,4,3,3,3,3,3,3,3,3,3,3,2,3,2,3,2,2,2,2,2,2,2,2,2,2,3,3,2,3,3,3,3,3,3,3,3,3,2,3,3,2,2,3,3,2,2,3,2,2,2,2,3,3,3,4,4,3,3,4,4,3,4,4,4,3,4,4,4,4,3,3,3,3,3,3,3,2,2,3,2,2,2,2,2,2,1,2,1,1,2,1,2,2,2,2,2,2,2,2,2,2,2,2,2,2,1,2,2,2,2,2,2,2,2,2,2,3,3,4,3,3,3,2,2,2,2,2,2,2,2,2,2,2,2,1,1,1,1,2,2,3,3,4,6,7,11,14,17,19,18,18,18,15,13,10,6,4,3,2,1,1,1,1,1,2,2,2,2,2,3,3,3,2,2,2,2,2,2,1,1,1,1,1,1,0,1,1,1,1,1,1,1,1,1,2,2,2,2,2,2,2,2,3,3,4,4,4,5,5,4,5,6,6,6,7,8,8,10,10,12,13,13,16,16,18,17,17,17,16,18,18,22,24,24,23,25,27,28,28,28,27,28,27,27,28,27,28,25,26,27,27,25,27,26,25,26,25,27,26,26,26,25,26,23,24,21,19,17,17,15,12,9,6,6,3,4,4,4,6,8,4,8,10,11,11,12,11,12],[4,4,3,3,4,4,4,4,4,4,4,5,5,6,6,6,6,5,4,4,4,4,4,3,3,3,3,3,3,3,3,3,3,3,4,4,4,4,4,4,4,4,4,4,4,4,4,5,4,5,5,5,5,5,4,4,4,4,4,5,5,5,6,5,6,5,5,5,5,5,4,4,4,4,4,4,4,4,4,4,4,4,4,4,4,4,4,4,4,4,4,4,4,4,3,3,3,3,3,3,3,3,3,3,3,3,3,3,3,3,3,3,3,3,3,3,3,3,2,2,2,2,2,3,3,3,2,3,3,3,3,3,3,3,3,3,2,2,2,3,3,2,2,3,3,2,3,3,3,3,3,3,2,2,2,2,2,2,2,2,2,2,2,2,2,2,3,3,3,3,3,2,2,2,1,2,1,2,2,2,2,2,3,2,3,3,2,2,3,2,2,3,3,3,2,2,2,2,2,2,2,2,2,2,1,2,2,2,2,2,2,2,2,2,3,3,3,3,2,2,3,2,2,2,2,2,2,2,2,2,2,2,2,2,2,2,2,2,3,3,3,3,3,3,3,3,3,3,3,3,3,3,3,3,3,3,3,3,2,2,2,2,2,2,2,2,2,2,1,1,1,1,1,1,1,1,1,2,2,2,2,2,2,2,2,2,1,1,1,1,1,1,1,1,1,1,1,2,2,2,2,3,3,3,3,3,2,2,2,2,2,2,2,1,2,2,2,2,2,1,1,1,1,2,2,2,3,4,5,7,10,13,16,18,17,18,18,14,12,9,6,4,3,2,2,1,1,1,1,1,2,2,2,2,2,2,2,2,2,2,2,2,1,1,1,1,1,1,1,1,0,1,1,1,1,1,1,1,1,1,1,2,2,2,2,2,2,3,3,3,4,4,4,4,4,4,5,5,6,6,6,7,9,9,10,12,12,16,15,17,18,17,17,15,17,19,22,23,24,25,25,26,27,27,27,26,27,27,26,27,26,27,26,26,27,27,26,27,26,27,25,26,26,26,26,25,25,24,23,23,22,21,19,16,14,11,8,6,4,3,3,3,3,5,6,4,7,10,10,11,12,12,11],[3,3,3,3,4,4,4,4,4,4,4,5,6,6,6,6,6,5,5,5,4,4,4,3,3,2,3,3,3,3,3,3,3,3,4,4,4,4,4,4,4,4,4,4,4,4,4,4,5,4,5,5,4,4,4,4,4,4,4,5,5,5,6,5,6,5,5,5,5,5,5,5,4,4,4,4,4,4,5,4,4,4,4,4,3,3,4,3,4,4,4,3,3,3,3,3,3,3,3,3,3,3,3,3,3,3,3,3,3,3,3,3,3,3,3,3,2,2,2,2,2,2,2,2,2,2,2,2,2,2,3,2,3,2,2,2,2,2,2,2,2,2,2,2,2,2,2,2,2,3,2,2,2,2,2,2,2,2,2,2,2,2,1,2,2,2,2,3,3,3,2,2,1,1,1,1,1,2,2,2,2,2,2,2,2,2,2,2,2,2,2,2,2,2,2,2,2,2,2,2,2,2,2,1,1,1,2,2,2,2,2,2,2,2,2,2,2,2,2,2,2,2,2,2,2,2,2,2,2,2,2,2,2,2,2,2,2,2,2,3,3,2,2,3,3,2,2,3,3,2,3,3,3,3,2,2,2,2,2,2,2,2,2,2,2,2,2,2,1,1,1,1,1,1,1,1,1,1,1,2,2,2,2,2,2,2,1,1,1,1,1,1,1,1,1,1,1,1,1,2,2,2,3,3,3,2,2,2,2,2,1,1,1,1,1,1,1,1,1,1,1,1,1,1,2,2,3,4,5,7,10,12,16,17,16,16,16,13,12,8,6,4,3,2,1,1,1,1,1,1,1,1,2,2,2,2,2,2,2,2,1,1,1,1,1,1,1,1,1,1,1,0,1,1,1,1,1,1,1,1,1,1,1,2,2,2,2,2,2,3,3,3,4,4,3,4,5,5,5,6,6,8,10,9,11,12,13,16,15,18,18,17,18,18,19,21,23,23,25,26,26,27,27,27,27,27,27,27,26,27,27,28,26,27,27,27,26,27,26,27,26,26,26,25,26,25,25,24,23,24,22,21,18,17,13,11,8,5,3,2,2,2,3,4,4,4,5,7,9,11,11,9,9],[5,4,3,3,4,4,5,5,5,5,5,5,6,7,7,6,7,6,5,5,4,5,4,3,3,3,4,4,3,4,3,4,4,4,4,5,5,4,4,4,4,4,4,4,4,5,4,4,4,5,5,5,5,5,5,5,5,4,5,5,5,6,6,6,6,6,6,5,5,6,5,5,5,5,5,5,5,5,5,4,5,4,4,4,4,3,3,4,4,4,4,3,3,3,3,3,3,3,3,3,3,3,3,3,3,3,4,4,4,4,3,3,3,3,3,3,3,2,2,2,2,2,2,3,2,3,3,2,3,2,3,3,3,3,3,2,2,2,2,2,2,2,2,2,2,2,3,3,2,3,2,2,2,2,2,2,2,2,2,2,2,2,2,2,2,2,2,3,3,3,2,2,2,1,1,2,1,2,2,2,2,2,2,2,2,3,2,2,3,3,2,3,3,3,2,2,2,2,2,2,2,2,2,2,1,2,2,2,2,2,2,2,2,2,2,2,3,2,2,2,3,2,2,2,2,2,2,2,2,2,2,2,2,2,2,2,2,2,3,3,3,3,3,3,3,3,3,3,3,3,3,3,3,3,3,3,3,3,2,2,2,2,2,2,2,2,2,2,2,1,1,1,1,1,1,1,1,1,2,2,2,2,2,2,2,2,1,1,1,1,1,1,1,1,1,1,1,1,2,2,2,2,3,3,3,2,2,2,2,2,2,1,1,1,1,2,1,1,1,1,1,1,1,2,2,3,3,4,6,7,10,12,16,18,17,18,17,14,12,9,6,4,3,2,2,1,1,1,1,1,1,2,2,2,2,2,2,2,2,2,2,1,1,1,1,1,1,1,1,1,1,1,0,1,1,1,1,1,1,1,1,1,1,1,2,2,2,2,2,3,3,4,4,4,4,4,5,5,5,6,6,7,10,10,13,13,13,17,16,18,19,19,18,17,20,22,24,25,24,24,27,28,28,28,29,28,28,28,28,28,27,28,26,27,27,28,26,27,27,26,27,26,28,27,26,27,26,25,25,24,24,21,18,19,15,13,9,5,5,2,3,2,2,4,4,4,6,10,9,12,12,8,8],[4,4,3,3,4,4,4,4,4,4,5,5,6,6,7,6,6,5,5,4,4,4,4,3,3,3,4,4,3,3,3,4,4,4,4,4,4,4,4,4,4,4,4,4,4,5,4,4,4,5,4,5,5,5,4,5,4,4,4,5,5,5,7,6,6,5,5,5,4,5,5,4,4,4,4,5,4,4,4,4,4,3,3,4,4,3,3,4,4,4,4,3,3,4,3,3,3,3,3,3,3,3,3,4,3,3,3,3,3,3,3,3,3,3,3,3,3,3,2,2,2,2,2,2,2,2,2,2,3,3,3,3,3,3,3,3,2,2,2,2,2,2,2,2,2,2,2,3,3,3,2,2,2,2,2,2,2,2,2,2,2,2,2,2,2,2,3,3,3,3,2,2,2,2,1,2,1,2,2,2,2,2,2,2,3,3,2,2,3,3,3,3,3,3,2,2,2,2,2,2,2,2,2,1,1,1,2,2,2,2,2,2,2,2,2,2,2,2,2,2,2,2,2,2,2,2,2,2,2,2,2,2,2,2,2,2,2,2,3,3,3,2,3,3,3,2,3,3,3,3,3,3,3,3,2,2,2,2,2,2,2,2,2,2,2,2,2,2,1,1,1,1,1,1,2,2,2,2,2,2,2,2,2,2,2,2,2,2,1,1,1,1,1,1,1,1,1,2,2,2,2,3,3,3,3,3,2,2,2,2,2,2,1,1,2,2,1,2,1,1,1,1,1,2,2,2,3,4,6,7,10,12,16,18,17,18,18,15,13,10,7,5,3,2,2,1,1,1,1,1,2,2,2,2,2,3,2,2,2,2,2,1,1,1,1,1,1,1,1,1,1,1,1,0,1,1,1,1,1,1,1,1,1,2,2,2,2,2,3,3,3,3,4,4,3,4,5,5,5,6,6,8,9,8,11,11,12,14,14,17,17,17,18,15,18,20,23,24,25,25,26,26,27,27,27,27,27,27,27,28,27,28,26,26,27,27,26,26,26,26,26,26,27,26,26,25,25,25,23,24,22,19,18,17,13,11,8,5,4,4,2,3,3,3,6,4,6,8,11,12,13,10,12],[3,3,3,3,3,4,4,4,4,4,4,5,5,6,6,5,5,5,4,4,4,3,3,3,3,3,3,3,3,3,3,3,3,3,4,4,4,3,3,4,4,4,3,4,4,4,4,4,4,4,4,5,4,5,4,4,4,4,4,5,5,5,6,5,5,5,5,5,5,5,5,4,4,4,4,4,4,4,4,4,4,3,4,3,3,3,4,3,4,4,3,3,3,3,3,3,3,3,3,3,2,3,3,3,3,3,3,3,3,3,3,3,3,3,3,2,2,2,2,2,2,2,2,2,2,2,2,2,2,2,2,2,2,2,2,2,2,2,2,2,2,2,2,2,2,2,2,2,2,2,2,2,2,2,2,2,2,1,1,1,1,1,1,2,2,2,2,3,3,3,2,2,2,1,1,1,1,1,2,2,2,2,2,2,2,2,2,2,2,2,2,2,2,2,2,2,2,2,2,2,1,1,1,1,1,1,2,2,2,2,2,2,2,2,2,2,2,2,2,2,2,2,2,2,2,2,2,2,2,2,2,2,2,2,2,2,2,2,2,3,3,2,2,3,2,2,2,3,2,2,3,3,3,2,2,2,2,2,2,2,2,2,2,2,2,2,1,1,1,1,1,1,1,1,1,1,1,1,2,2,2,2,2,2,2,2,1,1,1,1,1,1,1,1,1,1,1,1,2,2,2,2,3,3,3,3,2,2,2,2,1,1,1,1,1,1,1,1,1,1,1,1,1,2,2,2,3,4,5,7,10,12,15,17,16,16,17,14,12,9,6,4,3,2,2,1,1,1,1,1,1,1,2,2,2,2,2,2,2,2,1,1,1,
[truncated: 132,815 more chars]
