# Supplementary material for: Selective cargo and membrane recognition by SNX17 regulates its interaction with Retriever
Source: EMBO Rep. 2024 Dec 9;26(2):470–93. doi: 10.1038/s44319-024-00340-1 (PMC11772769; doi:10.1038/s44319-024-00340-1)
Supplement: Supplementary file 8 — EV and Appendix Figures Source Data [file 44319_2024_340_MOESM8_ESM.zip › EMBOR-2024-59048V3_SourceDataForExpandedView+Appendix/Figure S10/S10B/Danio rerio/S10B Danio rerio AF-Q5RID7-F1-model_v4.pdb]

HEADER                                            01-JUN-22                     
TITLE     ALPHAFOLD MONOMER V2.0 PREDICTION FOR SORTING NEXIN-17 (Q5RID7)       
COMPND    MOL_ID: 1;                                                            
COMPND   2 MOLECULE: SORTING NEXIN-17;                                          
COMPND   3 CHAIN: A                                                             
SOURCE    MOL_ID: 1;                                                            
SOURCE   2 ORGANISM_SCIENTIFIC: DANIO RERIO;                                    
SOURCE   3 ORGANISM_TAXID: 7955                                                 
REMARK   1                                                                      
REMARK   1 REFERENCE 1                                                          
REMARK   1  AUTH   JOHN JUMPER, RICHARD EVANS, ALEXANDER PRITZEL, TIM GREEN,    
REMARK   1  AUTH 2 MICHAEL FIGURNOV, OLAF RONNEBERGER, KATHRYN TUNYASUVUNAKOOL, 
REMARK   1  AUTH 3 RUSS BATES, AUGUSTIN ZIDEK, ANNA POTAPENKO, ALEX BRIDGLAND,  
REMARK   1  AUTH 4 CLEMENS MEYER, SIMON A A KOHL, ANDREW J BALLARD,             
REMARK   1  AUTH 5 ANDREW COWIE, BERNARDINO ROMERA-PAREDES, STANISLAV NIKOLOV,  
REMARK   1  AUTH 6 RISHUB JAIN, JONAS ADLER, TREVOR BACK, STIG PETERSEN,        
REMARK   1  AUTH 7 DAVID REIMAN, ELLEN CLANCY, MICHAL ZIELINSKI,                
REMARK   1  AUTH 8 MARTIN STEINEGGER, MICHALINA PACHOLSKA, TAMAS BERGHAMMER,    
REMARK   1  AUTH 9 DAVID SILVER, ORIOL VINYALS, ANDREW W SENIOR,                
REMARK   1  AUTH10 KORAY KAVUKCUOGLU, PUSHMEET KOHLI, DEMIS HASSABIS            
REMARK   1  TITL   HIGHLY ACCURATE PROTEIN STRUCTURE PREDICTION WITH ALPHAFOLD  
REMARK   1  REF    NATURE                        V. 596   583 2021              
REMARK   1  REFN                   ISSN 0028-0836                               
REMARK   1  PMID   34265844                                                     
REMARK   1  DOI    10.1038/s41586-021-03819-2                                   
REMARK   1                                                                      
REMARK   1 DISCLAIMERS                                                          
REMARK   1 ALPHAFOLD DATA, COPYRIGHT (2021) DEEPMIND TECHNOLOGIES LIMITED. THE  
REMARK   1 INFORMATION PROVIDED IS THEORETICAL MODELLING ONLY AND CAUTION SHOULD
REMARK   1 BE EXERCISED IN ITS USE. IT IS PROVIDED "AS-IS" WITHOUT ANY WARRANTY 
REMARK   1 OF ANY KIND, WHETHER EXPRESSED OR IMPLIED. NO WARRANTY IS GIVEN THAT 
REMARK   1 USE OF THE INFORMATION SHALL NOT INFRINGE THE RIGHTS OF ANY THIRD    
REMARK   1 PARTY. THE INFORMATION IS NOT INTENDED TO BE A SUBSTITUTE FOR        
REMARK   1 PROFESSIONAL MEDICAL ADVICE, DIAGNOSIS, OR TREATMENT, AND DOES NOT   
REMARK   1 CONSTITUTE MEDICAL OR OTHER PROFESSIONAL ADVICE. IT IS AVAILABLE FOR 
REMARK   1 ACADEMIC AND COMMERCIAL PURPOSES, UNDER CC-BY 4.0 LICENCE.           
DBREF  XXXX A    1   473  UNP    Q5RID7   SNX17_DANRE      1    473             
SEQRES   1 A  473  MET HIS PHE SER ILE PRO GLU THR GLU VAL ARG SER ASP          
SEQRES   2 A  473  GLU ASN GLY SER SER TYR VAL ALA TYR ASN ILE HIS VAL          
SEQRES   3 A  473  ASN GLY VAL LEU HIS CYS ARG VAL ARG TYR SER GLN LEU          
SEQRES   4 A  473  LEU GLY LEU HIS GLU GLN ILE LYS LYS GLU TYR GLY ASN          
SEQRES   5 A  473  ASN VAL VAL PRO ALA PHE PRO PRO LYS LYS ILE PHE THR          
SEQRES   6 A  473  LEU THR PRO ALA GLU VAL ASP GLN ARG ARG GLU GLN LEU          
SEQRES   7 A  473  GLU LYS TYR MET GLN ALA VAL ARG GLN ASP PRO ILE LEU          
SEQRES   8 A  473  GLY SER SER GLU MET PHE ASN SER PHE LEU ARG LYS ALA          
SEQRES   9 A  473  GLN GLN GLU THR GLN GLN ILE PRO THR GLU GLU VAL GLN          
SEQRES  10 A  473  LEU GLU ILE TYR LEU SER ASN GLY GLN LYS VAL LYS VAL          
SEQRES  11 A  473  ASN ILE LEU THR SER ASP GLN THR GLU ASP VAL LEU GLU          
SEQRES  12 A  473  ALA VAL ALA SER LYS LEU ASP LEU PRO ASP GLU LEU VAL          
SEQRES  13 A  473  GLY TYR PHE SER LEU PHE LEU VAL GLN GLU ARG ALA ASP          
SEQRES  14 A  473  GLY SER CYS THR TYR VAL ARG LYS LEU GLN GLU PHE GLU          
SEQRES  15 A  473  LEU PRO TYR VAL SER ILE THR SER LEU HIS SER SER ASP          
SEQRES  16 A  473  TYR ARG ILE ILE LEU ARG LYS SER TYR TRP ASP THR ALA          
SEQRES  17 A  473  TYR ASP SER ASP VAL MET ASP ASP ARG VAL GLY LEU ASN          
SEQRES  18 A  473  LEU LEU TYR ALA GLN THR VAL SER ASP ILE ASP ARG GLY          
SEQRES  19 A  473  TRP ILE LEU VAL ASN LYS GLU GLN HIS ARG GLN LEU LYS          
SEQRES  20 A  473  SER LEU GLN GLU LYS GLY SER LYS LYS GLU PHE ILE ARG          
SEQRES  21 A  473  LEU ALA GLN THR LEU LYS TYR TYR GLY TYR ILE LYS PHE          
SEQRES  22 A  473  ASP PRO CYS ILE THR ASP PHE PRO GLU LYS GLY CYS HIS          
SEQRES  23 A  473  VAL ILE VAL GLY ALA GLY ASN ASN GLU LEU ASN PHE HIS          
SEQRES  24 A  473  VAL LYS LEU PRO ASN GLU GLN MET LYS GLU GLY SER PHE          
SEQRES  25 A  473  LYS VAL THR ARG MET ARG CYS TRP ARG VAL THR SER SER          
SEQRES  26 A  473  GLN VAL PRO VAL ALA ASN GLY THR ALA ASN PRO SER SER          
SEQRES  27 A  473  SER SER LYS CYS ASP VAL LYS LEU GLU LEU ALA PHE GLU          
SEQRES  28 A  473  TYR LEU MET SER LYS ASP ARG LEU GLN TRP VAL THR ILE          
SEQRES  29 A  473  THR SER GLN GLN ALA ILE MET MET SER ILE CYS LEU GLN          
SEQRES  30 A  473  SER MET VAL ASP GLU LEU MET VAL LYS LYS SER GLY GLY          
SEQRES  31 A  473  SER ILE LYS LYS GLN MET GLN LYS LYS ARG LEU ASN GLY          
SEQRES  32 A  473  SER LEU GLN ARG SER ASP SER GLN GLN ALA VAL LYS SER          
SEQRES  33 A  473  PRO PRO ILE LEU ASP SER PRO ASP PRO ASN ARG GLU GLN          
SEQRES  34 A  473  VAL VAL LYS LEU SER THR LYS LEU SER SER VAL SER LEU          
SEQRES  35 A  473  ARG GLY LEU SER SER SER ASN SER ALA GLY ASP ILE SER          
SEQRES  36 A  473  GLY ASN ASP PHE HIS GLY ASN TYR ALA PHE GLU GLY ILE          
SEQRES  37 A  473  GLY ASP ASP ASP LEU                                          
CRYST1    1.000    1.000    1.000  90.00  90.00  90.00 P 1           1          
ORIGX1      1.000000  0.000000  0.000000        0.00000                         
ORIGX2      0.000000  1.000000  0.000000        0.00000                         
ORIGX3      0.000000  0.000000  1.000000        0.00000                         
SCALE1      1.000000  0.000000  0.000000        0.00000                         
SCALE2      0.000000  1.000000  0.000000        0.00000                         
SCALE3      0.000000  0.000000  1.000000        0.00000                         
MODEL        1                                                                  
ATOM      1  N   MET A   1      -2.565   7.428  -9.344  1.00 74.55           N  
ATOM      2  CA  MET A   1      -1.686   6.235  -9.459  1.00 74.55           C  
ATOM      3  C   MET A   1      -0.376   6.709 -10.035  1.00 74.55           C  
ATOM      4  CB  MET A   1      -2.294   5.176 -10.382  1.00 74.55           C  
ATOM      5  O   MET A   1      -0.416   7.482 -10.981  1.00 74.55           O  
ATOM      6  CG  MET A   1      -1.381   3.970 -10.638  1.00 74.55           C  
ATOM      7  SD  MET A   1      -2.092   2.926 -11.909  1.00 74.55           S  
ATOM      8  CE  MET A   1      -3.409   2.122 -10.981  1.00 74.55           C  
ATOM      9  N   HIS A   2       0.752   6.295  -9.469  1.00 77.15           N  
ATOM     10  CA  HIS A   2       2.044   6.856  -9.849  1.00 77.15           C  
ATOM     11  C   HIS A   2       2.869   5.835 -10.633  1.00 77.15           C  
ATOM     12  CB  HIS A   2       2.734   7.364  -8.582  1.00 77.15           C  
ATOM     13  O   HIS A   2       3.198   4.778 -10.097  1.00 77.15           O  
ATOM     14  CG  HIS A   2       4.016   8.096  -8.865  1.00 77.15           C  
ATOM     15  CD2 HIS A   2       5.268   7.688  -8.497  1.00 77.15           C  
ATOM     16  ND1 HIS A   2       4.161   9.297  -9.531  1.00 77.15           N  
ATOM     17  CE1 HIS A   2       5.471   9.602  -9.557  1.00 77.15           C  
ATOM     18  NE2 HIS A   2       6.177   8.651  -8.925  1.00 77.15           N  
ATOM     19  N   PHE A   3       3.163   6.154 -11.893  1.00 88.80           N  
ATOM     20  CA  PHE A   3       4.150   5.449 -12.705  1.00 88.80           C  
ATOM     21  C   PHE A   3       5.473   6.201 -12.623  1.00 88.80           C  
ATOM     22  CB  PHE A   3       3.683   5.344 -14.165  1.00 88.80           C  
ATOM     23  O   PHE A   3       5.486   7.425 -12.767  1.00 88.80           O  
ATOM     24  CG  PHE A   3       2.681   4.236 -14.403  1.00 88.80           C  
ATOM     25  CD1 PHE A   3       3.120   2.988 -14.882  1.00 88.80           C  
ATOM     26  CD2 PHE A   3       1.318   4.436 -14.122  1.00 88.80           C  
ATOM     27  CE1 PHE A   3       2.203   1.941 -15.079  1.00 88.80           C  
ATOM     28  CE2 PHE A   3       0.410   3.378 -14.304  1.00 88.80           C  
ATOM     29  CZ  PHE A   3       0.848   2.134 -14.774  1.00 88.80           C  
ATOM     30  N   SER A   4       6.559   5.464 -12.424  1.00 90.24           N  
ATOM     31  CA  SER A   4       7.919   5.983 -12.512  1.00 90.24           C  
ATOM     32  C   SER A   4       8.851   4.963 -13.160  1.00 90.24           C  
ATOM     33  CB  SER A   4       8.433   6.446 -11.145  1.00 90.24           C  
ATOM     34  O   SER A   4       8.559   3.769 -13.215  1.00 90.24           O  
ATOM     35  OG  SER A   4       8.440   5.408 -10.178  1.00 90.24           O  
ATOM     36  N   ILE A   5       9.973   5.440 -13.678  1.00 93.76           N  
ATOM     37  CA  ILE A   5      11.074   4.652 -14.215  1.00 93.76           C  
ATOM     38  C   ILE A   5      12.341   5.153 -13.515  1.00 93.76           C  
ATOM     39  CB  ILE A   5      11.139   4.730 -15.757  1.00 93.76           C  
ATOM     40  O   ILE A   5      13.088   5.950 -14.093  1.00 93.76           O  
ATOM     41  CG1 ILE A   5       9.759   4.452 -16.399  1.00 93.76           C  
ATOM     42  CG2 ILE A   5      12.180   3.711 -16.256  1.00 93.76           C  
ATOM     43  CD1 ILE A   5       9.766   4.425 -17.932  1.00 93.76           C  
ATOM     44  N   PRO A   6      12.566   4.761 -12.245  1.00 89.10           N  
ATOM     45  CA  PRO A   6      13.652   5.310 -11.435  1.00 89.10           C  
ATOM     46  C   PRO A   6      15.035   4.899 -11.942  1.00 89.10           C  
ATOM     47  CB  PRO A   6      13.403   4.782 -10.018  1.00 89.10           C  
ATOM     48  O   PRO A   6      16.013   5.590 -11.674  1.00 89.10           O  
ATOM     49  CG  PRO A   6      12.644   3.477 -10.243  1.00 89.10           C  
ATOM     50  CD  PRO A   6      11.794   3.797 -11.468  1.00 89.10           C  
ATOM     51  N   GLU A   7      15.128   3.782 -12.663  1.00 90.65           N  
ATOM     52  CA  GLU A   7      16.399   3.227 -13.104  1.00 90.65           C  
ATOM     53  C   GLU A   7      16.286   2.485 -14.441  1.00 90.65           C  
ATOM     54  CB  GLU A   7      16.994   2.342 -11.992  1.00 90.65           C  
ATOM     55  O   GLU A   7      15.207   2.093 -14.902  1.00 90.65           O  
ATOM     56  CG  GLU A   7      16.152   1.093 -11.701  1.00 90.65           C  
ATOM     57  CD  GLU A   7      16.665   0.246 -10.529  1.00 90.65           C  
ATOM     58  OE1 GLU A   7      16.091  -0.858 -10.366  1.00 90.65           O  
ATOM     59  OE2 GLU A   7      17.598   0.684  -9.819  1.00 90.65           O  
ATOM     60  N   THR A   8      17.447   2.292 -15.061  1.00 94.14           N  
ATOM     61  CA  THR A   8      17.639   1.429 -16.225  1.00 94.14           C  
ATOM     62  C   THR A   8      18.731   0.422 -15.920  1.00 94.14           C  
ATOM     63  CB  THR A   8      18.041   2.208 -17.483  1.00 94.14           C  
ATOM     64  O   THR A   8      19.744   0.780 -15.322  1.00 94.14           O  
ATOM     65  CG2 THR A   8      16.946   3.162 -17.946  1.00 94.14           C  
ATOM     66  OG1 THR A   8      19.213   2.963 -17.262  1.00 94.14           O  
ATOM     67  N   GLU A   9      18.575  -0.802 -16.401  1.00 92.94           N  
ATOM     68  CA  GLU A   9      19.563  -1.867 -16.239  1.00 92.94           C  
ATOM     69  C   GLU A   9      19.972  -2.423 -17.607  1.00 92.94           C  
ATOM     70  CB  GLU A   9      19.054  -2.935 -15.250  1.00 92.94           C  
ATOM     71  O   GLU A   9      19.155  -2.538 -18.522  1.00 92.94           O  
ATOM     72  CG  GLU A   9      17.740  -3.588 -15.691  1.00 92.94           C  
ATOM     73  CD  GLU A   9      17.185  -4.625 -14.706  1.00 92.94           C  
ATOM     74  OE1 GLU A   9      16.785  -5.711 -15.174  1.00 92.94           O  
ATOM     75  OE2 GLU A   9      17.080  -4.388 -13.484  1.00 92.94           O  
ATOM     76  N   VAL A  10      21.252  -2.761 -17.769  1.00 92.76           N  
ATOM     77  CA  VAL A  10      21.720  -3.490 -18.952  1.00 92.76           C  
ATOM     78  C   VAL A  10      21.543  -4.976 -18.674  1.00 92.76           C  
ATOM     79  CB  VAL A  10      23.173  -3.146 -19.325  1.00 92.76           C  
ATOM     80  O   VAL A  10      22.123  -5.504 -17.727  1.00 92.76           O  
ATOM     81  CG1 VAL A  10      23.614  -3.911 -20.581  1.00 92.76           C  
ATOM     82  CG2 VAL A  10      23.324  -1.646 -19.616  1.00 92.76           C  
ATOM     83  N   ARG A  11      20.744  -5.650 -19.498  1.00 90.40           N  
ATOM     84  CA  ARG A  11      20.533  -7.100 -19.440  1.00 90.40           C  
ATOM     85  C   ARG A  11      21.054  -7.756 -20.709  1.00 90.40           C  
ATOM     86  CB  ARG A  11      19.047  -7.422 -19.240  1.00 90.40           C  
ATOM     87  O   ARG A  11      21.219  -7.090 -21.726  1.00 90.40           O  
ATOM     88  CG  ARG A  11      18.440  -6.849 -17.952  1.00 90.40           C  
ATOM     89  CD  ARG A  11      17.059  -7.482 -17.719  1.00 90.40           C  
ATOM     90  NE  ARG A  11      17.153  -8.828 -17.109  1.00 90.40           N  
ATOM     91  NH1 ARG A  11      16.333  -8.351 -15.003  1.00 90.40           N  
ATOM     92  NH2 ARG A  11      16.831 -10.441 -15.537  1.00 90.40           N  
ATOM     93  CZ  ARG A  11      16.774  -9.188 -15.893  1.00 90.40           C  
ATOM     94  N   SER A  12      21.266  -9.064 -20.650  1.00 88.25           N  
ATOM     95  CA  SER A  12      21.610  -9.879 -21.814  1.00 88.25           C  
ATOM     96  C   SER A  12      20.441 -10.777 -22.194  1.00 88.25           C  
ATOM     97  CB  SER A  12      22.872 -10.704 -21.565  1.00 88.25           C  
ATOM     98  O   SER A  12      19.764 -11.327 -21.324  1.00 88.25           O  
ATOM     99  OG  SER A  12      23.948  -9.849 -21.215  1.00 88.25           O  
ATOM    100  N   ASP A  13      20.209 -10.907 -23.493  1.00 83.41           N  
ATOM    101  CA  ASP A  13      19.339 -11.922 -24.074  1.00 83.41           C  
ATOM    102  C   ASP A  13      19.968 -13.317 -23.993  1.00 83.41           C  
ATOM    103  CB  ASP A  13      19.046 -11.536 -25.534  1.00 83.41           C  
ATOM    104  O   ASP A  13      21.173 -13.460 -23.783  1.00 83.41           O  
ATOM    105  CG  ASP A  13      17.918 -10.527 -25.643  1.00 83.41           C  
ATOM    106  OD1 ASP A  13      16.968 -10.645 -24.847  1.00 83.41           O  
ATOM    107  OD2 ASP A  13      17.925  -9.642 -26.524  1.00 83.41           O  
ATOM    108  N   GLU A  14      19.162 -14.358 -24.216  1.00 83.17           N  
ATOM    109  CA  GLU A  14      19.633 -15.751 -24.281  1.00 83.17           C  
ATOM    110  C   GLU A  14      20.698 -15.965 -25.372  1.00 83.17           C  
ATOM    111  CB  GLU A  14      18.448 -16.686 -24.562  1.00 83.17           C  
ATOM    112  O   GLU A  14      21.581 -16.807 -25.228  1.00 83.17           O  
ATOM    113  CG  GLU A  14      17.389 -16.684 -23.448  1.00 83.17           C  
ATOM    114  CD  GLU A  14      16.253 -17.689 -23.705  1.00 83.17           C  
ATOM    115  OE1 GLU A  14      15.501 -17.951 -22.741  1.00 83.17           O  
ATOM    116  OE2 GLU A  14      16.128 -18.170 -24.854  1.00 83.17           O  
ATOM    117  N   ASN A  15      20.658 -15.167 -26.444  1.00 86.76           N  
ATOM    118  CA  ASN A  15      21.658 -15.163 -27.518  1.00 86.76           C  
ATOM    119  C   ASN A  15      22.939 -14.368 -27.166  1.00 86.76           C  
ATOM    120  CB  ASN A  15      20.985 -14.655 -28.814  1.00 86.76           C  
ATOM    121  O   ASN A  15      23.836 -14.251 -28.001  1.00 86.76           O  
ATOM    122  CG  ASN A  15      20.617 -13.183 -28.751  1.00 86.76           C  
ATOM    123  ND2 ASN A  15      19.973 -12.636 -29.751  1.00 86.76           N  
ATOM    124  OD1 ASN A  15      20.898 -12.496 -27.790  1.00 86.76           O  
ATOM    125  N   GLY A  16      23.017 -13.788 -25.964  1.00 85.95           N  
ATOM    126  CA  GLY A  16      24.139 -12.985 -25.480  1.00 85.95           C  
ATOM    127  C   GLY A  16      24.111 -11.502 -25.868  1.00 85.95           C  
ATOM    128  O   GLY A  16      24.967 -10.755 -25.393  1.00 85.95           O  
ATOM    129  N   SER A  17      23.158 -11.034 -26.687  1.00 87.32           N  
ATOM    130  CA  SER A  17      23.075  -9.609 -27.036  1.00 87.32           C  
ATOM    131  C   SER A  17      22.604  -8.777 -25.847  1.00 87.32           C  
ATOM    132  CB  SER A  17      22.212  -9.349 -28.277  1.00 87.32           C  
ATOM    133  O   SER A  17      21.622  -9.128 -25.193  1.00 87.32           O  
ATOM    134  OG  SER A  17      20.840  -9.652 -28.126  1.00 87.32           O  
ATOM    135  N   SER A  18      23.288  -7.667 -25.565  1.00 89.73           N  
ATOM    136  CA  SER A  18      22.889  -6.767 -24.487  1.00 89.73           C  
ATOM    137  C   SER A  18      21.795  -5.797 -24.931  1.00 89.73           C  
ATOM    138  CB  SER A  18      24.091  -6.046 -23.875  1.00 89.73           C  
ATOM    139  O   SER A  18      21.768  -5.319 -26.066  1.00 89.73           O  
ATOM    140  OG  SER A  18      24.759  -5.241 -24.828  1.00 89.73           O  
ATOM    141  N   TYR A  19      20.887  -5.481 -24.015  1.00 90.88           N  
ATOM    142  CA  TYR A  19      19.846  -4.480 -24.200  1.00 90.88           C  
ATOM    143  C   TYR A  19      19.634  -3.680 -22.917  1.00 90.88           C  
ATOM    144  CB  TYR A  19      18.545  -5.141 -24.677  1.00 90.88           C  
ATOM    145  O   TYR A  19      19.946  -4.128 -21.815  1.00 90.88           O  
ATOM    146  CG  TYR A  19      17.877  -6.049 -23.662  1.00 90.88           C  
ATOM    147  CD1 TYR A  19      18.186  -7.421 -23.638  1.00 90.88           C  
ATOM    148  CD2 TYR A  19      16.937  -5.526 -22.752  1.00 90.88           C  
ATOM    149  CE1 TYR A  19      17.547  -8.273 -22.720  1.00 90.88           C  
ATOM    150  CE2 TYR A  19      16.278  -6.380 -21.847  1.00 90.88           C  
ATOM    151  OH  TYR A  19      15.944  -8.588 -20.973  1.00 90.88           O  
ATOM    152  CZ  TYR A  19      16.582  -7.756 -21.834  1.00 90.88           C  
ATOM    153  N   VAL A  20      19.077  -2.480 -23.067  1.00 94.02           N  
ATOM    154  CA  VAL A  20      18.669  -1.645 -21.933  1.00 94.02           C  
ATOM    155  C   VAL A  20      17.225  -1.974 -21.570  1.00 94.02           C  
ATOM    156  CB  VAL A  20      18.850  -0.150 -22.242  1.00 94.02           C  
ATOM    157  O   VAL A  20      16.327  -1.844 -22.410  1.00 94.02           O  
ATOM    158  CG1 VAL A  20      18.460   0.705 -21.034  1.00 94.02           C  
ATOM    159  CG2 VAL A  20      20.307   0.175 -22.603  1.00 94.02           C  
ATOM    160  N   ALA A  21      17.009  -2.396 -20.328  1.00 95.72           N  
ATOM    161  CA  ALA A  21      15.695  -2.526 -19.723  1.00 95.72           C  
ATOM    162  C   ALA A  21      15.362  -1.268 -18.910  1.00 95.72           C  
ATOM    163  CB  ALA A  21      15.638  -3.795 -18.869  1.00 95.72           C  
ATOM    164  O   ALA A  21      16.218  -0.686 -18.242  1.00 95.72           O  
ATOM    165  N   TYR A  22      14.103  -0.860 -18.984  1.00 96.59           N  
ATOM    166  CA  TYR A  22      13.519   0.239 -18.232  1.00 96.59           C  
ATOM    167  C   TYR A  22      12.673  -0.362 -17.112  1.00 96.59           C  
ATOM    168  CB  TYR A  22      12.699   1.121 -19.187  1.00 96.59           C  
ATOM    169  O   TYR A  22      11.721  -1.103 -17.384  1.00 96.59           O  
ATOM    170  CG  TYR A  22      13.533   1.778 -20.274  1.00 96.59           C  
ATOM    171  CD1 TYR A  22      14.114   3.040 -20.045  1.00 96.59           C  
ATOM    172  CD2 TYR A  22      13.779   1.103 -21.486  1.00 96.59           C  
ATOM    173  CE1 TYR A  22      14.957   3.618 -21.011  1.00 96.59           C  
ATOM    174  CE2 TYR A  22      14.621   1.676 -22.458  1.00 96.59           C  
ATOM    175  OH  TYR A  22      16.062   3.481 -23.122  1.00 96.59           O  
ATOM    176  CZ  TYR A  22      15.213   2.933 -22.216  1.00 96.59           C  
ATOM    177  N   ASN A  23      13.039  -0.068 -15.866  1.00 95.53           N  
ATOM    178  CA  ASN A  23      12.391  -0.631 -14.687  1.00 95.53           C  
ATOM    179  C   ASN A  23      11.159   0.218 -14.372  1.00 95.53           C  
ATOM    180  CB  ASN A  23      13.426  -0.711 -13.542  1.00 95.53           C  
ATOM    181  O   ASN A  23      11.275   1.288 -13.785  1.00 95.53           O  
ATOM    182  CG  ASN A  23      14.483  -1.791 -13.771  1.00 95.53           C  
ATOM    183  ND2 ASN A  23      15.339  -2.083 -12.819  1.00 95.53           N  
ATOM    184  OD1 ASN A  23      14.531  -2.420 -14.818  1.00 95.53           O  
ATOM    185  N   ILE A  24       9.978  -0.227 -14.803  1.00 94.98           N  
ATOM    186  CA  ILE A  24       8.721   0.483 -14.560  1.00 94.98           C  
ATOM    187  C   ILE A  24       8.247   0.150 -13.152  1.00 94.98           C  
ATOM    188  CB  ILE A  24       7.648   0.164 -15.621  1.00 94.98           C  
ATOM    189  O   ILE A  24       7.884  -0.987 -12.841  1.00 94.98           O  
ATOM    190  CG1 ILE A  24       8.153   0.589 -17.018  1.00 94.98           C  
ATOM    191  CG2 ILE A  24       6.326   0.883 -15.274  1.00 94.98           C  
ATOM    192  CD1 ILE A  24       7.178   0.307 -18.163  1.00 94.98           C  
ATOM    193  N   HIS A  25       8.221   1.171 -12.307  1.00 92.12           N  
ATOM    194  CA  HIS A  25       7.642   1.116 -10.983  1.00 92.12           C  
ATOM    195  C   HIS A  25       6.208   1.639 -11.032  1.00 92.12           C  
ATOM    196  CB  HIS A  25       8.511   1.879  -9.976  1.00 92.12           C  
ATOM    197  O   HIS A  25       5.917   2.692 -11.602  1.00 92.12           O  
ATOM    198  CG  HIS A  25       9.797   1.178  -9.611  1.00 92.12           C  
ATOM    199  CD2 HIS A  25      10.683   0.581 -10.469  1.00 92.12           C  
ATOM    200  ND1 HIS A  25      10.315   1.040  -8.339  1.00 92.12           N  
ATOM    201  CE1 HIS A  25      11.485   0.384  -8.440  1.00 92.12           C  
ATOM    202  NE2 HIS A  25      11.738   0.069  -9.717  1.00 92.12           N  
ATOM    203  N   VAL A  26       5.306   0.905 -10.393  1.00 89.02           N  
ATOM    204  CA  VAL A  26       3.935   1.336 -10.138  1.00 89.02           C  
ATOM    205  C   VAL A  26       3.801   1.498  -8.644  1.00 89.02           C  
ATOM    206  CB  VAL A  26       2.906   0.331 -10.673  1.00 89.02           C  
ATOM    207  O   VAL A  26       4.038   0.560  -7.884  1.00 89.02           O  
ATOM    208  CG1 VAL A  26       1.474   0.726 -10.290  1.00 89.02           C  
ATOM    209  CG2 VAL A  26       2.980   0.262 -12.200  1.00 89.02           C  
ATOM    210  N   ASN A  27       3.386   2.688  -8.208  1.00 81.13           N  
ATOM    211  CA  ASN A  27       3.147   2.953  -6.796  1.00 81.13           C  
ATOM    212  C   ASN A  27       4.393   2.595  -5.950  1.00 81.13           C  
ATOM    213  CB  ASN A  27       1.831   2.234  -6.417  1.00 81.13           C  
ATOM    214  O   ASN A  27       4.277   2.012  -4.875  1.00 81.13           O  
ATOM    215  CG  ASN A  27       0.590   2.871  -7.022  1.00 81.13           C  
ATOM    216  ND2 ASN A  27      -0.449   2.083  -7.171  1.00 81.13           N  
ATOM    217  OD1 ASN A  27       0.510   4.047  -7.367  1.00 81.13           O  
ATOM    218  N   GLY A  28       5.580   2.967  -6.454  1.00 79.67           N  
ATOM    219  CA  GLY A  28       6.877   2.842  -5.773  1.00 79.67           C  
ATOM    220  C   GLY A  28       7.522   1.459  -5.863  1.00 79.67           C  
ATOM    221  O   GLY A  28       8.715   1.327  -5.601  1.00 79.67           O  
ATOM    222  N   VAL A  29       6.774   0.442  -6.287  1.00 84.26           N  
ATOM    223  CA  VAL A  29       7.247  -0.941  -6.385  1.00 84.26           C  
ATOM    224  C   VAL A  29       7.540  -1.273  -7.838  1.00 84.26           C  
ATOM    225  CB  VAL A  29       6.215  -1.916  -5.788  1.00 84.26           C  
ATOM    226  O   VAL A  29       6.775  -0.888  -8.721  1.00 84.26           O  
ATOM    227  CG1 VAL A  29       6.726  -3.362  -5.790  1.00 84.26           C  
ATOM    228  CG2 VAL A  29       5.890  -1.546  -4.333  1.00 84.26           C  
ATOM    229  N   LEU A  30       8.623  -2.007  -8.085  1.00 91.50           N  
ATOM    230  CA  LEU A  30       8.909  -2.545  -9.407  1.00 91.50           C  
ATOM    231  C   LEU A  30       7.737  -3.414  -9.881  1.00 91.50           C  
ATOM    232  CB  LEU A  30      10.205  -3.358  -9.346  1.00 91.50           C  
ATOM    233  O   LEU A  30       7.453  -4.457  -9.295  1.00 91.50           O  
ATOM    234  CG  LEU A  30      10.535  -3.990 -10.705  1.00 91.50           C  
ATOM    235  CD1 LEU A  30      10.968  -2.959 -11.746  1.00 91.50           C  
ATOM    236  CD2 LEU A  30      11.662  -4.980 -10.523  1.00 91.50           C  
ATOM    237  N   HIS A  31       7.089  -2.990 -10.962  1.00 93.86           N  
ATOM    238  CA  HIS A  31       5.989  -3.723 -11.580  1.00 93.86           C  
ATOM    239  C   HIS A  31       6.503  -4.597 -12.717  1.00 93.86           C  
ATOM    240  CB  HIS A  31       4.926  -2.726 -12.049  1.00 93.86           C  
ATOM    241  O   HIS A  31       6.272  -5.803 -12.727  1.00 93.86           O  
ATOM    242  CG  HIS A  31       3.687  -3.400 -12.571  1.00 93.86           C  
ATOM    243  CD2 HIS A  31       3.409  -3.666 -13.878  1.00 93.86           C  
ATOM    244  ND1 HIS A  31       2.683  -3.944 -11.773  1.00 93.86           N  
ATOM    245  CE1 HIS A  31       1.827  -4.542 -12.615  1.00 93.86           C  
ATOM    246  NE2 HIS A  31       2.234  -4.382 -13.886  1.00 93.86           N  
ATOM    247  N   CYS A  32       7.249  -4.009 -13.654  1.00 95.89           N  
ATOM    248  CA  CYS A  32       7.818  -4.744 -14.776  1.00 95.89           C  
ATOM    249  C   CYS A  32       9.132  -4.143 -15.286  1.00 95.89           C  
ATOM    250  CB  CYS A  32       6.768  -4.883 -15.890  1.00 95.89           C  
ATOM    251  O   CYS A  32       9.468  -2.990 -15.019  1.00 95.89           O  
ATOM    252  SG  CYS A  32       6.273  -3.280 -16.585  1.00 95.89           S  
ATOM    253  N   ARG A  33       9.877  -4.946 -16.045  1.00 95.93           N  
ATOM    254  CA  ARG A  33      11.086  -4.564 -16.772  1.00 95.93           C  
ATOM    255  C   ARG A  33      10.818  -4.717 -18.255  1.00 95.93           C  
ATOM    256  CB  ARG A  33      12.246  -5.470 -16.362  1.00 95.93           C  
ATOM    257  O   ARG A  33      10.521  -5.817 -18.714  1.00 95.93           O  
ATOM    258  CG  ARG A  33      12.624  -5.312 -14.890  1.00 95.93           C  
ATOM    259  CD  ARG A  33      13.763  -6.286 -14.611  1.00 95.93           C  
ATOM    260  NE  ARG A  33      14.365  -6.060 -13.292  1.00 95.93           N  
ATOM    261  NH1 ARG A  33      13.043  -7.508 -12.086  1.00 95.93           N  
ATOM    262  NH2 ARG A  33      14.559  -6.223 -11.048  1.00 95.93           N  
ATOM    263  CZ  ARG A  33      13.984  -6.598 -12.152  1.00 95.93           C  
ATOM    264  N   VAL A  34      10.922  -3.628 -19.006  1.00 95.96           N  
ATOM    265  CA  VAL A  34      10.588  -3.634 -20.437  1.00 95.96           C  
ATOM    266  C   VAL A  34      11.664  -2.962 -21.272  1.00 95.96           C  
ATOM    267  CB  VAL A  34       9.205  -3.017 -20.711  1.00 95.96           C  
ATOM    268  O   VAL A  34      12.367  -2.062 -20.821  1.00 95.96           O  
ATOM    269  CG1 VAL A  34       8.085  -3.801 -20.016  1.00 95.96           C  
ATOM    270  CG2 VAL A  34       9.125  -1.553 -20.277  1.00 95.96           C  
ATOM    271  N   ARG A  35      11.792  -3.381 -22.527  1.00 94.84           N  
ATOM    272  CA  ARG A  35      12.649  -2.740 -23.529  1.00 94.84           C  
ATOM    273  C   ARG A  35      11.913  -1.581 -24.179  1.00 94.84           C  
ATOM    274  CB  ARG A  35      13.091  -3.754 -24.592  1.00 94.84           C  
ATOM    275  O   ARG A  35      10.689  -1.597 -24.307  1.00 94.84           O  
ATOM    276  CG  ARG A  35      13.695  -5.006 -23.958  1.00 94.84           C  
ATOM    277  CD  ARG A  35      14.252  -5.949 -25.021  1.00 94.84           C  
ATOM    278  NE  ARG A  35      14.236  -7.319 -24.506  1.00 94.84           N  
ATOM    279  NH1 ARG A  35      15.557  -8.316 -26.094  1.00 94.84           N  
ATOM    280  NH2 ARG A  35      14.665  -9.511 -24.433  1.00 94.84           N  
ATOM    281  CZ  ARG A  35      14.823  -8.373 -25.023  1.00 94.84           C  
ATOM    282  N   TYR A  36      12.674  -0.635 -24.725  1.00 95.67           N  
ATOM    283  CA  TYR A  36      12.117   0.434 -25.561  1.00 95.67           C  
ATOM    284  C   TYR A  36      11.222  -0.113 -26.688  1.00 95.67           C  
ATOM    285  CB  TYR A  36      13.267   1.261 -26.150  1.00 95.67           C  
ATOM    286  O   TYR A  36      10.152   0.431 -26.937  1.00 95.67           O  
ATOM    287  CG  TYR A  36      12.811   2.260 -27.194  1.00 95.67           C  
ATOM    288  CD1 TYR A  36      12.878   1.929 -28.562  1.00 95.67           C  
ATOM    289  CD2 TYR A  36      12.247   3.485 -26.793  1.00 95.67           C  
ATOM    290  CE1 TYR A  36      12.389   2.828 -29.526  1.00 95.67           C  
ATOM    291  CE2 TYR A  36      11.768   4.391 -27.757  1.00 95.67           C  
ATOM    292  OH  TYR A  36      11.351   4.900 -30.070  1.00 95.67           O  
ATOM    293  CZ  TYR A  36      11.835   4.059 -29.125  1.00 95.67           C  
ATOM    294  N   SER A  37      11.625  -1.210 -27.340  1.00 94.33           N  
ATOM    295  CA  SER A  37      10.851  -1.836 -28.420  1.00 94.33           C  
ATOM    296  C   SER A  37       9.497  -2.383 -27.962  1.00 94.33           C  
ATOM    297  CB  SER A  37      11.657  -2.969 -29.064  1.00 94.33           C  
ATOM    298  O   SER A  37       8.539  -2.310 -28.724  1.00 94.33           O  
ATOM    299  OG  SER A  37      12.152  -3.854 -28.075  1.00 94.33           O  
ATOM    300  N   GLN A  38       9.386  -2.877 -26.725  1.00 95.91           N  
ATOM    301  CA  GLN A  38       8.113  -3.344 -26.167  1.00 95.91           C  
ATOM    302  C   GLN A  38       7.156  -2.167 -25.931  1.00 95.91           C  
ATOM    303  CB  GLN A  38       8.358  -4.126 -24.865  1.00 95.91           C  
ATOM    304  O   GLN A  38       5.990  -2.239 -26.313  1.00 95.91           O  
ATOM    305  CG  GLN A  38       9.047  -5.481 -25.097  1.00 95.91           C  
ATOM    306  CD  GLN A  38       9.427  -6.144 -23.776  1.00 95.91           C  
ATOM    307  NE2 GLN A  38       8.784  -7.214 -23.367  1.00 95.91           N  
ATOM    308  OE1 GLN A  38      10.327  -5.679 -23.096  1.00 95.91           O  
ATOM    309  N   LEU A  39       7.659  -1.054 -25.381  1.00 96.57           N  
ATOM    310  CA  LEU A  39       6.871   0.173 -25.205  1.00 96.57           C  
ATOM    311  C   LEU A  39       6.495   0.825 -26.542  1.00 96.57           C  
ATOM    312  CB  LEU A  39       7.644   1.161 -24.313  1.00 96.57           C  
ATOM    313  O   LEU A  39       5.393   1.353 -26.672  1.00 96.57           O  
ATOM    314  CG  LEU A  39       7.730   0.727 -22.839  1.00 96.57           C  
ATOM    315  CD1 LEU A  39       8.652   1.671 -22.071  1.00 96.57           C  
ATOM    316  CD2 LEU A  39       6.358   0.753 -22.163  1.00 96.57           C  
ATOM    317  N   LEU A  40       7.374   0.753 -27.545  1.00 96.33           N  
ATOM    318  CA  LEU A  40       7.073   1.210 -28.902  1.00 96.33           C  
ATOM    319  C   LEU A  40       5.960   0.364 -29.531  1.00 96.33           C  
ATOM    320  CB  LEU A  40       8.358   1.187 -29.748  1.00 96.33           C  
ATOM    321  O   LEU A  40       5.018   0.922 -30.085  1.00 96.33           O  
ATOM    322  CG  LEU A  40       8.148   1.606 -31.218  1.00 96.33           C  
ATOM    323  CD1 LEU A  40       7.648   3.045 -31.368  1.00 96.33           C  
ATOM    324  CD2 LEU A  40       9.475   1.492 -31.970  1.00 96.33           C  
ATOM    325  N   GLY A  41       6.027  -0.963 -29.393  1.00 96.14           N  
ATOM    326  CA  GLY A  41       4.976  -1.861 -29.870  1.00 96.14           C  
ATOM    327  C   GLY A  41       3.622  -1.570 -29.216  1.00 96.14           C  
ATOM    328  O   GLY A  41       2.610  -1.505 -29.909  1.00 96.14           O  
ATOM    329  N   LEU A  42       3.602  -1.314 -27.902  1.00 95.36           N  
ATOM    330  CA  LEU A  42       2.403  -0.843 -27.200  1.00 95.36           C  
ATOM    331  C   LEU A  42       1.896   0.486 -27.782  1.00 95.36           C  
ATOM    332  CB  LEU A  42       2.728  -0.715 -25.702  1.00 95.36           C  
ATOM    333  O   LEU A  42       0.713   0.607 -28.091  1.00 95.36           O  
ATOM    334  CG  LEU A  42       1.608  -0.072 -24.863  1.00 95.36           C  
ATOM    335  CD1 LEU A  42       0.363  -0.957 -24.804  1.00 95.36           C  
ATOM    336  CD2 LEU A  42       2.142   0.186 -23.458  1.00 95.36           C  
ATOM    337  N   HIS A  43       2.777   1.474 -27.959  1.00 95.58           N  
ATOM    338  CA  HIS A  43       2.418   2.774 -28.530  1.00 95.58           C  
ATOM    339  C   HIS A  43       1.776   2.647 -29.914  1.00 95.58           C  
ATOM    340  CB  HIS A  43       3.664   3.670 -28.597  1.00 95.58           C  
ATOM    341  O   HIS A  43       0.744   3.262 -30.175  1.00 95.58           O  
ATOM    342  CG  HIS A  43       3.411   4.957 -29.337  1.00 95.58           C  
ATOM    343  CD2 HIS A  43       3.832   5.281 -30.600  1.00 95.58           C  
ATOM    344  ND1 HIS A  43       2.633   5.995 -28.892  1.00 95.58           N  
ATOM    345  CE1 HIS A  43       2.599   6.935 -29.852  1.00 95.58           C  
ATOM    346  NE2 HIS A  43       3.314   6.545 -30.926  1.00 95.58           N  
ATOM    347  N   GLU A  44       2.355   1.835 -30.797  1.00 95.34           N  
ATOM    348  CA  GLU A  44       1.831   1.605 -32.143  1.00 95.34           C  
ATOM    349  C   GLU A  44       0.446   0.949 -32.122  1.00 95.34           C  
ATOM    350  CB  GLU A  44       2.823   0.742 -32.934  1.00 95.34           C  
ATOM    351  O   GLU A  44      -0.419   1.328 -32.914  1.00 95.34           O  
ATOM    352  CG  GLU A  44       4.090   1.532 -33.303  1.00 95.34           C  
ATOM    353  CD  GLU A  44       5.164   0.679 -33.996  1.00 95.34           C  
ATOM    354  OE1 GLU A  44       6.123   1.299 -34.513  1.00 95.34           O  
ATOM    355  OE2 GLU A  44       5.028  -0.565 -34.023  1.00 95.34           O  
ATOM    356  N   GLN A  45       0.203   0.019 -31.193  1.00 94.55           N  
ATOM    357  CA  GLN A  45      -1.110  -0.605 -31.020  1.00 94.55           C  
ATOM    358  C   GLN A  45      -2.154   0.398 -30.508  1.00 94.55           C  
ATOM    359  CB  GLN A  45      -1.004  -1.818 -30.091  1.00 94.55           C  
ATOM    360  O   GLN A  45      -3.216   0.522 -31.119  1.00 94.55           O  
ATOM    361  CG  GLN A  45      -0.216  -2.990 -30.683  1.00 94.55           C  
ATOM    362  CD  GLN A  45      -0.025  -4.115 -29.669  1.00 94.55           C  
ATOM    363  NE2 GLN A  45       1.051  -4.863 -29.764  1.00 94.55           N  
ATOM    364  OE1 GLN A  45      -0.837  -4.375 -28.799  1.00 94.55           O  
ATOM    365  N   ILE A  46      -1.827   1.186 -29.475  1.00 93.41           N  
ATOM    366  CA  ILE A  46      -2.724   2.224 -28.937  1.00 93.41           C  
ATOM    367  C   ILE A  46      -3.035   3.262 -30.026  1.00 93.41           C  
ATOM    368  CB  ILE A  46      -2.096   2.885 -27.684  1.00 93.41           C  
ATOM    369  O   ILE A  46      -4.185   3.646 -30.231  1.00 93.41           O  
ATOM    370  CG1 ILE A  46      -1.963   1.875 -26.519  1.00 93.41           C  
ATOM    371  CG2 ILE A  46      -2.945   4.063 -27.180  1.00 93.41           C  
ATOM    372  CD1 ILE A  46      -1.244   2.440 -25.285  1.00 93.41           C  
ATOM    373  N   LYS A  47      -2.017   3.692 -30.777  1.00 93.72           N  
ATOM    374  CA  LYS A  47      -2.157   4.642 -31.888  1.00 93.72           C  
ATOM    375  C   LYS A  47      -3.044   4.101 -33.005  1.00 93.72           C  
ATOM    376  CB  LYS A  47      -0.747   4.978 -32.378  1.00 93.72           C  
ATOM    377  O   LYS A  47      -3.812   4.866 -33.587  1.00 93.72           O  
ATOM    378  CG  LYS A  47      -0.717   6.057 -33.461  1.00 93.72           C  
ATOM    379  CD  LYS A  47       0.742   6.263 -33.877  1.00 93.72           C  
ATOM    380  CE  LYS A  47       0.852   7.345 -34.944  1.00 93.72           C  
ATOM    381  NZ  LYS A  47       2.255   7.539 -35.359  1.00 93.72           N  
ATOM    382  N   LYS A  48      -2.955   2.802 -33.298  1.00 94.22           N  
ATOM    383  CA  LYS A  48      -3.808   2.127 -34.282  1.00 94.22           C  
ATOM    384  C   LYS A  48      -5.270   2.058 -33.830  1.00 94.22           C  
ATOM    385  CB  LYS A  48      -3.219   0.736 -34.560  1.00 94.22           C  
ATOM    386  O   LYS A  48      -6.146   2.193 -34.677  1.00 94.22           O  
ATOM    387  CG  LYS A  48      -3.992  -0.035 -35.637  1.00 94.22           C  
ATOM    388  CD  LYS A  48      -3.374  -1.421 -35.834  1.00 94.22           C  
ATOM    389  CE  LYS A  48      -4.202  -2.213 -36.849  1.00 94.22           C  
ATOM    390  NZ  LYS A  48      -3.694  -3.600 -36.984  1.00 94.22           N  
ATOM    391  N   GLU A  49      -5.527   1.851 -32.539  1.00 92.91           N  
ATOM    392  CA  GLU A  49      -6.886   1.708 -31.996  1.00 92.91           C  
ATOM    393  C   GLU A  49      -7.584   3.054 -31.743  1.00 92.91           C  
ATOM    394  CB  GLU A  49      -6.825   0.833 -30.734  1.00 92.91           C  
ATOM    395  O   GLU A  49      -8.721   3.243 -32.169  1.00 92.91           O  
ATOM    396  CG  GLU A  49      -8.229   0.516 -30.189  1.00 92.91           C  
ATOM    397  CD  GLU A  49      -8.242  -0.543 -29.075  1.00 92.91           C  
ATOM    398  OE1 GLU A  49      -9.344  -0.809 -28.546  1.00 92.91           O  
ATOM    399  OE2 GLU A  49      -7.171  -1.112 -28.784  1.00 92.91           O  
ATOM    400  N   TYR A  50      -6.903   4.012 -31.106  1.00 92.03           N  
ATOM    401  CA  TYR A  50      -7.505   5.279 -30.656  1.00 92.03           C  
ATOM    402  C   TYR A  50      -7.168   6.487 -31.544  1.00 92.03           C  
ATOM    403  CB  TYR A  50      -7.104   5.527 -29.196  1.00 92.03           C  
ATOM    404  O   TYR A  50      -7.796   7.542 -31.439  1.00 92.03           O  
ATOM    405  CG  TYR A  50      -7.548   4.421 -28.257  1.00 92.03           C  
ATOM    406  CD1 TYR A  50      -8.898   4.334 -27.865  1.00 92.03           C  
ATOM    407  CD2 TYR A  50      -6.626   3.455 -27.814  1.00 92.03           C  
ATOM    408  CE1 TYR A  50      -9.325   3.276 -27.040  1.00 92.03           C  
ATOM    409  CE2 TYR A  50      -7.042   2.413 -26.964  1.00 92.03           C  
ATOM    410  OH  TYR A  50      -8.806   1.281 -25.814  1.00 92.03           O  
ATOM    411  CZ  TYR A  50      -8.395   2.317 -26.586  1.00 92.03           C  
ATOM    412  N   GLY A  51      -6.196   6.345 -32.449  1.00 89.48           N  
ATOM    413  CA  GLY A  51      -5.785   7.391 -33.381  1.00 89.48           C  
ATOM    414  C   GLY A  51      -4.813   8.426 -32.799  1.00 89.48           C  
ATOM    415  O   GLY A  51      -4.674   8.614 -31.593  1.00 89.48           O  
ATOM    416  N   ASN A  52      -4.132   9.150 -33.693  1.00 86.05           N  
ATOM    417  CA  ASN A  52      -3.004  10.033 -33.351  1.00 86.05           C  
ATOM    418  C   ASN A  52      -3.347  11.201 -32.416  1.00 86.05           C  
ATOM    419  CB  ASN A  52      -2.421  10.630 -34.645  1.00 86.05           C  
ATOM    420  O   ASN A  52      -2.450  11.726 -31.770  1.00 86.05           O  
ATOM    421  CG  ASN A  52      -1.822   9.612 -35.585  1.00 86.05           C  
ATOM    422  ND2 ASN A  52      -1.479  10.006 -36.787  1.00 86.05           N  
ATOM    423  OD1 ASN A  52      -1.653   8.451 -35.280  1.00 86.05           O  
ATOM    424  N   ASN A  53      -4.606  11.640 -32.386  1.00 83.07           N  
ATOM    425  CA  ASN A  53      -5.007  12.827 -31.627  1.00 83.07           C  
ATOM    426  C   ASN A  53      -5.209  12.540 -30.133  1.00 83.07           C  
ATOM    427  CB  ASN A  53      -6.280  13.416 -32.253  1.00 83.07           C  
ATOM    428  O   ASN A  53      -5.314  13.482 -29.355  1.00 83.07           O  
ATOM    429  CG  ASN A  53      -6.089  13.937 -33.665  1.00 83.07           C  
ATOM    430  ND2 ASN A  53      -7.166  14.098 -34.396  1.00 83.07           N  
ATOM    431  OD1 ASN A  53      -5.000  14.194 -34.150  1.00 83.07           O  
ATOM    432  N   VAL A  54      -5.295  11.262 -29.753  1.00 84.29           N  
ATOM    433  CA  VAL A  54      -5.490  10.825 -28.363  1.00 84.29           C  
ATOM    434  C   VAL A  54      -4.161  10.402 -27.738  1.00 84.29           C  
ATOM    435  CB  VAL A  54      -6.522   9.677 -28.307  1.00 84.29           C  
ATOM    436  O   VAL A  54      -3.928  10.613 -26.554  1.00 84.29           O  
ATOM    437  CG1 VAL A  54      -6.866   9.282 -26.868  1.00 84.29           C  
ATOM    438  CG2 VAL A  54      -7.837  10.063 -29.001  1.00 84.29           C  
ATOM    439  N   VAL A  55      -3.261   9.810 -28.530  1.00 87.32           N  
ATOM    440  CA  VAL A  55      -2.039   9.201 -27.995  1.00 87.32           C  
ATOM    441  C   VAL A  55      -0.966  10.251 -27.682  1.00 87.32           C  
ATOM    442  CB  VAL A  55      -1.501   8.093 -28.910  1.00 87.32           C  
ATOM    443  O   VAL A  55      -0.619  11.042 -28.562  1.00 87.32           O  
ATOM    444  CG1 VAL A  55      -0.364   7.315 -28.238  1.00 87.32           C  
ATOM    445  CG2 VAL A  55      -2.613   7.082 -29.195  1.00 87.32           C  
ATOM    446  N   PRO A  56      -0.374  10.232 -26.471  1.00 91.37           N  
ATOM    447  CA  PRO A  56       0.743  11.102 -26.121  1.00 91.37           C  
ATOM    448  C   PRO A  56       1.954  10.922 -27.046  1.00 91.37           C  
ATOM    449  CB  PRO A  56       1.099  10.764 -24.668  1.00 91.37           C  
ATOM    450  O   PRO A  56       2.158   9.867 -27.654  1.00 91.37           O  
ATOM    451  CG  PRO A  56      -0.190  10.172 -24.107  1.00 91.37           C  
ATOM    452  CD  PRO A  56      -0.792   9.460 -25.308  1.00 91.37           C  
ATOM    453  N   ALA A  57       2.807  11.946 -27.115  1.00 92.30           N  
ATOM    454  CA  ALA A  57       4.053  11.873 -27.872  1.00 92.30           C  
ATOM    455  C   ALA A  57       4.963  10.753 -27.334  1.00 92.30           C  
ATOM    456  CB  ALA A  57       4.747  13.240 -27.833  1.00 92.30           C  
ATOM    457  O   ALA A  57       5.226  10.681 -26.133  1.00 92.30           O  
ATOM    458  N   PHE A  58       5.467   9.901 -28.230  1.00 95.34           N  
ATOM    459  CA  PHE A  58       6.360   8.797 -27.879  1.00 95.34           C  
ATOM    460  C   PHE A  58       7.828   9.142 -28.178  1.00 95.34           C  
ATOM    461  CB  PHE A  58       5.910   7.523 -28.598  1.00 95.34           C  
ATOM    462  O   PHE A  58       8.100   9.804 -29.187  1.00 95.34           O  
ATOM    463  CG  PHE A  58       6.595   6.271 -28.091  1.00 95.34           C  
ATOM    464  CD1 PHE A  58       7.690   5.719 -28.779  1.00 95.34           C  
ATOM    465  CD2 PHE A  58       6.161   5.680 -26.892  1.00 95.34           C  
ATOM    466  CE1 PHE A  58       8.350   4.595 -28.255  1.00 95.34           C  
ATOM    467  CE2 PHE A  58       6.820   4.556 -26.370  1.00 95.34           C  
ATOM    468  CZ  PHE A  58       7.927   4.020 -27.046  1.00 95.34           C  
ATOM    469  N   PRO A  59       8.799   8.693 -27.358  1.00 93.84           N  
ATOM    470  CA  PRO A  59      10.211   8.991 -27.586  1.00 93.84           C  
ATOM    471  C   PRO A  59      10.693   8.409 -28.925  1.00 93.84           C  
ATOM    472  CB  PRO A  59      10.969   8.389 -26.398  1.00 93.84           C  
ATOM    473  O   PRO A  59      10.461   7.226 -29.191  1.00 93.84           O  
ATOM    474  CG  PRO A  59       9.892   8.266 -25.328  1.00 93.84           C  
ATOM    475  CD  PRO A  59       8.638   7.952 -26.115  1.00 93.84           C  
ATOM    476  N   PRO A  60      11.389   9.180 -29.777  1.00 92.35           N  
ATOM    477  CA  PRO A  60      11.759   8.725 -31.112  1.00 92.35           C  
ATOM    478  C   PRO A  60      12.819   7.615 -31.086  1.00 92.35           C  
ATOM    479  CB  PRO A  60      12.237   9.975 -31.856  1.00 92.35           C  
ATOM    480  O   PRO A  60      13.721   7.575 -30.233  1.00 92.35           O  
ATOM    481  CG  PRO A  60      12.757  10.870 -30.730  1.00 92.35           C  
ATOM    482  CD  PRO A  60      11.809  10.558 -29.573  1.00 92.35           C  
ATOM    483  N   LYS A  61      12.742   6.723 -32.080  1.00 90.28           N  
ATOM    484  CA  LYS A  61      13.757   5.692 -32.313  1.00 90.28           C  
ATOM    485  C   LYS A  61      15.050   6.378 -32.760  1.00 90.28           C  
ATOM    486  CB  LYS A  61      13.227   4.651 -33.319  1.00 90.28           C  
ATOM    487  O   LYS A  61      15.032   7.246 -33.627  1.00 90.28           O  
ATOM    488  CG  LYS A  61      14.105   3.388 -33.415  1.00 90.28           C  
ATOM    489  CD  LYS A  61      13.468   2.331 -34.338  1.00 90.28           C  
ATOM    490  CE  LYS A  61      14.324   1.053 -34.429  1.00 90.28           C  
ATOM    491  NZ  LYS A  61      13.718   0.026 -35.325  1.00 90.28           N  
ATOM    492  N   LYS A  62      16.177   5.986 -32.162  1.00 87.15           N  
ATOM    493  CA  LYS A  62      17.521   6.412 -32.588  1.00 87.15           C  
ATOM    494  C   LYS A  62      18.194   5.238 -33.293  1.00 87.15           C  
ATOM    495  CB  LYS A  62      18.356   6.966 -31.416  1.00 87.15           C  
ATOM    496  O   LYS A  62      17.999   4.099 -32.879  1.00 87.15           O  
ATOM    497  CG  LYS A  62      17.871   8.355 -30.949  1.00 87.15           C  
ATOM    498  CD  LYS A  62      18.758   8.946 -29.837  1.00 87.15           C  
ATOM    499  CE  LYS A  62      18.464  10.430 -29.582  1.00 87.15           C  
ATOM    500  NZ  LYS A  62      19.374  10.996 -28.553  1.00 87.15           N  
ATOM    501  N   ILE A  63      18.924   5.531 -34.368  1.00 81.42           N  
ATOM    502  CA  ILE A  63      19.538   4.524 -35.251  1.00 81.42           C  
ATOM    503  C   ILE A  63      20.870   4.018 -34.671  1.00 81.42           C  
ATOM    504  CB  ILE A  63      19.691   5.105 -36.682  1.00 81.42           C  
ATOM    505  O   ILE A  63      21.254   2.880 -34.909  1.00 81.42           O  
ATOM    506  CG1 ILE A  63      18.325   5.591 -37.234  1.00 81.42           C  
ATOM    507  CG2 ILE A  63      20.302   4.065 -37.641  1.00 81.42           C  
ATOM    508  CD1 ILE A  63      18.414   6.367 -38.554  1.00 81.42           C  
ATOM    509  N   PHE A  64      21.547   4.841 -33.867  1.00 84.81           N  
ATOM    510  CA  PHE A  64      22.817   4.505 -33.226  1.00 84.81           C  
ATOM    511  C   PHE A  64      22.630   4.048 -31.777  1.00 84.81           C  
ATOM    512  CB  PHE A  64      23.765   5.707 -33.322  1.00 84.81           C  
ATOM    513  O   PHE A  64      21.627   4.372 -31.130  1.00 84.81           O  
ATOM    514  CG  PHE A  64      24.022   6.151 -34.750  1.00 84.81           C  
ATOM    515  CD1 PHE A  64      24.778   5.332 -35.610  1.00 84.81           C  
ATOM    516  CD2 PHE A  64      23.479   7.357 -35.231  1.00 84.81           C  
ATOM    517  CE1 PHE A  64      24.990   5.717 -36.945  1.00 84.81           C  
ATOM    518  CE2 PHE A  64      23.690   7.741 -36.568  1.00 84.81           C  
ATOM    519  CZ  PHE A  64      24.446   6.920 -37.424  1.00 84.81           C  
ATOM    520  N   THR A  65      23.629   3.325 -31.264  1.00 84.03           N  
ATOM    521  CA  THR A  65      23.745   2.984 -29.843  1.00 84.03           C  
ATOM    522  C   THR A  65      23.680   4.252 -29.002  1.00 84.03           C  
ATOM    523  CB  THR A  65      25.066   2.258 -29.553  1.00 84.03           C  
ATOM    524  O   THR A  65      24.377   5.224 -29.285  1.00 84.03           O  
ATOM    525  CG2 THR A  65      25.117   1.677 -28.141  1.00 84.03           C  
ATOM    526  OG1 THR A  65      25.206   1.181 -30.449  1.00 84.03           O  
ATOM    527  N   LEU A  66      22.838   4.241 -27.970  1.00 89.01           N  
ATOM    528  CA  LEU A  66      22.684   5.389 -27.089  1.00 89.01           C  
ATOM    529  C   LEU A  66      23.896   5.557 -26.176  1.00 89.01           C  
ATOM    530  CB  LEU A  66      21.428   5.232 -26.229  1.00 89.01           C  
ATOM    531  O   LEU A  66      24.356   4.598 -25.556  1.00 89.01           O  
ATOM    532  CG  LEU A  66      20.084   5.192 -26.963  1.00 89.01           C  
ATOM    533  CD1 LEU A  66      18.983   5.308 -25.904  1.00 89.01           C  
ATOM    534  CD2 LEU A  66      19.923   6.311 -27.984  1.00 89.01           C  
ATOM    535  N   THR A  67      24.345   6.796 -26.021  1.00 91.96           N  
ATOM    536  CA  THR A  67      25.201   7.188 -24.898  1.00 91.96           C  
ATOM    537  C   THR A  67      24.427   7.088 -23.572  1.00 91.96           C  
ATOM    538  CB  THR A  67      25.736   8.615 -25.075  1.00 91.96           C  
ATOM    539  O   THR A  67      23.195   7.171 -23.577  1.00 91.96           O  
ATOM    540  CG2 THR A  67      26.520   8.810 -26.371  1.00 91.96           C  
ATOM    541  OG1 THR A  67      24.673   9.527 -25.088  1.00 91.96           O  
ATOM    542  N   PRO A  68      25.103   6.969 -22.413  1.00 91.53           N  
ATOM    543  CA  PRO A  68      24.430   6.938 -21.110  1.00 91.53           C  
ATOM    544  C   PRO A  68      23.482   8.126 -20.870  1.00 91.53           C  
ATOM    545  CB  PRO A  68      25.561   6.899 -20.078  1.00 91.53           C  
ATOM    546  O   PRO A  68      22.379   7.940 -20.367  1.00 91.53           O  
ATOM    547  CG  PRO A  68      26.692   6.196 -20.829  1.00 91.53           C  
ATOM    548  CD  PRO A  68      26.530   6.716 -22.255  1.00 91.53           C  
ATOM    549  N   ALA A  69      23.864   9.330 -21.310  1.00 93.50           N  
ATOM    550  CA  ALA A  69      23.018  10.520 -21.213  1.00 93.50           C  
ATOM    551  C   ALA A  69      21.747  10.415 -22.076  1.00 93.50           C  
ATOM    552  CB  ALA A  69      23.861  11.733 -21.621  1.00 93.50           C  
ATOM    553  O   ALA A  69      20.675  10.857 -21.675  1.00 93.50           O  
ATOM    554  N   GLU A  70      21.834   9.799 -23.257  1.00 94.29           N  
ATOM    555  CA  GLU A  70      20.663   9.576 -24.108  1.00 94.29           C  
ATOM    556  C   GLU A  70      19.763   8.448 -23.593  1.00 94.29           C  
ATOM    557  CB  GLU A  70      21.106   9.235 -25.528  1.00 94.29           C  
ATOM    558  O   GLU A  70      18.556   8.480 -23.841  1.00 94.29           O  
ATOM    559  CG  GLU A  70      21.805  10.390 -26.249  1.00 94.29           C  
ATOM    560  CD  GLU A  70      22.410   9.878 -27.554  1.00 94.29           C  
ATOM    561  OE1 GLU A  70      21.975  10.381 -28.615  1.00 94.29           O  
ATOM    562  OE2 GLU A  70      23.214   8.925 -27.478  1.00 94.29           O  
ATOM    563  N   VAL A  71      20.326   7.454 -22.892  1.00 94.00           N  
ATOM    564  CA  VAL A  71      19.544   6.431 -22.179  1.00 94.00           C  
ATOM    565  C   VAL A  71      18.717   7.083 -21.081  1.00 94.00           C  
ATOM    566  CB  VAL A  71      20.434   5.313 -21.597  1.00 94.00           C  
ATOM    567  O   VAL A  71      17.515   6.826 -21.015  1.00 94.00           O  
ATOM    568  CG1 VAL A  71      19.633   4.358 -20.703  1.00 94.00           C  
ATOM    569  CG2 VAL A  71      21.059   4.477 -22.718  1.00 94.00           C  
ATOM    570  N   ASP A  72      19.332   7.956 -20.284  1.00 94.26           N  
ATOM    571  CA  ASP A  72      18.650   8.678 -19.212  1.00 94.26           C  
ATOM    572  C   ASP A  72      17.595   9.655 -19.757  1.00 94.26           C  
ATOM    573  CB  ASP A  72      19.695   9.379 -18.341  1.00 94.26           C  
ATOM    574  O   ASP A  72      16.440   9.623 -19.338  1.00 94.26           O  
ATOM    575  CG  ASP A  72      19.048   9.983 -17.096  1.00 94.26           C  
ATOM    576  OD1 ASP A  72      18.300   9.245 -16.406  1.00 94.26           O  
ATOM    577  OD2 ASP A  72      19.294  11.178 -16.854  1.00 94.26           O  
ATOM    578  N   GLN A  73      17.913  10.411 -20.812  1.00 94.79           N  
ATOM    579  CA  GLN A  73      16.920  11.248 -21.492  1.00 94.79           C  
ATOM    580  C   GLN A  73      15.729  10.420 -22.004  1.00 94.79           C  
ATOM    581  CB  GLN A  73      17.596  11.987 -22.656  1.00 94.79           C  
ATOM    582  O   GLN A  73      14.572  10.814 -21.852  1.00 94.79           O  
ATOM    583  CG  GLN A  73      16.641  13.003 -23.301  1.00 94.79           C  
ATOM    584  CD  GLN A  73      17.232  13.704 -24.519  1.00 94.79           C  
ATOM    585  NE2 GLN A  73      16.738  14.878 -24.845  1.00 94.79           N  
ATOM    586  OE1 GLN A  73      18.094  13.213 -25.235  1.00 94.79           O  
ATOM    587  N   ARG A  74      15.987   9.255 -22.614  1.00 95.43           N  
ATOM    588  CA  ARG A  74      14.919   8.361 -23.080  1.00 95.43           C  
ATOM    589  C   ARG A  74      14.108   7.800 -21.911  1.00 95.43           C  
ATOM    590  CB  ARG A  74      15.519   7.263 -23.967  1.00 95.43           C  
ATOM    591  O   ARG A  74      12.894   7.688 -22.051  1.00 95.43           O  
ATOM    592  CG  ARG A  74      14.453   6.275 -24.467  1.00 95.43           C  
ATOM    593  CD  ARG A  74      15.052   5.288 -25.472  1.00 95.43           C  
ATOM    594  NE  ARG A  74      15.245   5.892 -26.801  1.00 95.43           N  
ATOM    595  NH1 ARG A  74      16.602   4.249 -27.657  1.00 95.43           N  
ATOM    596  NH2 ARG A  74      16.128   6.059 -28.881  1.00 95.43           N  
ATOM    597  CZ  ARG A  74      15.987   5.396 -27.770  1.00 95.43           C  
ATOM    598  N   ARG A  75      14.744   7.470 -20.783  1.00 95.61           N  
ATOM    599  CA  ARG A  75      14.082   7.014 -19.549  1.00 95.61           C  
ATOM    600  C   ARG A  75      13.064   8.052 -19.071  1.00 95.61           C  
ATOM    601  CB  ARG A  75      15.158   6.724 -18.485  1.00 95.61           C  
ATOM    602  O   ARG A  75      11.900   7.702 -18.905  1.00 95.61           O  
ATOM    603  CG  ARG A  75      14.619   6.210 -17.141  1.00 95.61           C  
ATOM    604  CD  ARG A  75      15.649   6.384 -16.010  1.00 95.61           C  
ATOM    605  NE  ARG A  75      15.981   7.796 -15.745  1.00 95.61           N  
ATOM    606  NH1 ARG A  75      14.008   8.546 -14.806  1.00 95.61           N  
ATOM    607  NH2 ARG A  75      15.737   9.943 -15.204  1.00 95.61           N  
ATOM    608  CZ  ARG A  75      15.224   8.750 -15.242  1.00 95.61           C  
ATOM    609  N   GLU A  76      13.460   9.320 -18.958  1.00 94.61           N  
ATOM    610  CA  GLU A  76      12.556  10.416 -18.567  1.00 94.61           C  
ATOM    611  C   GLU A  76      11.385  10.599 -19.540  1.00 94.61           C  
ATOM    612  CB  GLU A  76      13.317  11.746 -18.536  1.00 94.61           C  
ATOM    613  O   GLU A  76      10.248  10.836 -19.136  1.00 94.61           O  
ATOM    614  CG  GLU A  76      14.386  11.823 -17.447  1.00 94.61           C  
ATOM    615  CD  GLU A  76      15.052  13.204 -17.389  1.00 94.61           C  
ATOM    616  OE1 GLU A  76      15.777  13.428 -16.398  1.00 94.61           O  
ATOM    617  OE2 GLU A  76      14.779  14.043 -18.287  1.00 94.61           O  
ATOM    618  N   GLN A  77      11.640  10.496 -20.847  1.00 96.19           N  
ATOM    619  CA  GLN A  77      10.580  10.642 -21.846  1.00 96.19           C  
ATOM    620  C   GLN A  77       9.603   9.453 -21.831  1.00 96.19           C  
ATOM    621  CB  GLN A  77      11.186  10.819 -23.239  1.00 96.19           C  
ATOM    622  O   GLN A  77       8.404   9.651 -22.025  1.00 96.19           O  
ATOM    623  CG  GLN A  77      12.021  12.085 -23.443  1.00 96.19           C  
ATOM    624  CD  GLN A  77      12.737  12.081 -24.794  1.00 96.19           C  
ATOM    625  NE2 GLN A  77      12.907  13.234 -25.404  1.00 96.19           N  
ATOM    626  OE1 GLN A  77      13.145  11.071 -25.350  1.00 96.19           O  
ATOM    627  N   LEU A  78      10.092   8.229 -21.596  1.00 96.80           N  
ATOM    628  CA  LEU A  78       9.245   7.043 -21.434  1.00 96.80           C  
ATOM    629  C   LEU A  78       8.412   7.119 -20.150  1.00 96.80           C  
ATOM    630  CB  LEU A  78      10.102   5.763 -21.429  1.00 96.80           C  
ATOM    631  O   LEU A  78       7.246   6.737 -20.171  1.00 96.80           O  
ATOM    632  CG  LEU A  78      10.705   5.362 -22.785  1.00 96.80           C  
ATOM    633  CD1 LEU A  78      11.686   4.209 -22.571  1.00 96.80           C  
ATOM    634  CD2 LEU A  78       9.655   4.920 -23.811  1.00 96.80           C  
ATOM    635  N   GLU A  79       8.973   7.643 -19.059  1.00 94.81           N  
ATOM    636  CA  GLU A  79       8.237   7.885 -17.814  1.00 94.81           C  
ATOM    637  C   GLU A  79       7.061   8.841 -18.052  1.00 94.81           C  
ATOM    638  CB  GLU A  79       9.214   8.408 -16.752  1.00 94.81           C  
ATOM    639  O   GLU A  79       5.912   8.475 -17.795  1.00 94.81           O  
ATOM    640  CG  GLU A  79       8.531   8.696 -15.413  1.00 94.81           C  
ATOM    641  CD  GLU A  79       9.581   9.059 -14.355  1.00 94.81           C  
ATOM    642  OE1 GLU A  79       9.993  10.233 -14.297  1.00 94.81           O  
ATOM    643  OE2 GLU A  79      10.034   8.131 -13.647  1.00 94.81           O  
ATOM    644  N   LYS A  80       7.326  10.000 -18.672  1.00 93.51           N  
ATOM    645  CA  LYS A  80       6.290  10.973 -19.058  1.00 93.51           C  
ATOM    646  C   LYS A  80       5.226  10.361 -19.966  1.00 93.51           C  
ATOM    647  CB  LYS A  80       6.943  12.176 -19.753  1.00 93.51           C  
ATOM    648  O   LYS A  80       4.039  10.628 -19.795  1.00 93.51           O  
ATOM    649  CG  LYS A  80       7.687  13.054 -18.742  1.00 93.51           C  
ATOM    650  CD  LYS A  80       8.485  14.160 -19.438  1.00 93.51           C  
ATOM    651  CE  LYS A  80       9.185  14.965 -18.339  1.00 93.51           C  
ATOM    652  NZ  LYS A  80      10.188  15.914 -18.876  1.00 93.51           N  
ATOM    653  N   TYR A  81       5.632   9.520 -20.919  1.00 95.79           N  
ATOM    654  CA  TYR A  81       4.702   8.801 -21.788  1.00 95.79           C  
ATOM    655  C   TYR A  81       3.775   7.873 -20.987  1.00 95.79           C  
ATOM    656  CB  TYR A  81       5.481   8.027 -22.860  1.00 95.79           C  
ATOM    657  O   TYR A  81       2.558   7.943 -21.144  1.00 95.79           O  
ATOM    658  CG  TYR A  81       4.598   7.120 -23.691  1.00 95.79           C  
ATOM    659  CD1 TYR A  81       4.499   5.748 -23.384  1.00 95.79           C  
ATOM    660  CD2 TYR A  81       3.820   7.673 -24.723  1.00 95.79           C  
ATOM    661  CE1 TYR A  81       3.623   4.924 -24.117  1.00 95.79           C  
ATOM    662  CE2 TYR A  81       2.935   6.858 -25.451  1.00 95.79           C  
ATOM    663  OH  TYR A  81       1.978   4.707 -25.856  1.00 95.79           O  
ATOM    664  CZ  TYR A  81       2.838   5.483 -25.150  1.00 95.79           C  
ATOM    665  N   MET A  82       4.329   7.040 -20.100  1.00 94.49           N  
ATOM    666  CA  MET A  82       3.549   6.104 -19.278  1.00 94.49           C  
ATOM    667  C   MET A  82       2.558   6.828 -18.363  1.00 94.49           C  
ATOM    668  CB  MET A  82       4.500   5.245 -18.427  1.00 94.49           C  
ATOM    669  O   MET A  82       1.407   6.408 -18.233  1.00 94.49           O  
ATOM    670  CG  MET A  82       5.266   4.209 -19.258  1.00 94.49           C  
ATOM    671  SD  MET A  82       4.248   2.976 -20.118  1.00 94.49           S  
ATOM    672  CE  MET A  82       3.489   2.136 -18.702  1.00 94.49           C  
ATOM    673  N   GLN A  83       2.985   7.937 -17.760  1.00 91.90           N  
ATOM    674  CA  GLN A  83       2.126   8.774 -16.928  1.00 91.90           C  
ATOM    675  C   GLN A  83       0.996   9.409 -17.744  1.00 91.90           C  
ATOM    676  CB  GLN A  83       2.979   9.856 -16.272  1.00 91.90           C  
ATOM    677  O   GLN A  83      -0.157   9.334 -17.325  1.00 91.90           O  
ATOM    678  CG  GLN A  83       3.958   9.296 -15.224  1.00 91.90           C  
ATOM    679  CD  GLN A  83       4.946  10.365 -14.783  1.00 91.90           C  
ATOM    680  NE2 GLN A  83       5.571  10.212 -13.640  1.00 91.90           N  
ATOM    681  OE1 GLN A  83       5.148  11.343 -15.473  1.00 91.90           O  
ATOM    682  N   ALA A  84       1.295   9.956 -18.927  1.00 92.24           N  
ATOM    683  CA  ALA A  84       0.294  10.557 -19.804  1.00 92.24           C  
ATOM    684  C   ALA A  84      -0.745   9.532 -20.290  1.00 92.24           C  
ATOM    685  CB  ALA A  84       1.016  11.237 -20.973  1.00 92.24           C  
ATOM    686  O   ALA A  84      -1.942   9.802 -20.235  1.00 92.24           O  
ATOM    687  N   VAL A  85      -0.308   8.330 -20.693  1.00 93.39           N  
ATOM    688  CA  VAL A  85      -1.219   7.233 -21.070  1.00 93.39           C  
ATOM    689  C   VAL A  85      -2.119   6.851 -19.899  1.00 93.39           C  
ATOM    690  CB  VAL A  85      -0.438   6.003 -21.576  1.00 93.39           C  
ATOM    691  O   VAL A  85      -3.318   6.677 -20.086  1.00 93.39           O  
ATOM    692  CG1 VAL A  85      -1.326   4.768 -21.784  1.00 93.39           C  
ATOM    693  CG2 VAL A  85       0.217   6.298 -22.930  1.00 93.39           C  
ATOM    694  N   ARG A  86      -1.574   6.743 -18.679  1.00 89.73           N  
ATOM    695  CA  ARG A  86      -2.382   6.377 -17.509  1.00 89.73           C  
ATOM    696  C   ARG A  86      -3.370   7.469 -17.089  1.00 89.73           C  
ATOM    697  CB  ARG A  86      -1.468   5.972 -16.338  1.00 89.73           C  
ATOM    698  O   ARG A  86      -4.433   7.136 -16.568  1.00 89.73           O  
ATOM    699  CG  ARG A  86      -2.266   5.579 -15.078  1.00 89.73           C  
ATOM    700  CD  ARG A  86      -3.156   4.345 -15.322  1.00 89.73           C  
ATOM    701  NE  ARG A  86      -4.147   4.149 -14.252  1.00 89.73           N  
ATOM    702  NH1 ARG A  86      -4.961   2.126 -14.997  1.00 89.73           N  
ATOM    703  NH2 ARG A  86      -5.839   3.054 -13.186  1.00 89.73           N  
ATOM    704  CZ  ARG A  86      -4.965   3.115 -14.151  1.00 89.73           C  
ATOM    705  N   GLN A  87      -2.995   8.738 -17.225  1.00 86.29           N  
ATOM    706  CA  GLN A  87      -3.827   9.880 -16.834  1.00 86.29           C  
ATOM    707  C   GLN A  87      -4.971  10.141 -17.817  1.00 86.29           C  
ATOM    708  CB  GLN A  87      -2.950  11.130 -16.698  1.00 86.29           C  
ATOM    709  O   GLN A  87      -5.978  10.727 -17.422  1.00 86.29           O  
ATOM    710  CG  GLN A  87      -2.095  11.111 -15.421  1.00 86.29           C  
ATOM    711  CD  GLN A  87      -1.122  12.286 -15.353  1.00 86.29           C  
ATOM    712  NE2 GLN A  87      -0.322  12.378 -14.313  1.00 86.29           N  
ATOM    713  OE1 GLN A  87      -1.057  13.148 -16.211  1.00 86.29           O  
ATOM    714  N   ASP A  88      -4.845   9.695 -19.068  1.00 89.50           N  
ATOM    715  CA  ASP A  88      -5.937   9.782 -20.030  1.00 89.50           C  
ATOM    716  C   ASP A  88      -7.108   8.853 -19.622  1.00 89.50           C  
ATOM    717  CB  ASP A  88      -5.434   9.481 -21.441  1.00 89.50           C  
ATOM    718  O   ASP A  88      -6.892   7.656 -19.401  1.00 89.50           O  
ATOM    719  CG  ASP A  88      -6.572   9.699 -22.435  1.00 89.50           C  
ATOM    720  OD1 ASP A  88      -7.376   8.753 -22.605  1.00 89.50           O  
ATOM    721  OD2 ASP A  88      -6.701  10.833 -22.937  1.00 89.50           O  
ATOM    722  N   PRO A  89      -8.357   9.355 -19.526  1.00 85.29           N  
ATOM    723  CA  PRO A  89      -9.502   8.555 -19.079  1.00 85.29           C  
ATOM    724  C   PRO A  89      -9.810   7.337 -19.960  1.00 85.29           C  
ATOM    725  CB  PRO A  89     -10.692   9.523 -19.077  1.00 85.29           C  
ATOM    726  O   PRO A  89     -10.325   6.331 -19.462  1.00 85.29           O  
ATOM    727  CG  PRO A  89     -10.049  10.896 -18.902  1.00 85.29           C  
ATOM    728  CD  PRO A  89      -8.734  10.755 -19.658  1.00 85.29           C  
ATOM    729  N   ILE A  90      -9.516   7.422 -21.260  1.00 89.41           N  
ATOM    730  CA  ILE A  90      -9.784   6.366 -22.239  1.00 89.41           C  
ATOM    731  C   ILE A  90      -8.606   5.395 -22.261  1.00 89.41           C  
ATOM    732  CB  ILE A  90     -10.062   6.969 -23.639  1.00 89.41           C  
ATOM    733  O   ILE A  90      -8.789   4.194 -22.072  1.00 89.41           O  
ATOM    734  CG1 ILE A  90     -11.268   7.939 -23.589  1.00 89.41           C  
ATOM    735  CG2 ILE A  90     -10.304   5.847 -24.667  1.00 89.41           C  
ATOM    736  CD1 ILE A  90     -11.532   8.683 -24.905  1.00 89.41           C  
ATOM    737  N   LEU A  91      -7.387   5.905 -22.447  1.00 91.73           N  
ATOM    738  CA  LEU A  91      -6.206   5.052 -22.584  1.00 91.73           C  
ATOM    739  C   LEU A  91      -5.849   4.363 -21.265  1.00 91.73           C  
ATOM    740  CB  LEU A  91      -5.002   5.851 -23.099  1.00 91.73           C  
ATOM    741  O   LEU A  91      -5.536   3.172 -21.256  1.00 91.73           O  
ATOM    742  CG  LEU A  91      -5.212   6.674 -24.380  1.00 91.73           C  
ATOM    743  CD1 LEU A  91      -3.872   7.289 -24.787  1.00 91.73           C  
ATOM    744  CD2 LEU A  91      -5.748   5.809 -25.517  1.00 91.73           C  
ATOM    745  N   GLY A  92      -5.953   5.075 -20.143  1.00 86.89           N  
ATOM    746  CA  GLY A  92      -5.609   4.556 -18.823  1.00 86.89           C  
ATOM    747  C   GLY A  92      -6.525   3.429 -18.352  1.00 86.89           C  
ATOM    748  O   GLY A  92      -6.104   2.618 -17.525  1.00 86.89           O  
ATOM    749  N   SER A  93      -7.749   3.353 -18.885  1.00 85.48           N  
ATOM    750  CA  SER A  93      -8.711   2.272 -18.631  1.00 85.48           C  
ATOM    751  C   SER A  93      -8.764   1.221 -19.749  1.00 85.48           C  
ATOM    752  CB  SER A  93     -10.100   2.848 -18.330  1.00 85.48           C  
ATOM    753  O   SER A  93      -9.516   0.254 -19.634  1.00 85.48           O  
ATOM    754  OG  SER A  93     -10.652   3.544 -19.432  1.00 85.48           O  
ATOM    755  N   SER A  94      -7.957   1.373 -20.806  1.00 91.21           N  
ATOM    756  CA  SER A  94      -7.960   0.456 -21.946  1.00 91.21           C  
ATOM    757  C   SER A  94      -7.454  -0.939 -21.575  1.00 91.21           C  
ATOM    758  CB  SER A  94      -7.169   1.011 -23.137  1.00 91.21           C  
ATOM    759  O   SER A  94      -6.458  -1.107 -20.863  1.00 91.21           O  
ATOM    760  OG  SER A  94      -5.778   1.054 -22.886  1.00 91.21           O  
ATOM    761  N   GLU A  95      -8.113  -1.961 -22.121  1.00 92.05           N  
ATOM    762  CA  GLU A  95      -7.704  -3.354 -21.931  1.00 92.05           C  
ATOM    763  C   GLU A  95      -6.337  -3.630 -22.566  1.00 92.05           C  
ATOM    764  CB  GLU A  95      -8.807  -4.274 -22.478  1.00 92.05           C  
ATOM    765  O   GLU A  95      -5.540  -4.387 -22.026  1.00 92.05           O  
ATOM    766  CG  GLU A  95      -8.495  -5.777 -22.411  1.00 92.05           C  
ATOM    767  CD  GLU A  95      -8.021  -6.283 -21.037  1.00 92.05           C  
ATOM    768  OE1 GLU A  95      -7.329  -7.324 -21.028  1.00 92.05           O  
ATOM    769  OE2 GLU A  95      -8.227  -5.627 -19.991  1.00 92.05           O  
ATOM    770  N   MET A  96      -6.000  -2.944 -23.660  1.00 92.05           N  
ATOM    771  CA  MET A  96      -4.684  -3.040 -24.288  1.00 92.05           C  
ATOM    772  C   MET A  96      -3.552  -2.628 -23.338  1.00 92.05           C  
ATOM    773  CB  MET A  96      -4.700  -2.159 -25.535  1.00 92.05           C  
ATOM    774  O   MET A  96      -2.567  -3.355 -23.189  1.00 92.05           O  
ATOM    775  CG  MET A  96      -3.397  -2.264 -26.328  1.00 92.05           C  
ATOM    776  SD  MET A  96      -3.452  -1.262 -27.822  1.00 92.05           S  
ATOM    777  CE  MET A  96      -4.534  -2.301 -28.839  1.00 92.05           C  
ATOM    778  N   PHE A  97      -3.700  -1.483 -22.664  1.00 93.84           N  
ATOM    779  CA  PHE A  97      -2.708  -0.996 -21.710  1.00 93.84           C  
ATOM    780  C   PHE A  97      -2.636  -1.885 -20.463  1.00 93.84           C  
ATOM    781  CB  PHE A  97      -3.040   0.457 -21.351  1.00 93.84           C  
ATOM    782  O   PHE A  97      -1.548  -2.286 -20.049  1.00 93.84           O  
ATOM    783  CG  PHE A  97      -2.029   1.111 -20.437  1.00 93.84           C  
ATOM    784  CD1 PHE A  97      -2.388   1.513 -19.139  1.00 93.84           C  
ATOM    785  CD2 PHE A  97      -0.723   1.331 -20.901  1.00 93.84           C  
ATOM    786  CE1 PHE A  97      -1.438   2.144 -18.315  1.00 93.84           C  
ATOM    787  CE2 PHE A  97       0.230   1.954 -20.078  1.00 93.84           C  
ATOM    788  CZ  PHE A  97      -0.132   2.367 -18.783  1.00 93.84           C  
ATOM    789  N   ASN A  98      -3.788  -2.256 -19.896  1.00 93.32           N  
ATOM    790  CA  ASN A  98      -3.841  -3.107 -18.705  1.00 93.32           C  
ATOM    791  C   ASN A  98      -3.315  -4.530 -18.984  1.00 93.32           C  
ATOM    792  CB  ASN A  98      -5.278  -3.103 -18.159  1.00 93.32           C  
ATOM    793  O   ASN A  98      -2.551  -5.067 -18.183  1.00 93.32           O  
ATOM    794  CG  ASN A  98      -5.689  -1.764 -17.561  1.00 93.32           C  
ATOM    795  ND2 ASN A  98      -6.913  -1.350 -17.777  1.00 93.32           N  
ATOM    796  OD1 ASN A  98      -4.938  -1.083 -16.873  1.00 93.32           O  
ATOM    797  N   SER A  99      -3.626  -5.114 -20.146  1.00 94.35           N  
ATOM    798  CA  SER A  99      -3.103  -6.420 -20.575  1.00 94.35           C  
ATOM    799  C   SER A  99      -1.588  -6.393 -20.766  1.00 94.35           C  
ATOM    800  CB  SER A  99      -3.777  -6.868 -21.879  1.00 94.35           C  
ATOM    801  O   SER A  99      -0.900  -7.317 -20.328  1.00 94.35           O  
ATOM    802  OG  SER A  99      -3.456  -8.216 -22.182  1.00 94.35           O  
ATOM    803  N   PHE A 100      -1.042  -5.320 -21.356  1.00 95.66           N  
ATOM    804  CA  PHE A 100       0.408  -5.128 -21.449  1.00 95.66           C  
ATOM    805  C   PHE A 100       1.061  -5.125 -20.063  1.00 95.66           C  
ATOM    806  CB  PHE A 100       0.720  -3.829 -22.204  1.00 95.66           C  
ATOM    807  O   PHE A 100       2.038  -5.840 -19.847  1.00 95.66           O  
ATOM    808  CG  PHE A 100       2.195  -3.467 -22.205  1.00 95.66           C  
ATOM    809  CD1 PHE A 100       2.731  -2.655 -21.185  1.00 95.66           C  
ATOM    810  CD2 PHE A 100       3.038  -3.958 -23.218  1.00 95.66           C  
ATOM    811  CE1 PHE A 100       4.100  -2.331 -21.183  1.00 95.66           C  
ATOM    812  CE2 PHE A 100       4.405  -3.630 -23.220  1.00 95.66           C  
ATOM    813  CZ  PHE A 100       4.936  -2.817 -22.204  1.00 95.66           C  
ATOM    814  N   LEU A 101       0.503  -4.370 -19.111  1.00 95.66           N  
ATOM    815  CA  LEU A 101       1.031  -4.299 -17.749  1.00 95.66           C  
ATOM    816  C   LEU A 101       0.978  -5.650 -17.029  1.00 95.66           C  
ATOM    817  CB  LEU A 101       0.272  -3.229 -16.949  1.00 95.66           C  
ATOM    818  O   LEU A 101       1.952  -5.991 -16.358  1.00 95.66           O  
ATOM    819  CG  LEU A 101       0.545  -1.782 -17.389  1.00 95.66           C  
ATOM    820  CD1 LEU A 101      -0.354  -0.852 -16.580  1.00 95.66           C  
ATOM    821  CD2 LEU A 101       2.001  -1.362 -17.165  1.00 95.66           C  
ATOM    822  N   ARG A 102      -0.104  -6.427 -17.184  1.00 94.73           N  
ATOM    823  CA  ARG A 102      -0.227  -7.778 -16.602  1.00 94.73           C  
ATOM    824  C   ARG A 102       0.823  -8.733 -17.162  1.00 94.73           C  
ATOM    825  CB  ARG A 102      -1.645  -8.343 -16.827  1.00 94.73           C  
ATOM    826  O   ARG A 102       1.573  -9.339 -16.400  1.00 94.73           O  
ATOM    827  CG  ARG A 102      -2.664  -7.686 -15.886  1.00 94.73           C  
ATOM    828  CD  ARG A 102      -4.075  -8.284 -15.872  1.00 94.73           C  
ATOM    829  NE  ARG A 102      -4.615  -8.523 -17.216  1.00 94.73           N  
ATOM    830  NH1 ARG A 102      -6.032  -6.694 -17.507  1.00 94.73           N  
ATOM    831  NH2 ARG A 102      -5.740  -8.192 -19.111  1.00 94.73           N  
ATOM    832  CZ  ARG A 102      -5.449  -7.780 -17.921  1.00 94.73           C  
ATOM    833  N   LYS A 103       0.929  -8.818 -18.492  1.00 94.45           N  
ATOM    834  CA  LYS A 103       1.905  -9.690 -19.169  1.00 94.45           C  
ATOM    835  C   LYS A 103       3.336  -9.322 -18.791  1.00 94.45           C  
ATOM    836  CB  LYS A 103       1.714  -9.613 -20.688  1.00 94.45           C  
ATOM    837  O   LYS A 103       4.107 -10.186 -18.389  1.00 94.45           O  
ATOM    838  CG  LYS A 103       0.421 -10.312 -21.125  1.00 94.45           C  
ATOM    839  CD  LYS A 103       0.178 -10.089 -22.618  1.00 94.45           C  
ATOM    840  CE  LYS A 103      -1.115 -10.799 -23.022  1.00 94.45           C  
ATOM    841  NZ  LYS A 103      -1.519 -10.438 -24.400  1.00 94.45           N  
ATOM    842  N   ALA A 104       3.662  -8.030 -18.822  1.00 95.73           N  
ATOM    843  CA  ALA A 104       4.985  -7.548 -18.452  1.00 95.73           C  
ATOM    844  C   ALA A 104       5.318  -7.831 -16.974  1.00 95.73           C  
ATOM    845  CB  ALA A 104       5.064  -6.054 -18.787  1.00 95.73           C  
ATOM    846  O   ALA A 104       6.469  -8.146 -16.664  1.00 95.73           O  
ATOM    847  N   GLN A 105       4.337  -7.748 -16.062  1.00 95.69           N  
ATOM    848  CA  GLN A 105       4.517  -8.114 -14.650  1.00 95.69           C  
ATOM    849  C   GLN A 105       4.890  -9.593 -14.511  1.00 95.69           C  
ATOM    850  CB  GLN A 105       3.231  -7.818 -13.852  1.00 95.69           C  
ATOM    851  O   GLN A 105       5.886  -9.928 -13.867  1.00 95.69           O  
ATOM    852  CG  GLN A 105       3.472  -7.847 -12.335  1.00 95.69           C  
ATOM    853  CD  GLN A 105       2.214  -7.704 -11.478  1.00 95.69           C  
ATOM    854  NE2 GLN A 105       2.392  -7.498 -10.192  1.00 95.69           N  
ATOM    855  OE1 GLN A 105       1.076  -7.777 -11.918  1.00 95.69           O  
ATOM    856  N   GLN A 106       4.115 -10.465 -15.156  1.00 93.02           N  
ATOM    857  CA  GLN A 106       4.305 -11.910 -15.110  1.00 93.02           C  
ATOM    858  C   GLN A 106       5.656 -12.335 -15.707  1.00 93.02           C  
ATOM    859  CB  GLN A 106       3.121 -12.561 -15.836  1.00 93.02           C  
ATOM    860  O   GLN A 106       6.404 -13.080 -15.072  1.00 93.02           O  
ATOM    861  CG  GLN A 106       3.093 -14.065 -15.575  1.00 93.02           C  
ATOM    862  CD  GLN A 106       1.857 -14.767 -16.124  1.00 93.02           C  
ATOM    863  NE2 GLN A 106       1.584 -15.960 -15.651  1.00 93.02           N  
ATOM    864  OE1 GLN A 106       1.146 -14.277 -16.988  1.00 93.02           O  
ATOM    865  N   GLU A 107       6.008 -11.801 -16.882  1.00 93.14           N  
ATOM    866  CA  GLU A 107       7.292 -12.049 -17.554  1.00 93.14           C  
ATOM    867  C   GLU A 107       8.484 -11.601 -16.699  1.00 93.14           C  
ATOM    868  CB  GLU A 107       7.335 -11.290 -18.892  1.00 93.14           C  
ATOM    869  O   GLU A 107       9.478 -12.317 -16.583  1.00 93.14           O  
ATOM    870  CG  GLU A 107       6.470 -11.925 -19.993  1.00 93.14           C  
ATOM    871  CD  GLU A 107       6.416 -11.077 -21.281  1.00 93.14           C  
ATOM    872  OE1 GLU A 107       5.559 -11.386 -22.141  1.00 93.14           O  
ATOM    873  OE2 GLU A 107       7.219 -10.121 -21.424  1.00 93.14           O  
ATOM    874  N   THR A 108       8.377 -10.435 -16.054  1.00 94.00           N  
ATOM    875  CA  THR A 108       9.453  -9.877 -15.219  1.00 94.00           C  
ATOM    876  C   THR A 108       9.765 -10.754 -14.014  1.00 94.00           C  
ATOM    877  CB  THR A 108       9.079  -8.477 -14.723  1.00 94.00           C  
ATOM    878  O   THR A 108      10.931 -10.875 -13.637  1.00 94.00           O  
ATOM    879  CG2 THR A 108      10.140  -7.849 -13.817  1.00 94.00           C  
ATOM    880  OG1 THR A 108       8.952  -7.624 -15.832  1.00 94.00           O  
ATOM    881  N   GLN A 109       8.732 -11.339 -13.406  1.00 92.43           N  
ATOM    882  CA  GLN A 109       8.872 -12.225 -12.248  1.00 92.43           C  
ATOM    883  C   GLN A 109       9.100 -13.689 -12.650  1.00 92.43           C  
ATOM    884  CB  GLN A 109       7.656 -12.061 -11.322  1.00 92.43           C  
ATOM    885  O   GLN A 109       9.360 -14.515 -11.782  1.00 92.43           O  
ATOM    886  CG  GLN A 109       7.452 -10.612 -10.841  1.00 92.43           C  
ATOM    887  CD  GLN A 109       8.634 -10.020 -10.091  1.00 92.43           C  
ATOM    888  NE2 GLN A 109       8.831  -8.722 -10.163  1.00 92.43           N  
ATOM    889  OE1 GLN A 109       9.373 -10.679  -9.385  1.00 92.43           O  
ATOM    890  N   GLN A 110       9.033 -14.005 -13.951  1.00 93.29           N  
ATOM    891  CA  GLN A 110       9.217 -15.351 -14.504  1.00 93.29           C  
ATOM    892  C   GLN A 110       8.260 -16.392 -13.897  1.00 93.29           C  
ATOM    893  CB  GLN A 110      10.698 -15.768 -14.430  1.00 93.29           C  
ATOM    894  O   GLN A 110       8.621 -17.554 -13.720  1.00 93.29           O  
ATOM    895  CG  GLN A 110      11.630 -14.773 -15.135  1.00 93.29           C  
ATOM    896  CD  GLN A 110      13.098 -15.178 -15.062  1.00 93.29           C  
ATOM    897  NE2 GLN A 110      13.941 -14.578 -15.873  1.00 93.29           N  
ATOM    898  OE1 GLN A 110      13.539 -16.020 -14.300  1.00 93.29           O  
ATOM    899  N   ILE A 111       7.029 -15.976 -13.578  1.00 93.26           N  
ATOM    900  CA  ILE A 111       6.006 -16.846 -12.983  1.00 93.26           C  
ATOM    901  C   ILE A 111       5.102 -17.383 -14.106  1.00 93.26           C  
ATOM    902  CB  ILE A 111       5.225 -16.100 -11.876  1.00 93.26           C  
ATOM    903  O   ILE A 111       4.367 -16.595 -14.703  1.00 93.26           O  
ATOM    904  CG1 ILE A 111       6.187 -15.725 -10.723  1.00 93.26           C  
ATOM    905  CG2 ILE A 111       4.064 -16.965 -11.349  1.00 93.26           C  
ATOM    906  CD1 ILE A 111       5.555 -14.946  -9.565  1.00 93.26           C  
ATOM    907  N   PRO A 112       5.118 -18.690 -14.428  1.00 94.22           N  
ATOM    908  CA  PRO A 112       4.234 -19.250 -15.450  1.00 94.22           C  
ATOM    909  C   PRO A 112       2.769 -19.192 -15.004  1.00 94.22           C  
ATOM    910  CB  PRO A 112       4.708 -20.693 -15.643  1.00 94.22           C  
ATOM    911  O   PRO A 112       2.484 -19.102 -13.812  1.00 94.22           O  
ATOM    912  CG  PRO A 112       5.249 -21.063 -14.262  1.00 94.22           C  
ATOM    913  CD  PRO A 112       5.865 -19.754 -13.769  1.00 94.22           C  
ATOM    914  N   THR A 113       1.836 -19.258 -15.956  1.00 96.55           N  
ATOM    915  CA  THR A 113       0.410 -19.438 -15.647  1.00 96.55           C  
ATOM    916  C   THR A 113       0.168 -20.855 -15.137  1.00 96.55           C  
ATOM    917  CB  THR A 113      -0.487 -19.125 -16.848  1.00 96.55           C  
ATOM    918  O   THR A 113       0.316 -21.816 -15.889  1.00 96.55           O  
ATOM    919  CG2 THR A 113      -1.963 -19.416 -16.579  1.00 96.55           C  
ATOM    920  OG1 THR A 113      -0.401 -17.748 -17.130  1.00 96.55           O  
ATOM    921  N   GLU A 114      -0.218 -20.977 -13.871  1.00 97.05           N  
ATOM    922  CA  GLU A 114      -0.552 -22.246 -13.217  1.00 97.05           C  
ATOM    923  C   GLU A 114      -1.614 -22.040 -12.129  1.00 97.05           C  
ATOM    924  CB  GLU A 114       0.717 -22.924 -12.667  1.00 97.05           C  
ATOM    925  O   GLU A 114      -1.821 -20.918 -11.665  1.00 97.05           O  
ATOM    926  CG  GLU A 114       1.460 -22.117 -11.588  1.00 97.05           C  
ATOM    927  CD  GLU A 114       2.730 -22.809 -11.067  1.00 97.05           C  
ATOM    928  OE1 GLU A 114       3.305 -22.286 -10.085  1.00 97.05           O  
ATOM    929  OE2 GLU A 114       3.145 -23.837 -11.653  1.00 97.05           O  
ATOM    930  N   GLU A 115      -2.305 -23.114 -11.737  1.00 98.06           N  
ATOM    931  CA  GLU A 115      -3.290 -23.075 -10.652  1.00 98.06           C  
ATOM    932  C   GLU A 115      -2.588 -23.123  -9.291  1.00 98.06           C  
ATOM    933  CB  GLU A 115      -4.323 -24.206 -10.809  1.00 98.06           C  
ATOM    934  O   GLU A 115      -1.774 -24.005  -9.015  1.00 98.06           O  
ATOM    935  CG  GLU A 115      -5.508 -24.049  -9.834  1.00 98.06           C  
ATOM    936  CD  GLU A 115      -6.575 -25.156  -9.948  1.00 98.06           C  
ATOM    937  OE1 GLU A 115      -7.483 -25.170  -9.077  1.00 98.06           O  
ATOM    938  OE2 GLU A 115      -6.482 -25.998 -10.871  1.00 98.06           O  
ATOM    939  N   VAL A 116      -2.929 -22.176  -8.421  1.00 98.09           N  
ATOM    940  CA  VAL A 116      -2.343 -22.011  -7.089  1.00 98.09           C  
ATOM    941  C   VAL A 116      -3.425 -21.720  -6.057  1.00 98.09           C  
ATOM    942  CB  VAL A 116      -1.269 -20.903  -7.071  1.00 98.09           C  
ATOM    943  O   VAL A 116      -4.492 -21.191  -6.366  1.00 98.09           O  
ATOM    944  CG1 VAL A 116      -0.071 -21.274  -7.944  1.00 98.09           C  
ATOM    945  CG2 VAL A 116      -1.817 -19.542  -7.517  1.00 98.09           C  
ATOM    946  N   GLN A 117      -3.136 -22.027  -4.793  1.00 97.77           N  
ATOM    947  CA  GLN A 117      -3.983 -21.626  -3.675  1.00 97.77           C  
ATOM    948  C   GLN A 117      -3.438 -20.344  -3.039  1.00 97.77           C  
ATOM    949  CB  GLN A 117      -4.110 -22.788  -2.685  1.00 97.77           C  
ATOM    950  O   GLN A 117      -2.367 -20.358  -2.432  1.00 97.77           O  
ATOM    951  CG  GLN A 117      -5.054 -22.435  -1.531  1.00 97.77           C  
ATOM    952  CD  GLN A 117      -5.370 -23.661  -0.691  1.00 97.77           C  
ATOM    953  NE2 GLN A 117      -6.429 -24.369  -1.017  1.00 97.77           N  
ATOM    954  OE1 GLN A 117      -4.697 -23.996   0.276  1.00 97.77           O  
ATOM    955  N   LEU A 118      -4.190 -19.247  -3.139  1.00 98.02           N  
ATOM    956  CA  LEU A 118      -3.846 -17.962  -2.531  1.00 98.02           C  
ATOM    957  C   LEU A 118      -4.602 -17.766  -1.206  1.00 98.02           C  
ATOM    958  CB  LEU A 118      -4.087 -16.839  -3.558  1.00 98.02           C  
ATOM    959  O   LEU A 118      -5.810 -18.003  -1.118  1.00 98.02           O  
ATOM    960  CG  LEU A 118      -3.686 -15.430  -3.080  1.00 98.02           C  
ATOM    961  CD1 LEU A 118      -2.192 -15.309  -2.769  1.00 98.02           C  
ATOM    962  CD2 LEU A 118      -4.014 -14.390  -4.151  1.00 98.02           C  
ATOM    963  N   GLU A 119      -3.889 -17.329  -0.163  1.00 97.95           N  
ATOM    964  CA  GLU A 119      -4.481 -16.965   1.130  1.00 97.95           C  
ATOM    965  C   GLU A 119      -4.842 -15.473   1.158  1.00 97.95           C  
ATOM    966  CB  GLU A 119      -3.557 -17.316   2.320  1.00 97.95           C  
ATOM    967  O   GLU A 119      -3.967 -14.608   1.107  1.00 97.95           O  
ATOM    968  CG  GLU A 119      -3.220 -18.813   2.450  1.00 97.95           C  
ATOM    969  CD  GLU A 119      -2.616 -19.216   3.817  1.00 97.95           C  
ATOM    970  OE1 GLU A 119      -2.759 -20.411   4.186  1.00 97.95           O  
ATOM    971  OE2 GLU A 119      -2.116 -18.356   4.588  1.00 97.95           O  
ATOM    972  N   ILE A 120      -6.134 -15.177   1.301  1.00 98.36           N  
ATOM    973  CA  ILE A 120      -6.666 -13.826   1.494  1.00 98.36           C  
ATOM    974  C   ILE A 120      -7.125 -13.683   2.941  1.00 98.36           C  
ATOM    975  CB  ILE A 120      -7.795 -13.534   0.484  1.00 98.36           C  
ATOM    976  O   ILE A 120      -7.827 -14.539   3.476  1.00 98.36           O  
ATOM    977  CG1 ILE A 120      -7.329 -13.767  -0.973  1.00 98.36           C  
ATOM    978  CG2 ILE A 120      -8.343 -12.105   0.680  1.00 98.36           C  
ATOM    979  CD1 ILE A 120      -6.179 -12.882  -1.456  1.00 98.36           C  
ATOM    980  N   TYR A 121      -6.725 -12.605   3.599  1.00 97.66           N  
ATOM    981  CA  TYR A 121      -7.024 -12.363   5.004  1.00 97.66           C  
ATOM    982  C   TYR A 121      -8.234 -11.438   5.138  1.00 97.66           C  
ATOM    983  CB  TYR A 121      -5.776 -11.821   5.710  1.00 97.66           C  
ATOM    984  O   TYR A 121      -8.367 -10.439   4.435  1.00 97.66           O  
ATOM    985  CG  TYR A 121      -4.669 -12.841   5.895  1.00 97.66           C  
ATOM    986  CD1 TYR A 121      -4.422 -13.403   7.163  1.00 97.66           C  
ATOM    987  CD2 TYR A 121      -3.876 -13.224   4.794  1.00 97.66           C  
ATOM    988  CE1 TYR A 121      -3.380 -14.336   7.329  1.00 97.66           C  
ATOM    989  CE2 TYR A 121      -2.862 -14.186   4.946  1.00 97.66           C  
ATOM    990  OH  TYR A 121      -1.646 -15.692   6.358  1.00 97.66           O  
ATOM    991  CZ  TYR A 121      -2.612 -14.745   6.216  1.00 97.66           C  
ATOM    992  N   LEU A 122      -9.119 -11.744   6.077  1.00 97.13           N  
ATOM    993  CA  LEU A 122     -10.127 -10.803   6.547  1.00 97.13           C  
ATOM    994  C   LEU A 122      -9.503  -9.870   7.590  1.00 97.13           C  
ATOM    995  CB  LEU A 122     -11.343 -11.570   7.093  1.00 97.13           C  
ATOM    996  O   LEU A 122      -8.468 -10.174   8.186  1.00 97.13           O  
ATOM    997  CG  LEU A 122     -11.985 -12.563   6.105  1.00 97.13           C  
ATOM    998  CD1 LEU A 122     -13.276 -13.120   6.706  1.00 97.13           C  
ATOM    999  CD2 LEU A 122     -12.322 -11.920   4.759  1.00 97.13           C  
ATOM   1000  N   SER A 123     -10.149  -8.736   7.860  1.00 93.45           N  
ATOM   1001  CA  SER A 123      -9.618  -7.734   8.800  1.00 93.45           C  
ATOM   1002  C   SER A 123      -9.421  -8.267  10.232  1.00 93.45           C  
ATOM   1003  CB  SER A 123     -10.540  -6.517   8.819  1.00 93.45           C  
ATOM   1004  O   SER A 123      -8.555  -7.784  10.951  1.00 93.45           O  
ATOM   1005  OG  SER A 123     -10.486  -5.820   7.584  1.00 93.45           O  
ATOM   1006  N   ASN A 124     -10.162  -9.303  10.636  1.00 88.95           N  
ATOM   1007  CA  ASN A 124     -10.003  -9.981  11.930  1.00 88.95           C  
ATOM   1008  C   ASN A 124      -8.912 -11.077  11.943  1.00 88.95           C  
ATOM   1009  CB  ASN A 124     -11.373 -10.533  12.370  1.00 88.95           C  
ATOM   1010  O   ASN A 124      -8.795 -11.799  12.930  1.00 88.95           O  
ATOM   1011  CG  ASN A 124     -11.880 -11.659  11.480  1.00 88.95           C  
ATOM   1012  ND2 ASN A 124     -13.015 -12.235  11.792  1.00 88.95           N  
ATOM   1013  OD1 ASN A 124     -11.286 -12.021  10.478  1.00 88.95           O  
ATOM   1014  N   GLY A 125      -8.150 -11.247  10.857  1.00 92.44           N  
ATOM   1015  CA  GLY A 125      -7.090 -12.252  10.730  1.00 92.44           C  
ATOM   1016  C   GLY A 125      -7.545 -13.629  10.233  1.00 92.44           C  
ATOM   1017  O   GLY A 125      -6.699 -14.488   9.985  1.00 92.44           O  
ATOM   1018  N   GLN A 126      -8.850 -13.859  10.040  1.00 95.46           N  
ATOM   1019  CA  GLN A 126      -9.343 -15.104   9.443  1.00 95.46           C  
ATOM   1020  C   GLN A 126      -8.842 -15.251   8.000  1.00 95.46           C  
ATOM   1021  CB  GLN A 126     -10.876 -15.151   9.513  1.00 95.46           C  
ATOM   1022  O   GLN A 126      -8.874 -14.299   7.224  1.00 95.46           O  
ATOM   1023  CG  GLN A 126     -11.459 -16.448   8.920  1.00 95.46           C  
ATOM   1024  CD  GLN A 126     -12.979 -16.525   9.013  1.00 95.46           C  
ATOM   1025  NE2 GLN A 126     -13.581 -17.517   8.394  1.00 95.46           N  
ATOM   1026  OE1 GLN A 126     -13.650 -15.715   9.633  1.00 95.46           O  
ATOM   1027  N   LYS A 127      -8.421 -16.464   7.630  1.00 97.16           N  
ATOM   1028  CA  LYS A 127      -7.932 -16.789   6.286  1.00 97.16           C  
ATOM   1029  C   LYS A 127      -9.046 -17.345   5.401  1.00 97.16           C  
ATOM   1030  CB  LYS A 127      -6.774 -17.790   6.369  1.00 97.16           C  
ATOM   1031  O   LYS A 127      -9.778 -18.244   5.814  1.00 97.16           O  
ATOM   1032  CG  LYS A 127      -5.596 -17.289   7.217  1.00 97.16           C  
ATOM   1033  CD  LYS A 127      -4.487 -18.343   7.183  1.00 97.16           C  
ATOM   1034  CE  LYS A 127      -3.250 -17.884   7.953  1.00 97.16           C  
ATOM   1035  NZ  LYS A 127      -2.043 -18.540   7.398  1.00 97.16           N  
ATOM   1036  N   VAL A 128      -9.102 -16.873   4.165  1.00 98.07           N  
ATOM   1037  CA  VAL A 128      -9.929 -17.383   3.070  1.00 98.07           C  
ATOM   1038  C   VAL A 128      -8.980 -17.915   2.005  1.00 98.07           C  
ATOM   1039  CB  VAL A 128     -10.839 -16.283   2.490  1.00 98.07           C  
ATOM   1040  O   VAL A 128      -8.182 -17.165   1.451  1.00 98.07           O  
ATOM   1041  CG1 VAL A 128     -11.799 -16.870   1.449  1.00 98.07           C  
ATOM   1042  CG2 VAL A 128     -11.678 -15.614   3.584  1.00 98.07           C  
ATOM   1043  N   LYS A 129      -9.030 -19.222   1.746  1.00 98.30           N  
ATOM   1044  CA  LYS A 129      -8.199 -19.860   0.721  1.00 98.30           C  
ATOM   1045  C   LYS A 129      -8.990 -19.989  -0.572  1.00 98.30           C  
ATOM   1046  CB  LYS A 129      -7.669 -21.215   1.197  1.00 98.30           C  
ATOM   1047  O   LYS A 129     -10.058 -20.610  -0.561  1.00 98.30           O  
ATOM   1048  CG  LYS A 129      -6.897 -21.109   2.520  1.00 98.30           C  
ATOM   1049  CD  LYS A 129      -5.993 -22.328   2.686  1.00 98.30           C  
ATOM   1050  CE  LYS A 129      -5.213 -22.268   3.995  1.00 98.30           C  
ATOM   1051  NZ  LYS A 129      -4.024 -23.143   3.922  1.00 98.30           N  
ATOM   1052  N   VAL A 130      -8.461 -19.425  -1.650  1.00 98.34           N  
ATOM   1053  CA  VAL A 130      -9.061 -19.457  -2.990  1.00 98.34           C  
ATOM   1054  C   VAL A 130      -8.101 -20.114  -3.973  1.00 98.34           C  
ATOM   1055  CB  VAL A 130      -9.488 -18.053  -3.465  1.00 98.34           C  
ATOM   1056  O   VAL A 130      -6.892 -19.908  -3.879  1.00 98.34           O  
ATOM   1057  CG1 VAL A 130     -10.641 -17.537  -2.601  1.00 98.34           C  
ATOM   1058  CG2 VAL A 130      -8.365 -17.007  -3.430  1.00 98.34           C  
ATOM   1059  N   ASN A 131      -8.637 -20.924  -4.884  1.00 98.17           N  
ATOM   1060  CA  ASN A 131      -7.875 -21.460  -6.007  1.00 98.17           C  
ATOM   1061  C   ASN A 131      -7.995 -20.463  -7.159  1.00 98.17           C  
ATOM   1062  CB  ASN A 131      -8.399 -22.843  -6.410  1.00 98.17           C  
ATOM   1063  O   ASN A 131      -9.112 -20.089  -7.519  1.00 98.17           O  
ATOM   1064  CG  ASN A 131      -8.230 -23.935  -5.371  1.00 98.17           C  
ATOM   1065  ND2 ASN A 131      -8.793 -25.081  -5.660  1.00 98.17           N  
ATOM   1066  OD1 ASN A 131      -7.636 -23.806  -4.305  1.00 98.17           O  
ATOM   1067  N   ILE A 132      -6.859 -20.016  -7.678  1.00 98.32           N  
ATOM   1068  CA  ILE A 132      -6.750 -19.006  -8.734  1.00 98.32           C  
ATOM   1069  C   ILE A 132      -5.661 -19.432  -9.719  1.00 98.32           C  
ATOM   1070  CB  ILE A 132      -6.446 -17.607  -8.140  1.00 98.32           C  
ATOM   1071  O   ILE A 132      -4.843 -20.299  -9.402  1.00 98.32           O  
ATOM   1072  CG1 ILE A 132      -5.105 -17.571  -7.375  1.00 98.32           C  
ATOM   1073  CG2 ILE A 132      -7.613 -17.132  -7.253  1.00 98.32           C  
ATOM   1074  CD1 ILE A 132      -4.585 -16.150  -7.156  1.00 98.32           C  
ATOM   1075  N   LEU A 133      -5.594 -18.791 -10.878  1.00 98.39           N  
ATOM   1076  CA  LEU A 133      -4.397 -18.826 -11.711  1.00 98.39           C  
ATOM   1077  C   LEU A 133      -3.405 -17.759 -11.240  1.00 98.39           C  
ATOM   1078  CB  LEU A 133      -4.759 -18.659 -13.195  1.00 98.39           C  
ATOM   1079  O   LEU A 133      -3.783 -16.664 -10.827  1.00 98.39           O  
ATOM   1080  CG  LEU A 133      -5.738 -19.720 -13.733  1.00 98.39           C  
ATOM   1081  CD1 LEU A 133      -6.133 -19.373 -15.168  1.00 98.39           C  
ATOM   1082  CD2 LEU A 133      -5.113 -21.119 -13.730  1.00 98.39           C  
ATOM   1083  N   THR A 134      -2.109 -18.022 -11.368  1.00 97.63           N  
ATOM   1084  CA  THR A 134      -1.060 -17.010 -11.126  1.00 97.63           C  
ATOM   1085  C   THR A 134      -1.188 -15.773 -12.030  1.00 97.63           C  
ATOM   1086  CB  THR A 134       0.329 -17.616 -11.339  1.00 97.63           C  
ATOM   1087  O   THR A 134      -0.665 -14.712 -11.686  1.00 97.63           O  
ATOM   1088  CG2 THR A 134       0.660 -18.720 -10.343  1.00 97.63           C  
ATOM   1089  OG1 THR A 134       0.348 -18.190 -12.616  1.00 97.63           O  
ATOM   1090  N   SER A 135      -1.895 -15.898 -13.161  1.00 96.95           N  
ATOM   1091  CA  SER A 135      -2.214 -14.824 -14.112  1.00 96.95           C  
ATOM   1092  C   SER A 135      -3.594 -14.185 -13.925  1.00 96.95           C  
ATOM   1093  CB  SER A 135      -2.071 -15.336 -15.547  1.00 96.95           C  
ATOM   1094  O   SER A 135      -3.966 -13.341 -14.742  1.00 96.95           O  
ATOM   1095  OG  SER A 135      -2.904 -16.460 -15.782  1.00 96.95           O  
ATOM   1096  N   ASP A 136      -4.353 -14.577 -12.899  1.00 97.62           N  
ATOM   1097  CA  ASP A 136      -5.630 -13.937 -12.572  1.00 97.62           C  
ATOM   1098  C   ASP A 136      -5.393 -12.495 -12.108  1.00 97.62           C  
ATOM   1099  CB  ASP A 136      -6.390 -14.746 -11.506  1.00 97.62           C  
ATOM   1100  O   ASP A 136      -4.483 -12.211 -11.317  1.00 97.62           O  
ATOM   1101  CG  ASP A 136      -7.107 -15.992 -12.046  1.00 97.62           C  
ATOM   1102  OD1 ASP A 136      -7.187 -16.182 -13.280  1.00 97.62           O  
ATOM   1103  OD2 ASP A 136      -7.552 -16.806 -11.203  1.00 97.62           O  
ATOM   1104  N   GLN A 137      -6.211 -11.568 -12.609  1.00 96.81           N  
ATOM   1105  CA  GLN A 137      -6.132 -10.160 -12.222  1.00 96.81           C  
ATOM   1106  C   GLN A 137      -6.860  -9.899 -10.897  1.00 96.81           C  
ATOM   1107  CB  GLN A 137      -6.599  -9.247 -13.368  1.00 96.81           C  
ATOM   1108  O   GLN A 137      -7.583 -10.746 -10.375  1.00 96.81           O  
ATOM   1109  CG  GLN A 137      -8.073  -9.420 -13.746  1.00 96.81           C  
ATOM   1110  CD  GLN A 137      -8.554  -8.542 -14.888  1.00 96.81           C  
ATOM   1111  NE2 GLN A 137      -9.831  -8.619 -15.192  1.00 96.81           N  
ATOM   1112  OE1 GLN A 137      -7.804  -7.817 -15.535  1.00 96.81           O  
ATOM   1113  N   THR A 138      -6.688  -8.699 -10.337  1.00 97.09           N  
ATOM   1114  CA  THR A 138      -7.287  -8.327  -9.042  1.00 97.09           C  
ATOM   1115  C   THR A 138      -8.795  -8.585  -8.957  1.00 97.09           C  
ATOM   1116  CB  THR A 138      -6.984  -6.859  -8.711  1.00 97.09           C  
ATOM   1117  O   THR A 138      -9.250  -9.038  -7.908  1.00 97.09           O  
ATOM   1118  CG2 THR A 138      -7.557  -6.388  -7.373  1.00 97.09           C  
ATOM   1119  OG1 THR A 138      -5.592  -6.682  -8.597  1.00 97.09           O  
ATOM   1120  N   GLU A 139      -9.557  -8.327 -10.026  1.00 95.41           N  
ATOM   1121  CA  GLU A 139     -11.008  -8.571 -10.032  1.00 95.41           C  
ATOM   1122  C   GLU A 139     -11.335 -10.070  -9.988  1.00 95.41           C  
ATOM   1123  CB  GLU A 139     -11.669  -7.886 -11.241  1.00 95.41           C  
ATOM   1124  O   GLU A 139     -12.154 -10.473  -9.170  1.00 95.41           O  
ATOM   1125  CG  GLU A 139     -13.212  -7.846 -11.154  1.00 95.41           C  
ATOM   1126  CD  GLU A 139     -13.766  -6.999  -9.986  1.00 95.41           C  
ATOM   1127  OE1 GLU A 139     -14.968  -7.132  -9.650  1.00 95.41           O  
ATOM   1128  OE2 GLU A 139     -13.005  -6.154  -9.451  1.00 95.41           O  
ATOM   1129  N   ASP A 140     -10.634 -10.909 -10.759  1.00 97.26           N  
ATOM   1130  CA  ASP A 140     -10.843 -12.365 -10.761  1.00 97.26           C  
ATOM   1131  C   ASP A 140     -10.610 -12.958  -9.359  1.00 97.26           C  
ATOM   1132  CB  ASP A 140      -9.860 -13.052 -11.725  1.00 97.26           C  
ATOM   1133  O   ASP A 140     -11.388 -13.776  -8.862  1.00 97.26           O  
ATOM   1134  CG  ASP A 140      -9.827 -12.539 -13.165  1.00 97.26           C  
ATOM   1135  OD1 ASP A 140     -10.848 -12.028 -13.672  1.00 97.26           O  
ATOM   1136  OD2 ASP A 140      -8.723 -12.612 -13.750  1.00 97.26           O  
ATOM   1137  N   VAL A 141      -9.553 -12.501  -8.674  1.00 98.39           N  
ATOM   1138  CA  VAL A 141      -9.253 -12.925  -7.299  1.00 98.39           C  
ATOM   1139  C   VAL A 141     -10.312 -12.408  -6.324  1.00 98.39           C  
ATOM   1140  CB  VAL A 141      -7.841 -12.482  -6.869  1.00 98.39           C  
ATOM   1141  O   VAL A 141     -10.711 -13.134  -5.412  1.00 98.39           O  
ATOM   1142  CG1 VAL A 141      -7.495 -12.949  -5.446  1.00 98.39           C  
ATOM   1143  CG2 VAL A 141      -6.771 -13.057  -7.809  1.00 98.39           C  
ATOM   1144  N   LEU A 142     -10.789 -11.171  -6.493  1.00 98.24           N  
ATOM   1145  CA  LEU A 142     -11.850 -10.604  -5.660  1.00 98.24           C  
ATOM   1146  C   LEU A 142     -13.171 -11.375  -5.826  1.00 98.24           C  
ATOM   1147  CB  LEU A 142     -11.995  -9.107  -5.990  1.00 98.24           C  
ATOM   1148  O   LEU A 142     -13.822 -11.679  -4.825  1.00 98.24           O  
ATOM   1149  CG  LEU A 142     -13.079  -8.379  -5.177  1.00 98.24           C  
ATOM   1150  CD1 LEU A 142     -12.798  -8.394  -3.671  1.00 98.24           C  
ATOM   1151  CD2 LEU A 142     -13.183  -6.922  -5.623  1.00 98.24           C  
ATOM   1152  N   GLU A 143     -13.532 -11.751  -7.052  1.00 97.12           N  
ATOM   1153  CA  GLU A 143     -14.695 -12.590  -7.360  1.00 97.12           C  
ATOM   1154  C   GLU A 143     -14.553 -13.998  -6.768  1.00 97.12           C  
ATOM   1155  CB  GLU A 143     -14.897 -12.676  -8.881  1.00 97.12           C  
ATOM   1156  O   GLU A 143     -15.488 -14.499  -6.138  1.00 97.12           O  
ATOM   1157  CG  GLU A 143     -15.423 -11.365  -9.489  1.00 97.12           C  
ATOM   1158  CD  GLU A 143     -15.661 -11.452 -11.009  1.00 97.12           C  
ATOM   1159  OE1 GLU A 143     -16.192 -10.456 -11.558  1.00 97.12           O  
ATOM   1160  OE2 GLU A 143     -15.410 -12.527 -11.601  1.00 97.12           O  
ATOM   1161  N   ALA A 144     -13.372 -14.618  -6.871  1.00 98.20           N  
ATOM   1162  CA  ALA A 144     -13.100 -15.913  -6.247  1.00 98.20           C  
ATOM   1163  C   ALA A 144     -13.257 -15.857  -4.715  1.00 98.20           C  
ATOM   1164  CB  ALA A 144     -11.694 -16.373  -6.654  1.00 98.20           C  
ATOM   1165  O   ALA A 144     -13.808 -16.777  -4.106  1.00 98.20           O  
ATOM   1166  N   VAL A 145     -12.818 -14.763  -4.079  1.00 98.38           N  
ATOM   1167  CA  VAL A 145     -13.001 -14.527  -2.636  1.00 98.38           C  
ATOM   1168  C   VAL A 145     -14.470 -14.317  -2.289  1.00 98.38           C  
ATOM   1169  CB  VAL A 145     -12.163 -13.327  -2.162  1.00 98.38           C  
ATOM   1170  O   VAL A 145     -14.948 -14.911  -1.323  1.00 98.38           O  
ATOM   1171  CG1 VAL A 145     -12.444 -12.930  -0.705  1.00 98.38           C  
ATOM   1172  CG2 VAL A 145     -10.673 -13.646  -2.231  1.00 98.38           C  
ATOM   1173  N   ALA A 146     -15.189 -13.505  -3.065  1.00 97.62           N  
ATOM   1174  CA  ALA A 146     -16.611 -13.254  -2.860  1.00 97.62           C  
ATOM   1175  C   ALA A 146     -17.429 -14.546  -2.965  1.00 97.62           C  
ATOM   1176  CB  ALA A 146     -17.077 -12.217  -3.881  1.00 97.62           C  
ATOM   1177  O   ALA A 146     -18.186 -14.862  -2.049  1.00 97.62           O  
ATOM   1178  N   SER A 147     -17.188 -15.341  -4.012  1.00 97.56           N  
ATOM   1179  CA  SER A 147     -17.802 -16.657  -4.198  1.00 97.56           C  
ATOM   1180  C   SER A 147     -17.485 -17.596  -3.033  1.00 97.56           C  
ATOM   1181  CB  SER A 147     -17.320 -17.260  -5.521  1.00 97.56           C  
ATOM   1182  O   SER A 147     -18.379 -18.254  -2.512  1.00 97.56           O  
ATOM   1183  OG  SER A 147     -17.867 -18.552  -5.704  1.00 97.56           O  
ATOM   1184  N   LYS A 148     -16.236 -17.612  -2.547  1.00 98.07           N  
ATOM   1185  CA  LYS A 148     -15.834 -18.449  -1.405  1.00 98.07           C  
ATOM   1186  C   LYS A 148     -16.515 -18.061  -0.087  1.00 98.07           C  
ATOM   1187  CB  LYS A 148     -14.302 -18.390  -1.280  1.00 98.07           C  
ATOM   1188  O   LYS A 148     -16.596 -18.897   0.814  1.00 98.07           O  
ATOM   1189  CG  LYS A 148     -13.690 -19.378  -0.277  1.00 98.07           C  
ATOM   1190  CD  LYS A 148     -14.031 -20.823  -0.649  1.00 98.07           C  
ATOM   1191  CE  LYS A 148     -13.237 -21.801   0.212  1.00 98.07           C  
ATOM   1192  NZ  LYS A 148     -13.488 -23.186  -0.248  1.00 98.07           N  
ATOM   1193  N   LEU A 149     -16.937 -16.806   0.043  1.00 97.89           N  
ATOM   1194  CA  LEU A 149     -17.600 -16.251   1.224  1.00 97.89           C  
ATOM   1195  C   LEU A 149     -19.129 -16.215   1.105  1.00 97.89           C  
ATOM   1196  CB  LEU A 149     -17.040 -14.837   1.475  1.00 97.89           C  
ATOM   1197  O   LEU A 149     -19.770 -15.781   2.060  1.00 97.89           O  
ATOM   1198  CG  LEU A 149     -15.584 -14.805   1.965  1.00 97.89           C  
ATOM   1199  CD1 LEU A 149     -15.101 -13.355   1.994  1.00 97.89           C  
ATOM   1200  CD2 LEU A 149     -15.457 -15.389   3.378  1.00 97.89           C  
ATOM   1201  N   ASP A 150     -19.693 -16.636  -0.031  1.00 97.97           N  
ATOM   1202  CA  ASP A 150     -21.106 -16.457  -0.389  1.00 97.97           C  
ATOM   1203  C   ASP A 150     -21.556 -14.979  -0.362  1.00 97.97           C  
ATOM   1204  CB  ASP A 150     -22.014 -17.389   0.439  1.00 97.97           C  
ATOM   1205  O   ASP A 150     -22.698 -14.668  -0.020  1.00 97.97           O  
ATOM   1206  CG  ASP A 150     -21.649 -18.873   0.331  1.00 97.97           C  
ATOM   1207  OD1 ASP A 150     -21.476 -19.355  -0.810  1.00 97.97           O  
ATOM   1208  OD2 ASP A 150     -21.604 -19.540   1.394  1.00 97.97           O  
ATOM   1209  N   LEU A 151     -20.654 -14.043  -0.692  1.00 97.39           N  
ATOM   1210  CA  LEU A 151     -20.987 -12.620  -0.793  1.00 97.39           C  
ATOM   1211  C   LEU A 151     -21.755 -12.361  -2.104  1.00 97.39           C  
ATOM   1212  CB  LEU A 151     -19.708 -11.767  -0.707  1.00 97.39           C  
ATOM   1213  O   LEU A 151     -21.220 -12.680  -3.169  1.00 97.39           O  
ATOM   1214  CG  LEU A 151     -19.976 -10.247  -0.715  1.00 97.39           C  
ATOM   1215  CD1 LEU A 151     -20.623  -9.768   0.589  1.00 97.39           C  
ATOM   1216  CD2 LEU A 151     -18.664  -9.479  -0.881  1.00 97.39           C  
ATOM   1217  N   PRO A 152     -22.956 -11.749  -2.062  1.00 96.14           N  
ATOM   1218  CA  PRO A 152     -23.715 -11.432  -3.264  1.00 96.14           C  
ATOM   1219  C   PRO A 152     -22.939 -10.559  -4.248  1.00 96.14           C  
ATOM   1220  CB  PRO A 152     -24.992 -10.733  -2.796  1.00 96.14           C  
ATOM   1221  O   PRO A 152     -22.208  -9.640  -3.867  1.00 96.14           O  
ATOM   1222  CG  PRO A 152     -25.188 -11.283  -1.387  1.00 96.14           C  
ATOM   1223  CD  PRO A 152     -23.756 -11.445  -0.883  1.00 96.14           C  
ATOM   1224  N   ASP A 153     -23.167 -10.815  -5.530  1.00 93.05           N  
ATOM   1225  CA  ASP A 153     -22.509 -10.143  -6.643  1.00 93.05           C  
ATOM   1226  C   ASP A 153     -22.652  -8.614  -6.591  1.00 93.05           C  
ATOM   1227  CB  ASP A 153     -23.108 -10.726  -7.938  1.00 93.05           C  
ATOM   1228  O   ASP A 153     -21.695  -7.871  -6.821  1.00 93.05           O  
ATOM   1229  CG  ASP A 153     -22.250 -11.838  -8.538  1.00 93.05           C  
ATOM   1230  OD1 ASP A 153     -21.013 -11.723  -8.380  1.00 93.05           O  
ATOM   1231  OD2 ASP A 153     -22.810 -12.663  -9.284  1.00 93.05           O  
ATOM   1232  N   GLU A 154     -23.829  -8.114  -6.216  1.00 92.87           N  
ATOM   1233  CA  GLU A 154     -24.072  -6.681  -6.058  1.00 92.87           C  
ATOM   1234  C   GLU A 154     -23.239  -6.013  -4.951  1.00 92.87           C  
ATOM   1235  CB  GLU A 154     -25.571  -6.404  -5.853  1.00 92.87           C  
ATOM   1236  O   GLU A 154     -23.092  -4.788  -4.972  1.00 92.87           O  
ATOM   1237  CG  GLU A 154     -26.199  -7.021  -4.586  1.00 92.87           C  
ATOM   1238  CD  GLU A 154     -26.801  -8.420  -4.785  1.00 92.87           C  
ATOM   1239  OE1 GLU A 154     -27.644  -8.797  -3.944  1.00 92.87           O  
ATOM   1240  OE2 GLU A 154     -26.432  -9.090  -5.776  1.00 92.87           O  
ATOM   1241  N   LEU A 155     -22.686  -6.787  -4.009  1.00 95.46           N  
ATOM   1242  CA  LEU A 155     -21.887  -6.281  -2.892  1.00 95.46           C  
ATOM   1243  C   LEU A 155     -20.377  -6.348  -3.130  1.00 95.46           C  
ATOM   1244  CB  LEU A 155     -22.264  -7.001  -1.588  1.00 95.46           C  
ATOM   1245  O   LEU A 155     -19.632  -5.682  -2.414  1.00 95.46           O  
ATOM   1246  CG  LEU A 155     -23.707  -6.766  -1.115  1.00 95.46           C  
ATOM   1247  CD1 LEU A 155     -23.869  -7.350   0.281  1.00 95.46           C  
ATOM   1248  CD2 LEU A 155     -24.087  -5.283  -1.033  1.00 95.46           C  
ATOM   1249  N   VAL A 156     -19.902  -7.089  -4.134  1.00 95.71           N  
ATOM   1250  CA  VAL A 156     -18.460  -7.309  -4.354  1.00 95.71           C  
ATOM   1251  C   VAL A 156     -17.690  -6.001  -4.516  1.00 95.71           C  
ATOM   1252  CB  VAL A 156     -18.242  -8.236  -5.559  1.00 95.71           C  
ATOM   1253  O   VAL A 156     -16.667  -5.802  -3.865  1.00 95.71           O  
ATOM   1254  CG1 VAL A 156     -16.763  -8.435  -5.900  1.00 95.71           C  
ATOM   1255  CG2 VAL A 156     -18.846  -9.603  -5.221  1.00 95.71           C  
ATOM   1256  N   GLY A 157     -18.227  -5.053  -5.286  1.00 92.74           N  
ATOM   1257  CA  GLY A 157     -17.561  -3.770  -5.515  1.00 92.74           C  
ATOM   1258  C   GLY A 157     -17.558  -2.804  -4.318  1.00 92.74           C  
ATOM   1259  O   GLY A 157     -16.954  -1.737  -4.399  1.00 92.74           O  
ATOM   1260  N   TYR A 158     -18.186  -3.157  -3.190  1.00 96.42           N  
ATOM   1261  CA  TYR A 158     -18.010  -2.436  -1.922  1.00 96.42           C  
ATOM   1262  C   TYR A 158     -16.703  -2.812  -1.207  1.00 96.42           C  
ATOM   1263  CB  TYR A 158     -19.212  -2.678  -1.003  1.00 96.42           C  
ATOM   1264  O   TYR A 158     -16.333  -2.162  -0.224  1.00 96.42           O  
ATOM   1265  CG  TYR A 158     -20.492  -1.995  -1.438  1.00 96.42           C  
ATOM   1266  CD1 TYR A 158     -20.893  -0.786  -0.836  1.00 96.42           C  
ATOM   1267  CD2 TYR A 158     -21.306  -2.581  -2.423  1.00 96.42           C  
ATOM   1268  CE1 TYR A 158     -22.118  -0.194  -1.188  1.00 96.42           C  
ATOM   1269  CE2 TYR A 158     -22.532  -1.990  -2.780  1.00 96.42           C  
ATOM   1270  OH  TYR A 158     -24.139  -0.226  -2.449  1.00 96.42           O  
ATOM   1271  CZ  TYR A 158     -22.945  -0.798  -2.148  1.00 96.42           C  
ATOM   1272  N   PHE A 159     -16.001  -3.842  -1.684  1.00 97.53           N  
ATOM   1273  CA  PHE A 159     -14.751  -4.331  -1.122  1.00 97.53           C  
ATOM   1274  C   PHE A 159     -13.603  -4.217  -2.128  1.00 97.53           C  
ATOM   1275  CB  PHE A 159     -14.940  -5.767  -0.612  1.00 97.53           C  
ATOM   1276  O   PHE A 159     -13.783  -4.079  -3.335  1.00 97.53           O  
ATOM   1277  CG  PHE A 159     -15.995  -5.910   0.471  1.00 97.53           C  
ATOM   1278  CD1 PHE A 159     -15.635  -5.816   1.828  1.00 97.53           C  
ATOM   1279  CD2 PHE A 159     -17.343  -6.111   0.123  1.00 97.53           C  
ATOM   1280  CE1 PHE A 159     -16.619  -5.898   2.830  1.00 97.53           C  
ATOM   1281  CE2 PHE A 159     -18.327  -6.202   1.123  1.00 97.53           C  
ATOM   1282  CZ  PHE A 159     -17.967  -6.093   2.477  1.00 97.53           C  
ATOM   1283  N   SER A 160     -12.376  -4.249  -1.621  1.00 97.67           N  
ATOM   1284  CA  SER A 160     -11.168  -4.332  -2.439  1.00 97.67           C  
ATOM   1285  C   SER A 160     -10.094  -5.141  -1.725  1.00 97.67           C  
ATOM   1286  CB  SER A 160     -10.624  -2.937  -2.761  1.00 97.67           C  
ATOM   1287  O   SER A 160     -10.131  -5.323  -0.504  1.00 97.67           O  
ATOM   1288  OG  SER A 160     -11.479  -2.221  -3.634  1.00 97.67           O  
ATOM   1289  N   LEU A 161      -9.111  -5.588  -2.503  1.00 98.15           N  
ATOM   1290  CA  LEU A 161      -7.916  -6.255  -2.007  1.00 98.15           C  
ATOM   1291  C   LEU A 161      -6.804  -5.232  -1.738  1.00 98.15           C  
ATOM   1292  CB  LEU A 161      -7.486  -7.348  -3.000  1.00 98.15           C  
ATOM   1293  O   LEU A 161      -6.501  -4.370  -2.569  1.00 98.15           O  
ATOM   1294  CG  LEU A 161      -8.550  -8.429  -3.282  1.00 98.15           C  
ATOM   1295  CD1 LEU A 161      -7.986  -9.461  -4.255  1.00 98.15           C  
ATOM   1296  CD2 LEU A 161      -9.003  -9.161  -2.015  1.00 98.15           C  
ATOM   1297  N   PHE A 162      -6.182  -5.335  -0.570  1.00 97.44           N  
ATOM   1298  CA  PHE A 162      -5.093  -4.467  -0.132  1.00 97.44           C  
ATOM   1299  C   PHE A 162      -3.859  -5.299   0.177  1.00 97.44           C  
ATOM   1300  CB  PHE A 162      -5.520  -3.653   1.096  1.00 97.44           C  
ATOM   1301  O   PHE A 162      -3.949  -6.289   0.897  1.00 97.44           O  
ATOM   1302  CG  PHE A 162      -6.636  -2.665   0.823  1.00 97.44           C  
ATOM   1303  CD1 PHE A 162      -6.342  -1.314   0.557  1.00 97.44           C  
ATOM   1304  CD2 PHE A 162      -7.974  -3.100   0.814  1.00 97.44           C  
ATOM   1305  CE1 PHE A 162      -7.386  -0.404   0.300  1.00 97.44           C  
ATOM   1306  CE2 PHE A 162      -9.012  -2.193   0.541  1.00 97.44           C  
ATOM   1307  CZ  PHE A 162      -8.720  -0.843   0.296  1.00 97.44           C  
ATOM   1308  N   LEU A 163      -2.702  -4.863  -0.313  1.00 96.29           N  
ATOM   1309  CA  LEU A 163      -1.420  -5.379   0.142  1.00 96.29           C  
ATOM   1310  C   LEU A 163      -1.069  -4.696   1.465  1.00 96.29           C  
ATOM   1311  CB  LEU A 163      -0.362  -5.128  -0.940  1.00 96.29           C  
ATOM   1312  O   LEU A 163      -1.023  -3.463   1.547  1.00 96.29           O  
ATOM   1313  CG  LEU A 163       1.039  -5.640  -0.563  1.00 96.29           C  
ATOM   1314  CD1 LEU A 163       1.101  -7.168  -0.518  1.00 96.29           C  
ATOM   1315  CD2 LEU A 163       2.045  -5.120  -1.587  1.00 96.29           C  
ATOM   1316  N   VAL A 164      -0.800  -5.496   2.489  1.00 95.67           N  
ATOM   1317  CA  VAL A 164      -0.382  -5.028   3.810  1.00 95.67           C  
ATOM   1318  C   VAL A 164       0.915  -5.704   4.232  1.00 95.67           C  
ATOM   1319  CB  VAL A 164      -1.481  -5.218   4.871  1.00 95.67           C  
ATOM   1320  O   VAL A 164       1.215  -6.805   3.775  1.00 95.67           O  
ATOM   1321  CG1 VAL A 164      -2.817  -4.601   4.429  1.00 95.67           C  
ATOM   1322  CG2 VAL A 164      -1.710  -6.687   5.238  1.00 95.67           C  
ATOM   1323  N   GLN A 165       1.656  -5.055   5.120  1.00 94.95           N  
ATOM   1324  CA  GLN A 165       2.800  -5.619   5.821  1.00 94.95           C  
ATOM   1325  C   GLN A 165       2.435  -5.772   7.299  1.00 94.95           C  
ATOM   1326  CB  GLN A 165       4.009  -4.701   5.615  1.00 94.95           C  
ATOM   1327  O   GLN A 165       2.083  -4.793   7.957  1.00 94.95           O  
ATOM   1328  CG  GLN A 165       5.300  -5.321   6.164  1.00 94.95           C  
ATOM   1329  CD  GLN A 165       6.508  -4.405   5.998  1.00 94.95           C  
ATOM   1330  NE2 GLN A 165       7.702  -4.949   6.052  1.00 94.95           N  
ATOM   1331  OE1 GLN A 165       6.410  -3.196   5.832  1.00 94.95           O  
ATOM   1332  N   GLU A 166       2.497  -6.990   7.817  1.00 91.93           N  
ATOM   1333  CA  GLU A 166       2.415  -7.270   9.245  1.00 91.93           C  
ATOM   1334  C   GLU A 166       3.819  -7.175   9.845  1.00 91.93           C  
ATOM   1335  CB  GLU A 166       1.769  -8.645   9.462  1.00 91.93           C  
ATOM   1336  O   GLU A 166       4.772  -7.753   9.327  1.00 91.93           O  
ATOM   1337  CG  GLU A 166       1.383  -8.894  10.930  1.00 91.93           C  
ATOM   1338  CD  GLU A 166       0.724 -10.270  11.090  1.00 91.93           C  
ATOM   1339  OE1 GLU A 166      -0.423 -10.391  11.573  1.00 91.93           O  
ATOM   1340  OE2 GLU A 166       1.302 -11.271  10.630  1.00 91.93           O  
ATOM   1341  N   ARG A 167       3.966  -6.406  10.922  1.00 88.13           N  
ATOM   1342  CA  ARG A 167       5.234  -6.257  11.637  1.00 88.13           C  
ATOM   1343  C   ARG A 167       5.287  -7.196  12.836  1.00 88.13           C  
ATOM   1344  CB  ARG A 167       5.423  -4.796  12.053  1.00 88.13           C  
ATOM   1345  O   ARG A 167       4.266  -7.650  13.345  1.00 88.13           O  
ATOM   1346  CG  ARG A 167       5.609  -3.849  10.861  1.00 88.13           C  
ATOM   1347  CD  ARG A 167       6.026  -2.470  11.381  1.00 88.13           C  
ATOM   1348  NE  ARG A 167       6.230  -1.518  10.275  1.00 88.13           N  
ATOM   1349  NH1 ARG A 167       4.907   0.195  11.069  1.00 88.13           N  
ATOM   1350  NH2 ARG A 167       5.872   0.364   9.071  1.00 88.13           N  
ATOM   1351  CZ  ARG A 167       5.679  -0.325  10.156  1.00 88.13           C  
ATOM   1352  N   ALA A 168       6.499  -7.430  13.336  1.00 85.04           N  
ATOM   1353  CA  ALA A 168       6.743  -8.292  14.492  1.00 85.04           C  
ATOM   1354  C   ALA A 168       6.014  -7.844  15.778  1.00 85.04           C  
ATOM   1355  CB  ALA A 168       8.258  -8.348  14.717  1.00 85.04           C  
ATOM   1356  O   ALA A 168       5.764  -8.667  16.653  1.00 85.04           O  
ATOM   1357  N   ASP A 169       5.660  -6.561  15.896  1.00 84.43           N  
ATOM   1358  CA  ASP A 169       4.886  -6.008  17.016  1.00 84.43           C  
ATOM   1359  C   ASP A 169       3.362  -6.210  16.874  1.00 84.43           C  
ATOM   1360  CB  ASP A 169       5.261  -4.525  17.211  1.00 84.43           C  
ATOM   1361  O   ASP A 169       2.593  -5.744  17.715  1.00 84.43           O  
ATOM   1362  CG  ASP A 169       4.835  -3.606  16.057  1.00 84.43           C  
ATOM   1363  OD1 ASP A 169       4.323  -4.111  15.031  1.00 84.43           O  
ATOM   1364  OD2 ASP A 169       5.055  -2.385  16.161  1.00 84.43           O  
ATOM   1365  N   GLY A 170       2.912  -6.895  15.817  1.00 80.36           N  
ATOM   1366  CA  GLY A 170       1.501  -7.107  15.493  1.00 80.36           C  
ATOM   1367  C   GLY A 170       0.835  -5.917  14.794  1.00 80.36           C  
ATOM   1368  O   GLY A 170      -0.352  -5.988  14.466  1.00 80.36           O  
ATOM   1369  N   SER A 171       1.566  -4.824  14.542  1.00 85.12           N  
ATOM   1370  CA  SER A 171       1.047  -3.714  13.745  1.00 85.12           C  
ATOM   1371  C   SER A 171       0.915  -4.111  12.273  1.00 85.12           C  
ATOM   1372  CB  SER A 171       1.855  -2.424  13.940  1.00 85.12           C  
ATOM   1373  O   SER A 171       1.640  -4.957  11.750  1.00 85.12           O  
ATOM   1374  OG  SER A 171       3.138  -2.502  13.369  1.00 85.12           O  
ATOM   1375  N   CYS A 172      -0.062  -3.513  11.595  1.00 90.47           N  
ATOM   1376  CA  CYS A 172      -0.406  -3.829  10.213  1.00 90.47           C  
ATOM   1377  C   CYS A 172      -0.373  -2.548   9.380  1.00 90.47           C  
ATOM   1378  CB  CYS A 172      -1.780  -4.505  10.222  1.00 90.47           C  
ATOM   1379  O   CYS A 172      -1.271  -1.707   9.477  1.00 90.47           O  
ATOM   1380  SG  CYS A 172      -2.400  -4.806   8.538  1.00 90.47           S  
ATOM   1381  N   THR A 173       0.635  -2.434   8.525  1.00 94.04           N  
ATOM   1382  CA  THR A 173       0.857  -1.292   7.639  1.00 94.04           C  
ATOM   1383  C   THR A 173       0.195  -1.547   6.291  1.00 94.04           C  
ATOM   1384  CB  THR A 173       2.363  -1.056   7.472  1.00 94.04           C  
ATOM   1385  O   THR A 173       0.541  -2.490   5.584  1.00 94.04           O  
ATOM   1386  CG2 THR A 173       2.694   0.104   6.540  1.00 94.04           C  
ATOM   1387  OG1 THR A 173       2.926  -0.752   8.723  1.00 94.04           O  
ATOM   1388  N   TYR A 174      -0.750  -0.694   5.893  1.00 94.34           N  
ATOM   1389  CA  TYR A 174      -1.353  -0.763   4.558  1.00 94.34           C  
ATOM   1390  C   TYR A 174      -0.394  -0.186   3.516  1.00 94.34           C  
ATOM   1391  CB  TYR A 174      -2.713  -0.055   4.538  1.00 94.34           C  
ATOM   1392  O   TYR A 174      -0.121   1.014   3.523  1.00 94.34           O  
ATOM   1393  CG  TYR A 174      -3.847  -0.896   5.095  1.00 94.34           C  
ATOM   1394  CD1 TYR A 174      -4.845  -1.393   4.233  1.00 94.34           C  
ATOM   1395  CD2 TYR A 174      -3.898  -1.199   6.470  1.00 94.34           C  
ATOM   1396  CE1 TYR A 174      -5.895  -2.180   4.743  1.00 94.34           C  
ATOM   1397  CE2 TYR A 174      -4.951  -1.976   6.986  1.00 94.34           C  
ATOM   1398  OH  TYR A 174      -6.973  -3.212   6.627  1.00 94.34           O  
ATOM   1399  CZ  TYR A 174      -5.953  -2.468   6.123  1.00 94.34           C  
ATOM   1400  N   VAL A 175       0.108  -1.032   2.616  1.00 92.97           N  
ATOM   1401  CA  VAL A 175       1.090  -0.635   1.598  1.00 92.97           C  
ATOM   1402  C   VAL A 175       0.391   0.042   0.426  1.00 92.97           C  
ATOM   1403  CB  VAL A 175       1.919  -1.845   1.120  1.00 92.97           C  
ATOM   1404  O   VAL A 175       0.793   1.127   0.014  1.00 92.97           O  
ATOM   1405  CG1 VAL A 175       2.991  -1.433   0.104  1.00 92.97           C  
ATOM   1406  CG2 VAL A 175       2.619  -2.549   2.288  1.00 92.97           C  
ATOM   1407  N   ARG A 176      -0.657  -0.592  -0.119  1.00 93.89           N  
ATOM   1408  CA  ARG A 176      -1.457  -0.072  -1.243  1.00 93.89           C  
ATOM   1409  C   ARG A 176      -2.718  -0.903  -1.482  1.00 93.89           C  
ATOM   1410  CB  ARG A 176      -0.601   0.013  -2.522  1.00 93.89           C  
ATOM   1411  O   ARG A 176      -2.765  -2.085  -1.149  1.00 93.89           O  
ATOM   1412  CG  ARG A 176       0.060  -1.311  -2.932  1.00 93.89           C  
ATOM   1413  CD  ARG A 176       1.237  -1.027  -3.877  1.00 93.89           C  
ATOM   1414  NE  ARG A 176       1.767  -2.266  -4.473  1.00 93.89           N  
ATOM   1415  NH1 ARG A 176       0.089  -2.476  -5.961  1.00 93.89           N  
ATOM   1416  NH2 ARG A 176       1.705  -3.995  -5.977  1.00 93.89           N  
ATOM   1417  CZ  ARG A 176       1.201  -2.913  -5.469  1.00 93.89           C  
ATOM   1418  N   LYS A 177      -3.715  -0.301  -2.134  1.00 95.20           N  
ATOM   1419  CA  LYS A 177      -4.827  -1.031  -2.763  1.00 95.20           C  
ATOM   1420  C   LYS A 177      -4.347  -1.669  -4.071  1.00 95.20           C  
ATOM   1421  CB  LYS A 177      -5.998  -0.071  -3.013  1.00 95.20           C  
ATOM   1422  O   LYS A 177      -3.764  -0.947  -4.889  1.00 95.20           O  
ATOM   1423  CG  LYS A 177      -7.284  -0.852  -3.310  1.00 95.20           C  
ATOM   1424  CD  LYS A 177      -8.471   0.058  -3.638  1.00 95.20           C  
ATOM   1425  CE  LYS A 177      -8.396   0.584  -5.076  1.00 95.20           C  
ATOM   1426  NZ  LYS A 177      -9.761   0.768  -5.627  1.00 95.20           N  
ATOM   1427  N   LEU A 178      -4.601  -2.963  -4.265  1.00 95.14           N  
ATOM   1428  CA  LEU A 178      -4.302  -3.650  -5.523  1.00 95.14           C  
ATOM   1429  C   LEU A 178      -5.179  -3.089  -6.650  1.00 95.14           C  
ATOM   1430  CB  LEU A 178      -4.469  -5.174  -5.381  1.00 95.14           C  
ATOM   1431  O   LEU A 178      -6.341  -2.729  -6.440  1.00 95.14           O  
ATOM   1432  CG  LEU A 178      -3.526  -5.853  -4.368  1.00 95.14           C  
ATOM   1433  CD1 LEU A 178      -3.752  -7.363  -4.391  1.00 95.14           C  
ATOM   1434  CD2 LEU A 178      -2.047  -5.599  -4.674  1.00 95.14           C  
ATOM   1435  N   GLN A 179      -4.584  -2.935  -7.825  1.00 92.35           N  
ATOM   1436  CA  GLN A 179      -5.175  -2.275  -8.986  1.00 92.35           C  
ATOM   1437  C   GLN A 179      -5.642  -3.312 -10.009  1.00 92.35           C  
ATOM   1438  CB  GLN A 179      -4.161  -1.283  -9.580  1.00 92.35           C  
ATOM   1439  O   GLN A 179      -5.171  -4.444 -10.023  1.00 92.35           O  
ATOM   1440  CG  GLN A 179      -3.656  -0.273  -8.531  1.00 92.35           C  
ATOM   1441  CD  GLN A 179      -4.686   0.786  -8.157  1.00 92.35           C  
ATOM   1442  NE2 GLN A 179      -4.726   1.173  -6.902  1.00 92.35           N  
ATOM   1443  OE1 GLN A 179      -5.439   1.320  -8.957  1.00 92.35           O  
ATOM   1444  N   GLU A 180      -6.563  -2.919 -10.884  1.00 91.00           N  
ATOM   1445  CA  GLU A 180      -7.227  -3.823 -11.839  1.00 91.00           C  
ATOM   1446  C   GLU A 180      -6.240  -4.556 -12.771  1.00 91.00           C  
ATOM   1447  CB  GLU A 180      -8.251  -2.998 -12.644  1.00 91.00           C  
ATOM   1448  O   GLU A 180      -6.465  -5.711 -13.101  1.00 91.00           O  
ATOM   1449  CG  GLU A 180      -9.434  -2.514 -11.772  1.00 91.00           C  
ATOM   1450  CD  GLU A 180     -10.247  -1.353 -12.379  1.00 91.00           C  
ATOM   1451  OE1 GLU A 180     -10.962  -0.665 -11.596  1.00 91.00           O  
ATOM   1452  OE2 GLU A 180     -10.065  -1.038 -13.573  1.00 91.00           O  
ATOM   1453  N   PHE A 181      -5.111  -3.936 -13.137  1.00 91.34           N  
ATOM   1454  CA  PHE A 181      -4.065  -4.559 -13.968  1.00 91.34           C  
ATOM   1455  C   PHE A 181      -3.016  -5.351 -13.186  1.00 91.34           C  
ATOM   1456  CB  PHE A 181      -3.353  -3.487 -14.794  1.00 91.34           C  
ATOM   1457  O   PHE A 181      -2.013  -5.768 -13.759  1.00 91.34           O  
ATOM   1458  CG  PHE A 181      -2.620  -2.462 -13.953  1.00 91.34           C  
ATOM   1459  CD1 PHE A 181      -3.223  -1.216 -13.765  1.00 91.34           C  
ATOM   1460  CD2 PHE A 181      -1.356  -2.721 -13.380  1.00 91.34           C  
ATOM   1461  CE1 PHE A 181      -2.558  -0.230 -13.039  1.00 91.34           C  
ATOM   1462  CE2 PHE A 181      -0.715  -1.747 -12.596  1.00 91.34           C  
ATOM   1463  CZ  PHE A 181      -1.318  -0.490 -12.433  1.00 91.34           C  
ATOM   1464  N   GLU A 182      -3.151  -5.483 -11.874  1.00 94.68           N  
ATOM   1465  CA  GLU A 182      -2.201  -6.270 -11.099  1.00 94.68           C  
ATOM   1466  C   GLU A 182      -2.614  -7.728 -11.036  1.00 94.68           C  
ATOM   1467  CB  GLU A 182      -2.049  -5.715  -9.694  1.00 94.68           C  
ATOM   1468  O   GLU A 182      -3.802  -8.045 -11.032  1.00 94.68           O  
ATOM   1469  CG  GLU A 182      -1.396  -4.341  -9.737  1.00 94.68           C  
ATOM   1470  CD  GLU A 182      -1.155  -3.917  -8.309  1.00 94.68           C  
ATOM   1471  OE1 GLU A 182      -1.779  -2.943  -7.829  1.00 94.68           O  
ATOM   1472  OE2 GLU A 182      -0.331  -4.567  -7.625  1.00 94.68           O  
ATOM   1473  N   LEU A 183      -1.607  -8.588 -10.926  1.00 97.30           N  
ATOM   1474  CA  LEU A 183      -1.746 -10.010 -10.657  1.00 97.30           C  
ATOM   1475  C   LEU A 183      -1.477 -10.245  -9.161  1.00 97.30           C  
ATOM   1476  CB  LEU A 183      -0.751 -10.758 -11.559  1.00 97.30           C  
ATOM   1477  O   LEU A 183      -0.309 -10.224  -8.756  1.00 97.30           O  
ATOM   1478  CG  LEU A 183      -0.880 -10.470 -13.064  1.00 97.30           C  
ATOM   1479  CD1 LEU A 183       0.160 -11.294 -13.817  1.00 97.30           C  
ATOM   1480  CD2 LEU A 183      -2.274 -10.796 -13.583  1.00 97.30           C  
ATOM   1481  N   PRO A 184      -2.499 -10.435  -8.300  1.00 97.38           N  
ATOM   1482  CA  PRO A 184      -2.314 -10.453  -6.847  1.00 97.38           C  
ATOM   1483  C   PRO A 184      -1.289 -11.482  -6.365  1.00 97.38           C  
ATOM   1484  CB  PRO A 184      -3.704 -10.720  -6.264  1.00 97.38           C  
ATOM   1485  O   PRO A 184      -0.487 -11.169  -5.486  1.00 97.38           O  
ATOM   1486  CG  PRO A 184      -4.624 -10.098  -7.306  1.00 97.38           C  
ATOM   1487  CD  PRO A 184      -3.924 -10.456  -8.611  1.00 97.38           C  
ATOM   1488  N   TYR A 185      -1.265 -12.672  -6.978  1.00 97.55           N  
ATOM   1489  CA  TYR A 185      -0.276 -13.709  -6.673  1.00 97.55           C  
ATOM   1490  C   TYR A 185       1.157 -13.248  -6.967  1.00 97.55           C  
ATOM   1491  CB  TYR A 185      -0.592 -14.974  -7.479  1.00 97.55           C  
ATOM   1492  O   TYR A 185       2.053 -13.408  -6.137  1.00 97.55           O  
ATOM   1493  CG  TYR A 185       0.349 -16.113  -7.145  1.00 97.55           C  
ATOM   1494  CD1 TYR A 185       1.529 -16.300  -7.893  1.00 97.55           C  
ATOM   1495  CD2 TYR A 185       0.063 -16.956  -6.055  1.00 97.55           C  
ATOM   1496  CE1 TYR A 185       2.416 -17.339  -7.554  1.00 97.55           C  
ATOM   1497  CE2 TYR A 185       0.942 -18.004  -5.722  1.00 97.55           C  
ATOM   1498  OH  TYR A 185       2.972 -19.209  -6.170  1.00 97.55           O  
ATOM   1499  CZ  TYR A 185       2.122 -18.196  -6.474  1.00 97.55           C  
ATOM   1500  N   VAL A 186       1.377 -12.629  -8.128  1.00 96.47           N  
ATOM   1501  CA  VAL A 186       2.690 -12.107  -8.523  1.00 96.47           C  
ATOM   1502  C   VAL A 186       3.100 -10.952  -7.608  1.00 96.47           C  
ATOM   1503  CB  VAL A 186       2.680 -11.670  -9.999  1.00 96.47           C  
ATOM   1504  O   VAL A 186       4.222 -10.951  -7.107  1.00 96.47           O  
ATOM   1505  CG1 VAL A 186       4.048 -11.165 -10.446  1.00 96.47           C  
ATOM   1506  CG2 VAL A 186       2.270 -12.821 -10.929  1.00 96.47           C  
ATOM   1507  N   SER A 187       2.180 -10.022  -7.324  1.00 95.40           N  
ATOM   1508  CA  SER A 187       2.423  -8.843  -6.482  1.00 95.40           C  
ATOM   1509  C   SER A 187       2.876  -9.189  -5.059  1.00 95.40           C  
ATOM   1510  CB  SER A 187       1.160  -7.970  -6.397  1.00 95.40           C  
ATOM   1511  O   SER A 187       3.704  -8.468  -4.505  1.00 95.40           O  
ATOM   1512  OG  SER A 187       0.903  -7.318  -7.631  1.00 95.40           O  
ATOM   1513  N   ILE A 188       2.341 -10.253  -4.448  1.00 95.20           N  
ATOM   1514  CA  ILE A 188       2.786 -10.699  -3.116  1.00 95.20           C  
ATOM   1515  C   ILE A 188       4.066 -11.542  -3.192  1.00 95.20           C  
ATOM   1516  CB  ILE A 188       1.640 -11.395  -2.346  1.00 95.20           C  
ATOM   1517  O   ILE A 188       4.974 -11.351  -2.384  1.00 95.20           O  
ATOM   1518  CG1 ILE A 188       2.045 -11.614  -0.872  1.00 95.20           C  
ATOM   1519  CG2 ILE A 188       1.207 -12.725  -2.989  1.00 95.20           C  
ATOM   1520  CD1 ILE A 188       0.881 -12.019   0.040  1.00 95.20           C  
ATOM   1521  N   THR A 189       4.182 -12.433  -4.181  1.00 93.97           N  
ATOM   1522  CA  THR A 189       5.315 -13.368  -4.297  1.00 93.97           C  
ATOM   1523  C   THR A 189       6.623 -12.646  -4.625  1.00 93.97           C  
ATOM   1524  CB  THR A 189       5.014 -14.456  -5.340  1.00 93.97           C  
ATOM   1525  O   THR A 189       7.673 -13.004  -4.089  1.00 93.97           O  
ATOM   1526  CG2 THR A 189       6.097 -15.531  -5.425  1.00 93.97           C  
ATOM   1527  OG1 THR A 189       3.824 -15.117  -4.981  1.00 93.97           O  
ATOM   1528  N   SER A 190       6.566 -11.572  -5.423  1.00 91.88           N  
ATOM   1529  CA  SER A 190       7.734 -10.756  -5.786  1.00 91.88           C  
ATOM   1530  C   SER A 190       8.371 -10.008  -4.609  1.00 91.88           C  
ATOM   1531  CB  SER A 190       7.346  -9.746  -6.870  1.00 91.88           C  
ATOM   1532  O   SER A 190       9.462  -9.462  -4.745  1.00 91.88           O  
ATOM   1533  OG  SER A 190       6.409  -8.790  -6.400  1.00 91.88           O  
ATOM   1534  N   LEU A 191       7.693  -9.927  -3.459  1.00 91.57           N  
ATOM   1535  CA  LEU A 191       8.224  -9.272  -2.258  1.00 91.57           C  
ATOM   1536  C   LEU A 191       9.166 -10.184  -1.465  1.00 91.57           C  
ATOM   1537  CB  LEU A 191       7.061  -8.780  -1.380  1.00 91.57           C  
ATOM   1538  O   LEU A 191       9.874  -9.694  -0.588  1.00 91.57           O  
ATOM   1539  CG  LEU A 191       6.178  -7.736  -2.081  1.00 91.57           C  
ATOM   1540  CD1 LEU A 191       4.886  -7.523  -1.305  1.00 91.57           C  
ATOM   1541  CD2 LEU A 191       6.881  -6.382  -2.223  1.00 91.57           C  
ATOM   1542  N   HIS A 192       9.173 -11.491  -1.758  1.00 89.88           N  
ATOM   1543  CA  HIS A 192      10.047 -12.491  -1.133  1.00 89.88           C  
ATOM   1544  C   HIS A 192      10.078 -12.427   0.407  1.00 89.88           C  
ATOM   1545  CB  HIS A 192      11.444 -12.433  -1.768  1.00 89.88           C  
ATOM   1546  O   HIS A 192      11.105 -12.685   1.032  1.00 89.88           O  
ATOM   1547  CG  HIS A 192      11.433 -12.592  -3.266  1.00 89.88           C  
ATOM   1548  CD2 HIS A 192      11.869 -11.677  -4.185  1.00 89.88           C  
ATOM   1549  ND1 HIS A 192      10.970 -13.682  -3.969  1.00 89.88           N  
ATOM   1550  CE1 HIS A 192      11.132 -13.430  -5.279  1.00 89.88           C  
ATOM   1551  NE2 HIS A 192      11.693 -12.226  -5.457  1.00 89.88           N  
ATOM   1552  N   SER A 193       8.949 -12.075   1.026  1.00 91.72           N  
ATOM   1553  CA  SER A 193       8.814 -11.964   2.477  1.00 91.72           C  
ATOM   1554  C   SER A 193       7.445 -12.459   2.936  1.00 91.72           C  
ATOM   1555  CB  SER A 193       9.080 -10.524   2.934  1.00 91.72           C  
ATOM   1556  O   SER A 193       6.418 -12.145   2.334  1.00 91.72           O  
ATOM   1557  OG  SER A 193       8.640 -10.372   4.272  1.00 91.72           O  
ATOM   1558  N   SER A 194       7.444 -13.221   4.032  1.00 91.37           N  
ATOM   1559  CA  SER A 194       6.240 -13.718   4.707  1.00 91.37           C  
ATOM   1560  C   SER A 194       5.486 -12.645   5.496  1.00 91.37           C  
ATOM   1561  CB  SER A 194       6.628 -14.853   5.658  1.00 91.37           C  
ATOM   1562  O   SER A 194       4.385 -12.909   5.976  1.00 91.37           O  
ATOM   1563  OG  SER A 194       7.673 -14.457   6.532  1.00 91.37           O  
ATOM   1564  N   ASP A 195       6.071 -11.455   5.642  1.00 93.97           N  
ATOM   1565  CA  ASP A 195       5.475 -10.337   6.381  1.00 93.97           C  
ATOM   1566  C   ASP A 195       4.324  -9.698   5.596  1.00 93.97           C  
ATOM   1567  CB  ASP A 195       6.548  -9.277   6.667  1.00 93.97           C  
ATOM   1568  O   ASP A 195       3.492  -8.986   6.155  1.00 93.97           O  
ATOM   1569  CG  ASP A 195       7.752  -9.790   7.465  1.00 93.97           C  
ATOM   1570  OD1 ASP A 195       7.647 -10.857   8.115  1.00 93.97           O  
ATOM   1571  OD2 ASP A 195       8.800  -9.111   7.364  1.00 93.97           O  
ATOM   1572  N   TYR A 196       4.257  -9.940   4.286  1.00 95.30           N  
ATOM   1573  CA  TYR A 196       3.227  -9.373   3.430  1.00 95.30           C  
ATOM   1574  C   TYR A 196       2.004 -10.278   3.330  1.00 95.30           C  
ATOM   1575  CB  TYR A 196       3.799  -9.008   2.064  1.00 95.30           C  
ATOM   1576  O   TYR A 196       2.102 -11.502   3.253  1.00 95.30           O  
ATOM   1577  CG  TYR A 196       4.831  -7.903   2.148  1.00 95.30           C  
ATOM   1578  CD1 TYR A 196       4.430  -6.552   2.168  1.00 95.30           C  
ATOM   1579  CD2 TYR A 196       6.193  -8.236   2.233  1.00 95.30           C  
ATOM   1580  CE1 TYR A 196       5.401  -5.534   2.247  1.00 95.30           C  
ATOM   1581  CE2 TYR A 196       7.165  -7.221   2.319  1.00 95.30           C  
ATOM   1582  OH  TYR A 196       7.708  -4.891   2.415  1.00 95.30           O  
ATOM   1583  CZ  TYR A 196       6.770  -5.870   2.323  1.00 95.30           C  
ATOM   1584  N   ARG A 197       0.824  -9.656   3.310  1.00 95.93           N  
ATOM   1585  CA  ARG A 197      -0.474 -10.326   3.176  1.00 95.93           C  
ATOM   1586  C   ARG A 197      -1.395  -9.528   2.267  1.00 95.93           C  
ATOM   1587  CB  ARG A 197      -1.115 -10.519   4.559  1.00 95.93           C  
ATOM   1588  O   ARG A 197      -1.268  -8.309   2.164  1.00 95.93           O  
ATOM   1589  CG  ARG A 197      -0.293 -11.457   5.452  1.00 95.93           C  
ATOM   1590  CD  ARG A 197      -0.978 -11.644   6.803  1.00 95.93           C  
ATOM   1591  NE  ARG A 197      -0.238 -12.619   7.614  1.00 95.93           N  
ATOM   1592  NH1 ARG A 197      -1.329 -12.244   9.596  1.00 95.93           N  
ATOM   1593  NH2 ARG A 197       0.503 -13.505   9.555  1.00 95.93           N  
ATOM   1594  CZ  ARG A 197      -0.376 -12.806   8.909  1.00 95.93           C  
ATOM   1595  N   ILE A 198      -2.362 -10.208   1.659  1.00 97.92           N  
ATOM   1596  CA  ILE A 198      -3.475  -9.556   0.965  1.00 97.92           C  
ATOM   1597  C   ILE A 198      -4.699  -9.593   1.880  1.00 97.92           C  
ATOM   1598  CB  ILE A 198      -3.734 -10.182  -0.419  1.00 97.92           C  
ATOM   1599  O   ILE A 198      -5.097 -10.665   2.333  1.00 97.92           O  
ATOM   1600  CG1 ILE A 198      -2.492 -10.014  -1.324  1.00 97.92           C  
ATOM   1601  CG2 ILE A 198      -4.946  -9.491  -1.073  1.00 97.92           C  
ATOM   1602  CD1 ILE A 198      -2.534 -10.889  -2.577  1.00 97.92           C  
ATOM   1603  N   ILE A 199      -5.284  -8.427   2.157  1.00 97.90           N  
ATOM   1604  CA  ILE A 199      -6.474  -8.266   2.999  1.00 97.90           C  
ATOM   1605  C   ILE A 199      -7.678  -7.829   2.163  1.00 97.90           C  
ATOM   1606  CB  ILE A 199      -6.199  -7.315   4.193  1.00 97.90           C  
ATOM   1607  O   ILE A 199      -7.575  -6.896   1.367  1.00 97.90           O  
ATOM   1608  CG1 ILE A 199      -5.243  -8.005   5.190  1.00 97.90           C  
ATOM   1609  CG2 ILE A 199      -7.498  -6.904   4.918  1.00 97.90           C  
ATOM   1610  CD1 ILE A 199      -4.947  -7.223   6.475  1.00 97.90           C  
ATOM   1611  N   LEU A 200      -8.835  -8.448   2.410  1.00 98.44           N  
ATOM   1612  CA  LEU A 200     -10.142  -7.949   1.980  1.00 98.44           C  
ATOM   1613  C   LEU A 200     -10.641  -6.883   2.970  1.00 98.44           C  
ATOM   1614  CB  LEU A 200     -11.124  -9.131   1.884  1.00 98.44           C  
ATOM   1615  O   LEU A 200     -10.774  -7.147   4.171  1.00 98.44           O  
ATOM   1616  CG  LEU A 200     -12.508  -8.748   1.321  1.00 98.44           C  
ATOM   1617  CD1 LEU A 200     -12.440  -8.488  -0.183  1.00 98.44           C  
ATOM   1618  CD2 LEU A 200     -13.510  -9.870   1.581  1.00 98.44           C  
ATOM   1619  N   ARG A 201     -10.942  -5.680   2.473  1.00 97.97           N  
ATOM   1620  CA  ARG A 201     -11.477  -4.564   3.276  1.00 97.97           C  
ATOM   1621  C   ARG A 201     -12.544  -3.804   2.489  1.00 97.97           C  
ATOM   1622  CB  ARG A 201     -10.314  -3.642   3.697  1.00 97.97           C  
ATOM   1623  O   ARG A 201     -12.468  -3.748   1.261  1.00 97.97           O  
ATOM   1624  CG  ARG A 201     -10.710  -2.595   4.748  1.00 97.97           C  
ATOM   1625  CD  ARG A 201      -9.611  -1.565   5.018  1.00 97.97           C  
ATOM   1626  NE  ARG A 201     -10.076  -0.478   5.910  1.00 97.97           N  
ATOM   1627  NH1 ARG A 201     -10.079  -1.595   7.939  1.00 97.97           N  
ATOM   1628  NH2 ARG A 201     -10.699   0.514   7.876  1.00 97.97           N  
ATOM   1629  CZ  ARG A 201     -10.277  -0.528   7.221  1.00 97.97           C  
ATOM   1630  N   LYS A 202     -13.506  -3.184   3.187  1.00 97.38           N  
ATOM   1631  CA  LYS A 202     -14.435  -2.224   2.568  1.00 97.38           C  
ATOM   1632  C   LYS A 202     -13.653  -1.092   1.887  1.00 97.38           C  
ATOM   1633  CB  LYS A 202     -15.483  -1.727   3.586  1.00 97.38           C  
ATOM   1634  O   LYS A 202     -12.647  -0.627   2.428  1.00 97.38           O  
ATOM   1635  CG  LYS A 202     -15.151  -0.403   4.306  1.00 97.38           C  
ATOM   1636  CD  LYS A 202     -16.211  -0.077   5.371  1.00 97.38           C  
ATOM   1637  CE  LYS A 202     -16.147   1.372   5.876  1.00 97.38           C  
ATOM   1638  NZ  LYS A 202     -17.354   1.722   6.685  1.00 97.38           N  
ATOM   1639  N   SER A 203     -14.105  -0.654   0.717  1.00 96.48           N  
ATOM   1640  CA  SER A 203     -13.370   0.266  -0.165  1.00 96.48           C  
ATOM   1641  C   SER A 203     -14.163   1.511  -0.570  1.00 96.48           C  
ATOM   1642  CB  SER A 203     -12.847  -0.498  -1.380  1.00 96.48           C  
ATOM   1643  O   SER A 203     -13.952   2.054  -1.652  1.00 96.48           O  
ATOM   1644  OG  SER A 203     -13.908  -1.056  -2.123  1.00 96.48           O  
ATOM   1645  N   TYR A 204     -15.070   1.951   0.298  1.00 96.25           N  
ATOM   1646  CA  TYR A 204     -15.841   3.189   0.180  1.00 96.25           C  
ATOM   1647  C   TYR A 204     -15.674   4.035   1.450  1.00 96.25           C  
ATOM   1648  CB  TYR A 204     -17.311   2.847  -0.088  1.00 96.25           C  
ATOM   1649  O   TYR A 204     -15.320   3.511   2.513  1.00 96.25           O  
ATOM   1650  CG  TYR A 204     -17.945   1.998   0.998  1.00 96.25           C  
ATOM   1651  CD1 TYR A 204     -17.969   0.595   0.878  1.00 96.25           C  
ATOM   1652  CD2 TYR A 204     -18.472   2.609   2.150  1.00 96.25           C  
ATOM   1653  CE1 TYR A 204     -18.546  -0.188   1.895  1.00 96.25           C  
ATOM   1654  CE2 TYR A 204     -19.069   1.831   3.156  1.00 96.25           C  
ATOM   1655  OH  TYR A 204     -19.670  -0.335   3.992  1.00 96.25           O  
ATOM   1656  CZ  TYR A 204     -19.121   0.429   3.020  1.00 96.25           C  
ATOM   1657  N   TRP A 205     -15.927   5.337   1.337  1.00 96.56           N  
ATOM   1658  CA  TRP A 205     -15.636   6.323   2.381  1.00 96.56           C  
ATOM   1659  C   TRP A 205     -16.877   6.777   3.142  1.00 96.56           C  
ATOM   1660  CB  TRP A 205     -14.904   7.504   1.740  1.00 96.56           C  
ATOM   1661  O   TRP A 205     -16.817   6.941   4.359  1.00 96.56           O  
ATOM   1662  CG  TRP A 205     -13.627   7.105   1.073  1.00 96.56           C  
ATOM   1663  CD1 TRP A 205     -13.459   6.885  -0.250  1.00 96.56           C  
ATOM   1664  CD2 TRP A 205     -12.357   6.769   1.702  1.00 96.56           C  
ATOM   1665  CE2 TRP A 205     -11.442   6.371   0.685  1.00 96.56           C  
ATOM   1666  CE3 TRP A 205     -11.905   6.719   3.036  1.00 96.56           C  
ATOM   1667  NE1 TRP A 205     -12.172   6.440  -0.479  1.00 96.56           N  
ATOM   1668  CH2 TRP A 205      -9.704   5.958   2.313  1.00 96.56           C  
ATOM   1669  CZ2 TRP A 205     -10.133   5.965   0.975  1.00 96.56           C  
ATOM   1670  CZ3 TRP A 205     -10.590   6.325   3.339  1.00 96.56           C  
ATOM   1671  N   ASP A 206     -18.006   6.959   2.458  1.00 94.86           N  
ATOM   1672  CA  ASP A 206     -19.252   7.371   3.104  1.00 94.86           C  
ATOM   1673  C   ASP A 206     -19.948   6.222   3.829  1.00 94.86           C  
ATOM   1674  CB  ASP A 206     -20.137   8.050   2.077  1.00 94.86           C  
ATOM   1675  O   ASP A 206     -20.232   5.160   3.275  1.00 94.86           O  
ATOM   1676  CG  ASP A 206     -21.440   8.669   2.587  1.00 94.86           C  
ATOM   1677  OD1 ASP A 206     -21.817   8.437   3.751  1.00 94.86           O  
ATOM   1678  OD2 ASP A 206     -22.041   9.417   1.783  1.00 94.86           O  
ATOM   1679  N   THR A 207     -20.257   6.468   5.096  1.00 95.41           N  
ATOM   1680  CA  THR A 207     -20.896   5.520   6.006  1.00 95.41           C  
ATOM   1681  C   THR A 207     -22.351   5.232   5.634  1.00 95.41           C  
ATOM   1682  CB  THR A 207     -20.815   6.050   7.441  1.00 95.41           C  
ATOM   1683  O   THR A 207     -22.892   4.205   6.048  1.00 95.41           O  
ATOM   1684  CG2 THR A 207     -19.380   6.363   7.867  1.00 95.41           C  
ATOM   1685  OG1 THR A 207     -21.523   7.261   7.558  1.00 95.41           O  
ATOM   1686  N   ALA A 208     -22.987   6.065   4.801  1.00 93.99           N  
ATOM   1687  CA  ALA A 208     -24.315   5.794   4.255  1.00 93.99           C  
ATOM   1688  C   ALA A 208     -24.364   4.445   3.514  1.00 93.99           C  
ATOM   1689  CB  ALA A 208     -24.707   6.953   3.331  1.00 93.99           C  
ATOM   1690  O   ALA A 208     -25.344   3.705   3.636  1.00 93.99           O  
ATOM   1691  N   TYR A 209     -23.276   4.080   2.831  1.00 94.85           N  
ATOM   1692  CA  TYR A 209     -23.143   2.817   2.105  1.00 94.85           C  
ATOM   1693  C   TYR A 209     -23.060   1.583   3.004  1.00 94.85           C  
ATOM   1694  CB  TYR A 209     -21.890   2.901   1.238  1.00 94.85           C  
ATOM   1695  O   TYR A 209     -23.336   0.480   2.543  1.00 94.85           O  
ATOM   1696  CG  TYR A 209     -21.927   3.952   0.150  1.00 94.85           C  
ATOM   1697  CD1 TYR A 209     -23.068   4.126  -0.661  1.00 94.85           C  
ATOM   1698  CD2 TYR A 209     -20.799   4.768  -0.043  1.00 94.85           C  
ATOM   1699  CE1 TYR A 209     -23.084   5.135  -1.643  1.00 94.85           C  
ATOM   1700  CE2 TYR A 209     -20.793   5.736  -1.058  1.00 94.85           C  
ATOM   1701  OH  TYR A 209     -21.904   6.832  -2.868  1.00 94.85           O  
ATOM   1702  CZ  TYR A 209     -21.936   5.924  -1.858  1.00 94.85           C  
ATOM   1703  N   ASP A 210     -22.761   1.741   4.298  1.00 97.38           N  
ATOM   1704  CA  ASP A 210     -22.807   0.609   5.225  1.00 97.38           C  
ATOM   1705  C   ASP A 210     -24.222   0.016   5.301  1.00 97.38           C  
ATOM   1706  CB  ASP A 210     -22.386   1.031   6.636  1.00 97.38           C  
ATOM   1707  O   ASP A 210     -24.363  -1.167   5.585  1.00 97.38           O  
ATOM   1708  CG  ASP A 210     -20.962   1.579   6.795  1.00 97.38           C  
ATOM   1709  OD1 ASP A 210     -20.022   1.128   6.096  1.00 97.38           O  
ATOM   1710  OD2 ASP A 210     -20.768   2.435   7.682  1.00 97.38           O  
ATOM   1711  N   SER A 211     -25.276   0.811   5.058  1.00 96.14           N  
ATOM   1712  CA  SER A 211     -26.655   0.305   5.062  1.00 96.14           C  
ATOM   1713  C   SER A 211     -26.887  -0.768   3.996  1.00 96.14           C  
ATOM   1714  CB  SER A 211     -27.674   1.442   4.944  1.00 96.14           C  
ATOM   1715  O   SER A 211     -27.370  -1.839   4.346  1.00 96.14           O  
ATOM   1716  OG  SER A 211     -27.559   2.187   3.750  1.00 96.14           O  
ATOM   1717  N   ASP A 212     -26.438  -0.525   2.760  1.00 95.12           N  
ATOM   1718  CA  ASP A 212     -26.516  -1.489   1.656  1.00 95.12           C  
ATOM   1719  C   ASP A 212     -25.799  -2.804   2.000  1.00 95.12           C  
ATOM   1720  CB  ASP A 212     -25.836  -0.902   0.405  1.00 95.12           C  
ATOM   1721  O   ASP A 212     -26.299  -3.891   1.729  1.00 95.12           O  
ATOM   1722  CG  ASP A 212     -26.503   0.327  -0.213  1.00 95.12           C  
ATOM   1723  OD1 ASP A 212     -27.742   0.309  -0.399  1.00 95.12           O  
ATOM   1724  OD2 ASP A 212     -25.755   1.193  -0.727  1.00 95.12           O  
ATOM   1725  N   VAL A 213     -24.618  -2.703   2.616  1.00 97.02           N  
ATOM   1726  CA  VAL A 213     -23.770  -3.859   2.935  1.00 97.02           C  
ATOM   1727  C   VAL A 213     -24.290  -4.627   4.158  1.00 97.02           C  
ATOM   1728  CB  VAL A 213     -22.322  -3.388   3.145  1.00 97.02           C  
ATOM   1729  O   VAL A 213     -24.166  -5.847   4.220  1.00 97.02           O  
ATOM   1730  CG1 VAL A 213     -21.370  -4.550   3.451  1.00 97.02           C  
ATOM   1731  CG2 VAL A 213     -21.754  -2.661   1.920  1.00 97.02           C  
ATOM   1732  N   MET A 214     -24.877  -3.936   5.141  1.00 97.66           N  
ATOM   1733  CA  MET A 214     -25.444  -4.545   6.354  1.00 97.66           C  
ATOM   1734  C   MET A 214     -26.781  -5.265   6.125  1.00 97.66           C  
ATOM   1735  CB  MET A 214     -25.659  -3.478   7.437  1.00 97.66           C  
ATOM   1736  O   MET A 214     -27.249  -5.948   7.041  1.00 97.66           O  
ATOM   1737  CG  MET A 214     -24.380  -3.033   8.150  1.00 97.66           C  
ATOM   1738  SD  MET A 214     -24.705  -1.959   9.582  1.00 97.66           S  
ATOM   1739  CE  MET A 214     -25.374  -0.497   8.750  1.00 97.66           C  
ATOM   1740  N   ASP A 215     -27.420  -5.075   4.971  1.00 96.21           N  
ATOM   1741  CA  ASP A 215     -28.674  -5.754   4.632  1.00 96.21           C  
ATOM   1742  C   ASP A 215     -28.451  -7.217   4.210  1.00 96.21           C  
ATOM   1743  CB  ASP A 215     -29.441  -4.931   3.585  1.00 96.21           C  
ATOM   1744  O   ASP A 215     -29.354  -8.041   4.357  1.00 96.21           O  
ATOM   1745  CG  ASP A 215     -30.104  -3.667   4.170  1.00 96.21           C  
ATOM   1746  OD1 ASP A 215     -30.239  -3.555   5.426  1.00 96.21           O  
ATOM   1747  OD2 ASP A 215     -30.560  -2.838   3.351  1.00 96.21           O  
ATOM   1748  N   ASP A 216     -27.230  -7.568   3.799  1.00 97.69           N  
ATOM   1749  CA  ASP A 216     -26.791  -8.950   3.613  1.00 97.69           C  
ATOM   1750  C   ASP A 216     -26.067  -9.502   4.855  1.00 97.69           C  
ATOM   1751  CB  ASP A 216     -25.905  -9.054   2.373  1.00 97.69           C  
ATOM   1752  O   ASP A 216     -25.342  -8.800   5.567  1.00 97.69           O  
ATOM   1753  CG  ASP A 216     -25.340 -10.465   2.259  1.00 97.69           C  
ATOM   1754  OD1 ASP A 216     -26.152 -11.414   2.246  1.00 97.69           O  
ATOM   1755  OD2 ASP A 216     -24.115 -10.607   2.462  1.00 97.69           O  
ATOM   1756  N   ARG A 217     -26.213 -10.808   5.108  1.00 97.99           N  
ATOM   1757  CA  ARG A 217     -25.602 -11.471   6.269  1.00 97.99           C  
ATOM   1758  C   ARG A 217     -24.077 -11.530   6.168  1.00 97.99           C  
ATOM   1759  CB  ARG A 217     -26.216 -12.870   6.427  1.00 97.99           C  
ATOM   1760  O   ARG A 217     -23.407 -11.368   7.193  1.00 97.99           O  
ATOM   1761  CG  ARG A 217     -25.684 -13.603   7.668  1.00 97.99           C  
ATOM   1762  CD  ARG A 217     -26.299 -15.000   7.769  1.00 97.99           C  
ATOM   1763  NE  ARG A 217     -25.737 -15.760   8.906  1.00 97.99           N  
ATOM   1764  NH1 ARG A 217     -26.616 -17.799   8.330  1.00 97.99           N  
ATOM   1765  NH2 ARG A 217     -25.309 -17.638  10.130  1.00 97.99           N  
ATOM   1766  CZ  ARG A 217     -25.889 -17.056   9.116  1.00 97.99           C  
ATOM   1767  N   VAL A 218     -23.521 -11.809   4.989  1.00 98.00           N  
ATOM   1768  CA  VAL A 218     -22.068 -11.904   4.779  1.00 98.00           C  
ATOM   1769  C   VAL A 218     -21.459 -10.507   4.815  1.00 98.00           C  
ATOM   1770  CB  VAL A 218     -21.725 -12.642   3.468  1.00 98.00           C  
ATOM   1771  O   VAL A 218     -20.512 -10.285   5.575  1.00 98.00           O  
ATOM   1772  CG1 VAL A 218     -20.207 -12.747   3.276  1.00 98.00           C  
ATOM   1773  CG2 VAL A 218     -22.316 -14.057   3.489  1.00 98.00           C  
ATOM   1774  N   GLY A 219     -22.065  -9.545   4.115  1.00 98.17           N  
ATOM   1775  CA  GLY A 219     -21.694  -8.129   4.166  1.00 98.17           C  
ATOM   1776  C   GLY A 219     -21.670  -7.575   5.597  1.00 98.17           C  
ATOM   1777  O   GLY A 219     -20.656  -7.015   6.028  1.00 98.17           O  
ATOM   1778  N   LEU A 220     -22.720  -7.834   6.389  1.00 98.48           N  
ATOM   1779  CA  LEU A 220     -22.782  -7.476   7.811  1.00 98.48           C  
ATOM   1780  C   LEU A 220     -21.623  -8.082   8.617  1.00 98.48           C  
ATOM   1781  CB  LEU A 220     -24.142  -7.928   8.385  1.00 98.48           C  
ATOM   1782  O   LEU A 220     -21.028  -7.404   9.456  1.00 98.48           O  
ATOM   1783  CG  LEU A 220     -24.326  -7.689   9.897  1.00 98.48           C  
ATOM   1784  CD1 LEU A 220     -24.271  -6.208  10.253  1.00 98.48           C  
ATOM   1785  CD2 LEU A 220     -25.673  -8.234  10.370  1.00 98.48           C  
ATOM   1786  N   ASN A 221     -21.290  -9.354   8.381  1.00 98.15           N  
ATOM   1787  CA  ASN A 221     -20.195 -10.027   9.082  1.00 98.15           C  
ATOM   1788  C   ASN A 221     -18.827  -9.432   8.733  1.00 98.15           C  
ATOM   1789  CB  ASN A 221     -20.216 -11.531   8.767  1.00 98.15           C  
ATOM   1790  O   ASN A 221     -18.005  -9.264   9.635  1.00 98.15           O  
ATOM   1791  CG  ASN A 221     -21.373 -12.262   9.406  1.00 98.15           C  
ATOM   1792  ND2 ASN A 221     -21.823 -13.333   8.804  1.00 98.15           N  
ATOM   1793  OD1 ASN A 221     -21.829 -11.948  10.497  1.00 98.15           O  
ATOM   1794  N   LEU A 222     -18.594  -9.102   7.460  1.00 98.43           N  
ATOM   1795  CA  LEU A 222     -17.348  -8.489   6.996  1.00 98.43           C  
ATOM   1796  C   LEU A 222     -17.156  -7.095   7.603  1.00 98.43           C  
ATOM   1797  CB  LEU A 222     -17.343  -8.433   5.457  1.00 98.43           C  
ATOM   1798  O   LEU A 222     -16.098  -6.817   8.173  1.00 98.43           O  
ATOM   1799  CG  LEU A 222     -17.223  -9.798   4.753  1.00 98.43           C  
ATOM   1800  CD1 LEU A 222     -17.370  -9.613   3.244  1.00 98.43           C  
ATOM   1801  CD2 LEU A 222     -15.870 -10.456   5.033  1.00 98.43           C  
ATOM   1802  N   LEU A 223     -18.192  -6.249   7.569  1.00 98.28           N  
ATOM   1803  CA  LEU A 223     -18.145  -4.927   8.200  1.00 98.28           C  
ATOM   1804  C   LEU A 223     -17.972  -5.009   9.714  1.00 98.28           C  
ATOM   1805  CB  LEU A 223     -19.422  -4.135   7.887  1.00 98.28           C  
ATOM   1806  O   LEU A 223     -17.199  -4.238  10.286  1.00 98.28           O  
ATOM   1807  CG  LEU A 223     -19.543  -3.625   6.446  1.00 98.28           C  
ATOM   1808  CD1 LEU A 223     -20.781  -2.734   6.376  1.00 98.28           C  
ATOM   1809  CD2 LEU A 223     -18.334  -2.798   6.006  1.00 98.28           C  
ATOM   1810  N   TYR A 224     -18.656  -5.947  10.368  1.00 98.46           N  
ATOM   1811  CA  TYR A 224     -18.517  -6.168  11.804  1.00 98.46           C  
ATOM   1812  C   TYR A 224     -17.082  -6.571  12.168  1.00 98.46           C  
ATOM   1813  CB  TYR A 224     -19.529  -7.227  12.255  1.00 98.46           C  
ATOM   1814  O   TYR A 224     -16.469  -5.941  13.027  1.00 98.46           O  
ATOM   1815  CG  TYR A 224     -19.369  -7.604  13.707  1.00 98.46           C  
ATOM   1816  CD1 TYR A 224     -18.698  -8.794  14.052  1.00 98.46           C  
ATOM   1817  CD2 TYR A 224     -19.831  -6.729  14.707  1.00 98.46           C  
ATOM   1818  CE1 TYR A 224     -18.492  -9.112  15.406  1.00 98.46           C  
ATOM   1819  CE2 TYR A 224     -19.615  -7.040  16.061  1.00 98.46           C  
ATOM   1820  OH  TYR A 224     -18.708  -8.511  17.708  1.00 98.46           O  
ATOM   1821  CZ  TYR A 224     -18.941  -8.227  16.407  1.00 98.46           C  
ATOM   1822  N   ALA A 225     -16.521  -7.570  11.477  1.00 97.88           N  
ATOM   1823  CA  ALA A 225     -15.159  -8.050  11.703  1.00 97.88           C  
ATOM   1824  C   ALA A 225     -14.112  -6.943  11.500  1.00 97.88           C  
ATOM   1825  CB  ALA A 225     -14.906  -9.228  10.754  1.00 97.88           C  
ATOM   1826  O   ALA A 225     -13.182  -6.814  12.298  1.00 97.88           O  
ATOM   1827  N   GLN A 226     -14.287  -6.118  10.464  1.00 97.96           N  
ATOM   1828  CA  GLN A 226     -13.443  -4.952  10.227  1.00 97.96           C  
ATOM   1829  C   GLN A 226     -13.573  -3.914  11.344  1.00 97.96           C  
ATOM   1830  CB  GLN A 226     -13.795  -4.360   8.857  1.00 97.96           C  
ATOM   1831  O   GLN A 226     -12.563  -3.441  11.851  1.00 97.96           O  
ATOM   1832  CG  GLN A 226     -12.847  -3.214   8.502  1.00 97.96           C  
ATOM   1833  CD  GLN A 226     -13.231  -2.534   7.200  1.00 97.96           C  
ATOM   1834  NE2 GLN A 226     -13.353  -1.226   7.211  1.00 97.96           N  
ATOM   1835  OE1 GLN A 226     -13.406  -3.144   6.154  1.00 97.96           O  
ATOM   1836  N   THR A 227     -14.798  -3.589  11.759  1.00 98.18           N  
ATOM   1837  CA  THR A 227     -15.049  -2.566  12.785  1.00 98.18           C  
ATOM   1838  C   THR A 227     -14.444  -2.960  14.133  1.00 98.18           C  
ATOM   1839  CB  THR A 227     -16.553  -2.310  12.945  1.00 98.18           C  
ATOM   1840  O   THR A 227     -13.830  -2.123  14.788  1.00 98.18           O  
ATOM   1841  CG2 THR A 227     -16.847  -1.161  13.902  1.00 98.18           C  
ATOM   1842  OG1 THR A 227     -17.140  -1.942  11.714  1.00 98.18           O  
ATOM   1843  N   VAL A 228     -14.572  -4.232  14.533  1.00 97.00           N  
ATOM   1844  CA  VAL A 228     -13.923  -4.757  15.748  1.00 97.00           C  
ATOM   1845  C   VAL A 228     -12.403  -4.602  15.646  1.00 97.00           C  
ATOM   1846  CB  VAL A 228     -14.321  -6.226  15.998  1.00 97.00           C  
ATOM   1847  O   VAL A 228     -11.793  -4.022  16.538  1.00 97.00           O  
ATOM   1848  CG1 VAL A 228     -13.542  -6.862  17.155  1.00 97.00           C  
ATOM   1849  CG2 VAL A 228     -15.811  -6.344  16.349  1.00 97.00           C  
ATOM   1850  N   SER A 229     -11.802  -5.021  14.527  1.00 95.27           N  
ATOM   1851  CA  SER A 229     -10.353  -4.897  14.323  1.00 95.27           C  
ATOM   1852  C   SER A 229      -9.868  -3.442  14.344  1.00 95.27           C  
ATOM   1853  CB  SER A 229      -9.956  -5.537  12.993  1.00 95.27           C  
ATOM   1854  O   SER A 229      -8.843  -3.140  14.953  1.00 95.27           O  
ATOM   1855  OG  SER A 229      -8.548  -5.646  12.933  1.00 95.27           O  
ATOM   1856  N   ASP A 230     -10.608  -2.523  13.722  1.00 96.47           N  
ATOM   1857  CA  ASP A 230     -10.265  -1.098  13.688  1.00 96.47           C  
ATOM   1858  C   ASP A 230     -10.348  -0.459  15.098  1.00 96.47           C  
ATOM   1859  CB  ASP A 230     -11.179  -0.365  12.681  1.00 96.47           C  
ATOM   1860  O   ASP A 230      -9.560   0.435  15.419  1.00 96.47           O  
ATOM   1861  CG  ASP A 230     -10.936  -0.655  11.182  1.00 96.47           C  
ATOM   1862  OD1 ASP A 230      -9.932  -1.286  10.783  1.00 96.47           O  
ATOM   1863  OD2 ASP A 230     -11.738  -0.181  10.339  1.00 96.47           O  
ATOM   1864  N   ILE A 231     -11.253  -0.929  15.968  1.00 96.54           N  
ATOM   1865  CA  ILE A 231     -11.305  -0.531  17.388  1.00 96.54           C  
ATOM   1866  C   ILE A 231     -10.107  -1.105  18.154  1.00 96.54           C  
ATOM   1867  CB  ILE A 231     -12.652  -0.944  18.030  1.00 96.54           C  
ATOM   1868  O   ILE A 231      -9.413  -0.353  18.839  1.00 96.54           O  
ATOM   1869  CG1 ILE A 231     -13.803  -0.086  17.458  1.00 96.54           C  
ATOM   1870  CG2 ILE A 231     -12.609  -0.803  19.567  1.00 96.54           C  
ATOM   1871  CD1 ILE A 231     -15.192  -0.697  17.671  1.00 96.54           C  
ATOM   1872  N   ASP A 232      -9.825  -2.402  18.005  1.00 93.80           N  
ATOM   1873  CA  ASP A 232      -8.730  -3.086  18.710  1.00 93.80           C  
ATOM   1874  C   ASP A 232      -7.354  -2.502  18.347  1.00 93.80           C  
ATOM   1875  CB  ASP A 232      -8.771  -4.593  18.394  1.00 93.80           C  
ATOM   1876  O   ASP A 232      -6.463  -2.404  19.190  1.00 93.80           O  
ATOM   1877  CG  ASP A 232      -9.968  -5.338  19.004  1.00 93.80           C  
ATOM   1878  OD1 ASP A 232     -10.562  -4.824  19.982  1.00 93.80           O  
ATOM   1879  OD2 ASP A 232     -10.256  -6.449  18.503  1.00 93.80           O  
ATOM   1880  N   ARG A 233      -7.191  -2.037  17.102  1.00 91.59           N  
ATOM   1881  CA  ARG A 233      -5.984  -1.351  16.606  1.00 91.59           C  
ATOM   1882  C   ARG A 233      -5.906   0.130  16.999  1.00 91.59           C  
ATOM   1883  CB  ARG A 233      -5.915  -1.509  15.080  1.00 91.59           C  
ATOM   1884  O   ARG A 233      -4.929   0.801  16.661  1.00 91.59           O  
ATOM   1885  CG  ARG A 233      -5.654  -2.959  14.648  1.00 91.59           C  
ATOM   1886  CD  ARG A 233      -5.798  -3.069  13.128  1.00 91.59           C  
ATOM   1887  NE  ARG A 233      -5.582  -4.454  12.673  1.00 91.59           N  
ATOM   1888  NH1 ARG A 233      -4.998  -3.988  10.507  1.00 91.59           N  
ATOM   1889  NH2 ARG A 233      -5.007  -6.103  11.209  1.00 91.59           N  
ATOM   1890  CZ  ARG A 233      -5.206  -4.842  11.470  1.00 91.59           C  
ATOM   1891  N   GLY A 234      -6.934   0.682  17.645  1.00 93.57           N  
ATOM   1892  CA  GLY A 234      -7.003   2.105  17.992  1.00 93.57           C  
ATOM   1893  C   GLY A 234      -7.067   3.036  16.772  1.00 93.57           C  
ATOM   1894  O   GLY A 234      -6.529   4.152  16.805  1.00 93.57           O  
ATOM   1895  N   TRP A 235      -7.665   2.567  15.671  1.00 95.14           N  
ATOM   1896  CA  TRP A 235      -8.005   3.403  14.515  1.00 95.14           C  
ATOM   1897  C   TRP A 235      -9.291   4.179  14.785  1.00 95.14           C  
ATOM   1898  CB  TRP A 235      -8.142   2.553  13.247  1.00 95.14           C  
ATOM   1899  O   TRP A 235      -9.348   5.374  14.515  1.00 95.14           O  
ATOM   1900  CG  TRP A 235      -6.881   1.993  12.666  1.00 95.14           C  
ATOM   1901  CD1 TRP A 235      -5.716   1.742  13.310  1.00 95.14           C  
ATOM   1902  CD2 TRP A 235      -6.655   1.615  11.276  1.00 95.14           C  
ATOM   1903  CE2 TRP A 235      -5.300   1.194  11.138  1.00 95.14           C  
ATOM   1904  CE3 TRP A 235      -7.460   1.602  10.117  1.00 95.14           C  
ATOM   1905  NE1 TRP A 235      -4.778   1.278  12.410  1.00 95.14           N  
ATOM   1906  CH2 TRP A 235      -5.574   0.857   8.764  1.00 95.14           C  
ATOM   1907  CZ2 TRP A 235      -4.752   0.828   9.903  1.00 95.14           C  
ATOM   1908  CZ3 TRP A 235      -6.928   1.210   8.876  1.00 95.14           C  
ATOM   1909  N   ILE A 236     -10.274   3.515  15.397  1.00 97.54           N  
ATOM   1910  CA  ILE A 236     -11.491   4.141  15.916  1.00 97.54           C  
ATOM   1911  C   ILE A 236     -11.255   4.504  17.382  1.00 97.54           C  
ATOM   1912  CB  ILE A 236     -12.702   3.205  15.722  1.00 97.54           C  
ATOM   1913  O   ILE A 236     -10.869   3.650  18.183  1.00 97.54           O  
ATOM   1914  CG1 ILE A 236     -12.915   2.936  14.214  1.00 97.54           C  
ATOM   1915  CG2 ILE A 236     -13.965   3.832  16.341  1.00 97.54           C  
ATOM   1916  CD1 ILE A 236     -13.958   1.860  13.891  1.00 97.54           C  
ATOM   1917  N   LEU A 237     -11.486   5.766  17.753  1.00 96.07           N  
ATOM   1918  CA  LEU A 237     -11.327   6.194  19.142  1.00 96.07           C  
ATOM   1919  C   LEU A 237     -12.592   5.922  19.949  1.00 96.07           C  
ATOM   1920  CB  LEU A 237     -10.911   7.664  19.258  1.00 96.07           C  
ATOM   1921  O   LEU A 237     -13.687   6.363  19.597  1.00 96.07           O  
ATOM   1922  CG  LEU A 237      -9.533   8.009  18.677  1.00 96.07           C  
ATOM   1923  CD1 LEU A 237      -9.211   9.459  19.040  1.00 96.07           C  
ATOM   1924  CD2 LEU A 237      -8.397   7.127  19.194  1.00 96.07           C  
ATOM   1925  N   VAL A 238     -12.406   5.240  21.076  1.00 97.03           N  
ATOM   1926  CA  VAL A 238     -13.482   4.786  21.956  1.00 97.03           C  
ATOM   1927  C   VAL A 238     -13.173   5.208  23.390  1.00 97.03           C  
ATOM   1928  CB  VAL A 238     -13.646   3.257  21.849  1.00 97.03           C  
ATOM   1929  O   VAL A 238     -12.084   4.949  23.902  1.00 97.03           O  
ATOM   1930  CG1 VAL A 238     -14.937   2.805  22.521  1.00 97.03           C  
ATOM   1931  CG2 VAL A 238     -13.685   2.763  20.398  1.00 97.03           C  
ATOM   1932  N   ASN A 239     -14.126   5.856  24.063  1.00 96.31           N  
ATOM   1933  CA  ASN A 239     -14.005   6.155  25.491  1.00 96.31           C  
ATOM   1934  C   ASN A 239     -14.425   4.953  26.365  1.00 96.31           C  
ATOM   1935  CB  ASN A 239     -14.733   7.478  25.801  1.00 96.31           C  
ATOM   1936  O   ASN A 239     -14.975   3.964  25.884  1.00 96.31           O  
ATOM   1937  CG  ASN A 239     -16.248   7.384  25.813  1.00 96.31           C  
ATOM   1938  ND2 ASN A 239     -16.933   8.399  25.348  1.00 96.31           N  
ATOM   1939  OD1 ASN A 239     -16.835   6.438  26.310  1.00 96.31           O  
ATOM   1940  N   LYS A 240     -14.195   5.036  27.682  1.00 96.13           N  
ATOM   1941  CA  LYS A 240     -14.482   3.923  28.609  1.00 96.13           C  
ATOM   1942  C   LYS A 240     -15.948   3.470  28.604  1.00 96.13           C  
ATOM   1943  CB  LYS A 240     -14.065   4.292  30.042  1.00 96.13           C  
ATOM   1944  O   LYS A 240     -16.196   2.282  28.769  1.00 96.13           O  
ATOM   1945  CG  LYS A 240     -12.543   4.394  30.220  1.00 96.13           C  
ATOM   1946  CD  LYS A 240     -12.178   4.658  31.689  1.00 96.13           C  
ATOM   1947  CE  LYS A 240     -10.653   4.731  31.851  1.00 96.13           C  
ATOM   1948  NZ  LYS A 240     -10.246   4.993  33.257  1.00 96.13           N  
ATOM   1949  N   GLU A 241     -16.902   4.387  28.451  1.00 96.60           N  
ATOM   1950  CA  GLU A 241     -18.335   4.063  28.444  1.00 96.60           C  
ATOM   1951  C   GLU A 241     -18.742   3.392  27.129  1.00 96.60           C  
ATOM   1952  CB  GLU A 241     -19.144   5.345  28.714  1.00 96.60           C  
ATOM   1953  O   GLU A 241     -19.318   2.306  27.136  1.00 96.60           O  
ATOM   1954  CG  GLU A 241     -20.667   5.147  28.683  1.00 96.60           C  
ATOM   1955  CD  GLU A 241     -21.157   4.039  29.625  1.00 96.60           C  
ATOM   1956  OE1 GLU A 241     -22.167   3.391  29.272  1.00 96.60           O  
ATOM   1957  OE2 GLU A 241     -20.497   3.820  30.673  1.00 96.60           O  
ATOM   1958  N   GLN A 242     -18.342   3.978  26.000  1.00 97.05           N  
ATOM   1959  CA  GLN A 242     -18.563   3.414  24.667  1.00 97.05           C  
ATOM   1960  C   GLN A 242     -17.958   2.012  24.550  1.00 97.05           C  
ATOM   1961  CB  GLN A 242     -17.923   4.339  23.628  1.00 97.05           C  
ATOM   1962  O   GLN A 242     -18.588   1.112  24.001  1.00 97.05           O  
ATOM   1963  CG  GLN A 242     -18.653   5.681  23.482  1.00 97.05           C  
ATOM   1964  CD  GLN A 242     -17.826   6.707  22.714  1.00 97.05           C  
ATOM   1965  NE2 GLN A 242     -18.460   7.669  22.081  1.00 97.05           N  
ATOM   1966  OE1 GLN A 242     -16.602   6.695  22.708  1.00 97.05           O  
ATOM   1967  N   HIS A 243     -16.775   1.790  25.131  1.00 96.63           N  
ATOM   1968  CA  HIS A 243     -16.135   0.478  25.135  1.00 96.63           C  
ATOM   1969  C   HIS A 243     -16.968  -0.570  25.892  1.00 96.63           C  
ATOM   1970  CB  HIS A 243     -14.719   0.614  25.706  1.00 96.63           C  
ATOM   1971  O   HIS A 243     -17.110  -1.696  25.419  1.00 96.63           O  
ATOM   1972  CG  HIS A 243     -13.909  -0.643  25.536  1.00 96.63           C  
ATOM   1973  CD2 HIS A 243     -13.647  -1.580  26.497  1.00 96.63           C  
ATOM   1974  ND1 HIS A 243     -13.323  -1.086  24.370  1.00 96.63           N  
ATOM   1975  CE1 HIS A 243     -12.723  -2.262  24.626  1.00 96.63           C  
ATOM   1976  NE2 HIS A 243     -12.893  -2.600  25.916  1.00 96.63           N  
ATOM   1977  N   ARG A 244     -17.593  -0.211  27.027  1.00 97.07           N  
ATOM   1978  CA  ARG A 244     -18.510  -1.118  27.745  1.00 97.07           C  
ATOM   1979  C   ARG A 244     -19.760  -1.436  26.927  1.00 97.07           C  
ATOM   1980  CB  ARG A 244     -18.933  -0.535  29.101  1.00 97.07           C  
ATOM   1981  O   ARG A 244     -20.182  -2.590  26.895  1.00 97.07           O  
ATOM   1982  CG  ARG A 244     -17.794  -0.479  30.125  1.00 97.07           C  
ATOM   1983  CD  ARG A 244     -18.345  -0.007  31.479  1.00 97.07           C  
ATOM   1984  NE  ARG A 244     -17.453   0.972  32.135  1.00 97.07           N  
ATOM   1985  NH1 ARG A 244     -19.040   2.582  32.564  1.00 97.07           N  
ATOM   1986  NH2 ARG A 244     -16.944   2.935  33.179  1.00 97.07           N  
ATOM   1987  CZ  ARG A 244     -17.817   2.150  32.615  1.00 97.07           C  
ATOM   1988  N   GLN A 245     -20.333  -0.439  26.254  1.00 97.70           N  
ATOM   1989  CA  GLN A 245     -21.515  -0.623  25.406  1.00 97.70           C  
ATOM   1990  C   GLN A 245     -21.215  -1.540  24.216  1.00 97.70           C  
ATOM   1991  CB  GLN A 245     -22.021   0.739  24.919  1.00 97.70           C  
ATOM   1992  O   GLN A 245     -21.935  -2.512  23.995  1.00 97.70           O  
ATOM   1993  CG  GLN A 245     -22.570   1.589  26.073  1.00 97.70           C  
ATOM   1994  CD  GLN A 245     -22.977   2.990  25.639  1.00 97.70           C  
ATOM   1995  NE2 GLN A 245     -23.389   3.813  26.574  1.00 97.70           N  
ATOM   1996  OE1 GLN A 245     -22.920   3.371  24.480  1.00 97.70           O  
ATOM   1997  N   LEU A 246     -20.111  -1.289  23.508  1.00 97.98           N  
ATOM   1998  CA  LEU A 246     -19.636  -2.130  22.407  1.00 97.98           C  
ATOM   1999  C   LEU A 246     -19.388  -3.570  22.864  1.00 97.98           C  
ATOM   2000  CB  LEU A 246     -18.342  -1.528  21.844  1.00 97.98           C  
ATOM   2001  O   LEU A 246     -19.858  -4.501  22.213  1.00 97.98           O  
ATOM   2002  CG  LEU A 246     -18.546  -0.257  21.005  1.00 97.98           C  
ATOM   2003  CD1 LEU A 246     -17.176   0.393  20.844  1.00 97.98           C  
ATOM   2004  CD2 LEU A 246     -19.142  -0.540  19.626  1.00 97.98           C  
ATOM   2005  N   LYS A 247     -18.728  -3.759  24.013  1.00 96.48           N  
ATOM   2006  CA  LYS A 247     -18.501  -5.090  24.586  1.00 96.48           C  
ATOM   2007  C   LYS A 247     -19.817  -5.810  24.902  1.00 96.48           C  
ATOM   2008  CB  LYS A 247     -17.589  -4.962  25.812  1.00 96.48           C  
ATOM   2009  O   LYS A 247     -19.970  -6.973  24.546  1.00 96.48           O  
ATOM   2010  CG  LYS A 247     -17.172  -6.348  26.310  1.00 96.48           C  
ATOM   2011  CD  LYS A 247     -16.197  -6.252  27.483  1.00 96.48           C  
ATOM   2012  CE  LYS A 247     -15.863  -7.685  27.903  1.00 96.48           C  
ATOM   2013  NZ  LYS A 247     -14.917  -7.723  29.039  1.00 96.48           N  
ATOM   2014  N   SER A 248     -20.799  -5.116  25.482  1.00 97.88           N  
ATOM   2015  CA  SER A 248     -22.127  -5.693  25.737  1.00 97.88           C  
ATOM   2016  C   SER A 248     -22.853  -6.095  24.446  1.00 97.88           C  
ATOM   2017  CB  SER A 248     -22.993  -4.705  26.525  1.00 97.88           C  
ATOM   2018  O   SER A 248     -23.484  -7.150  24.395  1.00 97.88           O  
ATOM   2019  OG  SER A 248     -24.223  -5.319  26.884  1.00 97.88           O  
ATOM   2020  N   LEU A 249     -22.760  -5.282  23.387  1.00 98.03           N  
ATOM   2021  CA  LEU A 249     -23.342  -5.600  22.076  1.00 98.03           C  
ATOM   2022  C   LEU A 249     -22.643  -6.798  21.419  1.00 98.03           C  
ATOM   2023  CB  LEU A 249     -23.266  -4.360  21.167  1.00 98.03           C  
ATOM   2024  O   LEU A 249     -23.308  -7.648  20.827  1.00 98.03           O  
ATOM   2025  CG  LEU A 249     -24.188  -3.204  21.593  1.00 98.03           C  
ATOM   2026  CD1 LEU A 249     -23.861  -1.950  20.784  1.00 98.03           C  
ATOM   2027  CD2 LEU A 249     -25.662  -3.549  21.381  1.00 98.03           C  
ATOM   2028  N   GLN A 250     -21.321  -6.893  21.564  1.00 96.10           N  
ATOM   2029  CA  GLN A 250     -20.523  -8.026  21.101  1.00 96.10           C  
ATOM   2030  C   GLN A 250     -20.899  -9.324  21.829  1.00 96.10           C  
ATOM   2031  CB  GLN A 250     -19.041  -7.659  21.253  1.00 96.10           C  
ATOM   2032  O   GLN A 250     -21.132 -10.332  21.167  1.00 96.10           O  
ATOM   2033  CG  GLN A 250     -18.064  -8.804  20.945  1.00 96.10           C  
ATOM   2034  CD  GLN A 250     -16.629  -8.298  20.819  1.00 96.10           C  
ATOM   2035  NE2 GLN A 250     -15.760  -9.004  20.131  1.00 96.10           N  
ATOM   2036  OE1 GLN A 250     -16.262  -7.260  21.341  1.00 96.10           O  
ATOM   2037  N   GLU A 251     -21.042  -9.297  23.157  1.00 96.35           N  
ATOM   2038  CA  GLU A 251     -21.477 -10.449  23.966  1.00 96.35           C  
ATOM   2039  C   GLU A 251     -22.892 -10.929  23.597  1.00 96.35           C  
ATOM   2040  CB  GLU A 251     -21.422 -10.070  25.457  1.00 96.35           C  
ATOM   2041  O   GLU A 251     -23.165 -12.127  23.612  1.00 96.35           O  
ATOM   2042  CG  GLU A 251     -19.983  -9.988  26.003  1.00 96.35           C  
ATOM   2043  CD  GLU A 251     -19.880  -9.352  27.404  1.00 96.35           C  
ATOM   2044  OE1 GLU A 251     -18.729  -9.216  27.895  1.00 96.35           O  
ATOM   2045  OE2 GLU A 251     -20.925  -8.963  27.976  1.00 96.35           O  
ATOM   2046  N   LYS A 252     -23.784 -10.010  23.207  1.00 97.05           N  
ATOM   2047  CA  LYS A 252     -25.144 -10.325  22.730  1.00 97.05           C  
ATOM   2048  C   LYS A 252     -25.199 -10.803  21.274  1.00 97.05           C  
ATOM   2049  CB  LYS A 252     -26.039  -9.092  22.915  1.00 97.05           C  
ATOM   2050  O   LYS A 252     -26.257 -11.232  20.822  1.00 97.05           O  
ATOM   2051  CG  LYS A 252     -26.337  -8.815  24.394  1.00 97.05           C  
ATOM   2052  CD  LYS A 252     -27.022  -7.454  24.537  1.00 97.05           C  
ATOM   2053  CE  LYS A 252     -27.261  -7.158  26.017  1.00 97.05           C  
ATOM   2054  NZ  LYS A 252     -27.708  -5.759  26.212  1.00 97.05           N  
ATOM   2055  N   GLY A 253     -24.104 -10.695  20.519  1.00 95.79           N  
ATOM   2056  CA  GLY A 253     -24.086 -10.979  19.080  1.00 95.79           C  
ATOM   2057  C   GLY A 253     -24.841  -9.951  18.222  1.00 95.79           C  
ATOM   2058  O   GLY A 253     -25.133 -10.223  17.056  1.00 95.79           O  
ATOM   2059  N   SER A 254     -25.142  -8.767  18.766  1.00 97.22           N  
ATOM   2060  CA  SER A 254     -25.906  -7.686  18.121  1.00 97.22           C  
ATOM   2061  C   SER A 254     -25.039  -6.889  17.138  1.00 97.22           C  
ATOM   2062  CB  SER A 254     -26.515  -6.775  19.195  1.00 97.22           C  
ATOM   2063  O   SER A 254     -24.680  -5.735  17.375  1.00 97.22           O  
ATOM   2064  OG  SER A 254     -27.410  -7.497  20.020  1.00 97.22           O  
ATOM   2065  N   LYS A 255     -24.637  -7.531  16.032  1.00 98.17           N  
ATOM   2066  CA  LYS A 255     -23.671  -6.980  15.060  1.00 98.17           C  
ATOM   2067  C   LYS A 255     -24.139  -5.680  14.406  1.00 98.17           C  
ATOM   2068  CB  LYS A 255     -23.367  -8.013  13.966  1.00 98.17           C  
ATOM   2069  O   LYS A 255     -23.331  -4.772  14.227  1.00 98.17           O  
ATOM   2070  CG  LYS A 255     -22.604  -9.222  14.518  1.00 98.17           C  
ATOM   2071  CD  LYS A 255     -22.315 -10.236  13.410  1.00 98.17           C  
ATOM   2072  CE  LYS A 255     -21.448 -11.349  14.000  1.00 98.17           C  
ATOM   2073  NZ  LYS A 255     -21.309 -12.476  13.056  1.00 98.17           N  
ATOM   2074  N   LYS A 256     -25.427  -5.580  14.058  1.00 98.04           N  
ATOM   2075  CA  LYS A 256     -25.985  -4.394  13.390  1.00 98.04           C  
ATOM   2076  C   LYS A 256     -25.950  -3.196  14.336  1.00 98.04           C  
ATOM   2077  CB  LYS A 256     -27.393  -4.714  12.848  1.00 98.04           C  
ATOM   2078  O   LYS A 256     -25.416  -2.153  13.978  1.00 98.04           O  
ATOM   2079  CG  LYS A 256     -27.933  -3.630  11.891  1.00 98.04           C  
ATOM   2080  CD  LYS A 256     -29.160  -4.126  11.096  1.00 98.04           C  
ATOM   2081  CE  LYS A 256     -29.596  -3.115  10.015  1.00 98.04           C  
ATOM   2082  NZ  LYS A 256     -30.371  -3.743   8.898  1.00 98.04           N  
ATOM   2083  N   GLU A 257     -26.419  -3.366  15.567  1.00 98.12           N  
ATOM   2084  CA  GLU A 257     -26.388  -2.346  16.618  1.00 98.12           C  
ATOM   2085  C   GLU A 257     -24.954  -1.956  16.993  1.00 98.12           C  
ATOM   2086  CB  GLU A 257     -27.117  -2.850  17.874  1.00 98.12           C  
ATOM   2087  O   GLU A 257     -24.680  -0.775  17.199  1.00 98.12           O  
ATOM   2088  CG  GLU A 257     -28.626  -3.091  17.700  1.00 98.12           C  
ATOM   2089  CD  GLU A 257     -28.997  -4.349  16.892  1.00 98.12           C  
ATOM   2090  OE1 GLU A 257     -30.167  -4.424  16.468  1.00 98.12           O  
ATOM   2091  OE2 GLU A 257     -28.115  -5.215  16.660  1.00 98.12           O  
ATOM   2092  N   PHE A 258     -24.026  -2.920  17.021  1.00 98.57           N  
ATOM   2093  CA  PHE A 258     -22.602  -2.654  17.234  1.00 98.57           C  
ATOM   2094  C   PHE A 258     -22.046  -1.706  16.168  1.00 98.57           C  
ATOM   2095  CB  PHE A 258     -21.828  -3.978  17.260  1.00 98.57           C  
ATOM   2096  O   PHE A 258     -21.430  -0.699  16.511  1.00 98.57           O  
ATOM   2097  CG  PHE A 258     -20.350  -3.828  17.563  1.00 98.57           C  
ATOM   2098  CD1 PHE A 258     -19.447  -3.432  16.555  1.00 98.57           C  
ATOM   2099  CD2 PHE A 258     -19.865  -4.137  18.847  1.00 98.57           C  
ATOM   2100  CE1 PHE A 258     -18.075  -3.326  16.841  1.00 98.57           C  
ATOM   2101  CE2 PHE A 258     -18.491  -4.046  19.124  1.00 98.57           C  
ATOM   2102  CZ  PHE A 258     -17.597  -3.627  18.126  1.00 98.57           C  
ATOM   2103  N   ILE A 259     -22.294  -1.987  14.882  1.00 98.45           N  
ATOM   2104  CA  ILE A 259     -21.842  -1.117  13.787  1.00 98.45           C  
ATOM   2105  C   ILE A 259     -22.537   0.244  13.863  1.00 98.45           C  
ATOM   2106  CB  ILE A 259     -22.050  -1.781  12.410  1.00 98.45           C  
ATOM   2107  O   ILE A 259     -21.868   1.261  13.716  1.00 98.45           O  
ATOM   2108  CG1 ILE A 259     -21.162  -3.038  12.274  1.00 98.45           C  
ATOM   2109  CG2 ILE A 259     -21.725  -0.791  11.270  1.00 98.45           C  
ATOM   2110  CD1 ILE A 259     -21.582  -3.898  11.081  1.00 98.45           C  
ATOM   2111  N   ARG A 260     -23.845   0.297  14.149  1.00 98.05           N  
ATOM   2112  CA  ARG A 260     -24.574   1.570  14.303  1.00 98.05           C  
ATOM   2113  C   ARG A 260     -24.000   2.442  15.417  1.00 98.05           C  
ATOM   2114  CB  ARG A 260     -26.071   1.322  14.555  1.00 98.05           C  
ATOM   2115  O   ARG A 260     -23.865   3.644  15.220  1.00 98.05           O  
ATOM   2116  CG  ARG A 260     -26.858   0.772  13.357  1.00 98.05           C  
ATOM   2117  CD  ARG A 260     -26.706   1.654  12.119  1.00 98.05           C  
ATOM   2118  NE  ARG A 260     -27.631   1.259  11.042  1.00 98.05           N  
ATOM   2119  NH1 ARG A 260     -27.027   2.952   9.621  1.00 98.05           N  
ATOM   2120  NH2 ARG A 260     -28.611   1.501   8.996  1.00 98.05           N  
ATOM   2121  CZ  ARG A 260     -27.757   1.905   9.896  1.00 98.05           C  
ATOM   2122  N   LEU A 261     -23.619   1.856  16.553  1.00 98.09           N  
ATOM   2123  CA  LEU A 261     -22.903   2.585  17.599  1.00 98.09           C  
ATOM   2124  C   LEU A 261     -21.520   3.023  17.104  1.00 98.09           C  
ATOM   2125  CB  LEU A 261     -22.823   1.718  18.868  1.00 98.09           C  
ATOM   2126  O   LEU A 261     -21.152   4.183  17.277  1.00 98.09           O  
ATOM   2127  CG  LEU A 261     -22.072   2.383  20.038  1.00 98.09           C  
ATOM   2128  CD1 LEU A 261     -22.707   3.706  20.475  1.00 98.09           C  
ATOM   2129  CD2 LEU A 261     -22.065   1.443  21.243  1.00 98.09           C  
ATOM   2130  N   ALA A 262     -20.780   2.130  16.442  1.00 98.32           N  
ATOM   2131  CA  ALA A 262     -19.449   2.425  15.925  1.00 98.32           C  
ATOM   2132  C   ALA A 262     -19.435   3.568  14.898  1.00 98.32           C  
ATOM   2133  CB  ALA A 262     -18.827   1.148  15.365  1.00 98.32           C  
ATOM   2134  O   ALA A 262     -18.526   4.389  14.940  1.00 98.32           O  
ATOM   2135  N   GLN A 263     -20.462   3.685  14.050  1.00 97.94           N  
ATOM   2136  CA  GLN A 263     -20.639   4.786  13.091  1.00 97.94           C  
ATOM   2137  C   GLN A 263     -20.661   6.175  13.750  1.00 97.94           C  
ATOM   2138  CB  GLN A 263     -21.947   4.579  12.306  1.00 97.94           C  
ATOM   2139  O   GLN A 263     -20.368   7.166  13.090  1.00 97.94           O  
ATOM   2140  CG  GLN A 263     -21.827   3.498  11.227  1.00 97.94           C  
ATOM   2141  CD  GLN A 263     -23.132   3.238  10.477  1.00 97.94           C  
ATOM   2142  NE2 GLN A 263     -23.029   2.830   9.241  1.00 97.94           N  
ATOM   2143  OE1 GLN A 263     -24.258   3.384  10.952  1.00 97.94           O  
ATOM   2144  N   THR A 264     -20.993   6.258  15.043  1.00 97.31           N  
ATOM   2145  CA  THR A 264     -20.994   7.519  15.808  1.00 97.31           C  
ATOM   2146  C   THR A 264     -19.635   7.860  16.430  1.00 97.31           C  
ATOM   2147  CB  THR A 264     -22.069   7.519  16.909  1.00 97.31           C  
ATOM   2148  O   THR A 264     -19.466   8.939  17.000  1.00 97.31           O  
ATOM   2149  CG2 THR A 264     -23.447   7.071  16.419  1.00 97.31           C  
ATOM   2150  OG1 THR A 264     -21.711   6.694  17.997  1.00 97.31           O  
ATOM   2151  N   LEU A 265     -18.667   6.941  16.369  1.00 97.98           N  
ATOM   2152  CA  LEU A 265     -17.367   7.077  17.023  1.00 97.98           C  
ATOM   2153  C   LEU A 265     -16.382   7.856  16.154  1.00 97.98           C  
ATOM   2154  CB  LEU A 265     -16.802   5.700  17.409  1.00 97.98           C  
ATOM   2155  O   LEU A 265     -16.423   7.822  14.922  1.00 97.98           O  
ATOM   2156  CG  LEU A 265     -17.752   4.862  18.276  1.00 97.98           C  
ATOM   2157  CD1 LEU A 265     -17.149   3.497  18.582  1.00 97.98           C  
ATOM   2158  CD2 LEU A 265     -18.077   5.526  19.611  1.00 97.98           C  
ATOM   2159  N   LYS A 266     -15.444   8.541  16.815  1.00 96.50           N  
ATOM   2160  CA  LYS A 266     -14.446   9.355  16.124  1.00 96.50           C  
ATOM   2161  C   LYS A 266     -13.536   8.460  15.277  1.00 96.50           C  
ATOM   2162  CB  LYS A 266     -13.677  10.223  17.131  1.00 96.50           C  
ATOM   2163  O   LYS A 266     -12.989   7.477  15.777  1.00 96.50           O  
ATOM   2164  CG  LYS A 266     -12.942  11.357  16.410  1.00 96.50           C  
ATOM   2165  CD  LYS A 266     -12.185  12.287  17.367  1.00 96.50           C  
ATOM   2166  CE  LYS A 266     -11.779  13.514  16.547  1.00 96.50           C  
ATOM   2167  NZ  LYS A 266     -10.904  14.460  17.267  1.00 96.50           N  
ATOM   2168  N   TYR A 267     -13.374   8.846  14.013  1.00 97.59           N  
ATOM   2169  CA  TYR A 267     -12.608   8.143  12.978  1.00 97.59           C  
ATOM   2170  C   TYR A 267     -13.180   6.801  12.504  1.00 97.59           C  
ATOM   2171  CB  TYR A 267     -11.123   8.034  13.340  1.00 97.59           C  
ATOM   2172  O   TYR A 267     -12.472   6.024  11.861  1.00 97.59           O  
ATOM   2173  CG  TYR A 267     -10.511   9.301  13.875  1.00 97.59           C  
ATOM   2174  CD1 TYR A 267     -10.615  10.506  13.157  1.00 97.59           C  
ATOM   2175  CD2 TYR A 267      -9.844   9.259  15.106  1.00 97.59           C  
ATOM   2176  CE1 TYR A 267     -10.094  11.687  13.707  1.00 97.59           C  
ATOM   2177  CE2 TYR A 267      -9.316  10.434  15.657  1.00 97.59           C  
ATOM   2178  OH  TYR A 267      -9.036  12.789  15.533  1.00 97.59           O  
ATOM   2179  CZ  TYR A 267      -9.458  11.645  14.960  1.00 97.59           C  
ATOM   2180  N   TYR A 268     -14.465   6.521  12.747  1.00 98.22           N  
ATOM   2181  CA  TYR A 268     -15.124   5.426  12.037  1.00 98.22           C  
ATOM   2182  C   TYR A 268     -14.998   5.611  10.517  1.00 98.22           C  
ATOM   2183  CB  TYR A 268     -16.584   5.301  12.465  1.00 98.22           C  
ATOM   2184  O   TYR A 268     -15.274   6.684   9.986  1.00 98.22           O  
ATOM   2185  CG  TYR A 268     -17.283   4.165  11.742  1.00 98.22           C  
ATOM   2186  CD1 TYR A 268     -17.903   4.405  10.503  1.00 98.22           C  
ATOM   2187  CD2 TYR A 268     -17.248   2.861  12.265  1.00 98.22           C  
ATOM   2188  CE1 TYR A 268     -18.464   3.338   9.776  1.00 98.22           C  
ATOM   2189  CE2 TYR A 268     -17.810   1.791  11.545  1.00 98.22           C  
ATOM   2190  OH  TYR A 268     -18.865   0.978   9.562  1.00 98.22           O  
ATOM   2191  CZ  TYR A 268     -18.408   2.028  10.291  1.00 98.22           C  
ATOM   2192  N   GLY A 269     -14.564   4.559   9.820  1.00 97.42           N  
ATOM   2193  CA  GLY A 269     -14.350   4.586   8.370  1.00 97.42           C  
ATOM   2194  C   GLY A 269     -13.012   5.183   7.919  1.00 97.42           C  
ATOM   2195  O   GLY A 269     -12.770   5.237   6.717  1.00 97.42           O  
ATOM   2196  N   TYR A 270     -12.129   5.588   8.838  1.00 98.09           N  
ATOM   2197  CA  TYR A 270     -10.806   6.096   8.474  1.00 98.09           C  
ATOM   2198  C   TYR A 270      -9.804   4.952   8.253  1.00 98.09           C  
ATOM   2199  CB  TYR A 270     -10.283   7.112   9.505  1.00 98.09           C  
ATOM   2200  O   TYR A 270      -9.900   3.875   8.846  1.00 98.09           O  
ATOM   2201  CG  TYR A 270     -10.923   8.498   9.478  1.00 98.09           C  
ATOM   2202  CD1 TYR A 270     -10.112   9.647   9.351  1.00 98.09           C  
ATOM   2203  CD2 TYR A 270     -12.319   8.659   9.590  1.00 98.09           C  
ATOM   2204  CE1 TYR A 270     -10.685  10.936   9.357  1.00 98.09           C  
ATOM   2205  CE2 TYR A 270     -12.892   9.943   9.613  1.00 98.09           C  
ATOM   2206  OH  TYR A 270     -12.650  12.318   9.618  1.00 98.09           O  
ATOM   2207  CZ  TYR A 270     -12.078  11.089   9.510  1.00 98.09           C  
ATOM   2208  N   ILE A 271      -8.799   5.208   7.416  1.00 97.04           N  
ATOM   2209  CA  ILE A 271      -7.549   4.447   7.349  1.00 97.04           C  
ATOM   2210  C   ILE A 271      -6.480   5.256   8.077  1.00 97.04           C  
ATOM   2211  CB  ILE A 271      -7.159   4.124   5.889  1.00 97.04           C  
ATOM   2212  O   ILE A 271      -6.215   6.400   7.705  1.00 97.04           O  
ATOM   2213  CG1 ILE A 271      -8.246   3.224   5.255  1.00 97.04           C  
ATOM   2214  CG2 ILE A 271      -5.770   3.456   5.824  1.00 97.04           C  
ATOM   2215  CD1 ILE A 271      -7.954   2.773   3.819  1.00 97.04           C  
ATOM   2216  N   LYS A 272      -5.873   4.670   9.111  1.00 96.52           N  
ATOM   2217  CA  LYS A 272      -4.799   5.298   9.889  1.00 96.52           C  
ATOM   2218  C   LYS A 272      -3.439   4.842   9.366  1.00 96.52           C  
ATOM   2219  CB  LYS A 272      -5.009   4.973  11.370  1.00 96.52           C  
ATOM   2220  O   LYS A 272      -3.232   3.655   9.122  1.00 96.52           O  
ATOM   2221  CG  LYS A 272      -4.114   5.784  12.318  1.00 96.52           C  
ATOM   2222  CD  LYS A 272      -4.463   5.376  13.754  1.00 96.52           C  
ATOM   2223  CE  LYS A 272      -3.678   6.164  14.800  1.00 96.52           C  
ATOM   2224  NZ  LYS A 272      -4.017   5.680  16.162  1.00 96.52           N  
ATOM   2225  N   PHE A 273      -2.526   5.789   9.199  1.00 97.05           N  
ATOM   2226  CA  PHE A 273      -1.169   5.546   8.720  1.00 97.05           C  
ATOM   2227  C   PHE A 273      -0.169   5.475   9.875  1.00 97.05           C  
ATOM   2228  CB  PHE A 273      -0.801   6.625   7.696  1.00 97.05           C  
ATOM   2229  O   PHE A 273      -0.439   5.939  10.986  1.00 97.05           O  
ATOM   2230  CG  PHE A 273      -1.719   6.626   6.492  1.00 97.05           C  
ATOM   2231  CD1 PHE A 273      -1.550   5.656   5.496  1.00 97.05           C  
ATOM   2232  CD2 PHE A 273      -2.766   7.557   6.376  1.00 97.05           C  
ATOM   2233  CE1 PHE A 273      -2.418   5.617   4.398  1.00 97.05           C  
ATOM   2234  CE2 PHE A 273      -3.644   7.511   5.282  1.00 97.05           C  
ATOM   2235  CZ  PHE A 273      -3.468   6.540   4.284  1.00 97.05           C  
ATOM   2236  N   ASP A 274       0.995   4.902   9.591  1.00 95.57           N  
ATOM   2237  CA  ASP A 274       2.119   4.854  10.513  1.00 95.57           C  
ATOM   2238  C   ASP A 274       2.595   6.270  10.885  1.00 95.57           C  
ATOM   2239  CB  ASP A 274       3.278   4.062   9.889  1.00 95.57           C  
ATOM   2240  O   ASP A 274       2.476   7.202  10.075  1.00 95.57           O  
ATOM   2241  CG  ASP A 274       3.010   2.563   9.778  1.00 95.57           C  
ATOM   2242  OD1 ASP A 274       2.289   1.995  10.619  1.00 95.57           O  
ATOM   2243  OD2 ASP A 274       3.658   1.904   8.936  1.00 95.57           O  
ATOM   2244  N   PRO A 275       3.169   6.449  12.092  1.00 95.58           N  
ATOM   2245  CA  PRO A 275       3.815   7.699  12.472  1.00 95.58           C  
ATOM   2246  C   PRO A 275       4.841   8.140  11.424  1.00 95.58           C  
ATOM   2247  CB  PRO A 275       4.471   7.436  13.831  1.00 95.58           C  
ATOM   2248  O   PRO A 275       5.692   7.362  10.992  1.00 95.58           O  
ATOM   2249  CG  PRO A 275       3.640   6.293  14.411  1.00 95.58           C  
ATOM   2250  CD  PRO A 275       3.266   5.480  13.175  1.00 95.58           C  
ATOM   2251  N   CYS A 276       4.762   9.401  11.017  1.00 96.78           N  
ATOM   2252  CA  CYS A 276       5.591   9.974   9.964  1.00 96.78           C  
ATOM   2253  C   CYS A 276       5.927  11.444  10.265  1.00 96.78           C  
ATOM   2254  CB  CYS A 276       4.883   9.723   8.621  1.00 96.78           C  
ATOM   2255  O   CYS A 276       5.725  11.912  11.389  1.00 96.78           O  
ATOM   2256  SG  CYS A 276       3.215  10.429   8.553  1.00 96.78           S  
ATOM   2257  N   ILE A 277       6.504  12.158   9.294  1.00 96.84           N  
ATOM   2258  CA  ILE A 277       6.948  13.550   9.450  1.00 96.84           C  
ATOM   2259  C   ILE A 277       6.179  14.451   8.488  1.00 96.84           C  
ATOM   2260  CB  ILE A 277       8.476  13.672   9.247  1.00 96.84           C  
ATOM   2261  O   ILE A 277       5.909  14.067   7.351  1.00 96.84           O  
ATOM   2262  CG1 ILE A 277       9.290  12.776  10.206  1.00 96.84           C  
ATOM   2263  CG2 ILE A 277       8.955  15.130   9.371  1.00 96.84           C  
ATOM   2264  CD1 ILE A 277       9.142  13.101  11.697  1.00 96.84           C  
ATOM   2265  N   THR A 278       5.870  15.669   8.916  1.00 97.16           N  
ATOM   2266  CA  THR A 278       5.274  16.704   8.069  1.00 97.16           C  
ATOM   2267  C   THR A 278       5.997  18.041   8.220  1.00 97.16           C  
ATOM   2268  CB  THR A 278       3.765  16.815   8.327  1.00 97.16           C  
ATOM   2269  O   THR A 278       6.750  18.263   9.173  1.00 97.16           O  
ATOM   2270  CG2 THR A 278       3.463  17.211   9.771  1.00 97.16           C  
ATOM   2271  OG1 THR A 278       3.158  17.752   7.467  1.00 97.16           O  
ATOM   2272  N   ASP A 279       5.791  18.930   7.251  1.00 95.36           N  
ATOM   2273  CA  ASP A 279       6.206  20.328   7.318  1.00 95.36           C  
ATOM   2274  C   ASP A 279       5.163  21.279   7.928  1.00 95.36           C  
ATOM   2275  CB  ASP A 279       6.726  20.801   5.952  1.00 95.36           C  
ATOM   2276  O   ASP A 279       5.403  22.487   7.982  1.00 95.36           O  
ATOM   2277  CG  ASP A 279       5.657  20.847   4.857  1.00 95.36           C  
ATOM   2278  OD1 ASP A 279       4.477  20.560   5.147  1.00 95.36           O  
ATOM   2279  OD2 ASP A 279       6.041  21.103   3.692  1.00 95.36           O  
ATOM   2280  N   PHE A 280       4.036  20.744   8.413  1.00 93.84           N  
ATOM   2281  CA  PHE A 280       2.933  21.517   8.973  1.00 93.84           C  
ATOM   2282  C   PHE A 280       2.609  21.121  10.430  1.00 93.84           C  
ATOM   2283  CB  PHE A 280       1.714  21.348   8.065  1.00 93.84           C  
ATOM   2284  O   PHE A 280       2.450  19.937  10.724  1.00 93.84           O  
ATOM   2285  CG  PHE A 280       0.562  22.242   8.465  1.00 93.84           C  
ATOM   2286  CD1 PHE A 280      -0.347  21.828   9.457  1.00 93.84           C  
ATOM   2287  CD2 PHE A 280       0.430  23.513   7.878  1.00 93.84           C  
ATOM   2288  CE1 PHE A 280      -1.394  22.680   9.850  1.00 93.84           C  
ATOM   2289  CE2 PHE A 280      -0.614  24.365   8.273  1.00 93.84           C  
ATOM   2290  CZ  PHE A 280      -1.530  23.947   9.255  1.00 93.84           C  
ATOM   2291  N   PRO A 281       2.427  22.077  11.363  1.00 92.51           N  
ATOM   2292  CA  PRO A 281       2.479  23.530  11.173  1.00 92.51           C  
ATOM   2293  C   PRO A 281       3.908  24.077  11.042  1.00 92.51           C  
ATOM   2294  CB  PRO A 281       1.784  24.100  12.411  1.00 92.51           C  
ATOM   2295  O   PRO A 281       4.087  25.204  10.591  1.00 92.51           O  
ATOM   2296  CG  PRO A 281       2.119  23.087  13.502  1.00 92.51           C  
ATOM   2297  CD  PRO A 281       2.134  21.760  12.752  1.00 92.51           C  
ATOM   2298  N   GLU A 282       4.909  23.282  11.420  1.00 90.77           N  
ATOM   2299  CA  GLU A 282       6.328  23.615  11.334  1.00 90.77           C  
ATOM   2300  C   GLU A 282       7.109  22.435  10.742  1.00 90.77           C  
ATOM   2301  CB  GLU A 282       6.880  23.981  12.724  1.00 90.77           C  
ATOM   2302  O   GLU A 282       6.691  21.276  10.830  1.00 90.77           O  
ATOM   2303  CG  GLU A 282       6.234  25.238  13.331  1.00 90.77           C  
ATOM   2304  CD  GLU A 282       6.677  25.499  14.779  1.00 90.77           C  
ATOM   2305  OE1 GLU A 282       5.901  26.168  15.502  1.00 90.77           O  
ATOM   2306  OE2 GLU A 282       7.768  25.025  15.168  1.00 90.77           O  
ATOM   2307  N   LYS A 283       8.275  22.718  10.155  1.00 92.62           N  
ATOM   2308  CA  LYS A 283       9.126  21.694   9.540  1.00 92.62           C  
ATOM   2309  C   LYS A 283       9.605  20.662  10.555  1.00 92.62           C  
ATOM   2310  CB  LYS A 283      10.294  22.324   8.778  1.00 92.62           C  
ATOM   2311  O   LYS A 283      10.186  21.022  11.572  1.00 92.62           O  
ATOM   2312  CG  LYS A 283       9.795  23.012   7.501  1.00 92.62           C  
ATOM   2313  CD  LYS A 283      10.969  23.509   6.654  1.00 92.62           C  
ATOM   2314  CE  LYS A 283      10.420  24.167   5.385  1.00 92.62           C  
ATOM   2315  NZ  LYS A 283      11.512  24.602   4.480  1.00 92.62           N  
ATOM   2316  N   GLY A 284       9.438  19.383  10.221  1.00 91.35           N  
ATOM   2317  CA  GLY A 284       9.950  18.277  11.030  1.00 91.35           C  
ATOM   2318  C   GLY A 284       8.999  17.814  12.134  1.00 91.35           C  
ATOM   2319  O   GLY A 284       9.412  17.023  12.978  1.00 91.35           O  
ATOM   2320  N   CYS A 285       7.743  18.271  12.143  1.00 93.80           N  
ATOM   2321  CA  CYS A 285       6.767  17.803  13.121  1.00 93.80           C  
ATOM   2322  C   CYS A 285       6.463  16.313  12.927  1.00 93.80           C  
ATOM   2323  CB  CYS A 285       5.476  18.620  13.037  1.00 93.80           C  
ATOM   2324  O   CYS A 285       6.224  15.853  11.808  1.00 93.80           O  
ATOM   2325  SG  CYS A 285       5.726  20.306  13.648  1.00 93.80           S  
ATOM   2326  N   HIS A 286       6.402  15.571  14.033  1.00 95.95           N  
ATOM   2327  CA  HIS A 286       5.898  14.202  14.025  1.00 95.95           C  
ATOM   2328  C   HIS A 286       4.379  14.221  13.885  1.00 95.95           C  
ATOM   2329  CB  HIS A 286       6.316  13.466  15.299  1.00 95.95           C  
ATOM   2330  O   HIS A 286       3.695  14.963  14.592  1.00 95.95           O  
ATOM   2331  CG  HIS A 286       7.788  13.179  15.367  1.00 95.95           C  
ATOM   2332  CD2 HIS A 286       8.743  13.934  15.994  1.00 95.95           C  
ATOM   2333  ND1 HIS A 286       8.423  12.091  14.815  1.00 95.95           N  
ATOM   2334  CE1 HIS A 286       9.731  12.188  15.103  1.00 95.95           C  
ATOM   2335  NE2 HIS A 286       9.971  13.287  15.831  1.00 95.95           N  
ATOM   2336  N   VAL A 287       3.841  13.389  13.001  1.00 97.60           N  
ATOM   2337  CA  VAL A 287       2.406  13.336  12.731  1.00 97.60           C  
ATOM   2338  C   VAL A 287       1.926  11.902  12.561  1.00 97.60           C  
ATOM   2339  CB  VAL A 287       2.046  14.232  11.531  1.00 97.60           C  
ATOM   2340  O   VAL A 287       2.624  11.050  12.012  1.00 97.60           O  
ATOM   2341  CG1 VAL A 287       2.685  13.766  10.219  1.00 97.60           C  
ATOM   2342  CG2 VAL A 287       0.535  14.350  11.316  1.00 97.60           C  
ATOM   2343  N   ILE A 288       0.706  11.643  13.015  1.00 96.98           N  
ATOM   2344  CA  ILE A 288      -0.080  10.483  12.597  1.00 96.98           C  
ATOM   2345  C   ILE A 288      -1.183  11.000  11.681  1.00 96.98           C  
ATOM   2346  CB  ILE A 288      -0.627   9.718  13.813  1.00 96.98           C  
ATOM   2347  O   ILE A 288      -1.944  11.888  12.066  1.00 96.98           O  
ATOM   2348  CG1 ILE A 288       0.535   9.156  14.663  1.00 96.98           C  
ATOM   2349  CG2 ILE A 288      -1.560   8.586  13.352  1.00 96.98           C  
ATOM   2350  CD1 ILE A 288       0.093   8.584  16.016  1.00 96.98           C  
ATOM   2351  N   VAL A 289      -1.255  10.454  10.471  1.00 98.18           N  
ATOM   2352  CA  VAL A 289      -2.253  10.843   9.472  1.00 98.18           C  
ATOM   2353  C   VAL A 289      -3.372   9.803   9.454  1.00 98.18           C  
ATOM   2354  CB  VAL A 289      -1.608  11.056   8.088  1.00 98.18           C  
ATOM   2355  O   VAL A 289      -3.114   8.600   9.515  1.00 98.18           O  
ATOM   2356  CG1 VAL A 289      -2.621  11.541   7.043  1.00 98.18           C  
ATOM   2357  CG2 VAL A 289      -0.477  12.095   8.155  1.00 98.18           C  
ATOM   2358  N   GLY A 290      -4.617  10.255   9.353  1.00 98.10           N  
ATOM   2359  CA  GLY A 290      -5.777   9.432   9.027  1.00 98.10           C  
ATOM   2360  C   GLY A 290      -6.459   9.952   7.766  1.00 98.10           C  
ATOM   2361  O   GLY A 290      -6.602  11.159   7.610  1.00 98.10           O  
ATOM   2362  N   ALA A 291      -6.889   9.067   6.871  1.00 98.46           N  
ATOM   2363  CA  ALA A 291      -7.714   9.418   5.713  1.00 98.46           C  
ATOM   2364  C   ALA A 291      -9.126   8.867   5.896  1.00 98.46           C  
ATOM   2365  CB  ALA A 291      -7.071   8.872   4.434  1.00 98.46           C  
ATOM   2366  O   ALA A 291      -9.277   7.678   6.168  1.00 98.46           O  
ATOM   2367  N   GLY A 292     -10.145   9.703   5.736  1.00 98.03           N  
ATOM   2368  CA  GLY A 292     -11.549   9.315   5.860  1.00 98.03           C  
ATOM   2369  C   GLY A 292     -12.453  10.539   5.861  1.00 98.03           C  
ATOM   2370  O   GLY A 292     -11.958  11.654   5.959  1.00 98.03           O  
ATOM   2371  N   ASN A 293     -13.769  10.348   5.718  1.00 96.26           N  
ATOM   2372  CA  ASN A 293     -14.755  11.441   5.755  1.00 96.26           C  
ATOM   2373  C   ASN A 293     -14.406  12.647   4.846  1.00 96.26           C  
ATOM   2374  CB  ASN A 293     -14.983  11.833   7.223  1.00 96.26           C  
ATOM   2375  O   ASN A 293     -14.621  13.802   5.207  1.00 96.26           O  
ATOM   2376  CG  ASN A 293     -16.172  12.752   7.414  1.00 96.26           C  
ATOM   2377  ND2 ASN A 293     -16.056  13.726   8.285  1.00 96.26           N  
ATOM   2378  OD1 ASN A 293     -17.217  12.592   6.806  1.00 96.26           O  
ATOM   2379  N   ASN A 294     -13.846  12.382   3.660  1.00 96.85           N  
ATOM   2380  CA  ASN A 294     -13.393  13.402   2.707  1.00 96.85           C  
ATOM   2381  C   ASN A 294     -12.341  14.377   3.269  1.00 96.85           C  
ATOM   2382  CB  ASN A 294     -14.603  14.113   2.075  1.00 96.85           C  
ATOM   2383  O   ASN A 294     -12.305  15.544   2.876  1.00 96.85           O  
ATOM   2384  CG  ASN A 294     -15.606  13.137   1.504  1.00 96.85           C  
ATOM   2385  ND2 ASN A 294     -16.865  13.284   1.840  1.00 96.85           N  
ATOM   2386  OD1 ASN A 294     -15.276  12.223   0.771  1.00 96.85           O  
ATOM   2387  N   GLU A 295     -11.463  13.918   4.160  1.00 97.99           N  
ATOM   2388  CA  GLU A 295     -10.356  14.701   4.713  1.00 97.99           C  
ATOM   2389  C   GLU A 295      -9.095  13.854   4.956  1.00 97.99           C  
ATOM   2390  CB  GLU A 295     -10.799  15.438   5.996  1.00 97.99           C  
ATOM   2391  O   GLU A 295      -9.139  12.624   5.062  1.00 97.99           O  
ATOM   2392  CG  GLU A 295     -11.314  14.497   7.097  1.00 97.99           C  
ATOM   2393  CD  GLU A 295     -11.617  15.193   8.426  1.00 97.99           C  
ATOM   2394  OE1 GLU A 295     -11.278  14.603   9.481  1.00 97.99           O  
ATOM   2395  OE2 GLU A 295     -12.190  16.307   8.421  1.00 97.99           O  
ATOM   2396  N   LEU A 296      -7.956  14.538   5.077  1.00 98.44           N  
ATOM   2397  CA  LEU A 296      -6.801  14.036   5.816  1.00 98.44           C  
ATOM   2398  C   LEU A 296      -6.787  14.680   7.205  1.00 98.44           C  
ATOM   2399  CB  LEU A 296      -5.485  14.297   5.063  1.00 98.44           C  
ATOM   2400  O   LEU A 296      -6.650  15.896   7.336  1.00 98.44           O  
ATOM   2401  CG  LEU A 296      -5.343  13.579   3.712  1.00 98.44           C  
ATOM   2402  CD1 LEU A 296      -3.963  13.886   3.123  1.00 98.44           C  
ATOM   2403  CD2 LEU A 296      -5.477  12.060   3.826  1.00 98.44           C  
ATOM   2404  N   ASN A 297      -6.911  13.860   8.242  1.00 98.10           N  
ATOM   2405  CA  ASN A 297      -6.803  14.266   9.636  1.00 98.10           C  
ATOM   2406  C   ASN A 297      -5.360  14.072  10.122  1.00 98.10           C  
ATOM   2407  CB  ASN A 297      -7.831  13.478  10.456  1.00 98.10           C  
ATOM   2408  O   ASN A 297      -4.750  13.031   9.884  1.00 98.10           O  
ATOM   2409  CG  ASN A 297      -7.893  13.944  11.897  1.00 98.10           C  
ATOM   2410  ND2 ASN A 297      -8.801  14.838  12.216  1.00 98.10           N  
ATOM   2411  OD1 ASN A 297      -7.139  13.493  12.740  1.00 98.10           O  
ATOM   2412  N   PHE A 298      -4.800  15.089  10.768  1.00 97.84           N  
ATOM   2413  CA  PHE A 298      -3.427  15.130  11.257  1.00 97.84           C  
ATOM   2414  C   PHE A 298      -3.438  15.198  12.778  1.00 97.84           C  
ATOM   2415  CB  PHE A 298      -2.709  16.374  10.713  1.00 97.84           C  
ATOM   2416  O   PHE A 298      -3.983  16.143  13.346  1.00 97.84           O  
ATOM   2417  CG  PHE A 298      -2.125  16.301   9.317  1.00 97.84           C  
ATOM   2418  CD1 PHE A 298      -2.802  15.667   8.255  1.00 97.84           C  
ATOM   2419  CD2 PHE A 298      -0.896  16.943   9.069  1.00 97.84           C  
ATOM   2420  CE1 PHE A 298      -2.252  15.676   6.964  1.00 97.84           C  
ATOM   2421  CE2 PHE A 298      -0.349  16.952   7.779  1.00 97.84           C  
ATOM   2422  CZ  PHE A 298      -1.033  16.329   6.727  1.00 97.84           C  
ATOM   2423  N   HIS A 299      -2.780  14.249  13.443  1.00 96.17           N  
ATOM   2424  CA  HIS A 299      -2.443  14.338  14.868  1.00 96.17           C  
ATOM   2425  C   HIS A 299      -0.976  14.684  14.978  1.00 96.17           C  
ATOM   2426  CB  HIS A 299      -2.748  13.033  15.605  1.00 96.17           C  
ATOM   2427  O   HIS A 299      -0.114  13.809  14.887  1.00 96.17           O  
ATOM   2428  CG  HIS A 299      -4.205  12.732  15.760  1.00 96.17           C  
ATOM   2429  CD2 HIS A 299      -5.217  13.345  15.094  1.00 96.17           C  
ATOM   2430  ND1 HIS A 299      -4.724  11.684  16.521  1.00 96.17           N  
ATOM   2431  CE1 HIS A 299      -6.034  11.674  16.254  1.00 96.17           C  
ATOM   2432  NE2 HIS A 299      -6.344  12.652  15.391  1.00 96.17           N  
ATOM   2433  N   VAL A 300      -0.702  15.973  15.118  1.00 95.26           N  
ATOM   2434  CA  VAL A 300       0.650  16.514  15.119  1.00 95.26           C  
ATOM   2435  C   VAL A 300       1.153  16.624  16.548  1.00 95.26           C  
ATOM   2436  CB  VAL A 300       0.727  17.872  14.403  1.00 95.26           C  
ATOM   2437  O   VAL A 300       0.511  17.244  17.396  1.00 95.26           O  
ATOM   2438  CG1 VAL A 300       2.193  18.253  14.227  1.00 95.26           C  
ATOM   2439  CG2 VAL A 300       0.087  17.835  13.011  1.00 95.26           C  
ATOM   2440  N   LYS A 301       2.329  16.058  16.798  1.00 92.39           N  
ATOM   2441  CA  LYS A 301       3.101  16.290  18.011  1.00 92.39           C  
ATOM   2442  C   LYS A 301       4.030  17.476  17.775  1.00 92.39           C  
ATOM   2443  CB  LYS A 301       3.861  15.011  18.365  1.00 92.39           C  
ATOM   2444  O   LYS A 301       4.960  17.396  16.972  1.00 92.39           O  
ATOM   2445  CG  LYS A 301       4.521  15.150  19.735  1.00 92.39           C  
ATOM   2446  CD  LYS A 301       5.338  13.902  20.072  1.00 92.39           C  
ATOM   2447  CE  LYS A 301       5.933  14.175  21.444  1.00 92.39           C  
ATOM   2448  NZ  LYS A 301       6.970  13.212  21.864  1.00 92.39           N  
ATOM   2449  N   LEU A 302       3.756  18.579  18.461  1.00 84.34           N  
ATOM   2450  CA  LEU A 302       4.580  19.782  18.403  1.00 84.34           C  
ATOM   2451  C   LEU A 302       5.902  19.599  19.172  1.00 84.34           C  
ATOM   2452  CB  LEU A 302       3.778  20.953  18.983  1.00 84.34           C  
ATOM   2453  O   LEU A 302       5.968  18.757  20.072  1.00 84.34           O  
ATOM   2454  CG  LEU A 302       2.525  21.362  18.200  1.00 84.34           C  
ATOM   2455  CD1 LEU A 302       1.912  22.576  18.898  1.00 84.34           C  
ATOM   2456  CD2 LEU A 302       2.817  21.751  16.750  1.00 84.34           C  
ATOM   2457  N   PRO A 303       6.932  20.429  18.906  1.00 80.82           N  
ATOM   2458  CA  PRO A 303       8.203  20.391  19.642  1.00 80.82           C  
ATOM   2459  C   PRO A 303       8.070  20.586  21.160  1.00 80.82           C  
ATOM   2460  CB  PRO A 303       9.049  21.519  19.038  1.00 80.82           C  
ATOM   2461  O   PRO A 303       8.921  20.144  21.922  1.00 80.82           O  
ATOM   2462  CG  PRO A 303       8.502  21.666  17.620  1.00 80.82           C  
ATOM   2463  CD  PRO A 303       7.016  21.379  17.800  1.00 80.82           C  
ATOM   2464  N   ASN A 304       6.995  21.237  21.613  1.00 84.50           N  
ATOM   2465  CA  ASN A 304       6.675  21.418  23.031  1.00 84.50           C  
ATOM   2466  C   ASN A 304       5.901  20.231  23.642  1.00 84.50           C  
ATOM   2467  CB  ASN A 304       5.940  22.761  23.208  1.00 84.50           C  
ATOM   2468  O   ASN A 304       5.280  20.393  24.691  1.00 84.50           O  
ATOM   2469  CG  ASN A 304       4.528  22.758  22.647  1.00 84.50           C  
ATOM   2470  ND2 ASN A 304       3.788  23.825  22.830  1.00 84.50           N  
ATOM   2471  OD1 ASN A 304       4.062  21.818  22.031  1.00 84.50           O  
ATOM   2472  N   GLU A 305       5.888  19.077  22.967  1.00 84.62           N  
ATOM   2473  CA  GLU A 305       5.193  17.841  23.353  1.00 84.62           C  
ATOM   2474  C   GLU A 305       3.653  17.932  23.362  1.00 84.62           C  
ATOM   2475  CB  GLU A 305       5.774  17.296  24.675  1.00 84.62           C  
ATOM   2476  O   GLU A 305       2.975  16.954  23.681  1.00 84.62           O  
ATOM   2477  CG  GLU A 305       7.277  16.959  24.606  1.00 84.62           C  
ATOM   2478  CD  GLU A 305       7.529  15.678  23.805  1.00 84.62           C  
ATOM   2479  OE1 GLU A 305       8.356  15.644  22.870  1.00 84.62           O  
ATOM   2480  OE2 GLU A 305       6.844  14.667  24.075  1.00 84.62           O  
ATOM   2481  N   GLN A 306       3.067  19.068  22.967  1.00 88.10           N  
ATOM   2482  CA  GLN A 306       1.616  19.192  22.842  1.00 88.10           C  
ATOM   2483  C   GLN A 306       1.117  18.505  21.571  1.00 88.10           C  
ATOM   2484  CB  GLN A 306       1.152  20.653  22.871  1.00 88.10           C  
ATOM   2485  O   GLN A 306       1.642  18.713  20.475  1.00 88.10           O  
ATOM   2486  CG  GLN A 306       1.462  21.338  24.209  1.00 88.10           C  
ATOM   2487  CD  GLN A 306       1.001  22.791  24.256  1.00 88.10           C  
ATOM   2488  NE2 GLN A 306       1.258  23.481  25.345  1.00 88.10           N  
ATOM   2489  OE1 GLN A 306       0.428  23.349  23.329  1.00 88.10           O  
ATOM   2490  N   MET A 307       0.043  17.734  21.717  1.00 91.05           N  
ATOM   2491  CA  MET A 307      -0.681  17.161  20.589  1.00 91.05           C  
ATOM   2492  C   MET A 307      -1.708  18.168  20.073  1.00 91.05           C  
ATOM   2493  CB  MET A 307      -1.348  15.840  20.993  1.00 91.05           C  
ATOM   2494  O   MET A 307      -2.537  18.664  20.839  1.00 91.05           O  
ATOM   2495  CG  MET A 307      -0.330  14.753  21.366  1.00 91.05           C  
ATOM   2496  SD  MET A 307       0.839  14.268  20.064  1.00 91.05           S  
ATOM   2497  CE  MET A 307      -0.274  13.591  18.803  1.00 91.05           C  
ATOM   2498  N   LYS A 308      -1.676  18.451  18.772  1.00 93.40           N  
ATOM   2499  CA  LYS A 308      -2.706  19.221  18.072  1.00 93.40           C  
ATOM   2500  C   LYS A 308      -3.331  18.389  16.969  1.00 93.40           C  
ATOM   2501  CB  LYS A 308      -2.146  20.537  17.517  1.00 93.40           C  
ATOM   2502  O   LYS A 308      -2.676  17.556  16.351  1.00 93.40           O  
ATOM   2503  CG  LYS A 308      -1.828  21.532  18.640  1.00 93.40           C  
ATOM   2504  CD  LYS A 308      -1.640  22.939  18.063  1.00 93.40           C  
ATOM   2505  CE  LYS A 308      -1.275  23.914  19.190  1.00 93.40           C  
ATOM   2506  NZ  LYS A 308      -0.864  25.235  18.654  1.00 93.40           N  
ATOM   2507  N   GLU A 309      -4.601  18.656  16.717  1.00 94.35           N  
ATOM   2508  CA  GLU A 309      -5.350  18.033  15.638  1.00 94.35           C  
ATOM   2509  C   GLU A 309      -5.650  19.062  14.548  1.00 94.35           C  
ATOM   2510  CB  GLU A 309      -6.603  17.377  16.214  1.00 94.35           C  
ATOM   2511  O   GLU A 309      -6.041  20.191  14.850  1.00 94.35           O  
ATOM   2512  CG  GLU A 309      -7.332  16.523  15.172  1.00 94.35           C  
ATOM   2513  CD  GLU A 309      -8.532  15.807  15.790  1.00 94.35           C  
ATOM   2514  OE1 GLU A 309      -9.520  15.539  15.072  1.00 94.35           O  
ATOM   2515  OE2 GLU A 309      -8.534  15.507  17.008  1.00 94.35           O  
ATOM   2516  N   GLY A 310      -5.455  18.676  13.290  1.00 93.92           N  
ATOM   2517  CA  GLY A 310      -5.820  19.464  12.116  1.00 93.92           C  
ATOM   2518  C   GLY A 310      -6.574  18.607  11.106  1.00 93.92           C  
ATOM   2519  O   GLY A 310      -6.291  17.421  10.970  1.00 93.92           O  
ATOM   2520  N   SER A 311      -7.527  19.202  10.391  1.00 96.34           N  
ATOM   2521  CA  SER A 311      -8.253  18.543   9.303  1.00 96.34           C  
ATOM   2522  C   SER A 311      -8.038  19.301   7.995  1.00 96.34           C  
ATOM   2523  CB  SER A 311      -9.742  18.396   9.635  1.00 96.34           C  
ATOM   2524  O   SER A 311      -8.211  20.522   7.931  1.00 96.34           O  
ATOM   2525  OG  SER A 311     -10.439  18.134   8.439  1.00 96.34           O  
ATOM   2526  N   PHE A 312      -7.670  18.556   6.956  1.00 97.66           N  
ATOM   2527  CA  PHE A 312      -7.526  19.037   5.591  1.00 97.66           C  
ATOM   2528  C   PHE A 312      -8.607  18.408   4.715  1.00 97.66           C  
ATOM   2529  CB  PHE A 312      -6.118  18.717   5.081  1.00 97.66           C  
ATOM   2530  O   PHE A 312      -8.480  17.256   4.298  1.00 97.66           O  
ATOM   2531  CG  PHE A 312      -5.016  19.412   5.848  1.00 97.66           C  
ATOM   2532  CD1 PHE A 312      -4.643  20.722   5.500  1.00 97.66           C  
ATOM   2533  CD2 PHE A 312      -4.360  18.753   6.903  1.00 97.66           C  
ATOM   2534  CE1 PHE A 312      -3.595  21.363   6.176  1.00 97.66           C  
ATOM   2535  CE2 PHE A 312      -3.314  19.396   7.586  1.00 97.66           C  
ATOM   2536  CZ  PHE A 312      -2.925  20.693   7.211  1.00 97.66           C  
ATOM   2537  N   LYS A 313      -9.668  19.163   4.411  1.00 97.47           N  
ATOM   2538  CA  LYS A 313     -10.759  18.708   3.539  1.00 97.47           C  
ATOM   2539  C   LYS A 313     -10.250  18.452   2.121  1.00 97.47           C  
ATOM   2540  CB  LYS A 313     -11.896  19.740   3.496  1.00 97.47           C  
ATOM   2541  O   LYS A 313      -9.635  19.326   1.514  1.00 97.47           O  
ATOM   2542  CG  LYS A 313     -12.653  19.897   4.826  1.00 97.47           C  
ATOM   2543  CD  LYS A 313     -13.834  20.856   4.610  1.00 97.47           C  
ATOM   2544  CE  LYS A 313     -14.699  21.042   5.862  1.00 97.47           C  
ATOM   2545  NZ  LYS A 313     -15.835  21.967   5.580  1.00 97.47           N  
ATOM   2546  N   VAL A 314     -10.585  17.299   1.551  1.00 96.59           N  
ATOM   2547  CA  VAL A 314     -10.228  16.921   0.174  1.00 96.59           C  
ATOM   2548  C   VAL A 314     -10.719  17.967  -0.823  1.00 96.59           C  
ATOM   2549  CB  VAL A 314     -10.803  15.533  -0.168  1.00 96.59           C  
ATOM   2550  O   VAL A 314      -9.981  18.330  -1.729  1.00 96.59           O  
ATOM   2551  CG1 VAL A 314     -10.671  15.172  -1.652  1.00 96.59           C  
ATOM   2552  CG2 VAL A 314     -10.074  14.443   0.624  1.00 96.59           C  
ATOM   2553  N   THR A 315     -11.916  18.527  -0.631  1.00 94.97           N  
ATOM   2554  CA  THR A 315     -12.467  19.566  -1.517  1.00 94.97           C  
ATOM   2555  C   THR A 315     -11.613  20.830  -1.577  1.00 94.97           C  
ATOM   2556  CB  THR A 315     -13.894  19.954  -1.105  1.00 94.97           C  
ATOM   2557  O   THR A 315     -11.646  21.506  -2.591  1.00 94.97           O  
ATOM   2558  CG2 THR A 315     -14.869  18.792  -1.300  1.00 94.97           C  
ATOM   2559  OG1 THR A 315     -13.936  20.312   0.261  1.00 94.97           O  
ATOM   2560  N   ARG A 316     -10.800  21.127  -0.551  1.00 95.54           N  
ATOM   2561  CA  ARG A 316      -9.906  22.300  -0.490  1.00 95.54           C  
ATOM   2562  C   ARG A 316      -8.484  22.027  -0.988  1.00 95.54           C  
ATOM   2563  CB  ARG A 316      -9.898  22.866   0.936  1.00 95.54           C  
ATOM   2564  O   ARG A 316      -7.652  22.934  -0.975  1.00 95.54           O  
ATOM   2565  CG  ARG A 316     -11.259  23.450   1.335  1.00 95.54           C  
ATOM   2566  CD  ARG A 316     -11.217  24.052   2.742  1.00 95.54           C  
ATOM   2567  NE  ARG A 316     -10.375  25.266   2.809  1.00 95.54           N  
ATOM   2568  NH1 ARG A 316     -11.999  26.796   3.402  1.00 95.54           N  
ATOM   2569  NH2 ARG A 316      -9.957  27.470   3.245  1.00 95.54           N  
ATOM   2570  CZ  ARG A 316     -10.781  26.481   3.138  1.00 95.54           C  
ATOM   2571  N   MET A 317      -8.185  20.803  -1.419  1.00 96.96           N  
ATOM   2572  CA  MET A 317      -6.906  20.460  -2.045  1.00 96.96           C  
ATOM   2573  C   MET A 317      -6.989  20.742  -3.544  1.00 96.96           C  
ATOM   2574  CB  MET A 317      -6.572  18.981  -1.796  1.00 96.96           C  
ATOM   2575  O   MET A 317      -7.784  20.106  -4.224  1.00 96.96           O  
ATOM   2576  CG  MET A 317      -6.375  18.680  -0.311  1.00 96.96           C  
ATOM   2577  SD  MET A 317      -6.114  16.930   0.053  1.00 96.96           S  
ATOM   2578  CE  MET A 317      -6.008  17.041   1.855  1.00 96.96           C  
ATOM   2579  N   ARG A 318      -6.178  21.654  -4.085  1.00 93.88           N  
ATOM   2580  CA  ARG A 318      -6.167  21.952  -5.530  1.00 93.88           C  
ATOM   2581  C   ARG A 318      -5.587  20.798  -6.340  1.00 93.88           C  
ATOM   2582  CB  ARG A 318      -5.400  23.262  -5.778  1.00 93.88           C  
ATOM   2583  O   ARG A 318      -6.130  20.394  -7.366  1.00 93.88           O  
ATOM   2584  CG  ARG A 318      -5.435  23.647  -7.265  1.00 93.88           C  
ATOM   2585  CD  ARG A 318      -4.849  25.038  -7.530  1.00 93.88           C  
ATOM   2586  NE  ARG A 318      -3.375  25.080  -7.460  1.00 93.88           N  
ATOM   2587  NH1 ARG A 318      -3.080  27.221  -8.219  1.00 93.88           N  
ATOM   2588  NH2 ARG A 318      -1.304  25.999  -7.771  1.00 93.88           N  
ATOM   2589  CZ  ARG A 318      -2.595  26.085  -7.818  1.00 93.88           C  
ATOM   2590  N   CYS A 319      -4.466  20.275  -5.871  1.00 93.84           N  
ATOM   2591  CA  CYS A 319      -3.779  19.137  -6.455  1.00 93.84           C  
ATOM   2592  C   CYS A 319      -2.870  18.491  -5.410  1.00 93.84           C  
ATOM   2593  CB  CYS A 319      -2.995  19.598  -7.701  1.00 93.84           C  
ATOM   2594  O   CYS A 319      -2.631  19.045  -4.331  1.00 93.84           O  
ATOM   2595  SG  CYS A 319      -1.719  20.815  -7.275  1.00 93.84           S  
ATOM   2596  N   TRP A 320      -2.343  17.318  -5.739  1.00 96.29           N  
ATOM   2597  CA  TRP A 320      -1.277  16.687  -4.971  1.00 96.29           C  
ATOM   2598  C   TRP A 320      -0.277  15.990  -5.886  1.00 96.29           C  
ATOM   2599  CB  TRP A 320      -1.867  15.735  -3.922  1.00 96.29           C  
ATOM   2600  O   TRP A 320      -0.528  15.749  -7.068  1.00 96.29           O  
ATOM   2601  CG  TRP A 320      -2.646  14.588  -4.476  1.00 96.29           C  
ATOM   2602  CD1 TRP A 320      -2.145  13.382  -4.825  1.00 96.29           C  
ATOM   2603  CD2 TRP A 320      -4.074  14.534  -4.765  1.00 96.29           C  
ATOM   2604  CE2 TRP A 320      -4.360  13.261  -5.342  1.00 96.29           C  
ATOM   2605  CE3 TRP A 320      -5.154  15.426  -4.589  1.00 96.29           C  
ATOM   2606  NE1 TRP A 320      -3.159  12.588  -5.322  1.00 96.29           N  
ATOM   2607  CH2 TRP A 320      -6.692  13.822  -5.604  1.00 96.29           C  
ATOM   2608  CZ2 TRP A 320      -5.642  12.908  -5.776  1.00 96.29           C  
ATOM   2609  CZ3 TRP A 320      -6.455  15.065  -4.989  1.00 96.29           C  
ATOM   2610  N   ARG A 321       0.884  15.665  -5.330  1.00 92.21           N  
ATOM   2611  CA  ARG A 321       1.950  14.928  -6.004  1.00 92.21           C  
ATOM   2612  C   ARG A 321       2.598  13.951  -5.041  1.00 92.21           C  
ATOM   2613  CB  ARG A 321       2.969  15.897  -6.623  1.00 92.21           C  
ATOM   2614  O   ARG A 321       2.680  14.214  -3.842  1.00 92.21           O  
ATOM   2615  CG  ARG A 321       3.702  16.749  -5.576  1.00 92.21           C  
ATOM   2616  CD  ARG A 321       4.686  17.693  -6.263  1.00 92.21           C  
ATOM   2617  NE  ARG A 321       5.410  18.506  -5.271  1.00 92.21           N  
ATOM   2618  NH1 ARG A 321       6.503  19.861  -6.762  1.00 92.21           N  
ATOM   2619  NH2 ARG A 321       6.831  20.131  -4.564  1.00 92.21           N  
ATOM   2620  CZ  ARG A 321       6.241  19.495  -5.536  1.00 92.21           C  
ATOM   2621  N   VAL A 322       3.074  12.843  -5.591  1.00 90.96           N  
ATOM   2622  CA  VAL A 322       3.949  11.913  -4.882  1.00 90.96           C  
ATOM   2623  C   VAL A 322       5.335  12.051  -5.482  1.00 90.96           C  
ATOM   2624  CB  VAL A 322       3.449  10.465  -4.957  1.00 90.96           C  
ATOM   2625  O   VAL A 322       5.475  11.996  -6.701  1.00 90.96           O  
ATOM   2626  CG1 VAL A 322       4.404   9.524  -4.216  1.00 90.96           C  
ATOM   2627  CG2 VAL A 322       2.061  10.330  -4.317  1.00 90.96           C  
ATOM   2628  N   THR A 323       6.339  12.235  -4.636  1.00 88.04           N  
ATOM   2629  CA  THR A 323       7.741  12.304  -5.045  1.00 88.04           C  
ATOM   2630  C   THR A 323       8.529  11.183  -4.383  1.00 88.04           C  
ATOM   2631  CB  THR A 323       8.361  13.684  -4.761  1.00 88.04           C  
ATOM   2632  O   THR A 323       8.242  10.763  -3.261  1.00 88.04           O  
ATOM   2633  CG2 THR A 323       7.760  14.757  -5.671  1.00 88.04           C  
ATOM   2634  OG1 THR A 323       8.084  14.095  -3.448  1.00 88.04           O  
ATOM   2635  N   SER A 324       9.523  10.682  -5.109  1.00 83.54           N  
ATOM   2636  CA  SER A 324      10.443   9.643  -4.664  1.00 83.54           C  
ATOM   2637  C   SER A 324      11.862  10.154  -4.851  1.00 83.54           C  
ATOM   2638  CB  SER A 324      10.201   8.373  -5.481  1.00 83.54           C  
ATOM   2639  O   SER A 324      12.216  10.597  -5.942  1.00 83.54           O  
ATOM   2640  OG  SER A 324      11.147   7.382  -5.154  1.00 83.54           O  
ATOM   2641  N   SER A 325      12.676  10.099  -3.801  1.00 82.98           N  
ATOM   2642  CA  SER A 325      14.093  10.462  -3.863  1.00 82.98           C  
ATOM   2643  C   SER A 325      14.947   9.368  -3.235  1.00 82.98           C  
ATOM   2644  CB  SER A 325      14.340  11.839  -3.234  1.00 82.98           C  
ATOM   2645  O   SER A 325      14.579   8.795  -2.210  1.00 82.98           O  
ATOM   2646  OG  SER A 325      13.883  11.894  -1.897  1.00 82.98           O  
ATOM   2647  N   GLN A 326      16.077   9.054  -3.866  1.00 76.37           N  
ATOM   2648  CA  GLN A 326      17.061   8.137  -3.302  1.00 76.37           C  
ATOM   2649  C   GLN A 326      17.860   8.877  -2.228  1.00 76.37           C  
ATOM   2650  CB  GLN A 326      17.980   7.603  -4.408  1.00 76.37           C  
ATOM   2651  O   GLN A 326      18.443   9.928  -2.497  1.00 76.37           O  
ATOM   2652  CG  GLN A 326      17.260   6.669  -5.396  1.00 76.37           C  
ATOM   2653  CD  GLN A 326      18.203   6.096  -6.454  1.00 76.37           C  
ATOM   2654  NE2 GLN A 326      17.728   5.222  -7.313  1.00 76.37           N  
ATOM   2655  OE1 GLN A 326      19.379   6.413  -6.520  1.00 76.37           O  
ATOM   2656  N   VAL A 327      17.878   8.338  -1.012  1.00 73.87           N  
ATOM   2657  CA  VAL A 327      18.684   8.857   0.091  1.00 73.87           C  
ATOM   2658  C   VAL A 327      19.825   7.872   0.340  1.00 73.87           C  
ATOM   2659  CB  VAL A 327      17.849   9.109   1.356  1.00 73.87           C  
ATOM   2660  O   VAL A 327      19.562   6.692   0.595  1.00 73.87           O  
ATOM   2661  CG1 VAL A 327      18.700   9.779   2.444  1.00 73.87           C  
ATOM   2662  CG2 VAL A 327      16.681  10.056   1.051  1.00 73.87           C  
ATOM   2663  N   PRO A 328      21.092   8.323   0.279  1.00 66.15           N  
ATOM   2664  CA  PRO A 328      22.222   7.481   0.636  1.00 66.15           C  
ATOM   2665  C   PRO A 328      22.046   6.971   2.067  1.00 66.15           C  
ATOM   2666  CB  PRO A 328      23.472   8.361   0.487  1.00 66.15           C  
ATOM   2667  O   PRO A 328      21.960   7.768   3.005  1.00 66.15           O  
ATOM   2668  CG  PRO A 328      23.028   9.473  -0.461  1.00 66.15           C  
ATOM   2669  CD  PRO A 328      21.546   9.638  -0.144  1.00 66.15           C  
ATOM   2670  N   VAL A 329      21.992   5.650   2.248  1.00 57.08           N  
ATOM   2671  CA  VAL A 329      21.974   5.067   3.591  1.00 57.08           C  
ATOM   2672  C   VAL A 329      23.353   5.300   4.192  1.00 57.08           C  
ATOM   2673  CB  VAL A 329      21.587   3.577   3.587  1.00 57.08           C  
ATOM   2674  O   VAL A 329      24.344   4.709   3.761  1.00 57.08           O  
ATOM   2675  CG1 VAL A 329      21.529   3.013   5.010  1.00 57.08           C  
ATOM   2676  CG2 VAL A 329      20.196   3.399   2.980  1.00 57.08           C  
ATOM   2677  N   ALA A 330      23.430   6.192   5.176  1.00 51.45           N  
ATOM   2678  CA  ALA A 330      24.638   6.416   5.955  1.00 51.45           C  
ATOM   2679  C   ALA A 330      24.874   5.213   6.883  1.00 51.45           C  
ATOM   2680  CB  ALA A 330      24.521   7.756   6.693  1.00 51.45           C  
ATOM   2681  O   ALA A 330      24.642   5.280   8.087  1.00 51.45           O  
ATOM   2682  N   ASN A 331      25.330   4.091   6.327  1.00 44.46           N  
ATOM   2683  CA  ASN A 331      25.850   3.000   7.136  1.00 44.46           C  
ATOM   2684  C   ASN A 331      27.246   3.394   7.621  1.00 44.46           C  
ATOM   2685  CB  ASN A 331      25.809   1.672   6.361  1.00 44.46           C  
ATOM   2686  O   ASN A 331      28.216   3.404   6.862  1.00 44.46           O  
ATOM   2687  CG  ASN A 331      24.429   1.034   6.364  1.00 44.46           C  
ATOM   2688  ND2 ASN A 331      24.203   0.053   5.524  1.00 44.46           N  
ATOM   2689  OD1 ASN A 331      23.542   1.370   7.125  1.00 44.46           O  
ATOM   2690  N   GLY A 332      27.342   3.732   8.907  1.00 39.58           N  
ATOM   2691  CA  GLY A 332      28.615   3.712   9.615  1.00 39.58           C  
ATOM   2692  C   GLY A 332      29.264   2.335   9.450  1.00 39.58           C  
ATOM   2693  O   GLY A 332      28.588   1.317   9.549  1.00 39.58           O  
ATOM   2694  N   THR A 333      30.575   2.328   9.209  1.00 38.84           N  
ATOM   2695  CA  THR A 333      31.445   1.202   8.803  1.00 38.84           C  
ATOM   2696  C   THR A 333      31.458   0.907   7.297  1.00 38.84           C  
ATOM   2697  CB  THR A 333      31.377  -0.053   9.697  1.00 38.84           C  
ATOM   2698  O   THR A 333      30.633   0.197   6.733  1.00 38.84           O  
ATOM   2699  CG2 THR A 333      31.607   0.300  11.168  1.00 38.84           C  
ATOM   2700  OG1 THR A 333      30.167  -0.756   9.618  1.00 38.84           O  
ATOM   2701  N   ALA A 334      32.464   1.494   6.643  1.00 30.60           N  
ATOM   2702  CA  ALA A 334      32.810   1.277   5.251  1.00 30.60           C  
ATOM   2703  C   ALA A 334      33.226  -0.184   5.012  1.00 30.60           C  
ATOM   2704  CB  ALA A 334      33.951   2.250   4.911  1.00 30.60           C  
ATOM   2705  O   ALA A 334      34.298  -0.601   5.443  1.00 30.60           O  
ATOM   2706  N   ASN A 335      32.404  -0.930   4.274  1.00 36.43           N  
ATOM   2707  CA  ASN A 335      32.841  -2.111   3.535  1.00 36.43           C  
ATOM   2708  C   ASN A 335      32.664  -1.823   2.030  1.00 36.43           C  
ATOM   2709  CB  ASN A 335      32.093  -3.372   4.017  1.00 36.43           C  
ATOM   2710  O   ASN A 335      31.531  -1.603   1.602  1.00 36.43           O  
ATOM   2711  CG  ASN A 335      32.958  -4.319   4.840  1.00 36.43           C  
ATOM   2712  ND2 ASN A 335      32.370  -5.358   5.382  1.00 36.43           N  
ATOM   2713  OD1 ASN A 335      34.160  -4.186   4.986  1.00 36.43           O  
ATOM   2714  N   PRO A 336      33.734  -1.804   1.208  1.00 36.41           N  
ATOM   2715  CA  PRO A 336      33.665  -1.359  -0.192  1.00 36.41           C  
ATOM   2716  C   PRO A 336      32.996  -2.337  -1.179  1.00 36.41           C  
ATOM   2717  CB  PRO A 336      35.114  -1.073  -0.620  1.00 36.41           C  
ATOM   2718  O   PRO A 336      33.059  -2.105  -2.382  1.00 36.41           O  
ATOM   2719  CG  PRO A 336      35.909  -1.025   0.678  1.00 36.41           C  
ATOM   2720  CD  PRO A 336      35.131  -1.950   1.599  1.00 36.41           C  
ATOM   2721  N   SER A 337      32.411  -3.449  -0.721  1.00 36.61           N  
ATOM   2722  CA  SER A 337      32.044  -4.585  -1.587  1.00 36.61           C  
ATOM   2723  C   SER A 337      30.591  -5.063  -1.489  1.00 36.61           C  
ATOM   2724  CB  SER A 337      33.024  -5.738  -1.356  1.00 36.61           C  
ATOM   2725  O   SER A 337      30.244  -6.076  -2.092  1.00 36.61           O  
ATOM   2726  OG  SER A 337      33.054  -6.089   0.017  1.00 36.61           O  
ATOM   2727  N   SER A 338      29.710  -4.339  -0.796  1.00 35.73           N  
ATOM   2728  CA  SER A 338      28.267  -4.615  -0.806  1.00 35.73           C  
ATOM   2729  C   SER A 338      27.534  -3.500  -1.539  1.00 35.73           C  
ATOM   2730  CB  SER A 338      27.735  -4.792   0.619  1.00 35.73           C  
ATOM   2731  O   SER A 338      27.690  -2.339  -1.164  1.00 35.73           O  
ATOM   2732  OG  SER A 338      27.993  -3.646   1.405  1.00 35.73           O  
ATOM   2733  N   SER A 339      26.732  -3.847  -2.551  1.00 42.41           N  
ATOM   2734  CA  SER A 339      25.796  -2.945  -3.234  1.00 42.41           C  
ATOM   2735  C   SER A 339      25.147  -1.995  -2.225  1.00 42.41           C  
ATOM   2736  CB  SER A 339      24.708  -3.780  -3.925  1.00 42.41           C  
ATOM   2737  O   SER A 339      24.434  -2.447  -1.324  1.00 42.41           O  
ATOM   2738  OG  SER A 339      24.113  -4.657  -2.984  1.00 42.41           O  
ATOM   2739  N   SER A 340      25.448  -0.703  -2.332  1.00 41.85           N  
ATOM   2740  CA  SER A 340      24.937   0.338  -1.445  1.00 41.85           C  
ATOM   2741  C   SER A 340      23.411   0.292  -1.447  1.00 41.85           C  
ATOM   2742  CB  SER A 340      25.448   1.704  -1.926  1.00 41.85           C  
ATOM   2743  O   SER A 340      22.785   0.702  -2.423  1.00 41.85           O  
ATOM   2744  OG  SER A 340      25.277   1.829  -3.327  1.00 41.85           O  
ATOM   2745  N   LYS A 341      22.807  -0.239  -0.376  1.00 51.06           N  
ATOM   2746  CA  LYS A 341      21.363  -0.117  -0.159  1.00 51.06           C  
ATOM   2747  C   LYS A 341      21.057   1.378  -0.112  1.00 51.06           C  
ATOM   2748  CB  LYS A 341      20.921  -0.836   1.128  1.00 51.06           C  
ATOM   2749  O   LYS A 341      21.646   2.091   0.692  1.00 51.06           O  
ATOM   2750  CG  LYS A 341      20.882  -2.365   0.958  1.00 51.06           C  
ATOM   2751  CD  LYS A 341      20.326  -3.041   2.220  1.00 51.06           C  
ATOM   2752  CE  LYS A 341      20.203  -4.557   2.014  1.00 51.06           C  
ATOM   2753  NZ  LYS A 341      19.610  -5.218   3.204  1.00 51.06           N  
ATOM   2754  N   CYS A 342      20.223   1.846  -1.029  1.00 53.05           N  
ATOM   2755  CA  CYS A 342      19.721   3.213  -1.061  1.00 53.05           C  
ATOM   2756  C   CYS A 342      18.300   3.164  -0.505  1.00 53.05           C  
ATOM   2757  CB  CYS A 342      19.785   3.737  -2.508  1.00 53.05           C  
ATOM   2758  O   CYS A 342      17.496   2.365  -0.989  1.00 53.05           O  
ATOM   2759  SG  CYS A 342      20.546   5.385  -2.541  1.00 53.05           S  
ATOM   2760  N   ASP A 343      17.996   3.979   0.501  1.00 72.16           N  
ATOM   2761  CA  ASP A 343      16.636   4.066   1.021  1.00 72.16           C  
ATOM   2762  C   ASP A 343      15.853   5.041   0.152  1.00 72.16           C  
ATOM   2763  CB  ASP A 343      16.600   4.462   2.508  1.00 72.16           C  
ATOM   2764  O   ASP A 343      16.348   6.093  -0.257  1.00 72.16           O  
ATOM   2765  CG  ASP A 343      16.788   3.285   3.479  1.00 72.16           C  
ATOM   2766  OD1 ASP A 343      16.691   2.114   3.045  1.00 72.16           O  
ATOM   2767  OD2 ASP A 343      17.002   3.577   4.676  1.00 72.16           O  
ATOM   2768  N   VAL A 344      14.606   4.694  -0.146  1.00 79.54           N  
ATOM   2769  CA  VAL A 344      13.718   5.574  -0.897  1.00 79.54           C  
ATOM   2770  C   VAL A 344      12.958   6.446   0.095  1.00 79.54           C  
ATOM   2771  CB  VAL A 344      12.801   4.780  -1.839  1.00 79.54           C  
ATOM   2772  O   VAL A 344      12.212   5.954   0.944  1.00 79.54           O  
ATOM   2773  CG1 VAL A 344      11.933   5.742  -2.651  1.00 79.54           C  
ATOM   2774  CG2 VAL A 344      13.623   3.944  -2.834  1.00 79.54           C  
ATOM   2775  N   LYS A 345      13.138   7.763  -0.009  1.00 88.16           N  
ATOM   2776  CA  LYS A 345      12.315   8.744   0.695  1.00 88.16           C  
ATOM   2777  C   LYS A 345      11.124   9.095  -0.184  1.00 88.16           C  
ATOM   2778  CB  LYS A 345      13.156   9.966   1.071  1.00 88.16           C  
ATOM   2779  O   LYS A 345      11.284   9.709  -1.241  1.00 88.16           O  
ATOM   2780  CG  LYS A 345      12.354  10.992   1.883  1.00 88.16           C  
ATOM   2781  CD  LYS A 345      13.087  12.334   1.967  1.00 88.16           C  
ATOM   2782  CE  LYS A 345      12.356  13.223   2.976  1.00 88.16           C  
ATOM   2783  NZ  LYS A 345      12.639  14.658   2.781  1.00 88.16           N  
ATOM   2784  N   LEU A 346       9.944   8.715   0.289  1.00 91.58           N  
ATOM   2785  CA  LEU A 346       8.666   9.035  -0.328  1.00 91.58           C  
ATOM   2786  C   LEU A 346       8.010  10.228   0.370  1.00 91.58           C  
ATOM   2787  CB  LEU A 346       7.761   7.794  -0.300  1.00 91.58           C  
ATOM   2788  O   LEU A 346       7.979  10.312   1.603  1.00 91.58           O  
ATOM   2789  CG  LEU A 346       8.217   6.625  -1.186  1.00 91.58           C  
ATOM   2790  CD1 LEU A 346       7.288   5.433  -0.962  1.00 91.58           C  
ATOM   2791  CD2 LEU A 346       8.185   6.990  -2.671  1.00 91.58           C  
ATOM   2792  N   GLU A 347       7.454  11.136  -0.425  1.00 94.90           N  
ATOM   2793  CA  GLU A 347       6.695  12.281   0.067  1.00 94.90           C  
ATOM   2794  C   GLU A 347       5.359  12.399  -0.669  1.00 94.90           C  
ATOM   2795  CB  GLU A 347       7.497  13.588  -0.038  1.00 94.90           C  
ATOM   2796  O   GLU A 347       5.276  12.193  -1.879  1.00 94.90           O  
ATOM   2797  CG  GLU A 347       8.855  13.563   0.684  1.00 94.90           C  
ATOM   2798  CD  GLU A 347       9.693  14.830   0.452  1.00 94.90           C  
ATOM   2799  OE1 GLU A 347      10.457  15.192   1.383  1.00 94.90           O  
ATOM   2800  OE2 GLU A 347       9.649  15.397  -0.661  1.00 94.90           O  
ATOM   2801  N   LEU A 348       4.307  12.746   0.071  1.00 97.01           N  
ATOM   2802  CA  LEU A 348       3.043  13.233  -0.470  1.00 97.01           C  
ATOM   2803  C   LEU A 348       2.972  14.727  -0.172  1.00 97.01           C  
ATOM   2804  CB  LEU A 348       1.863  12.465   0.156  1.00 97.01           C  
ATOM   2805  O   LEU A 348       2.949  15.116   0.993  1.00 97.01           O  
ATOM   2806  CG  LEU A 348       0.480  13.050  -0.199  1.00 97.01           C  
ATOM   2807  CD1 LEU A 348       0.166  12.940  -1.692  1.00 97.01           C  
ATOM   2808  CD2 LEU A 348      -0.615  12.298   0.546  1.00 97.01           C  
ATOM   2809  N   ALA A 349       2.898  15.551  -1.209  1.00 97.65           N  
ATOM   2810  CA  ALA A 349       2.650  16.978  -1.066  1.00 97.65           C  
ATOM   2811  C   ALA A 349       1.294  17.321  -1.679  1.00 97.65           C  
ATOM   2812  CB  ALA A 349       3.811  17.765  -1.680  1.00 97.65           C  
ATOM   2813  O   ALA A 349       1.018  16.916  -2.808  1.00 97.65           O  
ATOM   2814  N   PHE A 350       0.464  18.074  -0.965  1.00 97.98           N  
ATOM   2815  CA  PHE A 350      -0.807  18.590  -1.470  1.00 97.98           C  
ATOM   2816  C   PHE A 350      -0.874  20.103  -1.302  1.00 97.98           C  
ATOM   2817  CB  PHE A 350      -1.994  17.869  -0.818  1.00 97.98           C  
ATOM   2818  O   PHE A 350      -0.354  20.664  -0.338  1.00 97.98           O  
ATOM   2819  CG  PHE A 350      -2.071  17.996   0.689  1.00 97.98           C  
ATOM   2820  CD1 PHE A 350      -1.478  17.016   1.505  1.00 97.98           C  
ATOM   2821  CD2 PHE A 350      -2.733  19.089   1.279  1.00 97.98           C  
ATOM   2822  CE1 PHE A 350      -1.556  17.122   2.903  1.00 97.98           C  
ATOM   2823  CE2 PHE A 350      -2.815  19.192   2.679  1.00 97.98           C  
ATOM   2824  CZ  PHE A 350      -2.232  18.204   3.492  1.00 97.98           C  
ATOM   2825  N   GLU A 351      -1.511  20.769  -2.255  1.00 97.63           N  
ATOM   2826  CA  GLU A 351      -1.681  22.213  -2.238  1.00 97.63           C  
ATOM   2827  C   GLU A 351      -3.061  22.562  -1.707  1.00 97.63           C  
ATOM   2828  CB  GLU A 351      -1.464  22.750  -3.636  1.00 97.63           C  
ATOM   2829  O   GLU A 351      -4.082  22.265  -2.328  1.00 97.63           O  
ATOM   2830  CG  GLU A 351      -1.266  24.266  -3.619  1.00 97.63           C  
ATOM   2831  CD  GLU A 351      -0.902  24.728  -5.021  1.00 97.63           C  
ATOM   2832  OE1 GLU A 351      -0.164  25.724  -5.185  1.00 97.63           O  
ATOM   2833  OE2 GLU A 351      -1.371  24.085  -5.985  1.00 97.63           O  
ATOM   2834  N   TYR A 352      -3.092  23.166  -0.529  1.00 97.28           N  
ATOM   2835  CA  TYR A 352      -4.302  23.382   0.237  1.00 97.28           C  
ATOM   2836  C   TYR A 352      -4.720  24.846   0.225  1.00 97.28           C  
ATOM   2837  CB  TYR A 352      -4.072  22.885   1.661  1.00 97.28           C  
ATOM   2838  O   TYR A 352      -3.908  25.740   0.475  1.00 97.28           O  
ATOM   2839  CG  TYR A 352      -5.365  22.695   2.414  1.00 97.28           C  
ATOM   2840  CD1 TYR A 352      -5.795  23.649   3.351  1.00 97.28           C  
ATOM   2841  CD2 TYR A 352      -6.145  21.556   2.164  1.00 97.28           C  
ATOM   2842  CE1 TYR A 352      -6.984  23.448   4.075  1.00 97.28           C  
ATOM   2843  CE2 TYR A 352      -7.338  21.356   2.874  1.00 97.28           C  
ATOM   2844  OH  TYR A 352      -8.895  22.075   4.552  1.00 97.28           O  
ATOM   2845  CZ  TYR A 352      -7.759  22.294   3.838  1.00 97.28           C  
ATOM   2846  N   LEU A 353      -6.003  25.103  -0.017  1.00 96.49           N  
ATOM   2847  CA  LEU A 353      -6.589  26.429   0.124  1.00 96.49           C  
ATOM   2848  C   LEU A 353      -6.771  26.730   1.612  1.00 96.49           C  
ATOM   2849  CB  LEU A 353      -7.890  26.471  -0.690  1.00 96.49           C  
ATOM   2850  O   LEU A 353      -7.719  26.271   2.245  1.00 96.49           O  
ATOM   2851  CG  LEU A 353      -8.543  27.858  -0.778  1.00 96.49           C  
ATOM   2852  CD1 LEU A 353      -7.660  28.866  -1.519  1.00 96.49           C  
ATOM   2853  CD2 LEU A 353      -9.851  27.718  -1.548  1.00 96.49           C  
ATOM   2854  N   MET A 354      -5.845  27.485   2.194  1.00 93.94           N  
ATOM   2855  CA  MET A 354      -5.810  27.799   3.626  1.00 93.94           C  
ATOM   2856  C   MET A 354      -6.838  28.864   4.020  1.00 93.94           C  
ATOM   2857  CB  MET A 354      -4.407  28.303   3.983  1.00 93.94           C  
ATOM   2858  O   MET A 354      -7.360  28.847   5.127  1.00 93.94           O  
ATOM   2859  CG  MET A 354      -3.310  27.247   3.865  1.00 93.94           C  
ATOM   2860  SD  MET A 354      -3.447  25.868   5.033  1.00 93.94           S  
ATOM   2861  CE  MET A 354      -3.115  26.688   6.611  1.00 93.94           C  
ATOM   2862  N   SER A 355      -7.089  29.812   3.125  1.00 91.84           N  
ATOM   2863  CA  SER A 355      -8.119  30.853   3.208  1.00 91.84           C  
ATOM   2864  C   SER A 355      -8.398  31.344   1.789  1.00 91.84           C  
ATOM   2865  CB  SER A 355      -7.665  32.015   4.111  1.00 91.84           C  
ATOM   2866  O   SER A 355      -7.671  30.957   0.870  1.00 91.84           O  
ATOM   2867  OG  SER A 355      -6.466  32.626   3.661  1.00 91.84           O  
ATOM   2868  N   LYS A 356      -9.401  32.210   1.602  1.00 88.82           N  
ATOM   2869  CA  LYS A 356      -9.658  32.858   0.308  1.00 88.82           C  
ATOM   2870  C   LYS A 356      -8.350  33.365  -0.322  1.00 88.82           C  
ATOM   2871  CB  LYS A 356     -10.691  33.978   0.502  1.00 88.82           C  
ATOM   2872  O   LYS A 356      -7.563  34.033   0.349  1.00 88.82           O  
ATOM   2873  CG  LYS A 356     -11.105  34.578  -0.844  1.00 88.82           C  
ATOM   2874  CD  LYS A 356     -12.274  35.553  -0.697  1.00 88.82           C  
ATOM   2875  CE  LYS A 356     -12.642  36.071  -2.090  1.00 88.82           C  
ATOM   2876  NZ  LYS A 356     -13.945  36.777  -2.078  1.00 88.82           N  
ATOM   2877  N   ASP A 357      -8.107  32.949  -1.564  1.00 88.75           N  
ATOM   2878  CA  ASP A 357      -6.935  33.272  -2.393  1.00 88.75           C  
ATOM   2879  C   ASP A 357      -5.551  32.899  -1.814  1.00 88.75           C  
ATOM   2880  CB  ASP A 357      -7.034  34.730  -2.876  1.00 88.75           C  
ATOM   2881  O   ASP A 357      -4.521  33.299  -2.356  1.00 88.75           O  
ATOM   2882  CG  ASP A 357      -8.394  35.025  -3.522  1.00 88.75           C  
ATOM   2883  OD1 ASP A 357      -8.876  34.148  -4.273  1.00 88.75           O  
ATOM   2884  OD2 ASP A 357      -8.982  36.085  -3.206  1.00 88.75           O  
ATOM   2885  N   ARG A 358      -5.487  32.097  -0.740  1.00 95.08           N  
ATOM   2886  CA  ARG A 358      -4.226  31.664  -0.115  1.00 95.08           C  
ATOM   2887  C   ARG A 358      -4.045  30.155  -0.206  1.00 95.08           C  
ATOM   2888  CB  ARG A 358      -4.152  32.177   1.328  1.00 95.08           C  
ATOM   2889  O   ARG A 358      -4.508  29.413   0.661  1.00 95.08           O  
ATOM   2890  CG  ARG A 358      -2.735  32.001   1.901  1.00 95.08           C  
ATOM   2891  CD  ARG A 358      -2.642  32.475   3.356  1.00 95.08           C  
ATOM   2892  NE  ARG A 358      -3.352  31.565   4.277  1.00 95.08           N  
ATOM   2893  NH1 ARG A 358      -3.410  32.958   6.094  1.00 95.08           N  
ATOM   2894  NH2 ARG A 358      -4.371  30.960   6.235  1.00 95.08           N  
ATOM   2895  CZ  ARG A 358      -3.706  31.825   5.523  1.00 95.08           C  
ATOM   2896  N   LEU A 359      -3.320  29.716  -1.228  1.00 95.62           N  
ATOM   2897  CA  LEU A 359      -2.867  28.333  -1.380  1.00 95.62           C  
ATOM   2898  C   LEU A 359      -1.521  28.119  -0.676  1.00 95.62           C  
ATOM   2899  CB  LEU A 359      -2.792  27.978  -2.873  1.00 95.62           C  
ATOM   2900  O   LEU A 359      -0.646  28.984  -0.716  1.00 95.62           O  
ATOM   2901  CG  LEU A 359      -4.174  27.832  -3.537  1.00 95.62           C  
ATOM   2902  CD1 LEU A 359      -4.022  27.882  -5.053  1.00 95.62           C  
ATOM   2903  CD2 LEU A 359      -4.845  26.502  -3.196  1.00 95.62           C  
ATOM   2904  N   GLN A 360      -1.351  26.964  -0.040  1.00 96.61           N  
ATOM   2905  CA  GLN A 360      -0.109  26.564   0.616  1.00 96.61           C  
ATOM   2906  C   GLN A 360       0.147  25.075   0.392  1.00 96.61           C  
ATOM   2907  CB  GLN A 360      -0.196  26.899   2.113  1.00 96.61           C  
ATOM   2908  O   GLN A 360      -0.758  24.257   0.533  1.00 96.61           O  
ATOM   2909  CG  GLN A 360       1.090  26.543   2.872  1.00 96.61           C  
ATOM   2910  CD  GLN A 360       1.046  26.900   4.353  1.00 96.61           C  
ATOM   2911  NE2 GLN A 360       1.850  26.242   5.160  1.00 96.61           N  
ATOM   2912  OE1 GLN A 360       0.317  27.771   4.808  1.00 96.61           O  
ATOM   2913  N   TRP A 361       1.392  24.715   0.092  1.00 97.63           N  
ATOM   2914  CA  TRP A 361       1.813  23.318   0.058  1.00 97.63           C  
ATOM   2915  C   TRP A 361       2.018  22.778   1.472  1.00 97.63           C  
ATOM   2916  CB  TRP A 361       3.067  23.165  -0.805  1.00 97.63           C  
ATOM   2917  O   TRP A 361       2.671  23.420   2.296  1.00 97.63           O  
ATOM   2918  CG  TRP A 361       2.784  23.289  -2.269  1.00 97.63           C  
ATOM   2919  CD1 TRP A 361       2.782  24.432  -2.993  1.00 97.63           C  
ATOM   2920  CD2 TRP A 361       2.327  22.243  -3.175  1.00 97.63           C  
ATOM   2921  CE2 TRP A 361       2.097  22.824  -4.457  1.00 97.63           C  
ATOM   2922  CE3 TRP A 361       2.030  20.872  -3.022  1.00 97.63           C  
ATOM   2923  NE1 TRP A 361       2.347  24.167  -4.278  1.00 97.63           N  
ATOM   2924  CH2 TRP A 361       1.329  20.716  -5.355  1.00 97.63           C  
ATOM   2925  CZ2 TRP A 361       1.615  22.079  -5.540  1.00 97.63           C  
ATOM   2926  CZ3 TRP A 361       1.541  20.115  -4.104  1.00 97.63           C  
ATOM   2927  N   VAL A 362       1.473  21.592   1.719  1.00 98.00           N  
ATOM   2928  CA  VAL A 362       1.727  20.780   2.909  1.00 98.00           C  
ATOM   2929  C   VAL A 362       2.333  19.464   2.446  1.00 98.00           C  
ATOM   2930  CB  VAL A 362       0.436  20.547   3.711  1.00 98.00           C  
ATOM   2931  O   VAL A 362       1.798  18.807   1.550  1.00 98.00           O  
ATOM   2932  CG1 VAL A 362       0.677  19.625   4.914  1.00 98.00           C  
ATOM   2933  CG2 VAL A 362      -0.154  21.871   4.214  1.00 98.00           C  
ATOM   2934  N   THR A 363       3.449  19.083   3.054  1.00 98.04           N  
ATOM   2935  CA  THR A 363       4.239  17.904   2.701  1.00 98.04           C  
ATOM   2936  C   THR A 363       4.242  16.911   3.854  1.00 98.04           C  
ATOM   2937  CB  THR A 363       5.680  18.276   2.318  1.00 98.04           C  
ATOM   2938  O   THR A 363       4.514  17.255   5.006  1.00 98.04           O  
ATOM   2939  CG2 THR A 363       6.405  17.123   1.623  1.00 98.04           C  
ATOM   2940  OG1 THR A 363       5.701  19.389   1.452  1.00 98.04           O  
ATOM   2941  N   ILE A 364       3.972  15.650   3.535  1.00 98.23           N  
ATOM   2942  CA  ILE A 364       4.105  14.498   4.422  1.00 98.23           C  
ATOM   2943  C   ILE A 364       5.248  13.641   3.880  1.00 98.23           C  
ATOM   2944  CB  ILE A 364       2.791  13.689   4.483  1.00 98.23           C  
ATOM   2945  O   ILE A 364       5.165  13.129   2.768  1.00 98.23           O  
ATOM   2946  CG1 ILE A 364       1.559  14.531   4.894  1.00 98.23           C  
ATOM   2947  CG2 ILE A 364       2.973  12.516   5.466  1.00 98.23           C  
ATOM   2948  CD1 ILE A 364       0.249  13.841   4.481  1.00 98.23           C  
ATOM   2949  N   THR A 365       6.305  13.447   4.663  1.00 97.14           N  
ATOM   2950  CA  THR A 365       7.337  12.440   4.394  1.00 97.14           C  
ATOM   2951  C   THR A 365       6.918  11.130   5.050  1.00 97.14           C  
ATOM   2952  CB  THR A 365       8.695  12.886   4.945  1.00 97.14           C  
ATOM   2953  O   THR A 365       6.943  11.018   6.276  1.00 97.14           O  
ATOM   2954  CG2 THR A 365       9.787  11.862   4.643  1.00 97.14           C  
ATOM   2955  OG1 THR A 365       9.114  14.103   4.371  1.00 97.14           O  
ATOM   2956  N   SER A 366       6.531  10.136   4.251  1.00 95.86           N  
ATOM   2957  CA  SER A 366       6.051   8.840   4.740  1.00 95.86           C  
ATOM   2958  C   SER A 366       6.292   7.738   3.716  1.00 95.86           C  
ATOM   2959  CB  SER A 366       4.549   8.913   5.044  1.00 95.86           C  
ATOM   2960  O   SER A 366       6.010   7.917   2.533  1.00 95.86           O  
ATOM   2961  OG  SER A 366       4.085   7.655   5.507  1.00 95.86           O  
ATOM   2962  N   GLN A 367       6.688   6.552   4.186  1.00 92.35           N  
ATOM   2963  CA  GLN A 367       6.747   5.344   3.351  1.00 92.35           C  
ATOM   2964  C   GLN A 367       5.365   4.942   2.798  1.00 92.35           C  
ATOM   2965  CB  GLN A 367       7.384   4.192   4.156  1.00 92.35           C  
ATOM   2966  O   GLN A 367       5.272   4.219   1.812  1.00 92.35           O  
ATOM   2967  CG  GLN A 367       8.850   4.459   4.561  1.00 92.35           C  
ATOM   2968  CD  GLN A 367       9.768   4.699   3.362  1.00 92.35           C  
ATOM   2969  NE2 GLN A 367      10.880   5.381   3.523  1.00 92.35           N  
ATOM   2970  OE1 GLN A 367       9.487   4.304   2.247  1.00 92.35           O  
ATOM   2971  N   GLN A 368       4.278   5.458   3.387  1.00 94.71           N  
ATOM   2972  CA  GLN A 368       2.901   5.258   2.927  1.00 94.71           C  
ATOM   2973  C   GLN A 368       2.350   6.433   2.096  1.00 94.71           C  
ATOM   2974  CB  GLN A 368       1.995   4.929   4.122  1.00 94.71           C  
ATOM   2975  O   GLN A 368       1.142   6.486   1.858  1.00 94.71           O  
ATOM   2976  CG  GLN A 368       2.364   3.614   4.819  1.00 94.71           C  
ATOM   2977  CD  GLN A 368       1.393   3.359   5.958  1.00 94.71           C  
ATOM   2978  NE2 GLN A 368       0.365   2.563   5.781  1.00 94.71           N  
ATOM   2979  OE1 GLN A 368       1.475   3.951   7.014  1.00 94.71           O  
ATOM   2980  N   ALA A 369       3.191   7.358   1.608  1.00 94.77           N  
ATOM   2981  CA  ALA A 369       2.761   8.497   0.778  1.00 94.77           C  
ATOM   2982  C   ALA A 369       1.893   8.075  -0.425  1.00 94.77           C  
ATOM   2983  CB  ALA A 369       4.017   9.216   0.273  1.00 94.77           C  
ATOM   2984  O   ALA A 369       0.929   8.744  -0.799  1.00 94.77           O  
ATOM   2985  N   ILE A 370       2.203   6.917  -1.003  1.00 91.94           N  
ATOM   2986  CA  ILE A 370       1.484   6.351  -2.144  1.00 91.94           C  
ATOM   2987  C   ILE A 370       0.100   5.846  -1.740  1.00 91.94           C  
ATOM   2988  CB  ILE A 370       2.356   5.249  -2.758  1.00 91.94           C  
ATOM   2989  O   ILE A 370      -0.876   6.136  -2.428  1.00 91.94           O  
ATOM   2990  CG1 ILE A 370       3.608   5.916  -3.364  1.00 91.94           C  
ATOM   2991  CG2 ILE A 370       1.598   4.464  -3.826  1.00 91.94           C  
ATOM   2992  CD1 ILE A 370       4.704   4.970  -3.828  1.00 91.94           C  
ATOM   2993  N   MET A 371      -0.014   5.151  -0.605  1.00 94.99           N  
ATOM   2994  CA  MET A 371      -1.311   4.737  -0.070  1.00 94.99           C  
ATOM   2995  C   MET A 371      -2.175   5.954   0.280  1.00 94.99           C  
ATOM   2996  CB  MET A 371      -1.111   3.831   1.149  1.00 94.99           C  
ATOM   2997  O   MET A 371      -3.355   5.972  -0.056  1.00 94.99           O  
ATOM   2998  CG  MET A 371      -2.439   3.279   1.678  1.00 94.99           C  
ATOM   2999  SD  MET A 371      -3.403   2.223   0.575  1.00 94.99           S  
ATOM   3000  CE  MET A 371      -4.876   2.110   1.617  1.00 94.99           C  
ATOM   3001  N   MET A 372      -1.590   7.001   0.873  1.00 97.01           N  
ATOM   3002  CA  MET A 372      -2.295   8.262   1.131  1.00 97.01           C  
ATOM   3003  C   MET A 372      -2.817   8.895  -0.171  1.00 97.01           C  
ATOM   3004  CB  MET A 372      -1.371   9.245   1.859  1.00 97.01           C  
ATOM   3005  O   MET A 372      -3.980   9.288  -0.235  1.00 97.01           O  
ATOM   3006  CG  MET A 372      -0.960   8.823   3.268  1.00 97.01           C  
ATOM   3007  SD  MET A 372       0.284   9.934   3.976  1.00 97.01           S  
ATOM   3008  CE  MET A 372       0.640   9.052   5.513  1.00 97.01           C  
ATOM   3009  N   SER A 373      -2.002   8.924  -1.233  1.00 94.93           N  
ATOM   3010  CA  SER A 373      -2.414   9.397  -2.566  1.00 94.93           C  
ATOM   3011  C   SER A 373      -3.551   8.558  -3.167  1.00 94.93           C  
ATOM   3012  CB  SER A 373      -1.195   9.393  -3.492  1.00 94.93           C  
ATOM   3013  O   SER A 373      -4.491   9.107  -3.743  1.00 94.93           O  
ATOM   3014  OG  SER A 373      -1.511   9.871  -4.787  1.00 94.93           O  
ATOM   3015  N   ILE A 374      -3.521   7.232  -2.988  1.00 93.52           N  
ATOM   3016  CA  ILE A 374      -4.614   6.333  -3.398  1.00 93.52           C  
ATOM   3017  C   ILE A 374      -5.902   6.656  -2.629  1.00 93.52           C  
ATOM   3018  CB  ILE A 374      -4.195   4.850  -3.235  1.00 93.52           C  
ATOM   3019  O   ILE A 374      -6.974   6.685  -3.236  1.00 93.52           O  
ATOM   3020  CG1 ILE A 374      -3.113   4.479  -4.276  1.00 93.52           C  
ATOM   3021  CG2 ILE A 374      -5.398   3.895  -3.379  1.00 93.52           C  
ATOM   3022  CD1 ILE A 374      -2.410   3.144  -3.991  1.00 93.52           C  
ATOM   3023  N   CYS A 375      -5.815   6.928  -1.324  1.00 96.71           N  
ATOM   3024  CA  CYS A 375      -6.973   7.326  -0.525  1.00 96.71           C  
ATOM   3025  C   CYS A 375      -7.564   8.659  -0.996  1.00 96.71           C  
ATOM   3026  CB  CYS A 375      -6.603   7.397   0.962  1.00 96.71           C  
ATOM   3027  O   CYS A 375      -8.777   8.747  -1.172  1.00 96.71           O  
ATOM   3028  SG  CYS A 375      -6.161   5.754   1.590  1.00 96.71           S  
ATOM   3029  N   LEU A 376      -6.721   9.667  -1.254  1.00 96.85           N  
ATOM   3030  CA  LEU A 376      -7.155  10.959  -1.798  1.00 96.85           C  
ATOM   3031  C   LEU A 376      -7.893  10.788  -3.125  1.00 96.85           C  
ATOM   3032  CB  LEU A 376      -5.948  11.895  -1.994  1.00 96.85           C  
ATOM   3033  O   LEU A 376      -9.031  11.238  -3.246  1.00 96.85           O  
ATOM   3034  CG  LEU A 376      -5.357  12.487  -0.706  1.00 96.85           C  
ATOM   3035  CD1 LEU A 376      -4.159  13.363  -1.073  1.00 96.85           C  
ATOM   3036  CD2 LEU A 376      -6.376  13.347   0.036  1.00 96.85           C  
ATOM   3037  N   GLN A 377      -7.288  10.078  -4.083  1.00 92.92           N  
ATOM   3038  CA  GLN A 377      -7.926   9.809  -5.371  1.00 92.92           C  
ATOM   3039  C   GLN A 377      -9.271   9.102  -5.185  1.00 92.92           C  
ATOM   3040  CB  GLN A 377      -6.990   8.967  -6.252  1.00 92.92           C  
ATOM   3041  O   GLN A 377     -10.263   9.501  -5.783  1.00 92.92           O  
ATOM   3042  CG  GLN A 377      -7.543   8.795  -7.678  1.00 92.92           C  
ATOM   3043  CD  GLN A 377      -7.618  10.123  -8.422  1.00 92.92           C  
ATOM   3044  NE2 GLN A 377      -8.779  10.562  -8.851  1.00 92.92           N  
ATOM   3045  OE1 GLN A 377      -6.604  10.780  -8.611  1.00 92.92           O  
ATOM   3046  N   SER A 378      -9.330   8.092  -4.315  1.00 93.72           N  
ATOM   3047  CA  SER A 378     -10.559   7.337  -4.078  1.00 93.72           C  
ATOM   3048  C   SER A 378     -11.669   8.176  -3.434  1.00 93.72           C  
ATOM   3049  CB  SER A 378     -10.244   6.122  -3.213  1.00 93.72           C  
ATOM   3050  O   SER A 378     -12.831   7.969  -3.776  1.00 93.72           O  
ATOM   3051  OG  SER A 378     -11.392   5.307  -3.074  1.00 93.72           O  
ATOM   3052  N   MET A 379     -11.340   9.103  -2.527  1.00 95.75           N  
ATOM   3053  CA  MET A 379     -12.317  10.043  -1.960  1.00 95.75           C  
ATOM   3054  C   MET A 379     -12.818  11.030  -3.022  1.00 95.75           C  
ATOM   3055  CB  MET A 379     -11.714  10.805  -0.767  1.00 95.75           C  
ATOM   3056  O   MET A 379     -14.016  11.297  -3.090  1.00 95.75           O  
ATOM   3057  CG  MET A 379     -11.592   9.924   0.481  1.00 95.75           C  
ATOM   3058  SD  MET A 379     -11.053  10.771   1.996  1.00 95.75           S  
ATOM   3059  CE  MET A 379      -9.306  11.061   1.621  1.00 95.75           C  
ATOM   3060  N   VAL A 380     -11.930  11.532  -3.890  1.00 93.41           N  
ATOM   3061  CA  VAL A 380     -12.313  12.400  -5.018  1.00 93.41           C  
ATOM   3062  C   VAL A 380     -13.240  11.666  -5.982  1.00 93.41           C  
ATOM   3063  CB  VAL A 380     -11.076  12.962  -5.748  1.00 93.41           C  
ATOM   3064  O   VAL A 380     -14.300  12.193  -6.312  1.00 93.41           O  
ATOM   3065  CG1 VAL A 380     -11.435  13.712  -7.040  1.00 93.41           C  
ATOM   3066  CG2 VAL A 380     -10.365  13.954  -4.824  1.00 93.41           C  
ATOM   3067  N   ASP A 381     -12.897  10.443  -6.385  1.00 90.48           N  
ATOM   3068  CA  ASP A 381     -13.723   9.638  -7.288  1.00 90.48           C  
ATOM   3069  C   ASP A 381     -15.140   9.442  -6.716  1.00 90.48           C  
ATOM   3070  CB  ASP A 381     -13.060   8.271  -7.545  1.00 90.48           C  
ATOM   3071  O   ASP A 381     -16.131   9.629  -7.425  1.00 90.48           O  
ATOM   3072  CG  ASP A 381     -11.723   8.309  -8.304  1.00 90.48           C  
ATOM   3073  OD1 ASP A 381     -11.361   9.363  -8.877  1.00 90.48           O  
ATOM   3074  OD2 ASP A 381     -11.060   7.246  -8.328  1.00 90.48           O  
ATOM   3075  N   GLU A 382     -15.254   9.135  -5.417  1.00 93.01           N  
ATOM   3076  CA  GLU A 382     -16.544   8.979  -4.737  1.00 93.01           C  
ATOM   3077  C   GLU A 382     -17.347  10.293  -4.681  1.00 93.01           C  
ATOM   3078  CB  GLU A 382     -16.314   8.402  -3.329  1.00 93.01           C  
ATOM   3079  O   GLU A 382     -18.555  10.296  -4.943  1.00 93.01           O  
ATOM   3080  CG  GLU A 382     -17.654   8.081  -2.654  1.00 93.01           C  
ATOM   3081  CD  GLU A 382     -17.509   7.490  -1.252  1.00 93.01           C  
ATOM   3082  OE1 GLU A 382     -18.269   7.965  -0.374  1.00 93.01           O  
ATOM   3083  OE2 GLU A 382     -16.738   6.525  -1.065  1.00 93.01           O  
ATOM   3084  N   LEU A 383     -16.691  11.421  -4.384  1.00 92.11           N  
ATOM   3085  CA  LEU A 383     -17.319  12.747  -4.388  1.00 92.11           C  
ATOM   3086  C   LEU A 383     -17.860  13.116  -5.775  1.00 92.11           C  
ATOM   3087  CB  LEU A 383     -16.299  13.803  -3.917  1.00 92.11           C  
ATOM   3088  O   LEU A 383     -18.987  13.606  -5.890  1.00 92.11           O  
ATOM   3089  CG  LEU A 383     -16.050  13.831  -2.399  1.00 92.11           C  
ATOM   3090  CD1 LEU A 383     -14.859  14.746  -2.103  1.00 92.11           C  
ATOM   3091  CD2 LEU A 383     -17.271  14.371  -1.649  1.00 92.11           C  
ATOM   3092  N   MET A 384     -17.098  12.842  -6.837  1.00 88.61           N  
ATOM   3093  CA  MET A 384     -17.507  13.131  -8.216  1.00 88.61           C  
ATOM   3094  C   MET A 384     -18.696  12.269  -8.663  1.00 88.61           C  
ATOM   3095  CB  MET A 384     -16.309  12.949  -9.161  1.00 88.61           C  
ATOM   3096  O   MET A 384     -19.592  12.743  -9.372  1.00 88.61           O  
ATOM   3097  CG  MET A 384     -15.197  13.982  -8.921  1.00 88.61           C  
ATOM   3098  SD  MET A 384     -15.707  15.725  -8.924  1.00 88.61           S  
ATOM   3099  CE  MET A 384     -16.193  15.911 -10.657  1.00 88.61           C  
ATOM   3100  N   VAL A 385     -18.760  11.019  -8.203  1.00 86.67           N  
ATOM   3101  CA  VAL A 385     -19.897  10.122  -8.467  1.00 86.67           C  
ATOM   3102  C   VAL A 385     -21.161  10.634  -7.788  1.00 86.67           C  
ATOM   3103  CB  VAL A 385     -19.548   8.694  -8.034  1.00 86.67           C  
ATOM   3104  O   VAL A 385     -22.209  10.693  -8.428  1.00 86.67           O  
ATOM   3105  CG1 VAL A 385     -20.737   7.722  -8.101  1.00 86.67           C  
ATOM   3106  CG2 VAL A 385     -18.425   8.179  -8.941  1.00 86.67           C  
ATOM   3107  N   LYS A 386     -21.068  11.101  -6.539  1.00 85.87           N  
ATOM   3108  CA  LYS A 386     -22.216  11.714  -5.850  1.00 85.87           C  
ATOM   3109  C   LYS A 386     -22.662  13.015  -6.503  1.00 85.87           C  
ATOM   3110  CB  LYS A 386     -21.887  11.962  -4.381  1.00 85.87           C  
ATOM   3111  O   LYS A 386     -23.856  13.204  -6.718  1.00 85.87           O  
ATOM   3112  CG  LYS A 386     -21.832  10.639  -3.623  1.00 85.87           C  
ATOM   3113  CD  LYS A 386     -21.511  10.927  -2.163  1.00 85.87           C  
ATOM   3114  CE  LYS A 386     -21.223   9.593  -1.501  1.00 85.87           C  
ATOM   3115  NZ  LYS A 386     -20.443   9.808  -0.286  1.00 85.87           N  
ATOM   3116  N   LYS A 387     -21.720  13.891  -6.869  1.00 83.87           N  
ATOM   3117  CA  LYS A 387     -22.022  15.186  -7.504  1.00 83.87           C  
ATOM   3118  C   LYS A 387     -22.738  15.023  -8.848  1.00 83.87           C  
ATOM   3119  CB  LYS A 387     -20.722  15.997  -7.639  1.00 83.87           C  
ATOM   3120  O   LYS A 387     -23.593  15.833  -9.187  1.00 83.87           O  
ATOM   3121  CG  LYS A 387     -20.979  17.447  -8.088  1.00 83.87           C  
ATOM   3122  CD  LYS A 387     -19.674  18.256  -8.130  1.00 83.87           C  
ATOM   3123  CE  LYS A 387     -19.941  19.701  -8.580  1.00 83.87           C  
ATOM   3124  NZ  LYS A 387     -18.689  20.505  -8.643  1.00 83.87           N  
ATOM   3125  N   SER A 388     -22.431  13.963  -9.595  1.00 83.10           N  
ATOM   3126  CA  SER A 388     -23.106  13.640 -10.861  1.00 83.10           C  
ATOM   3127  C   SER A 388     -24.465  12.939 -10.691  1.00 83.10           C  
ATOM   3128  CB  SER A 388     -22.163  12.853 -11.783  1.00 83.10           C  
ATOM   3129  O   SER A 388     -25.083  12.566 -11.688  1.00 83.10           O  
ATOM   3130  OG  SER A 388     -21.644  11.695 -11.157  1.00 83.10           O  
ATOM   3131  N   GLY A 389     -24.944  12.734  -9.454  1.00 77.21           N  
ATOM   3132  CA  GLY A 389     -26.146  11.937  -9.171  1.00 77.21           C  
ATOM   3133  C   GLY A 389     -25.973  10.453  -9.517  1.00 77.21           C  
ATOM   3134  O   GLY A 389     -26.951   9.710  -9.629  1.00 77.21           O  
ATOM   3135  N   GLY A 390     -24.729  10.019  -9.731  1.00 69.03           N  
ATOM   3136  CA  GLY A 390     -24.386   8.642 -10.016  1.00 69.03           C  
ATOM   3137  C   GLY A 390     -24.641   7.756  -8.803  1.00 69.03           C  
ATOM   3138  O   GLY A 390     -24.468   8.152  -7.654  1.00 69.03           O  
ATOM   3139  N   SER A 391     -25.033   6.513  -9.061  1.00 69.07           N  
ATOM   3140  CA  SER A 391     -25.069   5.494  -8.018  1.00 69.07           C  
ATOM   3141  C   SER A 391     -23.717   4.801  -7.970  1.00 69.07           C  
ATOM   3142  CB  SER A 391     -26.196   4.503  -8.289  1.00 69.07           C  
ATOM   3143  O   SER A 391     -23.274   4.264  -8.990  1.00 69.07           O  
ATOM   3144  OG  SER A 391     -26.211   3.506  -7.294  1.00 69.07           O  
ATOM   3145  N   ILE A 392     -23.093   4.749  -6.791  1.00 67.37           N  
ATOM   3146  CA  ILE A 392     -21.868   3.966  -6.609  1.00 67.37           C  
ATOM   3147  C   ILE A 392     -22.104   2.500  -6.977  1.00 67.37           C  
ATOM   3148  CB  ILE A 392     -21.300   4.144  -5.189  1.00 67.37           C  
ATOM   3149  O   ILE A 392     -21.249   1.913  -7.624  1.00 67.37           O  
ATOM   3150  CG1 ILE A 392     -19.788   3.840  -5.175  1.00 67.37           C  
ATOM   3151  CG2 ILE A 392     -22.042   3.289  -4.144  1.00 67.37           C  
ATOM   3152  CD1 ILE A 392     -19.061   4.565  -4.040  1.00 67.37           C  
ATOM   3153  N   LYS A 393     -23.309   1.953  -6.730  1.00 64.43           N  
ATOM   3154  CA  LYS A 393     -23.701   0.605  -7.184  1.00 64.43           C  
ATOM   3155  C   LYS A 393     -23.465   0.437  -8.683  1.00 64.43           C  
ATOM   3156  CB  LYS A 393     -25.174   0.287  -6.848  1.00 64.43           C  
ATOM   3157  O   LYS A 393     -22.863  -0.541  -9.102  1.00 64.43           O  
ATOM   3158  CG  LYS A 393     -25.438   0.223  -5.338  1.00 64.43           C  
ATOM   3159  CD  LYS A 393     -26.884  -0.165  -4.974  1.00 64.43           C  
ATOM   3160  CE  LYS A 393     -26.980  -0.229  -3.441  1.00 64.43           C  
ATOM   3161  NZ  LYS A 393     -28.312  -0.588  -2.897  1.00 64.43           N  
ATOM   3162  N   LYS A 394     -23.853   1.428  -9.495  1.00 62.11           N  
ATOM   3163  CA  LYS A 394     -23.633   1.404 -10.951  1.00 62.11           C  
ATOM   3164  C   LYS A 394     -22.165   1.574 -11.329  1.00 62.11           C  
ATOM   3165  CB  LYS A 394     -24.472   2.472 -11.665  1.00 62.11           C  
ATOM   3166  O   LYS A 394     -21.738   0.966 -12.302  1.00 62.11           O  
ATOM   3167  CG  LYS A 394     -25.971   2.149 -11.654  1.00 62.11           C  
ATOM   3168  CD  LYS A 394     -26.742   3.189 -12.478  1.00 62.11           C  
ATOM   3169  CE  LYS A 394     -28.235   2.841 -12.490  1.00 62.11           C  
ATOM   3170  NZ  LYS A 394     -29.029   3.820 -13.278  1.00 62.11           N  
ATOM   3171  N   GLN A 395     -21.398   2.399 -10.619  1.00 65.62           N  
ATOM   3172  CA  GLN A 395     -19.965   2.559 -10.894  1.00 65.62           C  
ATOM   3173  C   GLN A 395     -19.195   1.276 -10.564  1.00 65.62           C  
ATOM   3174  CB  GLN A 395     -19.422   3.740 -10.087  1.00 65.62           C  
ATOM   3175  O   GLN A 395     -18.401   0.807 -11.376  1.00 65.62           O  
ATOM   3176  CG  GLN A 395     -17.970   4.084 -10.472  1.00 65.62           C  
ATOM   3177  CD  GLN A 395     -17.349   5.074  -9.499  1.00 65.62           C  
ATOM   3178  NE2 GLN A 395     -16.233   5.688  -9.830  1.00 65.62           N  
ATOM   3179  OE1 GLN A 395     -17.858   5.300  -8.418  1.00 65.62           O  
ATOM   3180  N   MET A 396     -19.489   0.687  -9.408  1.00 66.21           N  
ATOM   3181  CA  MET A 396     -18.912  -0.567  -8.943  1.00 66.21           C  
ATOM   3182  C   MET A 396     -19.318  -1.742  -9.846  1.00 66.21           C  
ATOM   3183  CB  MET A 396     -19.327  -0.779  -7.480  1.00 66.21           C  
ATOM   3184  O   MET A 396     -18.474  -2.555 -10.202  1.00 66.21           O  
ATOM   3185  CG  MET A 396     -18.734   0.249  -6.499  1.00 66.21           C  
ATOM   3186  SD  MET A 396     -16.948   0.555  -6.609  1.00 66.21           S  
ATOM   3187  CE  MET A 396     -16.742   1.611  -5.149  1.00 66.21           C  
ATOM   3188  N   GLN A 397     -20.563  -1.781 -10.335  1.00 57.43           N  
ATOM   3189  CA  GLN A 397     -21.006  -2.764 -11.336  1.00 57.43           C  
ATOM   3190  C   GLN A 397     -20.411  -2.527 -12.734  1.00 57.43           C  
ATOM   3191  CB  GLN A 397     -22.536  -2.751 -11.435  1.00 57.43           C  
ATOM   3192  O   GLN A 397     -20.123  -3.485 -13.443  1.00 57.43           O  
ATOM   3193  CG  GLN A 397     -23.222  -3.432 -10.240  1.00 57.43           C  
ATOM   3194  CD  GLN A 397     -24.735  -3.224 -10.233  1.00 57.43           C  
ATOM   3195  NE2 GLN A 397     -25.430  -3.797  -9.276  1.00 57.43           N  
ATOM   3196  OE1 GLN A 397     -25.322  -2.544 -11.066  1.00 57.43           O  
ATOM   3197  N   LYS A 398     -20.205  -1.274 -13.166  1.00 55.21           N  
ATOM   3198  CA  LYS A 398     -19.598  -0.978 -14.480  1.00 55.21           C  
ATOM   3199  C   LYS A 398     -18.168  -1.495 -14.588  1.00 55.21           C  
ATOM   3200  CB  LYS A 398     -19.621   0.526 -14.780  1.00 55.21           C  
ATOM   3201  O   LYS A 398     -17.780  -1.929 -15.668  1.00 55.21           O  
ATOM   3202  CG  LYS A 398     -20.914   0.954 -15.484  1.00 55.21           C  
ATOM   3203  CD  LYS A 398     -20.838   2.451 -15.802  1.00 55.21           C  
ATOM   3204  CE  LYS A 398     -22.079   2.899 -16.577  1.00 55.21           C  
ATOM   3205  NZ  LYS A 398     -21.935   4.306 -17.030  1.00 55.21           N  
ATOM   3206  N   LYS A 399     -17.411  -1.490 -13.487  1.00 55.22           N  
ATOM   3207  CA  LYS A 399     -16.071  -2.092 -13.453  1.00 55.22           C  
ATOM   3208  C   LYS A 399     -16.102  -3.587 -13.785  1.00 55.22           C  
ATOM   3209  CB  LYS A 399     -15.411  -1.828 -12.098  1.00 55.22           C  
ATOM   3210  O   LYS A 399     -15.247  -4.045 -14.531  1.00 55.22           O  
ATOM   3211  CG  LYS A 399     -15.009  -0.353 -11.977  1.00 55.22           C  
ATOM   3212  CD  LYS A 399     -14.273  -0.133 -10.659  1.00 55.22           C  
ATOM   3213  CE  LYS A 399     -13.667   1.270 -10.641  1.00 55.22           C  
ATOM   3214  NZ  LYS A 399     -12.299   1.194 -10.101  1.00 55.22           N  
ATOM   3215  N   ARG A 400     -17.154  -4.302 -13.368  1.00 51.77           N  
ATOM   3216  CA  ARG A 400     -17.358  -5.727 -13.688  1.00 51.77           C  
ATOM   3217  C   ARG A 400     -17.579  -5.989 -15.179  1.00 51.77           C  
ATOM   3218  CB  ARG A 400     -18.536  -6.297 -12.884  1.00 51.77           C  
ATOM   3219  O   ARG A 400     -17.050  -6.948 -15.728  1.00 51.77           O  
ATOM   3220  CG  ARG A 400     -18.319  -6.215 -11.369  1.00 51.77           C  
ATOM   3221  CD  ARG A 400     -19.541  -6.778 -10.635  1.00 51.77           C  
ATOM   3222  NE  ARG A 400     -19.127  -7.603  -9.493  1.00 51.77           N  
ATOM   3223  NH1 ARG A 400     -20.957  -8.998  -9.476  1.00 51.77           N  
ATOM   3224  NH2 ARG A 400     -19.197  -9.557  -8.322  1.00 51.77           N  
ATOM   3225  CZ  ARG A 400     -19.766  -8.681  -9.080  1.00 51.77           C  
ATOM   3226  N   LEU A 401     -18.350  -5.136 -15.859  1.00 44.61           N  
ATOM   3227  CA  LEU A 401     -18.687  -5.330 -17.279  1.00 44.61           C  
ATOM   3228  C   LEU A 401     -17.493  -5.142 -18.221  1.00 44.61           C  
ATOM   3229  CB  LEU A 401     -19.853  -4.403 -17.660  1.00 44.61           C  
ATOM   3230  O   LEU A 401     -17.457  -5.781 -19.267  1.00 44.61           O  
ATOM   3231  CG  LEU A 401     -21.219  -5.067 -17.395  1.00 44.61           C  
ATOM   3232  CD1 LEU A 401     -22.174  -4.086 -16.716  1.00 44.61           C  
ATOM   3233  CD2 LEU A 401     -21.858  -5.543 -18.702  1.00 44.61           C  
ATOM   3234  N   ASN A 402     -16.510  -4.318 -17.853  1.00 45.22           N  
ATOM   3235  CA  ASN A 402     -15.296  -4.175 -18.657  1.00 45.22           C  
ATOM   3236  C   ASN A 402     -14.315  -5.349 -18.466  1.00 45.22           C  
ATOM   3237  CB  ASN A 402     -14.646  -2.810 -18.373  1.00 45.22           C  
ATOM   3238  O   ASN A 402     -13.497  -5.575 -19.350  1.00 45.22           O  
ATOM   3239  CG  ASN A 402     -15.345  -1.640 -19.048  1.00 45.22           C  
ATOM   3240  ND2 ASN A 402     -14.791  -0.458 -18.914  1.00 45.22           N  
ATOM   3241  OD1 ASN A 402     -16.368  -1.737 -19.707  1.00 45.22           O  
ATOM   3242  N   GLY A 403     -14.405  -6.099 -17.358  1.00 41.02           N  
ATOM   3243  CA  GLY A 403     -13.547  -7.259 -17.082  1.00 41.02           C  
ATOM   3244  C   GLY A 403     -14.095  -8.602 -17.583  1.00 41.02           C  
ATOM   3245  O   GLY A 403     -13.319  -9.469 -17.969  1.00 41.02           O  
ATOM   3246  N   SER A 404     -15.420  -8.785 -17.630  1.00 37.22           N  
ATOM   3247  CA  SER A 404     -16.026 -10.094 -17.943  1.00 37.22           C  
ATOM   3248  C   SER A 404     -16.149 -10.420 -19.441  1.00 37.22           C  
ATOM   3249  CB  SER A 404     -17.371 -10.230 -17.229  1.00 37.22           C  
ATOM   3250  O   SER A 404     -16.390 -11.571 -19.815  1.00 37.22           O  
ATOM   3251  OG  SER A 404     -18.314  -9.290 -17.710  1.00 37.22           O  
ATOM   3252  N   LEU A 405     -15.929  -9.448 -20.330  1.00 35.02           N  
ATOM   3253  CA  LEU A 405     -15.919  -9.641 -21.784  1.00 35.02           C  
ATOM   3254  C   LEU A 405     -14.561 -10.189 -22.259  1.00 35.02           C  
ATOM   3255  CB  LEU A 405     -16.299  -8.313 -22.478  1.00 35.02           C  
ATOM   3256  O   LEU A 405     -13.830  -9.469 -22.924  1.00 35.02           O  
ATOM   3257  CG  LEU A 405     -17.804  -7.998 -22.469  1.00 35.02           C  
ATOM   3258  CD1 LEU A 405     -18.027  -6.497 -22.644  1.00 35.02           C  
ATOM   3259  CD2 LEU A 405     -18.527  -8.704 -23.623  1.00 35.02           C  
ATOM   3260  N   GLN A 406     -14.238 -11.444 -21.911  1.00 33.78           N  
ATOM   3261  CA  GLN A 406     -13.377 -12.403 -22.649  1.00 33.78           C  
ATOM   3262  C   GLN A 406     -12.716 -13.433 -21.705  1.00 33.78           C  
ATOM   3263  CB  GLN A 406     -12.310 -11.763 -23.582  1.00 33.78           C  
ATOM   3264  O   GLN A 406     -11.495 -13.548 -21.634  1.00 33.78           O  
ATOM   3265  CG  GLN A 406     -12.855 -11.379 -24.973  1.00 33.78           C  
ATOM   3266  CD  GLN A 406     -11.868 -10.541 -25.784  1.00 33.78           C  
ATOM   3267  NE2 GLN A 406     -12.322  -9.871 -26.820  1.00 33.78           N  
ATOM   3268  OE1 GLN A 406     -10.671 -10.505 -25.562  1.00 33.78           O  
ATOM   3269  N   ARG A 407     -13.505 -14.322 -21.086  1.00 33.03           N  
ATOM   3270  CA  ARG A 407     -13.045 -15.720 -20.976  1.00 33.03           C  
ATOM   3271  C   ARG A 407     -13.228 -16.361 -22.351  1.00 33.03           C  
ATOM   3272  CB  ARG A 407     -13.745 -16.493 -19.842  1.00 33.03           C  
ATOM   3273  O   ARG A 407     -14.232 -17.007 -22.618  1.00 33.03           O  
ATOM   3274  CG  ARG A 407     -12.932 -16.448 -18.539  1.00 33.03           C  
ATOM   3275  CD  ARG A 407     -13.559 -17.370 -17.484  1.00 33.03           C  
ATOM   3276  NE  ARG A 407     -12.755 -17.409 -16.247  1.00 33.03           N  
ATOM   3277  NH1 ARG A 407     -14.195 -18.674 -14.984  1.00 33.03           N  
ATOM   3278  NH2 ARG A 407     -12.280 -17.947 -14.087  1.00 33.03           N  
ATOM   3279  CZ  ARG A 407     -13.078 -18.010 -15.116  1.00 33.03           C  
ATOM   3280  N   SER A 408     -12.301 -16.072 -23.260  1.00 29.92           N  
ATOM   3281  CA  SER A 408     -12.172 -16.820 -24.510  1.00 29.92           C  
ATOM   3282  C   SER A 408     -11.203 -17.970 -24.247  1.00 29.92           C  
ATOM   3283  CB  SER A 408     -11.698 -15.911 -25.651  1.00 29.92           C  
ATOM   3284  O   SER A 408     -10.121 -17.728 -23.710  1.00 29.92           O  
ATOM   3285  OG  SER A 408     -12.355 -16.261 -26.853  1.00 29.92           O  
ATOM   3286  N   ASP A 409     -11.599 -19.194 -24.601  1.00 30.71           N  
ATOM   3287  CA  ASP A 409     -10.890 -20.479 -24.451  1.00 30.71           C  
ATOM   3288  C   ASP A 409      -9.541 -20.546 -25.209  1.00 30.71           C  
ATOM   3289  CB  ASP A 409     -11.833 -21.612 -24.912  1.00 30.71           C  
ATOM   3290  O   ASP A 409      -9.279 -21.439 -26.011  1.00 30.71           O  
ATOM   3291  CG  ASP A 409     -12.920 -21.970 -23.902  1.00 30.71           C  
ATOM   3292  OD1 ASP A 409     -12.570 -22.089 -22.708  1.00 30.71           O  
ATOM   3293  OD2 ASP A 409     -14.074 -22.155 -24.346  1.00 30.71           O  
ATOM   3294  N   SER A 410      -8.653 -19.574 -25.010  1.00 32.54           N  
ATOM   3295  CA  SER A 410      -7.374 -19.442 -25.722  1.00 32.54           C  
ATOM   3296  C   SER A 410      -6.170 -19.342 -24.786  1.00 32.54           C  
ATOM   3297  CB  SER A 410      -7.430 -18.281 -26.717  1.00 32.54           C  
ATOM   3298  O   SER A 410      -5.095 -18.931 -25.211  1.00 32.54           O  
ATOM   3299  OG  SER A 410      -8.516 -18.468 -27.603  1.00 32.54           O  
ATOM   3300  N   GLN A 411      -6.309 -19.768 -23.529  1.00 34.39           N  
ATOM   3301  CA  GLN A 411      -5.169 -20.033 -22.645  1.00 34.39           C  
ATOM   3302  C   GLN A 411      -4.741 -21.507 -22.752  1.00 34.39           C  
ATOM   3303  CB  GLN A 411      -5.449 -19.563 -21.210  1.00 34.39           C  
ATOM   3304  O   GLN A 411      -4.668 -22.234 -21.768  1.00 34.39           O  
ATOM   3305  CG  GLN A 411      -5.642 -18.037 -21.111  1.00 34.39           C  
ATOM   3306  CD  GLN A 411      -5.698 -17.542 -19.666  1.00 34.39           C  
ATOM   3307  NE2 GLN A 411      -6.057 -16.299 -19.433  1.00 34.39           N  
ATOM   3308  OE1 GLN A 411      -5.410 -18.250 -18.720  1.00 34.39           O  
ATOM   3309  N   GLN A 412      -4.468 -21.972 -23.976  1.00 28.36           N  
ATOM   3310  CA  GLN A 412      -3.591 -23.125 -24.177  1.00 28.36           C  
ATOM   3311  C   GLN A 412      -2.169 -22.605 -24.335  1.00 28.36           C  
ATOM   3312  CB  GLN A 412      -4.014 -23.983 -25.378  1.00 28.36           C  
ATOM   3313  O   GLN A 412      -1.935 -21.676 -25.100  1.00 28.36           O  
ATOM   3314  CG  GLN A 412      -5.110 -24.982 -24.982  1.00 28.36           C  
ATOM   3315  CD  GLN A 412      -5.487 -25.946 -26.104  1.00 28.36           C  
ATOM   3316  NE2 GLN A 412      -6.367 -26.886 -25.841  1.00 28.36           N  
ATOM   3317  OE1 GLN A 412      -5.005 -25.894 -27.223  1.00 28.36           O  
ATOM   3318  N   ALA A 413      -1.245 -23.207 -23.587  1.00 25.96           N  
ATOM   3319  CA  ALA A 413       0.181 -22.916 -23.547  1.00 25.96           C  
ATOM   3320  C   ALA A 413       0.774 -22.571 -24.928  1.00 25.96           C  
ATOM   3321  CB  ALA A 413       0.853 -24.156 -22.937  1.00 25.96           C  
ATOM   3322  O   ALA A 413       1.161 -23.453 -25.697  1.00 25.96           O  
ATOM   3323  N   VAL A 414       0.889 -21.277 -25.234  1.00 29.34           N  
ATOM   3324  CA  VAL A 414       1.664 -20.810 -26.382  1.00 29.34           C  
ATOM   3325  C   VAL A 414       3.078 -20.563 -25.885  1.00 29.34           C  
ATOM   3326  CB  VAL A 414       1.046 -19.589 -27.091  1.00 29.34           C  
ATOM   3327  O   VAL A 414       3.362 -19.570 -25.221  1.00 29.34           O  
ATOM   3328  CG1 VAL A 414       1.831 -19.260 -28.368  1.00 29.34           C  
ATOM   3329  CG2 VAL A 414      -0.403 -19.857 -27.512  1.00 29.34           C  
ATOM   3330  N   LYS A 415       3.966 -21.510 -26.199  1.00 28.79           N  
ATOM   3331  CA  LYS A 415       5.414 -21.295 -26.179  1.00 28.79           C  
ATOM   3332  C   LYS A 415       5.719 -19.994 -26.923  1.00 28.79           C  
ATOM   3333  CB  LYS A 415       6.127 -22.467 -26.870  1.00 28.79           C  
ATOM   3334  O   LYS A 415       5.252 -19.812 -28.046  1.00 28.79           O  
ATOM   3335  CG  LYS A 415       6.053 -23.769 -26.061  1.00 28.79           C  
ATOM   3336  CD  LYS A 415       6.747 -24.905 -26.822  1.00 28.79           C  
ATOM   3337  CE  LYS A 415       6.763 -26.173 -25.962  1.00 28.79           C  
ATOM   3338  NZ  LYS A 415       7.423 -27.298 -26.669  1.00 28.79           N  
ATOM   3339  N   SER A 416       6.493 -19.121 -26.291  1.00 27.85           N  
ATOM   3340  CA  SER A 416       6.987 -17.854 -26.828  1.00 27.85           C  
ATOM   3341  C   SER A 416       7.423 -18.001 -28.294  1.00 27.85           C  
ATOM   3342  CB  SER A 416       8.203 -17.410 -25.990  1.00 27.85           C  
ATOM   3343  O   SER A 416       8.320 -18.803 -28.569  1.00 27.85           O  
ATOM   3344  OG  SER A 416       8.068 -17.803 -24.631  1.00 27.85           O  
ATOM   3345  N   PRO A 417       6.849 -17.256 -29.254  1.00 28.46           N  
ATOM   3346  CA  PRO A 417       7.481 -17.106 -30.555  1.00 28.46           C  
ATOM   3347  C   PRO A 417       8.710 -16.198 -30.385  1.00 28.46           C  
ATOM   3348  CB  PRO A 417       6.430 -16.485 -31.483  1.00 28.46           C  
ATOM   3349  O   PRO A 417       8.587 -15.136 -29.766  1.00 28.46           O  
ATOM   3350  CG  PRO A 417       5.138 -16.471 -30.662  1.00 28.46           C  
ATOM   3351  CD  PRO A 417       5.608 -16.508 -29.208  1.00 28.46           C  
ATOM   3352  N   PRO A 418       9.891 -16.562 -30.909  1.00 30.04           N  
ATOM   3353  CA  PRO A 418      11.035 -15.667 -30.892  1.00 30.04           C  
ATOM   3354  C   PRO A 418      10.845 -14.537 -31.916  1.00 30.04           C  
ATOM   3355  CB  PRO A 418      12.244 -16.556 -31.195  1.00 30.04           C  
ATOM   3356  O   PRO A 418      10.323 -14.758 -33.003  1.00 30.04           O  
ATOM   3357  CG  PRO A 418      11.659 -17.652 -32.088  1.00 30.04           C  
ATOM   3358  CD  PRO A 418      10.211 -17.794 -31.612  1.00 30.04           C  
ATOM   3359  N   ILE A 419      11.301 -13.342 -31.527  1.00 31.73           N  
ATOM   3360  CA  ILE A 419      11.930 -12.292 -32.350  1.00 31.73           C  
ATOM   3361  C   ILE A 419      11.254 -12.019 -33.708  1.00 31.73           C  
ATOM   3362  CB  ILE A 419      13.446 -12.602 -32.495  1.00 31.73           C  
ATOM   3363  O   ILE A 419      11.503 -12.706 -34.695  1.00 31.73           O  
ATOM   3364  CG1 ILE A 419      14.113 -12.834 -31.110  1.00 31.73           C  
ATOM   3365  CG2 ILE A 419      14.170 -11.459 -33.236  1.00 31.73           C  
ATOM   3366  CD1 ILE A 419      15.553 -13.356 -31.176  1.00 31.73           C  
ATOM   3367  N   LEU A 420      10.477 -10.930 -33.788  1.00 32.34           N  
ATOM   3368  CA  LEU A 420      10.132 -10.334 -35.079  1.00 32.34           C  
ATOM   3369  C   LEU A 420      11.272  -9.408 -35.531  1.00 32.34           C  
ATOM   3370  CB  LEU A 420       8.766  -9.614 -35.034  1.00 32.34           C  
ATOM   3371  O   LEU A 420      11.525  -8.366 -34.920  1.00 32.34           O  
ATOM   3372  CG  LEU A 420       7.940  -9.886 -36.310  1.00 32.34           C  
ATOM   3373  CD1 LEU A 420       6.959 -11.038 -36.069  1.00 32.34           C  
ATOM   3374  CD2 LEU A 420       7.139  -8.659 -36.740  1.00 32.34           C  
ATOM   3375  N   ASP A 421      11.942  -9.818 -36.605  1.00 31.33           N  
ATOM   3376  CA  ASP A 421      12.859  -9.007 -37.402  1.00 31.33           C  
ATOM   3377  C   ASP A 421      12.190  -7.715 -37.904  1.00 31.33           C  
ATOM   3378  CB  ASP A 421      13.371  -9.834 -38.600  1.00 31.33           C  
ATOM   3379  O   ASP A 421      11.007  -7.677 -38.251  1.00 31.33           O  
ATOM   3380  CG  ASP A 421      14.685 -10.569 -38.322  1.00 31.33           C  
ATOM   3381  OD1 ASP A 421      15.553  -9.951 -37.664  1.00 31.33           O  
ATOM   3382  OD2 ASP A 421      14.822 -11.712 -38.811  1.00 31.33           O  
ATOM   3383  N   SER A 422      12.973  -6.635 -37.958  1.00 30.92           N  
ATOM   3384  CA  SER A 422      12.562  -5.350 -38.537  1.00 30.92           C  
ATOM   3385  C   SER A 422      12.495  -5.438 -40.069  1.00 30.92           C  
ATOM   3386  CB  SER A 422      13.581  -4.264 -38.166  1.00 30.92           C  
ATOM   3387  O   SER A 422      13.462  -5.906 -40.668  1.00 30.92           O  
ATOM   3388  OG  SER A 422      13.596  -4.045 -36.764  1.00 30.92           O  
ATOM   3389  N   PRO A 423      11.444  -4.927 -40.739  1.00 36.57           N  
ATOM   3390  CA  PRO A 423      11.468  -4.750 -42.182  1.00 36.57           C  
ATOM   3391  C   PRO A 423      12.085  -3.392 -42.557  1.00 36.57           C  
ATOM   3392  CB  PRO A 423      10.022  -4.924 -42.638  1.00 36.57           C  
ATOM   3393  O   PRO A 423      11.719  -2.341 -42.028  1.00 36.57           O  
ATOM   3394  CG  PRO A 423       9.193  -4.487 -41.428  1.00 36.57           C  
ATOM   3395  CD  PRO A 423      10.129  -4.589 -40.216  1.00 36.57           C  
ATOM   3396  N   ASP A 424      13.035  -3.452 -43.484  1.00 32.71           N  
ATOM   3397  CA  ASP A 424      13.737  -2.352 -44.150  1.00 32.71           C  
ATOM   3398  C   ASP A 424      12.769  -1.526 -45.036  1.00 32.71           C  
ATOM   3399  CB  ASP A 424      14.830  -3.050 -44.993  1.00 32.71           C  
ATOM   3400  O   ASP A 424      12.034  -2.124 -45.832  1.00 32.71           O  
ATOM   3401  CG  ASP A 424      15.987  -2.166 -45.450  1.00 32.71           C  
ATOM   3402  OD1 ASP A 424      16.006  -0.975 -45.071  1.00 32.71           O  
ATOM   3403  OD2 ASP A 424      16.856  -2.709 -46.167  1.00 32.71           O  
ATOM   3404  N   PRO A 425      12.700  -0.181 -44.950  1.00 34.89           N  
ATOM   3405  CA  PRO A 425      11.805   0.605 -45.786  1.00 34.89           C  
ATOM   3406  C   PRO A 425      12.559   1.175 -46.995  1.00 34.89           C  
ATOM   3407  CB  PRO A 425      11.251   1.674 -44.846  1.00 34.89           C  
ATOM   3408  O   PRO A 425      13.109   2.270 -46.942  1.00 34.89           O  
ATOM   3409  CG  PRO A 425      12.439   1.974 -43.928  1.00 34.89           C  
ATOM   3410  CD  PRO A 425      13.276   0.686 -43.930  1.00 34.89           C  
ATOM   3411  N   ASN A 426      12.514   0.467 -48.123  1.00 35.01           N  
ATOM   3412  CA  ASN A 426      12.875   1.015 -49.434  1.00 35.01           C  
ATOM   3413  C   ASN A 426      11.773   0.705 -50.456  1.00 35.01           C  
ATOM   3414  CB  ASN A 426      14.285   0.524 -49.850  1.00 35.01           C  
ATOM   3415  O   ASN A 426      11.901  -0.207 -51.272  1.00 35.01           O  
ATOM   3416  CG  ASN A 426      15.360   1.598 -49.800  1.00 35.01           C  
ATOM   3417  ND2 ASN A 426      16.609   1.205 -49.868  1.00 35.01           N  
ATOM   3418  OD1 ASN A 426      15.117   2.791 -49.761  1.00 35.01           O  
ATOM   3419  N   ARG A 427      10.665   1.461 -50.411  1.00 34.40           N  
ATOM   3420  CA  ARG A 427       9.821   1.708 -51.594  1.00 34.40           C  
ATOM   3421  C   ARG A 427       8.788   2.812 -51.362  1.00 34.40           C  
ATOM   3422  CB  ARG A 427       9.137   0.414 -52.095  1.00 34.40           C  
ATOM   3423  O   ARG A 427       7.794   2.624 -50.668  1.00 34.40           O  
ATOM   3424  CG  ARG A 427       9.416   0.230 -53.593  1.00 34.40           C  
ATOM   3425  CD  ARG A 427       8.963  -1.156 -54.058  1.00 34.40           C  
ATOM   3426  NE  ARG A 427       8.726  -1.178 -55.514  1.00 34.40           N  
ATOM   3427  NH1 ARG A 427       8.852  -3.450 -55.811  1.00 34.40           N  
ATOM   3428  NH2 ARG A 427       8.282  -2.136 -57.526  1.00 34.40           N  
ATOM   3429  CZ  ARG A 427       8.625  -2.252 -56.274  1.00 34.40           C  
ATOM   3430  N   GLU A 428       9.019   3.951 -52.002  1.00 28.53           N  
ATOM   3431  CA  GLU A 428       8.004   4.966 -52.275  1.00 28.53           C  
ATOM   3432  C   GLU A 428       6.952   4.417 -53.251  1.00 28.53           C  
ATOM   3433  CB  GLU A 428       8.663   6.184 -52.949  1.00 28.53           C  
ATOM   3434  O   GLU A 428       7.312   3.804 -54.257  1.00 28.53           O  
ATOM   3435  CG  GLU A 428       9.623   6.974 -52.049  1.00 28.53           C  
ATOM   3436  CD  GLU A 428      10.283   8.144 -52.800  1.00 28.53           C  
ATOM   3437  OE1 GLU A 428      10.480   9.200 -52.160  1.00 28.53           O  
ATOM   3438  OE2 GLU A 428      10.562   7.980 -54.009  1.00 28.53           O  
ATOM   3439  N   GLN A 429       5.667   4.702 -53.007  1.00 32.99           N  
ATOM   3440  CA  GLN A 429       4.734   5.122 -54.059  1.00 32.99           C  
ATOM   3441  C   GLN A 429       3.464   5.776 -53.480  1.00 32.99           C  
ATOM   3442  CB  GLN A 429       4.408   3.999 -55.068  1.00 32.99           C  
ATOM   3443  O   GLN A 429       2.712   5.211 -52.694  1.00 32.99           O  
ATOM   3444  CG  GLN A 429       5.099   4.297 -56.418  1.00 32.99           C  
ATOM   3445  CD  GLN A 429       5.060   3.146 -57.416  1.00 32.99           C  
ATOM   3446  NE2 GLN A 429       5.851   3.210 -58.466  1.00 32.99           N  
ATOM   3447  OE1 GLN A 429       4.318   2.186 -57.310  1.00 32.99           O  
ATOM   3448  N   VAL A 430       3.292   7.020 -53.919  1.00 26.94           N  
ATOM   3449  CA  VAL A 430       2.191   7.986 -53.805  1.00 26.94           C  
ATOM   3450  C   VAL A 430       0.828   7.410 -54.217  1.00 26.94           C  
ATOM   3451  CB  VAL A 430       2.571   9.087 -54.835  1.00 26.94           C  
ATOM   3452  O   VAL A 430       0.797   6.812 -55.280  1.00 26.94           O  
ATOM   3453  CG1 VAL A 430       1.505  10.164 -55.060  1.00 26.94           C  
ATOM   3454  CG2 VAL A 430       3.885   9.794 -54.460  1.00 26.94           C  
ATOM   3455  N   VAL A 431      -0.280   7.717 -53.503  1.00 33.45           N  
ATOM   3456  CA  VAL A 431      -1.593   8.179 -54.055  1.00 33.45           C  
ATOM   3457  C   VAL A 431      -2.498   8.809 -52.959  1.00 33.45           C  
ATOM   3458  CB  VAL A 431      -2.417   7.107 -54.839  1.00 33.45           C  
ATOM   3459  O   VAL A 431      -2.896   8.157 -52.004  1.00 33.45           O  
ATOM   3460  CG1 VAL A 431      -3.811   7.637 -55.230  1.00 33.45           C  
ATOM   3461  CG2 VAL A 431      -1.822   6.692 -56.199  1.00 33.45           C  
ATOM   3462  N   LYS A 432      -2.821  10.099 -53.173  1.00 28.15           N  
ATOM   3463  CA  LYS A 432      -4.070  10.884 -52.965  1.00 28.15           C  
ATOM   3464  C   LYS A 432      -5.194  10.377 -52.022  1.00 28.15           C  
ATOM   3465  CB  LYS A 432      -4.729  11.038 -54.349  1.00 28.15           C  
ATOM   3466  O   LYS A 432      -5.736   9.309 -52.250  1.00 28.15           O  
ATOM   3467  CG  LYS A 432      -3.935  11.718 -55.469  1.00 28.15           C  
ATOM   3468  CD  LYS A 432      -4.737  11.625 -56.780  1.00 28.15           C  
ATOM   3469  CE  LYS A 432      -4.088  12.471 -57.881  1.00 28.15           C  
ATOM   3470  NZ  LYS A 432      -4.732  12.242 -59.201  1.00 28.15           N  
ATOM   3471  N   LEU A 433      -5.764  11.267 -51.191  1.00 28.92           N  
ATOM   3472  CA  LEU A 433      -6.950  12.108 -51.498  1.00 28.92           C  
ATOM   3473  C   LEU A 433      -7.461  12.859 -50.250  1.00 28.92           C  
ATOM   3474  CB  LEU A 433      -8.139  11.325 -52.123  1.00 28.92           C  
ATOM   3475  O   LEU A 433      -7.547  12.332 -49.149  1.00 28.92           O  
ATOM   3476  CG  LEU A 433      -8.341  11.583 -53.637  1.00 28.92           C  
ATOM   3477  CD1 LEU A 433      -8.386  10.279 -54.433  1.00 28.92           C  
ATOM   3478  CD2 LEU A 433      -9.603  12.387 -53.934  1.00 28.92           C  
ATOM   3479  N   SER A 434      -7.825  14.116 -50.476  1.00 26.24           N  
ATOM   3480  CA  SER A 434      -8.508  15.049 -49.580  1.00 26.24           C  
ATOM   3481  C   SER A 434      -9.986  14.704 -49.365  1.00 26.24           C  
ATOM   3482  CB  SER A 434      -8.486  16.401 -50.312  1.00 26.24           C  
ATOM   3483  O   SER A 434     -10.645  14.422 -50.359  1.00 26.24           O  
ATOM   3484  OG  SER A 434      -8.999  16.238 -51.631  1.00 26.24           O  
ATOM   3485  N   THR A 435     -10.535  14.936 -48.163  1.00 34.04           N  
ATOM   3486  CA  THR A 435     -11.781  15.720 -47.974  1.00 34.04           C  
ATOM   3487  C   THR A 435     -12.009  16.107 -46.509  1.00 34.04           C  
ATOM   3488  CB  THR A 435     -13.085  15.081 -48.506  1.00 34.04           C  
ATOM   3489  O   THR A 435     -11.853  15.304 -45.597  1.00 34.04           O  
ATOM   3490  CG2 THR A 435     -13.531  15.755 -49.809  1.00 34.04           C  
ATOM   3491  OG1 THR A 435     -12.977  13.701 -48.731  1.00 34.04           O  
ATOM   3492  N   LYS A 436     -12.366  17.383 -46.335  1.00 26.99           N  
ATOM   3493  CA  LYS A 436     -12.736  18.111 -45.114  1.00 26.99           C  
ATOM   3494  C   LYS A 436     -14.058  17.615 -44.519  1.00 26.99           C  
ATOM   3495  CB  LYS A 436     -12.983  19.576 -45.532  1.00 26.99           C  
ATOM   3496  O   LYS A 436     -14.938  17.276 -45.297  1.00 26.99           O  
ATOM   3497  CG  LYS A 436     -11.766  20.340 -46.077  1.00 26.99           C  
ATOM   3498  CD  LYS A 436     -12.222  21.666 -46.710  1.00 26.99           C  
ATOM   3499  CE  LYS A 436     -11.016  22.544 -47.065  1.00 26.99           C  
ATOM   3500  NZ  LYS A 436     -11.429  23.796 -47.749  1.00 26.99           N  
ATOM   3501  N   LEU A 437     -14.240  17.790 -43.205  1.00 29.05           N  
ATOM   3502  CA  LEU A 437     -15.479  18.284 -42.580  1.00 29.05           C  
ATOM   3503  C   LEU A 437     -15.150  18.943 -41.217  1.00 29.05           C  
ATOM   3504  CB  LEU A 437     -16.541  17.167 -42.457  1.00 29.05           C  
ATOM   3505  O   LEU A 437     -14.605  18.318 -40.314  1.00 29.05           O  
ATOM   3506  CG  LEU A 437     -17.604  17.174 -43.584  1.00 29.05           C  
ATOM   3507  CD1 LEU A 437     -18.310  15.823 -43.659  1.00 29.05           C  
ATOM   3508  CD2 LEU A 437     -18.648  18.275 -43.391  1.00 29.05           C  
ATOM   3509  N   SER A 438     -15.441  20.245 -41.145  1.00 26.40           N  
ATOM   3510  CA  SER A 438     -15.668  21.113 -39.970  1.00 26.40           C  
ATOM   3511  C   SER A 438     -16.849  20.594 -39.122  1.00 26.40           C  
ATOM   3512  CB  SER A 438     -16.010  22.483 -40.571  1.00 26.40           C  
ATOM   3513  O   SER A 438     -17.583  19.744 -39.605  1.00 26.40           O  
ATOM   3514  OG  SER A 438     -16.976  22.353 -41.609  1.00 26.40           O  
ATOM   3515  N   SER A 439     -17.218  21.021 -37.911  1.00 28.13           N  
ATOM   3516  CA  SER A 439     -17.013  22.166 -36.990  1.00 28.13           C  
ATOM   3517  C   SER A 439     -17.671  21.718 -35.651  1.00 28.13           C  
ATOM   3518  CB  SER A 439     -17.748  23.420 -37.506  1.00 28.13           C  
ATOM   3519  O   SER A 439     -18.464  20.784 -35.679  1.00 28.13           O  
ATOM   3520  OG  SER A 439     -18.862  23.102 -38.325  1.00 28.13           O  
ATOM   3521  N   VAL A 440     -17.399  22.260 -34.457  1.00 29.27           N  
ATOM   3522  CA  VAL A 440     -18.053  23.447 -33.853  1.00 29.27           C  
ATOM   3523  C   VAL A 440     -17.429  23.688 -32.459  1.00 29.27           C  
ATOM   3524  CB  VAL A 440     -19.591  23.241 -33.681  1.00 29.27           C  
ATOM   3525  O   VAL A 440     -17.263  22.754 -31.681  1.00 29.27           O  
ATOM   3526  CG1 VAL A 440     -20.248  24.291 -32.767  1.00 29.27           C  
ATOM   3527  CG2 VAL A 440     -20.359  23.359 -35.011  1.00 29.27           C  
ATOM   3528  N   SER A 441     -17.105  24.954 -32.168  1.00 25.29           N  
ATOM   3529  CA  SER A 441     -16.577  25.502 -30.906  1.00 25.29           C  
ATOM   3530  C   SER A 441     -17.631  25.698 -29.810  1.00 25.29           C  
ATOM   3531  CB  SER A 441     -16.060  26.928 -31.165  1.00 25.29           C  
ATOM   3532  O   SER A 441     -18.765  26.045 -30.125  1.00 25.29           O  
ATOM   3533  OG  SER A 441     -15.049  26.980 -32.146  1.00 25.29           O  
ATOM   3534  N   LEU A 442     -17.190  25.747 -28.544  1.00 31.19           N  
ATOM   3535  CA  LEU A 442     -17.717  26.692 -27.547  1.00 31.19           C  
ATOM   3536  C   LEU A 442     -16.565  27.363 -26.776  1.00 31.19           C  
ATOM   3537  CB  LEU A 442     -18.748  26.027 -26.614  1.00 31.19           C  
ATOM   3538  O   LEU A 442     -15.672  26.705 -26.252  1.00 31.19           O  
ATOM   3539  CG  LEU A 442     -20.168  25.910 -27.210  1.00 31.19           C  
ATOM   3540  CD1 LEU A 442     -21.063  25.106 -26.271  1.00 31.19           C  
ATOM   3541  CD2 LEU A 442     -20.827  27.280 -27.427  1.00 31.19           C  
ATOM   3542  N   ARG A 443     -16.589  28.702 -26.786  1.00 27.95           N  
ATOM   3543  CA  ARG A 443     -15.697  29.640 -26.086  1.00 27.95           C  
ATOM   3544  C   ARG A 443     -16.270  30.013 -24.716  1.00 27.95           C  
ATOM   3545  CB  ARG A 443     -15.614  30.967 -26.875  1.00 27.95           C  
ATOM   3546  O   ARG A 443     -17.483  30.143 -24.592  1.00 27.95           O  
ATOM   3547  CG  ARG A 443     -14.726  30.998 -28.123  1.00 27.95           C  
ATOM   3548  CD  ARG A 443     -14.837  32.401 -28.749  1.00 27.95           C  
ATOM   3549  NE  ARG A 443     -13.961  32.566 -29.926  1.00 27.95           N  
ATOM   3550  NH1 ARG A 443     -14.746  34.624 -30.593  1.00 27.95           N  
ATOM   3551  NH2 ARG A 443     -13.101  33.646 -31.738  1.00 27.95           N  
ATOM   3552  CZ  ARG A 443     -13.942  33.607 -30.743  1.00 27.95           C  
ATOM   3553  N   GLY A 444     -15.375  30.417 -23.815  1.00 31.94           N  
ATOM   3554  CA  GLY A 444     -15.591  31.449 -22.788  1.00 31.94           C  
ATOM   3555  C   GLY A 444     -14.810  31.131 -21.508  1.00 31.94           C  
ATOM   3556  O   GLY A 444     -14.830  29.987 -21.091  1.00 31.94           O  
ATOM   3557  N   LEU A 445     -14.078  32.015 -20.829  1.00 33.67           N  
ATOM   3558  CA  LEU A 445     -13.790  33.447 -20.939  1.00 33.67           C  
ATOM   3559  C   LEU A 445     -12.441  33.707 -20.210  1.00 33.67           C  
ATOM   3560  CB  LEU A 445     -14.929  34.241 -20.253  1.00 33.67           C  
ATOM   3561  O   LEU A 445     -12.098  33.012 -19.261  1.00 33.67           O  
ATOM   3562  CG  LEU A 445     -16.112  34.610 -21.171  1.00 33.67           C  
ATOM   3563  CD1 LEU A 445     -17.395  34.818 -20.371  1.00 33.67           C  
ATOM   3564  CD2 LEU A 445     -15.817  35.886 -21.961  1.00 33.67           C  
ATOM   3565  N   SER A 446     -11.709  34.707 -20.710  1.00 28.69           N  
ATOM   3566  CA  SER A 446     -10.645  35.556 -20.114  1.00 28.69           C  
ATOM   3567  C   SER A 446     -10.607  35.664 -18.570  1.00 28.69           C  
ATOM   3568  CB  SER A 446     -10.928  36.954 -20.689  1.00 28.69           C  
ATOM   3569  O   SER A 446     -11.667  35.680 -17.962  1.00 28.69           O  
ATOM   3570  OG  SER A 446     -12.324  37.231 -20.669  1.00 28.69           O  
ATOM   3571  N   SER A 447      -9.470  35.839 -17.871  1.00 34.78           N  
ATOM   3572  CA  SER A 447      -8.448  36.895 -18.048  1.00 34.78           C  
ATOM   3573  C   SER A 447      -7.155  36.682 -17.211  1.00 34.78           C  
ATOM   3574  CB  SER A 447      -9.055  38.222 -17.546  1.00 34.78           C  
ATOM   3575  O   SER A 447      -7.235  36.408 -16.021  1.00 34.78           O  
ATOM   3576  OG  SER A 447      -9.613  38.067 -16.256  1.00 34.78           O  
ATOM   3577  N   SER A 448      -5.992  36.902 -17.847  1.00 30.84           N  
ATOM   3578  CA  SER A 448      -4.747  37.561 -17.368  1.00 30.84           C  
ATOM   3579  C   SER A 448      -4.260  37.402 -15.908  1.00 30.84           C  
ATOM   3580  CB  SER A 448      -4.879  39.066 -17.665  1.00 30.84           C  
ATOM   3581  O   SER A 448      -4.836  38.004 -15.008  1.00 30.84           O  
ATOM   3582  OG  SER A 448      -5.938  39.632 -16.919  1.00 30.84           O  
ATOM   3583  N   ASN A 449      -3.081  36.801 -15.681  1.00 31.16           N  
ATOM   3584  CA  ASN A 449      -1.776  37.499 -15.617  1.00 31.16           C  
ATOM   3585  C   ASN A 449      -0.648  36.615 -15.030  1.00 31.16           C  
ATOM   3586  CB  ASN A 449      -1.837  38.829 -14.817  1.00 31.16           C  
ATOM   3587  O   ASN A 449      -0.792  36.034 -13.963  1.00 31.16           O  
ATOM   3588  CG  ASN A 449      -1.906  40.070 -15.693  1.00 31.16           C  
ATOM   3589  ND2 ASN A 449      -2.247  41.204 -15.130  1.00 31.16           N  
ATOM   3590  OD1 ASN A 449      -1.649  40.046 -16.887  1.00 31.16           O  
ATOM   3591  N   SER A 450       0.484  36.604 -15.746  1.00 28.81           N  
ATOM   3592  CA  SER A 450       1.882  36.529 -15.277  1.00 28.81           C  
ATOM   3593  C   SER A 450       2.268  35.583 -14.124  1.00 28.81           C  
ATOM   3594  CB  SER A 450       2.347  37.951 -14.922  1.00 28.81           C  
ATOM   3595  O   SER A 450       2.049  35.911 -12.962  1.00 28.81           O  
ATOM   3596  OG  SER A 450       1.565  38.484 -13.874  1.00 28.81           O  
ATOM   3597  N   ALA A 451       3.032  34.528 -14.435  1.00 29.69           N  
ATOM   3598  CA  ALA A 451       4.455  34.393 -14.067  1.00 29.69           C  
ATOM   3599  C   ALA A 451       4.907  32.920 -14.062  1.00 29.69           C  
ATOM   3600  CB  ALA A 451       4.795  35.011 -12.698  1.00 29.69           C  
ATOM   3601  O   ALA A 451       4.343  32.095 -13.352  1.00 29.69           O  
ATOM   3602  N   GLY A 452       6.002  32.650 -14.778  1.00 29.18           N  
ATOM   3603  CA  GLY A 452       6.916  31.545 -14.489  1.00 29.18           C  
ATOM   3604  C   GLY A 452       6.665  30.255 -15.259  1.00 29.18           C  
ATOM   3605  O   GLY A 452       5.897  29.406 -14.820  1.00 29.18           O  
ATOM   3606  N   ASP A 453       7.408  30.082 -16.354  1.00 25.25           N  
ATOM   3607  CA  ASP A 453       7.742  28.772 -16.912  1.00 25.25           C  
ATOM   3608  C   ASP A 453       8.283  27.860 -15.798  1.00 25.25           C  
ATOM   3609  CB  ASP A 453       8.825  28.935 -17.999  1.00 25.25           C  
ATOM   3610  O   ASP A 453       9.429  27.987 -15.366  1.00 25.25           O  
ATOM   3611  CG  ASP A 453       8.292  29.392 -19.357  1.00 25.25           C  
ATOM   3612  OD1 ASP A 453       7.233  28.869 -19.766  1.00 25.25           O  
ATOM   3613  OD2 ASP A 453       8.964  30.244 -19.979  1.00 25.25           O  
ATOM   3614  N   ILE A 454       7.450  26.940 -15.313  1.00 30.84           N  
ATOM   3615  CA  ILE A 454       7.876  25.807 -14.494  1.00 30.84           C  
ATOM   3616  C   ILE A 454       7.534  24.558 -15.295  1.00 30.84           C  
ATOM   3617  CB  ILE A 454       7.276  25.837 -13.070  1.00 30.84           C  
ATOM   3618  O   ILE A 454       6.368  24.228 -15.508  1.00 30.84           O  
ATOM   3619  CG1 ILE A 454       7.745  27.113 -12.330  1.00 30.84           C  
ATOM   3620  CG2 ILE A 454       7.705  24.571 -12.296  1.00 30.84           C  
ATOM   3621  CD1 ILE A 454       7.168  27.284 -10.919  1.00 30.84           C  
ATOM   3622  N   SER A 455       8.592  23.910 -15.774  1.00 29.35           N  
ATOM   3623  CA  SER A 455       8.611  22.622 -16.464  1.00 29.35           C  
ATOM   3624  C   SER A 455       7.532  21.651 -15.970  1.00 29.35           C  
ATOM   3625  CB  SER A 455       9.989  21.991 -16.232  1.00 29.35           C  
ATOM   3626  O   SER A 455       7.391  21.447 -14.764  1.00 29.35           O  
ATOM   3627  OG  SER A 455      10.273  21.932 -14.846  1.00 29.35           O  
ATOM   3628  N   GLY A 456       6.816  21.042 -16.924  1.00 30.44           N  
ATOM   3629  CA  GLY A 456       5.710  20.105 -16.709  1.00 30.44           C  
ATOM   3630  C   GLY A 456       5.986  19.086 -15.604  1.00 30.44           C  
ATOM   3631  O   GLY A 456       6.875  18.249 -15.740  1.00 30.44           O  
ATOM   3632  N   ASN A 457       5.224  19.212 -14.519  1.00 41.70           N  
ATOM   3633  CA  ASN A 457       5.349  18.451 -13.279  1.00 41.70           C  
ATOM   3634  C   ASN A 457       4.125  17.539 -13.094  1.00 41.70           C  
ATOM   3635  CB  ASN A 457       5.473  19.446 -12.103  1.00 41.70           C  
ATOM   3636  O   ASN A 457       2.998  17.939 -13.392  1.00 41.70           O  
ATOM   3637  CG  ASN A 457       6.873  19.696 -11.583  1.00 41.70           C  
ATOM   3638  ND2 ASN A 457       7.052  20.737 -10.802  1.00 41.70           N  
ATOM   3639  OD1 ASN A 457       7.816  18.967 -11.806  1.00 41.70           O  
ATOM   3640  N   ASP A 458       4.368  16.356 -12.529  1.00 58.38           N  
ATOM   3641  CA  ASP A 458       3.424  15.264 -12.245  1.00 58.38           C  
ATOM   3642  C   ASP A 458       2.378  15.610 -11.170  1.00 58.38           C  
ATOM   3643  CB  ASP A 458       4.224  14.019 -11.813  1.00 58.38           C  
ATOM   3644  O   ASP A 458       2.370  15.065 -10.059  1.00 58.38           O  
ATOM   3645  CG  ASP A 458       5.152  13.475 -12.890  1.00 58.38           C  
ATOM   3646  OD1 ASP A 458       4.928  13.834 -14.061  1.00 58.38           O  
ATOM   3647  OD2 ASP A 458       6.067  12.716 -12.498  1.00 58.38           O  
ATOM   3648  N   PHE A 459       1.478  16.541 -11.472  1.00 61.35           N  
ATOM   3649  CA  PHE A 459       0.384  16.911 -10.579  1.00 61.35           C  
ATOM   3650  C   PHE A 459      -0.857  16.050 -10.832  1.00 61.35           C  
ATOM   3651  CB  PHE A 459       0.083  18.406 -10.710  1.00 61.35           C  
ATOM   3652  O   PHE A 459      -1.324  15.921 -11.960  1.00 61.35           O  
ATOM   3653  CG  PHE A 459       1.229  19.305 -10.286  1.00 61.35           C  
ATOM   3654  CD1 PHE A 459       1.581  19.409  -8.927  1.00 61.35           C  
ATOM   3655  CD2 PHE A 459       1.925  20.066 -11.243  1.00 61.35           C  
ATOM   3656  CE1 PHE A 459       2.624  20.266  -8.530  1.00 61.35           C  
ATOM   3657  CE2 PHE A 459       2.935  20.955 -10.838  1.00 61.35           C  
ATOM   3658  CZ  PHE A 459       3.299  21.044  -9.484  1.00 61.35           C  
ATOM   3659  N   HIS A 460      -1.442  15.509  -9.763  1.00 67.44           N  
ATOM   3660  CA  HIS A 460      -2.806  14.989  -9.790  1.00 67.44           C  
ATOM   3661  C   HIS A 460      -3.753  16.163  -9.526  1.00 67.44           C  
ATOM   3662  CB  HIS A 460      -2.980  13.872  -8.749  1.00 67.44           C  
ATOM   3663  O   HIS A 460      -3.822  16.658  -8.399  1.00 67.44           O  
ATOM   3664  CG  HIS A 460      -2.202  12.612  -9.044  1.00 67.44           C  
ATOM   3665  CD2 HIS A 460      -2.723  11.374  -9.315  1.00 67.44           C  
ATOM   3666  ND1 HIS A 460      -0.833  12.484  -9.058  1.00 67.44           N  
ATOM   3667  CE1 HIS A 460      -0.537  11.204  -9.338  1.00 67.44           C  
ATOM   3668  NE2 HIS A 460      -1.658  10.467  -9.474  1.00 67.44           N  
ATOM   3669  N   GLY A 461      -4.435  16.649 -10.564  1.00 65.98           N  
ATOM   3670  CA  GLY A 461      -5.464  17.680 -10.421  1.00 65.98           C  
ATOM   3671  C   GLY A 461      -6.676  17.147  -9.655  1.00 65.98           C  
ATOM   3672  O   GLY A 461      -7.126  16.030  -9.909  1.00 65.98           O  
ATOM   3673  N   ASN A 462      -7.207  17.930  -8.715  1.00 74.77           N  
ATOM   3674  CA  ASN A 462      -8.392  17.544  -7.961  1.00 74.77           C  
ATOM   3675  C   ASN A 462      -9.663  18.125  -8.589  1.00 74.77           C  
ATOM   3676  CB  ASN A 462      -8.234  17.994  -6.510  1.00 74.77           C  
ATOM   3677  O   ASN A 462      -9.988  19.294  -8.386  1.00 74.77           O  
ATOM   3678  CG  ASN A 462      -9.378  17.509  -5.641  1.00 74.77           C  
ATOM   3679  ND2 ASN A 462      -9.339  17.843  -4.385  1.00 74.77           N  
ATOM   3680  OD1 ASN A 462     -10.299  16.833  -6.071  1.00 74.77           O  
ATOM   3681  N   TYR A 463     -10.436  17.291  -9.280  1.00 71.88           N  
ATOM   3682  CA  TYR A 463     -11.708  17.706  -9.881  1.00 71.88           C  
ATOM   3683  C   TYR A 463     -12.768  18.153  -8.857  1.00 71.88           C  
ATOM   3684  CB  TYR A 463     -12.247  16.557 -10.738  1.00 71.88           C  
ATOM   3685  O   TYR A 463     -13.689  18.889  -9.208  1.00 71.88           O  
ATOM   3686  CG  TYR A 463     -11.326  16.170 -11.878  1.00 71.88           C  
ATOM   3687  CD1 TYR A 463     -11.200  17.028 -12.989  1.00 71.88           C  
ATOM   3688  CD2 TYR A 463     -10.589  14.971 -11.826  1.00 71.88           C  
ATOM   3689  CE1 TYR A 463     -10.347  16.684 -14.055  1.00 71.88           C  
ATOM   3690  CE2 TYR A 463      -9.734  14.625 -12.890  1.00 71.88           C  
ATOM   3691  OH  TYR A 463      -8.796  15.132 -15.033  1.00 71.88           O  
ATOM   3692  CZ  TYR A 463      -9.615  15.478 -14.007  1.00 71.88           C  
ATOM   3693  N   ALA A 464     -12.647  17.757  -7.583  1.00 64.13           N  
ATOM   3694  CA  ALA A 464     -13.552  18.225  -6.533  1.00 64.13           C  
ATOM   3695  C   ALA A 464     -13.287  19.690  -6.125  1.00 64.13           C  
ATOM   3696  CB  ALA A 464     -13.476  17.265  -5.338  1.00 64.13           C  
ATOM   3697  O   ALA A 464     -14.183  20.326  -5.570  1.00 64.13           O  
ATOM   3698  N   PHE A 465     -12.102  20.240  -6.429  1.00 68.07           N  
ATOM   3699  CA  PHE A 465     -11.712  21.613  -6.080  1.00 68.07           C  
ATOM   3700  C   PHE A 465     -12.525  22.678  -6.828  1.00 68.07           C  
ATOM   3701  CB  PHE A 465     -10.216  21.785  -6.368  1.00 68.07           C  
ATOM   3702  O   PHE A 465     -12.837  23.728  -6.277  1.00 68.07           O  
ATOM   3703  CG  PHE A 465      -9.637  23.091  -5.866  1.00 68.07           C  
ATOM   3704  CD1 PHE A 465      -9.482  24.189  -6.733  1.00 68.07           C  
ATOM   3705  CD2 PHE A 465      -9.258  23.208  -4.518  1.00 68.07           C  
ATOM   3706  CE1 PHE A 465      -8.954  25.400  -6.249  1.00 68.07           C  
ATOM   3707  CE2 PHE A 465      -8.718  24.412  -4.037  1.00 68.07           C  
ATOM   3708  CZ  PHE A 465      -8.572  25.512  -4.900  1.00 68.07           C  
ATOM   3709  N   GLU A 466     -12.943  22.396  -8.064  1.00 68.13           N  
ATOM   3710  CA  GLU A 466     -13.773  23.314  -8.863  1.00 68.13           C  
ATOM   3711  C   GLU A 466     -15.203  23.470  -8.309  1.00 68.13           C  
ATOM   3712  CB  GLU A 466     -13.830  22.822 -10.317  1.00 68.13           C  
ATOM   3713  O   GLU A 466     -15.980  24.287  -8.793  1.00 68.13           O  
ATOM   3714  CG  GLU A 466     -12.456  22.804 -11.007  1.00 68.13           C  
ATOM   3715  CD  GLU A 466     -12.531  22.370 -12.482  1.00 68.13           C  
ATOM   3716  OE1 GLU A 466     -11.468  22.417 -13.140  1.00 68.13           O  
ATOM   3717  OE2 GLU A 466     -13.628  21.975 -12.941  1.00 68.13           O  
ATOM   3718  N   GLY A 467     -15.584  22.659  -7.315  1.00 58.69           N  
ATOM   3719  CA  GLY A 467     -16.899  22.690  -6.681  1.00 58.69           C  
ATOM   3720  C   GLY A 467     -17.013  23.536  -5.415  1.00 58.69           C  
ATOM   3721  O   GLY A 467     -18.106  23.552  -4.859  1.00 58.69           O  
ATOM   3722  N   ILE A 468     -15.936  24.179  -4.950  1.00 58.24           N  
ATOM   3723  CA  ILE A 468     -15.945  24.996  -3.725  1.00 58.24           C  
ATOM   3724  C   ILE A 468     -16.880  26.199  -3.933  1.00 58.24           C  
ATOM   3725  CB  ILE A 468     -14.503  25.444  -3.375  1.00 58.24           C  
ATOM   3726  O   ILE A 468     -16.618  27.053  -4.780  1.00 58.24           O  
ATOM   3727  CG1 ILE A 468     -13.581  24.238  -3.075  1.00 58.24           C  
ATOM   3728  CG2 ILE A 468     -14.440  26.416  -2.181  1.00 58.24           C  
ATOM   3729  CD1 ILE A 468     -12.120  24.681  -2.903  1.00 58.24           C  
ATOM   3730  N   GLY A 469     -17.971  26.259  -3.168  1.00 53.02           N  
ATOM   3731  CA  GLY A 469     -18.798  27.465  -3.048  1.00 53.02           C  
ATOM   3732  C   GLY A 469     -18.210  28.452  -2.034  1.00 53.02           C  
ATOM   3733  O   GLY A 469     -17.320  28.094  -1.266  1.00 53.02           O  
ATOM   3734  N   ASP A 470     -18.732  29.682  -1.977  1.00 47.58           N  
ATOM   3735  CA  ASP A 470     -18.316  30.668  -0.961  1.00 47.58           C  
ATOM   3736  C   ASP A 470     -18.507  30.147   0.481  1.00 47.58           C  
ATOM   3737  CB  ASP A 470     -19.087  31.991  -1.149  1.00 47.58           C  
ATOM   3738  O   ASP A 470     -17.745  30.520   1.368  1.00 47.58           O  
ATOM   3739  CG  ASP A 470     -18.541  32.912  -2.252  1.00 47.58           C  
ATOM   3740  OD1 ASP A 470     -17.323  32.865  -2.545  1.00 47.58           O  
ATOM   3741  OD2 ASP A 470     -19.338  33.729  -2.767  1.00 47.58           O  
ATOM   3742  N   ASP A 471     -19.463  29.237   0.701  1.00 54.01           N  
ATOM   3743  CA  ASP A 471     -19.723  28.593   1.999  1.00 54.01           C  
ATOM   3744  C   ASP A 471     -18.615  27.611   2.438  1.00 54.01           C  
ATOM   3745  CB  ASP A 471     -21.067  27.845   1.933  1.00 54.01           C  
ATOM   3746  O   ASP A 471     -18.538  27.236   3.610  1.00 54.01           O  
ATOM   3747  CG  ASP A 471     -22.289  28.748   1.724  1.00 54.01           C  
ATOM   3748  OD1 ASP A 471     -22.284  29.895   2.222  1.00 54.01           O  
ATOM   3749  OD2 ASP A 471     -23.249  28.264   1.080  1.00 54.01           O  
ATOM   3750  N   ASP A 472     -17.758  27.176   1.508  1.00 52.39           N  
ATOM   3751  CA  ASP A 472     -16.656  26.243   1.760  1.00 52.39           C  
ATOM   3752  C   ASP A 472     -15.309  26.943   2.009  1.00 52.39           C  
ATOM   3753  CB  ASP A 472     -16.528  25.250   0.590  1.00 52.39           C  
ATOM   3754  O   ASP A 472     -14.333  26.240   2.304  1.00 52.39           O  
ATOM   3755  CG  ASP A 472     -17.484  24.064   0.638  1.00 52.39           C  
ATOM   3756  OD1 ASP A 472     -17.641  23.475   1.737  1.00 52.39           O  
ATOM   3757  OD2 ASP A 472     -17.917  23.648  -0.461  1.00 52.39           O  
ATOM   3758  N   LEU A 473     -15.236  28.279   1.881  1.00 46.29           N  
ATOM   3759  CA  LEU A 473     -14.046  29.123   2.105  1.00 46.29           C  
ATOM   3760  C   LEU A 473     -13.849  29.484   3.576  1.00 46.29           C  
ATOM   3761  CB  LEU A 473     -14.142  30.396   1.235  1.00 46.29           C  
ATOM   3762  O   LEU A 473     -12.662  29.398   3.997  1.00 46.29           O  
ATOM   3763  CG  LEU A 473     -13.887  30.185  -0.261  1.00 46.29           C  
ATOM   3764  CD1 LEU A 473     -14.101  31.501  -1.004  1.00 46.29           C  
ATOM   3765  CD2 LEU A 473     -12.442  29.754  -0.514  1.00 46.29           C  
ATOM   3766  OXT LEU A 473     -14.846  29.828   4.233  1.00 46.29           O  
TER    3767      LEU A 473                                                      
ENDMDL                                                                          
END                                                                             
