# Supplementary material for: Selective cargo and membrane recognition by SNX17 regulates its interaction with Retriever
Source: EMBO Rep. 2024 Dec 9;26(2):470–93. doi: 10.1038/s44319-024-00340-1 (PMC11772769; doi:10.1038/s44319-024-00340-1)
Supplement: Supplementary file 8 — EV and Appendix Figures Source Data [file 44319_2024_340_MOESM8_ESM.zip › EMBOR-2024-59048V3_SourceDataForExpandedView+Appendix/Figure S10/S10B/Gallus gallus/S10B Gallus gallus AF-A0A1D5NVF3-F1-model_v4.pdb]

HEADER                                            01-JUN-22                     
TITLE     ALPHAFOLD MONOMER V2.0 PREDICTION FOR SORTING NEXIN-17 (A0A1D5NVF3)   
COMPND    MOL_ID: 1;                                                            
COMPND   2 MOLECULE: SORTING NEXIN-17;                                          
COMPND   3 CHAIN: A                                                             
SOURCE    MOL_ID: 1;                                                            
SOURCE   2 ORGANISM_SCIENTIFIC: GALLUS GALLUS;                                  
SOURCE   3 ORGANISM_TAXID: 9031                                                 
REMARK   1                                                                      
REMARK   1 REFERENCE 1                                                          
REMARK   1  AUTH   JOHN JUMPER, RICHARD EVANS, ALEXANDER PRITZEL, TIM GREEN,    
REMARK   1  AUTH 2 MICHAEL FIGURNOV, OLAF RONNEBERGER, KATHRYN TUNYASUVUNAKOOL, 
REMARK   1  AUTH 3 RUSS BATES, AUGUSTIN ZIDEK, ANNA POTAPENKO, ALEX BRIDGLAND,  
REMARK   1  AUTH 4 CLEMENS MEYER, SIMON A A KOHL, ANDREW J BALLARD,             
REMARK   1  AUTH 5 ANDREW COWIE, BERNARDINO ROMERA-PAREDES, STANISLAV NIKOLOV,  
REMARK   1  AUTH 6 RISHUB JAIN, JONAS ADLER, TREVOR BACK, STIG PETERSEN,        
REMARK   1  AUTH 7 DAVID REIMAN, ELLEN CLANCY, MICHAL ZIELINSKI,                
REMARK   1  AUTH 8 MARTIN STEINEGGER, MICHALINA PACHOLSKA, TAMAS BERGHAMMER,    
REMARK   1  AUTH 9 DAVID SILVER, ORIOL VINYALS, ANDREW W SENIOR,                
REMARK   1  AUTH10 KORAY KAVUKCUOGLU, PUSHMEET KOHLI, DEMIS HASSABIS            
REMARK   1  TITL   HIGHLY ACCURATE PROTEIN STRUCTURE PREDICTION WITH ALPHAFOLD  
REMARK   1  REF    NATURE                        V. 596   583 2021              
REMARK   1  REFN                   ISSN 0028-0836                               
REMARK   1  PMID   34265844                                                     
REMARK   1  DOI    10.1038/s41586-021-03819-2                                   
REMARK   1                                                                      
REMARK   1 DISCLAIMERS                                                          
REMARK   1 ALPHAFOLD DATA, COPYRIGHT (2021) DEEPMIND TECHNOLOGIES LIMITED. THE  
REMARK   1 INFORMATION PROVIDED IS THEORETICAL MODELLING ONLY AND CAUTION SHOULD
REMARK   1 BE EXERCISED IN ITS USE. IT IS PROVIDED "AS-IS" WITHOUT ANY WARRANTY 
REMARK   1 OF ANY KIND, WHETHER EXPRESSED OR IMPLIED. NO WARRANTY IS GIVEN THAT 
REMARK   1 USE OF THE INFORMATION SHALL NOT INFRINGE THE RIGHTS OF ANY THIRD    
REMARK   1 PARTY. THE INFORMATION IS NOT INTENDED TO BE A SUBSTITUTE FOR        
REMARK   1 PROFESSIONAL MEDICAL ADVICE, DIAGNOSIS, OR TREATMENT, AND DOES NOT   
REMARK   1 CONSTITUTE MEDICAL OR OTHER PROFESSIONAL ADVICE. IT IS AVAILABLE FOR 
REMARK   1 ACADEMIC AND COMMERCIAL PURPOSES, UNDER CC-BY 4.0 LICENCE.           
DBREF  XXXX A    1   470  UNP    A0A1D5NVF3 A0A1D5NVF3_CHICK     1    470       
SEQRES   1 A  470  MET HIS PHE SER ILE PRO GLU THR GLU THR ARG ALA GLY          
SEQRES   2 A  470  ASP GLY GLY ALA ALA TYR VAL ALA TYR ASN ILE HIS VAL          
SEQRES   3 A  470  ASN GLY VAL LEU HIS CYS ARG VAL ARG TYR SER GLN LEU          
SEQRES   4 A  470  LEU GLY LEU HIS GLU GLN LEU ARG LYS GLU TYR GLY THR          
SEQRES   5 A  470  ASN VAL VAL PRO ALA PHE PRO PRO LYS LYS ILE PHE THR          
SEQRES   6 A  470  LEU THR PRO ALA GLU VAL GLU GLN ARG ARG GLU GLN LEU          
SEQRES   7 A  470  GLU LYS TYR MET GLN ALA VAL ARG GLN ASP PRO THR LEU          
SEQRES   8 A  470  GLY GLY SER GLU THR PHE ASN SER PHE LEU ARG LYS ALA          
SEQRES   9 A  470  GLN GLN GLU THR GLN GLN ILE PRO THR GLU GLU VAL VAL          
SEQRES  10 A  470  LEU GLU VAL LEU LEU SER ASN GLY GLN LYS VAL LYS VAL          
SEQRES  11 A  470  THR ILE LEU THR SER ASP GLN THR GLU ASP VAL LEU GLU          
SEQRES  12 A  470  ALA VAL ALA SER LYS LEU ASP LEU PRO ASP ASP LEU VAL          
SEQRES  13 A  470  GLY TYR PHE SER LEU PHE LEU VAL ARG GLU THR LYS ASP          
SEQRES  14 A  470  GLY ALA PHE SER PHE VAL ARG LYS LEU GLN GLU PHE GLU          
SEQRES  15 A  470  LEU PRO TYR VAL SER VAL THR SER LEU HIS ASN PRO GLU          
SEQRES  16 A  470  PHE ARG ILE ILE LEU ARG LYS SER TYR TRP ASP SER SER          
SEQRES  17 A  470  TYR ASP ASP ASP VAL MET GLU HIS HIS VAL GLY LEU ASN          
SEQRES  18 A  470  LEU LEU TYR ALA GLN THR VAL SER ASP ILE GLU HIS GLY          
SEQRES  19 A  470  TRP ILE LEU VAL ASN LYS GLU GLN HIS ARG GLN LEU LYS          
SEQRES  20 A  470  SER LEU GLN GLU LYS VAL SER LYS LYS GLU PHE ILE ARG          
SEQRES  21 A  470  LEU ALA GLN THR LEU LYS TYR TYR GLY TYR LEU LYS PHE          
SEQRES  22 A  470  ASP PRO CYS VAL THR ASP PHE PRO GLU LYS GLY CYS HIS          
SEQRES  23 A  470  VAL VAL VAL SER ALA GLY ASN ASN GLU LEU ASN PHE GLN          
SEQRES  24 A  470  VAL ARG LEU PRO SER GLU GLN ILE LYS GLU GLY SER PHE          
SEQRES  25 A  470  LYS VAL THR ARG MET ARG CYS TRP ARG VAL THR SER SER          
SEQRES  26 A  470  VAL PRO MET SER ASN GLY PRO SER GLY SER SER PRO GLY          
SEQRES  27 A  470  LYS SER GLU VAL LYS LEU GLU LEU ALA PHE GLU TYR LEU          
SEQRES  28 A  470  MET SER LYS ASP ARG LEU GLN TRP VAL THR ILE THR SER          
SEQRES  29 A  470  PRO GLN ALA ILE MET LEU SER ILE CYS LEU GLN SER MET          
SEQRES  30 A  470  VAL ASP GLU LEU MET VAL LYS LYS SER GLY GLY SER ILE          
SEQRES  31 A  470  ARG LYS MET PHE ARG ARG ARG ALA ASN GLY ALA LEU ARG          
SEQRES  32 A  470  ARG SER ASP SER GLN GLN ALA VAL LYS SER PRO PRO LEU          
SEQRES  33 A  470  LEU ASP SER PRO ASP ALA SER ARG GLU PRO MET ALA LYS          
SEQRES  34 A  470  LEU SER SER LYS LEU THR SER VAL SER LEU ARG GLY ILE          
SEQRES  35 A  470  SER HIS SER SER SER ALA ASN ASP VAL GLY ALA ASN ASP          
SEQRES  36 A  470  PHE HIS GLY ASN TYR ALA PHE GLU GLY ILE GLY ASP GLU          
SEQRES  37 A  470  ASP LEU                                                      
CRYST1    1.000    1.000    1.000  90.00  90.00  90.00 P 1           1          
ORIGX1      1.000000  0.000000  0.000000        0.00000                         
ORIGX2      0.000000  1.000000  0.000000        0.00000                         
ORIGX3      0.000000  0.000000  1.000000        0.00000                         
SCALE1      1.000000  0.000000  0.000000        0.00000                         
SCALE2      0.000000  1.000000  0.000000        0.00000                         
SCALE3      0.000000  0.000000  1.000000        0.00000                         
MODEL        1                                                                  
ATOM      1  N   MET A   1      -1.371  -1.031  -9.738  1.00 72.12           N  
ATOM      2  CA  MET A   1       0.068  -0.863  -9.403  1.00 72.12           C  
ATOM      3  C   MET A   1       0.757  -0.189 -10.567  1.00 72.12           C  
ATOM      4  CB  MET A   1       0.744  -2.205  -9.126  1.00 72.12           C  
ATOM      5  O   MET A   1       0.500  -0.585 -11.695  1.00 72.12           O  
ATOM      6  CG  MET A   1       2.229  -2.050  -8.779  1.00 72.12           C  
ATOM      7  SD  MET A   1       3.048  -3.629  -8.620  1.00 72.12           S  
ATOM      8  CE  MET A   1       2.101  -4.333  -7.261  1.00 72.12           C  
ATOM      9  N   HIS A   2       1.593   0.811 -10.308  1.00 79.06           N  
ATOM     10  CA  HIS A   2       2.174   1.647 -11.351  1.00 79.06           C  
ATOM     11  C   HIS A   2       3.668   1.357 -11.528  1.00 79.06           C  
ATOM     12  CB  HIS A   2       1.888   3.106 -10.985  1.00 79.06           C  
ATOM     13  O   HIS A   2       4.428   1.456 -10.566  1.00 79.06           O  
ATOM     14  CG  HIS A   2       2.357   4.069 -12.036  1.00 79.06           C  
ATOM     15  CD2 HIS A   2       3.431   4.910 -11.940  1.00 79.06           C  
ATOM     16  ND1 HIS A   2       1.805   4.251 -13.286  1.00 79.06           N  
ATOM     17  CE1 HIS A   2       2.535   5.179 -13.927  1.00 79.06           C  
ATOM     18  NE2 HIS A   2       3.529   5.613 -13.138  1.00 79.06           N  
ATOM     19  N   PHE A   3       4.074   1.003 -12.746  1.00 89.12           N  
ATOM     20  CA  PHE A   3       5.478   0.889 -13.146  1.00 89.12           C  
ATOM     21  C   PHE A   3       5.890   2.164 -13.878  1.00 89.12           C  
ATOM     22  CB  PHE A   3       5.683  -0.344 -14.041  1.00 89.12           C  
ATOM     23  O   PHE A   3       5.156   2.624 -14.751  1.00 89.12           O  
ATOM     24  CG  PHE A   3       5.785  -1.648 -13.275  1.00 89.12           C  
ATOM     25  CD1 PHE A   3       7.044  -2.242 -13.069  1.00 89.12           C  
ATOM     26  CD2 PHE A   3       4.633  -2.254 -12.738  1.00 89.12           C  
ATOM     27  CE1 PHE A   3       7.153  -3.433 -12.330  1.00 89.12           C  
ATOM     28  CE2 PHE A   3       4.749  -3.432 -11.978  1.00 89.12           C  
ATOM     29  CZ  PHE A   3       6.005  -4.022 -11.776  1.00 89.12           C  
ATOM     30  N   SER A   4       7.060   2.702 -13.556  1.00 89.06           N  
ATOM     31  CA  SER A   4       7.675   3.810 -14.285  1.00 89.06           C  
ATOM     32  C   SER A   4       9.170   3.571 -14.479  1.00 89.06           C  
ATOM     33  CB  SER A   4       7.390   5.156 -13.612  1.00 89.06           C  
ATOM     34  O   SER A   4       9.784   2.767 -13.780  1.00 89.06           O  
ATOM     35  OG  SER A   4       7.881   5.223 -12.284  1.00 89.06           O  
ATOM     36  N   ILE A   5       9.758   4.250 -15.453  1.00 93.69           N  
ATOM     37  CA  ILE A   5      11.190   4.267 -15.731  1.00 93.69           C  
ATOM     38  C   ILE A   5      11.609   5.737 -15.788  1.00 93.69           C  
ATOM     39  CB  ILE A   5      11.535   3.484 -17.020  1.00 93.69           C  
ATOM     40  O   ILE A   5      11.809   6.258 -16.881  1.00 93.69           O  
ATOM     41  CG1 ILE A   5      10.911   2.069 -17.009  1.00 93.69           C  
ATOM     42  CG2 ILE A   5      13.066   3.395 -17.166  1.00 93.69           C  
ATOM     43  CD1 ILE A   5      11.290   1.196 -18.211  1.00 93.69           C  
ATOM     44  N   PRO A   6      11.682   6.453 -14.652  1.00 86.81           N  
ATOM     45  CA  PRO A   6      11.860   7.907 -14.653  1.00 86.81           C  
ATOM     46  C   PRO A   6      13.201   8.357 -15.239  1.00 86.81           C  
ATOM     47  CB  PRO A   6      11.734   8.324 -13.184  1.00 86.81           C  
ATOM     48  O   PRO A   6      13.313   9.484 -15.709  1.00 86.81           O  
ATOM     49  CG  PRO A   6      12.132   7.069 -12.410  1.00 86.81           C  
ATOM     50  CD  PRO A   6      11.587   5.950 -13.291  1.00 86.81           C  
ATOM     51  N   GLU A   7      14.215   7.493 -15.209  1.00 89.12           N  
ATOM     52  CA  GLU A   7      15.567   7.836 -15.629  1.00 89.12           C  
ATOM     53  C   GLU A   7      16.329   6.630 -16.197  1.00 89.12           C  
ATOM     54  CB  GLU A   7      16.320   8.497 -14.458  1.00 89.12           C  
ATOM     55  O   GLU A   7      15.967   5.461 -16.007  1.00 89.12           O  
ATOM     56  CG  GLU A   7      16.521   7.547 -13.268  1.00 89.12           C  
ATOM     57  CD  GLU A   7      17.207   8.184 -12.052  1.00 89.12           C  
ATOM     58  OE1 GLU A   7      17.499   7.392 -11.124  1.00 89.12           O  
ATOM     59  OE2 GLU A   7      17.441   9.413 -12.049  1.00 89.12           O  
ATOM     60  N   THR A   8      17.420   6.942 -16.893  1.00 93.12           N  
ATOM     61  CA  THR A   8      18.416   5.978 -17.361  1.00 93.12           C  
ATOM     62  C   THR A   8      19.793   6.369 -16.857  1.00 93.12           C  
ATOM     63  CB  THR A   8      18.472   5.878 -18.891  1.00 93.12           C  
ATOM     64  O   THR A   8      20.107   7.556 -16.781  1.00 93.12           O  
ATOM     65  CG2 THR A   8      17.142   5.457 -19.505  1.00 93.12           C  
ATOM     66  OG1 THR A   8      18.846   7.108 -19.474  1.00 93.12           O  
ATOM     67  N   GLU A   9      20.648   5.389 -16.603  1.00 91.81           N  
ATOM     68  CA  GLU A   9      22.019   5.612 -16.145  1.00 91.81           C  
ATOM     69  C   GLU A   9      23.019   4.813 -16.990  1.00 91.81           C  
ATOM     70  CB  GLU A   9      22.132   5.331 -14.633  1.00 91.81           C  
ATOM     71  O   GLU A   9      22.750   3.688 -17.415  1.00 91.81           O  
ATOM     72  CG  GLU A   9      21.712   3.905 -14.263  1.00 91.81           C  
ATOM     73  CD  GLU A   9      21.818   3.589 -12.769  1.00 91.81           C  
ATOM     74  OE1 GLU A   9      22.406   2.535 -12.463  1.00 91.81           O  
ATOM     75  OE2 GLU A   9      21.318   4.318 -11.885  1.00 91.81           O  
ATOM     76  N   THR A  10      24.195   5.389 -17.240  1.00 91.06           N  
ATOM     77  CA  THR A  10      25.298   4.679 -17.900  1.00 91.06           C  
ATOM     78  C   THR A  10      26.112   3.943 -16.845  1.00 91.06           C  
ATOM     79  CB  THR A  10      26.192   5.627 -18.708  1.00 91.06           C  
ATOM     80  O   THR A  10      26.656   4.565 -15.934  1.00 91.06           O  
ATOM     81  CG2 THR A  10      27.289   4.879 -19.466  1.00 91.06           C  
ATOM     82  OG1 THR A  10      25.421   6.291 -19.681  1.00 91.06           O  
ATOM     83  N   ARG A  11      26.233   2.622 -16.975  1.00 85.94           N  
ATOM     84  CA  ARG A  11      27.008   1.770 -16.063  1.00 85.94           C  
ATOM     85  C   ARG A  11      28.132   1.061 -16.805  1.00 85.94           C  
ATOM     86  CB  ARG A  11      26.090   0.752 -15.374  1.00 85.94           C  
ATOM     87  O   ARG A  11      27.989   0.730 -17.979  1.00 85.94           O  
ATOM     88  CG  ARG A  11      24.975   1.387 -14.526  1.00 85.94           C  
ATOM     89  CD  ARG A  11      24.239   0.300 -13.727  1.00 85.94           C  
ATOM     90  NE  ARG A  11      25.010  -0.162 -12.552  1.00 85.94           N  
ATOM     91  NH1 ARG A  11      24.169   1.268 -10.936  1.00 85.94           N  
ATOM     92  NH2 ARG A  11      25.673  -0.249 -10.377  1.00 85.94           N  
ATOM     93  CZ  ARG A  11      24.940   0.294 -11.309  1.00 85.94           C  
ATOM     94  N   ALA A  12      29.236   0.787 -16.114  1.00 84.25           N  
ATOM     95  CA  ALA A  12      30.278  -0.097 -16.625  1.00 84.25           C  
ATOM     96  C   ALA A  12      29.789  -1.555 -16.585  1.00 84.25           C  
ATOM     97  CB  ALA A  12      31.559   0.107 -15.809  1.00 84.25           C  
ATOM     98  O   ALA A  12      29.227  -1.993 -15.581  1.00 84.25           O  
ATOM     99  N   GLY A  13      29.967  -2.292 -17.680  1.00 75.69           N  
ATOM    100  CA  GLY A  13      29.767  -3.739 -17.712  1.00 75.69           C  
ATOM    101  C   GLY A  13      30.994  -4.501 -17.214  1.00 75.69           C  
ATOM    102  O   GLY A  13      32.095  -3.954 -17.171  1.00 75.69           O  
ATOM    103  N   ASP A  14      30.815  -5.791 -16.926  1.00 70.50           N  
ATOM    104  CA  ASP A  14      31.872  -6.683 -16.412  1.00 70.50           C  
ATOM    105  C   ASP A  14      33.097  -6.796 -17.345  1.00 70.50           C  
ATOM    106  CB  ASP A  14      31.273  -8.081 -16.161  1.00 70.50           C  
ATOM    107  O   ASP A  14      34.183  -7.166 -16.912  1.00 70.50           O  
ATOM    108  CG  ASP A  14      30.084  -8.083 -15.193  1.00 70.50           C  
ATOM    109  OD1 ASP A  14      30.013  -7.169 -14.345  1.00 70.50           O  
ATOM    110  OD2 ASP A  14      29.206  -8.952 -15.384  1.00 70.50           O  
ATOM    111  N   GLY A  15      32.941  -6.440 -18.628  1.00 69.69           N  
ATOM    112  CA  GLY A  15      34.011  -6.379 -19.633  1.00 69.69           C  
ATOM    113  C   GLY A  15      34.521  -4.966 -19.950  1.00 69.69           C  
ATOM    114  O   GLY A  15      35.102  -4.760 -21.011  1.00 69.69           O  
ATOM    115  N   GLY A  16      34.232  -3.967 -19.110  1.00 73.75           N  
ATOM    116  CA  GLY A  16      34.655  -2.569 -19.290  1.00 73.75           C  
ATOM    117  C   GLY A  16      33.818  -1.749 -20.282  1.00 73.75           C  
ATOM    118  O   GLY A  16      33.847  -0.521 -20.237  1.00 73.75           O  
ATOM    119  N   ALA A  17      33.021  -2.391 -21.141  1.00 82.06           N  
ATOM    120  CA  ALA A  17      32.090  -1.700 -22.029  1.00 82.06           C  
ATOM    121  C   ALA A  17      30.912  -1.105 -21.240  1.00 82.06           C  
ATOM    122  CB  ALA A  17      31.618  -2.659 -23.128  1.00 82.06           C  
ATOM    123  O   ALA A  17      30.226  -1.811 -20.496  1.00 82.06           O  
ATOM    124  N   ALA A  18      30.663   0.192 -21.418  1.00 86.94           N  
ATOM    125  CA  ALA A  18      29.521   0.864 -20.815  1.00 86.94           C  
ATOM    126  C   ALA A  18      28.196   0.422 -21.460  1.00 86.94           C  
ATOM    127  CB  ALA A  18      29.725   2.386 -20.853  1.00 86.94           C  
ATOM    128  O   ALA A  18      28.116   0.192 -22.667  1.00 86.94           O  
ATOM    129  N   TYR A  19      27.141   0.339 -20.654  1.00 89.44           N  
ATOM    130  CA  TYR A  19      25.779   0.073 -21.100  1.00 89.44           C  
ATOM    131  C   TYR A  19      24.789   1.025 -20.432  1.00 89.44           C  
ATOM    132  CB  TYR A  19      25.409  -1.397 -20.853  1.00 89.44           C  
ATOM    133  O   TYR A  19      25.047   1.567 -19.359  1.00 89.44           O  
ATOM    134  CG  TYR A  19      25.247  -1.787 -19.394  1.00 89.44           C  
ATOM    135  CD1 TYR A  19      26.364  -2.214 -18.651  1.00 89.44           C  
ATOM    136  CD2 TYR A  19      23.980  -1.721 -18.778  1.00 89.44           C  
ATOM    137  CE1 TYR A  19      26.214  -2.581 -17.300  1.00 89.44           C  
ATOM    138  CE2 TYR A  19      23.829  -2.087 -17.427  1.00 89.44           C  
ATOM    139  OH  TYR A  19      24.807  -2.869 -15.383  1.00 89.44           O  
ATOM    140  CZ  TYR A  19      24.947  -2.519 -16.686  1.00 89.44           C  
ATOM    141  N   VAL A  20      23.635   1.204 -21.074  1.00 93.06           N  
ATOM    142  CA  VAL A  20      22.516   1.966 -20.513  1.00 93.06           C  
ATOM    143  C   VAL A  20      21.651   1.036 -19.667  1.00 93.06           C  
ATOM    144  CB  VAL A  20      21.691   2.650 -21.616  1.00 93.06           C  
ATOM    145  O   VAL A  20      21.144   0.025 -20.170  1.00 93.06           O  
ATOM    146  CG1 VAL A  20      20.547   3.470 -21.016  1.00 93.06           C  
ATOM    147  CG2 VAL A  20      22.562   3.593 -22.459  1.00 93.06           C  
ATOM    148  N   ALA A  21      21.487   1.382 -18.395  1.00 95.19           N  
ATOM    149  CA  ALA A  21      20.524   0.778 -17.491  1.00 95.19           C  
ATOM    150  C   ALA A  21      19.263   1.648 -17.404  1.00 95.19           C  
ATOM    151  CB  ALA A  21      21.169   0.550 -16.122  1.00 95.19           C  
ATOM    152  O   ALA A  21      19.322   2.876 -17.445  1.00 95.19           O  
ATOM    153  N   TYR A  22      18.125   0.980 -17.289  1.00 96.38           N  
ATOM    154  CA  TYR A  22      16.803   1.560 -17.124  1.00 96.38           C  
ATOM    155  C   TYR A  22      16.383   1.356 -15.670  1.00 96.38           C  
ATOM    156  CB  TYR A  22      15.840   0.886 -18.114  1.00 96.38           C  
ATOM    157  O   TYR A  22      16.320   0.213 -15.199  1.00 96.38           O  
ATOM    158  CG  TYR A  22      16.207   1.108 -19.572  1.00 96.38           C  
ATOM    159  CD1 TYR A  22      15.727   2.243 -20.251  1.00 96.38           C  
ATOM    160  CD2 TYR A  22      17.076   0.215 -20.230  1.00 96.38           C  
ATOM    161  CE1 TYR A  22      16.126   2.502 -21.575  1.00 96.38           C  
ATOM    162  CE2 TYR A  22      17.481   0.468 -21.554  1.00 96.38           C  
ATOM    163  OH  TYR A  22      17.408   1.886 -23.493  1.00 96.38           O  
ATOM    164  CZ  TYR A  22      17.004   1.613 -22.226  1.00 96.38           C  
ATOM    165  N   ASN A  23      16.121   2.454 -14.962  1.00 95.12           N  
ATOM    166  CA  ASN A  23      15.779   2.428 -13.544  1.00 95.12           C  
ATOM    167  C   ASN A  23      14.276   2.182 -13.420  1.00 95.12           C  
ATOM    168  CB  ASN A  23      16.267   3.739 -12.884  1.00 95.12           C  
ATOM    169  O   ASN A  23      13.483   3.097 -13.601  1.00 95.12           O  
ATOM    170  CG  ASN A  23      17.786   3.805 -12.759  1.00 95.12           C  
ATOM    171  ND2 ASN A  23      18.350   4.793 -12.102  1.00 95.12           N  
ATOM    172  OD1 ASN A  23      18.499   2.929 -13.225  1.00 95.12           O  
ATOM    173  N   ILE A  24      13.871   0.940 -13.154  1.00 95.12           N  
ATOM    174  CA  ILE A  24      12.459   0.575 -13.018  1.00 95.12           C  
ATOM    175  C   ILE A  24      12.004   0.902 -11.601  1.00 95.12           C  
ATOM    176  CB  ILE A  24      12.203  -0.902 -13.381  1.00 95.12           C  
ATOM    177  O   ILE A  24      12.475   0.312 -10.624  1.00 95.12           O  
ATOM    178  CG1 ILE A  24      12.592  -1.151 -14.855  1.00 95.12           C  
ATOM    179  CG2 ILE A  24      10.723  -1.266 -13.135  1.00 95.12           C  
ATOM    180  CD1 ILE A  24      12.419  -2.595 -15.329  1.00 95.12           C  
ATOM    181  N   HIS A  25      11.053   1.821 -11.502  1.00 90.44           N  
ATOM    182  CA  HIS A  25      10.377   2.193 -10.274  1.00 90.44           C  
ATOM    183  C   HIS A  25       9.005   1.520 -10.207  1.00 90.44           C  
ATOM    184  CB  HIS A  25      10.271   3.721 -10.154  1.00 90.44           C  
ATOM    185  O   HIS A  25       8.241   1.506 -11.173  1.00 90.44           O  
ATOM    186  CG  HIS A  25      11.571   4.423  -9.842  1.00 90.44           C  
ATOM    187  CD2 HIS A  25      12.789   4.204 -10.432  1.00 90.44           C  
ATOM    188  ND1 HIS A  25      11.748   5.444  -8.931  1.00 90.44           N  
ATOM    189  CE1 HIS A  25      13.034   5.828  -8.984  1.00 90.44           C  
ATOM    190  NE2 HIS A  25      13.710   5.083  -9.868  1.00 90.44           N  
ATOM    191  N   VAL A  26       8.672   0.989  -9.036  1.00 87.06           N  
ATOM    192  CA  VAL A  26       7.351   0.451  -8.716  1.00 87.06           C  
ATOM    193  C   VAL A  26       6.719   1.370  -7.691  1.00 87.06           C  
ATOM    194  CB  VAL A  26       7.439  -0.987  -8.196  1.00 87.06           C  
ATOM    195  O   VAL A  26       7.233   1.540  -6.587  1.00 87.06           O  
ATOM    196  CG1 VAL A  26       6.069  -1.497  -7.731  1.00 87.06           C  
ATOM    197  CG2 VAL A  26       7.944  -1.917  -9.303  1.00 87.06           C  
ATOM    198  N   ASN A  27       5.593   1.968  -8.075  1.00 76.44           N  
ATOM    199  CA  ASN A  27       4.914   3.015  -7.328  1.00 76.44           C  
ATOM    200  C   ASN A  27       5.931   4.051  -6.813  1.00 76.44           C  
ATOM    201  CB  ASN A  27       4.065   2.403  -6.200  1.00 76.44           C  
ATOM    202  O   ASN A  27       6.080   4.216  -5.615  1.00 76.44           O  
ATOM    203  CG  ASN A  27       3.108   1.297  -6.597  1.00 76.44           C  
ATOM    204  ND2 ASN A  27       3.082   0.229  -5.832  1.00 76.44           N  
ATOM    205  OD1 ASN A  27       2.346   1.378  -7.554  1.00 76.44           O  
ATOM    206  N   GLY A  28       6.712   4.675  -7.697  1.00 75.62           N  
ATOM    207  CA  GLY A  28       7.648   5.752  -7.339  1.00 75.62           C  
ATOM    208  C   GLY A  28       8.950   5.336  -6.637  1.00 75.62           C  
ATOM    209  O   GLY A  28       9.887   6.131  -6.623  1.00 75.62           O  
ATOM    210  N   VAL A  29       9.072   4.108  -6.126  1.00 80.75           N  
ATOM    211  CA  VAL A  29      10.303   3.611  -5.486  1.00 80.75           C  
ATOM    212  C   VAL A  29      11.105   2.781  -6.475  1.00 80.75           C  
ATOM    213  CB  VAL A  29       9.997   2.792  -4.218  1.00 80.75           C  
ATOM    214  O   VAL A  29      10.544   1.918  -7.146  1.00 80.75           O  
ATOM    215  CG1 VAL A  29      11.279   2.345  -3.500  1.00 80.75           C  
ATOM    216  CG2 VAL A  29       9.177   3.619  -3.220  1.00 80.75           C  
ATOM    217  N   LEU A  30      12.417   3.006  -6.543  1.00 88.38           N  
ATOM    218  CA  LEU A  30      13.312   2.178  -7.344  1.00 88.38           C  
ATOM    219  C   LEU A  30      13.217   0.707  -6.907  1.00 88.38           C  
ATOM    220  CB  LEU A  30      14.743   2.706  -7.192  1.00 88.38           C  
ATOM    221  O   LEU A  30      13.527   0.377  -5.764  1.00 88.38           O  
ATOM    222  CG  LEU A  30      15.757   1.861  -7.976  1.00 88.38           C  
ATOM    223  CD1 LEU A  30      15.630   2.026  -9.490  1.00 88.38           C  
ATOM    224  CD2 LEU A  30      17.156   2.276  -7.572  1.00 88.38           C  
ATOM    225  N   HIS A  31      12.835  -0.168  -7.836  1.00 93.19           N  
ATOM    226  CA  HIS A  31      12.759  -1.613  -7.618  1.00 93.19           C  
ATOM    227  C   HIS A  31      13.997  -2.322  -8.162  1.00 93.19           C  
ATOM    228  CB  HIS A  31      11.472  -2.154  -8.256  1.00 93.19           C  
ATOM    229  O   HIS A  31      14.650  -3.080  -7.450  1.00 93.19           O  
ATOM    230  CG  HIS A  31      11.275  -3.626  -8.005  1.00 93.19           C  
ATOM    231  CD2 HIS A  31      11.569  -4.643  -8.867  1.00 93.19           C  
ATOM    232  ND1 HIS A  31      10.850  -4.169  -6.795  1.00 93.19           N  
ATOM    233  CE1 HIS A  31      10.907  -5.501  -6.946  1.00 93.19           C  
ATOM    234  NE2 HIS A  31      11.331  -5.813  -8.182  1.00 93.19           N  
ATOM    235  N   CYS A  32      14.349  -2.057  -9.422  1.00 95.75           N  
ATOM    236  CA  CYS A  32      15.504  -2.679 -10.060  1.00 95.75           C  
ATOM    237  C   CYS A  32      16.106  -1.805 -11.164  1.00 95.75           C  
ATOM    238  CB  CYS A  32      15.120  -4.077 -10.573  1.00 95.75           C  
ATOM    239  O   CYS A  32      15.473  -0.881 -11.673  1.00 95.75           O  
ATOM    240  SG  CYS A  32      13.886  -3.996 -11.901  1.00 95.75           S  
ATOM    241  N   ARG A  33      17.343  -2.124 -11.539  1.00 95.44           N  
ATOM    242  CA  ARG A  33      18.073  -1.541 -12.662  1.00 95.44           C  
ATOM    243  C   ARG A  33      18.345  -2.637 -13.671  1.00 95.44           C  
ATOM    244  CB  ARG A  33      19.396  -0.956 -12.173  1.00 95.44           C  
ATOM    245  O   ARG A  33      19.009  -3.617 -13.346  1.00 95.44           O  
ATOM    246  CG  ARG A  33      19.198   0.198 -11.191  1.00 95.44           C  
ATOM    247  CD  ARG A  33      20.584   0.664 -10.759  1.00 95.44           C  
ATOM    248  NE  ARG A  33      20.521   1.945 -10.049  1.00 95.44           N  
ATOM    249  NH1 ARG A  33      20.234   1.097  -7.933  1.00 95.44           N  
ATOM    250  NH2 ARG A  33      20.135   3.311  -8.294  1.00 95.44           N  
ATOM    251  CZ  ARG A  33      20.297   2.110  -8.763  1.00 95.44           C  
ATOM    252  N   VAL A  34      17.847  -2.472 -14.890  1.00 96.31           N  
ATOM    253  CA  VAL A  34      17.976  -3.502 -15.927  1.00 96.31           C  
ATOM    254  C   VAL A  34      18.474  -2.914 -17.233  1.00 96.31           C  
ATOM    255  CB  VAL A  34      16.669  -4.288 -16.131  1.00 96.31           C  
ATOM    256  O   VAL A  34      18.148  -1.787 -17.591  1.00 96.31           O  
ATOM    257  CG1 VAL A  34      16.269  -5.046 -14.861  1.00 96.31           C  
ATOM    258  CG2 VAL A  34      15.505  -3.394 -16.561  1.00 96.31           C  
ATOM    259  N   ARG A  35      19.252  -3.680 -17.993  1.00 94.94           N  
ATOM    260  CA  ARG A  35      19.623  -3.320 -19.369  1.00 94.94           C  
ATOM    261  C   ARG A  35      18.551  -3.774 -20.357  1.00 94.94           C  
ATOM    262  CB  ARG A  35      21.033  -3.831 -19.699  1.00 94.94           C  
ATOM    263  O   ARG A  35      17.833  -4.742 -20.113  1.00 94.94           O  
ATOM    264  CG  ARG A  35      21.156  -5.358 -19.657  1.00 94.94           C  
ATOM    265  CD  ARG A  35      22.585  -5.813 -19.951  1.00 94.94           C  
ATOM    266  NE  ARG A  35      22.670  -7.286 -19.982  1.00 94.94           N  
ATOM    267  NH1 ARG A  35      24.890  -7.446 -20.530  1.00 94.94           N  
ATOM    268  NH2 ARG A  35      23.671  -9.304 -20.311  1.00 94.94           N  
ATOM    269  CZ  ARG A  35      23.740  -8.003 -20.270  1.00 94.94           C  
ATOM    270  N   TYR A  36      18.506  -3.143 -21.531  1.00 95.31           N  
ATOM    271  CA  TYR A  36      17.550  -3.488 -22.596  1.00 95.31           C  
ATOM    272  C   TYR A  36      17.507  -4.996 -22.910  1.00 95.31           C  
ATOM    273  CB  TYR A  36      17.909  -2.698 -23.864  1.00 95.31           C  
ATOM    274  O   TYR A  36      16.432  -5.562 -23.087  1.00 95.31           O  
ATOM    275  CG  TYR A  36      17.136  -3.129 -25.095  1.00 95.31           C  
ATOM    276  CD1 TYR A  36      17.675  -4.111 -25.947  1.00 95.31           C  
ATOM    277  CD2 TYR A  36      15.855  -2.605 -25.352  1.00 95.31           C  
ATOM    278  CE1 TYR A  36      16.932  -4.563 -27.049  1.00 95.31           C  
ATOM    279  CE2 TYR A  36      15.127  -3.025 -26.482  1.00 95.31           C  
ATOM    280  OH  TYR A  36      14.986  -4.465 -28.412  1.00 95.31           O  
ATOM    281  CZ  TYR A  36      15.670  -4.008 -27.335  1.00 95.31           C  
ATOM    282  N   SER A  37      18.662  -5.671 -22.948  1.00 94.62           N  
ATOM    283  CA  SER A  37      18.719  -7.106 -23.253  1.00 94.62           C  
ATOM    284  C   SER A  37      18.099  -7.998 -22.173  1.00 94.62           C  
ATOM    285  CB  SER A  37      20.155  -7.546 -23.543  1.00 94.62           C  
ATOM    286  O   SER A  37      17.624  -9.076 -22.512  1.00 94.62           O  
ATOM    287  OG  SER A  37      21.027  -7.166 -22.499  1.00 94.62           O  
ATOM    288  N   GLN A  38      18.048  -7.563 -20.908  1.00 96.75           N  
ATOM    289  CA  GLN A  38      17.324  -8.284 -19.854  1.00 96.75           C  
ATOM    290  C   GLN A  38      15.809  -8.198 -20.083  1.00 96.75           C  
ATOM    291  CB  GLN A  38      17.697  -7.732 -18.466  1.00 96.75           C  
ATOM    292  O   GLN A  38      15.133  -9.223 -20.069  1.00 96.75           O  
ATOM    293  CG  GLN A  38      19.091  -8.160 -17.985  1.00 96.75           C  
ATOM    294  CD  GLN A  38      19.478  -7.428 -16.701  1.00 96.75           C  
ATOM    295  NE2 GLN A  38      19.663  -8.105 -15.591  1.00 96.75           N  
ATOM    296  OE1 GLN A  38      19.632  -6.216 -16.718  1.00 96.75           O  
ATOM    297  N   LEU A  39      15.286  -7.001 -20.380  1.00 97.81           N  
ATOM    298  CA  LEU A  39      13.864  -6.808 -20.703  1.00 97.81           C  
ATOM    299  C   LEU A  39      13.453  -7.526 -21.991  1.00 97.81           C  
ATOM    300  CB  LEU A  39      13.557  -5.304 -20.812  1.00 97.81           C  
ATOM    301  O   LEU A  39      12.354  -8.067 -22.075  1.00 97.81           O  
ATOM    302  CG  LEU A  39      13.554  -4.580 -19.458  1.00 97.81           C  
ATOM    303  CD1 LEU A  39      13.429  -3.073 -19.671  1.00 97.81           C  
ATOM    304  CD2 LEU A  39      12.382  -5.034 -18.587  1.00 97.81           C  
ATOM    305  N   LEU A  40      14.347  -7.585 -22.977  1.00 97.56           N  
ATOM    306  CA  LEU A  40      14.118  -8.386 -24.172  1.00 97.56           C  
ATOM    307  C   LEU A  40      14.054  -9.883 -23.846  1.00 97.56           C  
ATOM    308  CB  LEU A  40      15.227  -8.103 -25.181  1.00 97.56           C  
ATOM    309  O   LEU A  40      13.188 -10.575 -24.369  1.00 97.56           O  
ATOM    310  CG  LEU A  40      15.059  -8.956 -26.447  1.00 97.56           C  
ATOM    311  CD1 LEU A  40      13.864  -8.545 -27.307  1.00 97.56           C  
ATOM    312  CD2 LEU A  40      16.314  -8.785 -27.266  1.00 97.56           C  
ATOM    313  N   GLY A  41      14.948 -10.381 -22.987  1.00 97.88           N  
ATOM    314  CA  GLY A  41      14.913 -11.774 -22.543  1.00 97.88           C  
ATOM    315  C   GLY A  41      13.588 -12.118 -21.858  1.00 97.88           C  
ATOM    316  O   GLY A  41      12.993 -13.149 -22.165  1.00 97.88           O  
ATOM    317  N   LEU A  42      13.079 -11.220 -21.005  1.00 97.75           N  
ATOM    318  CA  LEU A  42      11.732 -11.329 -20.438  1.00 97.75           C  
ATOM    319  C   LEU A  42      10.661 -11.376 -21.540  1.00 97.75           C  
ATOM    320  CB  LEU A  42      11.498 -10.159 -19.463  1.00 97.75           C  
ATOM    321  O   LEU A  42       9.807 -12.258 -21.521  1.00 97.75           O  
ATOM    322  CG  LEU A  42      10.036 -10.008 -19.001  1.00 97.75           C  
ATOM    323  CD1 LEU A  42       9.580 -11.197 -18.155  1.00 97.75           C  
ATOM    324  CD2 LEU A  42       9.864  -8.711 -18.215  1.00 97.75           C  
ATOM    325  N   HIS A  43      10.703 -10.458 -22.510  1.00 97.69           N  
ATOM    326  CA  HIS A  43       9.749 -10.437 -23.622  1.00 97.69           C  
ATOM    327  C   HIS A  43       9.737 -11.751 -24.410  1.00 97.69           C  
ATOM    328  CB  HIS A  43      10.060  -9.256 -24.552  1.00 97.69           C  
ATOM    329  O   HIS A  43       8.672 -12.291 -24.702  1.00 97.69           O  
ATOM    330  CG  HIS A  43       9.233  -9.288 -25.811  1.00 97.69           C  
ATOM    331  CD2 HIS A  43       9.655  -9.644 -27.064  1.00 97.69           C  
ATOM    332  ND1 HIS A  43       7.882  -9.063 -25.889  1.00 97.69           N  
ATOM    333  CE1 HIS A  43       7.497  -9.256 -27.162  1.00 97.69           C  
ATOM    334  NE2 HIS A  43       8.547  -9.622 -27.923  1.00 97.69           N  
ATOM    335  N   GLU A  44      10.908 -12.293 -24.736  1.00 97.62           N  
ATOM    336  CA  GLU A  44      11.027 -13.555 -25.466  1.00 97.62           C  
ATOM    337  C   GLU A  44      10.462 -14.738 -24.666  1.00 97.62           C  
ATOM    338  CB  GLU A  44      12.497 -13.792 -25.845  1.00 97.62           C  
ATOM    339  O   GLU A  44       9.815 -15.606 -25.256  1.00 97.62           O  
ATOM    340  CG  GLU A  44      12.969 -12.833 -26.955  1.00 97.62           C  
ATOM    341  CD  GLU A  44      14.473 -12.934 -27.273  1.00 97.62           C  
ATOM    342  OE1 GLU A  44      14.893 -12.284 -28.263  1.00 97.62           O  
ATOM    343  OE2 GLU A  44      15.203 -13.655 -26.558  1.00 97.62           O  
ATOM    344  N   GLN A  45      10.645 -14.752 -23.340  1.00 97.56           N  
ATOM    345  CA  GLN A  45      10.062 -15.763 -22.451  1.00 97.56           C  
ATOM    346  C   GLN A  45       8.537 -15.653 -22.388  1.00 97.56           C  
ATOM    347  CB  GLN A  45      10.663 -15.655 -21.043  1.00 97.56           C  
ATOM    348  O   GLN A  45       7.854 -16.641 -22.655  1.00 97.56           O  
ATOM    349  CG  GLN A  45      12.120 -16.131 -21.004  1.00 97.56           C  
ATOM    350  CD  GLN A  45      12.778 -15.900 -19.648  1.00 97.56           C  
ATOM    351  NE2 GLN A  45      14.091 -15.876 -19.588  1.00 97.56           N  
ATOM    352  OE1 GLN A  45      12.154 -15.757 -18.613  1.00 97.56           O  
ATOM    353  N   LEU A  46       8.000 -14.453 -22.143  1.00 97.12           N  
ATOM    354  CA  LEU A  46       6.553 -14.220 -22.142  1.00 97.12           C  
ATOM    355  C   LEU A  46       5.939 -14.598 -23.494  1.00 97.12           C  
ATOM    356  CB  LEU A  46       6.252 -12.746 -21.811  1.00 97.12           C  
ATOM    357  O   LEU A  46       4.914 -15.270 -23.552  1.00 97.12           O  
ATOM    358  CG  LEU A  46       6.564 -12.326 -20.363  1.00 97.12           C  
ATOM    359  CD1 LEU A  46       6.349 -10.818 -20.225  1.00 97.12           C  
ATOM    360  CD2 LEU A  46       5.675 -13.034 -19.341  1.00 97.12           C  
ATOM    361  N   ARG A  47       6.588 -14.231 -24.605  1.00 96.50           N  
ATOM    362  CA  ARG A  47       6.101 -14.556 -25.951  1.00 96.50           C  
ATOM    363  C   ARG A  47       6.109 -16.059 -26.212  1.00 96.50           C  
ATOM    364  CB  ARG A  47       6.944 -13.796 -26.978  1.00 96.50           C  
ATOM    365  O   ARG A  47       5.216 -16.557 -26.891  1.00 96.50           O  
ATOM    366  CG  ARG A  47       6.375 -13.943 -28.397  1.00 96.50           C  
ATOM    367  CD  ARG A  47       7.260 -13.237 -29.423  1.00 96.50           C  
ATOM    368  NE  ARG A  47       8.565 -13.912 -29.555  1.00 96.50           N  
ATOM    369  NH1 ARG A  47       9.454 -12.500 -31.118  1.00 96.50           N  
ATOM    370  NH2 ARG A  47      10.686 -14.192 -30.331  1.00 96.50           N  
ATOM    371  CZ  ARG A  47       9.559 -13.536 -30.335  1.00 96.50           C  
ATOM    372  N   LYS A  48       7.110 -16.780 -25.701  1.00 96.69           N  
ATOM    373  CA  LYS A  48       7.198 -18.241 -25.816  1.00 96.69           C  
ATOM    374  C   LYS A  48       6.084 -18.941 -25.034  1.00 96.69           C  
ATOM    375  CB  LYS A  48       8.590 -18.688 -25.346  1.00 96.69           C  
ATOM    376  O   LYS A  48       5.571 -19.946 -25.512  1.00 96.69           O  
ATOM    377  CG  LYS A  48       8.801 -20.202 -25.480  1.00 96.69           C  
ATOM    378  CD  LYS A  48      10.165 -20.607 -24.919  1.00 96.69           C  
ATOM    379  CE  LYS A  48      10.307 -22.130 -24.999  1.00 96.69           C  
ATOM    380  NZ  LYS A  48      11.546 -22.594 -24.332  1.00 96.69           N  
ATOM    381  N   GLU A  49       5.742 -18.432 -23.855  1.00 96.06           N  
ATOM    382  CA  GLU A  49       4.773 -19.053 -22.946  1.00 96.06           C  
ATOM    383  C   GLU A  49       3.317 -18.698 -23.289  1.00 96.06           C  
ATOM    384  CB  GLU A  49       5.162 -18.638 -21.522  1.00 96.06           C  
ATOM    385  O   GLU A  49       2.466 -19.582 -23.323  1.00 96.06           O  
ATOM    386  CG  GLU A  49       4.384 -19.369 -20.418  1.00 96.06           C  
ATOM    387  CD  GLU A  49       4.815 -18.908 -19.017  1.00 96.06           C  
ATOM    388  OE1 GLU A  49       4.077 -19.179 -18.046  1.00 96.06           O  
ATOM    389  OE2 GLU A  49       5.862 -18.229 -18.901  1.00 96.06           O  
ATOM    390  N   TYR A  50       3.041 -17.431 -23.610  1.00 94.94           N  
ATOM    391  CA  TYR A  50       1.680 -16.908 -23.803  1.00 94.94           C  
ATOM    392  C   TYR A  50       1.335 -16.597 -25.269  1.00 94.94           C  
ATOM    393  CB  TYR A  50       1.497 -15.678 -22.901  1.00 94.94           C  
ATOM    394  O   TYR A  50       0.173 -16.381 -25.607  1.00 94.94           O  
ATOM    395  CG  TYR A  50       1.699 -15.978 -21.426  1.00 94.94           C  
ATOM    396  CD1 TYR A  50       0.645 -16.531 -20.676  1.00 94.94           C  
ATOM    397  CD2 TYR A  50       2.949 -15.755 -20.814  1.00 94.94           C  
ATOM    398  CE1 TYR A  50       0.849 -16.890 -19.330  1.00 94.94           C  
ATOM    399  CE2 TYR A  50       3.166 -16.142 -19.478  1.00 94.94           C  
ATOM    400  OH  TYR A  50       2.342 -17.224 -17.498  1.00 94.94           O  
ATOM    401  CZ  TYR A  50       2.117 -16.725 -18.739  1.00 94.94           C  
ATOM    402  N   GLY A  51       2.326 -16.604 -26.165  1.00 92.94           N  
ATOM    403  CA  GLY A  51       2.147 -16.343 -27.594  1.00 92.94           C  
ATOM    404  C   GLY A  51       2.185 -14.859 -27.981  1.00 92.94           C  
ATOM    405  O   GLY A  51       1.923 -13.955 -27.190  1.00 92.94           O  
ATOM    406  N   THR A  52       2.501 -14.595 -29.252  1.00 91.19           N  
ATOM    407  CA  THR A  52       2.708 -13.236 -29.796  1.00 91.19           C  
ATOM    408  C   THR A  52       1.467 -12.346 -29.750  1.00 91.19           C  
ATOM    409  CB  THR A  52       3.192 -13.323 -31.253  1.00 91.19           C  
ATOM    410  O   THR A  52       1.605 -11.133 -29.687  1.00 91.19           O  
ATOM    411  CG2 THR A  52       3.721 -12.005 -31.816  1.00 91.19           C  
ATOM    412  OG1 THR A  52       4.255 -14.248 -31.360  1.00 91.19           O  
ATOM    413  N   ASN A  53       0.266 -12.928 -29.777  1.00 89.75           N  
ATOM    414  CA  ASN A  53      -0.980 -12.156 -29.785  1.00 89.75           C  
ATOM    415  C   ASN A  53      -1.372 -11.630 -28.396  1.00 89.75           C  
ATOM    416  CB  ASN A  53      -2.103 -13.021 -30.380  1.00 89.75           C  
ATOM    417  O   ASN A  53      -2.208 -10.737 -28.313  1.00 89.75           O  
ATOM    418  CG  ASN A  53      -1.895 -13.374 -31.842  1.00 89.75           C  
ATOM    419  ND2 ASN A  53      -2.573 -14.389 -32.320  1.00 89.75           N  
ATOM    420  OD1 ASN A  53      -1.123 -12.778 -32.574  1.00 89.75           O  
ATOM    421  N   VAL A  54      -0.801 -12.195 -27.327  1.00 90.38           N  
ATOM    422  CA  VAL A  54      -1.071 -11.788 -25.938  1.00 90.38           C  
ATOM    423  C   VAL A  54      -0.032 -10.773 -25.467  1.00 90.38           C  
ATOM    424  CB  VAL A  54      -1.093 -13.022 -25.011  1.00 90.38           C  
ATOM    425  O   VAL A  54      -0.356  -9.808 -24.786  1.00 90.38           O  
ATOM    426  CG1 VAL A  54      -1.398 -12.651 -23.556  1.00 90.38           C  
ATOM    427  CG2 VAL A  54      -2.154 -14.036 -25.463  1.00 90.38           C  
ATOM    428  N   VAL A  55       1.234 -10.973 -25.837  1.00 93.56           N  
ATOM    429  CA  VAL A  55       2.328 -10.129 -25.350  1.00 93.56           C  
ATOM    430  C   VAL A  55       2.347  -8.774 -26.070  1.00 93.56           C  
ATOM    431  CB  VAL A  55       3.676 -10.853 -25.443  1.00 93.56           C  
ATOM    432  O   VAL A  55       2.377  -8.750 -27.302  1.00 93.56           O  
ATOM    433  CG1 VAL A  55       4.826 -10.017 -24.867  1.00 93.56           C  
ATOM    434  CG2 VAL A  55       3.612 -12.143 -24.621  1.00 93.56           C  
ATOM    435  N   PRO A  56       2.404  -7.643 -25.337  1.00 94.50           N  
ATOM    436  CA  PRO A  56       2.500  -6.316 -25.934  1.00 94.50           C  
ATOM    437  C   PRO A  56       3.710  -6.158 -26.863  1.00 94.50           C  
ATOM    438  CB  PRO A  56       2.565  -5.331 -24.761  1.00 94.50           C  
ATOM    439  O   PRO A  56       4.738  -6.828 -26.716  1.00 94.50           O  
ATOM    440  CG  PRO A  56       1.878  -6.081 -23.624  1.00 94.50           C  
ATOM    441  CD  PRO A  56       2.254  -7.532 -23.892  1.00 94.50           C  
ATOM    442  N   ALA A  57       3.611  -5.216 -27.803  1.00 94.00           N  
ATOM    443  CA  ALA A  57       4.709  -4.898 -28.708  1.00 94.00           C  
ATOM    444  C   ALA A  57       5.958  -4.449 -27.929  1.00 94.00           C  
ATOM    445  CB  ALA A  57       4.248  -3.830 -29.706  1.00 94.00           C  
ATOM    446  O   ALA A  57       5.889  -3.564 -27.076  1.00 94.00           O  
ATOM    447  N   PHE A  58       7.108  -5.044 -28.251  1.00 96.81           N  
ATOM    448  CA  PHE A  58       8.380  -4.725 -27.606  1.00 96.81           C  
ATOM    449  C   PHE A  58       9.228  -3.774 -28.466  1.00 96.81           C  
ATOM    450  CB  PHE A  58       9.127  -6.015 -27.270  1.00 96.81           C  
ATOM    451  O   PHE A  58       9.252  -3.925 -29.694  1.00 96.81           O  
ATOM    452  CG  PHE A  58      10.303  -5.805 -26.340  1.00 96.81           C  
ATOM    453  CD1 PHE A  58      11.613  -5.725 -26.840  1.00 96.81           C  
ATOM    454  CD2 PHE A  58      10.076  -5.647 -24.962  1.00 96.81           C  
ATOM    455  CE1 PHE A  58      12.683  -5.483 -25.961  1.00 96.81           C  
ATOM    456  CE2 PHE A  58      11.145  -5.407 -24.084  1.00 96.81           C  
ATOM    457  CZ  PHE A  58      12.452  -5.314 -24.587  1.00 96.81           C  
ATOM    458  N   PRO A  59       9.971  -2.823 -27.867  1.00 94.44           N  
ATOM    459  CA  PRO A  59      10.802  -1.889 -28.624  1.00 94.44           C  
ATOM    460  C   PRO A  59      11.886  -2.628 -29.425  1.00 94.44           C  
ATOM    461  CB  PRO A  59      11.414  -0.938 -27.589  1.00 94.44           C  
ATOM    462  O   PRO A  59      12.623  -3.431 -28.843  1.00 94.44           O  
ATOM    463  CG  PRO A  59      10.443  -1.042 -26.419  1.00 94.44           C  
ATOM    464  CD  PRO A  59      10.009  -2.492 -26.450  1.00 94.44           C  
ATOM    465  N   PRO A  60      12.049  -2.375 -30.736  1.00 91.06           N  
ATOM    466  CA  PRO A  60      12.970  -3.140 -31.568  1.00 91.06           C  
ATOM    467  C   PRO A  60      14.446  -2.854 -31.248  1.00 91.06           C  
ATOM    468  CB  PRO A  60      12.606  -2.788 -33.014  1.00 91.06           C  
ATOM    469  O   PRO A  60      14.837  -1.755 -30.824  1.00 91.06           O  
ATOM    470  CG  PRO A  60      12.020  -1.381 -32.894  1.00 91.06           C  
ATOM    471  CD  PRO A  60      11.304  -1.420 -31.544  1.00 91.06           C  
ATOM    472  N   LYS A  61      15.297  -3.853 -31.516  1.00 89.81           N  
ATOM    473  CA  LYS A  61      16.755  -3.680 -31.511  1.00 89.81           C  
ATOM    474  C   LYS A  61      17.153  -2.677 -32.592  1.00 89.81           C  
ATOM    475  CB  LYS A  61      17.490  -5.013 -31.739  1.00 89.81           C  
ATOM    476  O   LYS A  61      16.625  -2.704 -33.699  1.00 89.81           O  
ATOM    477  CG  LYS A  61      17.496  -5.897 -30.490  1.00 89.81           C  
ATOM    478  CD  LYS A  61      18.318  -7.179 -30.702  1.00 89.81           C  
ATOM    479  CE  LYS A  61      18.118  -8.067 -29.478  1.00 89.81           C  
ATOM    480  NZ  LYS A  61      18.746  -9.410 -29.564  1.00 89.81           N  
ATOM    481  N   LYS A  62      18.133  -1.831 -32.276  1.00 86.06           N  
ATOM    482  CA  LYS A  62      18.834  -0.997 -33.260  1.00 86.06           C  
ATOM    483  C   LYS A  62      20.259  -1.529 -33.401  1.00 86.06           C  
ATOM    484  CB  LYS A  62      18.771   0.497 -32.888  1.00 86.06           C  
ATOM    485  O   LYS A  62      20.825  -1.994 -32.416  1.00 86.06           O  
ATOM    486  CG  LYS A  62      17.356   1.083 -33.084  1.00 86.06           C  
ATOM    487  CD  LYS A  62      17.322   2.609 -32.878  1.00 86.06           C  
ATOM    488  CE  LYS A  62      15.967   3.218 -33.260  1.00 86.06           C  
ATOM    489  NZ  LYS A  62      15.956   4.688 -33.049  1.00 86.06           N  
ATOM    490  N   ILE A  63      20.784  -1.506 -34.625  1.00 76.38           N  
ATOM    491  CA  ILE A  63      22.083  -2.105 -34.988  1.00 76.38           C  
ATOM    492  C   ILE A  63      23.249  -1.173 -34.607  1.00 76.38           C  
ATOM    493  CB  ILE A  63      22.078  -2.487 -36.494  1.00 76.38           C  
ATOM    494  O   ILE A  63      24.359  -1.635 -34.369  1.00 76.38           O  
ATOM    495  CG1 ILE A  63      20.885  -3.424 -36.823  1.00 76.38           C  
ATOM    496  CG2 ILE A  63      23.401  -3.159 -36.907  1.00 76.38           C  
ATOM    497  CD1 ILE A  63      20.703  -3.731 -38.315  1.00 76.38           C  
ATOM    498  N   PHE A  64      22.984   0.130 -34.486  1.00 81.94           N  
ATOM    499  CA  PHE A  64      23.967   1.147 -34.114  1.00 81.94           C  
ATOM    500  C   PHE A  64      23.809   1.599 -32.659  1.00 81.94           C  
ATOM    501  CB  PHE A  64      23.867   2.324 -35.094  1.00 81.94           C  
ATOM    502  O   PHE A  64      22.755   1.412 -32.039  1.00 81.94           O  
ATOM    503  CG  PHE A  64      24.084   1.913 -36.538  1.00 81.94           C  
ATOM    504  CD1 PHE A  64      25.370   1.541 -36.973  1.00 81.94           C  
ATOM    505  CD2 PHE A  64      23.002   1.865 -37.438  1.00 81.94           C  
ATOM    506  CE1 PHE A  64      25.574   1.123 -38.299  1.00 81.94           C  
ATOM    507  CE2 PHE A  64      23.207   1.445 -38.765  1.00 81.94           C  
ATOM    508  CZ  PHE A  64      24.493   1.075 -39.195  1.00 81.94           C  
ATOM    509  N   THR A  65      24.861   2.224 -32.126  1.00 83.31           N  
ATOM    510  CA  THR A  65      24.831   2.918 -30.835  1.00 83.31           C  
ATOM    511  C   THR A  65      23.731   3.970 -30.832  1.00 83.31           C  
ATOM    512  CB  THR A  65      26.168   3.618 -30.551  1.00 83.31           C  
ATOM    513  O   THR A  65      23.642   4.771 -31.762  1.00 83.31           O  
ATOM    514  CG2 THR A  65      27.266   2.611 -30.218  1.00 83.31           C  
ATOM    515  OG1 THR A  65      26.582   4.342 -31.687  1.00 83.31           O  
ATOM    516  N   LEU A  66      22.905   3.973 -29.787  1.00 87.94           N  
ATOM    517  CA  LEU A  66      21.816   4.932 -29.672  1.00 87.94           C  
ATOM    518  C   LEU A  66      22.335   6.341 -29.395  1.00 87.94           C  
ATOM    519  CB  LEU A  66      20.862   4.531 -28.544  1.00 87.94           C  
ATOM    520  O   LEU A  66      23.191   6.538 -28.532  1.00 87.94           O  
ATOM    521  CG  LEU A  66      20.103   3.210 -28.710  1.00 87.94           C  
ATOM    522  CD1 LEU A  66      19.046   3.150 -27.602  1.00 87.94           C  
ATOM    523  CD2 LEU A  66      19.427   3.082 -30.070  1.00 87.94           C  
ATOM    524  N   THR A  67      21.740   7.321 -30.062  1.00 91.00           N  
ATOM    525  CA  THR A  67      21.816   8.724 -29.644  1.00 91.00           C  
ATOM    526  C   THR A  67      21.031   8.943 -28.338  1.00 91.00           C  
ATOM    527  CB  THR A  67      21.272   9.658 -30.732  1.00 91.00           C  
ATOM    528  O   THR A  67      20.126   8.160 -28.033  1.00 91.00           O  
ATOM    529  CG2 THR A  67      21.997   9.515 -32.068  1.00 91.00           C  
ATOM    530  OG1 THR A  67      19.916   9.388 -30.958  1.00 91.00           O  
ATOM    531  N   PRO A  68      21.296  10.020 -27.573  1.00 91.25           N  
ATOM    532  CA  PRO A  68      20.542  10.321 -26.350  1.00 91.25           C  
ATOM    533  C   PRO A  68      19.022  10.404 -26.563  1.00 91.25           C  
ATOM    534  CB  PRO A  68      21.115  11.649 -25.844  1.00 91.25           C  
ATOM    535  O   PRO A  68      18.257   9.874 -25.763  1.00 91.25           O  
ATOM    536  CG  PRO A  68      22.551  11.629 -26.364  1.00 91.25           C  
ATOM    537  CD  PRO A  68      22.413  10.944 -27.721  1.00 91.25           C  
ATOM    538  N   ALA A  69      18.578  10.986 -27.681  1.00 93.06           N  
ATOM    539  CA  ALA A  69      17.158  11.057 -28.029  1.00 93.06           C  
ATOM    540  C   ALA A  69      16.544   9.666 -28.273  1.00 93.06           C  
ATOM    541  CB  ALA A  69      17.017  11.950 -29.266  1.00 93.06           C  
ATOM    542  O   ALA A  69      15.408   9.404 -27.889  1.00 93.06           O  
ATOM    543  N   GLU A  70      17.295   8.743 -28.878  1.00 93.62           N  
ATOM    544  CA  GLU A  70      16.828   7.370 -29.084  1.00 93.62           C  
ATOM    545  C   GLU A  70      16.853   6.534 -27.799  1.00 93.62           C  
ATOM    546  CB  GLU A  70      17.691   6.675 -30.133  1.00 93.62           C  
ATOM    547  O   GLU A  70      16.059   5.600 -27.673  1.00 93.62           O  
ATOM    548  CG  GLU A  70      17.568   7.277 -31.535  1.00 93.62           C  
ATOM    549  CD  GLU A  70      18.632   6.666 -32.446  1.00 93.62           C  
ATOM    550  OE1 GLU A  70      18.225   6.035 -33.449  1.00 93.62           O  
ATOM    551  OE2 GLU A  70      19.822   6.744 -32.073  1.00 93.62           O  
ATOM    552  N   VAL A  71      17.749   6.843 -26.852  1.00 93.44           N  
ATOM    553  CA  VAL A  71      17.726   6.254 -25.503  1.00 93.44           C  
ATOM    554  C   VAL A  71      16.450   6.661 -24.783  1.00 93.44           C  
ATOM    555  CB  VAL A  71      18.967   6.644 -24.673  1.00 93.44           C  
ATOM    556  O   VAL A  71      15.767   5.785 -24.253  1.00 93.44           O  
ATOM    557  CG1 VAL A  71      18.843   6.191 -23.213  1.00 93.44           C  
ATOM    558  CG2 VAL A  71      20.228   5.992 -25.251  1.00 93.44           C  
ATOM    559  N   GLU A  72      16.101   7.945 -24.833  1.00 94.56           N  
ATOM    560  CA  GLU A  72      14.894   8.472 -24.201  1.00 94.56           C  
ATOM    561  C   GLU A  72      13.621   7.904 -24.839  1.00 94.56           C  
ATOM    562  CB  GLU A  72      14.944  10.008 -24.254  1.00 94.56           C  
ATOM    563  O   GLU A  72      12.763   7.363 -24.146  1.00 94.56           O  
ATOM    564  CG  GLU A  72      13.796  10.693 -23.501  1.00 94.56           C  
ATOM    565  CD  GLU A  72      13.704  10.287 -22.023  1.00 94.56           C  
ATOM    566  OE1 GLU A  72      12.624  10.471 -21.427  1.00 94.56           O  
ATOM    567  OE2 GLU A  72      14.669   9.720 -21.466  1.00 94.56           O  
ATOM    568  N   GLN A  73      13.553   7.872 -26.174  1.00 95.06           N  
ATOM    569  CA  GLN A  73      12.448   7.221 -26.881  1.00 95.06           C  
ATOM    570  C   GLN A  73      12.308   5.745 -26.476  1.00 95.06           C  
ATOM    571  CB  GLN A  73      12.693   7.337 -28.392  1.00 95.06           C  
ATOM    572  O   GLN A  73      11.204   5.244 -26.261  1.00 95.06           O  
ATOM    573  CG  GLN A  73      11.499   6.806 -29.196  1.00 95.06           C  
ATOM    574  CD  GLN A  73      11.727   6.823 -30.703  1.00 95.06           C  
ATOM    575  NE2 GLN A  73      10.666   6.891 -31.477  1.00 95.06           N  
ATOM    576  OE1 GLN A  73      12.831   6.722 -31.226  1.00 95.06           O  
ATOM    577  N   ARG A  74      13.425   5.017 -26.356  1.00 95.50           N  
ATOM    578  CA  ARG A  74      13.399   3.618 -25.915  1.00 95.50           C  
ATOM    579  C   ARG A  74      12.963   3.493 -24.454  1.00 95.50           C  
ATOM    580  CB  ARG A  74      14.763   2.977 -26.188  1.00 95.50           C  
ATOM    581  O   ARG A  74      12.251   2.542 -24.147  1.00 95.50           O  
ATOM    582  CG  ARG A  74      14.813   1.508 -25.745  1.00 95.50           C  
ATOM    583  CD  ARG A  74      16.131   0.865 -26.179  1.00 95.50           C  
ATOM    584  NE  ARG A  74      16.141   0.544 -27.617  1.00 95.50           N  
ATOM    585  NH1 ARG A  74      18.392   0.134 -27.790  1.00 95.50           N  
ATOM    586  NH2 ARG A  74      17.098   0.029 -29.610  1.00 95.50           N  
ATOM    587  CZ  ARG A  74      17.207   0.238 -28.330  1.00 95.50           C  
ATOM    588  N   ARG A  75      13.364   4.414 -23.571  1.00 96.25           N  
ATOM    589  CA  ARG A  75      12.938   4.458 -22.162  1.00 96.25           C  
ATOM    590  C   ARG A  75      11.415   4.544 -22.068  1.00 96.25           C  
ATOM    591  CB  ARG A  75      13.609   5.657 -21.462  1.00 96.25           C  
ATOM    592  O   ARG A  75      10.811   3.694 -21.420  1.00 96.25           O  
ATOM    593  CG  ARG A  75      13.343   5.718 -19.948  1.00 96.25           C  
ATOM    594  CD  ARG A  75      13.556   7.134 -19.386  1.00 96.25           C  
ATOM    595  NE  ARG A  75      12.571   8.116 -19.878  1.00 96.25           N  
ATOM    596  NH1 ARG A  75      10.573   7.312 -19.024  1.00 96.25           N  
ATOM    597  NH2 ARG A  75      10.599   9.123 -20.296  1.00 96.25           N  
ATOM    598  CZ  ARG A  75      11.259   8.169 -19.722  1.00 96.25           C  
ATOM    599  N   GLU A  76      10.801   5.484 -22.785  1.00 95.50           N  
ATOM    600  CA  GLU A  76       9.340   5.647 -22.836  1.00 95.50           C  
ATOM    601  C   GLU A  76       8.630   4.394 -23.362  1.00 95.50           C  
ATOM    602  CB  GLU A  76       8.981   6.813 -23.763  1.00 95.50           C  
ATOM    603  O   GLU A  76       7.629   3.950 -22.800  1.00 95.50           O  
ATOM    604  CG  GLU A  76       9.392   8.182 -23.212  1.00 95.50           C  
ATOM    605  CD  GLU A  76       9.052   9.326 -24.179  1.00 95.50           C  
ATOM    606  OE1 GLU A  76       9.169  10.489 -23.742  1.00 95.50           O  
ATOM    607  OE2 GLU A  76       8.661   9.032 -25.337  1.00 95.50           O  
ATOM    608  N   GLN A  77       9.150   3.782 -24.429  1.00 97.25           N  
ATOM    609  CA  GLN A  77       8.541   2.578 -24.994  1.00 97.25           C  
ATOM    610  C   GLN A  77       8.674   1.361 -24.062  1.00 97.25           C  
ATOM    611  CB  GLN A  77       9.156   2.261 -26.358  1.00 97.25           C  
ATOM    612  O   GLN A  77       7.750   0.553 -23.980  1.00 97.25           O  
ATOM    613  CG  GLN A  77       8.904   3.297 -27.455  1.00 97.25           C  
ATOM    614  CD  GLN A  77       9.708   3.002 -28.722  1.00 97.25           C  
ATOM    615  NE2 GLN A  77       9.207   3.398 -29.871  1.00 97.25           N  
ATOM    616  OE1 GLN A  77      10.780   2.410 -28.733  1.00 97.25           O  
ATOM    617  N   LEU A  78       9.798   1.219 -23.350  1.00 97.62           N  
ATOM    618  CA  LEU A  78       9.979   0.169 -22.341  1.00 97.62           C  
ATOM    619  C   LEU A  78       9.071   0.393 -21.127  1.00 97.62           C  
ATOM    620  CB  LEU A  78      11.446   0.109 -21.886  1.00 97.62           C  
ATOM    621  O   LEU A  78       8.535  -0.573 -20.591  1.00 97.62           O  
ATOM    622  CG  LEU A  78      12.435  -0.450 -22.922  1.00 97.62           C  
ATOM    623  CD1 LEU A  78      13.853  -0.231 -22.396  1.00 97.62           C  
ATOM    624  CD2 LEU A  78      12.241  -1.943 -23.208  1.00 97.62           C  
ATOM    625  N   GLU A  79       8.861   1.643 -20.716  1.00 95.81           N  
ATOM    626  CA  GLU A  79       7.913   1.983 -19.654  1.00 95.81           C  
ATOM    627  C   GLU A  79       6.487   1.574 -20.045  1.00 95.81           C  
ATOM    628  CB  GLU A  79       8.014   3.480 -19.332  1.00 95.81           C  
ATOM    629  O   GLU A  79       5.847   0.818 -19.309  1.00 95.81           O  
ATOM    630  CG  GLU A  79       7.073   3.860 -18.187  1.00 95.81           C  
ATOM    631  CD  GLU A  79       7.212   5.338 -17.817  1.00 95.81           C  
ATOM    632  OE1 GLU A  79       6.307   6.120 -18.166  1.00 95.81           O  
ATOM    633  OE2 GLU A  79       8.222   5.682 -17.162  1.00 95.81           O  
ATOM    634  N   LYS A  80       6.032   1.977 -21.242  1.00 94.88           N  
ATOM    635  CA  LYS A  80       4.727   1.576 -21.796  1.00 94.88           C  
ATOM    636  C   LYS A  80       4.597   0.049 -21.880  1.00 94.88           C  
ATOM    637  CB  LYS A  80       4.497   2.250 -23.169  1.00 94.88           C  
ATOM    638  O   LYS A  80       3.560  -0.499 -21.515  1.00 94.88           O  
ATOM    639  CG  LYS A  80       4.200   3.760 -23.041  1.00 94.88           C  
ATOM    640  CD  LYS A  80       3.928   4.487 -24.380  1.00 94.88           C  
ATOM    641  CE  LYS A  80       3.569   5.963 -24.082  1.00 94.88           C  
ATOM    642  NZ  LYS A  80       3.092   6.772 -25.246  1.00 94.88           N  
ATOM    643  N   TYR A  81       5.657  -0.652 -22.289  1.00 97.12           N  
ATOM    644  CA  TYR A  81       5.686  -2.117 -22.315  1.00 97.12           C  
ATOM    645  C   TYR A  81       5.497  -2.732 -20.919  1.00 97.12           C  
ATOM    646  CB  TYR A  81       6.994  -2.598 -22.959  1.00 97.12           C  
ATOM    647  O   TYR A  81       4.643  -3.598 -20.742  1.00 97.12           O  
ATOM    648  CG  TYR A  81       7.167  -4.102 -22.911  1.00 97.12           C  
ATOM    649  CD1 TYR A  81       7.935  -4.699 -21.890  1.00 97.12           C  
ATOM    650  CD2 TYR A  81       6.505  -4.905 -23.857  1.00 97.12           C  
ATOM    651  CE1 TYR A  81       8.037  -6.102 -21.814  1.00 97.12           C  
ATOM    652  CE2 TYR A  81       6.598  -6.306 -23.782  1.00 97.12           C  
ATOM    653  OH  TYR A  81       7.441  -8.256 -22.691  1.00 97.12           O  
ATOM    654  CZ  TYR A  81       7.362  -6.904 -22.760  1.00 97.12           C  
ATOM    655  N   MET A  82       6.250  -2.273 -19.914  1.00 96.06           N  
ATOM    656  CA  MET A  82       6.152  -2.781 -18.539  1.00 96.06           C  
ATOM    657  C   MET A  82       4.768  -2.531 -17.931  1.00 96.06           C  
ATOM    658  CB  MET A  82       7.228  -2.120 -17.664  1.00 96.06           C  
ATOM    659  O   MET A  82       4.219  -3.408 -17.262  1.00 96.06           O  
ATOM    660  CG  MET A  82       8.642  -2.624 -17.980  1.00 96.06           C  
ATOM    661  SD  MET A  82       8.944  -4.385 -17.661  1.00 96.06           S  
ATOM    662  CE  MET A  82       8.719  -4.425 -15.863  1.00 96.06           C  
ATOM    663  N   GLN A  83       4.188  -1.356 -18.187  1.00 93.81           N  
ATOM    664  CA  GLN A  83       2.829  -1.022 -17.764  1.00 93.81           C  
ATOM    665  C   GLN A  83       1.798  -1.947 -18.423  1.00 93.81           C  
ATOM    666  CB  GLN A  83       2.533   0.450 -18.085  1.00 93.81           C  
ATOM    667  O   GLN A  83       0.965  -2.511 -17.715  1.00 93.81           O  
ATOM    668  CG  GLN A  83       3.309   1.421 -17.176  1.00 93.81           C  
ATOM    669  CD  GLN A  83       3.174   2.881 -17.607  1.00 93.81           C  
ATOM    670  NE2 GLN A  83       3.777   3.800 -16.890  1.00 93.81           N  
ATOM    671  OE1 GLN A  83       2.524   3.224 -18.578  1.00 93.81           O  
ATOM    672  N   ALA A  84       1.897  -2.173 -19.737  1.00 94.31           N  
ATOM    673  CA  ALA A  84       0.992  -3.057 -20.469  1.00 94.31           C  
ATOM    674  C   ALA A  84       1.083  -4.517 -19.991  1.00 94.31           C  
ATOM    675  CB  ALA A  84       1.295  -2.927 -21.966  1.00 94.31           C  
ATOM    676  O   ALA A  84       0.058  -5.144 -19.742  1.00 94.31           O  
ATOM    677  N   VAL A  85       2.298  -5.044 -19.781  1.00 95.44           N  
ATOM    678  CA  VAL A  85       2.498  -6.397 -19.229  1.00 95.44           C  
ATOM    679  C   VAL A  85       1.874  -6.519 -17.841  1.00 95.44           C  
ATOM    680  CB  VAL A  85       3.995  -6.767 -19.180  1.00 95.44           C  
ATOM    681  O   VAL A  85       1.220  -7.517 -17.556  1.00 95.44           O  
ATOM    682  CG1 VAL A  85       4.276  -8.068 -18.414  1.00 95.44           C  
ATOM    683  CG2 VAL A  85       4.547  -6.969 -20.596  1.00 95.44           C  
ATOM    684  N   ARG A  86       2.038  -5.513 -16.970  1.00 90.94           N  
ATOM    685  CA  ARG A  86       1.467  -5.562 -15.617  1.00 90.94           C  
ATOM    686  C   ARG A  86      -0.060  -5.454 -15.604  1.00 90.94           C  
ATOM    687  CB  ARG A  86       2.112  -4.486 -14.726  1.00 90.94           C  
ATOM    688  O   ARG A  86      -0.681  -6.013 -14.703  1.00 90.94           O  
ATOM    689  CG  ARG A  86       1.567  -4.491 -13.281  1.00 90.94           C  
ATOM    690  CD  ARG A  86       1.821  -5.831 -12.565  1.00 90.94           C  
ATOM    691  NE  ARG A  86       1.176  -5.901 -11.242  1.00 90.94           N  
ATOM    692  NH1 ARG A  86       2.088  -7.920 -10.584  1.00 90.94           N  
ATOM    693  NH2 ARG A  86       0.732  -6.845  -9.210  1.00 90.94           N  
ATOM    694  CZ  ARG A  86       1.341  -6.879 -10.361  1.00 90.94           C  
ATOM    695  N   GLN A  87      -0.643  -4.688 -16.522  1.00 89.06           N  
ATOM    696  CA  GLN A  87      -2.091  -4.476 -16.605  1.00 89.06           C  
ATOM    697  C   GLN A  87      -2.831  -5.667 -17.219  1.00 89.06           C  
ATOM    698  CB  GLN A  87      -2.371  -3.203 -17.413  1.00 89.06           C  
ATOM    699  O   GLN A  87      -4.015  -5.845 -16.940  1.00 89.06           O  
ATOM    700  CG  GLN A  87      -2.051  -1.934 -16.611  1.00 89.06           C  
ATOM    701  CD  GLN A  87      -2.148  -0.664 -17.451  1.00 89.06           C  
ATOM    702  NE2 GLN A  87      -1.961   0.494 -16.857  1.00 89.06           N  
ATOM    703  OE1 GLN A  87      -2.390  -0.663 -18.643  1.00 89.06           O  
ATOM    704  N   ASP A  88      -2.150  -6.490 -18.017  1.00 91.56           N  
ATOM    705  CA  ASP A  88      -2.749  -7.696 -18.575  1.00 91.56           C  
ATOM    706  C   ASP A  88      -3.108  -8.709 -17.458  1.00 91.56           C  
ATOM    707  CB  ASP A  88      -1.824  -8.313 -19.622  1.00 91.56           C  
ATOM    708  O   ASP A  88      -2.237  -9.067 -16.655  1.00 91.56           O  
ATOM    709  CG  ASP A  88      -2.522  -9.504 -20.275  1.00 91.56           C  
ATOM    710  OD1 ASP A  88      -2.449 -10.610 -19.688  1.00 91.56           O  
ATOM    711  OD2 ASP A  88      -3.203  -9.297 -21.296  1.00 91.56           O  
ATOM    712  N   PRO A  89      -4.358  -9.212 -17.393  1.00 85.94           N  
ATOM    713  CA  PRO A  89      -4.801 -10.133 -16.341  1.00 85.94           C  
ATOM    714  C   PRO A  89      -4.037 -11.460 -16.284  1.00 85.94           C  
ATOM    715  CB  PRO A  89      -6.281 -10.404 -16.636  1.00 85.94           C  
ATOM    716  O   PRO A  89      -4.011 -12.107 -15.237  1.00 85.94           O  
ATOM    717  CG  PRO A  89      -6.732  -9.171 -17.410  1.00 85.94           C  
ATOM    718  CD  PRO A  89      -5.491  -8.799 -18.211  1.00 85.94           C  
ATOM    719  N   THR A  90      -3.446 -11.882 -17.402  1.00 89.31           N  
ATOM    720  CA  THR A  90      -2.707 -13.141 -17.521  1.00 89.31           C  
ATOM    721  C   THR A  90      -1.222 -12.911 -17.267  1.00 89.31           C  
ATOM    722  CB  THR A  90      -2.912 -13.768 -18.910  1.00 89.31           C  
ATOM    723  O   THR A  90      -0.613 -13.611 -16.460  1.00 89.31           O  
ATOM    724  CG2 THR A  90      -2.405 -15.206 -18.967  1.00 89.31           C  
ATOM    725  OG1 THR A  90      -4.281 -13.795 -19.249  1.00 89.31           O  
ATOM    726  N   LEU A  91      -0.630 -11.908 -17.921  1.00 93.25           N  
ATOM    727  CA  LEU A  91       0.807 -11.650 -17.828  1.00 93.25           C  
ATOM    728  C   LEU A  91       1.186 -10.989 -16.502  1.00 93.25           C  
ATOM    729  CB  LEU A  91       1.285 -10.776 -18.996  1.00 93.25           C  
ATOM    730  O   LEU A  91       2.223 -11.322 -15.925  1.00 93.25           O  
ATOM    731  CG  LEU A  91       0.904 -11.251 -20.407  1.00 93.25           C  
ATOM    732  CD1 LEU A  91       1.417 -10.236 -21.428  1.00 93.25           C  
ATOM    733  CD2 LEU A  91       1.507 -12.615 -20.732  1.00 93.25           C  
ATOM    734  N   GLY A  92       0.353 -10.081 -15.992  1.00 88.75           N  
ATOM    735  CA  GLY A  92       0.674  -9.263 -14.827  1.00 88.75           C  
ATOM    736  C   GLY A  92       0.850 -10.067 -13.542  1.00 88.75           C  
ATOM    737  O   GLY A  92       1.635  -9.662 -12.683  1.00 88.75           O  
ATOM    738  N   GLY A  93       0.155 -11.202 -13.428  1.00 86.56           N  
ATOM    739  CA  GLY A  93       0.289 -12.173 -12.339  1.00 86.56           C  
ATOM    740  C   GLY A  93       1.150 -13.393 -12.681  1.00 86.56           C  
ATOM    741  O   GLY A  93       1.219 -14.314 -11.873  1.00 86.56           O  
ATOM    742  N   SER A  94       1.776 -13.433 -13.861  1.00 92.25           N  
ATOM    743  CA  SER A  94       2.558 -14.593 -14.296  1.00 92.25           C  
ATOM    744  C   SER A  94       3.828 -14.779 -13.466  1.00 92.25           C  
ATOM    745  CB  SER A  94       2.908 -14.533 -15.788  1.00 92.25           C  
ATOM    746  O   SER A  94       4.521 -13.819 -13.110  1.00 92.25           O  
ATOM    747  OG  SER A  94       3.808 -13.482 -16.083  1.00 92.25           O  
ATOM    748  N   GLU A  95       4.184 -16.040 -13.214  1.00 93.19           N  
ATOM    749  CA  GLU A  95       5.419 -16.378 -12.505  1.00 93.19           C  
ATOM    750  C   GLU A  95       6.658 -15.945 -13.301  1.00 93.19           C  
ATOM    751  CB  GLU A  95       5.416 -17.880 -12.174  1.00 93.19           C  
ATOM    752  O   GLU A  95       7.620 -15.453 -12.720  1.00 93.19           O  
ATOM    753  CG  GLU A  95       6.696 -18.404 -11.503  1.00 93.19           C  
ATOM    754  CD  GLU A  95       7.167 -17.618 -10.267  1.00 93.19           C  
ATOM    755  OE1 GLU A  95       8.376 -17.719  -9.960  1.00 93.19           O  
ATOM    756  OE2 GLU A  95       6.403 -16.840  -9.652  1.00 93.19           O  
ATOM    757  N   THR A  96       6.621 -16.013 -14.634  1.00 94.94           N  
ATOM    758  CA  THR A  96       7.708 -15.523 -15.497  1.00 94.94           C  
ATOM    759  C   THR A  96       7.995 -14.036 -15.269  1.00 94.94           C  
ATOM    760  CB  THR A  96       7.372 -15.830 -16.966  1.00 94.94           C  
ATOM    761  O   THR A  96       9.154 -13.644 -15.106  1.00 94.94           O  
ATOM    762  CG2 THR A  96       8.387 -15.268 -17.962  1.00 94.94           C  
ATOM    763  OG1 THR A  96       7.398 -17.231 -17.086  1.00 94.94           O  
ATOM    764  N   PHE A  97       6.957 -13.197 -15.190  1.00 95.75           N  
ATOM    765  CA  PHE A  97       7.124 -11.768 -14.931  1.00 95.75           C  
ATOM    766  C   PHE A  97       7.570 -11.479 -13.492  1.00 95.75           C  
ATOM    767  CB  PHE A  97       5.817 -11.042 -15.272  1.00 95.75           C  
ATOM    768  O   PHE A  97       8.534 -10.740 -13.276  1.00 95.75           O  
ATOM    769  CG  PHE A  97       5.901  -9.536 -15.154  1.00 95.75           C  
ATOM    770  CD1 PHE A  97       5.013  -8.834 -14.321  1.00 95.75           C  
ATOM    771  CD2 PHE A  97       6.863  -8.833 -15.898  1.00 95.75           C  
ATOM    772  CE1 PHE A  97       5.086  -7.432 -14.248  1.00 95.75           C  
ATOM    773  CE2 PHE A  97       6.931  -7.433 -15.832  1.00 95.75           C  
ATOM    774  CZ  PHE A  97       6.037  -6.729 -15.006  1.00 95.75           C  
ATOM    775  N   ASN A  98       6.924 -12.099 -12.502  1.00 94.56           N  
ATOM    776  CA  ASN A  98       7.251 -11.885 -11.092  1.00 94.56           C  
ATOM    777  C   ASN A  98       8.659 -12.408 -10.737  1.00 94.56           C  
ATOM    778  CB  ASN A  98       6.150 -12.525 -10.231  1.00 94.56           C  
ATOM    779  O   ASN A  98       9.411 -11.729 -10.038  1.00 94.56           O  
ATOM    780  CG  ASN A  98       4.815 -11.792 -10.291  1.00 94.56           C  
ATOM    781  ND2 ASN A  98       3.734 -12.496 -10.054  1.00 94.56           N  
ATOM    782  OD1 ASN A  98       4.724 -10.586 -10.491  1.00 94.56           O  
ATOM    783  N   SER A  99       9.069 -13.555 -11.287  1.00 94.88           N  
ATOM    784  CA  SER A  99      10.418 -14.120 -11.128  1.00 94.88           C  
ATOM    785  C   SER A  99      11.495 -13.210 -11.713  1.00 94.88           C  
ATOM    786  CB  SER A  99      10.483 -15.495 -11.803  1.00 94.88           C  
ATOM    787  O   SER A  99      12.542 -13.014 -11.092  1.00 94.88           O  
ATOM    788  OG  SER A  99      11.678 -16.197 -11.490  1.00 94.88           O  
ATOM    789  N   PHE A 100      11.238 -12.602 -12.879  1.00 97.00           N  
ATOM    790  CA  PHE A 100      12.135 -11.597 -13.449  1.00 97.00           C  
ATOM    791  C   PHE A 100      12.319 -10.407 -12.502  1.00 97.00           C  
ATOM    792  CB  PHE A 100      11.605 -11.142 -14.814  1.00 97.00           C  
ATOM    793  O   PHE A 100      13.454 -10.011 -12.237  1.00 97.00           O  
ATOM    794  CG  PHE A 100      12.352  -9.952 -15.386  1.00 97.00           C  
ATOM    795  CD1 PHE A 100      11.904  -8.640 -15.133  1.00 97.00           C  
ATOM    796  CD2 PHE A 100      13.517 -10.157 -16.144  1.00 97.00           C  
ATOM    797  CE1 PHE A 100      12.615  -7.540 -15.644  1.00 97.00           C  
ATOM    798  CE2 PHE A 100      14.223  -9.059 -16.660  1.00 97.00           C  
ATOM    799  CZ  PHE A 100      13.775  -7.750 -16.410  1.00 97.00           C  
ATOM    800  N   LEU A 101      11.226  -9.866 -11.953  1.00 96.69           N  
ATOM    801  CA  LEU A 101      11.276  -8.723 -11.039  1.00 96.69           C  
ATOM    802  C   LEU A 101      12.028  -9.038  -9.741  1.00 96.69           C  
ATOM    803  CB  LEU A 101       9.849  -8.245 -10.731  1.00 96.69           C  
ATOM    804  O   LEU A 101      12.796  -8.191  -9.286  1.00 96.69           O  
ATOM    805  CG  LEU A 101       9.121  -7.578 -11.908  1.00 96.69           C  
ATOM    806  CD1 LEU A 101       7.686  -7.268 -11.488  1.00 96.69           C  
ATOM    807  CD2 LEU A 101       9.790  -6.269 -12.339  1.00 96.69           C  
ATOM    808  N   ARG A 102      11.854 -10.238  -9.170  1.00 95.31           N  
ATOM    809  CA  ARG A 102      12.592 -10.685  -7.973  1.00 95.31           C  
ATOM    810  C   ARG A 102      14.091 -10.786  -8.243  1.00 95.31           C  
ATOM    811  CB  ARG A 102      12.037 -12.030  -7.464  1.00 95.31           C  
ATOM    812  O   ARG A 102      14.891 -10.197  -7.521  1.00 95.31           O  
ATOM    813  CG  ARG A 102      10.670 -11.853  -6.785  1.00 95.31           C  
ATOM    814  CD  ARG A 102      10.093 -13.091  -6.088  1.00 95.31           C  
ATOM    815  NE  ARG A 102      10.106 -14.293  -6.935  1.00 95.31           N  
ATOM    816  NH1 ARG A 102       7.906 -14.358  -7.692  1.00 95.31           N  
ATOM    817  NH2 ARG A 102       9.379 -15.864  -8.355  1.00 95.31           N  
ATOM    818  CZ  ARG A 102       9.122 -14.809  -7.652  1.00 95.31           C  
ATOM    819  N   LYS A 103      14.475 -11.465  -9.330  1.00 94.44           N  
ATOM    820  CA  LYS A 103      15.886 -11.610  -9.732  1.00 94.44           C  
ATOM    821  C   LYS A 103      16.533 -10.255  -9.995  1.00 94.44           C  
ATOM    822  CB  LYS A 103      15.989 -12.503 -10.973  1.00 94.44           C  
ATOM    823  O   LYS A 103      17.595  -9.968  -9.456  1.00 94.44           O  
ATOM    824  CG  LYS A 103      15.702 -13.968 -10.625  1.00 94.44           C  
ATOM    825  CD  LYS A 103      15.583 -14.805 -11.899  1.00 94.44           C  
ATOM    826  CE  LYS A 103      15.267 -16.248 -11.506  1.00 94.44           C  
ATOM    827  NZ  LYS A 103      14.853 -17.050 -12.679  1.00 94.44           N  
ATOM    828  N   ALA A 104      15.858  -9.388 -10.750  1.00 95.94           N  
ATOM    829  CA  ALA A 104      16.354  -8.050 -11.044  1.00 95.94           C  
ATOM    830  C   ALA A 104      16.504  -7.194  -9.773  1.00 95.94           C  
ATOM    831  CB  ALA A 104      15.410  -7.401 -12.061  1.00 95.94           C  
ATOM    832  O   ALA A 104      17.472  -6.439  -9.659  1.00 95.94           O  
ATOM    833  N   GLN A 105      15.584  -7.312  -8.805  1.00 95.94           N  
ATOM    834  CA  GLN A 105      15.694  -6.639  -7.505  1.00 95.94           C  
ATOM    835  C   GLN A 105      16.953  -7.094  -6.757  1.00 95.94           C  
ATOM    836  CB  GLN A 105      14.438  -6.916  -6.659  1.00 95.94           C  
ATOM    837  O   GLN A 105      17.740  -6.260  -6.308  1.00 95.94           O  
ATOM    838  CG  GLN A 105      14.373  -6.013  -5.419  1.00 95.94           C  
ATOM    839  CD  GLN A 105      13.202  -6.306  -4.482  1.00 95.94           C  
ATOM    840  NE2 GLN A 105      12.905  -5.385  -3.592  1.00 95.94           N  
ATOM    841  OE1 GLN A 105      12.561  -7.345  -4.504  1.00 95.94           O  
ATOM    842  N   GLN A 106      17.164  -8.409  -6.669  1.00 92.94           N  
ATOM    843  CA  GLN A 106      18.308  -9.003  -5.982  1.00 92.94           C  
ATOM    844  C   GLN A 106      19.643  -8.617  -6.639  1.00 92.94           C  
ATOM    845  CB  GLN A 106      18.107 -10.525  -5.944  1.00 92.94           C  
ATOM    846  O   GLN A 106      20.555  -8.157  -5.953  1.00 92.94           O  
ATOM    847  CG  GLN A 106      19.086 -11.186  -4.971  1.00 92.94           C  
ATOM    848  CD  GLN A 106      18.840 -12.678  -4.775  1.00 92.94           C  
ATOM    849  NE2 GLN A 106      19.425 -13.254  -3.751  1.00 92.94           N  
ATOM    850  OE1 GLN A 106      18.152 -13.340  -5.537  1.00 92.94           O  
ATOM    851  N   GLU A 107      19.734  -8.718  -7.970  1.00 92.69           N  
ATOM    852  CA  GLU A 107      20.910  -8.320  -8.759  1.00 92.69           C  
ATOM    853  C   GLU A 107      21.250  -6.837  -8.571  1.00 92.69           C  
ATOM    854  CB  GLU A 107      20.650  -8.574 -10.257  1.00 92.69           C  
ATOM    855  O   GLU A 107      22.415  -6.475  -8.411  1.00 92.69           O  
ATOM    856  CG  GLU A 107      20.710 -10.055 -10.664  1.00 92.69           C  
ATOM    857  CD  GLU A 107      20.320 -10.297 -12.139  1.00 92.69           C  
ATOM    858  OE1 GLU A 107      20.163 -11.482 -12.514  1.00 92.69           O  
ATOM    859  OE2 GLU A 107      20.179  -9.319 -12.917  1.00 92.69           O  
ATOM    860  N   THR A 108      20.230  -5.972  -8.538  1.00 93.44           N  
ATOM    861  CA  THR A 108      20.411  -4.522  -8.366  1.00 93.44           C  
ATOM    862  C   THR A 108      21.054  -4.179  -7.027  1.00 93.44           C  
ATOM    863  CB  THR A 108      19.068  -3.787  -8.472  1.00 93.44           C  
ATOM    864  O   THR A 108      21.850  -3.242  -6.958  1.00 93.44           O  
ATOM    865  CG2 THR A 108      19.190  -2.270  -8.309  1.00 93.44           C  
ATOM    866  OG1 THR A 108      18.522  -3.995  -9.749  1.00 93.44           O  
ATOM    867  N   GLN A 109      20.701  -4.916  -5.972  1.00 91.62           N  
ATOM    868  CA  GLN A 109      21.229  -4.706  -4.623  1.00 91.62           C  
ATOM    869  C   GLN A 109      22.485  -5.538  -4.337  1.00 91.62           C  
ATOM    870  CB  GLN A 109      20.124  -4.970  -3.586  1.00 91.62           C  
ATOM    871  O   GLN A 109      23.110  -5.339  -3.301  1.00 91.62           O  
ATOM    872  CG  GLN A 109      18.875  -4.099  -3.803  1.00 91.62           C  
ATOM    873  CD  GLN A 109      19.135  -2.601  -3.790  1.00 91.62           C  
ATOM    874  NE2 GLN A 109      18.359  -1.832  -4.522  1.00 91.62           N  
ATOM    875  OE1 GLN A 109      19.984  -2.075  -3.092  1.00 91.62           O  
ATOM    876  N   GLN A 110      22.866  -6.441  -5.249  1.00 92.25           N  
ATOM    877  CA  GLN A 110      24.028  -7.327  -5.122  1.00 92.25           C  
ATOM    878  C   GLN A 110      23.998  -8.191  -3.849  1.00 92.25           C  
ATOM    879  CB  GLN A 110      25.337  -6.533  -5.285  1.00 92.25           C  
ATOM    880  O   GLN A 110      25.037  -8.494  -3.266  1.00 92.25           O  
ATOM    881  CG  GLN A 110      25.392  -5.752  -6.604  1.00 92.25           C  
ATOM    882  CD  GLN A 110      26.690  -4.974  -6.780  1.00 92.25           C  
ATOM    883  NE2 GLN A 110      26.949  -4.479  -7.970  1.00 92.25           N  
ATOM    884  OE1 GLN A 110      27.502  -4.785  -5.892  1.00 92.25           O  
ATOM    885  N   ILE A 111      22.800  -8.594  -3.418  1.00 91.44           N  
ATOM    886  CA  ILE A 111      22.609  -9.421  -2.221  1.00 91.44           C  
ATOM    887  C   ILE A 111      22.590 -10.898  -2.644  1.00 91.44           C  
ATOM    888  CB  ILE A 111      21.340  -8.989  -1.449  1.00 91.44           C  
ATOM    889  O   ILE A 111      21.684 -11.291  -3.385  1.00 91.44           O  
ATOM    890  CG1 ILE A 111      21.514  -7.534  -0.950  1.00 91.44           C  
ATOM    891  CG2 ILE A 111      21.065  -9.940  -0.270  1.00 91.44           C  
ATOM    892  CD1 ILE A 111      20.327  -6.962  -0.169  1.00 91.44           C  
ATOM    893  N   PRO A 112      23.550 -11.738  -2.211  1.00 93.06           N  
ATOM    894  CA  PRO A 112      23.540 -13.161  -2.535  1.00 93.06           C  
ATOM    895  C   PRO A 112      22.367 -13.871  -1.855  1.00 93.06           C  
ATOM    896  CB  PRO A 112      24.887 -13.698  -2.045  1.00 93.06           C  
ATOM    897  O   PRO A 112      21.831 -13.388  -0.858  1.00 93.06           O  
ATOM    898  CG  PRO A 112      25.198 -12.797  -0.850  1.00 93.06           C  
ATOM    899  CD  PRO A 112      24.637 -11.442  -1.284  1.00 93.06           C  
ATOM    900  N   THR A 113      21.971 -15.027  -2.387  1.00 95.81           N  
ATOM    901  CA  THR A 113      21.006 -15.906  -1.717  1.00 95.81           C  
ATOM    902  C   THR A 113      21.675 -16.595  -0.535  1.00 95.81           C  
ATOM    903  CB  THR A 113      20.397 -16.932  -2.673  1.00 95.81           C  
ATOM    904  O   THR A 113      22.573 -17.414  -0.726  1.00 95.81           O  
ATOM    905  CG2 THR A 113      19.428 -17.878  -1.964  1.00 95.81           C  
ATOM    906  OG1 THR A 113      19.659 -16.244  -3.658  1.00 95.81           O  
ATOM    907  N   GLU A 114      21.226 -16.282   0.675  1.00 96.81           N  
ATOM    908  CA  GLU A 114      21.723 -16.880   1.914  1.00 96.81           C  
ATOM    909  C   GLU A 114      20.623 -16.938   2.978  1.00 96.81           C  
ATOM    910  CB  GLU A 114      22.975 -16.137   2.414  1.00 96.81           C  
ATOM    911  O   GLU A 114      19.617 -16.233   2.883  1.00 96.81           O  
ATOM    912  CG  GLU A 114      22.743 -14.658   2.767  1.00 96.81           C  
ATOM    913  CD  GLU A 114      24.021 -13.928   3.212  1.00 96.81           C  
ATOM    914  OE1 GLU A 114      23.895 -12.745   3.604  1.00 96.81           O  
ATOM    915  OE2 GLU A 114      25.120 -14.527   3.137  1.00 96.81           O  
ATOM    916  N   GLU A 115      20.802 -17.804   3.975  1.00 98.38           N  
ATOM    917  CA  GLU A 115      19.878 -17.923   5.101  1.00 98.38           C  
ATOM    918  C   GLU A 115      20.121 -16.801   6.117  1.00 98.38           C  
ATOM    919  CB  GLU A 115      19.989 -19.317   5.738  1.00 98.38           C  
ATOM    920  O   GLU A 115      21.246 -16.570   6.562  1.00 98.38           O  
ATOM    921  CG  GLU A 115      18.897 -19.534   6.791  1.00 98.38           C  
ATOM    922  CD  GLU A 115      18.954 -20.939   7.405  1.00 98.38           C  
ATOM    923  OE1 GLU A 115      19.398 -21.049   8.573  1.00 98.38           O  
ATOM    924  OE2 GLU A 115      18.516 -21.893   6.723  1.00 98.38           O  
ATOM    925  N   VAL A 116      19.051 -16.111   6.500  1.00 98.25           N  
ATOM    926  CA  VAL A 116      19.076 -14.961   7.404  1.00 98.25           C  
ATOM    927  C   VAL A 116      17.919 -15.024   8.391  1.00 98.25           C  
ATOM    928  CB  VAL A 116      19.052 -13.627   6.630  1.00 98.25           C  
ATOM    929  O   VAL A 116      16.867 -15.604   8.124  1.00 98.25           O  
ATOM    930  CG1 VAL A 116      20.311 -13.451   5.780  1.00 98.25           C  
ATOM    931  CG2 VAL A 116      17.817 -13.487   5.732  1.00 98.25           C  
ATOM    932  N   VAL A 117      18.089 -14.372   9.541  1.00 98.44           N  
ATOM    933  CA  VAL A 117      16.989 -14.139  10.482  1.00 98.44           C  
ATOM    934  C   VAL A 117      16.383 -12.773  10.193  1.00 98.44           C  
ATOM    935  CB  VAL A 117      17.441 -14.273  11.945  1.00 98.44           C  
ATOM    936  O   VAL A 117      17.019 -11.747  10.437  1.00 98.44           O  
ATOM    937  CG1 VAL A 117      16.270 -14.027  12.909  1.00 98.44           C  
ATOM    938  CG2 VAL A 117      17.985 -15.681  12.222  1.00 98.44           C  
ATOM    939  N   LEU A 118      15.144 -12.757   9.708  1.00 98.44           N  
ATOM    940  CA  LEU A 118      14.370 -11.536   9.522  1.00 98.44           C  
ATOM    941  C   LEU A 118      13.489 -11.273  10.749  1.00 98.44           C  
ATOM    942  CB  LEU A 118      13.578 -11.620   8.208  1.00 98.44           C  
ATOM    943  O   LEU A 118      12.818 -12.168  11.267  1.00 98.44           O  
ATOM    944  CG  LEU A 118      12.775 -10.346   7.883  1.00 98.44           C  
ATOM    945  CD1 LEU A 118      13.684  -9.143   7.609  1.00 98.44           C  
ATOM    946  CD2 LEU A 118      11.897 -10.570   6.655  1.00 98.44           C  
ATOM    947  N   GLU A 119      13.484 -10.024  11.209  1.00 98.25           N  
ATOM    948  CA  GLU A 119      12.588  -9.550  12.262  1.00 98.25           C  
ATOM    949  C   GLU A 119      11.361  -8.869  11.642  1.00 98.25           C  
ATOM    950  CB  GLU A 119      13.360  -8.628  13.221  1.00 98.25           C  
ATOM    951  O   GLU A 119      11.485  -7.867  10.936  1.00 98.25           O  
ATOM    952  CG  GLU A 119      12.527  -8.244  14.448  1.00 98.25           C  
ATOM    953  CD  GLU A 119      13.346  -7.415  15.448  1.00 98.25           C  
ATOM    954  OE1 GLU A 119      13.239  -6.168  15.444  1.00 98.25           O  
ATOM    955  OE2 GLU A 119      14.032  -8.008  16.318  1.00 98.25           O  
ATOM    956  N   VAL A 120      10.178  -9.409  11.932  1.00 98.62           N  
ATOM    957  CA  VAL A 120       8.877  -8.853  11.547  1.00 98.62           C  
ATOM    958  C   VAL A 120       8.152  -8.388  12.802  1.00 98.62           C  
ATOM    959  CB  VAL A 120       8.048  -9.875  10.746  1.00 98.62           C  
ATOM    960  O   VAL A 120       8.026  -9.132  13.773  1.00 98.62           O  
ATOM    961  CG1 VAL A 120       6.655  -9.328  10.399  1.00 98.62           C  
ATOM    962  CG2 VAL A 120       8.778 -10.230   9.442  1.00 98.62           C  
ATOM    963  N   LEU A 121       7.683  -7.145  12.805  1.00 98.06           N  
ATOM    964  CA  LEU A 121       6.943  -6.574  13.924  1.00 98.06           C  
ATOM    965  C   LEU A 121       5.455  -6.926  13.835  1.00 98.06           C  
ATOM    966  CB  LEU A 121       7.183  -5.055  14.000  1.00 98.06           C  
ATOM    967  O   LEU A 121       4.877  -7.011  12.753  1.00 98.06           O  
ATOM    968  CG  LEU A 121       8.657  -4.638  14.167  1.00 98.06           C  
ATOM    969  CD1 LEU A 121       8.747  -3.121  14.325  1.00 98.06           C  
ATOM    970  CD2 LEU A 121       9.319  -5.276  15.388  1.00 98.06           C  
ATOM    971  N   LEU A 122       4.811  -7.081  14.984  1.00 97.00           N  
ATOM    972  CA  LEU A 122       3.361  -6.983  15.112  1.00 97.00           C  
ATOM    973  C   LEU A 122       2.969  -5.523  15.375  1.00 97.00           C  
ATOM    974  CB  LEU A 122       2.872  -7.928  16.223  1.00 97.00           C  
ATOM    975  O   LEU A 122       3.799  -4.696  15.747  1.00 97.00           O  
ATOM    976  CG  LEU A 122       3.257  -9.409  16.053  1.00 97.00           C  
ATOM    977  CD1 LEU A 122       2.572 -10.248  17.133  1.00 97.00           C  
ATOM    978  CD2 LEU A 122       2.847  -9.966  14.689  1.00 97.00           C  
ATOM    979  N   SER A 123       1.681  -5.201  15.235  1.00 92.75           N  
ATOM    980  CA  SER A 123       1.172  -3.828  15.422  1.00 92.75           C  
ATOM    981  C   SER A 123       1.389  -3.248  16.829  1.00 92.75           C  
ATOM    982  CB  SER A 123      -0.304  -3.773  15.043  1.00 92.75           C  
ATOM    983  O   SER A 123       1.359  -2.034  16.990  1.00 92.75           O  
ATOM    984  OG  SER A 123      -0.463  -3.981  13.647  1.00 92.75           O  
ATOM    985  N   ASN A 124       1.645  -4.085  17.836  1.00 88.44           N  
ATOM    986  CA  ASN A 124       1.995  -3.679  19.202  1.00 88.44           C  
ATOM    987  C   ASN A 124       3.520  -3.620  19.458  1.00 88.44           C  
ATOM    988  CB  ASN A 124       1.284  -4.629  20.185  1.00 88.44           C  
ATOM    989  O   ASN A 124       3.943  -3.571  20.609  1.00 88.44           O  
ATOM    990  CG  ASN A 124       1.816  -6.054  20.131  1.00 88.44           C  
ATOM    991  ND2 ASN A 124       1.388  -6.909  21.028  1.00 88.44           N  
ATOM    992  OD1 ASN A 124       2.594  -6.436  19.270  1.00 88.44           O  
ATOM    993  N   GLY A 125       4.349  -3.718  18.413  1.00 91.94           N  
ATOM    994  CA  GLY A 125       5.813  -3.697  18.511  1.00 91.94           C  
ATOM    995  C   GLY A 125       6.464  -5.032  18.894  1.00 91.94           C  
ATOM    996  O   GLY A 125       7.693  -5.122  18.927  1.00 91.94           O  
ATOM    997  N   GLN A 126       5.688  -6.093  19.151  1.00 95.38           N  
ATOM    998  CA  GLN A 126       6.250  -7.423  19.398  1.00 95.38           C  
ATOM    999  C   GLN A 126       7.031  -7.914  18.172  1.00 95.38           C  
ATOM   1000  CB  GLN A 126       5.145  -8.413  19.793  1.00 95.38           C  
ATOM   1001  O   GLN A 126       6.554  -7.839  17.044  1.00 95.38           O  
ATOM   1002  CG  GLN A 126       5.683  -9.835  20.040  1.00 95.38           C  
ATOM   1003  CD  GLN A 126       4.593 -10.824  20.437  1.00 95.38           C  
ATOM   1004  NE2 GLN A 126       4.799 -12.101  20.194  1.00 95.38           N  
ATOM   1005  OE1 GLN A 126       3.551 -10.481  20.970  1.00 95.38           O  
ATOM   1006  N   LYS A 127       8.222  -8.467  18.412  1.00 97.44           N  
ATOM   1007  CA  LYS A 127       9.135  -8.963  17.377  1.00 97.44           C  
ATOM   1008  C   LYS A 127       8.919 -10.454  17.128  1.00 97.44           C  
ATOM   1009  CB  LYS A 127      10.578  -8.670  17.815  1.00 97.44           C  
ATOM   1010  O   LYS A 127       9.048 -11.262  18.047  1.00 97.44           O  
ATOM   1011  CG  LYS A 127      10.880  -7.163  17.848  1.00 97.44           C  
ATOM   1012  CD  LYS A 127      12.087  -6.853  18.738  1.00 97.44           C  
ATOM   1013  CE  LYS A 127      12.463  -5.369  18.647  1.00 97.44           C  
ATOM   1014  NZ  LYS A 127      13.725  -5.179  17.905  1.00 97.44           N  
ATOM   1015  N   VAL A 128       8.654 -10.818  15.880  1.00 98.44           N  
ATOM   1016  CA  VAL A 128       8.611 -12.194  15.380  1.00 98.44           C  
ATOM   1017  C   VAL A 128       9.869 -12.425  14.554  1.00 98.44           C  
ATOM   1018  CB  VAL A 128       7.343 -12.460  14.544  1.00 98.44           C  
ATOM   1019  O   VAL A 128      10.097 -11.748  13.556  1.00 98.44           O  
ATOM   1020  CG1 VAL A 128       7.239 -13.949  14.194  1.00 98.44           C  
ATOM   1021  CG2 VAL A 128       6.074 -12.066  15.309  1.00 98.44           C  
ATOM   1022  N   LYS A 129      10.717 -13.357  14.990  1.00 98.62           N  
ATOM   1023  CA  LYS A 129      11.953 -13.711  14.282  1.00 98.62           C  
ATOM   1024  C   LYS A 129      11.729 -14.979  13.471  1.00 98.62           C  
ATOM   1025  CB  LYS A 129      13.124 -13.856  15.260  1.00 98.62           C  
ATOM   1026  O   LYS A 129      11.387 -16.013  14.053  1.00 98.62           O  
ATOM   1027  CG  LYS A 129      13.461 -12.521  15.937  1.00 98.62           C  
ATOM   1028  CD  LYS A 129      14.701 -12.667  16.822  1.00 98.62           C  
ATOM   1029  CE  LYS A 129      14.995 -11.327  17.501  1.00 98.62           C  
ATOM   1030  NZ  LYS A 129      16.250 -11.387  18.287  1.00 98.62           N  
ATOM   1031  N   VAL A 130      11.938 -14.884  12.164  1.00 98.56           N  
ATOM   1032  CA  VAL A 130      11.800 -15.987  11.208  1.00 98.56           C  
ATOM   1033  C   VAL A 130      13.107 -16.196  10.459  1.00 98.56           C  
ATOM   1034  CB  VAL A 130      10.630 -15.769  10.230  1.00 98.56           C  
ATOM   1035  O   VAL A 130      13.793 -15.233  10.122  1.00 98.56           O  
ATOM   1036  CG1 VAL A 130       9.303 -15.839  10.986  1.00 98.56           C  
ATOM   1037  CG2 VAL A 130      10.679 -14.434   9.474  1.00 98.56           C  
ATOM   1038  N   THR A 131      13.458 -17.456  10.227  1.00 98.50           N  
ATOM   1039  CA  THR A 131      14.590 -17.829   9.377  1.00 98.50           C  
ATOM   1040  C   THR A 131      14.085 -17.958   7.946  1.00 98.50           C  
ATOM   1041  CB  THR A 131      15.223 -19.139   9.854  1.00 98.50           C  
ATOM   1042  O   THR A 131      13.149 -18.719   7.708  1.00 98.50           O  
ATOM   1043  CG2 THR A 131      16.447 -19.511   9.036  1.00 98.50           C  
ATOM   1044  OG1 THR A 131      15.677 -19.013  11.185  1.00 98.50           O  
ATOM   1045  N   ILE A 132      14.673 -17.199   7.025  1.00 98.44           N  
ATOM   1046  CA  ILE A 132      14.281 -17.117   5.610  1.00 98.44           C  
ATOM   1047  C   ILE A 132      15.532 -17.100   4.726  1.00 98.44           C  
ATOM   1048  CB  ILE A 132      13.404 -15.867   5.343  1.00 98.44           C  
ATOM   1049  O   ILE A 132      16.637 -16.880   5.222  1.00 98.44           O  
ATOM   1050  CG1 ILE A 132      14.159 -14.546   5.613  1.00 98.44           C  
ATOM   1051  CG2 ILE A 132      12.094 -15.943   6.153  1.00 98.44           C  
ATOM   1052  CD1 ILE A 132      13.466 -13.329   4.997  1.00 98.44           C  
ATOM   1053  N   LEU A 133      15.372 -17.259   3.417  1.00 98.44           N  
ATOM   1054  CA  LEU A 133      16.401 -16.881   2.451  1.00 98.44           C  
ATOM   1055  C   LEU A 133      16.267 -15.396   2.090  1.00 98.44           C  
ATOM   1056  CB  LEU A 133      16.337 -17.776   1.202  1.00 98.44           C  
ATOM   1057  O   LEU A 133      15.166 -14.860   1.985  1.00 98.44           O  
ATOM   1058  CG  LEU A 133      16.477 -19.284   1.485  1.00 98.44           C  
ATOM   1059  CD1 LEU A 133      16.233 -20.077   0.201  1.00 98.44           C  
ATOM   1060  CD2 LEU A 133      17.875 -19.633   2.004  1.00 98.44           C  
ATOM   1061  N   THR A 134      17.380 -14.719   1.811  1.00 97.38           N  
ATOM   1062  CA  THR A 134      17.371 -13.335   1.289  1.00 97.38           C  
ATOM   1063  C   THR A 134      16.595 -13.190  -0.033  1.00 97.38           C  
ATOM   1064  CB  THR A 134      18.801 -12.831   1.059  1.00 97.38           C  
ATOM   1065  O   THR A 134      16.150 -12.090  -0.366  1.00 97.38           O  
ATOM   1066  CG2 THR A 134      19.609 -12.716   2.345  1.00 97.38           C  
ATOM   1067  OG1 THR A 134      19.462 -13.753   0.236  1.00 97.38           O  
ATOM   1068  N   SER A 135      16.422 -14.297  -0.766  1.00 96.50           N  
ATOM   1069  CA  SER A 135      15.661 -14.428  -2.015  1.00 96.50           C  
ATOM   1070  C   SER A 135      14.217 -14.910  -1.845  1.00 96.50           C  
ATOM   1071  CB  SER A 135      16.389 -15.381  -2.967  1.00 96.50           C  
ATOM   1072  O   SER A 135      13.547 -15.119  -2.858  1.00 96.50           O  
ATOM   1073  OG  SER A 135      16.459 -16.697  -2.435  1.00 96.50           O  
ATOM   1074  N   ASP A 136      13.746 -15.131  -0.616  1.00 97.75           N  
ATOM   1075  CA  ASP A 136      12.353 -15.512  -0.369  1.00 97.75           C  
ATOM   1076  C   ASP A 136      11.421 -14.346  -0.725  1.00 97.75           C  
ATOM   1077  CB  ASP A 136      12.152 -15.968   1.087  1.00 97.75           C  
ATOM   1078  O   ASP A 136      11.710 -13.177  -0.435  1.00 97.75           O  
ATOM   1079  CG  ASP A 136      12.648 -17.393   1.382  1.00 97.75           C  
ATOM   1080  OD1 ASP A 136      12.976 -18.153   0.441  1.00 97.75           O  
ATOM   1081  OD2 ASP A 136      12.750 -17.731   2.584  1.00 97.75           O  
ATOM   1082  N   GLN A 137      10.303 -14.657  -1.382  1.00 96.69           N  
ATOM   1083  CA  GLN A 137       9.329 -13.650  -1.794  1.00 96.69           C  
ATOM   1084  C   GLN A 137       8.381 -13.283  -0.645  1.00 96.69           C  
ATOM   1085  CB  GLN A 137       8.610 -14.107  -3.072  1.00 96.69           C  
ATOM   1086  O   GLN A 137       8.354 -13.929   0.401  1.00 96.69           O  
ATOM   1087  CG  GLN A 137       7.422 -15.042  -2.816  1.00 96.69           C  
ATOM   1088  CD  GLN A 137       7.027 -15.858  -4.036  1.00 96.69           C  
ATOM   1089  NE2 GLN A 137       6.480 -17.034  -3.830  1.00 96.69           N  
ATOM   1090  OE1 GLN A 137       7.181 -15.433  -5.178  1.00 96.69           O  
ATOM   1091  N   THR A 138       7.565 -12.245  -0.838  1.00 97.38           N  
ATOM   1092  CA  THR A 138       6.627 -11.767   0.193  1.00 97.38           C  
ATOM   1093  C   THR A 138       5.730 -12.863   0.773  1.00 97.38           C  
ATOM   1094  CB  THR A 138       5.772 -10.615  -0.347  1.00 97.38           C  
ATOM   1095  O   THR A 138       5.535 -12.872   1.987  1.00 97.38           O  
ATOM   1096  CG2 THR A 138       4.794 -10.038   0.676  1.00 97.38           C  
ATOM   1097  OG1 THR A 138       6.614  -9.544  -0.704  1.00 97.38           O  
ATOM   1098  N   GLU A 139       5.212 -13.775  -0.055  1.00 95.69           N  
ATOM   1099  CA  GLU A 139       4.355 -14.871   0.422  1.00 95.69           C  
ATOM   1100  C   GLU A 139       5.140 -15.882   1.265  1.00 95.69           C  
ATOM   1101  CB  GLU A 139       3.645 -15.553  -0.759  1.00 95.69           C  
ATOM   1102  O   GLU A 139       4.710 -16.200   2.366  1.00 95.69           O  
ATOM   1103  CG  GLU A 139       2.453 -16.424  -0.311  1.00 95.69           C  
ATOM   1104  CD  GLU A 139       1.301 -15.620   0.334  1.00 95.69           C  
ATOM   1105  OE1 GLU A 139       0.445 -16.217   1.022  1.00 95.69           O  
ATOM   1106  OE2 GLU A 139       1.228 -14.385   0.107  1.00 95.69           O  
ATOM   1107  N   ASP A 140       6.339 -16.285   0.830  1.00 97.25           N  
ATOM   1108  CA  ASP A 140       7.194 -17.225   1.571  1.00 97.25           C  
ATOM   1109  C   ASP A 140       7.515 -16.684   2.982  1.00 97.25           C  
ATOM   1110  CB  ASP A 140       8.518 -17.454   0.811  1.00 97.25           C  
ATOM   1111  O   ASP A 140       7.462 -17.402   3.984  1.00 97.25           O  
ATOM   1112  CG  ASP A 140       8.418 -17.817  -0.680  1.00 97.25           C  
ATOM   1113  OD1 ASP A 140       7.421 -18.427  -1.121  1.00 97.25           O  
ATOM   1114  OD2 ASP A 140       9.322 -17.383  -1.434  1.00 97.25           O  
ATOM   1115  N   VAL A 141       7.796 -15.378   3.087  1.00 98.62           N  
ATOM   1116  CA  VAL A 141       8.036 -14.713   4.378  1.00 98.62           C  
ATOM   1117  C   VAL A 141       6.749 -14.610   5.202  1.00 98.62           C  
ATOM   1118  CB  VAL A 141       8.672 -13.325   4.180  1.00 98.62           C  
ATOM   1119  O   VAL A 141       6.791 -14.778   6.422  1.00 98.62           O  
ATOM   1120  CG1 VAL A 141       8.954 -12.615   5.514  1.00 98.62           C  
ATOM   1121  CG2 VAL A 141      10.013 -13.426   3.438  1.00 98.62           C  
ATOM   1122  N   LEU A 142       5.604 -14.332   4.572  1.00 98.50           N  
ATOM   1123  CA  LEU A 142       4.310 -14.272   5.253  1.00 98.50           C  
ATOM   1124  C   LEU A 142       3.924 -15.641   5.833  1.00 98.50           C  
ATOM   1125  CB  LEU A 142       3.248 -13.728   4.276  1.00 98.50           C  
ATOM   1126  O   LEU A 142       3.520 -15.704   6.994  1.00 98.50           O  
ATOM   1127  CG  LEU A 142       1.830 -13.635   4.865  1.00 98.50           C  
ATOM   1128  CD1 LEU A 142       1.750 -12.681   6.062  1.00 98.50           C  
ATOM   1129  CD2 LEU A 142       0.849 -13.134   3.805  1.00 98.50           C  
ATOM   1130  N   GLU A 143       4.115 -16.721   5.076  1.00 97.31           N  
ATOM   1131  CA  GLU A 143       3.916 -18.104   5.517  1.00 97.31           C  
ATOM   1132  C   GLU A 143       4.864 -18.468   6.667  1.00 97.31           C  
ATOM   1133  CB  GLU A 143       4.141 -19.070   4.344  1.00 97.31           C  
ATOM   1134  O   GLU A 143       4.426 -19.019   7.679  1.00 97.31           O  
ATOM   1135  CG  GLU A 143       3.018 -19.033   3.293  1.00 97.31           C  
ATOM   1136  CD  GLU A 143       3.263 -20.005   2.121  1.00 97.31           C  
ATOM   1137  OE1 GLU A 143       2.406 -20.044   1.209  1.00 97.31           O  
ATOM   1138  OE2 GLU A 143       4.276 -20.746   2.153  1.00 97.31           O  
ATOM   1139  N   ALA A 144       6.147 -18.094   6.584  1.00 98.50           N  
ATOM   1140  CA  ALA A 144       7.103 -18.316   7.670  1.00 98.50           C  
ATOM   1141  C   ALA A 144       6.687 -17.593   8.966  1.00 98.50           C  
ATOM   1142  CB  ALA A 144       8.495 -17.875   7.202  1.00 98.50           C  
ATOM   1143  O   ALA A 144       6.797 -18.151  10.061  1.00 98.50           O  
ATOM   1144  N   VAL A 145       6.178 -16.359   8.860  1.00 98.69           N  
ATOM   1145  CA  VAL A 145       5.647 -15.594  10.002  1.00 98.69           C  
ATOM   1146  C   VAL A 145       4.375 -16.234  10.550  1.00 98.69           C  
ATOM   1147  CB  VAL A 145       5.409 -14.121   9.617  1.00 98.69           C  
ATOM   1148  O   VAL A 145       4.249 -16.373  11.765  1.00 98.69           O  
ATOM   1149  CG1 VAL A 145       4.676 -13.328  10.708  1.00 98.69           C  
ATOM   1150  CG2 VAL A 145       6.735 -13.391   9.377  1.00 98.69           C  
ATOM   1151  N   ALA A 146       3.449 -16.645   9.683  1.00 97.94           N  
ATOM   1152  CA  ALA A 146       2.212 -17.308  10.078  1.00 97.94           C  
ATOM   1153  C   ALA A 146       2.486 -18.627  10.809  1.00 97.94           C  
ATOM   1154  CB  ALA A 146       1.362 -17.536   8.830  1.00 97.94           C  
ATOM   1155  O   ALA A 146       1.979 -18.826  11.913  1.00 97.94           O  
ATOM   1156  N   SER A 147       3.367 -19.463  10.256  1.00 97.81           N  
ATOM   1157  CA  SER A 147       3.824 -20.705  10.879  1.00 97.81           C  
ATOM   1158  C   SER A 147       4.472 -20.443  12.240  1.00 97.81           C  
ATOM   1159  CB  SER A 147       4.809 -21.407   9.941  1.00 97.81           C  
ATOM   1160  O   SER A 147       4.167 -21.124  13.213  1.00 97.81           O  
ATOM   1161  OG  SER A 147       5.278 -22.603  10.533  1.00 97.81           O  
ATOM   1162  N   LYS A 148       5.302 -19.396  12.358  1.00 98.50           N  
ATOM   1163  CA  LYS A 148       5.932 -19.011  13.631  1.00 98.50           C  
ATOM   1164  C   LYS A 148       4.931 -18.570  14.707  1.00 98.50           C  
ATOM   1165  CB  LYS A 148       6.967 -17.909  13.343  1.00 98.50           C  
ATOM   1166  O   LYS A 148       5.266 -18.617  15.891  1.00 98.50           O  
ATOM   1167  CG  LYS A 148       7.854 -17.514  14.533  1.00 98.50           C  
ATOM   1168  CD  LYS A 148       8.636 -18.718  15.060  1.00 98.50           C  
ATOM   1169  CE  LYS A 148       9.654 -18.281  16.107  1.00 98.50           C  
ATOM   1170  NZ  LYS A 148      10.463 -19.447  16.528  1.00 98.50           N  
ATOM   1171  N   LEU A 149       3.754 -18.100  14.300  1.00 98.25           N  
ATOM   1172  CA  LEU A 149       2.674 -17.630  15.169  1.00 98.25           C  
ATOM   1173  C   LEU A 149       1.575 -18.678  15.394  1.00 98.25           C  
ATOM   1174  CB  LEU A 149       2.078 -16.349  14.552  1.00 98.25           C  
ATOM   1175  O   LEU A 149       0.608 -18.366  16.088  1.00 98.25           O  
ATOM   1176  CG  LEU A 149       3.008 -15.126  14.573  1.00 98.25           C  
ATOM   1177  CD1 LEU A 149       2.371 -14.000  13.758  1.00 98.25           C  
ATOM   1178  CD2 LEU A 149       3.244 -14.620  15.999  1.00 98.25           C  
ATOM   1179  N   ASP A 150       1.690 -19.868  14.797  1.00 98.12           N  
ATOM   1180  CA  ASP A 150       0.629 -20.881  14.740  1.00 98.12           C  
ATOM   1181  C   ASP A 150      -0.694 -20.329  14.158  1.00 98.12           C  
ATOM   1182  CB  ASP A 150       0.475 -21.586  16.101  1.00 98.12           C  
ATOM   1183  O   ASP A 150      -1.797 -20.672  14.598  1.00 98.12           O  
ATOM   1184  CG  ASP A 150       1.767 -22.248  16.596  1.00 98.12           C  
ATOM   1185  OD1 ASP A 150       2.388 -22.988  15.801  1.00 98.12           O  
ATOM   1186  OD2 ASP A 150       2.104 -22.053  17.788  1.00 98.12           O  
ATOM   1187  N   LEU A 151      -0.599 -19.422  13.176  1.00 97.56           N  
ATOM   1188  CA  LEU A 151      -1.755 -18.902  12.448  1.00 97.56           C  
ATOM   1189  C   LEU A 151      -2.194 -19.923  11.378  1.00 97.56           C  
ATOM   1190  CB  LEU A 151      -1.423 -17.533  11.825  1.00 97.56           C  
ATOM   1191  O   LEU A 151      -1.373 -20.278  10.537  1.00 97.56           O  
ATOM   1192  CG  LEU A 151      -2.622 -16.873  11.111  1.00 97.56           C  
ATOM   1193  CD1 LEU A 151      -3.693 -16.396  12.102  1.00 97.56           C  
ATOM   1194  CD2 LEU A 151      -2.159 -15.651  10.318  1.00 97.56           C  
ATOM   1195  N   PRO A 152      -3.468 -20.360  11.363  1.00 95.69           N  
ATOM   1196  CA  PRO A 152      -3.977 -21.283  10.353  1.00 95.69           C  
ATOM   1197  C   PRO A 152      -3.843 -20.756   8.920  1.00 95.69           C  
ATOM   1198  CB  PRO A 152      -5.449 -21.495  10.711  1.00 95.69           C  
ATOM   1199  O   PRO A 152      -4.102 -19.577   8.665  1.00 95.69           O  
ATOM   1200  CG  PRO A 152      -5.485 -21.279  12.216  1.00 95.69           C  
ATOM   1201  CD  PRO A 152      -4.474 -20.152  12.390  1.00 95.69           C  
ATOM   1202  N   ASP A 153      -3.516 -21.652   7.986  1.00 91.62           N  
ATOM   1203  CA  ASP A 153      -3.300 -21.346   6.563  1.00 91.62           C  
ATOM   1204  C   ASP A 153      -4.483 -20.604   5.917  1.00 91.62           C  
ATOM   1205  CB  ASP A 153      -3.057 -22.651   5.784  1.00 91.62           C  
ATOM   1206  O   ASP A 153      -4.308 -19.710   5.089  1.00 91.62           O  
ATOM   1207  CG  ASP A 153      -1.803 -23.428   6.204  1.00 91.62           C  
ATOM   1208  OD1 ASP A 153      -0.961 -22.856   6.927  1.00 91.62           O  
ATOM   1209  OD2 ASP A 153      -1.740 -24.622   5.833  1.00 91.62           O  
ATOM   1210  N   ASP A 154      -5.714 -20.930   6.317  1.00 91.50           N  
ATOM   1211  CA  ASP A 154      -6.927 -20.294   5.801  1.00 91.50           C  
ATOM   1212  C   ASP A 154      -7.117 -18.847   6.284  1.00 91.50           C  
ATOM   1213  CB  ASP A 154      -8.150 -21.175   6.096  1.00 91.50           C  
ATOM   1214  O   ASP A 154      -7.867 -18.092   5.657  1.00 91.50           O  
ATOM   1215  CG  ASP A 154      -8.511 -21.313   7.580  1.00 91.50           C  
ATOM   1216  OD1 ASP A 154      -7.593 -21.260   8.424  1.00 91.50           O  
ATOM   1217  OD2 ASP A 154      -9.718 -21.525   7.832  1.00 91.50           O  
ATOM   1218  N   LEU A 155      -6.400 -18.439   7.337  1.00 95.19           N  
ATOM   1219  CA  LEU A 155      -6.373 -17.073   7.855  1.00 95.19           C  
ATOM   1220  C   LEU A 155      -5.184 -16.242   7.350  1.00 95.19           C  
ATOM   1221  CB  LEU A 155      -6.419 -17.087   9.391  1.00 95.19           C  
ATOM   1222  O   LEU A 155      -5.226 -15.016   7.469  1.00 95.19           O  
ATOM   1223  CG  LEU A 155      -7.695 -17.698   9.996  1.00 95.19           C  
ATOM   1224  CD1 LEU A 155      -7.671 -17.474  11.508  1.00 95.19           C  
ATOM   1225  CD2 LEU A 155      -8.980 -17.060   9.458  1.00 95.19           C  
ATOM   1226  N   VAL A 156      -4.152 -16.853   6.758  1.00 95.31           N  
ATOM   1227  CA  VAL A 156      -2.922 -16.154   6.324  1.00 95.31           C  
ATOM   1228  C   VAL A 156      -3.231 -14.983   5.396  1.00 95.31           C  
ATOM   1229  CB  VAL A 156      -1.941 -17.134   5.647  1.00 95.31           C  
ATOM   1230  O   VAL A 156      -2.788 -13.860   5.637  1.00 95.31           O  
ATOM   1231  CG1 VAL A 156      -0.703 -16.428   5.086  1.00 95.31           C  
ATOM   1232  CG2 VAL A 156      -1.454 -18.140   6.687  1.00 95.31           C  
ATOM   1233  N   GLY A 157      -4.081 -15.202   4.391  1.00 93.00           N  
ATOM   1234  CA  GLY A 157      -4.386 -14.172   3.398  1.00 93.00           C  
ATOM   1235  C   GLY A 157      -5.193 -12.975   3.924  1.00 93.00           C  
ATOM   1236  O   GLY A 157      -5.286 -11.968   3.226  1.00 93.00           O  
ATOM   1237  N   TYR A 158      -5.721 -13.024   5.154  1.00 96.56           N  
ATOM   1238  CA  TYR A 158      -6.313 -11.852   5.811  1.00 96.56           C  
ATOM   1239  C   TYR A 158      -5.249 -10.842   6.261  1.00 96.56           C  
ATOM   1240  CB  TYR A 158      -7.164 -12.288   7.009  1.00 96.56           C  
ATOM   1241  O   TYR A 158      -5.561  -9.671   6.502  1.00 96.56           O  
ATOM   1242  CG  TYR A 158      -8.454 -12.992   6.647  1.00 96.56           C  
ATOM   1243  CD1 TYR A 158      -9.687 -12.306   6.665  1.00 96.56           C  
ATOM   1244  CD2 TYR A 158      -8.423 -14.355   6.313  1.00 96.56           C  
ATOM   1245  CE1 TYR A 158     -10.882 -12.997   6.382  1.00 96.56           C  
ATOM   1246  CE2 TYR A 158      -9.611 -15.044   6.020  1.00 96.56           C  
ATOM   1247  OH  TYR A 158     -11.980 -15.048   5.774  1.00 96.56           O  
ATOM   1248  CZ  TYR A 158     -10.844 -14.368   6.063  1.00 96.56           C  
ATOM   1249  N   PHE A 159      -3.985 -11.255   6.343  1.00 97.75           N  
ATOM   1250  CA  PHE A 159      -2.860 -10.428   6.753  1.00 97.75           C  
ATOM   1251  C   PHE A 159      -1.942 -10.110   5.573  1.00 97.75           C  
ATOM   1252  CB  PHE A 159      -2.125 -11.099   7.919  1.00 97.75           C  
ATOM   1253  O   PHE A 159      -2.036 -10.667   4.482  1.00 97.75           O  
ATOM   1254  CG  PHE A 159      -2.990 -11.271   9.154  1.00 97.75           C  
ATOM   1255  CD1 PHE A 159      -3.017 -10.272  10.145  1.00 97.75           C  
ATOM   1256  CD2 PHE A 159      -3.801 -12.411   9.295  1.00 97.75           C  
ATOM   1257  CE1 PHE A 159      -3.864 -10.402  11.260  1.00 97.75           C  
ATOM   1258  CE2 PHE A 159      -4.643 -12.548  10.413  1.00 97.75           C  
ATOM   1259  CZ  PHE A 159      -4.677 -11.542  11.395  1.00 97.75           C  
ATOM   1260  N   SER A 160      -1.076  -9.123   5.756  1.00 97.94           N  
ATOM   1261  CA  SER A 160      -0.033  -8.787   4.792  1.00 97.94           C  
ATOM   1262  C   SER A 160       1.167  -8.177   5.494  1.00 97.94           C  
ATOM   1263  CB  SER A 160      -0.558  -7.800   3.749  1.00 97.94           C  
ATOM   1264  O   SER A 160       1.057  -7.663   6.611  1.00 97.94           O  
ATOM   1265  OG  SER A 160      -1.532  -8.412   2.923  1.00 97.94           O  
ATOM   1266  N   LEU A 161       2.299  -8.200   4.795  1.00 98.56           N  
ATOM   1267  CA  LEU A 161       3.516  -7.522   5.208  1.00 98.56           C  
ATOM   1268  C   LEU A 161       3.548  -6.096   4.647  1.00 98.56           C  
ATOM   1269  CB  LEU A 161       4.741  -8.347   4.785  1.00 98.56           C  
ATOM   1270  O   LEU A 161       3.273  -5.857   3.467  1.00 98.56           O  
ATOM   1271  CG  LEU A 161       4.774  -9.785   5.341  1.00 98.56           C  
ATOM   1272  CD1 LEU A 161       6.036 -10.488   4.850  1.00 98.56           C  
ATOM   1273  CD2 LEU A 161       4.758  -9.828   6.872  1.00 98.56           C  
ATOM   1274  N   PHE A 162       3.905  -5.141   5.497  1.00 98.12           N  
ATOM   1275  CA  PHE A 162       4.075  -3.741   5.125  1.00 98.12           C  
ATOM   1276  C   PHE A 162       5.478  -3.279   5.491  1.00 98.12           C  
ATOM   1277  CB  PHE A 162       3.003  -2.858   5.780  1.00 98.12           C  
ATOM   1278  O   PHE A 162       5.991  -3.612   6.556  1.00 98.12           O  
ATOM   1279  CG  PHE A 162       1.571  -3.228   5.452  1.00 98.12           C  
ATOM   1280  CD1 PHE A 162       0.849  -2.486   4.499  1.00 98.12           C  
ATOM   1281  CD2 PHE A 162       0.951  -4.308   6.110  1.00 98.12           C  
ATOM   1282  CE1 PHE A 162      -0.482  -2.832   4.202  1.00 98.12           C  
ATOM   1283  CE2 PHE A 162      -0.374  -4.658   5.802  1.00 98.12           C  
ATOM   1284  CZ  PHE A 162      -1.094  -3.915   4.854  1.00 98.12           C  
ATOM   1285  N   LEU A 163       6.075  -2.476   4.615  1.00 97.50           N  
ATOM   1286  CA  LEU A 163       7.254  -1.691   4.941  1.00 97.50           C  
ATOM   1287  C   LEU A 163       6.792  -0.425   5.666  1.00 97.50           C  
ATOM   1288  CB  LEU A 163       8.017  -1.381   3.647  1.00 97.50           C  
ATOM   1289  O   LEU A 163       5.967   0.334   5.144  1.00 97.50           O  
ATOM   1290  CG  LEU A 163       9.276  -0.522   3.854  1.00 97.50           C  
ATOM   1291  CD1 LEU A 163      10.379  -1.271   4.602  1.00 97.50           C  
ATOM   1292  CD2 LEU A 163       9.803  -0.092   2.486  1.00 97.50           C  
ATOM   1293  N   VAL A 164       7.335  -0.193   6.853  1.00 96.75           N  
ATOM   1294  CA  VAL A 164       7.029   0.971   7.687  1.00 96.75           C  
ATOM   1295  C   VAL A 164       8.309   1.661   8.126  1.00 96.75           C  
ATOM   1296  CB  VAL A 164       6.150   0.608   8.901  1.00 96.75           C  
ATOM   1297  O   VAL A 164       9.374   1.047   8.156  1.00 96.75           O  
ATOM   1298  CG1 VAL A 164       4.850  -0.067   8.456  1.00 96.75           C  
ATOM   1299  CG2 VAL A 164       6.841  -0.309   9.916  1.00 96.75           C  
ATOM   1300  N   ARG A 165       8.196   2.936   8.481  1.00 95.44           N  
ATOM   1301  CA  ARG A 165       9.216   3.681   9.210  1.00 95.44           C  
ATOM   1302  C   ARG A 165       8.738   3.876  10.644  1.00 95.44           C  
ATOM   1303  CB  ARG A 165       9.482   4.999   8.481  1.00 95.44           C  
ATOM   1304  O   ARG A 165       7.671   4.441  10.864  1.00 95.44           O  
ATOM   1305  CG  ARG A 165      10.615   5.781   9.150  1.00 95.44           C  
ATOM   1306  CD  ARG A 165      10.834   7.098   8.412  1.00 95.44           C  
ATOM   1307  NE  ARG A 165      11.850   7.902   9.103  1.00 95.44           N  
ATOM   1308  NH1 ARG A 165      10.765   9.932   9.174  1.00 95.44           N  
ATOM   1309  NH2 ARG A 165      12.792   9.667  10.108  1.00 95.44           N  
ATOM   1310  CZ  ARG A 165      11.788   9.167   9.453  1.00 95.44           C  
ATOM   1311  N   GLU A 166       9.521   3.400  11.597  1.00 92.75           N  
ATOM   1312  CA  GLU A 166       9.315   3.621  13.026  1.00 92.75           C  
ATOM   1313  C   GLU A 166       9.690   5.071  13.369  1.00 92.75           C  
ATOM   1314  CB  GLU A 166      10.146   2.570  13.783  1.00 92.75           C  
ATOM   1315  O   GLU A 166      10.785   5.541  13.046  1.00 92.75           O  
ATOM   1316  CG  GLU A 166       9.862   2.493  15.289  1.00 92.75           C  
ATOM   1317  CD  GLU A 166      10.633   1.349  15.990  1.00 92.75           C  
ATOM   1318  OE1 GLU A 166      10.414   1.165  17.205  1.00 92.75           O  
ATOM   1319  OE2 GLU A 166      11.459   0.636  15.347  1.00 92.75           O  
ATOM   1320  N   THR A 167       8.759   5.813  13.964  1.00 87.94           N  
ATOM   1321  CA  THR A 167       8.959   7.205  14.380  1.00 87.94           C  
ATOM   1322  C   THR A 167       9.513   7.270  15.807  1.00 87.94           C  
ATOM   1323  CB  THR A 167       7.664   8.018  14.225  1.00 87.94           C  
ATOM   1324  O   THR A 167       9.525   6.289  16.546  1.00 87.94           O  
ATOM   1325  CG2 THR A 167       7.207   8.117  12.769  1.00 87.94           C  
ATOM   1326  OG1 THR A 167       6.628   7.399  14.915  1.00 87.94           O  
ATOM   1327  N   LYS A 168      10.015   8.441  16.224  1.00 84.75           N  
ATOM   1328  CA  LYS A 168      10.686   8.606  17.533  1.00 84.75           C  
ATOM   1329  C   LYS A 168       9.779   8.335  18.739  1.00 84.75           C  
ATOM   1330  CB  LYS A 168      11.260  10.021  17.661  1.00 84.75           C  
ATOM   1331  O   LYS A 168      10.277   8.044  19.818  1.00 84.75           O  
ATOM   1332  CG  LYS A 168      12.404  10.286  16.677  1.00 84.75           C  
ATOM   1333  CD  LYS A 168      12.996  11.674  16.941  1.00 84.75           C  
ATOM   1334  CE  LYS A 168      14.147  11.933  15.967  1.00 84.75           C  
ATOM   1335  NZ  LYS A 168      14.751  13.267  16.194  1.00 84.75           N  
ATOM   1336  N   ASP A 169       8.476   8.482  18.557  1.00 83.62           N  
ATOM   1337  CA  ASP A 169       7.415   8.208  19.525  1.00 83.62           C  
ATOM   1338  C   ASP A 169       6.929   6.747  19.495  1.00 83.62           C  
ATOM   1339  CB  ASP A 169       6.268   9.221  19.318  1.00 83.62           C  
ATOM   1340  O   ASP A 169       6.016   6.402  20.237  1.00 83.62           O  
ATOM   1341  CG  ASP A 169       5.651   9.234  17.912  1.00 83.62           C  
ATOM   1342  OD1 ASP A 169       6.341   8.798  16.962  1.00 83.62           O  
ATOM   1343  OD2 ASP A 169       4.545   9.786  17.758  1.00 83.62           O  
ATOM   1344  N   GLY A 170       7.547   5.881  18.682  1.00 81.38           N  
ATOM   1345  CA  GLY A 170       7.213   4.457  18.583  1.00 81.38           C  
ATOM   1346  C   GLY A 170       6.038   4.141  17.654  1.00 81.38           C  
ATOM   1347  O   GLY A 170       5.681   2.972  17.515  1.00 81.38           O  
ATOM   1348  N   ALA A 171       5.456   5.148  16.995  1.00 88.00           N  
ATOM   1349  CA  ALA A 171       4.423   4.946  15.988  1.00 88.00           C  
ATOM   1350  C   ALA A 171       5.019   4.461  14.650  1.00 88.00           C  
ATOM   1351  CB  ALA A 171       3.585   6.227  15.850  1.00 88.00           C  
ATOM   1352  O   ALA A 171       6.228   4.510  14.405  1.00 88.00           O  
ATOM   1353  N   PHE A 172       4.153   3.988  13.752  1.00 93.00           N  
ATOM   1354  CA  PHE A 172       4.556   3.507  12.431  1.00 93.00           C  
ATOM   1355  C   PHE A 172       3.993   4.389  11.319  1.00 93.00           C  
ATOM   1356  CB  PHE A 172       4.142   2.040  12.254  1.00 93.00           C  
ATOM   1357  O   PHE A 172       2.779   4.476  11.132  1.00 93.00           O  
ATOM   1358  CG  PHE A 172       4.777   1.080  13.243  1.00 93.00           C  
ATOM   1359  CD1 PHE A 172       6.179   0.992  13.350  1.00 93.00           C  
ATOM   1360  CD2 PHE A 172       3.964   0.284  14.074  1.00 93.00           C  
ATOM   1361  CE1 PHE A 172       6.763   0.123  14.288  1.00 93.00           C  
ATOM   1362  CE2 PHE A 172       4.549  -0.591  15.005  1.00 93.00           C  
ATOM   1363  CZ  PHE A 172       5.947  -0.669  15.115  1.00 93.00           C  
ATOM   1364  N   SER A 173       4.886   4.968  10.518  1.00 95.25           N  
ATOM   1365  CA  SER A 173       4.546   5.596   9.242  1.00 95.25           C  
ATOM   1366  C   SER A 173       4.598   4.546   8.131  1.00 95.25           C  
ATOM   1367  CB  SER A 173       5.484   6.768   8.965  1.00 95.25           C  
ATOM   1368  O   SER A 173       5.650   3.977   7.826  1.00 95.25           O  
ATOM   1369  OG  SER A 173       5.168   7.347   7.719  1.00 95.25           O  
ATOM   1370  N   PHE A 174       3.445   4.230   7.539  1.00 95.44           N  
ATOM   1371  CA  PHE A 174       3.336   3.186   6.518  1.00 95.44           C  
ATOM   1372  C   PHE A 174       3.870   3.664   5.169  1.00 95.44           C  
ATOM   1373  CB  PHE A 174       1.894   2.675   6.409  1.00 95.44           C  
ATOM   1374  O   PHE A 174       3.312   4.574   4.558  1.00 95.44           O  
ATOM   1375  CG  PHE A 174       1.505   1.718   7.519  1.00 95.44           C  
ATOM   1376  CD1 PHE A 174       1.368   0.341   7.252  1.00 95.44           C  
ATOM   1377  CD2 PHE A 174       1.328   2.190   8.832  1.00 95.44           C  
ATOM   1378  CE1 PHE A 174       1.063  -0.555   8.292  1.00 95.44           C  
ATOM   1379  CE2 PHE A 174       1.033   1.294   9.872  1.00 95.44           C  
ATOM   1380  CZ  PHE A 174       0.905  -0.077   9.605  1.00 95.44           C  
ATOM   1381  N   VAL A 175       4.925   3.013   4.678  1.00 93.75           N  
ATOM   1382  CA  VAL A 175       5.563   3.362   3.403  1.00 93.75           C  
ATOM   1383  C   VAL A 175       4.818   2.711   2.246  1.00 93.75           C  
ATOM   1384  CB  VAL A 175       7.046   2.944   3.384  1.00 93.75           C  
ATOM   1385  O   VAL A 175       4.514   3.377   1.259  1.00 93.75           O  
ATOM   1386  CG1 VAL A 175       7.752   3.404   2.103  1.00 93.75           C  
ATOM   1387  CG2 VAL A 175       7.819   3.514   4.577  1.00 93.75           C  
ATOM   1388  N   ARG A 176       4.548   1.402   2.350  1.00 93.94           N  
ATOM   1389  CA  ARG A 176       3.821   0.608   1.343  1.00 93.94           C  
ATOM   1390  C   ARG A 176       3.549  -0.819   1.824  1.00 93.94           C  
ATOM   1391  CB  ARG A 176       4.593   0.582   0.008  1.00 93.94           C  
ATOM   1392  O   ARG A 176       4.288  -1.362   2.641  1.00 93.94           O  
ATOM   1393  CG  ARG A 176       6.047   0.118   0.150  1.00 93.94           C  
ATOM   1394  CD  ARG A 176       6.811   0.404  -1.148  1.00 93.94           C  
ATOM   1395  NE  ARG A 176       8.146  -0.218  -1.129  1.00 93.94           N  
ATOM   1396  NH1 ARG A 176       7.365  -2.328  -1.359  1.00 93.94           N  
ATOM   1397  NH2 ARG A 176       9.556  -2.010  -1.318  1.00 93.94           N  
ATOM   1398  CZ  ARG A 176       8.361  -1.510  -1.263  1.00 93.94           C  
ATOM   1399  N   LYS A 177       2.532  -1.457   1.242  1.00 95.50           N  
ATOM   1400  CA  LYS A 177       2.336  -2.915   1.298  1.00 95.50           C  
ATOM   1401  C   LYS A 177       3.361  -3.615   0.397  1.00 95.50           C  
ATOM   1402  CB  LYS A 177       0.894  -3.234   0.874  1.00 95.50           C  
ATOM   1403  O   LYS A 177       3.507  -3.201  -0.758  1.00 95.50           O  
ATOM   1404  CG  LYS A 177       0.573  -4.730   0.971  1.00 95.50           C  
ATOM   1405  CD  LYS A 177      -0.905  -5.015   0.671  1.00 95.50           C  
ATOM   1406  CE  LYS A 177      -1.075  -6.529   0.510  1.00 95.50           C  
ATOM   1407  NZ  LYS A 177      -2.485  -6.974   0.630  1.00 95.50           N  
ATOM   1408  N   LEU A 178       4.030  -4.652   0.901  1.00 95.56           N  
ATOM   1409  CA  LEU A 178       4.945  -5.472   0.102  1.00 95.56           C  
ATOM   1410  C   LEU A 178       4.152  -6.317  -0.904  1.00 95.56           C  
ATOM   1411  CB  LEU A 178       5.829  -6.353   1.003  1.00 95.56           C  
ATOM   1412  O   LEU A 178       3.099  -6.866  -0.578  1.00 95.56           O  
ATOM   1413  CG  LEU A 178       6.768  -5.595   1.959  1.00 95.56           C  
ATOM   1414  CD1 LEU A 178       7.628  -6.592   2.731  1.00 95.56           C  
ATOM   1415  CD2 LEU A 178       7.714  -4.644   1.223  1.00 95.56           C  
ATOM   1416  N   GLN A 179       4.627  -6.357  -2.144  1.00 92.06           N  
ATOM   1417  CA  GLN A 179       3.976  -7.031  -3.265  1.00 92.06           C  
ATOM   1418  C   GLN A 179       4.533  -8.442  -3.465  1.00 92.06           C  
ATOM   1419  CB  GLN A 179       4.129  -6.185  -4.540  1.00 92.06           C  
ATOM   1420  O   GLN A 179       5.643  -8.749  -3.044  1.00 92.06           O  
ATOM   1421  CG  GLN A 179       3.653  -4.736  -4.354  1.00 92.06           C  
ATOM   1422  CD  GLN A 179       2.164  -4.637  -4.036  1.00 92.06           C  
ATOM   1423  NE2 GLN A 179       1.783  -3.840  -3.066  1.00 92.06           N  
ATOM   1424  OE1 GLN A 179       1.304  -5.237  -4.662  1.00 92.06           O  
ATOM   1425  N   GLU A 180       3.779  -9.297  -4.149  1.00 90.69           N  
ATOM   1426  CA  GLU A 180       4.116 -10.717  -4.358  1.00 90.69           C  
ATOM   1427  C   GLU A 180       5.481 -10.927  -5.049  1.00 90.69           C  
ATOM   1428  CB  GLU A 180       2.985 -11.355  -5.185  1.00 90.69           C  
ATOM   1429  O   GLU A 180       6.189 -11.881  -4.746  1.00 90.69           O  
ATOM   1430  CG  GLU A 180       1.642 -11.413  -4.419  1.00 90.69           C  
ATOM   1431  CD  GLU A 180       0.420 -11.735  -5.303  1.00 90.69           C  
ATOM   1432  OE1 GLU A 180      -0.723 -11.595  -4.787  1.00 90.69           O  
ATOM   1433  OE2 GLU A 180       0.608 -11.971  -6.517  1.00 90.69           O  
ATOM   1434  N   PHE A 181       5.897 -10.009  -5.929  1.00 91.56           N  
ATOM   1435  CA  PHE A 181       7.195 -10.058  -6.621  1.00 91.56           C  
ATOM   1436  C   PHE A 181       8.342  -9.378  -5.864  1.00 91.56           C  
ATOM   1437  CB  PHE A 181       7.058  -9.444  -8.016  1.00 91.56           C  
ATOM   1438  O   PHE A 181       9.414  -9.172  -6.431  1.00 91.56           O  
ATOM   1439  CG  PHE A 181       6.662  -7.984  -7.991  1.00 91.56           C  
ATOM   1440  CD1 PHE A 181       5.322  -7.654  -8.224  1.00 91.56           C  
ATOM   1441  CD2 PHE A 181       7.600  -6.968  -7.713  1.00 91.56           C  
ATOM   1442  CE1 PHE A 181       4.920  -6.319  -8.173  1.00 91.56           C  
ATOM   1443  CE2 PHE A 181       7.192  -5.630  -7.627  1.00 91.56           C  
ATOM   1444  CZ  PHE A 181       5.847  -5.309  -7.861  1.00 91.56           C  
ATOM   1445  N   GLU A 182       8.127  -8.947  -4.628  1.00 95.56           N  
ATOM   1446  CA  GLU A 182       9.192  -8.357  -3.826  1.00 95.56           C  
ATOM   1447  C   GLU A 182       9.882  -9.388  -2.950  1.00 95.56           C  
ATOM   1448  CB  GLU A 182       8.663  -7.226  -2.961  1.00 95.56           C  
ATOM   1449  O   GLU A 182       9.282 -10.378  -2.538  1.00 95.56           O  
ATOM   1450  CG  GLU A 182       8.202  -6.053  -3.817  1.00 95.56           C  
ATOM   1451  CD  GLU A 182       7.866  -4.924  -2.871  1.00 95.56           C  
ATOM   1452  OE1 GLU A 182       6.681  -4.542  -2.745  1.00 95.56           O  
ATOM   1453  OE2 GLU A 182       8.791  -4.438  -2.177  1.00 95.56           O  
ATOM   1454  N   LEU A 183      11.139  -9.088  -2.631  1.00 97.69           N  
ATOM   1455  CA  LEU A 183      11.957  -9.797  -1.660  1.00 97.69           C  
ATOM   1456  C   LEU A 183      11.996  -8.977  -0.360  1.00 97.69           C  
ATOM   1457  CB  LEU A 183      13.355  -9.977  -2.274  1.00 97.69           C  
ATOM   1458  O   LEU A 183      12.720  -7.976  -0.308  1.00 97.69           O  
ATOM   1459  CG  LEU A 183      13.385 -10.715  -3.623  1.00 97.69           C  
ATOM   1460  CD1 LEU A 183      14.834 -10.832  -4.087  1.00 97.69           C  
ATOM   1461  CD2 LEU A 183      12.766 -12.100  -3.512  1.00 97.69           C  
ATOM   1462  N   PRO A 184      11.234  -9.332   0.695  1.00 97.88           N  
ATOM   1463  CA  PRO A 184      11.100  -8.496   1.890  1.00 97.88           C  
ATOM   1464  C   PRO A 184      12.441  -8.129   2.533  1.00 97.88           C  
ATOM   1465  CB  PRO A 184      10.199  -9.290   2.840  1.00 97.88           C  
ATOM   1466  O   PRO A 184      12.661  -6.960   2.861  1.00 97.88           O  
ATOM   1467  CG  PRO A 184       9.328 -10.093   1.885  1.00 97.88           C  
ATOM   1468  CD  PRO A 184      10.300 -10.449   0.768  1.00 97.88           C  
ATOM   1469  N   TYR A 185      13.367  -9.090   2.635  1.00 97.75           N  
ATOM   1470  CA  TYR A 185      14.708  -8.849   3.172  1.00 97.75           C  
ATOM   1471  C   TYR A 185      15.467  -7.774   2.381  1.00 97.75           C  
ATOM   1472  CB  TYR A 185      15.506 -10.157   3.176  1.00 97.75           C  
ATOM   1473  O   TYR A 185      16.015  -6.836   2.964  1.00 97.75           O  
ATOM   1474  CG  TYR A 185      16.875  -9.985   3.802  1.00 97.75           C  
ATOM   1475  CD1 TYR A 185      17.985  -9.652   3.000  1.00 97.75           C  
ATOM   1476  CD2 TYR A 185      17.024 -10.108   5.196  1.00 97.75           C  
ATOM   1477  CE1 TYR A 185      19.245  -9.454   3.594  1.00 97.75           C  
ATOM   1478  CE2 TYR A 185      18.286  -9.926   5.792  1.00 97.75           C  
ATOM   1479  OH  TYR A 185      20.625  -9.438   5.547  1.00 97.75           O  
ATOM   1480  CZ  TYR A 185      19.400  -9.601   4.987  1.00 97.75           C  
ATOM   1481  N   VAL A 186      15.461  -7.870   1.049  1.00 96.44           N  
ATOM   1482  CA  VAL A 186      16.113  -6.898   0.161  1.00 96.44           C  
ATOM   1483  C   VAL A 186      15.429  -5.533   0.265  1.00 96.44           C  
ATOM   1484  CB  VAL A 186      16.097  -7.404  -1.294  1.00 96.44           C  
ATOM   1485  O   VAL A 186      16.105  -4.512   0.407  1.00 96.44           O  
ATOM   1486  CG1 VAL A 186      16.774  -6.420  -2.246  1.00 96.44           C  
ATOM   1487  CG2 VAL A 186      16.797  -8.762  -1.435  1.00 96.44           C  
ATOM   1488  N   SER A 187      14.091  -5.508   0.254  1.00 95.56           N  
ATOM   1489  CA  SER A 187      13.288  -4.283   0.327  1.00 95.56           C  
ATOM   1490  C   SER A 187      13.604  -3.452   1.571  1.00 95.56           C  
ATOM   1491  CB  SER A 187      11.786  -4.609   0.273  1.00 95.56           C  
ATOM   1492  O   SER A 187      13.755  -2.237   1.451  1.00 95.56           O  
ATOM   1493  OG  SER A 187      11.425  -5.016  -1.038  1.00 95.56           O  
ATOM   1494  N   VAL A 188      13.752  -4.071   2.749  1.00 95.69           N  
ATOM   1495  CA  VAL A 188      14.095  -3.336   3.980  1.00 95.69           C  
ATOM   1496  C   VAL A 188      15.591  -3.008   4.065  1.00 95.69           C  
ATOM   1497  CB  VAL A 188      13.558  -4.063   5.229  1.00 95.69           C  
ATOM   1498  O   VAL A 188      15.954  -1.884   4.409  1.00 95.69           O  
ATOM   1499  CG1 VAL A 188      14.279  -5.376   5.554  1.00 95.69           C  
ATOM   1500  CG2 VAL A 188      13.597  -3.156   6.464  1.00 95.69           C  
ATOM   1501  N   THR A 189      16.469  -3.943   3.691  1.00 94.12           N  
ATOM   1502  CA  THR A 189      17.927  -3.790   3.855  1.00 94.12           C  
ATOM   1503  C   THR A 189      18.514  -2.750   2.899  1.00 94.12           C  
ATOM   1504  CB  THR A 189      18.634  -5.145   3.698  1.00 94.12           C  
ATOM   1505  O   THR A 189      19.371  -1.963   3.299  1.00 94.12           O  
ATOM   1506  CG2 THR A 189      20.127  -5.082   4.013  1.00 94.12           C  
ATOM   1507  OG1 THR A 189      18.070  -6.057   4.610  1.00 94.12           O  
ATOM   1508  N   SER A 190      17.997  -2.658   1.668  1.00 91.31           N  
ATOM   1509  CA  SER A 190      18.457  -1.687   0.660  1.00 91.31           C  
ATOM   1510  C   SER A 190      18.305  -0.216   1.075  1.00 91.31           C  
ATOM   1511  CB  SER A 190      17.689  -1.898  -0.645  1.00 91.31           C  
ATOM   1512  O   SER A 190      18.953   0.666   0.508  1.00 91.31           O  
ATOM   1513  OG  SER A 190      16.337  -1.497  -0.502  1.00 91.31           O  
ATOM   1514  N   LEU A 191      17.473   0.071   2.082  1.00 91.38           N  
ATOM   1515  CA  LEU A 191      17.257   1.427   2.588  1.00 91.38           C  
ATOM   1516  C   LEU A 191      18.411   1.909   3.473  1.00 91.38           C  
ATOM   1517  CB  LEU A 191      15.918   1.477   3.342  1.00 91.38           C  
ATOM   1518  O   LEU A 191      18.518   3.113   3.708  1.00 91.38           O  
ATOM   1519  CG  LEU A 191      14.709   1.156   2.447  1.00 91.38           C  
ATOM   1520  CD1 LEU A 191      13.459   0.996   3.298  1.00 91.38           C  
ATOM   1521  CD2 LEU A 191      14.440   2.257   1.415  1.00 91.38           C  
ATOM   1522  N   HIS A 192      19.262   0.993   3.957  1.00 91.00           N  
ATOM   1523  CA  HIS A 192      20.412   1.283   4.822  1.00 91.00           C  
ATOM   1524  C   HIS A 192      20.058   2.189   6.014  1.00 91.00           C  
ATOM   1525  CB  HIS A 192      21.582   1.822   3.987  1.00 91.00           C  
ATOM   1526  O   HIS A 192      20.850   3.031   6.441  1.00 91.00           O  
ATOM   1527  CG  HIS A 192      22.031   0.882   2.901  1.00 91.00           C  
ATOM   1528  CD2 HIS A 192      23.026  -0.051   2.994  1.00 91.00           C  
ATOM   1529  ND1 HIS A 192      21.522   0.802   1.624  1.00 91.00           N  
ATOM   1530  CE1 HIS A 192      22.192  -0.158   0.969  1.00 91.00           C  
ATOM   1531  NE2 HIS A 192      23.129  -0.696   1.761  1.00 91.00           N  
ATOM   1532  N   ASN A 193      18.838   2.050   6.534  1.00 92.44           N  
ATOM   1533  CA  ASN A 193      18.330   2.867   7.621  1.00 92.44           C  
ATOM   1534  C   ASN A 193      17.555   1.978   8.610  1.00 92.44           C  
ATOM   1535  CB  ASN A 193      17.523   4.042   7.036  1.00 92.44           C  
ATOM   1536  O   ASN A 193      16.531   1.400   8.236  1.00 92.44           O  
ATOM   1537  CG  ASN A 193      16.887   4.924   8.104  1.00 92.44           C  
ATOM   1538  ND2 ASN A 193      16.379   6.080   7.756  1.00 92.44           N  
ATOM   1539  OD1 ASN A 193      16.846   4.606   9.275  1.00 92.44           O  
ATOM   1540  N   PRO A 194      18.014   1.883   9.873  1.00 91.38           N  
ATOM   1541  CA  PRO A 194      17.406   1.031  10.884  1.00 91.38           C  
ATOM   1542  C   PRO A 194      16.059   1.555  11.395  1.00 91.38           C  
ATOM   1543  CB  PRO A 194      18.441   0.963  12.012  1.00 91.38           C  
ATOM   1544  O   PRO A 194      15.476   0.916  12.255  1.00 91.38           O  
ATOM   1545  CG  PRO A 194      19.083   2.346  11.953  1.00 91.38           C  
ATOM   1546  CD  PRO A 194      19.143   2.605  10.452  1.00 91.38           C  
ATOM   1547  N   GLU A 195      15.547   2.696  10.940  1.00 94.75           N  
ATOM   1548  CA  GLU A 195      14.173   3.121  11.239  1.00 94.75           C  
ATOM   1549  C   GLU A 195      13.145   2.338  10.411  1.00 94.75           C  
ATOM   1550  CB  GLU A 195      14.013   4.621  10.963  1.00 94.75           C  
ATOM   1551  O   GLU A 195      11.976   2.273  10.784  1.00 94.75           O  
ATOM   1552  CG  GLU A 195      14.884   5.515  11.864  1.00 94.75           C  
ATOM   1553  CD  GLU A 195      14.747   7.009  11.516  1.00 94.75           C  
ATOM   1554  OE1 GLU A 195      15.173   7.867  12.322  1.00 94.75           O  
ATOM   1555  OE2 GLU A 195      14.232   7.351  10.419  1.00 94.75           O  
ATOM   1556  N   PHE A 196      13.549   1.734   9.288  1.00 96.19           N  
ATOM   1557  CA  PHE A 196      12.632   0.952   8.466  1.00 96.19           C  
ATOM   1558  C   PHE A 196      12.488  -0.477   8.988  1.00 96.19           C  
ATOM   1559  CB  PHE A 196      13.006   1.011   6.987  1.00 96.19           C  
ATOM   1560  O   PHE A 196      13.457  -1.137   9.369  1.00 96.19           O  
ATOM   1561  CG  PHE A 196      12.839   2.393   6.388  1.00 96.19           C  
ATOM   1562  CD1 PHE A 196      11.607   2.805   5.846  1.00 96.19           C  
ATOM   1563  CD2 PHE A 196      13.929   3.274   6.379  1.00 96.19           C  
ATOM   1564  CE1 PHE A 196      11.487   4.085   5.270  1.00 96.19           C  
ATOM   1565  CE2 PHE A 196      13.812   4.550   5.801  1.00 96.19           C  
ATOM   1566  CZ  PHE A 196      12.589   4.954   5.241  1.00 96.19           C  
ATOM   1567  N   ARG A 197      11.243  -0.951   9.010  1.00 97.00           N  
ATOM   1568  CA  ARG A 197      10.831  -2.246   9.555  1.00 97.00           C  
ATOM   1569  C   ARG A 197       9.809  -2.902   8.643  1.00 97.00           C  
ATOM   1570  CB  ARG A 197      10.198  -2.045  10.941  1.00 97.00           C  
ATOM   1571  O   ARG A 197       9.118  -2.226   7.880  1.00 97.00           O  
ATOM   1572  CG  ARG A 197      11.122  -1.448  12.004  1.00 97.00           C  
ATOM   1573  CD  ARG A 197      12.158  -2.453  12.509  1.00 97.00           C  
ATOM   1574  NE  ARG A 197      12.715  -1.922  13.761  1.00 97.00           N  
ATOM   1575  NH1 ARG A 197      14.816  -1.490  13.023  1.00 97.00           N  
ATOM   1576  NH2 ARG A 197      14.024  -0.459  14.844  1.00 97.00           N  
ATOM   1577  CZ  ARG A 197      13.863  -1.309  13.879  1.00 97.00           C  
ATOM   1578  N   ILE A 198       9.671  -4.215   8.778  1.00 98.44           N  
ATOM   1579  CA  ILE A 198       8.549  -4.962   8.210  1.00 98.44           C  
ATOM   1580  C   ILE A 198       7.551  -5.239   9.329  1.00 98.44           C  
ATOM   1581  CB  ILE A 198       9.032  -6.237   7.498  1.00 98.44           C  
ATOM   1582  O   ILE A 198       7.949  -5.664  10.412  1.00 98.44           O  
ATOM   1583  CG1 ILE A 198       9.902  -5.820   6.293  1.00 98.44           C  
ATOM   1584  CG2 ILE A 198       7.829  -7.076   7.019  1.00 98.44           C  
ATOM   1585  CD1 ILE A 198      10.667  -6.980   5.668  1.00 98.44           C  
ATOM   1586  N   ILE A 199       6.267  -5.005   9.069  1.00 98.31           N  
ATOM   1587  CA  ILE A 199       5.181  -5.254  10.018  1.00 98.31           C  
ATOM   1588  C   ILE A 199       4.124  -6.179   9.411  1.00 98.31           C  
ATOM   1589  CB  ILE A 199       4.607  -3.917  10.536  1.00 98.31           C  
ATOM   1590  O   ILE A 199       3.771  -6.043   8.238  1.00 98.31           O  
ATOM   1591  CG1 ILE A 199       3.842  -4.084  11.860  1.00 98.31           C  
ATOM   1592  CG2 ILE A 199       3.736  -3.221   9.483  1.00 98.31           C  
ATOM   1593  CD1 ILE A 199       3.406  -2.744  12.456  1.00 98.31           C  
ATOM   1594  N   LEU A 200       3.597  -7.092  10.223  1.00 98.69           N  
ATOM   1595  CA  LEU A 200       2.403  -7.878   9.928  1.00 98.69           C  
ATOM   1596  C   LEU A 200       1.160  -7.100  10.379  1.00 98.69           C  
ATOM   1597  CB  LEU A 200       2.509  -9.234  10.647  1.00 98.69           C  
ATOM   1598  O   LEU A 200       1.057  -6.690  11.541  1.00 98.69           O  
ATOM   1599  CG  LEU A 200       1.345 -10.196  10.337  1.00 98.69           C  
ATOM   1600  CD1 LEU A 200       1.474 -10.780   8.931  1.00 98.69           C  
ATOM   1601  CD2 LEU A 200       1.325 -11.341  11.347  1.00 98.69           C  
ATOM   1602  N   ARG A 201       0.190  -6.916   9.480  1.00 98.12           N  
ATOM   1603  CA  ARG A 201      -1.081  -6.239   9.792  1.00 98.12           C  
ATOM   1604  C   ARG A 201      -2.244  -6.845   9.007  1.00 98.12           C  
ATOM   1605  CB  ARG A 201      -0.911  -4.730   9.527  1.00 98.12           C  
ATOM   1606  O   ARG A 201      -2.030  -7.380   7.916  1.00 98.12           O  
ATOM   1607  CG  ARG A 201      -2.056  -3.891  10.106  1.00 98.12           C  
ATOM   1608  CD  ARG A 201      -1.866  -2.394   9.857  1.00 98.12           C  
ATOM   1609  NE  ARG A 201      -3.080  -1.629  10.209  1.00 98.12           N  
ATOM   1610  NH1 ARG A 201      -2.693  -1.263  12.465  1.00 98.12           N  
ATOM   1611  NH2 ARG A 201      -4.527  -0.482  11.544  1.00 98.12           N  
ATOM   1612  CZ  ARG A 201      -3.415  -1.136  11.393  1.00 98.12           C  
ATOM   1613  N   LYS A 202      -3.473  -6.744   9.537  1.00 97.19           N  
ATOM   1614  CA  LYS A 202      -4.687  -7.095   8.780  1.00 97.19           C  
ATOM   1615  C   LYS A 202      -4.755  -6.276   7.485  1.00 97.19           C  
ATOM   1616  CB  LYS A 202      -5.955  -6.974   9.652  1.00 97.19           C  
ATOM   1617  O   LYS A 202      -4.347  -5.114   7.467  1.00 97.19           O  
ATOM   1618  CG  LYS A 202      -6.731  -5.642   9.548  1.00 97.19           C  
ATOM   1619  CD  LYS A 202      -7.934  -5.649  10.508  1.00 97.19           C  
ATOM   1620  CE  LYS A 202      -8.966  -4.549  10.226  1.00 97.19           C  
ATOM   1621  NZ  LYS A 202     -10.212  -4.768  11.021  1.00 97.19           N  
ATOM   1622  N   SER A 203      -5.245  -6.879   6.407  1.00 96.12           N  
ATOM   1623  CA  SER A 203      -5.122  -6.332   5.047  1.00 96.12           C  
ATOM   1624  C   SER A 203      -6.435  -6.258   4.257  1.00 96.12           C  
ATOM   1625  CB  SER A 203      -4.013  -7.072   4.301  1.00 96.12           C  
ATOM   1626  O   SER A 203      -6.412  -6.176   3.029  1.00 96.12           O  
ATOM   1627  OG  SER A 203      -4.400  -8.366   3.890  1.00 96.12           O  
ATOM   1628  N   TYR A 204      -7.559  -6.249   4.974  1.00 96.25           N  
ATOM   1629  CA  TYR A 204      -8.923  -6.071   4.470  1.00 96.25           C  
ATOM   1630  C   TYR A 204      -9.589  -4.852   5.124  1.00 96.25           C  
ATOM   1631  CB  TYR A 204      -9.726  -7.347   4.744  1.00 96.25           C  
ATOM   1632  O   TYR A 204      -9.152  -4.396   6.187  1.00 96.25           O  
ATOM   1633  CG  TYR A 204      -9.777  -7.739   6.211  1.00 96.25           C  
ATOM   1634  CD1 TYR A 204      -8.823  -8.637   6.727  1.00 96.25           C  
ATOM   1635  CD2 TYR A 204     -10.756  -7.193   7.063  1.00 96.25           C  
ATOM   1636  CE1 TYR A 204      -8.873  -9.015   8.080  1.00 96.25           C  
ATOM   1637  CE2 TYR A 204     -10.824  -7.593   8.410  1.00 96.25           C  
ATOM   1638  OH  TYR A 204      -9.971  -8.973  10.185  1.00 96.25           O  
ATOM   1639  CZ  TYR A 204      -9.898  -8.529   8.910  1.00 96.25           C  
ATOM   1640  N   TRP A 205     -10.645  -4.335   4.495  1.00 96.31           N  
ATOM   1641  CA  TRP A 205     -11.291  -3.078   4.881  1.00 96.31           C  
ATOM   1642  C   TRP A 205     -12.621  -3.267   5.603  1.00 96.31           C  
ATOM   1643  CB  TRP A 205     -11.478  -2.221   3.629  1.00 96.31           C  
ATOM   1644  O   TRP A 205     -12.908  -2.534   6.547  1.00 96.31           O  
ATOM   1645  CG  TRP A 205     -10.196  -1.920   2.929  1.00 96.31           C  
ATOM   1646  CD1 TRP A 205      -9.741  -2.536   1.818  1.00 96.31           C  
ATOM   1647  CD2 TRP A 205      -9.152  -0.991   3.334  1.00 96.31           C  
ATOM   1648  CE2 TRP A 205      -8.082  -1.077   2.396  1.00 96.31           C  
ATOM   1649  CE3 TRP A 205      -8.994  -0.109   4.423  1.00 96.31           C  
ATOM   1650  NE1 TRP A 205      -8.501  -2.035   1.493  1.00 96.31           N  
ATOM   1651  CH2 TRP A 205      -6.803   0.584   3.608  1.00 96.31           C  
ATOM   1652  CZ2 TRP A 205      -6.916  -0.308   2.525  1.00 96.31           C  
ATOM   1653  CZ3 TRP A 205      -7.837   0.677   4.554  1.00 96.31           C  
ATOM   1654  N   ASP A 206     -13.436  -4.230   5.181  1.00 94.75           N  
ATOM   1655  CA  ASP A 206     -14.730  -4.493   5.808  1.00 94.75           C  
ATOM   1656  C   ASP A 206     -14.589  -5.303   7.096  1.00 94.75           C  
ATOM   1657  CB  ASP A 206     -15.630  -5.146   4.775  1.00 94.75           C  
ATOM   1658  O   ASP A 206     -14.026  -6.398   7.117  1.00 94.75           O  
ATOM   1659  CG  ASP A 206     -17.088  -5.359   5.176  1.00 94.75           C  
ATOM   1660  OD1 ASP A 206     -17.386  -5.512   6.374  1.00 94.75           O  
ATOM   1661  OD2 ASP A 206     -17.919  -5.411   4.243  1.00 94.75           O  
ATOM   1662  N   SER A 207     -15.123  -4.750   8.183  1.00 96.00           N  
ATOM   1663  CA  SER A 207     -15.070  -5.338   9.519  1.00 96.00           C  
ATOM   1664  C   SER A 207     -15.909  -6.606   9.672  1.00 96.00           C  
ATOM   1665  CB  SER A 207     -15.503  -4.302  10.556  1.00 96.00           C  
ATOM   1666  O   SER A 207     -15.696  -7.348  10.626  1.00 96.00           O  
ATOM   1667  OG  SER A 207     -16.763  -3.746  10.220  1.00 96.00           O  
ATOM   1668  N   SER A 208     -16.812  -6.924   8.739  1.00 94.06           N  
ATOM   1669  CA  SER A 208     -17.488  -8.230   8.723  1.00 94.06           C  
ATOM   1670  C   SER A 208     -16.500  -9.393   8.595  1.00 94.06           C  
ATOM   1671  CB  SER A 208     -18.530  -8.310   7.606  1.00 94.06           C  
ATOM   1672  O   SER A 208     -16.746 -10.470   9.126  1.00 94.06           O  
ATOM   1673  OG  SER A 208     -17.948  -8.108   6.336  1.00 94.06           O  
ATOM   1674  N   TYR A 209     -15.334  -9.171   7.982  1.00 95.12           N  
ATOM   1675  CA  TYR A 209     -14.267 -10.169   7.918  1.00 95.12           C  
ATOM   1676  C   TYR A 209     -13.519 -10.364   9.239  1.00 95.12           C  
ATOM   1677  CB  TYR A 209     -13.288  -9.763   6.822  1.00 95.12           C  
ATOM   1678  O   TYR A 209     -12.805 -11.357   9.385  1.00 95.12           O  
ATOM   1679  CG  TYR A 209     -13.879  -9.645   5.434  1.00 95.12           C  
ATOM   1680  CD1 TYR A 209     -14.785 -10.606   4.940  1.00 95.12           C  
ATOM   1681  CD2 TYR A 209     -13.508  -8.554   4.632  1.00 95.12           C  
ATOM   1682  CE1 TYR A 209     -15.317 -10.470   3.644  1.00 95.12           C  
ATOM   1683  CE2 TYR A 209     -13.993  -8.446   3.320  1.00 95.12           C  
ATOM   1684  OH  TYR A 209     -15.315  -9.324   1.535  1.00 95.12           O  
ATOM   1685  CZ  TYR A 209     -14.897  -9.404   2.824  1.00 95.12           C  
ATOM   1686  N   ASP A 210     -13.688  -9.467  10.217  1.00 97.88           N  
ATOM   1687  CA  ASP A 210     -13.149  -9.699  11.556  1.00 97.88           C  
ATOM   1688  C   ASP A 210     -13.804 -10.943  12.186  1.00 97.88           C  
ATOM   1689  CB  ASP A 210     -13.368  -8.492  12.484  1.00 97.88           C  
ATOM   1690  O   ASP A 210     -13.165 -11.606  12.998  1.00 97.88           O  
ATOM   1691  CG  ASP A 210     -12.781  -7.133  12.053  1.00 97.88           C  
ATOM   1692  OD1 ASP A 210     -11.661  -7.042  11.502  1.00 97.88           O  
ATOM   1693  OD2 ASP A 210     -13.419  -6.102  12.363  1.00 97.88           O  
ATOM   1694  N   ASP A 211     -15.046 -11.287  11.811  1.00 96.75           N  
ATOM   1695  CA  ASP A 211     -15.757 -12.462  12.333  1.00 96.75           C  
ATOM   1696  C   ASP A 211     -14.984 -13.748  12.051  1.00 96.75           C  
ATOM   1697  CB  ASP A 211     -17.187 -12.546  11.760  1.00 96.75           C  
ATOM   1698  O   ASP A 211     -14.688 -14.484  12.989  1.00 96.75           O  
ATOM   1699  CG  ASP A 211     -18.114 -11.453  12.294  1.00 96.75           C  
ATOM   1700  OD1 ASP A 211     -17.729 -10.783  13.279  1.00 96.75           O  
ATOM   1701  OD2 ASP A 211     -19.272 -11.338  11.853  1.00 96.75           O  
ATOM   1702  N   ASP A 212     -14.572 -13.941  10.795  1.00 95.25           N  
ATOM   1703  CA  ASP A 212     -13.760 -15.077  10.351  1.00 95.25           C  
ATOM   1704  C   ASP A 212     -12.437 -15.156  11.131  1.00 95.25           C  
ATOM   1705  CB  ASP A 212     -13.427 -14.915   8.853  1.00 95.25           C  
ATOM   1706  O   ASP A 212     -12.025 -16.209  11.611  1.00 95.25           O  
ATOM   1707  CG  ASP A 212     -14.610 -14.949   7.880  1.00 95.25           C  
ATOM   1708  OD1 ASP A 212     -15.697 -15.447   8.229  1.00 95.25           O  
ATOM   1709  OD2 ASP A 212     -14.392 -14.643   6.681  1.00 95.25           O  
ATOM   1710  N   VAL A 213     -11.758 -14.018  11.290  1.00 97.25           N  
ATOM   1711  CA  VAL A 213     -10.437 -13.964  11.930  1.00 97.25           C  
ATOM   1712  C   VAL A 213     -10.532 -14.182  13.445  1.00 97.25           C  
ATOM   1713  CB  VAL A 213      -9.747 -12.635  11.583  1.00 97.25           C  
ATOM   1714  O   VAL A 213      -9.634 -14.776  14.044  1.00 97.25           O  
ATOM   1715  CG1 VAL A 213      -8.365 -12.504  12.234  1.00 97.25           C  
ATOM   1716  CG2 VAL A 213      -9.535 -12.491  10.071  1.00 97.25           C  
ATOM   1717  N   MET A 214     -11.615 -13.729  14.080  1.00 97.94           N  
ATOM   1718  CA  MET A 214     -11.861 -13.906  15.514  1.00 97.94           C  
ATOM   1719  C   MET A 214     -12.307 -15.327  15.894  1.00 97.94           C  
ATOM   1720  CB  MET A 214     -12.906 -12.894  16.004  1.00 97.94           C  
ATOM   1721  O   MET A 214     -12.350 -15.627  17.090  1.00 97.94           O  
ATOM   1722  CG  MET A 214     -12.378 -11.459  16.101  1.00 97.94           C  
ATOM   1723  SD  MET A 214     -13.530 -10.328  16.936  1.00 97.94           S  
ATOM   1724  CE  MET A 214     -14.864 -10.270  15.707  1.00 97.94           C  
ATOM   1725  N   GLU A 215     -12.646 -16.195  14.932  1.00 96.31           N  
ATOM   1726  CA  GLU A 215     -12.954 -17.610  15.199  1.00 96.31           C  
ATOM   1727  C   GLU A 215     -11.733 -18.363  15.739  1.00 96.31           C  
ATOM   1728  CB  GLU A 215     -13.480 -18.318  13.935  1.00 96.31           C  
ATOM   1729  O   GLU A 215     -11.875 -19.227  16.607  1.00 96.31           O  
ATOM   1730  CG  GLU A 215     -14.920 -17.905  13.593  1.00 96.31           C  
ATOM   1731  CD  GLU A 215     -15.495 -18.562  12.323  1.00 96.31           C  
ATOM   1732  OE1 GLU A 215     -16.700 -18.338  12.069  1.00 96.31           O  
ATOM   1733  OE2 GLU A 215     -14.781 -19.328  11.635  1.00 96.31           O  
ATOM   1734  N   HIS A 216     -10.526 -18.002  15.289  1.00 97.88           N  
ATOM   1735  CA  HIS A 216      -9.286 -18.593  15.777  1.00 97.88           C  
ATOM   1736  C   HIS A 216      -8.596 -17.706  16.818  1.00 97.88           C  
ATOM   1737  CB  HIS A 216      -8.349 -18.919  14.612  1.00 97.88           C  
ATOM   1738  O   HIS A 216      -8.459 -16.495  16.651  1.00 97.88           O  
ATOM   1739  CG  HIS A 216      -7.248 -19.852  15.041  1.00 97.88           C  
ATOM   1740  CD2 HIS A 216      -7.382 -21.194  15.264  1.00 97.88           C  
ATOM   1741  ND1 HIS A 216      -5.939 -19.521  15.315  1.00 97.88           N  
ATOM   1742  CE1 HIS A 216      -5.296 -20.644  15.682  1.00 97.88           C  
ATOM   1743  NE2 HIS A 216      -6.152 -21.674  15.716  1.00 97.88           N  
ATOM   1744  N   HIS A 217      -8.074 -18.317  17.883  1.00 97.81           N  
ATOM   1745  CA  HIS A 217      -7.467 -17.585  18.998  1.00 97.81           C  
ATOM   1746  C   HIS A 217      -6.241 -16.739  18.594  1.00 97.81           C  
ATOM   1747  CB  HIS A 217      -7.133 -18.577  20.118  1.00 97.81           C  
ATOM   1748  O   HIS A 217      -6.073 -15.633  19.108  1.00 97.81           O  
ATOM   1749  CG  HIS A 217      -5.916 -19.425  19.843  1.00 97.81           C  
ATOM   1750  CD2 HIS A 217      -4.695 -19.271  20.442  1.00 97.81           C  
ATOM   1751  ND1 HIS A 217      -5.795 -20.469  18.945  1.00 97.81           N  
ATOM   1752  CE1 HIS A 217      -4.538 -20.939  19.023  1.00 97.81           C  
ATOM   1753  NE2 HIS A 217      -3.835 -20.230  19.918  1.00 97.81           N  
ATOM   1754  N   VAL A 218      -5.405 -17.210  17.657  1.00 98.19           N  
ATOM   1755  CA  VAL A 218      -4.268 -16.429  17.125  1.00 98.19           C  
ATOM   1756  C   VAL A 218      -4.762 -15.227  16.319  1.00 98.19           C  
ATOM   1757  CB  VAL A 218      -3.306 -17.290  16.279  1.00 98.19           C  
ATOM   1758  O   VAL A 218      -4.293 -14.114  16.548  1.00 98.19           O  
ATOM   1759  CG1 VAL A 218      -2.136 -16.474  15.719  1.00 98.19           C  
ATOM   1760  CG2 VAL A 218      -2.725 -18.422  17.124  1.00 98.19           C  
ATOM   1761  N   GLY A 219      -5.755 -15.417  15.443  1.00 98.31           N  
ATOM   1762  CA  GLY A 219      -6.358 -14.328  14.671  1.00 98.31           C  
ATOM   1763  C   GLY A 219      -6.997 -13.271  15.577  1.00 98.31           C  
ATOM   1764  O   GLY A 219      -6.709 -12.081  15.440  1.00 98.31           O  
ATOM   1765  N   LEU A 220      -7.755 -13.709  16.589  1.00 98.62           N  
ATOM   1766  CA  LEU A 220      -8.306 -12.852  17.640  1.00 98.62           C  
ATOM   1767  C   LEU A 220      -7.212 -12.050  18.361  1.00 98.62           C  
ATOM   1768  CB  LEU A 220      -9.096 -13.733  18.634  1.00 98.62           C  
ATOM   1769  O   LEU A 220      -7.370 -10.850  18.584  1.00 98.62           O  
ATOM   1770  CG  LEU A 220      -9.669 -12.978  19.849  1.00 98.62           C  
ATOM   1771  CD1 LEU A 220     -10.681 -11.919  19.432  1.00 98.62           C  
ATOM   1772  CD2 LEU A 220     -10.371 -13.943  20.803  1.00 98.62           C  
ATOM   1773  N   ASN A 221      -6.097 -12.690  18.721  1.00 98.38           N  
ATOM   1774  CA  ASN A 221      -4.983 -12.029  19.400  1.00 98.38           C  
ATOM   1775  C   ASN A 221      -4.303 -10.975  18.518  1.00 98.38           C  
ATOM   1776  CB  ASN A 221      -3.968 -13.086  19.866  1.00 98.38           C  
ATOM   1777  O   ASN A 221      -3.986  -9.896  19.020  1.00 98.38           O  
ATOM   1778  CG  ASN A 221      -4.445 -13.912  21.043  1.00 98.38           C  
ATOM   1779  ND2 ASN A 221      -3.876 -15.075  21.246  1.00 98.38           N  
ATOM   1780  OD1 ASN A 221      -5.251 -13.488  21.861  1.00 98.38           O  
ATOM   1781  N   LEU A 222      -4.106 -11.263  17.228  1.00 98.56           N  
ATOM   1782  CA  LEU A 222      -3.521 -10.324  16.269  1.00 98.56           C  
ATOM   1783  C   LEU A 222      -4.422  -9.102  16.061  1.00 98.56           C  
ATOM   1784  CB  LEU A 222      -3.247 -11.047  14.936  1.00 98.56           C  
ATOM   1785  O   LEU A 222      -3.944  -7.971  16.158  1.00 98.56           O  
ATOM   1786  CG  LEU A 222      -2.098 -12.073  14.974  1.00 98.56           C  
ATOM   1787  CD1 LEU A 222      -2.049 -12.837  13.652  1.00 98.56           C  
ATOM   1788  CD2 LEU A 222      -0.743 -11.397  15.192  1.00 98.56           C  
ATOM   1789  N   LEU A 223      -5.729  -9.310  15.855  1.00 98.50           N  
ATOM   1790  CA  LEU A 223      -6.691  -8.210  15.737  1.00 98.50           C  
ATOM   1791  C   LEU A 223      -6.789  -7.388  17.018  1.00 98.50           C  
ATOM   1792  CB  LEU A 223      -8.086  -8.746  15.384  1.00 98.50           C  
ATOM   1793  O   LEU A 223      -6.839  -6.160  16.956  1.00 98.50           O  
ATOM   1794  CG  LEU A 223      -8.253  -9.262  13.949  1.00 98.50           C  
ATOM   1795  CD1 LEU A 223      -9.722  -9.631  13.757  1.00 98.50           C  
ATOM   1796  CD2 LEU A 223      -7.877  -8.215  12.899  1.00 98.50           C  
ATOM   1797  N   TYR A 224      -6.788  -8.043  18.178  1.00 98.62           N  
ATOM   1798  CA  TYR A 224      -6.816  -7.365  19.468  1.00 98.62           C  
ATOM   1799  C   TYR A 224      -5.572  -6.490  19.663  1.00 98.62           C  
ATOM   1800  CB  TYR A 224      -6.950  -8.407  20.583  1.00 98.62           C  
ATOM   1801  O   TYR A 224      -5.705  -5.303  19.949  1.00 98.62           O  
ATOM   1802  CG  TYR A 224      -6.887  -7.799  21.964  1.00 98.62           C  
ATOM   1803  CD1 TYR A 224      -5.670  -7.798  22.672  1.00 98.62           C  
ATOM   1804  CD2 TYR A 224      -8.029  -7.181  22.507  1.00 98.62           C  
ATOM   1805  CE1 TYR A 224      -5.589  -7.172  23.929  1.00 98.62           C  
ATOM   1806  CE2 TYR A 224      -7.953  -6.566  23.769  1.00 98.62           C  
ATOM   1807  OH  TYR A 224      -6.664  -5.932  25.674  1.00 98.62           O  
ATOM   1808  CZ  TYR A 224      -6.734  -6.552  24.473  1.00 98.62           C  
ATOM   1809  N   ALA A 225      -4.373  -7.043  19.452  1.00 97.81           N  
ATOM   1810  CA  ALA A 225      -3.113  -6.312  19.590  1.00 97.81           C  
ATOM   1811  C   ALA A 225      -3.040  -5.107  18.641  1.00 97.81           C  
ATOM   1812  CB  ALA A 225      -1.958  -7.287  19.330  1.00 97.81           C  
ATOM   1813  O   ALA A 225      -2.610  -4.027  19.042  1.00 97.81           O  
ATOM   1814  N   GLN A 226      -3.507  -5.280  17.402  1.00 97.94           N  
ATOM   1815  CA  GLN A 226      -3.628  -4.189  16.443  1.00 97.94           C  
ATOM   1816  C   GLN A 226      -4.609  -3.115  16.921  1.00 97.94           C  
ATOM   1817  CB  GLN A 226      -4.047  -4.771  15.086  1.00 97.94           C  
ATOM   1818  O   GLN A 226      -4.273  -1.938  16.907  1.00 97.94           O  
ATOM   1819  CG  GLN A 226      -4.036  -3.683  14.015  1.00 97.94           C  
ATOM   1820  CD  GLN A 226      -4.566  -4.158  12.673  1.00 97.94           C  
ATOM   1821  NE2 GLN A 226      -5.516  -3.445  12.112  1.00 97.94           N  
ATOM   1822  OE1 GLN A 226      -4.135  -5.146  12.092  1.00 97.94           O  
ATOM   1823  N   THR A 227      -5.799  -3.511  17.371  1.00 98.38           N  
ATOM   1824  CA  THR A 227      -6.851  -2.573  17.787  1.00 98.38           C  
ATOM   1825  C   THR A 227      -6.427  -1.753  19.006  1.00 98.38           C  
ATOM   1826  CB  THR A 227      -8.152  -3.324  18.101  1.00 98.38           C  
ATOM   1827  O   THR A 227      -6.681  -0.553  19.048  1.00 98.38           O  
ATOM   1828  CG2 THR A 227      -9.310  -2.380  18.400  1.00 98.38           C  
ATOM   1829  OG1 THR A 227      -8.572  -4.102  17.001  1.00 98.38           O  
ATOM   1830  N   VAL A 228      -5.758  -2.377  19.982  1.00 97.19           N  
ATOM   1831  CA  VAL A 228      -5.189  -1.672  21.142  1.00 97.19           C  
ATOM   1832  C   VAL A 228      -4.174  -0.628  20.681  1.00 97.19           C  
ATOM   1833  CB  VAL A 228      -4.556  -2.665  22.136  1.00 97.19           C  
ATOM   1834  O   VAL A 228      -4.319   0.540  21.028  1.00 97.19           O  
ATOM   1835  CG1 VAL A 228      -3.763  -1.969  23.248  1.00 97.19           C  
ATOM   1836  CG2 VAL A 228      -5.637  -3.513  22.820  1.00 97.19           C  
ATOM   1837  N   SER A 229      -3.221  -1.022  19.831  1.00 95.69           N  
ATOM   1838  CA  SER A 229      -2.215  -0.104  19.286  1.00 95.69           C  
ATOM   1839  C   SER A 229      -2.851   1.052  18.505  1.00 95.69           C  
ATOM   1840  CB  SER A 229      -1.253  -0.891  18.397  1.00 95.69           C  
ATOM   1841  O   SER A 229      -2.492   2.210  18.705  1.00 95.69           O  
ATOM   1842  OG  SER A 229      -0.238  -0.052  17.894  1.00 95.69           O  
ATOM   1843  N   ASP A 230      -3.856   0.780  17.670  1.00 97.00           N  
ATOM   1844  CA  ASP A 230      -4.556   1.812  16.899  1.00 97.00           C  
ATOM   1845  C   ASP A 230      -5.301   2.815  17.816  1.00 97.00           C  
ATOM   1846  CB  ASP A 230      -5.536   1.147  15.911  1.00 97.00           C  
ATOM   1847  O   ASP A 230      -5.410   3.998  17.486  1.00 97.00           O  
ATOM   1848  CG  ASP A 230      -4.925   0.355  14.739  1.00 97.00           C  
ATOM   1849  OD1 ASP A 230      -3.717   0.444  14.428  1.00 97.00           O  
ATOM   1850  OD2 ASP A 230      -5.689  -0.340  14.026  1.00 97.00           O  
ATOM   1851  N   ILE A 231      -5.802   2.386  18.981  1.00 96.94           N  
ATOM   1852  CA  ILE A 231      -6.406   3.282  19.986  1.00 96.94           C  
ATOM   1853  C   ILE A 231      -5.324   4.099  20.705  1.00 96.94           C  
ATOM   1854  CB  ILE A 231      -7.284   2.479  20.978  1.00 96.94           C  
ATOM   1855  O   ILE A 231      -5.466   5.315  20.835  1.00 96.94           O  
ATOM   1856  CG1 ILE A 231      -8.536   1.921  20.262  1.00 96.94           C  
ATOM   1857  CG2 ILE A 231      -7.729   3.349  22.174  1.00 96.94           C  
ATOM   1858  CD1 ILE A 231      -9.211   0.764  21.007  1.00 96.94           C  
ATOM   1859  N   GLU A 232      -4.239   3.458  21.145  1.00 94.12           N  
ATOM   1860  CA  GLU A 232      -3.132   4.101  21.871  1.00 94.12           C  
ATOM   1861  C   GLU A 232      -2.446   5.192  21.036  1.00 94.12           C  
ATOM   1862  CB  GLU A 232      -2.113   3.034  22.312  1.00 94.12           C  
ATOM   1863  O   GLU A 232      -2.148   6.270  21.550  1.00 94.12           O  
ATOM   1864  CG  GLU A 232      -2.644   2.182  23.480  1.00 94.12           C  
ATOM   1865  CD  GLU A 232      -1.716   1.022  23.886  1.00 94.12           C  
ATOM   1866  OE1 GLU A 232      -1.941   0.475  24.993  1.00 94.12           O  
ATOM   1867  OE2 GLU A 232      -0.817   0.652  23.098  1.00 94.12           O  
ATOM   1868  N   HIS A 233      -2.287   4.965  19.730  1.00 92.50           N  
ATOM   1869  CA  HIS A 233      -1.713   5.938  18.794  1.00 92.50           C  
ATOM   1870  C   HIS A 233      -2.742   6.945  18.242  1.00 92.50           C  
ATOM   1871  CB  HIS A 233      -0.974   5.187  17.679  1.00 92.50           C  
ATOM   1872  O   HIS A 233      -2.428   7.753  17.362  1.00 92.50           O  
ATOM   1873  CG  HIS A 233       0.177   4.359  18.193  1.00 92.50           C  
ATOM   1874  CD2 HIS A 233       1.426   4.805  18.532  1.00 92.50           C  
ATOM   1875  ND1 HIS A 233       0.154   3.011  18.452  1.00 92.50           N  
ATOM   1876  CE1 HIS A 233       1.351   2.649  18.933  1.00 92.50           C  
ATOM   1877  NE2 HIS A 233       2.165   3.712  18.987  1.00 92.50           N  
ATOM   1878  N   GLY A 234      -3.993   6.913  18.719  1.00 93.62           N  
ATOM   1879  CA  GLY A 234      -5.041   7.850  18.306  1.00 93.62           C  
ATOM   1880  C   GLY A 234      -5.427   7.740  16.827  1.00 93.62           C  
ATOM   1881  O   GLY A 234      -5.755   8.748  16.184  1.00 93.62           O  
ATOM   1882  N   TRP A 235      -5.340   6.536  16.258  1.00 95.38           N  
ATOM   1883  CA  TRP A 235      -5.908   6.215  14.948  1.00 95.38           C  
ATOM   1884  C   TRP A 235      -7.408   5.978  15.079  1.00 95.38           C  
ATOM   1885  CB  TRP A 235      -5.217   4.991  14.340  1.00 95.38           C  
ATOM   1886  O   TRP A 235      -8.184   6.544  14.314  1.00 95.38           O  
ATOM   1887  CG  TRP A 235      -3.802   5.163  13.890  1.00 95.38           C  
ATOM   1888  CD1 TRP A 235      -2.864   6.001  14.395  1.00 95.38           C  
ATOM   1889  CD2 TRP A 235      -3.143   4.437  12.815  1.00 95.38           C  
ATOM   1890  CE2 TRP A 235      -1.818   4.945  12.672  1.00 95.38           C  
ATOM   1891  CE3 TRP A 235      -3.548   3.406  11.942  1.00 95.38           C  
ATOM   1892  NE1 TRP A 235      -1.693   5.878  13.676  1.00 95.38           N  
ATOM   1893  CH2 TRP A 235      -1.407   3.506  10.784  1.00 95.38           C  
ATOM   1894  CZ2 TRP A 235      -0.956   4.501  11.664  1.00 95.38           C  
ATOM   1895  CZ3 TRP A 235      -2.679   2.931  10.946  1.00 95.38           C  
ATOM   1896  N   ILE A 236      -7.809   5.222  16.102  1.00 98.00           N  
ATOM   1897  CA  ILE A 236      -9.206   5.043  16.497  1.00 98.00           C  
ATOM   1898  C   ILE A 236      -9.549   6.086  17.558  1.00 98.00           C  
ATOM   1899  CB  ILE A 236      -9.449   3.603  16.988  1.00 98.00           C  
ATOM   1900  O   ILE A 236      -8.871   6.199  18.579  1.00 98.00           O  
ATOM   1901  CG1 ILE A 236      -9.189   2.610  15.835  1.00 98.00           C  
ATOM   1902  CG2 ILE A 236     -10.890   3.453  17.510  1.00 98.00           C  
ATOM   1903  CD1 ILE A 236      -9.195   1.137  16.257  1.00 98.00           C  
ATOM   1904  N   LEU A 237     -10.617   6.851  17.331  1.00 96.62           N  
ATOM   1905  CA  LEU A 237     -11.023   7.897  18.266  1.00 96.62           C  
ATOM   1906  C   LEU A 237     -11.978   7.345  19.322  1.00 96.62           C  
ATOM   1907  CB  LEU A 237     -11.605   9.118  17.538  1.00 96.62           C  
ATOM   1908  O   LEU A 237     -13.030   6.786  19.007  1.00 96.62           O  
ATOM   1909  CG  LEU A 237     -10.667   9.750  16.496  1.00 96.62           C  
ATOM   1910  CD1 LEU A 237     -11.303  11.031  15.953  1.00 96.62           C  
ATOM   1911  CD2 LEU A 237      -9.288  10.112  17.049  1.00 96.62           C  
ATOM   1912  N   VAL A 238     -11.621   7.573  20.584  1.00 97.56           N  
ATOM   1913  CA  VAL A 238     -12.384   7.157  21.765  1.00 97.56           C  
ATOM   1914  C   VAL A 238     -12.751   8.361  22.621  1.00 97.56           C  
ATOM   1915  CB  VAL A 238     -11.617   6.114  22.603  1.00 97.56           C  
ATOM   1916  O   VAL A 238     -11.931   9.245  22.870  1.00 97.56           O  
ATOM   1917  CG1 VAL A 238     -11.557   4.782  21.864  1.00 97.56           C  
ATOM   1918  CG2 VAL A 238     -10.187   6.523  22.978  1.00 97.56           C  
ATOM   1919  N   ASN A 239     -13.988   8.394  23.114  1.00 96.69           N  
ATOM   1920  CA  ASN A 239     -14.378   9.326  24.170  1.00 96.69           C  
ATOM   1921  C   ASN A 239     -14.052   8.756  25.567  1.00 96.69           C  
ATOM   1922  CB  ASN A 239     -15.838   9.763  23.952  1.00 96.69           C  
ATOM   1923  O   ASN A 239     -13.672   7.595  25.717  1.00 96.69           O  
ATOM   1924  CG  ASN A 239     -16.877   8.711  24.299  1.00 96.69           C  
ATOM   1925  ND2 ASN A 239     -17.951   8.634  23.553  1.00 96.69           N  
ATOM   1926  OD1 ASN A 239     -16.776   8.005  25.287  1.00 96.69           O  
ATOM   1927  N   LYS A 240     -14.213   9.575  26.617  1.00 96.75           N  
ATOM   1928  CA  LYS A 240     -13.855   9.194  27.998  1.00 96.75           C  
ATOM   1929  C   LYS A 240     -14.604   7.959  28.512  1.00 96.75           C  
ATOM   1930  CB  LYS A 240     -14.097  10.369  28.960  1.00 96.75           C  
ATOM   1931  O   LYS A 240     -14.020   7.163  29.242  1.00 96.75           O  
ATOM   1932  CG  LYS A 240     -13.129  11.540  28.736  1.00 96.75           C  
ATOM   1933  CD  LYS A 240     -13.342  12.633  29.795  1.00 96.75           C  
ATOM   1934  CE  LYS A 240     -12.348  13.780  29.576  1.00 96.75           C  
ATOM   1935  NZ  LYS A 240     -12.518  14.865  30.576  1.00 96.75           N  
ATOM   1936  N   GLU A 241     -15.878   7.808  28.158  1.00 97.00           N  
ATOM   1937  CA  GLU A 241     -16.695   6.680  28.615  1.00 97.00           C  
ATOM   1938  C   GLU A 241     -16.332   5.396  27.861  1.00 97.00           C  
ATOM   1939  CB  GLU A 241     -18.182   7.049  28.492  1.00 97.00           C  
ATOM   1940  O   GLU A 241     -16.072   4.371  28.485  1.00 97.00           O  
ATOM   1941  CG  GLU A 241     -19.143   5.935  28.933  1.00 97.00           C  
ATOM   1942  CD  GLU A 241     -18.872   5.377  30.343  1.00 97.00           C  
ATOM   1943  OE1 GLU A 241     -19.178   4.182  30.543  1.00 97.00           O  
ATOM   1944  OE2 GLU A 241     -18.340   6.116  31.216  1.00 97.00           O  
ATOM   1945  N   GLN A 242     -16.183   5.472  26.537  1.00 97.44           N  
ATOM   1946  CA  GLN A 242     -15.698   4.362  25.711  1.00 97.44           C  
ATOM   1947  C   GLN A 242     -14.321   3.882  26.178  1.00 97.44           C  
ATOM   1948  CB  GLN A 242     -15.607   4.819  24.251  1.00 97.44           C  
ATOM   1949  O   GLN A 242     -14.104   2.685  26.335  1.00 97.44           O  
ATOM   1950  CG  GLN A 242     -16.990   5.004  23.611  1.00 97.44           C  
ATOM   1951  CD  GLN A 242     -16.919   5.758  22.288  1.00 97.44           C  
ATOM   1952  NE2 GLN A 242     -17.857   5.540  21.394  1.00 97.44           N  
ATOM   1953  OE1 GLN A 242     -16.052   6.590  22.054  1.00 97.44           O  
ATOM   1954  N   HIS A 243     -13.406   4.806  26.483  1.00 97.00           N  
ATOM   1955  CA  HIS A 243     -12.090   4.464  27.016  1.00 97.00           C  
ATOM   1956  C   HIS A 243     -12.185   3.718  28.359  1.00 97.00           C  
ATOM   1957  CB  HIS A 243     -11.264   5.750  27.142  1.00 97.00           C  
ATOM   1958  O   HIS A 243     -11.437   2.771  28.602  1.00 97.00           O  
ATOM   1959  CG  HIS A 243      -9.828   5.494  27.519  1.00 97.00           C  
ATOM   1960  CD2 HIS A 243      -8.732   5.676  26.720  1.00 97.00           C  
ATOM   1961  ND1 HIS A 243      -9.376   4.979  28.716  1.00 97.00           N  
ATOM   1962  CE1 HIS A 243      -8.042   4.853  28.635  1.00 97.00           C  
ATOM   1963  NE2 HIS A 243      -7.607   5.283  27.447  1.00 97.00           N  
ATOM   1964  N   ARG A 244     -13.110   4.105  29.249  1.00 97.25           N  
ATOM   1965  CA  ARG A 244     -13.344   3.392  30.516  1.00 97.25           C  
ATOM   1966  C   ARG A 244     -13.865   1.972  30.272  1.00 97.25           C  
ATOM   1967  CB  ARG A 244     -14.307   4.214  31.386  1.00 97.25           C  
ATOM   1968  O   ARG A 244     -13.391   1.037  30.916  1.00 97.25           O  
ATOM   1969  CG  ARG A 244     -14.516   3.593  32.776  1.00 97.25           C  
ATOM   1970  CD  ARG A 244     -15.616   4.333  33.541  1.00 97.25           C  
ATOM   1971  NE  ARG A 244     -15.194   5.679  33.971  1.00 97.25           N  
ATOM   1972  NH1 ARG A 244     -17.229   6.739  33.699  1.00 97.25           N  
ATOM   1973  NH2 ARG A 244     -15.552   7.793  34.714  1.00 97.25           N  
ATOM   1974  CZ  ARG A 244     -15.994   6.720  34.118  1.00 97.25           C  
ATOM   1975  N   GLN A 245     -14.798   1.806  29.338  1.00 97.88           N  
ATOM   1976  CA  GLN A 245     -15.361   0.503  28.973  1.00 97.88           C  
ATOM   1977  C   GLN A 245     -14.302  -0.422  28.364  1.00 97.88           C  
ATOM   1978  CB  GLN A 245     -16.525   0.705  27.996  1.00 97.88           C  
ATOM   1979  O   GLN A 245     -14.143  -1.552  28.823  1.00 97.88           O  
ATOM   1980  CG  GLN A 245     -17.722   1.389  28.668  1.00 97.88           C  
ATOM   1981  CD  GLN A 245     -18.817   1.780  27.686  1.00 97.88           C  
ATOM   1982  NE2 GLN A 245     -19.866   2.398  28.175  1.00 97.88           N  
ATOM   1983  OE1 GLN A 245     -18.750   1.560  26.487  1.00 97.88           O  
ATOM   1984  N   LEU A 246     -13.523   0.077  27.401  1.00 97.94           N  
ATOM   1985  CA  LEU A 246     -12.407  -0.646  26.784  1.00 97.94           C  
ATOM   1986  C   LEU A 246     -11.376  -1.088  27.826  1.00 97.94           C  
ATOM   1987  CB  LEU A 246     -11.738   0.265  25.748  1.00 97.94           C  
ATOM   1988  O   LEU A 246     -10.982  -2.251  27.839  1.00 97.94           O  
ATOM   1989  CG  LEU A 246     -12.554   0.476  24.463  1.00 97.94           C  
ATOM   1990  CD1 LEU A 246     -11.940   1.670  23.738  1.00 97.94           C  
ATOM   1991  CD2 LEU A 246     -12.542  -0.745  23.542  1.00 97.94           C  
ATOM   1992  N   LYS A 247     -11.002  -0.196  28.752  1.00 96.31           N  
ATOM   1993  CA  LYS A 247     -10.082  -0.531  29.843  1.00 96.31           C  
ATOM   1994  C   LYS A 247     -10.638  -1.642  30.740  1.00 96.31           C  
ATOM   1995  CB  LYS A 247      -9.737   0.742  30.627  1.00 96.31           C  
ATOM   1996  O   LYS A 247      -9.915  -2.578  31.062  1.00 96.31           O  
ATOM   1997  CG  LYS A 247      -8.646   0.447  31.660  1.00 96.31           C  
ATOM   1998  CD  LYS A 247      -8.203   1.707  32.402  1.00 96.31           C  
ATOM   1999  CE  LYS A 247      -7.155   1.268  33.426  1.00 96.31           C  
ATOM   2000  NZ  LYS A 247      -6.623   2.404  34.211  1.00 96.31           N  
ATOM   2001  N   SER A 248     -11.927  -1.593  31.083  1.00 97.88           N  
ATOM   2002  CA  SER A 248     -12.570  -2.664  31.858  1.00 97.88           C  
ATOM   2003  C   SER A 248     -12.576  -4.006  31.114  1.00 97.88           C  
ATOM   2004  CB  SER A 248     -14.005  -2.269  32.221  1.00 97.88           C  
ATOM   2005  O   SER A 248     -12.360  -5.049  31.728  1.00 97.88           O  
ATOM   2006  OG  SER A 248     -14.568  -3.245  33.086  1.00 97.88           O  
ATOM   2007  N   LEU A 249     -12.801  -4.003  29.796  1.00 97.62           N  
ATOM   2008  CA  LEU A 249     -12.745  -5.214  28.966  1.00 97.62           C  
ATOM   2009  C   LEU A 249     -11.320  -5.776  28.872  1.00 97.62           C  
ATOM   2010  CB  LEU A 249     -13.304  -4.905  27.566  1.00 97.62           C  
ATOM   2011  O   LEU A 249     -11.137  -6.990  28.940  1.00 97.62           O  
ATOM   2012  CG  LEU A 249     -14.816  -4.623  27.539  1.00 97.62           C  
ATOM   2013  CD1 LEU A 249     -15.226  -4.082  26.172  1.00 97.62           C  
ATOM   2014  CD2 LEU A 249     -15.633  -5.884  27.824  1.00 97.62           C  
ATOM   2015  N   GLN A 250     -10.317  -4.902  28.778  1.00 95.00           N  
ATOM   2016  CA  GLN A 250      -8.903  -5.271  28.800  1.00 95.00           C  
ATOM   2017  C   GLN A 250      -8.498  -5.897  30.144  1.00 95.00           C  
ATOM   2018  CB  GLN A 250      -8.084  -4.024  28.443  1.00 95.00           C  
ATOM   2019  O   GLN A 250      -7.850  -6.941  30.150  1.00 95.00           O  
ATOM   2020  CG  GLN A 250      -6.561  -4.219  28.511  1.00 95.00           C  
ATOM   2021  CD  GLN A 250      -5.808  -3.064  27.853  1.00 95.00           C  
ATOM   2022  NE2 GLN A 250      -4.511  -3.177  27.663  1.00 95.00           N  
ATOM   2023  OE1 GLN A 250      -6.361  -2.032  27.515  1.00 95.00           O  
ATOM   2024  N   GLU A 251      -8.936  -5.330  31.273  1.00 95.50           N  
ATOM   2025  CA  GLU A 251      -8.716  -5.886  32.622  1.00 95.50           C  
ATOM   2026  C   GLU A 251      -9.372  -7.266  32.803  1.00 95.50           C  
ATOM   2027  CB  GLU A 251      -9.266  -4.904  33.674  1.00 95.50           C  
ATOM   2028  O   GLU A 251      -8.823  -8.134  33.478  1.00 95.50           O  
ATOM   2029  CG  GLU A 251      -8.393  -3.644  33.843  1.00 95.50           C  
ATOM   2030  CD  GLU A 251      -9.068  -2.515  34.649  1.00 95.50           C  
ATOM   2031  OE1 GLU A 251      -8.439  -1.431  34.767  1.00 95.50           O  
ATOM   2032  OE2 GLU A 251     -10.217  -2.699  35.117  1.00 95.50           O  
ATOM   2033  N   LYS A 252     -10.521  -7.499  32.156  1.00 95.81           N  
ATOM   2034  CA  LYS A 252     -11.216  -8.800  32.130  1.00 95.81           C  
ATOM   2035  C   LYS A 252     -10.658  -9.780  31.094  1.00 95.81           C  
ATOM   2036  CB  LYS A 252     -12.713  -8.566  31.891  1.00 95.81           C  
ATOM   2037  O   LYS A 252     -11.127 -10.912  31.021  1.00 95.81           O  
ATOM   2038  CG  LYS A 252     -13.388  -7.899  33.095  1.00 95.81           C  
ATOM   2039  CD  LYS A 252     -14.814  -7.497  32.719  1.00 95.81           C  
ATOM   2040  CE  LYS A 252     -15.466  -6.774  33.896  1.00 95.81           C  
ATOM   2041  NZ  LYS A 252     -16.768  -6.194  33.499  1.00 95.81           N  
ATOM   2042  N   VAL A 253      -9.684  -9.359  30.281  1.00 93.56           N  
ATOM   2043  CA  VAL A 253      -9.117 -10.136  29.161  1.00 93.56           C  
ATOM   2044  C   VAL A 253     -10.192 -10.559  28.137  1.00 93.56           C  
ATOM   2045  CB  VAL A 253      -8.218 -11.294  29.668  1.00 93.56           C  
ATOM   2046  O   VAL A 253     -10.045 -11.532  27.398  1.00 93.56           O  
ATOM   2047  CG1 VAL A 253      -7.220 -11.767  28.596  1.00 93.56           C  
ATOM   2048  CG2 VAL A 253      -7.361 -10.879  30.879  1.00 93.56           C  
ATOM   2049  N   SER A 254     -11.282  -9.794  28.042  1.00 95.88           N  
ATOM   2050  CA  SER A 254     -12.410 -10.026  27.132  1.00 95.88           C  
ATOM   2051  C   SER A 254     -12.098  -9.475  25.736  1.00 95.88           C  
ATOM   2052  CB  SER A 254     -13.690  -9.415  27.717  1.00 95.88           C  
ATOM   2053  O   SER A 254     -12.661  -8.473  25.297  1.00 95.88           O  
ATOM   2054  OG  SER A 254     -14.001  -9.996  28.970  1.00 95.88           O  
ATOM   2055  N   LYS A 255     -11.133 -10.098  25.042  1.00 98.19           N  
ATOM   2056  CA  LYS A 255     -10.591  -9.600  23.760  1.00 98.19           C  
ATOM   2057  C   LYS A 255     -11.646  -9.499  22.660  1.00 98.19           C  
ATOM   2058  CB  LYS A 255      -9.444 -10.493  23.263  1.00 98.19           C  
ATOM   2059  O   LYS A 255     -11.629  -8.546  21.885  1.00 98.19           O  
ATOM   2060  CG  LYS A 255      -8.246 -10.502  24.219  1.00 98.19           C  
ATOM   2061  CD  LYS A 255      -7.079 -11.286  23.612  1.00 98.19           C  
ATOM   2062  CE  LYS A 255      -5.967 -11.401  24.655  1.00 98.19           C  
ATOM   2063  NZ  LYS A 255      -4.793 -12.114  24.107  1.00 98.19           N  
ATOM   2064  N   LYS A 256     -12.563 -10.468  22.591  1.00 98.19           N  
ATOM   2065  CA  LYS A 256     -13.619 -10.493  21.572  1.00 98.19           C  
ATOM   2066  C   LYS A 256     -14.594  -9.340  21.786  1.00 98.19           C  
ATOM   2067  CB  LYS A 256     -14.303 -11.868  21.580  1.00 98.19           C  
ATOM   2068  O   LYS A 256     -14.838  -8.571  20.865  1.00 98.19           O  
ATOM   2069  CG  LYS A 256     -15.277 -12.023  20.402  1.00 98.19           C  
ATOM   2070  CD  LYS A 256     -15.805 -13.461  20.325  1.00 98.19           C  
ATOM   2071  CE  LYS A 256     -16.694 -13.637  19.088  1.00 98.19           C  
ATOM   2072  NZ  LYS A 256     -17.012 -15.066  18.841  1.00 98.19           N  
ATOM   2073  N   GLU A 257     -15.087  -9.163  23.007  1.00 98.38           N  
ATOM   2074  CA  GLU A 257     -15.974  -8.060  23.384  1.00 98.38           C  
ATOM   2075  C   GLU A 257     -15.286  -6.699  23.226  1.00 98.38           C  
ATOM   2076  CB  GLU A 257     -16.449  -8.226  24.837  1.00 98.38           C  
ATOM   2077  O   GLU A 257     -15.924  -5.741  22.793  1.00 98.38           O  
ATOM   2078  CG  GLU A 257     -17.359  -9.440  25.093  1.00 98.38           C  
ATOM   2079  CD  GLU A 257     -16.652 -10.805  25.009  1.00 98.38           C  
ATOM   2080  OE1 GLU A 257     -17.357 -11.797  24.729  1.00 98.38           O  
ATOM   2081  OE2 GLU A 257     -15.406 -10.856  25.163  1.00 98.38           O  
ATOM   2082  N   PHE A 258     -13.980  -6.615  23.509  1.00 98.69           N  
ATOM   2083  CA  PHE A 258     -13.178  -5.419  23.247  1.00 98.69           C  
ATOM   2084  C   PHE A 258     -13.205  -5.048  21.764  1.00 98.69           C  
ATOM   2085  CB  PHE A 258     -11.743  -5.635  23.742  1.00 98.69           C  
ATOM   2086  O   PHE A 258     -13.507  -3.903  21.433  1.00 98.69           O  
ATOM   2087  CG  PHE A 258     -10.839  -4.429  23.579  1.00 98.69           C  
ATOM   2088  CD1 PHE A 258     -10.271  -4.121  22.325  1.00 98.69           C  
ATOM   2089  CD2 PHE A 258     -10.515  -3.642  24.699  1.00 98.69           C  
ATOM   2090  CE1 PHE A 258      -9.408  -3.020  22.194  1.00 98.69           C  
ATOM   2091  CE2 PHE A 258      -9.634  -2.556  24.569  1.00 98.69           C  
ATOM   2092  CZ  PHE A 258      -9.092  -2.235  23.314  1.00 98.69           C  
ATOM   2093  N   ILE A 259     -12.946  -6.006  20.866  1.00 98.56           N  
ATOM   2094  CA  ILE A 259     -12.997  -5.761  19.419  1.00 98.56           C  
ATOM   2095  C   ILE A 259     -14.420  -5.403  18.984  1.00 98.56           C  
ATOM   2096  CB  ILE A 259     -12.436  -6.955  18.621  1.00 98.56           C  
ATOM   2097  O   ILE A 259     -14.584  -4.464  18.214  1.00 98.56           O  
ATOM   2098  CG1 ILE A 259     -10.923  -7.117  18.897  1.00 98.56           C  
ATOM   2099  CG2 ILE A 259     -12.668  -6.766  17.107  1.00 98.56           C  
ATOM   2100  CD1 ILE A 259     -10.408  -8.471  18.409  1.00 98.56           C  
ATOM   2101  N   ARG A 260     -15.458  -6.067  19.512  1.00 98.44           N  
ATOM   2102  CA  ARG A 260     -16.861  -5.720  19.213  1.00 98.44           C  
ATOM   2103  C   ARG A 260     -17.205  -4.286  19.591  1.00 98.44           C  
ATOM   2104  CB  ARG A 260     -17.835  -6.674  19.923  1.00 98.44           C  
ATOM   2105  O   ARG A 260     -17.845  -3.594  18.806  1.00 98.44           O  
ATOM   2106  CG  ARG A 260     -17.842  -8.109  19.391  1.00 98.44           C  
ATOM   2107  CD  ARG A 260     -18.055  -8.135  17.881  1.00 98.44           C  
ATOM   2108  NE  ARG A 260     -18.312  -9.493  17.399  1.00 98.44           N  
ATOM   2109  NH1 ARG A 260     -18.215  -8.959  15.168  1.00 98.44           N  
ATOM   2110  NH2 ARG A 260     -18.538 -11.058  15.778  1.00 98.44           N  
ATOM   2111  CZ  ARG A 260     -18.358  -9.823  16.127  1.00 98.44           C  
ATOM   2112  N   LEU A 261     -16.765  -3.821  20.760  1.00 98.44           N  
ATOM   2113  CA  LEU A 261     -16.914  -2.417  21.129  1.00 98.44           C  
ATOM   2114  C   LEU A 261     -16.103  -1.527  20.180  1.00 98.44           C  
ATOM   2115  CB  LEU A 261     -16.515  -2.230  22.603  1.00 98.44           C  
ATOM   2116  O   LEU A 261     -16.622  -0.525  19.692  1.00 98.44           O  
ATOM   2117  CG  LEU A 261     -16.611  -0.774  23.099  1.00 98.44           C  
ATOM   2118  CD1 LEU A 261     -18.015  -0.183  22.948  1.00 98.44           C  
ATOM   2119  CD2 LEU A 261     -16.235  -0.715  24.579  1.00 98.44           C  
ATOM   2120  N   ALA A 262     -14.865  -1.916  19.869  1.00 98.50           N  
ATOM   2121  CA  ALA A 262     -13.984  -1.145  19.006  1.00 98.50           C  
ATOM   2122  C   ALA A 262     -14.519  -0.976  17.577  1.00 98.50           C  
ATOM   2123  CB  ALA A 262     -12.584  -1.752  19.025  1.00 98.50           C  
ATOM   2124  O   ALA A 262     -14.388   0.107  17.018  1.00 98.50           O  
ATOM   2125  N   GLN A 263     -15.197  -1.986  17.024  1.00 98.44           N  
ATOM   2126  CA  GLN A 263     -15.862  -1.936  15.716  1.00 98.44           C  
ATOM   2127  C   GLN A 263     -16.901  -0.806  15.606  1.00 98.44           C  
ATOM   2128  CB  GLN A 263     -16.531  -3.295  15.437  1.00 98.44           C  
ATOM   2129  O   GLN A 263     -17.204  -0.360  14.502  1.00 98.44           O  
ATOM   2130  CG  GLN A 263     -15.530  -4.383  15.016  1.00 98.44           C  
ATOM   2131  CD  GLN A 263     -16.168  -5.762  14.838  1.00 98.44           C  
ATOM   2132  NE2 GLN A 263     -15.630  -6.566  13.958  1.00 98.44           N  
ATOM   2133  OE1 GLN A 263     -17.142  -6.155  15.473  1.00 98.44           O  
ATOM   2134  N   THR A 264     -17.433  -0.317  16.732  1.00 97.69           N  
ATOM   2135  CA  THR A 264     -18.395   0.802  16.769  1.00 97.69           C  
ATOM   2136  C   THR A 264     -17.734   2.183  16.828  1.00 97.69           C  
ATOM   2137  CB  THR A 264     -19.390   0.659  17.934  1.00 97.69           C  
ATOM   2138  O   THR A 264     -18.418   3.205  16.754  1.00 97.69           O  
ATOM   2139  CG2 THR A 264     -20.015  -0.733  18.023  1.00 97.69           C  
ATOM   2140  OG1 THR A 264     -18.796   0.940  19.183  1.00 97.69           O  
ATOM   2141  N   LEU A 265     -16.409   2.241  16.995  1.00 98.38           N  
ATOM   2142  CA  LEU A 265     -15.669   3.482  17.205  1.00 98.38           C  
ATOM   2143  C   LEU A 265     -15.322   4.172  15.888  1.00 98.38           C  
ATOM   2144  CB  LEU A 265     -14.395   3.219  18.013  1.00 98.38           C  
ATOM   2145  O   LEU A 265     -15.126   3.546  14.843  1.00 98.38           O  
ATOM   2146  CG  LEU A 265     -14.627   2.544  19.370  1.00 98.38           C  
ATOM   2147  CD1 LEU A 265     -13.263   2.232  19.969  1.00 98.38           C  
ATOM   2148  CD2 LEU A 265     -15.418   3.413  20.347  1.00 98.38           C  
ATOM   2149  N   LYS A 266     -15.176   5.498  15.954  1.00 97.06           N  
ATOM   2150  CA  LYS A 266     -14.789   6.297  14.793  1.00 97.06           C  
ATOM   2151  C   LYS A 266     -13.373   5.919  14.356  1.00 97.06           C  
ATOM   2152  CB  LYS A 266     -14.949   7.789  15.106  1.00 97.06           C  
ATOM   2153  O   LYS A 266     -12.451   5.902  15.171  1.00 97.06           O  
ATOM   2154  CG  LYS A 266     -14.741   8.660  13.859  1.00 97.06           C  
ATOM   2155  CD  LYS A 266     -15.026  10.135  14.164  1.00 97.06           C  
ATOM   2156  CE  LYS A 266     -14.900  10.954  12.877  1.00 97.06           C  
ATOM   2157  NZ  LYS A 266     -14.890  12.411  13.131  1.00 97.06           N  
ATOM   2158  N   TYR A 267     -13.236   5.660  13.059  1.00 97.94           N  
ATOM   2159  CA  TYR A 267     -12.008   5.223  12.391  1.00 97.94           C  
ATOM   2160  C   TYR A 267     -11.516   3.805  12.730  1.00 97.94           C  
ATOM   2161  CB  TYR A 267     -10.904   6.290  12.492  1.00 97.94           C  
ATOM   2162  O   TYR A 267     -10.390   3.454  12.379  1.00 97.94           O  
ATOM   2163  CG  TYR A 267     -11.281   7.689  12.044  1.00 97.94           C  
ATOM   2164  CD1 TYR A 267     -12.033   7.895  10.871  1.00 97.94           C  
ATOM   2165  CD2 TYR A 267     -10.819   8.795  12.780  1.00 97.94           C  
ATOM   2166  CE1 TYR A 267     -12.373   9.200  10.474  1.00 97.94           C  
ATOM   2167  CE2 TYR A 267     -11.147  10.106  12.381  1.00 97.94           C  
ATOM   2168  OH  TYR A 267     -12.336  11.554  10.878  1.00 97.94           O  
ATOM   2169  CZ  TYR A 267     -11.933  10.306  11.228  1.00 97.94           C  
ATOM   2170  N   TYR A 268     -12.349   2.940  13.323  1.00 98.50           N  
ATOM   2171  CA  TYR A 268     -12.028   1.509  13.362  1.00 98.50           C  
ATOM   2172  C   TYR A 268     -11.805   0.956  11.948  1.00 98.50           C  
ATOM   2173  CB  TYR A 268     -13.114   0.716  14.087  1.00 98.50           C  
ATOM   2174  O   TYR A 268     -12.616   1.178  11.050  1.00 98.50           O  
ATOM   2175  CG  TYR A 268     -12.767  -0.761  14.173  1.00 98.50           C  
ATOM   2176  CD1 TYR A 268     -13.157  -1.642  13.144  1.00 98.50           C  
ATOM   2177  CD2 TYR A 268     -11.991  -1.238  15.245  1.00 98.50           C  
ATOM   2178  CE1 TYR A 268     -12.739  -2.987  13.175  1.00 98.50           C  
ATOM   2179  CE2 TYR A 268     -11.578  -2.582  15.283  1.00 98.50           C  
ATOM   2180  OH  TYR A 268     -11.460  -4.723  14.238  1.00 98.50           O  
ATOM   2181  CZ  TYR A 268     -11.940  -3.455  14.239  1.00 98.50           C  
ATOM   2182  N   GLY A 269     -10.695   0.240  11.749  1.00 97.38           N  
ATOM   2183  CA  GLY A 269     -10.323  -0.326  10.449  1.00 97.38           C  
ATOM   2184  C   GLY A 269      -9.713   0.673   9.460  1.00 97.38           C  
ATOM   2185  O   GLY A 269      -9.442   0.291   8.324  1.00 97.38           O  
ATOM   2186  N   TYR A 270      -9.467   1.924   9.864  1.00 98.38           N  
ATOM   2187  CA  TYR A 270      -8.779   2.898   9.019  1.00 98.38           C  
ATOM   2188  C   TYR A 270      -7.258   2.779   9.165  1.00 98.38           C  
ATOM   2189  CB  TYR A 270      -9.250   4.335   9.295  1.00 98.38           C  
ATOM   2190  O   TYR A 270      -6.729   2.392  10.208  1.00 98.38           O  
ATOM   2191  CG  TYR A 270     -10.630   4.695   8.764  1.00 98.38           C  
ATOM   2192  CD1 TYR A 270     -10.784   5.769   7.863  1.00 98.38           C  
ATOM   2193  CD2 TYR A 270     -11.769   3.976   9.176  1.00 98.38           C  
ATOM   2194  CE1 TYR A 270     -12.063   6.142   7.411  1.00 98.38           C  
ATOM   2195  CE2 TYR A 270     -13.050   4.349   8.738  1.00 98.38           C  
ATOM   2196  OH  TYR A 270     -14.441   5.861   7.520  1.00 98.38           O  
ATOM   2197  CZ  TYR A 270     -13.199   5.447   7.867  1.00 98.38           C  
ATOM   2198  N   LEU A 271      -6.549   3.160   8.107  1.00 97.81           N  
ATOM   2199  CA  LEU A 271      -5.122   3.440   8.125  1.00 97.81           C  
ATOM   2200  C   LEU A 271      -4.927   4.956   8.107  1.00 97.81           C  
ATOM   2201  CB  LEU A 271      -4.462   2.700   6.952  1.00 97.81           C  
ATOM   2202  O   LEU A 271      -5.413   5.630   7.197  1.00 97.81           O  
ATOM   2203  CG  LEU A 271      -2.931   2.614   7.084  1.00 97.81           C  
ATOM   2204  CD1 LEU A 271      -2.446   1.305   6.463  1.00 97.81           C  
ATOM   2205  CD2 LEU A 271      -2.207   3.766   6.395  1.00 97.81           C  
ATOM   2206  N   LYS A 272      -4.244   5.489   9.121  1.00 97.00           N  
ATOM   2207  CA  LYS A 272      -3.977   6.923   9.269  1.00 97.00           C  
ATOM   2208  C   LYS A 272      -2.598   7.260   8.713  1.00 97.00           C  
ATOM   2209  CB  LYS A 272      -4.131   7.301  10.744  1.00 97.00           C  
ATOM   2210  O   LYS A 272      -1.650   6.500   8.890  1.00 97.00           O  
ATOM   2211  CG  LYS A 272      -4.070   8.812  11.012  1.00 97.00           C  
ATOM   2212  CD  LYS A 272      -4.320   9.029  12.507  1.00 97.00           C  
ATOM   2213  CE  LYS A 272      -4.321  10.502  12.902  1.00 97.00           C  
ATOM   2214  NZ  LYS A 272      -4.447  10.626  14.377  1.00 97.00           N  
ATOM   2215  N   PHE A 273      -2.503   8.398   8.040  1.00 97.50           N  
ATOM   2216  CA  PHE A 273      -1.274   8.880   7.418  1.00 97.50           C  
ATOM   2217  C   PHE A 273      -0.692  10.064   8.186  1.00 97.50           C  
ATOM   2218  CB  PHE A 273      -1.560   9.219   5.953  1.00 97.50           C  
ATOM   2219  O   PHE A 273      -1.402  10.755   8.925  1.00 97.50           O  
ATOM   2220  CG  PHE A 273      -1.956   8.005   5.140  1.00 97.50           C  
ATOM   2221  CD1 PHE A 273      -0.964   7.261   4.488  1.00 97.50           C  
ATOM   2222  CD2 PHE A 273      -3.297   7.583   5.066  1.00 97.50           C  
ATOM   2223  CE1 PHE A 273      -1.314   6.137   3.731  1.00 97.50           C  
ATOM   2224  CE2 PHE A 273      -3.644   6.442   4.326  1.00 97.50           C  
ATOM   2225  CZ  PHE A 273      -2.653   5.731   3.632  1.00 97.50           C  
ATOM   2226  N   ASP A 274       0.599  10.305   7.984  1.00 96.06           N  
ATOM   2227  CA  ASP A 274       1.304  11.437   8.564  1.00 96.06           C  
ATOM   2228  C   ASP A 274       0.691  12.764   8.078  1.00 96.06           C  
ATOM   2229  CB  ASP A 274       2.805  11.379   8.226  1.00 96.06           C  
ATOM   2230  O   ASP A 274       0.161  12.842   6.958  1.00 96.06           O  
ATOM   2231  CG  ASP A 274       3.534  10.180   8.843  1.00 96.06           C  
ATOM   2232  OD1 ASP A 274       3.080   9.676   9.892  1.00 96.06           O  
ATOM   2233  OD2 ASP A 274       4.577   9.781   8.275  1.00 96.06           O  
ATOM   2234  N   PRO A 275       0.763  13.835   8.895  1.00 96.19           N  
ATOM   2235  CA  PRO A 275       0.342  15.162   8.473  1.00 96.19           C  
ATOM   2236  C   PRO A 275       1.010  15.571   7.158  1.00 96.19           C  
ATOM   2237  CB  PRO A 275       0.718  16.107   9.617  1.00 96.19           C  
ATOM   2238  O   PRO A 275       2.226  15.479   6.997  1.00 96.19           O  
ATOM   2239  CG  PRO A 275       0.741  15.190  10.839  1.00 96.19           C  
ATOM   2240  CD  PRO A 275       1.243  13.867  10.269  1.00 96.19           C  
ATOM   2241  N   CYS A 276       0.204  16.043   6.216  1.00 97.06           N  
ATOM   2242  CA  CYS A 276       0.637  16.388   4.870  1.00 97.06           C  
ATOM   2243  C   CYS A 276      -0.129  17.616   4.348  1.00 97.06           C  
ATOM   2244  CB  CYS A 276       0.523  15.117   4.013  1.00 97.06           C  
ATOM   2245  O   CYS A 276      -0.716  18.365   5.137  1.00 97.06           O  
ATOM   2246  SG  CYS A 276      -1.180  14.508   3.884  1.00 97.06           S  
ATOM   2247  N   VAL A 277      -0.073  17.877   3.039  1.00 97.12           N  
ATOM   2248  CA  VAL A 277      -0.665  19.074   2.420  1.00 97.12           C  
ATOM   2249  C   VAL A 277      -1.644  18.677   1.323  1.00 97.12           C  
ATOM   2250  CB  VAL A 277       0.423  20.030   1.895  1.00 97.12           C  
ATOM   2251  O   VAL A 277      -1.405  17.727   0.583  1.00 97.12           O  
ATOM   2252  CG1 VAL A 277      -0.169  21.304   1.279  1.00 97.12           C  
ATOM   2253  CG2 VAL A 277       1.364  20.472   3.025  1.00 97.12           C  
ATOM   2254  N   THR A 278      -2.735  19.424   1.194  1.00 97.50           N  
ATOM   2255  CA  THR A 278      -3.748  19.242   0.149  1.00 97.50           C  
ATOM   2256  C   THR A 278      -4.073  20.559  -0.553  1.00 97.50           C  
ATOM   2257  CB  THR A 278      -5.001  18.564   0.724  1.00 97.50           C  
ATOM   2258  O   THR A 278      -3.826  21.646  -0.020  1.00 97.50           O  
ATOM   2259  CG2 THR A 278      -5.621  19.354   1.871  1.00 97.50           C  
ATOM   2260  OG1 THR A 278      -6.015  18.410  -0.234  1.00 97.50           O  
ATOM   2261  N   ASP A 279      -4.624  20.469  -1.762  1.00 95.94           N  
ATOM   2262  CA  ASP A 279      -5.206  21.605  -2.477  1.00 95.94           C  
ATOM   2263  C   ASP A 279      -6.696  21.853  -2.177  1.00 95.94           C  
ATOM   2264  CB  ASP A 279      -4.894  21.528  -3.979  1.00 95.94           C  
ATOM   2265  O   ASP A 279      -7.288  22.783  -2.731  1.00 95.94           O  
ATOM   2266  CG  ASP A 279      -5.559  20.357  -4.707  1.00 95.94           C  
ATOM   2267  OD1 ASP A 279      -6.340  19.610  -4.079  1.00 95.94           O  
ATOM   2268  OD2 ASP A 279      -5.235  20.174  -5.903  1.00 95.94           O  
ATOM   2269  N   PHE A 280      -7.284  21.057  -1.278  1.00 95.25           N  
ATOM   2270  CA  PHE A 280      -8.698  21.103  -0.915  1.00 95.25           C  
ATOM   2271  C   PHE A 280      -8.926  21.373   0.589  1.00 95.25           C  
ATOM   2272  CB  PHE A 280      -9.353  19.786  -1.342  1.00 95.25           C  
ATOM   2273  O   PHE A 280      -8.316  20.703   1.422  1.00 95.25           O  
ATOM   2274  CG  PHE A 280     -10.848  19.778  -1.117  1.00 95.25           C  
ATOM   2275  CD1 PHE A 280     -11.379  19.395   0.129  1.00 95.25           C  
ATOM   2276  CD2 PHE A 280     -11.705  20.221  -2.139  1.00 95.25           C  
ATOM   2277  CE1 PHE A 280     -12.767  19.446   0.349  1.00 95.25           C  
ATOM   2278  CE2 PHE A 280     -13.091  20.281  -1.917  1.00 95.25           C  
ATOM   2279  CZ  PHE A 280     -13.623  19.888  -0.676  1.00 95.25           C  
ATOM   2280  N   PRO A 281      -9.856  22.272   0.980  1.00 93.00           N  
ATOM   2281  CA  PRO A 281     -10.735  23.066   0.114  1.00 93.00           C  
ATOM   2282  C   PRO A 281     -10.016  24.244  -0.557  1.00 93.00           C  
ATOM   2283  CB  PRO A 281     -11.851  23.554   1.040  1.00 93.00           C  
ATOM   2284  O   PRO A 281     -10.536  24.809  -1.514  1.00 93.00           O  
ATOM   2285  CG  PRO A 281     -11.142  23.720   2.381  1.00 93.00           C  
ATOM   2286  CD  PRO A 281     -10.118  22.587   2.377  1.00 93.00           C  
ATOM   2287  N   GLU A 282      -8.827  24.593  -0.068  1.00 91.56           N  
ATOM   2288  CA  GLU A 282      -7.979  25.662  -0.584  1.00 91.56           C  
ATOM   2289  C   GLU A 282      -6.530  25.168  -0.692  1.00 91.56           C  
ATOM   2290  CB  GLU A 282      -8.058  26.894   0.333  1.00 91.56           C  
ATOM   2291  O   GLU A 282      -6.105  24.263   0.033  1.00 91.56           O  
ATOM   2292  CG  GLU A 282      -9.463  27.515   0.411  1.00 91.56           C  
ATOM   2293  CD  GLU A 282      -9.560  28.620   1.473  1.00 91.56           C  
ATOM   2294  OE1 GLU A 282     -10.661  28.758   2.056  1.00 91.56           O  
ATOM   2295  OE2 GLU A 282      -8.542  29.308   1.710  1.00 91.56           O  
ATOM   2296  N   LYS A 283      -5.748  25.783  -1.585  1.00 92.94           N  
ATOM   2297  CA  LYS A 283      -4.355  25.390  -1.825  1.00 92.94           C  
ATOM   2298  C   LYS A 283      -3.486  25.551  -0.583  1.00 92.94           C  
ATOM   2299  CB  LYS A 283      -3.756  26.137  -3.021  1.00 92.94           C  
ATOM   2300  O   LYS A 283      -3.430  26.628  -0.002  1.00 92.94           O  
ATOM   2301  CG  LYS A 283      -4.315  25.591  -4.340  1.00 92.94           C  
ATOM   2302  CD  LYS A 283      -3.597  26.219  -5.537  1.00 92.94           C  
ATOM   2303  CE  LYS A 283      -4.154  25.616  -6.829  1.00 92.94           C  
ATOM   2304  NZ  LYS A 283      -3.448  26.136  -8.024  1.00 92.94           N  
ATOM   2305  N   GLY A 284      -2.737  24.501  -0.253  1.00 91.75           N  
ATOM   2306  CA  GLY A 284      -1.745  24.540   0.819  1.00 91.75           C  
ATOM   2307  C   GLY A 284      -2.311  24.238   2.205  1.00 91.75           C  
ATOM   2308  O   GLY A 284      -1.604  24.434   3.189  1.00 91.75           O  
ATOM   2309  N   CYS A 285      -3.553  23.754   2.307  1.00 95.06           N  
ATOM   2310  CA  CYS A 285      -4.112  23.364   3.597  1.00 95.06           C  
ATOM   2311  C   CYS A 285      -3.349  22.171   4.184  1.00 95.06           C  
ATOM   2312  CB  CYS A 285      -5.601  23.028   3.472  1.00 95.06           C  
ATOM   2313  O   CYS A 285      -3.078  21.186   3.492  1.00 95.06           O  
ATOM   2314  SG  CYS A 285      -6.589  24.509   3.143  1.00 95.06           S  
ATOM   2315  N   HIS A 286      -3.063  22.231   5.484  1.00 96.88           N  
ATOM   2316  CA  HIS A 286      -2.555  21.078   6.218  1.00 96.88           C  
ATOM   2317  C   HIS A 286      -3.678  20.066   6.427  1.00 96.88           C  
ATOM   2318  CB  HIS A 286      -1.956  21.513   7.556  1.00 96.88           C  
ATOM   2319  O   HIS A 286      -4.795  20.432   6.798  1.00 96.88           O  
ATOM   2320  CG  HIS A 286      -0.659  22.254   7.395  1.00 96.88           C  
ATOM   2321  CD2 HIS A 286      -0.472  23.609   7.464  1.00 96.88           C  
ATOM   2322  ND1 HIS A 286       0.564  21.683   7.131  1.00 96.88           N  
ATOM   2323  CE1 HIS A 286       1.471  22.671   7.053  1.00 96.88           C  
ATOM   2324  NE2 HIS A 286       0.887  23.860   7.258  1.00 96.88           N  
ATOM   2325  N   VAL A 287      -3.382  18.788   6.223  1.00 97.94           N  
ATOM   2326  CA  VAL A 287      -4.370  17.718   6.340  1.00 97.94           C  
ATOM   2327  C   VAL A 287      -3.766  16.475   6.974  1.00 97.94           C  
ATOM   2328  CB  VAL A 287      -5.019  17.432   4.973  1.00 97.94           C  
ATOM   2329  O   VAL A 287      -2.610  16.132   6.736  1.00 97.94           O  
ATOM   2330  CG1 VAL A 287      -4.023  16.913   3.929  1.00 97.94           C  
ATOM   2331  CG2 VAL A 287      -6.182  16.441   5.066  1.00 97.94           C  
ATOM   2332  N   VAL A 288      -4.575  15.778   7.765  1.00 97.69           N  
ATOM   2333  CA  VAL A 288      -4.343  14.378   8.123  1.00 97.69           C  
ATOM   2334  C   VAL A 288      -5.342  13.541   7.339  1.00 97.69           C  
ATOM   2335  CB  VAL A 288      -4.469  14.162   9.638  1.00 97.69           C  
ATOM   2336  O   VAL A 288      -6.551  13.760   7.440  1.00 97.69           O  
ATOM   2337  CG1 VAL A 288      -4.314  12.685  10.012  1.00 97.69           C  
ATOM   2338  CG2 VAL A 288      -3.390  14.955  10.386  1.00 97.69           C  
ATOM   2339  N   VAL A 289      -4.838  12.607   6.538  1.00 98.44           N  
ATOM   2340  CA  VAL A 289      -5.670  11.712   5.728  1.00 98.44           C  
ATOM   2341  C   VAL A 289      -5.788  10.368   6.440  1.00 98.44           C  
ATOM   2342  CB  VAL A 289      -5.146  11.582   4.283  1.00 98.44           C  
ATOM   2343  O   VAL A 289      -4.828   9.889   7.040  1.00 98.44           O  
ATOM   2344  CG1 VAL A 289      -6.098  10.749   3.412  1.00 98.44           C  
ATOM   2345  CG2 VAL A 289      -5.012  12.963   3.621  1.00 98.44           C  
ATOM   2346  N   SER A 290      -6.966   9.757   6.392  1.00 98.31           N  
ATOM   2347  CA  SER A 290      -7.202   8.384   6.847  1.00 98.31           C  
ATOM   2348  C   SER A 290      -7.959   7.615   5.768  1.00 98.31           C  
ATOM   2349  CB  SER A 290      -7.972   8.370   8.172  1.00 98.31           C  
ATOM   2350  O   SER A 290      -8.953   8.114   5.251  1.00 98.31           O  
ATOM   2351  OG  SER A 290      -7.268   9.113   9.146  1.00 98.31           O  
ATOM   2352  N   ALA A 291      -7.506   6.414   5.418  1.00 98.56           N  
ATOM   2353  CA  ALA A 291      -8.161   5.555   4.433  1.00 98.56           C  
ATOM   2354  C   ALA A 291      -8.868   4.393   5.131  1.00 98.56           C  
ATOM   2355  CB  ALA A 291      -7.120   5.050   3.428  1.00 98.56           C  
ATOM   2356  O   ALA A 291      -8.259   3.724   5.960  1.00 98.56           O  
ATOM   2357  N   GLY A 292     -10.126   4.137   4.796  1.00 97.88           N  
ATOM   2358  CA  GLY A 292     -10.909   3.040   5.365  1.00 97.88           C  
ATOM   2359  C   GLY A 292     -12.381   3.180   5.010  1.00 97.88           C  
ATOM   2360  O   GLY A 292     -12.784   4.213   4.493  1.00 97.88           O  
ATOM   2361  N   ASN A 293     -13.192   2.146   5.255  1.00 95.44           N  
ATOM   2362  CA  ASN A 293     -14.644   2.182   5.011  1.00 95.44           C  
ATOM   2363  C   ASN A 293     -15.042   2.711   3.610  1.00 95.44           C  
ATOM   2364  CB  ASN A 293     -15.297   2.975   6.149  1.00 95.44           C  
ATOM   2365  O   ASN A 293     -16.002   3.471   3.457  1.00 95.44           O  
ATOM   2366  CG  ASN A 293     -16.807   2.860   6.165  1.00 95.44           C  
ATOM   2367  ND2 ASN A 293     -17.505   3.940   6.436  1.00 95.44           N  
ATOM   2368  OD1 ASN A 293     -17.381   1.808   5.955  1.00 95.44           O  
ATOM   2369  N   ASN A 294     -14.280   2.329   2.580  1.00 96.56           N  
ATOM   2370  CA  ASN A 294     -14.478   2.767   1.195  1.00 96.56           C  
ATOM   2371  C   ASN A 294     -14.422   4.297   1.008  1.00 96.56           C  
ATOM   2372  CB  ASN A 294     -15.749   2.115   0.623  1.00 96.56           C  
ATOM   2373  O   ASN A 294     -15.111   4.851   0.146  1.00 96.56           O  
ATOM   2374  CG  ASN A 294     -15.763   0.615   0.841  1.00 96.56           C  
ATOM   2375  ND2 ASN A 294     -16.839   0.073   1.360  1.00 96.56           N  
ATOM   2376  OD1 ASN A 294     -14.801  -0.082   0.580  1.00 96.56           O  
ATOM   2377  N   GLU A 295     -13.610   4.995   1.804  1.00 97.88           N  
ATOM   2378  CA  GLU A 295     -13.388   6.436   1.700  1.00 97.88           C  
ATOM   2379  C   GLU A 295     -11.950   6.855   2.035  1.00 97.88           C  
ATOM   2380  CB  GLU A 295     -14.415   7.202   2.559  1.00 97.88           C  
ATOM   2381  O   GLU A 295     -11.210   6.158   2.732  1.00 97.88           O  
ATOM   2382  CG  GLU A 295     -14.316   6.982   4.079  1.00 97.88           C  
ATOM   2383  CD  GLU A 295     -15.378   7.786   4.832  1.00 97.88           C  
ATOM   2384  OE1 GLU A 295     -15.049   8.752   5.560  1.00 97.88           O  
ATOM   2385  OE2 GLU A 295     -16.582   7.536   4.594  1.00 97.88           O  
ATOM   2386  N   LEU A 296     -11.572   8.040   1.552  1.00 98.56           N  
ATOM   2387  CA  LEU A 296     -10.517   8.842   2.161  1.00 98.56           C  
ATOM   2388  C   LEU A 296     -11.168   9.921   3.023  1.00 98.56           C  
ATOM   2389  CB  LEU A 296      -9.593   9.467   1.103  1.00 98.56           C  
ATOM   2390  O   LEU A 296     -11.890  10.783   2.519  1.00 98.56           O  
ATOM   2391  CG  LEU A 296      -8.824   8.474   0.221  1.00 98.56           C  
ATOM   2392  CD1 LEU A 296      -7.902   9.255  -0.719  1.00 98.56           C  
ATOM   2393  CD2 LEU A 296      -7.966   7.504   1.032  1.00 98.56           C  
ATOM   2394  N   ASN A 297     -10.892   9.886   4.320  1.00 98.38           N  
ATOM   2395  CA  ASN A 297     -11.297  10.915   5.258  1.00 98.38           C  
ATOM   2396  C   ASN A 297     -10.177  11.946   5.425  1.00 98.38           C  
ATOM   2397  CB  ASN A 297     -11.704  10.266   6.580  1.00 98.38           C  
ATOM   2398  O   ASN A 297      -9.014  11.592   5.621  1.00 98.38           O  
ATOM   2399  CG  ASN A 297     -12.426  11.284   7.430  1.00 98.38           C  
ATOM   2400  ND2 ASN A 297     -13.738  11.244   7.425  1.00 98.38           N  
ATOM   2401  OD1 ASN A 297     -11.827  12.151   8.041  1.00 98.38           O  
ATOM   2402  N   PHE A 298     -10.529  13.220   5.316  1.00 98.25           N  
ATOM   2403  CA  PHE A 298      -9.631  14.358   5.415  1.00 98.25           C  
ATOM   2404  C   PHE A 298      -9.971  15.134   6.677  1.00 98.25           C  
ATOM   2405  CB  PHE A 298      -9.807  15.275   4.195  1.00 98.25           C  
ATOM   2406  O   PHE A 298     -11.060  15.694   6.780  1.00 98.25           O  
ATOM   2407  CG  PHE A 298      -9.108  14.870   2.913  1.00 98.25           C  
ATOM   2408  CD1 PHE A 298      -9.132  13.542   2.441  1.00 98.25           C  
ATOM   2409  CD2 PHE A 298      -8.474  15.867   2.146  1.00 98.25           C  
ATOM   2410  CE1 PHE A 298      -8.526  13.216   1.219  1.00 98.25           C  
ATOM   2411  CE2 PHE A 298      -7.869  15.538   0.925  1.00 98.25           C  
ATOM   2412  CZ  PHE A 298      -7.907  14.220   0.460  1.00 98.25           C  
ATOM   2413  N   GLN A 299      -9.016  15.252   7.591  1.00 97.62           N  
ATOM   2414  CA  GLN A 299      -9.069  16.210   8.686  1.00 97.62           C  
ATOM   2415  C   GLN A 299      -8.198  17.414   8.315  1.00 97.62           C  
ATOM   2416  CB  GLN A 299      -8.654  15.501   9.977  1.00 97.62           C  
ATOM   2417  O   GLN A 299      -6.977  17.387   8.470  1.00 97.62           O  
ATOM   2418  CG  GLN A 299      -8.824  16.430  11.177  1.00 97.62           C  
ATOM   2419  CD  GLN A 299      -8.524  15.722  12.488  1.00 97.62           C  
ATOM   2420  NE2 GLN A 299      -9.507  15.527  13.341  1.00 97.62           N  
ATOM   2421  OE1 GLN A 299      -7.406  15.328  12.776  1.00 97.62           O  
ATOM   2422  N   VAL A 300      -8.829  18.449   7.764  1.00 96.75           N  
ATOM   2423  CA  VAL A 300      -8.167  19.631   7.206  1.00 96.75           C  
ATOM   2424  C   VAL A 300      -8.103  20.740   8.245  1.00 96.75           C  
ATOM   2425  CB  VAL A 300      -8.877  20.141   5.937  1.00 96.75           C  
ATOM   2426  O   VAL A 300      -9.121  21.111   8.828  1.00 96.75           O  
ATOM   2427  CG1 VAL A 300      -8.028  21.225   5.272  1.00 96.75           C  
ATOM   2428  CG2 VAL A 300      -9.099  19.032   4.904  1.00 96.75           C  
ATOM   2429  N   ARG A 301      -6.918  21.316   8.442  1.00 94.81           N  
ATOM   2430  CA  ARG A 301      -6.727  22.551   9.203  1.00 94.81           C  
ATOM   2431  C   ARG A 301      -6.757  23.739   8.245  1.00 94.81           C  
ATOM   2432  CB  ARG A 301      -5.419  22.458   9.989  1.00 94.81           C  
ATOM   2433  O   ARG A 301      -5.877  23.879   7.398  1.00 94.81           O  
ATOM   2434  CG  ARG A 301      -5.202  23.692  10.878  1.00 94.81           C  
ATOM   2435  CD  ARG A 301      -3.888  23.582  11.651  1.00 94.81           C  
ATOM   2436  NE  ARG A 301      -3.904  22.464  12.615  1.00 94.81           N  
ATOM   2437  NH1 ARG A 301      -1.858  22.912  13.524  1.00 94.81           N  
ATOM   2438  NH2 ARG A 301      -3.006  21.119  14.217  1.00 94.81           N  
ATOM   2439  CZ  ARG A 301      -2.925  22.170  13.447  1.00 94.81           C  
ATOM   2440  N   LEU A 302      -7.782  24.573   8.386  1.00 88.19           N  
ATOM   2441  CA  LEU A 302      -7.938  25.806   7.617  1.00 88.19           C  
ATOM   2442  C   LEU A 302      -6.982  26.904   8.113  1.00 88.19           C  
ATOM   2443  CB  LEU A 302      -9.396  26.286   7.724  1.00 88.19           C  
ATOM   2444  O   LEU A 302      -6.558  26.851   9.268  1.00 88.19           O  
ATOM   2445  CG  LEU A 302     -10.439  25.332   7.126  1.00 88.19           C  
ATOM   2446  CD1 LEU A 302     -11.812  25.988   7.266  1.00 88.19           C  
ATOM   2447  CD2 LEU A 302     -10.207  25.039   5.642  1.00 88.19           C  
ATOM   2448  N   PRO A 303      -6.727  27.957   7.309  1.00 84.06           N  
ATOM   2449  CA  PRO A 303      -5.937  29.119   7.737  1.00 84.06           C  
ATOM   2450  C   PRO A 303      -6.471  29.815   8.997  1.00 84.06           C  
ATOM   2451  CB  PRO A 303      -5.966  30.083   6.546  1.00 84.06           C  
ATOM   2452  O   PRO A 303      -5.725  30.461   9.721  1.00 84.06           O  
ATOM   2453  CG  PRO A 303      -6.177  29.168   5.341  1.00 84.06           C  
ATOM   2454  CD  PRO A 303      -7.088  28.082   5.900  1.00 84.06           C  
ATOM   2455  N   SER A 304      -7.767  29.668   9.285  1.00 86.25           N  
ATOM   2456  CA  SER A 304      -8.401  30.175  10.504  1.00 86.25           C  
ATOM   2457  C   SER A 304      -8.162  29.292  11.741  1.00 86.25           C  
ATOM   2458  CB  SER A 304      -9.900  30.355  10.242  1.00 86.25           C  
ATOM   2459  O   SER A 304      -8.901  29.425  12.715  1.00 86.25           O  
ATOM   2460  OG  SER A 304     -10.533  29.092  10.137  1.00 86.25           O  
ATOM   2461  N   GLU A 305      -7.243  28.322  11.673  1.00 86.94           N  
ATOM   2462  CA  GLU A 305      -6.970  27.279  12.682  1.00 86.94           C  
ATOM   2463  C   GLU A 305      -8.158  26.345  12.988  1.00 86.94           C  
ATOM   2464  CB  GLU A 305      -6.359  27.900  13.952  1.00 86.94           C  
ATOM   2465  O   GLU A 305      -8.082  25.461  13.844  1.00 86.94           O  
ATOM   2466  CG  GLU A 305      -5.006  28.591  13.707  1.00 86.94           C  
ATOM   2467  CD  GLU A 305      -3.889  27.620  13.282  1.00 86.94           C  
ATOM   2468  OE1 GLU A 305      -2.898  28.093  12.688  1.00 86.94           O  
ATOM   2469  OE2 GLU A 305      -4.007  26.400  13.558  1.00 86.94           O  
ATOM   2470  N   GLN A 306      -9.267  26.485  12.258  1.00 90.75           N  
ATOM   2471  CA  GLN A 306     -10.410  25.591  12.388  1.00 90.75           C  
ATOM   2472  C   GLN A 306     -10.111  24.259  11.709  1.00 90.75           C  
ATOM   2473  CB  GLN A 306     -11.687  26.210  11.812  1.00 90.75           C  
ATOM   2474  O   GLN A 306      -9.669  24.216  10.559  1.00 90.75           O  
ATOM   2475  CG  GLN A 306     -12.212  27.363  12.676  1.00 90.75           C  
ATOM   2476  CD  GLN A 306     -13.535  27.928  12.165  1.00 90.75           C  
ATOM   2477  NE2 GLN A 306     -14.018  28.993  12.764  1.00 90.75           N  
ATOM   2478  OE1 GLN A 306     -14.161  27.432  11.238  1.00 90.75           O  
ATOM   2479  N   ILE A 307     -10.417  23.171  12.408  1.00 93.31           N  
ATOM   2480  CA  ILE A 307     -10.338  21.823  11.856  1.00 93.31           C  
ATOM   2481  C   ILE A 307     -11.700  21.466  11.262  1.00 93.31           C  
ATOM   2482  CB  ILE A 307      -9.839  20.818  12.913  1.00 93.31           C  
ATOM   2483  O   ILE A 307     -12.711  21.480  11.965  1.00 93.31           O  
ATOM   2484  CG1 ILE A 307      -8.426  21.224  13.398  1.00 93.31           C  
ATOM   2485  CG2 ILE A 307      -9.825  19.405  12.307  1.00 93.31           C  
ATOM   2486  CD1 ILE A 307      -7.854  20.334  14.508  1.00 93.31           C  
ATOM   2487  N   LYS A 308     -11.724  21.141   9.970  1.00 94.75           N  
ATOM   2488  CA  LYS A 308     -12.895  20.606   9.270  1.00 94.75           C  
ATOM   2489  C   LYS A 308     -12.625  19.185   8.811  1.00 94.75           C  
ATOM   2490  CB  LYS A 308     -13.296  21.496   8.087  1.00 94.75           C  
ATOM   2491  O   LYS A 308     -11.508  18.849   8.432  1.00 94.75           O  
ATOM   2492  CG  LYS A 308     -13.846  22.849   8.554  1.00 94.75           C  
ATOM   2493  CD  LYS A 308     -14.558  23.565   7.401  1.00 94.75           C  
ATOM   2494  CE  LYS A 308     -15.042  24.942   7.874  1.00 94.75           C  
ATOM   2495  NZ  LYS A 308     -15.521  25.778   6.745  1.00 94.75           N  
ATOM   2496  N   GLU A 309     -13.667  18.370   8.815  1.00 95.12           N  
ATOM   2497  CA  GLU A 309     -13.611  17.014   8.282  1.00 95.12           C  
ATOM   2498  C   GLU A 309     -14.347  16.936   6.942  1.00 95.12           C  
ATOM   2499  CB  GLU A 309     -14.141  16.003   9.300  1.00 95.12           C  
ATOM   2500  O   GLU A 309     -15.411  17.534   6.770  1.00 95.12           O  
ATOM   2501  CG  GLU A 309     -13.223  15.874  10.531  1.00 95.12           C  
ATOM   2502  CD  GLU A 309     -13.727  14.800  11.506  1.00 95.12           C  
ATOM   2503  OE1 GLU A 309     -12.970  14.357  12.407  1.00 95.12           O  
ATOM   2504  OE2 GLU A 309     -14.901  14.380  11.399  1.00 95.12           O  
ATOM   2505  N   GLY A 310     -13.774  16.199   5.994  1.00 94.56           N  
ATOM   2506  CA  GLY A 310     -14.364  15.893   4.693  1.00 94.56           C  
ATOM   2507  C   GLY A 310     -14.175  14.419   4.356  1.00 94.56           C  
ATOM   2508  O   GLY A 310     -13.174  13.821   4.734  1.00 94.56           O  
ATOM   2509  N   SER A 311     -15.137  13.821   3.658  1.00 97.06           N  
ATOM   2510  CA  SER A 311     -15.097  12.407   3.278  1.00 97.06           C  
ATOM   2511  C   SER A 311     -15.240  12.262   1.767  1.00 97.06           C  
ATOM   2512  CB  SER A 311     -16.188  11.637   4.022  1.00 97.06           C  
ATOM   2513  O   SER A 311     -16.187  12.782   1.170  1.00 97.06           O  
ATOM   2514  OG  SER A 311     -16.197  10.293   3.611  1.00 97.06           O  
ATOM   2515  N   PHE A 312     -14.294  11.552   1.155  1.00 98.06           N  
ATOM   2516  CA  PHE A 312     -14.265  11.257  -0.271  1.00 98.06           C  
ATOM   2517  C   PHE A 312     -14.509   9.768  -0.490  1.00 98.06           C  
ATOM   2518  CB  PHE A 312     -12.931  11.709  -0.872  1.00 98.06           C  
ATOM   2519  O   PHE A 312     -13.619   8.946  -0.269  1.00 98.06           O  
ATOM   2520  CG  PHE A 312     -12.712  13.204  -0.805  1.00 98.06           C  
ATOM   2521  CD1 PHE A 312     -13.245  14.034  -1.807  1.00 98.06           C  
ATOM   2522  CD2 PHE A 312     -11.977  13.767   0.252  1.00 98.06           C  
ATOM   2523  CE1 PHE A 312     -13.024  15.419  -1.772  1.00 98.06           C  
ATOM   2524  CE2 PHE A 312     -11.754  15.154   0.289  1.00 98.06           C  
ATOM   2525  CZ  PHE A 312     -12.269  15.975  -0.728  1.00 98.06           C  
ATOM   2526  N   LYS A 313     -15.716   9.408  -0.934  1.00 97.88           N  
ATOM   2527  CA  LYS A 313     -16.085   8.016  -1.212  1.00 97.88           C  
ATOM   2528  C   LYS A 313     -15.330   7.483  -2.424  1.00 97.88           C  
ATOM   2529  CB  LYS A 313     -17.601   7.890  -1.437  1.00 97.88           C  
ATOM   2530  O   LYS A 313     -15.346   8.105  -3.483  1.00 97.88           O  
ATOM   2531  CG  LYS A 313     -18.468   8.273  -0.227  1.00 97.88           C  
ATOM   2532  CD  LYS A 313     -18.081   7.489   1.032  1.00 97.88           C  
ATOM   2533  CE  LYS A 313     -19.141   7.612   2.125  1.00 97.88           C  
ATOM   2534  NZ  LYS A 313     -18.763   6.796   3.299  1.00 97.88           N  
ATOM   2535  N   VAL A 314     -14.752   6.292  -2.302  1.00 96.25           N  
ATOM   2536  CA  VAL A 314     -14.038   5.618  -3.400  1.00 96.25           C  
ATOM   2537  C   VAL A 314     -14.944   5.452  -4.623  1.00 96.25           C  
ATOM   2538  CB  VAL A 314     -13.493   4.262  -2.915  1.00 96.25           C  
ATOM   2539  O   VAL A 314     -14.512   5.706  -5.739  1.00 96.25           O  
ATOM   2540  CG1 VAL A 314     -12.907   3.419  -4.048  1.00 96.25           C  
ATOM   2541  CG2 VAL A 314     -12.378   4.467  -1.881  1.00 96.25           C  
ATOM   2542  N   THR A 315     -16.230   5.148  -4.417  1.00 95.06           N  
ATOM   2543  CA  THR A 315     -17.241   4.999  -5.484  1.00 95.06           C  
ATOM   2544  C   THR A 315     -17.495   6.260  -6.311  1.00 95.06           C  
ATOM   2545  CB  THR A 315     -18.575   4.516  -4.909  1.00 95.06           C  
ATOM   2546  O   THR A 315     -18.073   6.179  -7.388  1.00 95.06           O  
ATOM   2547  CG2 THR A 315     -18.458   3.108  -4.322  1.00 95.06           C  
ATOM   2548  OG1 THR A 315     -19.003   5.370  -3.868  1.00 95.06           O  
ATOM   2549  N   ARG A 316     -17.067   7.430  -5.827  1.00 96.44           N  
ATOM   2550  CA  ARG A 316     -17.210   8.722  -6.516  1.00 96.44           C  
ATOM   2551  C   ARG A 316     -15.902   9.216  -7.133  1.00 96.44           C  
ATOM   2552  CB  ARG A 316     -17.787   9.752  -5.541  1.00 96.44           C  
ATOM   2553  O   ARG A 316     -15.869  10.315  -7.687  1.00 96.44           O  
ATOM   2554  CG  ARG A 316     -19.189   9.368  -5.050  1.00 96.44           C  
ATOM   2555  CD  ARG A 316     -19.745  10.454  -4.124  1.00 96.44           C  
ATOM   2556  NE  ARG A 316     -20.006  11.711  -4.852  1.00 96.44           N  
ATOM   2557  NH1 ARG A 316     -22.111  11.173  -5.624  1.00 96.44           N  
ATOM   2558  NH2 ARG A 316     -21.202  13.130  -6.150  1.00 96.44           N  
ATOM   2559  CZ  ARG A 316     -21.104  11.996  -5.528  1.00 96.44           C  
ATOM   2560  N   MET A 317     -14.826   8.441  -7.015  1.00 97.44           N  
ATOM   2561  CA  MET A 317     -13.562   8.717  -7.687  1.00 97.44           C  
ATOM   2562  C   MET A 317     -13.624   8.120  -9.088  1.00 97.44           C  
ATOM   2563  CB  MET A 317     -12.389   8.137  -6.884  1.00 97.44           C  
ATOM   2564  O   MET A 317     -13.852   6.927  -9.231  1.00 97.44           O  
ATOM   2565  CG  MET A 317     -12.272   8.804  -5.511  1.00 97.44           C  
ATOM   2566  SD  MET A 317     -10.971   8.128  -4.455  1.00 97.44           S  
ATOM   2567  CE  MET A 317     -11.257   9.131  -2.975  1.00 97.44           C  
ATOM   2568  N   ARG A 318     -13.414   8.929 -10.129  1.00 94.62           N  
ATOM   2569  CA  ARG A 318     -13.341   8.427 -11.510  1.00 94.62           C  
ATOM   2570  C   ARG A 318     -12.019   7.707 -11.744  1.00 94.62           C  
ATOM   2571  CB  ARG A 318     -13.562   9.587 -12.495  1.00 94.62           C  
ATOM   2572  O   ARG A 318     -11.981   6.585 -12.245  1.00 94.62           O  
ATOM   2573  CG  ARG A 318     -13.545   9.089 -13.948  1.00 94.62           C  
ATOM   2574  CD  ARG A 318     -14.034  10.149 -14.939  1.00 94.62           C  
ATOM   2575  NE  ARG A 318     -13.056  11.225 -15.186  1.00 94.62           N  
ATOM   2576  NH1 ARG A 318     -14.210  12.309 -16.842  1.00 94.62           N  
ATOM   2577  NH2 ARG A 318     -12.206  13.036 -16.295  1.00 94.62           N  
ATOM   2578  CZ  ARG A 318     -13.153  12.175 -16.099  1.00 94.62           C  
ATOM   2579  N   CYS A 319     -10.931   8.364 -11.361  1.00 92.50           N  
ATOM   2580  CA  CYS A 319      -9.587   7.823 -11.448  1.00 92.50           C  
ATOM   2581  C   CYS A 319      -8.638   8.523 -10.467  1.00 92.50           C  
ATOM   2582  CB  CYS A 319      -9.098   7.928 -12.907  1.00 92.50           C  
ATOM   2583  O   CYS A 319      -8.978   9.548  -9.870  1.00 92.50           O  
ATOM   2584  SG  CYS A 319      -8.967   9.660 -13.437  1.00 92.50           S  
ATOM   2585  N   TRP A 320      -7.433   7.977 -10.311  1.00 95.25           N  
ATOM   2586  CA  TRP A 320      -6.343   8.630  -9.586  1.00 95.25           C  
ATOM   2587  C   TRP A 320      -4.982   8.384 -10.235  1.00 95.25           C  
ATOM   2588  CB  TRP A 320      -6.347   8.199  -8.113  1.00 95.25           C  
ATOM   2589  O   TRP A 320      -4.802   7.471 -11.046  1.00 95.25           O  
ATOM   2590  CG  TRP A 320      -6.038   6.757  -7.870  1.00 95.25           C  
ATOM   2591  CD1 TRP A 320      -4.816   6.233  -7.625  1.00 95.25           C  
ATOM   2592  CD2 TRP A 320      -6.976   5.643  -7.813  1.00 95.25           C  
ATOM   2593  CE2 TRP A 320      -6.233   4.447  -7.581  1.00 95.25           C  
ATOM   2594  CE3 TRP A 320      -8.379   5.526  -7.907  1.00 95.25           C  
ATOM   2595  NE1 TRP A 320      -4.928   4.870  -7.432  1.00 95.25           N  
ATOM   2596  CH2 TRP A 320      -8.236   3.101  -7.628  1.00 95.25           C  
ATOM   2597  CZ2 TRP A 320      -6.841   3.189  -7.513  1.00 95.25           C  
ATOM   2598  CZ3 TRP A 320      -9.000   4.268  -7.796  1.00 95.25           C  
ATOM   2599  N   ARG A 321      -4.004   9.208  -9.860  1.00 89.50           N  
ATOM   2600  CA  ARG A 321      -2.615   9.135 -10.320  1.00 89.50           C  
ATOM   2601  C   ARG A 321      -1.646   9.457  -9.190  1.00 89.50           C  
ATOM   2602  CB  ARG A 321      -2.411  10.064 -11.530  1.00 89.50           C  
ATOM   2603  O   ARG A 321      -1.947  10.286  -8.334  1.00 89.50           O  
ATOM   2604  CG  ARG A 321      -2.535  11.558 -11.187  1.00 89.50           C  
ATOM   2605  CD  ARG A 321      -2.479  12.403 -12.459  1.00 89.50           C  
ATOM   2606  NE  ARG A 321      -2.465  13.843 -12.148  1.00 89.50           N  
ATOM   2607  NH1 ARG A 321      -3.482  14.627 -14.067  1.00 89.50           N  
ATOM   2608  NH2 ARG A 321      -2.860  16.056 -12.484  1.00 89.50           N  
ATOM   2609  CZ  ARG A 321      -2.934  14.825 -12.901  1.00 89.50           C  
ATOM   2610  N   VAL A 322      -0.477   8.826  -9.230  1.00 88.69           N  
ATOM   2611  CA  VAL A 322       0.656   9.168  -8.366  1.00 88.69           C  
ATOM   2612  C   VAL A 322       1.717   9.827  -9.229  1.00 88.69           C  
ATOM   2613  CB  VAL A 322       1.222   7.946  -7.621  1.00 88.69           C  
ATOM   2614  O   VAL A 322       2.116   9.259 -10.243  1.00 88.69           O  
ATOM   2615  CG1 VAL A 322       2.416   8.315  -6.730  1.00 88.69           C  
ATOM   2616  CG2 VAL A 322       0.152   7.322  -6.719  1.00 88.69           C  
ATOM   2617  N   THR A 323       2.165  11.010  -8.833  1.00 85.50           N  
ATOM   2618  CA  THR A 323       3.219  11.755  -9.523  1.00 85.50           C  
ATOM   2619  C   THR A 323       4.410  11.954  -8.600  1.00 85.50           C  
ATOM   2620  CB  THR A 323       2.707  13.082 -10.112  1.00 85.50           C  
ATOM   2621  O   THR A 323       4.278  12.072  -7.383  1.00 85.50           O  
ATOM   2622  CG2 THR A 323       1.814  12.815 -11.325  1.00 85.50           C  
ATOM   2623  OG1 THR A 323       1.891  13.783  -9.208  1.00 85.50           O  
ATOM   2624  N   SER A 324       5.595  11.959  -9.201  1.00 82.00           N  
ATOM   2625  CA  SER A 324       6.869  12.186  -8.530  1.00 82.00           C  
ATOM   2626  C   SER A 324       7.577  13.324  -9.242  1.00 82.00           C  
ATOM   2627  CB  SER A 324       7.700  10.903  -8.573  1.00 82.00           C  
ATOM   2628  O   SER A 324       7.679  13.310 -10.467  1.00 82.00           O  
ATOM   2629  OG  SER A 324       8.976  11.118  -8.021  1.00 82.00           O  
ATOM   2630  N   SER A 325       8.067  14.305  -8.491  1.00 78.25           N  
ATOM   2631  CA  SER A 325       8.866  15.402  -9.034  1.00 78.25           C  
ATOM   2632  C   SER A 325      10.117  15.616  -8.192  1.00 78.25           C  
ATOM   2633  CB  SER A 325       8.030  16.679  -9.183  1.00 78.25           C  
ATOM   2634  O   SER A 325      10.079  15.542  -6.963  1.00 78.25           O  
ATOM   2635  OG  SER A 325       7.458  17.078  -7.955  1.00 78.25           O  
ATOM   2636  N   VAL A 326      11.241  15.867  -8.861  1.00 66.81           N  
ATOM   2637  CA  VAL A 326      12.478  16.299  -8.209  1.00 66.81           C  
ATOM   2638  C   VAL A 326      12.467  17.829  -8.210  1.00 66.81           C  
ATOM   2639  CB  VAL A 326      13.731  15.741  -8.912  1.00 66.81           C  
ATOM   2640  O   VAL A 326      12.314  18.417  -9.285  1.00 66.81           O  
ATOM   2641  CG1 VAL A 326      14.991  16.070  -8.102  1.00 66.81           C  
ATOM   2642  CG2 VAL A 326      13.656  14.215  -9.062  1.00 66.81           C  
ATOM   2643  N   PRO A 327      12.596  18.506  -7.056  1.00 55.78           N  
ATOM   2644  CA  PRO A 327      12.725  19.956  -7.038  1.00 55.78           C  
ATOM   2645  C   PRO A 327      13.957  20.368  -7.852  1.00 55.78           C  
ATOM   2646  CB  PRO A 327      12.840  20.350  -5.558  1.00 55.78           C  
ATOM   2647  O   PRO A 327      15.073  19.955  -7.537  1.00 55.78           O  
ATOM   2648  CG  PRO A 327      12.271  19.149  -4.802  1.00 55.78           C  
ATOM   2649  CD  PRO A 327      12.593  17.966  -5.708  1.00 55.78           C  
ATOM   2650  N   MET A 328      13.776  21.176  -8.900  1.00 47.12           N  
ATOM   2651  CA  MET A 328      14.898  21.762  -9.636  1.00 47.12           C  
ATOM   2652  C   MET A 328      15.683  22.677  -8.694  1.00 47.12           C  
ATOM   2653  CB  MET A 328      14.399  22.505 -10.891  1.00 47.12           C  
ATOM   2654  O   MET A 328      15.184  23.709  -8.244  1.00 47.12           O  
ATOM   2655  CG  MET A 328      14.563  21.620 -12.131  1.00 47.12           C  
ATOM   2656  SD  MET A 328      13.390  21.936 -13.471  1.00 47.12           S  
ATOM   2657  CE  MET A 328      13.958  20.672 -14.640  1.00 47.12           C  
ATOM   2658  N   SER A 329      16.918  22.293  -8.373  1.00 48.00           N  
ATOM   2659  CA  SER A 329      17.827  23.138  -7.608  1.00 48.00           C  
ATOM   2660  C   SER A 329      18.301  24.299  -8.488  1.00 48.00           C  
ATOM   2661  CB  SER A 329      19.002  22.307  -7.069  1.00 48.00           C  
ATOM   2662  O   SER A 329      19.282  24.169  -9.214  1.00 48.00           O  
ATOM   2663  OG  SER A 329      19.723  21.707  -8.126  1.00 48.00           O  
ATOM   2664  N   ASN A 330      17.642  25.456  -8.409  1.00 39.66           N  
ATOM   2665  CA  ASN A 330      18.148  26.715  -8.977  1.00 39.66           C  
ATOM   2666  C   ASN A 330      19.239  27.335  -8.076  1.00 39.66           C  
ATOM   2667  CB  ASN A 330      16.974  27.674  -9.277  1.00 39.66           C  
ATOM   2668  O   ASN A 330      19.146  28.494  -7.676  1.00 39.66           O  
ATOM   2669  CG  ASN A 330      16.256  27.386 -10.582  1.00 39.66           C  
ATOM   2670  ND2 ASN A 330      15.208  28.120 -10.871  1.00 39.66           N  
ATOM   2671  OD1 ASN A 330      16.626  26.539 -11.374  1.00 39.66           O  
ATOM   2672  N   GLY A 331      20.254  26.548  -7.707  1.00 45.19           N  
ATOM   2673  CA  GLY A 331      21.397  26.986  -6.899  1.00 45.19           C  
ATOM   2674  C   GLY A 331      22.699  26.985  -7.711  1.00 45.19           C  
ATOM   2675  O   GLY A 331      22.826  26.166  -8.623  1.00 45.19           O  
ATOM   2676  N   PRO A 332      23.678  27.864  -7.410  1.00 41.00           N  
ATOM   2677  CA  PRO A 332      24.977  27.848  -8.077  1.00 41.00           C  
ATOM   2678  C   PRO A 332      25.645  26.481  -7.906  1.00 41.00           C  
ATOM   2679  CB  PRO A 332      25.814  28.967  -7.442  1.00 41.00           C  
ATOM   2680  O   PRO A 332      25.713  25.944  -6.801  1.00 41.00           O  
ATOM   2681  CG  PRO A 332      24.793  29.833  -6.710  1.00 41.00           C  
ATOM   2682  CD  PRO A 332      23.668  28.864  -6.358  1.00 41.00           C  
ATOM   2683  N   SER A 333      26.143  25.928  -9.008  1.00 45.81           N  
ATOM   2684  CA  SER A 333      26.881  24.668  -9.075  1.00 45.81           C  
ATOM   2685  C   SER A 333      28.101  24.698  -8.147  1.00 45.81           C  
ATOM   2686  CB  SER A 333      27.312  24.456 -10.535  1.00 45.81           C  
ATOM   2687  O   SER A 333      29.104  25.332  -8.472  1.00 45.81           O  
ATOM   2688  OG  SER A 333      27.859  25.653 -11.065  1.00 45.81           O  
ATOM   2689  N   GLY A 334      28.020  24.032  -6.990  1.00 40.62           N  
ATOM   2690  CA  GLY A 334      29.152  23.959  -6.061  1.00 40.62           C  
ATOM   2691  C   GLY A 334      28.895  23.346  -4.682  1.00 40.62           C  
ATOM   2692  O   GLY A 334      29.861  23.035  -3.992  1.00 40.62           O  
ATOM   2693  N   SER A 335      27.649  23.129  -4.257  1.00 34.41           N  
ATOM   2694  CA  SER A 335      27.359  22.408  -3.011  1.00 34.41           C  
ATOM   2695  C   SER A 335      27.086  20.926  -3.280  1.00 34.41           C  
ATOM   2696  CB  SER A 335      26.234  23.086  -2.223  1.00 34.41           C  
ATOM   2697  O   SER A 335      26.412  20.570  -4.244  1.00 34.41           O  
ATOM   2698  OG  SER A 335      25.156  23.447  -3.064  1.00 34.41           O  
ATOM   2699  N   SER A 336      27.647  20.065  -2.427  1.00 39.28           N  
ATOM   2700  CA  SER A 336      27.477  18.605  -2.399  1.00 39.28           C  
ATOM   2701  C   SER A 336      26.033  18.175  -2.691  1.00 39.28           C  
ATOM   2702  CB  SER A 336      27.846  18.110  -0.994  1.00 39.28           C  
ATOM   2703  O   SER A 336      25.122  18.901  -2.289  1.00 39.28           O  
ATOM   2704  OG  SER A 336      29.082  18.666  -0.579  1.00 39.28           O  
ATOM   2705  N   PRO A 337      25.787  17.001  -3.311  1.00 40.62           N  
ATOM   2706  CA  PRO A 337      24.437  16.535  -3.615  1.00 40.62           C  
ATOM   2707  C   PRO A 337      23.697  16.223  -2.308  1.00 40.62           C  
ATOM   2708  CB  PRO A 337      24.617  15.322  -4.538  1.00 40.62           C  
ATOM   2709  O   PRO A 337      23.682  15.095  -1.818  1.00 40.62           O  
ATOM   2710  CG  PRO A 337      25.968  14.753  -4.108  1.00 40.62           C  
ATOM   2711  CD  PRO A 337      26.764  15.993  -3.697  1.00 40.62           C  
ATOM   2712  N   GLY A 338      23.113  17.249  -1.692  1.00 40.62           N  
ATOM   2713  CA  GLY A 338      22.107  17.087  -0.659  1.00 40.62           C  
ATOM   2714  C   GLY A 338      20.940  16.351  -1.297  1.00 40.62           C  
ATOM   2715  O   GLY A 338      20.507  16.741  -2.378  1.00 40.62           O  
ATOM   2716  N   LYS A 339      20.488  15.260  -0.668  1.00 47.62           N  
ATOM   2717  CA  LYS A 339      19.351  14.446  -1.118  1.00 47.62           C  
ATOM   2718  C   LYS A 339      18.198  15.371  -1.524  1.00 47.62           C  
ATOM   2719  CB  LYS A 339      18.894  13.520   0.028  1.00 47.62           C  
ATOM   2720  O   LYS A 339      17.537  15.925  -0.651  1.00 47.62           O  
ATOM   2721  CG  LYS A 339      19.859  12.365   0.335  1.00 47.62           C  
ATOM   2722  CD  LYS A 339      19.347  11.546   1.531  1.00 47.62           C  
ATOM   2723  CE  LYS A 339      20.254  10.337   1.793  1.00 47.62           C  
ATOM   2724  NZ  LYS A 339      19.783   9.533   2.950  1.00 47.62           N  
ATOM   2725  N   SER A 340      17.984  15.566  -2.824  1.00 48.78           N  
ATOM   2726  CA  SER A 340      16.815  16.282  -3.322  1.00 48.78           C  
ATOM   2727  C   SER A 340      15.592  15.495  -2.870  1.00 48.78           C  
ATOM   2728  CB  SER A 340      16.856  16.406  -4.849  1.00 48.78           C  
ATOM   2729  O   SER A 340      15.415  14.342  -3.262  1.00 48.78           O  
ATOM   2730  OG  SER A 340      18.043  17.057  -5.259  1.00 48.78           O  
ATOM   2731  N   GLU A 341      14.800  16.075  -1.973  1.00 63.97           N  
ATOM   2732  CA  GLU A 341      13.626  15.403  -1.432  1.00 63.97           C  
ATOM   2733  C   GLU A 341      12.587  15.283  -2.549  1.00 63.97           C  
ATOM   2734  CB  GLU A 341      13.129  16.144  -0.183  1.00 63.97           C  
ATOM   2735  O   GLU A 341      12.102  16.280  -3.085  1.00 63.97           O  
ATOM   2736  CG  GLU A 341      12.170  15.283   0.654  1.00 63.97           C  
ATOM   2737  CD  GLU A 341      11.817  15.920   2.011  1.00 63.97           C  
ATOM   2738  OE1 GLU A 341      11.251  15.186   2.852  1.00 63.97           O  
ATOM   2739  OE2 GLU A 341      12.130  17.116   2.213  1.00 63.97           O  
ATOM   2740  N   VAL A 342      12.317  14.047  -2.967  1.00 74.44           N  
ATOM   2741  CA  VAL A 342      11.347  13.756  -4.021  1.00 74.44           C  
ATOM   2742  C   VAL A 342       9.965  14.162  -3.523  1.00 74.44           C  
ATOM   2743  CB  VAL A 342      11.388  12.268  -4.409  1.00 74.44           C  
ATOM   2744  O   VAL A 342       9.476  13.637  -2.522  1.00 74.44           O  
ATOM   2745  CG1 VAL A 342      10.313  11.936  -5.443  1.00 74.44           C  
ATOM   2746  CG2 VAL A 342      12.749  11.897  -5.013  1.00 74.44           C  
ATOM   2747  N   LYS A 343       9.313  15.081  -4.237  1.00 85.88           N  
ATOM   2748  CA  LYS A 343       7.940  15.475  -3.940  1.00 85.88           C  
ATOM   2749  C   LYS A 343       6.994  14.469  -4.584  1.00 85.88           C  
ATOM   2750  CB  LYS A 343       7.696  16.914  -4.404  1.00 85.88           C  
ATOM   2751  O   LYS A 343       6.902  14.396  -5.812  1.00 85.88           O  
ATOM   2752  CG  LYS A 343       6.322  17.416  -3.940  1.00 85.88           C  
ATOM   2753  CD  LYS A 343       5.927  18.716  -4.646  1.00 85.88           C  
ATOM   2754  CE  LYS A 343       4.645  19.243  -3.998  1.00 85.88           C  
ATOM   2755  NZ  LYS A 343       3.905  20.173  -4.869  1.00 85.88           N  
ATOM   2756  N   LEU A 344       6.293  13.717  -3.742  1.00 90.00           N  
ATOM   2757  CA  LEU A 344       5.265  12.765  -4.144  1.00 90.00           C  
ATOM   2758  C   LEU A 344       3.866  13.356  -3.960  1.00 90.00           C  
ATOM   2759  CB  LEU A 344       5.429  11.458  -3.354  1.00 90.00           C  
ATOM   2760  O   LEU A 344       3.561  13.986  -2.943  1.00 90.00           O  
ATOM   2761  CG  LEU A 344       6.679  10.633  -3.696  1.00 90.00           C  
ATOM   2762  CD1 LEU A 344       6.764   9.448  -2.737  1.00 90.00           C  
ATOM   2763  CD2 LEU A 344       6.635  10.081  -5.122  1.00 90.00           C  
ATOM   2764  N   GLU A 345       3.007  13.120  -4.946  1.00 94.12           N  
ATOM   2765  CA  GLU A 345       1.619  13.570  -4.943  1.00 94.12           C  
ATOM   2766  C   GLU A 345       0.684  12.427  -5.344  1.00 94.12           C  
ATOM   2767  CB  GLU A 345       1.438  14.775  -5.879  1.00 94.12           C  
ATOM   2768  O   GLU A 345       0.979  11.655  -6.256  1.00 94.12           O  
ATOM   2769  CG  GLU A 345       2.205  16.032  -5.436  1.00 94.12           C  
ATOM   2770  CD  GLU A 345       2.122  17.186  -6.449  1.00 94.12           C  
ATOM   2771  OE1 GLU A 345       2.378  18.343  -6.028  1.00 94.12           O  
ATOM   2772  OE2 GLU A 345       1.884  16.928  -7.649  1.00 94.12           O  
ATOM   2773  N   LEU A 346      -0.460  12.328  -4.668  1.00 96.12           N  
ATOM   2774  CA  LEU A 346      -1.615  11.551  -5.106  1.00 96.12           C  
ATOM   2775  C   LEU A 346      -2.697  12.541  -5.525  1.00 96.12           C  
ATOM   2776  CB  LEU A 346      -2.099  10.626  -3.973  1.00 96.12           C  
ATOM   2777  O   LEU A 346      -3.181  13.302  -4.691  1.00 96.12           O  
ATOM   2778  CG  LEU A 346      -3.449   9.937  -4.268  1.00 96.12           C  
ATOM   2779  CD1 LEU A 346      -3.359   8.933  -5.416  1.00 96.12           C  
ATOM   2780  CD2 LEU A 346      -3.913   9.164  -3.046  1.00 96.12           C  
ATOM   2781  N   ALA A 347      -3.108  12.498  -6.786  1.00 97.50           N  
ATOM   2782  CA  ALA A 347      -4.256  13.255  -7.267  1.00 97.50           C  
ATOM   2783  C   ALA A 347      -5.377  12.294  -7.660  1.00 97.50           C  
ATOM   2784  CB  ALA A 347      -3.821  14.185  -8.404  1.00 97.50           C  
ATOM   2785  O   ALA A 347      -5.121  11.309  -8.354  1.00 97.50           O  
ATOM   2786  N   PHE A 348      -6.608  12.577  -7.246  1.00 97.94           N  
ATOM   2787  CA  PHE A 348      -7.795  11.824  -7.648  1.00 97.94           C  
ATOM   2788  C   PHE A 348      -8.873  12.762  -8.175  1.00 97.94           C  
ATOM   2789  CB  PHE A 348      -8.304  10.936  -6.505  1.00 97.94           C  
ATOM   2790  O   PHE A 348      -9.029  13.888  -7.706  1.00 97.94           O  
ATOM   2791  CG  PHE A 348      -8.721  11.681  -5.254  1.00 97.94           C  
ATOM   2792  CD1 PHE A 348      -7.780  11.912  -4.236  1.00 97.94           C  
ATOM   2793  CD2 PHE A 348     -10.040  12.148  -5.106  1.00 97.94           C  
ATOM   2794  CE1 PHE A 348      -8.157  12.597  -3.071  1.00 97.94           C  
ATOM   2795  CE2 PHE A 348     -10.418  12.834  -3.937  1.00 97.94           C  
ATOM   2796  CZ  PHE A 348      -9.478  13.053  -2.915  1.00 97.94           C  
ATOM   2797  N   GLU A 349      -9.615  12.293  -9.168  1.00 98.00           N  
ATOM   2798  CA  GLU A 349     -10.698  13.046  -9.776  1.00 98.00           C  
ATOM   2799  C   GLU A 349     -12.030  12.621  -9.176  1.00 98.00           C  
ATOM   2800  CB  GLU A 349     -10.662  12.829 -11.274  1.00 98.00           C  
ATOM   2801  O   GLU A 349     -12.447  11.468  -9.298  1.00 98.00           O  
ATOM   2802  CG  GLU A 349     -11.551  13.845 -11.991  1.00 98.00           C  
ATOM   2803  CD  GLU A 349     -11.331  13.708 -13.486  1.00 98.00           C  
ATOM   2804  OE1 GLU A 349     -11.402  14.716 -14.222  1.00 98.00           O  
ATOM   2805  OE2 GLU A 349     -11.093  12.570 -13.945  1.00 98.00           O  
ATOM   2806  N   TYR A 350     -12.687  13.555  -8.501  1.00 98.06           N  
ATOM   2807  CA  TYR A 350     -13.839  13.288  -7.659  1.00 98.06           C  
ATOM   2808  C   TYR A 350     -15.109  13.924  -8.209  1.00 98.06           C  
ATOM   2809  CB  TYR A 350     -13.540  13.797  -6.251  1.00 98.06           C  
ATOM   2810  O   TYR A 350     -15.126  15.106  -8.562  1.00 98.06           O  
ATOM   2811  CG  TYR A 350     -14.508  13.258  -5.227  1.00 98.06           C  
ATOM   2812  CD1 TYR A 350     -15.578  14.044  -4.768  1.00 98.06           C  
ATOM   2813  CD2 TYR A 350     -14.336  11.953  -4.740  1.00 98.06           C  
ATOM   2814  CE1 TYR A 350     -16.453  13.548  -3.782  1.00 98.06           C  
ATOM   2815  CE2 TYR A 350     -15.210  11.450  -3.765  1.00 98.06           C  
ATOM   2816  OH  TYR A 350     -17.074  11.770  -2.291  1.00 98.06           O  
ATOM   2817  CZ  TYR A 350     -16.264  12.246  -3.274  1.00 98.06           C  
ATOM   2818  N   LEU A 351     -16.202  13.163  -8.223  1.00 96.69           N  
ATOM   2819  CA  LEU A 351     -17.527  13.672  -8.551  1.00 96.69           C  
ATOM   2820  C   LEU A 351     -18.076  14.470  -7.361  1.00 96.69           C  
ATOM   2821  CB  LEU A 351     -18.419  12.493  -8.973  1.00 96.69           C  
ATOM   2822  O   LEU A 351     -18.609  13.914  -6.399  1.00 96.69           O  
ATOM   2823  CG  LEU A 351     -19.792  12.926  -9.513  1.00 96.69           C  
ATOM   2824  CD1 LEU A 351     -19.682  13.660 -10.850  1.00 96.69           C  
ATOM   2825  CD2 LEU A 351     -20.675  11.698  -9.701  1.00 96.69           C  
ATOM   2826  N   MET A 352     -17.958  15.793  -7.418  1.00 94.50           N  
ATOM   2827  CA  MET A 352     -18.376  16.709  -6.351  1.00 94.50           C  
ATOM   2828  C   MET A 352     -19.898  16.876  -6.289  1.00 94.50           C  
ATOM   2829  CB  MET A 352     -17.721  18.076  -6.590  1.00 94.50           C  
ATOM   2830  O   MET A 352     -20.472  17.017  -5.215  1.00 94.50           O  
ATOM   2831  CG  MET A 352     -16.199  18.058  -6.452  1.00 94.50           C  
ATOM   2832  SD  MET A 352     -15.598  17.689  -4.783  1.00 94.50           S  
ATOM   2833  CE  MET A 352     -15.970  19.240  -3.931  1.00 94.50           C  
ATOM   2834  N   SER A 353     -20.548  16.894  -7.448  1.00 93.88           N  
ATOM   2835  CA  SER A 353     -22.004  16.919  -7.639  1.00 93.88           C  
ATOM   2836  C   SER A 353     -22.310  16.363  -9.030  1.00 93.88           C  
ATOM   2837  CB  SER A 353     -22.563  18.343  -7.477  1.00 93.88           C  
ATOM   2838  O   SER A 353     -21.369  16.084  -9.774  1.00 93.88           O  
ATOM   2839  OG  SER A 353     -21.985  19.265  -8.382  1.00 93.88           O  
ATOM   2840  N   LYS A 354     -23.591  16.213  -9.392  1.00 91.38           N  
ATOM   2841  CA  LYS A 354     -23.980  15.823 -10.756  1.00 91.38           C  
ATOM   2842  C   LYS A 354     -23.224  16.679 -11.784  1.00 91.38           C  
ATOM   2843  CB  LYS A 354     -25.507  15.935 -10.918  1.00 91.38           C  
ATOM   2844  O   LYS A 354     -23.141  17.896 -11.607  1.00 91.38           O  
ATOM   2845  CG  LYS A 354     -25.933  15.271 -12.231  1.00 91.38           C  
ATOM   2846  CD  LYS A 354     -27.437  15.331 -12.505  1.00 91.38           C  
ATOM   2847  CE  LYS A 354     -27.629  14.705 -13.890  1.00 91.38           C  
ATOM   2848  NZ  LYS A 354     -29.051  14.479 -14.233  1.00 91.38           N  
ATOM   2849  N   ASP A 355     -22.600  16.018 -12.756  1.00 91.12           N  
ATOM   2850  CA  ASP A 355     -21.810  16.607 -13.849  1.00 91.12           C  
ATOM   2851  C   ASP A 355     -20.620  17.494 -13.432  1.00 91.12           C  
ATOM   2852  CB  ASP A 355     -22.752  17.284 -14.860  1.00 91.12           C  
ATOM   2853  O   ASP A 355     -20.051  18.212 -14.254  1.00 91.12           O  
ATOM   2854  CG  ASP A 355     -23.897  16.354 -15.268  1.00 91.12           C  
ATOM   2855  OD1 ASP A 355     -23.605  15.156 -15.440  1.00 91.12           O  
ATOM   2856  OD2 ASP A 355     -25.061  16.820 -15.287  1.00 91.12           O  
ATOM   2857  N   ARG A 356     -20.195  17.455 -12.159  1.00 96.25           N  
ATOM   2858  CA  ARG A 356     -19.084  18.275 -11.652  1.00 96.25           C  
ATOM   2859  C   ARG A 356     -17.958  17.411 -11.102  1.00 96.25           C  
ATOM   2860  CB  ARG A 356     -19.609  19.296 -10.639  1.00 96.25           C  
ATOM   2861  O   ARG A 356     -17.949  17.074  -9.916  1.00 96.25           O  
ATOM   2862  CG  ARG A 356     -18.550  20.372 -10.346  1.00 96.25           C  
ATOM   2863  CD  ARG A 356     -19.058  21.416  -9.346  1.00 96.25           C  
ATOM   2864  NE  ARG A 356     -19.224  20.845  -7.997  1.00 96.25           N  
ATOM   2865  NH1 ARG A 356     -20.203  22.669  -7.018  1.00 96.25           N  
ATOM   2866  NH2 ARG A 356     -19.873  20.828  -5.806  1.00 96.25           N  
ATOM   2867  CZ  ARG A 356     -19.761  21.444  -6.950  1.00 96.25           C  
ATOM   2868  N   LEU A 357     -16.991  17.105 -11.960  1.00 96.69           N  
ATOM   2869  CA  LEU A 357     -15.731  16.463 -11.587  1.00 96.69           C  
ATOM   2870  C   LEU A 357     -14.684  17.509 -11.189  1.00 96.69           C  
ATOM   2871  CB  LEU A 357     -15.236  15.579 -12.742  1.00 96.69           C  
ATOM   2872  O   LEU A 357     -14.574  18.562 -11.814  1.00 96.69           O  
ATOM   2873  CG  LEU A 357     -16.091  14.317 -12.958  1.00 96.69           C  
ATOM   2874  CD1 LEU A 357     -15.751  13.705 -14.310  1.00 96.69           C  
ATOM   2875  CD2 LEU A 357     -15.824  13.246 -11.899  1.00 96.69           C  
ATOM   2876  N   GLN A 358     -13.913  17.215 -10.147  1.00 97.31           N  
ATOM   2877  CA  GLN A 358     -12.826  18.066  -9.672  1.00 97.31           C  
ATOM   2878  C   GLN A 358     -11.638  17.208  -9.241  1.00 97.31           C  
ATOM   2879  CB  GLN A 358     -13.340  18.943  -8.519  1.00 97.31           C  
ATOM   2880  O   GLN A 358     -11.808  16.215  -8.538  1.00 97.31           O  
ATOM   2881  CG  GLN A 358     -12.262  19.891  -7.976  1.00 97.31           C  
ATOM   2882  CD  GLN A 358     -12.757  20.824  -6.876  1.00 97.31           C  
ATOM   2883  NE2 GLN A 358     -11.848  21.456  -6.166  1.00 97.31           N  
ATOM   2884  OE1 GLN A 358     -13.942  21.015  -6.640  1.00 97.31           O  
ATOM   2885  N   TRP A 359     -10.429  17.616  -9.623  1.00 98.00           N  
ATOM   2886  CA  TRP A 359      -9.204  17.020  -9.098  1.00 98.00           C  
ATOM   2887  C   TRP A 359      -8.918  17.530  -7.686  1.00 98.00           C  
ATOM   2888  CB  TRP A 359      -8.035  17.282 -10.051  1.00 98.00           C  
ATOM   2889  O   TRP A 359      -8.973  18.734  -7.436  1.00 98.00           O  
ATOM   2890  CG  TRP A 359      -8.088  16.449 -11.294  1.00 98.00           C  
ATOM   2891  CD1 TRP A 359      -8.737  16.760 -12.439  1.00 98.00           C  
ATOM   2892  CD2 TRP A 359      -7.565  15.101 -11.488  1.00 98.00           C  
ATOM   2893  CE2 TRP A 359      -7.904  14.670 -12.805  1.00 98.00           C  
ATOM   2894  CE3 TRP A 359      -6.881  14.180 -10.664  1.00 98.00           C  
ATOM   2895  NE1 TRP A 359      -8.661  15.699 -13.320  1.00 98.00           N  
ATOM   2896  CH2 TRP A 359      -6.865  12.514 -12.452  1.00 98.00           C  
ATOM   2897  CZ2 TRP A 359      -7.559  13.402 -13.291  1.00 98.00           C  
ATOM   2898  CZ3 TRP A 359      -6.531  12.903 -11.142  1.00 98.00           C  
ATOM   2899  N   VAL A 360      -8.598  16.600  -6.791  1.00 98.31           N  
ATOM   2900  CA  VAL A 360      -8.090  16.861  -5.444  1.00 98.31           C  
ATOM   2901  C   VAL A 360      -6.706  16.235  -5.340  1.00 98.31           C  
ATOM   2902  CB  VAL A 360      -9.038  16.294  -4.374  1.00 98.31           C  
ATOM   2903  O   VAL A 360      -6.522  15.070  -5.699  1.00 98.31           O  
ATOM   2904  CG1 VAL A 360      -8.481  16.495  -2.957  1.00 98.31           C  
ATOM   2905  CG2 VAL A 360     -10.425  16.949  -4.450  1.00 98.31           C  
ATOM   2906  N   THR A 361      -5.736  17.003  -4.853  1.00 98.12           N  
ATOM   2907  CA  THR A 361      -4.322  16.622  -4.799  1.00 98.12           C  
ATOM   2908  C   THR A 361      -3.823  16.609  -3.364  1.00 98.12           C  
ATOM   2909  CB  THR A 361      -3.441  17.569  -5.628  1.00 98.12           C  
ATOM   2910  O   THR A 361      -3.865  17.620  -2.669  1.00 98.12           O  
ATOM   2911  CG2 THR A 361      -2.035  16.999  -5.828  1.00 98.12           C  
ATOM   2912  OG1 THR A 361      -4.010  17.814  -6.894  1.00 98.12           O  
ATOM   2913  N   ILE A 362      -3.271  15.473  -2.944  1.00 98.19           N  
ATOM   2914  CA  ILE A 362      -2.551  15.296  -1.685  1.00 98.19           C  
ATOM   2915  C   ILE A 362      -1.054  15.272  -2.002  1.00 98.19           C  
ATOM   2916  CB  ILE A 362      -2.986  13.992  -0.979  1.00 98.19           C  
ATOM   2917  O   ILE A 362      -0.577  14.371  -2.688  1.00 98.19           O  
ATOM   2918  CG1 ILE A 362      -4.513  13.897  -0.744  1.00 98.19           C  
ATOM   2919  CG2 ILE A 362      -2.240  13.873   0.366  1.00 98.19           C  
ATOM   2920  CD1 ILE A 362      -4.954  12.448  -0.483  1.00 98.19           C  
ATOM   2921  N   THR A 363      -0.296  16.227  -1.475  1.00 97.00           N  
ATOM   2922  CA  THR A 363       1.171  16.177  -1.444  1.00 97.00           C  
ATOM   2923  C   THR A 363       1.606  15.471  -0.166  1.00 97.00           C  
ATOM   2924  CB  THR A 363       1.770  17.586  -1.477  1.00 97.00           C  
ATOM   2925  O   THR A 363       1.457  16.029   0.920  1.00 97.00           O  
ATOM   2926  CG2 THR A 363       3.297  17.546  -1.476  1.00 97.00           C  
ATOM   2927  OG1 THR A 363       1.380  18.278  -2.640  1.00 97.00           O  
ATOM   2928  N   SER A 364       2.144  14.257  -0.279  1.00 95.62           N  
ATOM   2929  CA  SER A 364       2.570  13.449   0.867  1.00 95.62           C  
ATOM   2930  C   SER A 364       3.692  12.483   0.476  1.00 95.62           C  
ATOM   2931  CB  SER A 364       1.386  12.639   1.412  1.00 95.62           C  
ATOM   2932  O   SER A 364       3.571  11.823  -0.560  1.00 95.62           O  
ATOM   2933  OG  SER A 364       1.809  11.797   2.469  1.00 95.62           O  
ATOM   2934  N   PRO A 365       4.719  12.280   1.328  1.00 92.12           N  
ATOM   2935  CA  PRO A 365       5.681  11.187   1.157  1.00 92.12           C  
ATOM   2936  C   PRO A 365       5.018   9.800   1.082  1.00 92.12           C  
ATOM   2937  CB  PRO A 365       6.618  11.277   2.370  1.00 92.12           C  
ATOM   2938  O   PRO A 365       5.586   8.867   0.523  1.00 92.12           O  
ATOM   2939  CG  PRO A 365       6.501  12.731   2.824  1.00 92.12           C  
ATOM   2940  CD  PRO A 365       5.044  13.061   2.516  1.00 92.12           C  
ATOM   2941  N   GLN A 366       3.794   9.665   1.609  1.00 94.38           N  
ATOM   2942  CA  GLN A 366       3.006   8.431   1.615  1.00 94.38           C  
ATOM   2943  C   GLN A 366       1.965   8.360   0.478  1.00 94.38           C  
ATOM   2944  CB  GLN A 366       2.357   8.237   2.992  1.00 94.38           C  
ATOM   2945  O   GLN A 366       1.068   7.516   0.526  1.00 94.38           O  
ATOM   2946  CG  GLN A 366       3.360   8.158   4.153  1.00 94.38           C  
ATOM   2947  CD  GLN A 366       2.610   8.021   5.467  1.00 94.38           C  
ATOM   2948  NE2 GLN A 366       2.394   6.832   5.972  1.00 94.38           N  
ATOM   2949  OE1 GLN A 366       2.089   8.977   6.005  1.00 94.38           O  
ATOM   2950  N   ALA A 367       2.067   9.193  -0.569  1.00 93.75           N  
ATOM   2951  CA  ALA A 367       1.150   9.175  -1.724  1.00 93.75           C  
ATOM   2952  C   ALA A 367       0.999   7.780  -2.361  1.00 93.75           C  
ATOM   2953  CB  ALA A 367       1.677  10.161  -2.769  1.00 93.75           C  
ATOM   2954  O   ALA A 367      -0.079   7.385  -2.809  1.00 93.75           O  
ATOM   2955  N   ILE A 368       2.081   7.004  -2.354  1.00 90.81           N  
ATOM   2956  CA  ILE A 368       2.125   5.625  -2.840  1.00 90.81           C  
ATOM   2957  C   ILE A 368       1.241   4.712  -1.994  1.00 90.81           C  
ATOM   2958  CB  ILE A 368       3.585   5.147  -2.806  1.00 90.81           C  
ATOM   2959  O   ILE A 368       0.421   3.973  -2.535  1.00 90.81           O  
ATOM   2960  CG1 ILE A 368       4.413   5.962  -3.820  1.00 90.81           C  
ATOM   2961  CG2 ILE A 368       3.675   3.624  -3.026  1.00 90.81           C  
ATOM   2962  CD1 ILE A 368       5.896   5.970  -3.430  1.00 90.81           C  
ATOM   2963  N   MET A 369       1.385   4.775  -0.670  1.00 95.06           N  
ATOM   2964  CA  MET A 369       0.583   3.973   0.246  1.00 95.06           C  
ATOM   2965  C   MET A 369      -0.896   4.368   0.177  1.00 95.06           C  
ATOM   2966  CB  MET A 369       1.158   4.096   1.660  1.00 95.06           C  
ATOM   2967  O   MET A 369      -1.747   3.486   0.131  1.00 95.06           O  
ATOM   2968  CG  MET A 369       0.427   3.206   2.666  1.00 95.06           C  
ATOM   2969  SD  MET A 369       0.499   1.431   2.312  1.00 95.06           S  
ATOM   2970  CE  MET A 369      -0.592   0.895   3.642  1.00 95.06           C  
ATOM   2971  N   LEU A 370      -1.208   5.663   0.056  1.00 96.62           N  
ATOM   2972  CA  LEU A 370      -2.575   6.133  -0.193  1.00 96.62           C  
ATOM   2973  C   LEU A 370      -3.168   5.521  -1.477  1.00 96.62           C  
ATOM   2974  CB  LEU A 370      -2.582   7.668  -0.286  1.00 96.62           C  
ATOM   2975  O   LEU A 370      -4.289   5.016  -1.459  1.00 96.62           O  
ATOM   2976  CG  LEU A 370      -2.484   8.421   1.048  1.00 96.62           C  
ATOM   2977  CD1 LEU A 370      -2.043   9.867   0.813  1.00 96.62           C  
ATOM   2978  CD2 LEU A 370      -3.858   8.461   1.718  1.00 96.62           C  
ATOM   2979  N   SER A 371      -2.405   5.501  -2.576  1.00 94.25           N  
ATOM   2980  CA  SER A 371      -2.816   4.865  -3.839  1.00 94.25           C  
ATOM   2981  C   SER A 371      -3.037   3.355  -3.692  1.00 94.25           C  
ATOM   2982  CB  SER A 371      -1.748   5.136  -4.898  1.00 94.25           C  
ATOM   2983  O   SER A 371      -4.004   2.813  -4.227  1.00 94.25           O  
ATOM   2984  OG  SER A 371      -2.106   4.616  -6.167  1.00 94.25           O  
ATOM   2985  N   ILE A 372      -2.183   2.669  -2.923  1.00 93.12           N  
ATOM   2986  CA  ILE A 372      -2.349   1.244  -2.599  1.00 93.12           C  
ATOM   2987  C   ILE A 372      -3.633   1.018  -1.790  1.00 93.12           C  
ATOM   2988  CB  ILE A 372      -1.095   0.704  -1.867  1.00 93.12           C  
ATOM   2989  O   ILE A 372      -4.345   0.047  -2.046  1.00 93.12           O  
ATOM   2990  CG1 ILE A 372       0.108   0.640  -2.838  1.00 93.12           C  
ATOM   2991  CG2 ILE A 372      -1.342  -0.690  -1.255  1.00 93.12           C  
ATOM   2992  CD1 ILE A 372       1.458   0.405  -2.145  1.00 93.12           C  
ATOM   2993  N   CYS A 373      -3.962   1.904  -0.846  1.00 96.81           N  
ATOM   2994  CA  CYS A 373      -5.208   1.820  -0.089  1.00 96.81           C  
ATOM   2995  C   CYS A 373      -6.439   1.997  -0.985  1.00 96.81           C  
ATOM   2996  CB  CYS A 373      -5.202   2.836   1.060  1.00 96.81           C  
ATOM   2997  O   CYS A 373      -7.366   1.197  -0.881  1.00 96.81           O  
ATOM   2998  SG  CYS A 373      -3.939   2.391   2.284  1.00 96.81           S  
ATOM   2999  N   LEU A 374      -6.428   2.982  -1.892  1.00 96.38           N  
ATOM   3000  CA  LEU A 374      -7.501   3.179  -2.875  1.00 96.38           C  
ATOM   3001  C   LEU A 374      -7.707   1.937  -3.742  1.00 96.38           C  
ATOM   3002  CB  LEU A 374      -7.195   4.390  -3.774  1.00 96.38           C  
ATOM   3003  O   LEU A 374      -8.822   1.424  -3.808  1.00 96.38           O  
ATOM   3004  CG  LEU A 374      -7.353   5.761  -3.103  1.00 96.38           C  
ATOM   3005  CD1 LEU A 374      -7.005   6.849  -4.120  1.00 96.38           C  
ATOM   3006  CD2 LEU A 374      -8.785   5.986  -2.620  1.00 96.38           C  
ATOM   3007  N   GLN A 375      -6.629   1.417  -4.339  1.00 92.25           N  
ATOM   3008  CA  GLN A 375      -6.697   0.203  -5.152  1.00 92.25           C  
ATOM   3009  C   GLN A 375      -7.265  -0.971  -4.348  1.00 92.25           C  
ATOM   3010  CB  GLN A 375      -5.299  -0.142  -5.689  1.00 92.25           C  
ATOM   3011  O   GLN A 375      -8.175  -1.644  -4.810  1.00 92.25           O  
ATOM   3012  CG  GLN A 375      -5.337  -1.320  -6.678  1.00 92.25           C  
ATOM   3013  CD  GLN A 375      -6.072  -0.960  -7.962  1.00 92.25           C  
ATOM   3014  NE2 GLN A 375      -7.174  -1.597  -8.283  1.00 92.25           N  
ATOM   3015  OE1 GLN A 375      -5.624  -0.087  -8.693  1.00 92.25           O  
ATOM   3016  N   SER A 376      -6.772  -1.182  -3.126  1.00 93.38           N  
ATOM   3017  CA  SER A 376      -7.206  -2.287  -2.266  1.00 93.38           C  
ATOM   3018  C   SER A 376      -8.695  -2.195  -1.894  1.00 93.38           C  
ATOM   3019  CB  SER A 376      -6.314  -2.303  -1.021  1.00 93.38           C  
ATOM   3020  O   SER A 376      -9.389  -3.210  -1.891  1.00 93.38           O  
ATOM   3021  OG  SER A 376      -6.590  -3.427  -0.210  1.00 93.38           O  
ATOM   3022  N   MET A 377      -9.212  -0.989  -1.623  1.00 95.69           N  
ATOM   3023  CA  MET A 377     -10.646  -0.782  -1.377  1.00 95.69           C  
ATOM   3024  C   MET A 377     -11.487  -1.048  -2.636  1.00 95.69           C  
ATOM   3025  CB  MET A 377     -10.910   0.640  -0.853  1.00 95.69           C  
ATOM   3026  O   MET A 377     -12.533  -1.687  -2.539  1.00 95.69           O  
ATOM   3027  CG  MET A 377     -10.450   0.827   0.598  1.00 95.69           C  
ATOM   3028  SD  MET A 377     -10.884   2.422   1.353  1.00 95.69           S  
ATOM   3029  CE  MET A 377      -9.742   3.527   0.485  1.00 95.69           C  
ATOM   3030  N   VAL A 378     -11.031  -0.605  -3.817  1.00 93.19           N  
ATOM   3031  CA  VAL A 378     -11.702  -0.901  -5.099  1.00 93.19           C  
ATOM   3032  C   VAL A 378     -11.730  -2.405  -5.363  1.00 93.19           C  
ATOM   3033  CB  VAL A 378     -11.049  -0.149  -6.279  1.00 93.19           C  
ATOM   3034  O   VAL A 378     -12.796  -2.947  -5.645  1.00 93.19           O  
ATOM   3035  CG1 VAL A 378     -11.589  -0.599  -7.644  1.00 93.19           C  
ATOM   3036  CG2 VAL A 378     -11.326   1.354  -6.172  1.00 93.19           C  
ATOM   3037  N   ASP A 379     -10.600  -3.095  -5.214  1.00 89.75           N  
ATOM   3038  CA  ASP A 379     -10.504  -4.540  -5.437  1.00 89.75           C  
ATOM   3039  C   ASP A 379     -11.489  -5.302  -4.533  1.00 89.75           C  
ATOM   3040  CB  ASP A 379      -9.065  -5.028  -5.178  1.00 89.75           C  
ATOM   3041  O   ASP A 379     -12.224  -6.175  -4.999  1.00 89.75           O  
ATOM   3042  CG  ASP A 379      -7.994  -4.502  -6.147  1.00 89.75           C  
ATOM   3043  OD1 ASP A 379      -8.337  -3.925  -7.203  1.00 89.75           O  
ATOM   3044  OD2 ASP A 379      -6.797  -4.701  -5.831  1.00 89.75           O  
ATOM   3045  N   GLU A 380     -11.566  -4.940  -3.247  1.00 92.06           N  
ATOM   3046  CA  GLU A 380     -12.503  -5.550  -2.299  1.00 92.06           C  
ATOM   3047  C   GLU A 380     -13.974  -5.300  -2.683  1.00 92.06           C  
ATOM   3048  CB  GLU A 380     -12.198  -5.044  -0.878  1.00 92.06           C  
ATOM   3049  O   GLU A 380     -14.796  -6.222  -2.635  1.00 92.06           O  
ATOM   3050  CG  GLU A 380     -13.022  -5.824   0.152  1.00 92.06           C  
ATOM   3051  CD  GLU A 380     -12.769  -5.389   1.596  1.00 92.06           C  
ATOM   3052  OE1 GLU A 380     -13.791  -5.204   2.299  1.00 92.06           O  
ATOM   3053  OE2 GLU A 380     -11.599  -5.331   2.033  1.00 92.06           O  
ATOM   3054  N   LEU A 381     -14.312  -4.076  -3.104  1.00 90.88           N  
ATOM   3055  CA  LEU A 381     -15.652  -3.729  -3.589  1.00 90.88           C  
ATOM   3056  C   LEU A 381     -16.030  -4.528  -4.842  1.00 90.88           C  
ATOM   3057  CB  LEU A 381     -15.719  -2.220  -3.885  1.00 90.88           C  
ATOM   3058  O   LEU A 381     -17.149  -5.037  -4.932  1.00 90.88           O  
ATOM   3059  CG  LEU A 381     -15.827  -1.322  -2.642  1.00 90.88           C  
ATOM   3060  CD1 LEU A 381     -15.661   0.140  -3.065  1.00 90.88           C  
ATOM   3061  CD2 LEU A 381     -17.194  -1.476  -1.967  1.00 90.88           C  
ATOM   3062  N   MET A 382     -15.099  -4.683  -5.784  1.00 88.38           N  
ATOM   3063  CA  MET A 382     -15.318  -5.433  -7.023  1.00 88.38           C  
ATOM   3064  C   MET A 382     -15.521  -6.929  -6.760  1.00 88.38           C  
ATOM   3065  CB  MET A 382     -14.144  -5.194  -7.985  1.00 88.38           C  
ATOM   3066  O   MET A 382     -16.399  -7.550  -7.369  1.00 88.38           O  
ATOM   3067  CG  MET A 382     -14.131  -3.760  -8.533  1.00 88.38           C  
ATOM   3068  SD  MET A 382     -15.618  -3.259  -9.448  1.00 88.38           S  
ATOM   3069  CE  MET A 382     -15.411  -4.250 -10.950  1.00 88.38           C  
ATOM   3070  N   VAL A 383     -14.780  -7.505  -5.806  1.00 86.44           N  
ATOM   3071  CA  VAL A 383     -14.984  -8.893  -5.362  1.00 86.44           C  
ATOM   3072  C   VAL A 383     -16.386  -9.075  -4.783  1.00 86.44           C  
ATOM   3073  CB  VAL A 383     -13.892  -9.324  -4.362  1.00 86.44           C  
ATOM   3074  O   VAL A 383     -17.083 -10.011  -5.181  1.00 86.44           O  
ATOM   3075  CG1 VAL A 383     -14.192 -10.669  -3.680  1.00 86.44           C  
ATOM   3076  CG2 VAL A 383     -12.553  -9.495  -5.091  1.00 86.44           C  
ATOM   3077  N   LYS A 384     -16.839  -8.168  -3.908  1.00 84.44           N  
ATOM   3078  CA  LYS A 384     -18.187  -8.236  -3.318  1.00 84.44           C  
ATOM   3079  C   LYS A 384     -19.292  -8.068  -4.352  1.00 84.44           C  
ATOM   3080  CB  LYS A 384     -18.356  -7.175  -2.230  1.00 84.44           C  
ATOM   3081  O   LYS A 384     -20.232  -8.860  -4.356  1.00 84.44           O  
ATOM   3082  CG  LYS A 384     -17.578  -7.553  -0.974  1.00 84.44           C  
ATOM   3083  CD  LYS A 384     -17.774  -6.460   0.071  1.00 84.44           C  
ATOM   3084  CE  LYS A 384     -16.802  -6.738   1.203  1.00 84.44           C  
ATOM   3085  NZ  LYS A 384     -16.566  -5.523   1.977  1.00 84.44           N  
ATOM   3086  N   LYS A 385     -19.170  -7.086  -5.255  1.00 84.62           N  
ATOM   3087  CA  LYS A 385     -20.157  -6.841  -6.323  1.00 84.62           C  
ATOM   3088  C   LYS A 385     -20.329  -8.067  -7.223  1.00 84.62           C  
ATOM   3089  CB  LYS A 385     -19.753  -5.589  -7.129  1.00 84.62           C  
ATOM   3090  O   LYS A 385     -21.436  -8.366  -7.651  1.00 84.62           O  
ATOM   3091  CG  LYS A 385     -20.843  -5.175  -8.138  1.00 84.62           C  
ATOM   3092  CD  LYS A 385     -20.518  -3.867  -8.885  1.00 84.62           C  
ATOM   3093  CE  LYS A 385     -21.663  -3.517  -9.858  1.00 84.62           C  
ATOM   3094  NZ  LYS A 385     -21.477  -2.217 -10.567  1.00 84.62           N  
ATOM   3095  N   SER A 386     -19.250  -8.813  -7.451  1.00 82.50           N  
ATOM   3096  CA  SER A 386     -19.261 -10.031  -8.269  1.00 82.50           C  
ATOM   3097  C   SER A 386     -19.801 -11.272  -7.532  1.00 82.50           C  
ATOM   3098  CB  SER A 386     -17.853 -10.298  -8.811  1.00 82.50           C  
ATOM   3099  O   SER A 386     -19.728 -12.375  -8.071  1.00 82.50           O  
ATOM   3100  OG  SER A 386     -17.326  -9.150  -9.452  1.00 82.50           O  
ATOM   3101  N   GLY A 387     -20.273 -11.140  -6.283  1.00 75.00           N  
ATOM   3102  CA  GLY A 387     -20.633 -12.280  -5.425  1.00 75.00           C  
ATOM   3103  C   GLY A 387     -19.436 -13.176  -5.076  1.00 75.00           C  
ATOM   3104  O   GLY A 387     -19.597 -14.330  -4.673  1.00 75.00           O  
ATOM   3105  N   GLY A 388     -18.218 -12.668  -5.279  1.00 70.88           N  
ATOM   3106  CA  GLY A 388     -16.978 -13.365  -4.996  1.00 70.88           C  
ATOM   3107  C   GLY A 388     -16.748 -13.494  -3.494  1.00 70.88           C  
ATOM   3108  O   GLY A 388     -17.162 -12.659  -2.696  1.00 70.88           O  
ATOM   3109  N   SER A 389     -16.049 -14.553  -3.096  1.00 68.44           N  
ATOM   3110  CA  SER A 389     -15.638 -14.730  -1.705  1.00 68.44           C  
ATOM   3111  C   SER A 389     -14.232 -14.171  -1.514  1.00 68.44           C  
ATOM   3112  CB  SER A 389     -15.720 -16.209  -1.336  1.00 68.44           C  
ATOM   3113  O   SER A 389     -13.306 -14.622  -2.195  1.00 68.44           O  
ATOM   3114  OG  SER A 389     -15.282 -16.426  -0.013  1.00 68.44           O  
ATOM   3115  N   ILE A 390     -14.042 -13.266  -0.548  1.00 69.19           N  
ATOM   3116  CA  ILE A 390     -12.702 -12.804  -0.144  1.00 69.19           C  
ATOM   3117  C   ILE A 390     -11.812 -13.996   0.244  1.00 69.19           C  
ATOM   3118  CB  ILE A 390     -12.804 -11.772   1.002  1.00 69.19           C  
ATOM   3119  O   ILE A 390     -10.645 -14.044  -0.126  1.00 69.19           O  
ATOM   3120  CG1 ILE A 390     -11.580 -10.834   1.048  1.00 69.19           C  
ATOM   3121  CG2 ILE A 390     -12.989 -12.431   2.380  1.00 69.19           C  
ATOM   3122  CD1 ILE A 390     -11.795  -9.537   0.271  1.00 69.19           C  
ATOM   3123  N   ARG A 391     -12.392 -15.047   0.853  1.00 62.88           N  
ATOM   3124  CA  ARG A 391     -11.688 -16.300   1.171  1.00 62.88           C  
ATOM   3125  C   ARG A 391     -11.123 -16.978  -0.077  1.00 62.88           C  
ATOM   3126  CB  ARG A 391     -12.600 -17.288   1.929  1.00 62.88           C  
ATOM   3127  O   ARG A 391     -10.111 -17.659   0.019  1.00 62.88           O  
ATOM   3128  CG  ARG A 391     -13.053 -16.819   3.323  1.00 62.88           C  
ATOM   3129  CD  ARG A 391     -13.885 -17.911   4.018  1.00 62.88           C  
ATOM   3130  NE  ARG A 391     -14.419 -17.524   5.346  1.00 62.88           N  
ATOM   3131  NH1 ARG A 391     -14.597 -19.643   6.243  1.00 62.88           N  
ATOM   3132  NH2 ARG A 391     -15.465 -17.960   7.349  1.00 62.88           N  
ATOM   3133  CZ  ARG A 391     -14.824 -18.360   6.296  1.00 62.88           C  
ATOM   3134  N   LYS A 392     -11.761 -16.831  -1.247  1.00 60.41           N  
ATOM   3135  CA  LYS A 392     -11.240 -17.329  -2.536  1.00 60.41           C  
ATOM   3136  C   LYS A 392     -10.180 -16.398  -3.127  1.00 60.41           C  
ATOM   3137  CB  LYS A 392     -12.367 -17.551  -3.559  1.00 60.41           C  
ATOM   3138  O   LYS A 392      -9.238 -16.901  -3.729  1.00 60.41           O  
ATOM   3139  CG  LYS A 392     -13.284 -18.738  -3.230  1.00 60.41           C  
ATOM   3140  CD  LYS A 392     -14.378 -18.866  -4.304  1.00 60.41           C  
ATOM   3141  CE  LYS A 392     -15.325 -20.035  -4.007  1.00 60.41           C  
ATOM   3142  NZ  LYS A 392     -16.425 -20.124  -5.005  1.00 60.41           N  
ATOM   3143  N   MET A 393     -10.310 -15.080  -2.947  1.00 64.25           N  
ATOM   3144  CA  MET A 393      -9.270 -14.107  -3.314  1.00 64.25           C  
ATOM   3145  C   MET A 393      -7.974 -14.388  -2.542  1.00 64.25           C  
ATOM   3146  CB  MET A 393      -9.778 -12.681  -3.035  1.00 64.25           C  
ATOM   3147  O   MET A 393      -6.903 -14.468  -3.134  1.00 64.25           O  
ATOM   3148  CG  MET A 393      -8.817 -11.591  -3.518  1.00 64.25           C  
ATOM   3149  SD  MET A 393      -9.286  -9.949  -2.915  1.00 64.25           S  
ATOM   3150  CE  MET A 393      -8.159  -8.903  -3.873  1.00 64.25           C  
ATOM   3151  N   PHE A 394      -8.097 -14.628  -1.238  1.00 65.38           N  
ATOM   3152  CA  PHE A 394      -6.991 -14.958  -0.349  1.00 65.38           C  
ATOM   3153  C   PHE A 394      -6.451 -16.379  -0.573  1.00 65.38           C  
ATOM   3154  CB  PHE A 394      -7.464 -14.684   1.086  1.00 65.38           C  
ATOM   3155  O   PHE A 394      -5.243 -16.543  -0.688  1.00 65.38           O  
ATOM   3156  CG  PHE A 394      -7.744 -13.219   1.426  1.00 65.38           C  
ATOM   3157  CD1 PHE A 394      -7.055 -12.157   0.793  1.00 65.38           C  
ATOM   3158  CD2 PHE A 394      -8.692 -12.914   2.422  1.00 65.38           C  
ATOM   3159  CE1 PHE A 394      -7.328 -10.821   1.140  1.00 65.38           C  
ATOM   3160  CE2 PHE A 394      -8.946 -11.580   2.783  1.00 65.38           C  
ATOM   3161  CZ  PHE A 394      -8.273 -10.531   2.135  1.00 65.38           C  
ATOM   3162  N   ARG A 395      -7.304 -17.397  -0.783  1.00 55.22           N  
ATOM   3163  CA  ARG A 395      -6.840 -18.759  -1.131  1.00 55.22           C  
ATOM   3164  C   ARG A 395      -6.164 -18.869  -2.498  1.00 55.22           C  
ATOM   3165  CB  ARG A 395      -7.977 -19.789  -1.037  1.00 55.22           C  
ATOM   3166  O   ARG A 395      -5.317 -19.736  -2.674  1.00 55.22           O  
ATOM   3167  CG  ARG A 395      -8.136 -20.309   0.397  1.00 55.22           C  
ATOM   3168  CD  ARG A 395      -9.156 -21.451   0.479  1.00 55.22           C  
ATOM   3169  NE  ARG A 395     -10.525 -20.964   0.731  1.00 55.22           N  
ATOM   3170  NH1 ARG A 395     -11.544 -23.022   0.718  1.00 55.22           N  
ATOM   3171  NH2 ARG A 395     -12.684 -21.237   1.419  1.00 55.22           N  
ATOM   3172  CZ  ARG A 395     -11.576 -21.738   0.949  1.00 55.22           C  
ATOM   3173  N   ARG A 396      -6.522 -18.029  -3.478  1.00 52.16           N  
ATOM   3174  CA  ARG A 396      -5.814 -17.991  -4.771  1.00 52.16           C  
ATOM   3175  C   ARG A 396      -4.354 -17.558  -4.618  1.00 52.16           C  
ATOM   3176  CB  ARG A 396      -6.534 -17.090  -5.788  1.00 52.16           C  
ATOM   3177  O   ARG A 396      -3.539 -18.059  -5.381  1.00 52.16           O  
ATOM   3178  CG  ARG A 396      -7.427 -17.895  -6.743  1.00 52.16           C  
ATOM   3179  CD  ARG A 396      -8.014 -16.962  -7.810  1.00 52.16           C  
ATOM   3180  NE  ARG A 396      -8.663 -17.707  -8.909  1.00 52.16           N  
ATOM   3181  NH1 ARG A 396      -9.242 -15.880 -10.179  1.00 52.16           N  
ATOM   3182  NH2 ARG A 396      -9.669 -17.927 -10.947  1.00 52.16           N  
ATOM   3183  CZ  ARG A 396      -9.188 -17.171 -10.000  1.00 52.16           C  
ATOM   3184  N   ARG A 397      -4.038 -16.690  -3.646  1.00 52.94           N  
ATOM   3185  CA  ARG A 397      -2.650 -16.315  -3.328  1.00 52.94           C  
ATOM   3186  C   ARG A 397      -1.865 -17.510  -2.779  1.00 52.94           C  
ATOM   3187  CB  ARG A 397      -2.591 -15.115  -2.370  1.00 52.94           C  
ATOM   3188  O   ARG A 397      -0.832 -17.840  -3.342  1.00 52.94           O  
ATOM   3189  CG  ARG A 397      -3.063 -13.817  -3.036  1.00 52.94           C  
ATOM   3190  CD  ARG A 397      -2.855 -12.639  -2.081  1.00 52.94           C  
ATOM   3191  NE  ARG A 397      -3.223 -11.366  -2.728  1.00 52.94           N  
ATOM   3192  NH1 ARG A 397      -4.075 -10.305  -0.883  1.00 52.94           N  
ATOM   3193  NH2 ARG A 397      -4.319  -9.377  -2.907  1.00 52.94           N  
ATOM   3194  CZ  ARG A 397      -3.865 -10.357  -2.173  1.00 52.94           C  
ATOM   3195  N   ALA A 398      -2.432 -18.237  -1.815  1.00 44.75           N  
ATOM   3196  CA  ALA A 398      -1.798 -19.423  -1.227  1.00 44.75           C  
ATOM   3197  C   ALA A 398      -1.613 -20.590  -2.228  1.00 44.75           C  
ATOM   3198  CB  ALA A 398      -2.643 -19.845  -0.018  1.00 44.75           C  
ATOM   3199  O   ALA A 398      -0.569 -21.229  -2.282  1.00 44.75           O  
ATOM   3200  N   ASN A 399      -2.604 -20.866  -3.087  1.00 39.25           N  
ATOM   3201  CA  ASN A 399      -2.551 -22.011  -4.013  1.00 39.25           C  
ATOM   3202  C   ASN A 399      -1.669 -21.795  -5.263  1.00 39.25           C  
ATOM   3203  CB  ASN A 399      -3.982 -22.415  -4.409  1.00 39.25           C  
ATOM   3204  O   ASN A 399      -1.482 -22.738  -6.033  1.00 39.25           O  
ATOM   3205  CG  ASN A 399      -4.735 -23.178  -3.334  1.00 39.25           C  
ATOM   3206  ND2 ASN A 399      -5.979 -23.511  -3.589  1.00 39.25           N  
ATOM   3207  OD1 ASN A 399      -4.254 -23.541  -2.281  1.00 39.25           O  
ATOM   3208  N   GLY A 400      -1.157 -20.581  -5.498  1.00 44.53           N  
ATOM   3209  CA  GLY A 400      -0.190 -20.301  -6.568  1.00 44.53           C  
ATOM   3210  C   GLY A 400       1.220 -20.830  -6.271  1.00 44.53           C  
ATOM   3211  O   GLY A 400       2.020 -20.988  -7.192  1.00 44.53           O  
ATOM   3212  N   ALA A 401       1.506 -21.164  -5.008  1.00 43.50           N  
ATOM   3213  CA  ALA A 401       2.775 -21.711  -4.543  1.00 43.50           C  
ATOM   3214  C   ALA A 401       2.898 -23.219  -4.853  1.00 43.50           C  
ATOM   3215  CB  ALA A 401       2.925 -21.369  -3.055  1.00 43.50           C  
ATOM   3216  O   ALA A 401       2.936 -24.085  -3.977  1.00 43.50           O  
ATOM   3217  N   LEU A 402       2.965 -23.577  -6.136  1.00 36.62           N  
ATOM   3218  CA  LEU A 402       3.398 -24.914  -6.538  1.00 36.62           C  
ATOM   3219  C   LEU A 402       4.908 -25.045  -6.297  1.00 36.62           C  
ATOM   3220  CB  LEU A 402       2.985 -25.192  -7.999  1.00 36.62           C  
ATOM   3221  O   LEU A 402       5.687 -24.681  -7.164  1.00 36.62           O  
ATOM   3222  CG  LEU A 402       1.701 -26.035  -8.093  1.00 36.62           C  
ATOM   3223  CD1 LEU A 402       0.999 -25.790  -9.426  1.00 36.62           C  
ATOM   3224  CD2 LEU A 402       2.015 -27.534  -7.987  1.00 36.62           C  
ATOM   3225  N   ARG A 403       5.257 -25.604  -5.125  1.00 39.06           N  
ATOM   3226  CA  ARG A 403       6.533 -26.230  -4.709  1.00 39.06           C  
ATOM   3227  C   ARG A 403       7.822 -25.444  -4.993  1.00 39.06           C  
ATOM   3228  CB  ARG A 403       6.643 -27.649  -5.304  1.00 39.06           C  
ATOM   3229  O   ARG A 403       8.118 -25.114  -6.131  1.00 39.06           O  
ATOM   3230  CG  ARG A 403       5.579 -28.600  -4.735  1.00 39.06           C  
ATOM   3231  CD  ARG A 403       5.895 -30.062  -5.070  1.00 39.06           C  
ATOM   3232  NE  ARG A 403       5.090 -30.975  -4.234  1.00 39.06           N  
ATOM   3233  NH1 ARG A 403       6.450 -32.822  -4.375  1.00 39.06           N  
ATOM   3234  NH2 ARG A 403       4.642 -32.877  -3.065  1.00 39.06           N  
ATOM   3235  CZ  ARG A 403       5.396 -32.217  -3.899  1.00 39.06           C  
ATOM   3236  N   ARG A 404       8.679 -25.303  -3.965  1.00 41.22           N  
ATOM   3237  CA  ARG A 404      10.115 -24.974  -4.108  1.00 41.22           C  
ATOM   3238  C   ARG A 404      10.691 -25.681  -5.343  1.00 41.22           C  
ATOM   3239  CB  ARG A 404      10.904 -25.424  -2.855  1.00 41.22           C  
ATOM   3240  O   ARG A 404      10.895 -26.893  -5.326  1.00 41.22           O  
ATOM   3241  CG  ARG A 404      11.070 -24.330  -1.792  1.00 41.22           C  
ATOM   3242  CD  ARG A 404      11.924 -24.852  -0.625  1.00 41.22           C  
ATOM   3243  NE  ARG A 404      12.261 -23.777   0.330  1.00 41.22           N  
ATOM   3244  NH1 ARG A 404      13.200 -25.081   1.974  1.00 41.22           N  
ATOM   3245  NH2 ARG A 404      13.148 -22.858   2.215  1.00 41.22           N  
ATOM   3246  CZ  ARG A 404      12.865 -23.911   1.499  1.00 41.22           C  
ATOM   3247  N   SER A 405      10.890 -24.937  -6.429  1.00 33.53           N  
ATOM   3248  CA  SER A 405      11.543 -25.460  -7.622  1.00 33.53           C  
ATOM   3249  C   SER A 405      13.040 -25.367  -7.369  1.00 33.53           C  
ATOM   3250  CB  SER A 405      11.101 -24.700  -8.882  1.00 33.53           C  
ATOM   3251  O   SER A 405      13.600 -24.273  -7.412  1.00 33.53           O  
ATOM   3252  OG  SER A 405      11.489 -25.405 -10.051  1.00 33.53           O  
ATOM   3253  N   ASP A 406      13.688 -26.507  -7.121  1.00 32.59           N  
ATOM   3254  CA  ASP A 406      15.144 -26.676  -6.932  1.00 32.59           C  
ATOM   3255  C   ASP A 406      15.983 -26.335  -8.189  1.00 32.59           C  
ATOM   3256  CB  ASP A 406      15.431 -28.112  -6.438  1.00 32.59           C  
ATOM   3257  O   ASP A 406      17.087 -26.830  -8.405  1.00 32.59           O  
ATOM   3258  CG  ASP A 406      15.162 -28.327  -4.948  1.00 32.59           C  
ATOM   3259  OD1 ASP A 406      15.361 -27.369  -4.170  1.00 32.59           O  
ATOM   3260  OD2 ASP A 406      14.785 -29.469  -4.602  1.00 32.59           O  
ATOM   3261  N   SER A 407      15.482 -25.464  -9.060  1.00 35.84           N  
ATOM   3262  CA  SER A 407      16.106 -25.079 -10.321  1.00 35.84           C  
ATOM   3263  C   SER A 407      16.391 -23.578 -10.352  1.00 35.84           C  
ATOM   3264  CB  SER A 407      15.257 -25.577 -11.491  1.00 35.84           C  
ATOM   3265  O   SER A 407      15.966 -22.869 -11.263  1.00 35.84           O  
ATOM   3266  OG  SER A 407      13.994 -24.942 -11.475  1.00 35.84           O  
ATOM   3267  N   GLN A 408      17.124 -23.081  -9.357  1.00 38.12           N  
ATOM   3268  CA  GLN A 408      17.819 -21.795  -9.446  1.00 38.12           C  
ATOM   3269  C   GLN A 408      19.298 -22.036  -9.768  1.00 38.12           C  
ATOM   3270  CB  GLN A 408      17.599 -20.933  -8.195  1.00 38.12           C  
ATOM   3271  O   GLN A 408      20.190 -21.741  -8.980  1.00 38.12           O  
ATOM   3272  CG  GLN A 408      16.136 -20.493  -8.010  1.00 38.12           C  
ATOM   3273  CD  GLN A 408      15.982 -19.410  -6.941  1.00 38.12           C  
ATOM   3274  NE2 GLN A 408      14.774 -19.036  -6.584  1.00 38.12           N  
ATOM   3275  OE1 GLN A 408      16.937 -18.852  -6.434  1.00 38.12           O  
ATOM   3276  N   GLN A 409      19.577 -22.595 -10.949  1.00 29.97           N  
ATOM   3277  CA  GLN A 409      20.901 -22.432 -11.545  1.00 29.97           C  
ATOM   3278  C   GLN A 409      20.947 -21.083 -12.259  1.00 29.97           C  
ATOM   3279  CB  GLN A 409      21.266 -23.594 -12.479  1.00 29.97           C  
ATOM   3280  O   GLN A 409      20.056 -20.753 -13.045  1.00 29.97           O  
ATOM   3281  CG  GLN A 409      21.818 -24.784 -11.678  1.00 29.97           C  
ATOM   3282  CD  GLN A 409      22.297 -25.936 -12.557  1.00 29.97           C  
ATOM   3283  NE2 GLN A 409      22.876 -26.962 -11.973  1.00 29.97           N  
ATOM   3284  OE1 GLN A 409      22.178 -25.943 -13.770  1.00 29.97           O  
ATOM   3285  N   ALA A 410      22.001 -20.312 -11.984  1.00 29.05           N  
ATOM   3286  CA  ALA A 410      22.330 -19.105 -12.723  1.00 29.05           C  
ATOM   3287  C   ALA A 410      22.336 -19.419 -14.226  1.00 29.05           C  
ATOM   3288  CB  ALA A 410      23.696 -18.597 -12.240  1.00 29.05           C  
ATOM   3289  O   ALA A 410      23.128 -20.240 -14.697  1.00 29.05           O  
ATOM   3290  N   VAL A 411      21.445 -18.774 -14.981  1.00 27.41           N  
ATOM   3291  CA  VAL A 411      21.475 -18.832 -16.442  1.00 27.41           C  
ATOM   3292  C   VAL A 411      22.736 -18.094 -16.869  1.00 27.41           C  
ATOM   3293  CB  VAL A 411      20.201 -18.238 -17.079  1.00 27.41           C  
ATOM   3294  O   VAL A 411      22.764 -16.867 -16.934  1.00 27.41           O  
ATOM   3295  CG1 VAL A 411      20.247 -18.333 -18.612  1.00 27.41           C  
ATOM   3296  CG2 VAL A 411      18.947 -18.986 -16.605  1.00 27.41           C  
ATOM   3297  N   LYS A 412      23.812 -18.846 -17.115  1.00 28.33           N  
ATOM   3298  CA  LYS A 412      24.989 -18.318 -17.798  1.00 28.33           C  
ATOM   3299  C   LYS A 412      24.527 -17.753 -19.139  1.00 28.33           C  
ATOM   3300  CB  LYS A 412      26.063 -19.402 -17.987  1.00 28.33           C  
ATOM   3301  O   LYS A 412      23.790 -18.411 -19.873  1.00 28.33           O  
ATOM   3302  CG  LYS A 412      26.733 -19.788 -16.659  1.00 28.33           C  
ATOM   3303  CD  LYS A 412      27.851 -20.815 -16.883  1.00 28.33           C  
ATOM   3304  CE  LYS A 412      28.523 -21.153 -15.547  1.00 28.33           C  
ATOM   3305  NZ  LYS A 412      29.614 -22.146 -15.714  1.00 28.33           N  
ATOM   3306  N   SER A 413      24.959 -16.531 -19.428  1.00 30.06           N  
ATOM   3307  CA  SER A 413      24.814 -15.873 -20.724  1.00 30.06           C  
ATOM   3308  C   SER A 413      25.100 -16.865 -21.862  1.00 30.06           C  
ATOM   3309  CB  SER A 413      25.847 -14.741 -20.822  1.00 30.06           C  
ATOM   3310  O   SER A 413      26.097 -17.589 -21.772  1.00 30.06           O  
ATOM   3311  OG  SER A 413      25.932 -14.020 -19.603  1.00 30.06           O  
ATOM   3312  N   PRO A 414      24.301 -16.901 -22.944  1.00 27.75           N  
ATOM   3313  CA  PRO A 414      24.714 -17.601 -24.154  1.00 27.75           C  
ATOM   3314  C   PRO A 414      26.065 -17.034 -24.621  1.00 27.75           C  
ATOM   3315  CB  PRO A 414      23.611 -17.357 -25.191  1.00 27.75           C  
ATOM   3316  O   PRO A 414      26.251 -15.813 -24.534  1.00 27.75           O  
ATOM   3317  CG  PRO A 414      22.415 -16.884 -24.363  1.00 27.75           C  
ATOM   3318  CD  PRO A 414      23.048 -16.202 -23.154  1.00 27.75           C  
ATOM   3319  N   PRO A 415      27.011 -17.866 -25.094  1.00 27.44           N  
ATOM   3320  CA  PRO A 415      28.253 -17.354 -25.651  1.00 27.44           C  
ATOM   3321  C   PRO A 415      27.940 -16.432 -26.834  1.00 27.44           C  
ATOM   3322  CB  PRO A 415      29.093 -18.578 -26.030  1.00 27.44           C  
ATOM   3323  O   PRO A 415      27.037 -16.698 -27.632  1.00 27.44           O  
ATOM   3324  CG  PRO A 415      28.053 -19.681 -26.225  1.00 27.44           C  
ATOM   3325  CD  PRO A 415      26.925 -19.306 -25.264  1.00 27.44           C  
ATOM   3326  N   LEU A 416      28.673 -15.321 -26.897  1.00 29.77           N  
ATOM   3327  CA  LEU A 416      28.648 -14.376 -28.006  1.00 29.77           C  
ATOM   3328  C   LEU A 416      28.919 -15.150 -29.301  1.00 29.77           C  
ATOM   3329  CB  LEU A 416      29.723 -13.296 -27.758  1.00 29.77           C  
ATOM   3330  O   LEU A 416      29.918 -15.856 -29.404  1.00 29.77           O  
ATOM   3331  CG  LEU A 416      29.421 -12.353 -26.576  1.00 29.77           C  
ATOM   3332  CD1 LEU A 416      30.675 -11.588 -26.157  1.00 29.77           C  
ATOM   3333  CD2 LEU A 416      28.338 -11.332 -26.936  1.00 29.77           C  
ATOM   3334  N   LEU A 417      28.006 -15.046 -30.267  1.00 29.11           N  
ATOM   3335  CA  LEU A 417      28.273 -15.484 -31.631  1.00 29.11           C  
ATOM   3336  C   LEU A 417      29.388 -14.593 -32.183  1.00 29.11           C  
ATOM   3337  CB  LEU A 417      26.986 -15.382 -32.474  1.00 29.11           C  
ATOM   3338  O   LEU A 417      29.174 -13.396 -32.379  1.00 29.11           O  
ATOM   3339  CG  LEU A 417      25.992 -16.533 -32.235  1.00 29.11           C  
ATOM   3340  CD1 LEU A 417      24.605 -16.151 -32.758  1.00 29.11           C  
ATOM   3341  CD2 LEU A 417      26.429 -17.811 -32.955  1.00 29.11           C  
ATOM   3342  N   ASP A 418      30.560 -15.185 -32.399  1.00 26.44           N  
ATOM   3343  CA  ASP A 418      31.631 -14.589 -33.187  1.00 26.44           C  
ATOM   3344  C   ASP A 418      31.106 -14.267 -34.591  1.00 26.44           C  
ATOM   3345  CB  ASP A 418      32.848 -15.535 -33.272  1.00 26.44           C  
ATOM   3346  O   ASP A 418      30.562 -15.121 -35.298  1.00 26.44           O  
ATOM   3347  CG  ASP A 418      33.893 -15.324 -32.170  1.00 26.44           C  
ATOM   3348  OD1 ASP A 418      34.012 -14.176 -31.683  1.00 26.44           O  
ATOM   3349  OD2 ASP A 418      34.587 -16.313 -31.846  1.00 26.44           O  
ATOM   3350  N   SER A 419      31.267 -13.008 -34.990  1.00 26.89           N  
ATOM   3351  CA  SER A 419      31.081 -12.560 -36.367  1.00 26.89           C  
ATOM   3352  C   SER A 419      32.171 -13.181 -37.248  1.00 26.89           C  
ATOM   3353  CB  SER A 419      31.224 -11.036 -36.439  1.00 26.89           C  
ATOM   3354  O   SER A 419      33.348 -13.017 -36.922  1.00 26.89           O  
ATOM   3355  OG  SER A 419      30.207 -10.382 -35.701  1.00 26.89           O  
ATOM   3356  N   PRO A 420      31.850 -13.835 -38.379  1.00 31.92           N  
ATOM   3357  CA  PRO A 420      32.877 -14.209 -39.333  1.00 31.92           C  
ATOM   3358  C   PRO A 420      33.275 -12.986 -40.165  1.00 31.92           C  
ATOM   3359  CB  PRO A 420      32.303 -15.364 -40.143  1.00 31.92           C  
ATOM   3360  O   PRO A 420      32.439 -12.307 -40.765  1.00 31.92           O  
ATOM   3361  CG  PRO A 420      30.793 -15.129 -40.089  1.00 31.92           C  
ATOM   3362  CD  PRO A 420      30.547 -14.298 -38.824  1.00 31.92           C  
ATOM   3363  N   ASP A 421      34.578 -12.726 -40.150  1.00 26.69           N  
ATOM   3364  CA  ASP A 421      35.268 -11.691 -40.905  1.00 26.69           C  
ATOM   3365  C   ASP A 421      35.234 -11.955 -42.423  1.00 26.69           C  
ATOM   3366  CB  ASP A 421      36.706 -11.591 -40.357  1.00 26.69           C  
ATOM   3367  O   ASP A 421      35.001 -13.069 -42.905  1.00 26.69           O  
ATOM   3368  CG  ASP A 421      37.350 -10.209 -40.508  1.00 26.69           C  
ATOM   3369  OD1 ASP A 421      36.723  -9.329 -41.145  1.00 26.69           O  
ATOM   3370  OD2 ASP A 421      38.468 -10.047 -39.975  1.00 26.69           O  
ATOM   3371  N   ALA A 422      35.456 -10.887 -43.179  1.00 31.11           N  
ATOM   3372  CA  ALA A 422      35.257 -10.778 -44.613  1.00 31.11           C  
ATOM   3373  C   ALA A 422      36.251 -11.593 -45.462  1.00 31.11           C  
ATOM   3374  CB  ALA A 422      35.359  -9.283 -44.947  1.00 31.11           C  
ATOM   3375  O   ALA A 422      37.463 -11.414 -45.375  1.00 31.11           O  
ATOM   3376  N   SER A 423      35.740 -12.377 -46.420  1.00 29.14           N  
ATOM   3377  CA  SER A 423      36.418 -12.620 -47.706  1.00 29.14           C  
ATOM   3378  C   SER A 423      35.455 -13.149 -48.789  1.00 29.14           C  
ATOM   3379  CB  SER A 423      37.644 -13.543 -47.551  1.00 29.14           C  
ATOM   3380  O   SER A 423      34.896 -14.223 -48.631  1.00 29.14           O  
ATOM   3381  OG  SER A 423      37.375 -14.708 -46.805  1.00 29.14           O  
ATOM   3382  N   ARG A 424      35.289 -12.347 -49.866  1.00 30.03           N  
ATOM   3383  CA  ARG A 424      35.030 -12.661 -51.307  1.00 30.03           C  
ATOM   3384  C   ARG A 424      34.030 -13.783 -51.685  1.00 30.03           C  
ATOM   3385  CB  ARG A 424      36.403 -12.996 -51.925  1.00 30.03           C  
ATOM   3386  O   ARG A 424      34.142 -14.889 -51.196  1.00 30.03           O  
ATOM   3387  CG  ARG A 424      37.263 -11.752 -52.190  1.00 30.03           C  
ATOM   3388  CD  ARG A 424      38.618 -12.174 -52.768  1.00 30.03           C  
ATOM   3389  NE  ARG A 424      39.322 -11.029 -53.372  1.00 30.03           N  
ATOM   3390  NH1 ARG A 424      41.444 -11.914 -53.354  1.00 30.03           N  
ATOM   3391  NH2 ARG A 424      41.084  -9.902 -54.257  1.00 30.03           N  
ATOM   3392  CZ  ARG A 424      40.610 -10.955 -53.654  1.00 30.03           C  
ATOM   3393  N   GLU A 425      33.154 -13.713 -52.694  1.00 27.17           N  
ATOM   3394  CA  GLU A 425      32.676 -12.752 -53.714  1.00 27.17           C  
ATOM   3395  C   GLU A 425      31.503 -13.482 -54.483  1.00 27.17           C  
ATOM   3396  CB  GLU A 425      33.857 -12.331 -54.610  1.00 27.17           C  
ATOM   3397  O   GLU A 425      31.033 -14.501 -53.980  1.00 27.17           O  
ATOM   3398  CG  GLU A 425      33.732 -10.876 -55.092  1.00 27.17           C  
ATOM   3399  CD  GLU A 425      34.801 -10.497 -56.128  1.00 27.17           C  
ATOM   3400  OE1 GLU A 425      35.339  -9.373 -56.014  1.00 27.17           O  
ATOM   3401  OE2 GLU A 425      35.078 -11.330 -57.016  1.00 27.17           O  
ATOM   3402  N   PRO A 426      30.939 -13.024 -55.626  1.00 35.75           N  
ATOM   3403  CA  PRO A 426      29.567 -12.513 -55.745  1.00 35.75           C  
ATOM   3404  C   PRO A 426      28.572 -13.401 -56.535  1.00 35.75           C  
ATOM   3405  CB  PRO A 426      29.799 -11.219 -56.530  1.00 35.75           C  
ATOM   3406  O   PRO A 426      28.957 -14.097 -57.465  1.00 35.75           O  
ATOM   3407  CG  PRO A 426      30.877 -11.617 -57.551  1.00 35.75           C  
ATOM   3408  CD  PRO A 426      31.592 -12.809 -56.913  1.00 35.75           C  
ATOM   3409  N   MET A 427      27.265 -13.281 -56.255  1.00 24.02           N  
ATOM   3410  CA  MET A 427      26.110 -13.572 -57.147  1.00 24.02           C  
ATOM   3411  C   MET A 427      24.823 -13.471 -56.299  1.00 24.02           C  
ATOM   3412  CB  MET A 427      26.194 -14.991 -57.762  1.00 24.02           C  
ATOM   3413  O   MET A 427      24.857 -13.783 -55.121  1.00 24.02           O  
ATOM   3414  CG  MET A 427      26.593 -14.965 -59.247  1.00 24.02           C  
ATOM   3415  SD  MET A 427      26.739 -16.618 -59.976  1.00 24.02           S  
ATOM   3416  CE  MET A 427      26.395 -16.254 -61.715  1.00 24.02           C  
ATOM   3417  N   ALA A 428      23.633 -13.075 -56.743  1.00 25.72           N  
ATOM   3418  CA  ALA A 428      23.106 -12.570 -57.996  1.00 25.72           C  
ATOM   3419  C   ALA A 428      21.816 -11.790 -57.656  1.00 25.72           C  
ATOM   3420  CB  ALA A 428      22.781 -13.746 -58.928  1.00 25.72           C  
ATOM   3421  O   ALA A 428      21.174 -12.024 -56.632  1.00 25.72           O  
ATOM   3422  N   LYS A 429      21.446 -10.860 -58.537  1.00 27.66           N  
ATOM   3423  CA  LYS A 429      20.211 -10.065 -58.508  1.00 27.66           C  
ATOM   3424  C   LYS A 429      18.963 -10.927 -58.280  1.00 27.66           C  
ATOM   3425  CB  LYS A 429      20.047  -9.408 -59.893  1.00 27.66           C  
ATOM   3426  O   LYS A 429      18.744 -11.865 -59.039  1.00 27.66           O  
ATOM   3427  CG  LYS A 429      21.066  -8.307 -60.214  1.00 27.66           C  
ATOM   3428  CD  LYS A 429      20.999  -7.941 -61.705  1.00 27.66           C  
ATOM   3429  CE  LYS A 429      21.896  -6.732 -61.997  1.00 27.66           C  
ATOM   3430  NZ  LYS A 429      21.998  -6.448 -63.451  1.00 27.66           N  
ATOM   3431  N   LEU A 430      18.056 -10.479 -57.411  1.00 26.31           N  
ATOM   3432  CA  LEU A 430      16.630 -10.701 -57.639  1.00 26.31           C  
ATOM   3433  C   LEU A 430      15.792  -9.515 -57.160  1.00 26.31           C  
ATOM   3434  CB  LEU A 430      16.159 -12.055 -57.067  1.00 26.31           C  
ATOM   3435  O   LEU A 430      15.819  -9.106 -56.004  1.00 26.31           O  
ATOM   3436  CG  LEU A 430      15.598 -12.997 -58.163  1.00 26.31           C  
ATOM   3437  CD1 LEU A 430      16.423 -14.276 -58.281  1.00 26.31           C  
ATOM   3438  CD2 LEU A 430      14.149 -13.379 -57.869  1.00 26.31           C  
ATOM   3439  N   SER A 431      15.073  -8.947 -58.121  1.00 25.62           N  
ATOM   3440  CA  SER A 431      14.112  -7.868 -57.971  1.00 25.62           C  
ATOM   3441  C   SER A 431      12.776  -8.370 -57.430  1.00 25.62           C  
ATOM   3442  CB  SER A 431      13.848  -7.276 -59.361  1.00 25.62           C  
ATOM   3443  O   SER A 431      12.280  -9.394 -57.893  1.00 25.62           O  
ATOM   3444  OG  SER A 431      13.260  -8.245 -60.215  1.00 25.62           O  
ATOM   3445  N   SER A 432      12.111  -7.569 -56.607  1.00 28.00           N  
ATOM   3446  CA  SER A 432      10.663  -7.308 -56.703  1.00 28.00           C  
ATOM   3447  C   SER A 432      10.344  -6.111 -55.799  1.00 28.00           C  
ATOM   3448  CB  SER A 432       9.799  -8.533 -56.361  1.00 28.00           C  
ATOM   3449  O   SER A 432      10.604  -6.123 -54.606  1.00 28.00           O  
ATOM   3450  OG  SER A 432      10.308  -9.274 -55.279  1.00 28.00           O  
ATOM   3451  N   LYS A 433      10.093  -4.944 -56.401  1.00 26.09           N  
ATOM   3452  CA  LYS A 433       8.751  -4.355 -56.551  1.00 26.09           C  
ATOM   3453  C   LYS A 433       8.008  -4.213 -55.216  1.00 26.09           C  
ATOM   3454  CB  LYS A 433       7.885  -5.092 -57.594  1.00 26.09           C  
ATOM   3455  O   LYS A 433       7.220  -5.077 -54.858  1.00 26.09           O  
ATOM   3456  CG  LYS A 433       8.263  -4.786 -59.051  1.00 26.09           C  
ATOM   3457  CD  LYS A 433       7.215  -5.390 -60.000  1.00 26.09           C  
ATOM   3458  CE  LYS A 433       7.521  -5.041 -61.461  1.00 26.09           C  
ATOM   3459  NZ  LYS A 433       6.494  -5.598 -62.380  1.00 26.09           N  
ATOM   3460  N   LEU A 434       8.166  -3.053 -54.578  1.00 25.22           N  
ATOM   3461  CA  LEU A 434       7.098  -2.456 -53.780  1.00 25.22           C  
ATOM   3462  C   LEU A 434       6.824  -1.044 -54.297  1.00 25.22           C  
ATOM   3463  CB  LEU A 434       7.386  -2.531 -52.273  1.00 25.22           C  
ATOM   3464  O   LEU A 434       7.718  -0.225 -54.496  1.00 25.22           O  
ATOM   3465  CG  LEU A 434       7.026  -3.906 -51.670  1.00 25.22           C  
ATOM   3466  CD1 LEU A 434       7.579  -4.005 -50.252  1.00 25.22           C  
ATOM   3467  CD2 LEU A 434       5.510  -4.137 -51.601  1.00 25.22           C  
ATOM   3468  N   THR A 435       5.555  -0.863 -54.624  1.00 25.77           N  
ATOM   3469  CA  THR A 435       4.913   0.267 -55.277  1.00 25.77           C  
ATOM   3470  C   THR A 435       4.854   1.498 -54.383  1.00 25.77           C  
ATOM   3471  CB  THR A 435       3.484  -0.144 -55.688  1.00 25.77           C  
ATOM   3472  O   THR A 435       4.480   1.437 -53.217  1.00 25.77           O  
ATOM   3473  CG2 THR A 435       3.453  -0.686 -57.115  1.00 25.77           C  
ATOM   3474  OG1 THR A 435       3.001  -1.188 -54.863  1.00 25.77           O  
ATOM   3475  N   SER A 436       5.178   2.624 -55.006  1.00 24.20           N  
ATOM   3476  CA  SER A 436       4.952   3.997 -54.575  1.00 24.20           C  
ATOM   3477  C   SER A 436       3.471   4.316 -54.359  1.00 24.20           C  
ATOM   3478  CB  SER A 436       5.439   4.885 -55.731  1.00 24.20           C  
ATOM   3479  O   SER A 436       2.665   4.043 -55.250  1.00 24.20           O  
ATOM   3480  OG  SER A 436       4.842   4.452 -56.950  1.00 24.20           O  
ATOM   3481  N   VAL A 437       3.144   5.038 -53.284  1.00 24.56           N  
ATOM   3482  CA  VAL A 437       2.027   5.995 -53.293  1.00 24.56           C  
ATOM   3483  C   VAL A 437       2.490   7.295 -52.640  1.00 24.56           C  
ATOM   3484  CB  VAL A 437       0.733   5.455 -52.655  1.00 24.56           C  
ATOM   3485  O   VAL A 437       2.963   7.311 -51.506  1.00 24.56           O  
ATOM   3486  CG1 VAL A 437      -0.385   6.507 -52.722  1.00 24.56           C  
ATOM   3487  CG2 VAL A 437       0.217   4.214 -53.395  1.00 24.56           C  
ATOM   3488  N   SER A 438       2.388   8.367 -53.425  1.00 25.05           N  
ATOM   3489  CA  SER A 438       2.787   9.732 -53.102  1.00 25.05           C  
ATOM   3490  C   SER A 438       1.847  10.433 -52.131  1.00 25.05           C  
ATOM   3491  CB  SER A 438       2.829  10.591 -54.372  1.00 25.05           C  
ATOM   3492  O   SER A 438       0.626  10.294 -52.181  1.00 25.05           O  
ATOM   3493  OG  SER A 438       4.002  10.332 -55.110  1.00 25.05           O  
ATOM   3494  N   LEU A 439       2.479  11.311 -51.360  1.00 25.09           N  
ATOM   3495  CA  LEU A 439       1.931  12.478 -50.685  1.00 25.09           C  
ATOM   3496  C   LEU A 439       1.073  13.345 -51.626  1.00 25.09           C  
ATOM   3497  CB  LEU A 439       3.150  13.304 -50.217  1.00 25.09           C  
ATOM   3498  O   LEU A 439       1.515  13.736 -52.708  1.00 25.09           O  
ATOM   3499  CG  LEU A 439       3.976  12.641 -49.094  1.00 25.09           C  
ATOM   3500  CD1 LEU A 439       5.451  13.028 -49.195  1.00 25.09           C  
ATOM   3501  CD2 LEU A 439       3.446  13.073 -47.728  1.00 25.09           C  
ATOM   3502  N   ARG A 440      -0.109  13.747 -51.152  1.00 26.25           N  
ATOM   3503  CA  ARG A 440      -0.735  15.022 -51.520  1.00 26.25           C  
ATOM   3504  C   ARG A 440      -1.114  15.755 -50.244  1.00 26.25           C  
ATOM   3505  CB  ARG A 440      -1.953  14.843 -52.442  1.00 26.25           C  
ATOM   3506  O   ARG A 440      -1.973  15.304 -49.496  1.00 26.25           O  
ATOM   3507  CG  ARG A 440      -1.550  14.937 -53.919  1.00 26.25           C  
ATOM   3508  CD  ARG A 440      -2.794  14.939 -54.812  1.00 26.25           C  
ATOM   3509  NE  ARG A 440      -2.432  15.039 -56.239  1.00 26.25           N  
ATOM   3510  NH1 ARG A 440      -4.565  14.976 -57.086  1.00 26.25           N  
ATOM   3511  NH2 ARG A 440      -2.829  15.125 -58.481  1.00 26.25           N  
ATOM   3512  CZ  ARG A 440      -3.274  15.046 -57.258  1.00 26.25           C  
ATOM   3513  N   GLY A 441      -0.442  16.880 -50.025  1.00 23.03           N  
ATOM   3514  CA  GLY A 441      -0.882  17.902 -49.092  1.00 23.03           C  
ATOM   3515  C   GLY A 441      -2.042  18.698 -49.681  1.00 23.03           C  
ATOM   3516  O   GLY A 441      -2.097  18.925 -50.891  1.00 23.03           O  
ATOM   3517  N   ILE A 442      -2.938  19.137 -48.803  1.00 26.25           N  
ATOM   3518  CA  ILE A 442      -3.771  20.317 -49.011  1.00 26.25           C  
ATOM   3519  C   ILE A 442      -3.708  21.139 -47.724  1.00 26.25           C  
ATOM   3520  CB  ILE A 442      -5.214  19.990 -49.456  1.00 26.25           C  
ATOM   3521  O   ILE A 442      -3.724  20.613 -46.613  1.00 26.25           O  
ATOM   3522  CG1 ILE A 442      -5.193  19.178 -50.773  1.00 26.25           C  
ATOM   3523  CG2 ILE A 442      -6.016  21.296 -49.639  1.00 26.25           C  
ATOM   3524  CD1 ILE A 442      -6.569  18.802 -51.330  1.00 26.25           C  
ATOM   3525  N   SER A 443      -3.541  22.431 -47.942  1.00 24.58           N  
ATOM   3526  CA  SER A 443      -3.150  23.483 -47.023  1.00 24.58           C  
ATOM   3527  C   SER A 443      -4.325  24.061 -46.220  1.00 24.58           C  
ATOM   3528  CB  SER A 443      -2.521  24.601 -47.874  1.00 24.58           C  
ATOM   3529  O   SER A 443      -5.417  24.215 -46.749  1.00 24.58           O  
ATOM   3530  OG  SER A 443      -1.821  24.093 -49.006  1.00 24.58           O  
ATOM   3531  N   HIS A 444      -4.014  24.444 -44.977  1.00 25.77           N  
ATOM   3532  CA  HIS A 444      -4.553  25.522 -44.126  1.00 25.77           C  
ATOM   3533  C   HIS A 444      -6.056  25.879 -44.114  1.00 25.77           C  
ATOM   3534  CB  HIS A 444      -3.730  26.798 -44.387  1.00 25.77           C  
ATOM   3535  O   HIS A 444      -6.559  26.536 -45.020  1.00 25.77           O  
ATOM   3536  CG  HIS A 444      -2.283  26.668 -43.986  1.00 25.77           C  
ATOM   3537  CD2 HIS A 444      -1.201  26.590 -44.819  1.00 25.77           C  
ATOM   3538  ND1 HIS A 444      -1.804  26.614 -42.697  1.00 25.77           N  
ATOM   3539  CE1 HIS A 444      -0.468  26.488 -42.754  1.00 25.77           C  
ATOM   3540  NE2 HIS A 444      -0.058  26.455 -44.030  1.00 25.77           N  
ATOM   3541  N   SER A 445      -6.666  25.732 -42.929  1.00 23.81           N  
ATOM   3542  CA  SER A 445      -7.431  26.816 -42.289  1.00 23.81           C  
ATOM   3543  C   SER A 445      -7.426  26.674 -40.761  1.00 23.81           C  
ATOM   3544  CB  SER A 445      -8.865  26.936 -42.813  1.00 23.81           C  
ATOM   3545  O   SER A 445      -7.567  25.585 -40.217  1.00 23.81           O  
ATOM   3546  OG  SER A 445      -9.605  25.763 -42.565  1.00 23.81           O  
ATOM   3547  N   SER A 446      -7.223  27.805 -40.100  1.00 26.72           N  
ATOM   3548  CA  SER A 446      -7.073  28.064 -38.668  1.00 26.72           C  
ATOM   3549  C   SER A 446      -8.321  27.821 -37.810  1.00 26.72           C  
ATOM   3550  CB  SER A 446      -6.773  29.569 -38.578  1.00 26.72           C  
ATOM   3551  O   SER A 446      -9.373  28.367 -38.128  1.00 26.72           O  
ATOM   3552  OG  SER A 446      -7.704  30.285 -39.382  1.00 26.72           O  
ATOM   3553  N   SER A 447      -8.151  27.198 -36.639  1.00 26.19           N  
ATOM   3554  CA  SER A 447      -8.834  27.583 -35.391  1.00 26.19           C  
ATOM   3555  C   SER A 447      -8.224  26.849 -34.194  1.00 26.19           C  
ATOM   3556  CB  SER A 447     -10.352  27.360 -35.423  1.00 26.19           C  
ATOM   3557  O   SER A 447      -7.875  25.676 -34.283  1.00 26.19           O  
ATOM   3558  OG  SER A 447     -10.681  26.090 -35.931  1.00 26.19           O  
ATOM   3559  N   ALA A 448      -8.047  27.594 -33.107  1.00 32.16           N  
ATOM   3560  CA  ALA A 448      -7.401  27.206 -31.862  1.00 32.16           C  
ATOM   3561  C   ALA A 448      -8.173  26.141 -31.057  1.00 32.16           C  
ATOM   3562  CB  ALA A 448      -7.239  28.502 -31.055  1.00 32.16           C  
ATOM   3563  O   ALA A 448      -9.377  25.982 -31.234  1.00 32.16           O  
ATOM   3564  N   ASN A 449      -7.448  25.541 -30.103  1.00 33.16           N  
ATOM   3565  CA  ASN A 449      -7.848  24.554 -29.090  1.00 33.16           C  
ATOM   3566  C   ASN A 449      -7.915  23.098 -29.558  1.00 33.16           C  
ATOM   3567  CB  ASN A 449      -9.115  24.982 -28.326  1.00 33.16           C  
ATOM   3568  O   ASN A 449      -8.985  22.596 -29.872  1.00 33.16           O  
ATOM   3569  CG  ASN A 449      -8.963  26.275 -27.560  1.00 33.16           C  
ATOM   3570  ND2 ASN A 449     -10.059  26.848 -27.126  1.00 33.16           N  
ATOM   3571  OD1 ASN A 449      -7.877  26.780 -27.317  1.00 33.16           O  
ATOM   3572  N   ASP A 450      -6.778  22.404 -29.469  1.00 24.84           N  
ATOM   3573  CA  ASP A 450      -6.777  20.997 -29.061  1.00 24.84           C  
ATOM   3574  C   ASP A 450      -5.391  20.615 -28.514  1.00 24.84           C  
ATOM   3575  CB  ASP A 450      -7.250  20.065 -30.204  1.00 24.84           C  
ATOM   3576  O   ASP A 450      -4.448  20.337 -29.257  1.00 24.84           O  
ATOM   3577  CG  ASP A 450      -8.344  19.078 -29.767  1.00 24.84           C  
ATOM   3578  OD1 ASP A 450      -8.566  18.934 -28.542  1.00 24.84           O  
ATOM   3579  OD2 ASP A 450      -8.918  18.436 -30.673  1.00 24.84           O  
ATOM   3580  N   VAL A 451      -5.226  20.673 -27.190  1.00 29.22           N  
ATOM   3581  CA  VAL A 451      -4.115  19.978 -26.528  1.00 29.22           C  
ATOM   3582  C   VAL A 451      -4.603  18.552 -26.337  1.00 29.22           C  
ATOM   3583  CB  VAL A 451      -3.673  20.646 -25.214  1.00 29.22           C  
ATOM   3584  O   VAL A 451      -5.429  18.283 -25.468  1.00 29.22           O  
ATOM   3585  CG1 VAL A 451      -2.556  19.845 -24.528  1.00 29.22           C  
ATOM   3586  CG2 VAL A 451      -3.127  22.055 -25.489  1.00 29.22           C  
ATOM   3587  N   GLY A 452      -4.133  17.677 -27.225  1.00 24.02           N  
ATOM   3588  CA  GLY A 452      -4.595  16.307 -27.378  1.00 24.02           C  
ATOM   3589  C   GLY A 452      -4.633  15.523 -26.069  1.00 24.02           C  
ATOM   3590  O   GLY A 452      -3.613  15.262 -25.432  1.00 24.02           O  
ATOM   3591  N   ALA A 453      -5.836  15.080 -25.727  1.00 28.80           N  
ATOM   3592  CA  ALA A 453      -6.072  13.954 -24.848  1.00 28.80           C  
ATOM   3593  C   ALA A 453      -5.620  12.671 -25.565  1.00 28.80           C  
ATOM   3594  CB  ALA A 453      -7.573  13.949 -24.516  1.00 28.80           C  
ATOM   3595  O   ALA A 453      -6.404  12.077 -26.295  1.00 28.80           O  
ATOM   3596  N   ASN A 454      -4.348  12.275 -25.432  1.00 28.34           N  
ATOM   3597  CA  ASN A 454      -3.913  10.936 -25.866  1.00 28.34           C  
ATOM   3598  C   ASN A 454      -2.655  10.360 -25.183  1.00 28.34           C  
ATOM   3599  CB  ASN A 454      -3.857  10.860 -27.414  1.00 28.34           C  
ATOM   3600  O   ASN A 454      -2.132   9.349 -25.637  1.00 28.34           O  
ATOM   3601  CG  ASN A 454      -4.958   9.985 -28.008  1.00 28.34           C  
ATOM   3602  ND2 ASN A 454      -5.101   9.993 -29.312  1.00 28.34           N  
ATOM   3603  OD1 ASN A 454      -5.692   9.266 -27.352  1.00 28.34           O  
ATOM   3604  N   ASP A 455      -2.201  10.917 -24.058  1.00 30.67           N  
ATOM   3605  CA  ASP A 455      -1.124  10.317 -23.248  1.00 30.67           C  
ATOM   3606  C   ASP A 455      -1.451  10.435 -21.748  1.00 30.67           C  
ATOM   3607  CB  ASP A 455       0.250  10.932 -23.602  1.00 30.67           C  
ATOM   3608  O   ASP A 455      -0.788  11.153 -21.002  1.00 30.67           O  
ATOM   3609  CG  ASP A 455       1.010  10.235 -24.743  1.00 30.67           C  
ATOM   3610  OD1 ASP A 455       1.155   8.981 -24.730  1.00 30.67           O  
ATOM   3611  OD2 ASP A 455       1.585  10.971 -25.571  1.00 30.67           O  
ATOM   3612  N   PHE A 456      -2.510   9.767 -21.275  1.00 33.22           N  
ATOM   3613  CA  PHE A 456      -2.828   9.775 -19.841  1.00 33.22           C  
ATOM   3614  C   PHE A 456      -3.192   8.387 -19.300  1.00 33.22           C  
ATOM   3615  CB  PHE A 456      -3.863  10.871 -19.513  1.00 33.22           C  
ATOM   3616  O   PHE A 456      -4.283   7.871 -19.527  1.00 33.22           O  
ATOM   3617  CG  PHE A 456      -3.308  11.880 -18.525  1.00 33.22           C  
ATOM   3618  CD1 PHE A 456      -3.360  11.606 -17.147  1.00 33.22           C  
ATOM   3619  CD2 PHE A 456      -2.628  13.024 -18.983  1.00 33.22           C  
ATOM   3620  CE1 PHE A 456      -2.712  12.458 -16.237  1.00 33.22           C  
ATOM   3621  CE2 PHE A 456      -2.009  13.895 -18.069  1.00 33.22           C  
ATOM   3622  CZ  PHE A 456      -2.041  13.607 -16.695  1.00 33.22           C  
ATOM   3623  N   HIS A 457      -2.269   7.801 -18.532  1.00 45.50           N  
ATOM   3624  CA  HIS A 457      -2.463   6.544 -17.807  1.00 45.50           C  
ATOM   3625  C   HIS A 457      -2.965   6.843 -16.382  1.00 45.50           C  
ATOM   3626  CB  HIS A 457      -1.150   5.734 -17.808  1.00 45.50           C  
ATOM   3627  O   HIS A 457      -2.171   7.014 -15.457  1.00 45.50           O  
ATOM   3628  CG  HIS A 457      -0.683   5.296 -19.176  1.00 45.50           C  
ATOM   3629  CD2 HIS A 457      -0.948   4.101 -19.793  1.00 45.50           C  
ATOM   3630  ND1 HIS A 457       0.122   6.016 -20.031  1.00 45.50           N  
ATOM   3631  CE1 HIS A 457       0.324   5.277 -21.133  1.00 45.50           C  
ATOM   3632  NE2 HIS A 457      -0.315   4.104 -21.039  1.00 45.50           N  
ATOM   3633  N   GLY A 458      -4.283   6.961 -16.197  1.00 42.38           N  
ATOM   3634  CA  GLY A 458      -4.919   7.017 -14.871  1.00 42.38           C  
ATOM   3635  C   GLY A 458      -5.320   5.624 -14.371  1.00 42.38           C  
ATOM   3636  O   GLY A 458      -5.649   4.760 -15.179  1.00 42.38           O  
ATOM   3637  N   ASN A 459      -5.326   5.394 -13.052  1.00 62.16           N  
ATOM   3638  CA  ASN A 459      -5.985   4.213 -12.478  1.00 62.16           C  
ATOM   3639  C   ASN A 459      -7.489   4.498 -12.442  1.00 62.16           C  
ATOM   3640  CB  ASN A 459      -5.470   3.922 -11.057  1.00 62.16           C  
ATOM   3641  O   ASN A 459      -7.917   5.326 -11.640  1.00 62.16           O  
ATOM   3642  CG  ASN A 459      -3.998   3.576 -10.975  1.00 62.16           C  
ATOM   3643  ND2 ASN A 459      -3.296   4.186 -10.050  1.00 62.16           N  
ATOM   3644  OD1 ASN A 459      -3.445   2.765 -11.702  1.00 62.16           O  
ATOM   3645  N   TYR A 460      -8.275   3.880 -13.320  1.00 57.28           N  
ATOM   3646  CA  TYR A 460      -9.729   4.045 -13.343  1.00 57.28           C  
ATOM   3647  C   TYR A 460     -10.368   3.208 -12.234  1.00 57.28           C  
ATOM   3648  CB  TYR A 460     -10.277   3.701 -14.733  1.00 57.28           C  
ATOM   3649  O   TYR A 460     -10.070   2.024 -12.099  1.00 57.28           O  
ATOM   3650  CG  TYR A 460      -9.796   4.660 -15.808  1.00 57.28           C  
ATOM   3651  CD1 TYR A 460     -10.489   5.865 -16.033  1.00 57.28           C  
ATOM   3652  CD2 TYR A 460      -8.643   4.363 -16.562  1.00 57.28           C  
ATOM   3653  CE1 TYR A 460     -10.031   6.770 -17.010  1.00 57.28           C  
ATOM   3654  CE2 TYR A 460      -8.182   5.264 -17.539  1.00 57.28           C  
ATOM   3655  OH  TYR A 460      -8.438   7.351 -18.702  1.00 57.28           O  
ATOM   3656  CZ  TYR A 460      -8.878   6.470 -17.766  1.00 57.28           C  
ATOM   3657  N   ALA A 461     -11.220   3.830 -11.418  1.00 51.22           N  
ATOM   3658  CA  ALA A 461     -11.855   3.154 -10.288  1.00 51.22           C  
ATOM   3659  C   ALA A 461     -13.036   2.276 -10.735  1.00 51.22           C  
ATOM   3660  CB  ALA A 461     -12.324   4.222  -9.301  1.00 51.22           C  
ATOM   3661  O   ALA A 461     -13.251   1.199 -10.188  1.00 51.22           O  
ATOM   3662  N   PHE A 462     -13.789   2.744 -11.735  1.00 54.41           N  
ATOM   3663  CA  PHE A 462     -14.963   2.078 -12.293  1.00 54.41           C  
ATOM   3664  C   PHE A 462     -15.035   2.380 -13.796  1.00 54.41           C  
ATOM   3665  CB  PHE A 462     -16.230   2.575 -11.568  1.00 54.41           C  
ATOM   3666  O   PHE A 462     -15.113   3.544 -14.192  1.00 54.41           O  
ATOM   3667  CG  PHE A 462     -16.232   2.337 -10.066  1.00 54.41           C  
ATOM   3668  CD1 PHE A 462     -16.629   1.092  -9.542  1.00 54.41           C  
ATOM   3669  CD2 PHE A 462     -15.739   3.328  -9.199  1.00 54.41           C  
ATOM   3670  CE1 PHE A 462     -16.518   0.835  -8.162  1.00 54.41           C  
ATOM   3671  CE2 PHE A 462     -15.566   3.047  -7.836  1.00 54.41           C  
ATOM   3672  CZ  PHE A 462     -15.973   1.809  -7.309  1.00 54.41           C  
ATOM   3673  N   GLU A 463     -15.006   1.351 -14.644  1.00 43.44           N  
ATOM   3674  CA  GLU A 463     -15.361   1.495 -16.060  1.00 43.44           C  
ATOM   3675  C   GLU A 463     -16.891   1.561 -16.177  1.00 43.44           C  
ATOM   3676  CB  GLU A 463     -14.791   0.340 -16.904  1.00 43.44           C  
ATOM   3677  O   GLU A 463     -17.590   0.670 -15.699  1.00 43.44           O  
ATOM   3678  CG  GLU A 463     -13.272   0.453 -17.120  1.00 43.44           C  
ATOM   3679  CD  GLU A 463     -12.701  -0.644 -18.040  1.00 43.44           C  
ATOM   3680  OE1 GLU A 463     -11.548  -0.461 -18.489  1.00 43.44           O  
ATOM   3681  OE2 GLU A 463     -13.406  -1.650 -18.282  1.00 43.44           O  
ATOM   3682  N   GLY A 464     -17.425   2.618 -16.798  1.00 42.09           N  
ATOM   3683  CA  GLY A 464     -18.843   2.671 -17.168  1.00 42.09           C  
ATOM   3684  C   GLY A 464     -19.833   3.023 -16.054  1.00 42.09           C  
ATOM   3685  O   GLY A 464     -20.935   2.481 -16.054  1.00 42.09           O  
ATOM   3686  N   ILE A 465     -19.508   3.958 -15.150  1.00 42.22           N  
ATOM   3687  CA  ILE A 465     -20.568   4.664 -14.407  1.00 42.22           C  
ATOM   3688  C   ILE A 465     -21.350   5.500 -15.430  1.00 42.22           C  
ATOM   3689  CB  ILE A 465     -20.036   5.522 -13.232  1.00 42.22           C  
ATOM   3690  O   ILE A 465     -20.964   6.621 -15.758  1.00 42.22           O  
ATOM   3691  CG1 ILE A 465     -19.206   4.669 -12.246  1.00 42.22           C  
ATOM   3692  CG2 ILE A 465     -21.219   6.181 -12.494  1.00 42.22           C  
ATOM   3693  CD1 ILE A 465     -18.595   5.464 -11.081  1.00 42.22           C  
ATOM   3694  N   GLY A 466     -22.408   4.916 -15.989  1.00 38.62           N  
ATOM   3695  CA  GLY A 466     -23.512   5.684 -16.540  1.00 38.62           C  
ATOM   3696  C   GLY A 466     -24.269   6.343 -15.393  1.00 38.62           C  
ATOM   3697  O   GLY A 466     -24.298   5.810 -14.283  1.00 38.62           O  
ATOM   3698  N   ASP A 467     -24.893   7.484 -15.674  1.00 39.22           N  
ATOM   3699  CA  ASP A 467     -25.668   8.294 -14.720  1.00 39.22           C  
ATOM   3700  C   ASP A 467     -26.752   7.523 -13.935  1.00 39.22           C  
ATOM   3701  CB  ASP A 467     -26.339   9.441 -15.500  1.00 39.22           C  
ATOM   3702  O   ASP A 467     -27.306   8.052 -12.978  1.00 39.22           O  
ATOM   3703  CG  ASP A 467     -25.384  10.544 -15.962  1.00 39.22           C  
ATOM   3704  OD1 ASP A 467     -24.327  10.723 -15.317  1.00 39.22           O  
ATOM   3705  OD2 ASP A 467     -25.756  11.232 -16.940  1.00 39.22           O  
ATOM   3706  N   GLU A 468     -27.057   6.289 -14.335  1.00 40.59           N  
ATOM   3707  CA  GLU A 468     -28.129   5.441 -13.807  1.00 40.59           C  
ATOM   3708  C   GLU A 468     -27.758   4.687 -12.509  1.00 40.59           C  
ATOM   3709  CB  GLU A 468     -28.534   4.454 -14.917  1.00 40.59           C  
ATOM   3710  O   GLU A 468     -28.659   4.241 -11.805  1.00 40.59           O  
ATOM   3711  CG  GLU A 468     -29.131   5.104 -16.187  1.00 40.59           C  
ATOM   3712  CD  GLU A 468     -30.649   5.353 -16.128  1.00 40.59           C  
ATOM   3713  OE1 GLU A 468     -31.087   6.432 -16.594  1.00 40.59           O  
ATOM   3714  OE2 GLU A 468     -31.384   4.432 -15.706  1.00 40.59           O  
ATOM   3715  N   ASP A 469     -26.469   4.579 -12.154  1.00 38.84           N  
ATOM   3716  CA  ASP A 469     -26.002   3.916 -10.914  1.00 38.84           C  
ATOM   3717  C   ASP A 469     -25.493   4.920  -9.839  1.00 38.84           C  
ATOM   3718  CB  ASP A 469     -24.960   2.820 -11.257  1.00 38.84           C  
ATOM   3719  O   ASP A 469     -24.800   4.524  -8.893  1.00 38.84           O  
ATOM   3720  CG  ASP A 469     -25.511   1.460 -11.726  1.00 38.84           C  
ATOM   3721  OD1 ASP A 469     -26.707   1.162 -11.522  1.00 38.84           O  
ATOM   3722  OD2 ASP A 469     -24.670   0.645 -12.187  1.00 38.84           O  
ATOM   3723  N   LEU A 470     -25.809   6.222  -9.981  1.00 40.81           N  
ATOM   3724  CA  LEU A 470     -25.369   7.329  -9.103  1.00 40.81           C  
ATOM   3725  C   LEU A 470     -26.414   7.811  -8.088  1.00 40.81           C  
ATOM   3726  CB  LEU A 470     -24.853   8.504  -9.965  1.00 40.81           C  
ATOM   3727  O   LEU A 470     -27.521   8.223  -8.500  1.00 40.81           O  
ATOM   3728  CG  LEU A 470     -23.427   8.343 -10.500  1.00 40.81           C  
ATOM   3729  CD1 LEU A 470     -23.112   9.512 -11.431  1.00 40.81           C  
ATOM   3730  CD2 LEU A 470     -22.388   8.361  -9.370  1.00 40.81           C  
ATOM   3731  OXT LEU A 470     -25.986   7.922  -6.911  1.00 40.81           O  
TER    3732      LEU A 470                                                      
ENDMDL                                                                          
END                                                                             
