# Supplementary material for: Selective cargo and membrane recognition by SNX17 regulates its interaction with Retriever
Source: EMBO Rep. 2024 Dec 9;26(2):470–93. doi: 10.1038/s44319-024-00340-1 (PMC11772769; doi:10.1038/s44319-024-00340-1)
Supplement: Supplementary file 8 — EV and Appendix Figures Source Data [file 44319_2024_340_MOESM8_ESM.zip › EMBOR-2024-59048V3_SourceDataForExpandedView+Appendix/Figure S10/S10B/Mus musculus/S10B Mus musculus AF-Q8BVL3-F1-model_v4.pdb]

HEADER                                            01-JUN-22                     
TITLE     ALPHAFOLD MONOMER V2.0 PREDICTION FOR SORTING NEXIN-17 (Q8BVL3)       
COMPND    MOL_ID: 1;                                                            
COMPND   2 MOLECULE: SORTING NEXIN-17;                                          
COMPND   3 CHAIN: A                                                             
SOURCE    MOL_ID: 1;                                                            
SOURCE   2 ORGANISM_SCIENTIFIC: MUS MUSCULUS;                                   
SOURCE   3 ORGANISM_TAXID: 10090                                                
REMARK   1                                                                      
REMARK   1 REFERENCE 1                                                          
REMARK   1  AUTH   JOHN JUMPER, RICHARD EVANS, ALEXANDER PRITZEL, TIM GREEN,    
REMARK   1  AUTH 2 MICHAEL FIGURNOV, OLAF RONNEBERGER, KATHRYN TUNYASUVUNAKOOL, 
REMARK   1  AUTH 3 RUSS BATES, AUGUSTIN ZIDEK, ANNA POTAPENKO, ALEX BRIDGLAND,  
REMARK   1  AUTH 4 CLEMENS MEYER, SIMON A A KOHL, ANDREW J BALLARD,             
REMARK   1  AUTH 5 ANDREW COWIE, BERNARDINO ROMERA-PAREDES, STANISLAV NIKOLOV,  
REMARK   1  AUTH 6 RISHUB JAIN, JONAS ADLER, TREVOR BACK, STIG PETERSEN,        
REMARK   1  AUTH 7 DAVID REIMAN, ELLEN CLANCY, MICHAL ZIELINSKI,                
REMARK   1  AUTH 8 MARTIN STEINEGGER, MICHALINA PACHOLSKA, TAMAS BERGHAMMER,    
REMARK   1  AUTH 9 DAVID SILVER, ORIOL VINYALS, ANDREW W SENIOR,                
REMARK   1  AUTH10 KORAY KAVUKCUOGLU, PUSHMEET KOHLI, DEMIS HASSABIS            
REMARK   1  TITL   HIGHLY ACCURATE PROTEIN STRUCTURE PREDICTION WITH ALPHAFOLD  
REMARK   1  REF    NATURE                        V. 596   583 2021              
REMARK   1  REFN                   ISSN 0028-0836                               
REMARK   1  PMID   34265844                                                     
REMARK   1  DOI    10.1038/s41586-021-03819-2                                   
REMARK   1                                                                      
REMARK   1 DISCLAIMERS                                                          
REMARK   1 ALPHAFOLD DATA, COPYRIGHT (2021) DEEPMIND TECHNOLOGIES LIMITED. THE  
REMARK   1 INFORMATION PROVIDED IS THEORETICAL MODELLING ONLY AND CAUTION SHOULD
REMARK   1 BE EXERCISED IN ITS USE. IT IS PROVIDED "AS-IS" WITHOUT ANY WARRANTY 
REMARK   1 OF ANY KIND, WHETHER EXPRESSED OR IMPLIED. NO WARRANTY IS GIVEN THAT 
REMARK   1 USE OF THE INFORMATION SHALL NOT INFRINGE THE RIGHTS OF ANY THIRD    
REMARK   1 PARTY. THE INFORMATION IS NOT INTENDED TO BE A SUBSTITUTE FOR        
REMARK   1 PROFESSIONAL MEDICAL ADVICE, DIAGNOSIS, OR TREATMENT, AND DOES NOT   
REMARK   1 CONSTITUTE MEDICAL OR OTHER PROFESSIONAL ADVICE. IT IS AVAILABLE FOR 
REMARK   1 ACADEMIC AND COMMERCIAL PURPOSES, UNDER CC-BY 4.0 LICENCE.           
DBREF  XXXX A    1   470  UNP    Q8BVL3   SNX17_MOUSE      1    470             
SEQRES   1 A  470  MET HIS PHE SER ILE PRO GLU THR GLU SER ARG SER GLY          
SEQRES   2 A  470  ASP SER GLY GLY SER ALA TYR VAL ALA TYR ASN ILE HIS          
SEQRES   3 A  470  VAL ASN GLY VAL LEU HIS CYS ARG VAL ARG TYR SER GLN          
SEQRES   4 A  470  LEU LEU GLY LEU HIS GLU GLN LEU ARG LYS GLU TYR GLY          
SEQRES   5 A  470  ALA ASN VAL VAL PRO ALA PHE PRO PRO LYS LYS LEU PHE          
SEQRES   6 A  470  SER LEU THR PRO ALA GLU VAL GLU GLN ARG ARG GLU GLN          
SEQRES   7 A  470  LEU GLU LYS TYR MET GLN ALA VAL ARG GLN ASP PRO LEU          
SEQRES   8 A  470  LEU GLY SER SER GLU THR PHE ASN SER PHE LEU ARG ARG          
SEQRES   9 A  470  ALA GLN GLN GLU THR GLN GLN VAL PRO THR GLU GLU VAL          
SEQRES  10 A  470  SER LEU GLU VAL LEU LEU SER ASN GLY GLN LYS VAL LEU          
SEQRES  11 A  470  VAL THR VAL LEU THR SER ASP GLN THR GLU ASP VAL LEU          
SEQRES  12 A  470  GLU ALA VAL ALA ALA LYS LEU ASP LEU PRO ASP ASP LEU          
SEQRES  13 A  470  ILE GLY TYR PHE SER LEU PHE LEU VAL ARG GLU LYS GLU          
SEQRES  14 A  470  ASP GLY ALA PHE SER PHE VAL ARG LYS LEU GLN GLU PHE          
SEQRES  15 A  470  GLU LEU PRO TYR VAL SER VAL THR SER LEU ARG SER GLN          
SEQRES  16 A  470  GLU TYR LYS ILE VAL LEU ARG LYS SER TYR TRP ASP SER          
SEQRES  17 A  470  ALA TYR ASP ASP ASP VAL MET GLU ASN ARG VAL GLY LEU          
SEQRES  18 A  470  ASN LEU LEU TYR ALA GLN THR VAL SER ASP ILE GLU HIS          
SEQRES  19 A  470  GLY TRP ILE LEU VAL THR LYS GLU GLN HIS ARG GLN LEU          
SEQRES  20 A  470  LYS SER LEU GLN GLU LYS VAL SER LYS LYS GLU PHE LEU          
SEQRES  21 A  470  ARG LEU ALA GLN THR LEU ARG HIS TYR GLY TYR LEU ARG          
SEQRES  22 A  470  PHE ASP ALA CYS VAL ALA ASP PHE PRO GLU LYS ASP CYS          
SEQRES  23 A  470  PRO VAL VAL VAL SER ALA GLY ASN SER GLU LEU SER LEU          
SEQRES  24 A  470  GLN LEU ARG LEU PRO GLY GLN GLN LEU ARG GLU GLY SER          
SEQRES  25 A  470  PHE ARG VAL THR ARG MET ARG CYS TRP ARG VAL THR SER          
SEQRES  26 A  470  SER VAL PRO LEU PRO SER GLY GLY THR SER SER PRO SER          
SEQRES  27 A  470  ARG GLY ARG GLY GLU VAL ARG LEU GLU LEU ALA PHE GLU          
SEQRES  28 A  470  TYR LEU MET SER LYS ASP ARG LEU GLN TRP VAL THR ILE          
SEQRES  29 A  470  THR SER PRO GLN ALA ILE MET MET SER ILE CYS LEU GLN          
SEQRES  30 A  470  SER MET VAL ASP GLU LEU MET VAL LYS LYS SER GLY GLY          
SEQRES  31 A  470  SER ILE ARG LYS MET LEU ARG ARG ARG VAL GLY GLY THR          
SEQRES  32 A  470  LEU ARG ARG SER ASP SER GLN GLN ALA VAL LYS SER PRO          
SEQRES  33 A  470  PRO LEU LEU GLU SER PRO ASP ALA SER ARG GLU SER MET          
SEQRES  34 A  470  VAL LYS LEU SER SER LYS LEU SER ALA VAL SER LEU ARG          
SEQRES  35 A  470  GLY ILE GLY SER PRO SER THR ASP ALA SER ALA SER ALA          
SEQRES  36 A  470  VAL HIS GLY ASN PHE ALA PHE GLU GLY ILE GLY ASP GLU          
SEQRES  37 A  470  ASP LEU                                                      
CRYST1    1.000    1.000    1.000  90.00  90.00  90.00 P 1           1          
ORIGX1      1.000000  0.000000  0.000000        0.00000                         
ORIGX2      0.000000  1.000000  0.000000        0.00000                         
ORIGX3      0.000000  0.000000  1.000000        0.00000                         
SCALE1      1.000000  0.000000  0.000000        0.00000                         
SCALE2      0.000000  1.000000  0.000000        0.00000                         
SCALE3      0.000000  0.000000  1.000000        0.00000                         
MODEL        1                                                                  
ATOM      1  N   MET A   1      -2.130   7.855  -9.145  1.00 74.67           N  
ATOM      2  CA  MET A   1      -1.263   6.683  -9.424  1.00 74.67           C  
ATOM      3  C   MET A   1       0.021   7.204 -10.034  1.00 74.67           C  
ATOM      4  CB  MET A   1      -1.951   5.715 -10.395  1.00 74.67           C  
ATOM      5  O   MET A   1      -0.074   8.050 -10.912  1.00 74.67           O  
ATOM      6  CG  MET A   1      -1.121   4.470 -10.735  1.00 74.67           C  
ATOM      7  SD  MET A   1      -1.726   3.667 -12.228  1.00 74.67           S  
ATOM      8  CE  MET A   1      -3.308   2.987 -11.693  1.00 74.67           C  
ATOM      9  N   HIS A   2       1.180   6.751  -9.565  1.00 77.03           N  
ATOM     10  CA  HIS A   2       2.469   7.287  -9.998  1.00 77.03           C  
ATOM     11  C   HIS A   2       3.258   6.241 -10.789  1.00 77.03           C  
ATOM     12  CB  HIS A   2       3.233   7.771  -8.763  1.00 77.03           C  
ATOM     13  O   HIS A   2       3.520   5.157 -10.268  1.00 77.03           O  
ATOM     14  CG  HIS A   2       4.549   8.419  -9.099  1.00 77.03           C  
ATOM     15  CD2 HIS A   2       4.757   9.746  -9.370  1.00 77.03           C  
ATOM     16  ND1 HIS A   2       5.776   7.795  -9.157  1.00 77.03           N  
ATOM     17  CE1 HIS A   2       6.699   8.734  -9.423  1.00 77.03           C  
ATOM     18  NE2 HIS A   2       6.123   9.933  -9.574  1.00 77.03           N  
ATOM     19  N   PHE A   3       3.639   6.582 -12.019  1.00 89.04           N  
ATOM     20  CA  PHE A   3       4.599   5.820 -12.815  1.00 89.04           C  
ATOM     21  C   PHE A   3       5.975   6.471 -12.699  1.00 89.04           C  
ATOM     22  CB  PHE A   3       4.152   5.744 -14.282  1.00 89.04           C  
ATOM     23  O   PHE A   3       6.096   7.687 -12.847  1.00 89.04           O  
ATOM     24  CG  PHE A   3       3.058   4.727 -14.530  1.00 89.04           C  
ATOM     25  CD1 PHE A   3       3.395   3.421 -14.930  1.00 89.04           C  
ATOM     26  CD2 PHE A   3       1.709   5.073 -14.348  1.00 89.04           C  
ATOM     27  CE1 PHE A   3       2.392   2.460 -15.140  1.00 89.04           C  
ATOM     28  CE2 PHE A   3       0.711   4.105 -14.549  1.00 89.04           C  
ATOM     29  CZ  PHE A   3       1.048   2.799 -14.928  1.00 89.04           C  
ATOM     30  N   SER A   4       6.999   5.659 -12.464  1.00 90.27           N  
ATOM     31  CA  SER A   4       8.401   6.065 -12.558  1.00 90.27           C  
ATOM     32  C   SER A   4       9.229   5.000 -13.259  1.00 90.27           C  
ATOM     33  CB  SER A   4       9.004   6.408 -11.193  1.00 90.27           C  
ATOM     34  O   SER A   4       8.836   3.840 -13.347  1.00 90.27           O  
ATOM     35  OG  SER A   4       8.787   5.402 -10.216  1.00 90.27           O  
ATOM     36  N   ILE A   5      10.385   5.401 -13.763  1.00 93.69           N  
ATOM     37  CA  ILE A   5      11.400   4.528 -14.336  1.00 93.69           C  
ATOM     38  C   ILE A   5      12.712   4.852 -13.619  1.00 93.69           C  
ATOM     39  CB  ILE A   5      11.475   4.686 -15.873  1.00 93.69           C  
ATOM     40  O   ILE A   5      13.552   5.532 -14.199  1.00 93.69           O  
ATOM     41  CG1 ILE A   5      10.077   4.559 -16.523  1.00 93.69           C  
ATOM     42  CG2 ILE A   5      12.435   3.624 -16.444  1.00 93.69           C  
ATOM     43  CD1 ILE A   5      10.080   4.616 -18.055  1.00 93.69           C  
ATOM     44  N   PRO A   6      12.888   4.461 -12.343  1.00 88.51           N  
ATOM     45  CA  PRO A   6      14.019   4.921 -11.533  1.00 88.51           C  
ATOM     46  C   PRO A   6      15.375   4.443 -12.058  1.00 88.51           C  
ATOM     47  CB  PRO A   6      13.752   4.376 -10.127  1.00 88.51           C  
ATOM     48  O   PRO A   6      16.391   5.071 -11.781  1.00 88.51           O  
ATOM     49  CG  PRO A   6      12.892   3.139 -10.375  1.00 88.51           C  
ATOM     50  CD  PRO A   6      12.048   3.552 -11.577  1.00 88.51           C  
ATOM     51  N   GLU A   7      15.399   3.343 -12.809  1.00 89.62           N  
ATOM     52  CA  GLU A   7      16.634   2.717 -13.260  1.00 89.62           C  
ATOM     53  C   GLU A   7      16.485   2.054 -14.635  1.00 89.62           C  
ATOM     54  CB  GLU A   7      17.138   1.739 -12.181  1.00 89.62           C  
ATOM     55  O   GLU A   7      15.383   1.785 -15.132  1.00 89.62           O  
ATOM     56  CG  GLU A   7      16.205   0.539 -11.977  1.00 89.62           C  
ATOM     57  CD  GLU A   7      16.571  -0.351 -10.780  1.00 89.62           C  
ATOM     58  OE1 GLU A   7      15.777  -1.292 -10.539  1.00 89.62           O  
ATOM     59  OE2 GLU A   7      17.606  -0.104 -10.124  1.00 89.62           O  
ATOM     60  N   THR A   8      17.637   1.789 -15.249  1.00 93.04           N  
ATOM     61  CA  THR A   8      17.756   0.977 -16.460  1.00 93.04           C  
ATOM     62  C   THR A   8      18.736  -0.161 -16.211  1.00 93.04           C  
ATOM     63  CB  THR A   8      18.169   1.793 -17.696  1.00 93.04           C  
ATOM     64  O   THR A   8      19.729   0.008 -15.507  1.00 93.04           O  
ATOM     65  CG2 THR A   8      17.176   2.904 -18.023  1.00 93.04           C  
ATOM     66  OG1 THR A   8      19.431   2.400 -17.550  1.00 93.04           O  
ATOM     67  N   GLU A   9      18.468  -1.324 -16.794  1.00 90.90           N  
ATOM     68  CA  GLU A   9      19.318  -2.509 -16.675  1.00 90.90           C  
ATOM     69  C   GLU A   9      19.832  -2.906 -18.064  1.00 90.90           C  
ATOM     70  CB  GLU A   9      18.545  -3.677 -16.034  1.00 90.90           C  
ATOM     71  O   GLU A   9      19.060  -2.995 -19.020  1.00 90.90           O  
ATOM     72  CG  GLU A   9      18.121  -3.488 -14.561  1.00 90.90           C  
ATOM     73  CD  GLU A   9      17.231  -4.654 -14.058  1.00 90.90           C  
ATOM     74  OE1 GLU A   9      16.675  -4.598 -12.933  1.00 90.90           O  
ATOM     75  OE2 GLU A   9      16.996  -5.629 -14.810  1.00 90.90           O  
ATOM     76  N   SER A  10      21.130  -3.193 -18.192  1.00 88.31           N  
ATOM     77  CA  SER A  10      21.653  -3.864 -19.389  1.00 88.31           C  
ATOM     78  C   SER A  10      21.421  -5.364 -19.255  1.00 88.31           C  
ATOM     79  CB  SER A  10      23.139  -3.568 -19.593  1.00 88.31           C  
ATOM     80  O   SER A  10      21.931  -5.988 -18.326  1.00 88.31           O  
ATOM     81  OG  SER A  10      23.306  -2.203 -19.916  1.00 88.31           O  
ATOM     82  N   ARG A  11      20.654  -5.955 -20.172  1.00 83.64           N  
ATOM     83  CA  ARG A  11      20.332  -7.388 -20.170  1.00 83.64           C  
ATOM     84  C   ARG A  11      20.812  -8.031 -21.463  1.00 83.64           C  
ATOM     85  CB  ARG A  11      18.825  -7.596 -19.938  1.00 83.64           C  
ATOM     86  O   ARG A  11      20.675  -7.452 -22.537  1.00 83.64           O  
ATOM     87  CG  ARG A  11      18.379  -7.069 -18.560  1.00 83.64           C  
ATOM     88  CD  ARG A  11      16.905  -7.356 -18.251  1.00 83.64           C  
ATOM     89  NE  ARG A  11      16.652  -8.786 -17.973  1.00 83.64           N  
ATOM     90  NH1 ARG A  11      14.444  -8.574 -17.401  1.00 83.64           N  
ATOM     91  NH2 ARG A  11      15.395 -10.588 -17.350  1.00 83.64           N  
ATOM     92  CZ  ARG A  11      15.507  -9.308 -17.571  1.00 83.64           C  
ATOM     93  N   SER A  12      21.373  -9.232 -21.372  1.00 77.21           N  
ATOM     94  CA  SER A  12      21.647 -10.065 -22.545  1.00 77.21           C  
ATOM     95  C   SER A  12      20.330 -10.529 -23.166  1.00 77.21           C  
ATOM     96  CB  SER A  12      22.521 -11.259 -22.147  1.00 77.21           C  
ATOM     97  O   SER A  12      19.388 -10.849 -22.437  1.00 77.21           O  
ATOM     98  OG  SER A  12      21.979 -11.915 -21.016  1.00 77.21           O  
ATOM     99  N   GLY A  13      20.247 -10.568 -24.497  1.00 67.11           N  
ATOM    100  CA  GLY A  13      19.129 -11.226 -25.165  1.00 67.11           C  
ATOM    101  C   GLY A  13      19.103 -12.714 -24.818  1.00 67.11           C  
ATOM    102  O   GLY A  13      20.159 -13.336 -24.674  1.00 67.11           O  
ATOM    103  N   ASP A  14      17.907 -13.287 -24.690  1.00 64.26           N  
ATOM    104  CA  ASP A  14      17.771 -14.735 -24.542  1.00 64.26           C  
ATOM    105  C   ASP A  14      18.433 -15.434 -25.744  1.00 64.26           C  
ATOM    106  CB  ASP A  14      16.294 -15.137 -24.380  1.00 64.26           C  
ATOM    107  O   ASP A  14      18.361 -14.957 -26.877  1.00 64.26           O  
ATOM    108  CG  ASP A  14      15.668 -14.647 -23.064  1.00 64.26           C  
ATOM    109  OD1 ASP A  14      16.415 -14.501 -22.070  1.00 64.26           O  
ATOM    110  OD2 ASP A  14      14.445 -14.394 -23.070  1.00 64.26           O  
ATOM    111  N   SER A  15      19.110 -16.557 -25.493  1.00 59.11           N  
ATOM    112  CA  SER A  15      19.732 -17.409 -26.524  1.00 59.11           C  
ATOM    113  C   SER A  15      20.771 -16.721 -27.431  1.00 59.11           C  
ATOM    114  CB  SER A  15      18.656 -18.140 -27.340  1.00 59.11           C  
ATOM    115  O   SER A  15      20.826 -16.987 -28.628  1.00 59.11           O  
ATOM    116  OG  SER A  15      17.704 -18.734 -26.476  1.00 59.11           O  
ATOM    117  N   GLY A  16      21.621 -15.849 -26.873  1.00 59.71           N  
ATOM    118  CA  GLY A  16      22.731 -15.227 -27.616  1.00 59.71           C  
ATOM    119  C   GLY A  16      22.360 -13.946 -28.367  1.00 59.71           C  
ATOM    120  O   GLY A  16      23.147 -13.458 -29.177  1.00 59.71           O  
ATOM    121  N   GLY A  17      21.183 -13.378 -28.091  1.00 65.75           N  
ATOM    122  CA  GLY A  17      20.791 -12.077 -28.626  1.00 65.75           C  
ATOM    123  C   GLY A  17      21.670 -10.933 -28.104  1.00 65.75           C  
ATOM    124  O   GLY A  17      22.176 -10.966 -26.978  1.00 65.75           O  
ATOM    125  N   SER A  18      21.817  -9.884 -28.919  1.00 74.70           N  
ATOM    126  CA  SER A  18      22.539  -8.664 -28.546  1.00 74.70           C  
ATOM    127  C   SER A  18      22.028  -8.097 -27.221  1.00 74.70           C  
ATOM    128  CB  SER A  18      22.392  -7.596 -29.636  1.00 74.70           C  
ATOM    129  O   SER A  18      20.817  -8.090 -26.973  1.00 74.70           O  
ATOM    130  OG  SER A  18      21.026  -7.285 -29.834  1.00 74.70           O  
ATOM    131  N   ALA A  19      22.937  -7.578 -26.394  1.00 82.89           N  
ATOM    132  CA  ALA A  19      22.556  -6.882 -25.174  1.00 82.89           C  
ATOM    133  C   ALA A  19      21.586  -5.730 -25.485  1.00 82.89           C  
ATOM    134  CB  ALA A  19      23.811  -6.397 -24.440  1.00 82.89           C  
ATOM    135  O   ALA A  19      21.746  -5.008 -26.471  1.00 82.89           O  
ATOM    136  N   TYR A  20      20.575  -5.568 -24.641  1.00 86.84           N  
ATOM    137  CA  TYR A  20      19.575  -4.519 -24.751  1.00 86.84           C  
ATOM    138  C   TYR A  20      19.407  -3.798 -23.416  1.00 86.84           C  
ATOM    139  CB  TYR A  20      18.253  -5.104 -25.267  1.00 86.84           C  
ATOM    140  O   TYR A  20      19.707  -4.333 -22.350  1.00 86.84           O  
ATOM    141  CG  TYR A  20      17.546  -6.039 -24.302  1.00 86.84           C  
ATOM    142  CD1 TYR A  20      17.746  -7.431 -24.378  1.00 86.84           C  
ATOM    143  CD2 TYR A  20      16.688  -5.511 -23.318  1.00 86.84           C  
ATOM    144  CE1 TYR A  20      17.073  -8.290 -23.486  1.00 86.84           C  
ATOM    145  CE2 TYR A  20      15.995  -6.369 -22.444  1.00 86.84           C  
ATOM    146  OH  TYR A  20      15.534  -8.583 -21.663  1.00 86.84           O  
ATOM    147  CZ  TYR A  20      16.189  -7.761 -22.524  1.00 86.84           C  
ATOM    148  N   VAL A  21      18.891  -2.573 -23.486  1.00 92.28           N  
ATOM    149  CA  VAL A  21      18.537  -1.790 -22.301  1.00 92.28           C  
ATOM    150  C   VAL A  21      17.082  -2.071 -21.935  1.00 92.28           C  
ATOM    151  CB  VAL A  21      18.796  -0.292 -22.523  1.00 92.28           C  
ATOM    152  O   VAL A  21      16.178  -1.869 -22.755  1.00 92.28           O  
ATOM    153  CG1 VAL A  21      18.460   0.506 -21.262  1.00 92.28           C  
ATOM    154  CG2 VAL A  21      20.267  -0.030 -22.877  1.00 92.28           C  
ATOM    155  N   ALA A  22      16.867  -2.549 -20.714  1.00 94.39           N  
ATOM    156  CA  ALA A  22      15.563  -2.660 -20.084  1.00 94.39           C  
ATOM    157  C   ALA A  22      15.283  -1.410 -19.240  1.00 94.39           C  
ATOM    158  CB  ALA A  22      15.514  -3.938 -19.241  1.00 94.39           C  
ATOM    159  O   ALA A  22      16.164  -0.898 -18.552  1.00 94.39           O  
ATOM    160  N   TYR A  23      14.044  -0.941 -19.293  1.00 95.92           N  
ATOM    161  CA  TYR A  23      13.520   0.158 -18.496  1.00 95.92           C  
ATOM    162  C   TYR A  23      12.635  -0.434 -17.401  1.00 95.92           C  
ATOM    163  CB  TYR A  23      12.756   1.124 -19.415  1.00 95.92           C  
ATOM    164  O   TYR A  23      11.648  -1.117 -17.700  1.00 95.92           O  
ATOM    165  CG  TYR A  23      13.629   1.770 -20.477  1.00 95.92           C  
ATOM    166  CD1 TYR A  23      14.310   2.968 -20.193  1.00 95.92           C  
ATOM    167  CD2 TYR A  23      13.809   1.140 -21.724  1.00 95.92           C  
ATOM    168  CE1 TYR A  23      15.185   3.530 -21.140  1.00 95.92           C  
ATOM    169  CE2 TYR A  23      14.681   1.698 -22.679  1.00 95.92           C  
ATOM    170  OH  TYR A  23      16.244   3.422 -23.279  1.00 95.92           O  
ATOM    171  CZ  TYR A  23      15.371   2.892 -22.384  1.00 95.92           C  
ATOM    172  N   ASN A  24      13.003  -0.195 -16.144  1.00 95.03           N  
ATOM    173  CA  ASN A  24      12.307  -0.740 -14.984  1.00 95.03           C  
ATOM    174  C   ASN A  24      11.135   0.174 -14.636  1.00 95.03           C  
ATOM    175  CB  ASN A  24      13.316  -0.884 -13.829  1.00 95.03           C  
ATOM    176  O   ASN A  24      11.321   1.205 -14.000  1.00 95.03           O  
ATOM    177  CG  ASN A  24      14.270  -2.052 -14.003  1.00 95.03           C  
ATOM    178  ND2 ASN A  24      14.985  -2.408 -12.966  1.00 95.03           N  
ATOM    179  OD1 ASN A  24      14.348  -2.680 -15.051  1.00 95.03           O  
ATOM    180  N   ILE A  25       9.925  -0.176 -15.069  1.00 94.79           N  
ATOM    181  CA  ILE A  25       8.726   0.612 -14.782  1.00 94.79           C  
ATOM    182  C   ILE A  25       8.243   0.266 -13.380  1.00 94.79           C  
ATOM    183  CB  ILE A  25       7.629   0.407 -15.844  1.00 94.79           C  
ATOM    184  O   ILE A  25       7.811  -0.856 -13.104  1.00 94.79           O  
ATOM    185  CG1 ILE A  25       8.159   0.842 -17.228  1.00 94.79           C  
ATOM    186  CG2 ILE A  25       6.367   1.210 -15.463  1.00 94.79           C  
ATOM    187  CD1 ILE A  25       7.164   0.672 -18.378  1.00 94.79           C  
ATOM    188  N   HIS A  26       8.288   1.258 -12.502  1.00 92.09           N  
ATOM    189  CA  HIS A  26       7.715   1.201 -11.173  1.00 92.09           C  
ATOM    190  C   HIS A  26       6.323   1.832 -11.188  1.00 92.09           C  
ATOM    191  CB  HIS A  26       8.643   1.867 -10.148  1.00 92.09           C  
ATOM    192  O   HIS A  26       6.120   2.936 -11.696  1.00 92.09           O  
ATOM    193  CG  HIS A  26       9.880   1.070  -9.810  1.00 92.09           C  
ATOM    194  CD2 HIS A  26      10.692   0.397 -10.685  1.00 92.09           C  
ATOM    195  ND1 HIS A  26      10.426   0.909  -8.553  1.00 92.09           N  
ATOM    196  CE1 HIS A  26      11.541   0.169  -8.679  1.00 92.09           C  
ATOM    197  NE2 HIS A  26      11.725  -0.185  -9.956  1.00 92.09           N  
ATOM    198  N   VAL A  27       5.364   1.139 -10.585  1.00 88.95           N  
ATOM    199  CA  VAL A  27       4.033   1.667 -10.289  1.00 88.95           C  
ATOM    200  C   VAL A  27       3.961   1.850  -8.792  1.00 88.95           C  
ATOM    201  CB  VAL A  27       2.921   0.727 -10.777  1.00 88.95           C  
ATOM    202  O   VAL A  27       4.150   0.896  -8.038  1.00 88.95           O  
ATOM    203  CG1 VAL A  27       1.530   1.214 -10.339  1.00 88.95           C  
ATOM    204  CG2 VAL A  27       2.933   0.655 -12.304  1.00 88.95           C  
ATOM    205  N   ASN A  28       3.660   3.072  -8.348  1.00 81.40           N  
ATOM    206  CA  ASN A  28       3.497   3.361  -6.928  1.00 81.40           C  
ATOM    207  C   ASN A  28       4.732   2.880  -6.129  1.00 81.40           C  
ATOM    208  CB  ASN A  28       2.134   2.767  -6.502  1.00 81.40           C  
ATOM    209  O   ASN A  28       4.606   2.237  -5.090  1.00 81.40           O  
ATOM    210  CG  ASN A  28       0.929   3.535  -7.014  1.00 81.40           C  
ATOM    211  ND2 ASN A  28      -0.228   2.920  -6.950  1.00 81.40           N  
ATOM    212  OD1 ASN A  28       0.961   4.683  -7.448  1.00 81.40           O  
ATOM    213  N   GLY A  29       5.933   3.176  -6.650  1.00 79.29           N  
ATOM    214  CA  GLY A  29       7.230   2.908  -6.013  1.00 79.29           C  
ATOM    215  C   GLY A  29       7.742   1.472  -6.138  1.00 79.29           C  
ATOM    216  O   GLY A  29       8.927   1.230  -5.924  1.00 79.29           O  
ATOM    217  N   VAL A  30       6.894   0.528  -6.545  1.00 83.52           N  
ATOM    218  CA  VAL A  30       7.249  -0.889  -6.670  1.00 83.52           C  
ATOM    219  C   VAL A  30       7.481  -1.233  -8.132  1.00 83.52           C  
ATOM    220  CB  VAL A  30       6.161  -1.786  -6.053  1.00 83.52           C  
ATOM    221  O   VAL A  30       6.711  -0.811  -8.992  1.00 83.52           O  
ATOM    222  CG1 VAL A  30       6.553  -3.270  -6.096  1.00 83.52           C  
ATOM    223  CG2 VAL A  30       5.914  -1.417  -4.583  1.00 83.52           C  
ATOM    224  N   LEU A  31       8.516  -2.024  -8.410  1.00 90.64           N  
ATOM    225  CA  LEU A  31       8.752  -2.560  -9.743  1.00 90.64           C  
ATOM    226  C   LEU A  31       7.526  -3.347 -10.224  1.00 90.64           C  
ATOM    227  CB  LEU A  31       9.998  -3.451  -9.711  1.00 90.64           C  
ATOM    228  O   LEU A  31       7.182  -4.382  -9.656  1.00 90.64           O  
ATOM    229  CG  LEU A  31      10.278  -4.079 -11.083  1.00 90.64           C  
ATOM    230  CD1 LEU A  31      10.735  -3.059 -12.123  1.00 90.64           C  
ATOM    231  CD2 LEU A  31      11.369  -5.116 -10.930  1.00 90.64           C  
ATOM    232  N   HIS A  32       6.908  -2.867 -11.299  1.00 93.42           N  
ATOM    233  CA  HIS A  32       5.766  -3.513 -11.936  1.00 93.42           C  
ATOM    234  C   HIS A  32       6.223  -4.385 -13.102  1.00 93.42           C  
ATOM    235  CB  HIS A  32       4.771  -2.435 -12.374  1.00 93.42           C  
ATOM    236  O   HIS A  32       5.917  -5.574 -13.149  1.00 93.42           O  
ATOM    237  CG  HIS A  32       3.503  -3.018 -12.933  1.00 93.42           C  
ATOM    238  CD2 HIS A  32       3.195  -3.154 -14.254  1.00 93.42           C  
ATOM    239  ND1 HIS A  32       2.499  -3.602 -12.167  1.00 93.42           N  
ATOM    240  CE1 HIS A  32       1.607  -4.091 -13.041  1.00 93.42           C  
ATOM    241  NE2 HIS A  32       1.996  -3.829 -14.301  1.00 93.42           N  
ATOM    242  N   CYS A  33       7.009  -3.818 -14.021  1.00 95.18           N  
ATOM    243  CA  CYS A  33       7.525  -4.547 -15.173  1.00 95.18           C  
ATOM    244  C   CYS A  33       8.880  -4.023 -15.665  1.00 95.18           C  
ATOM    245  CB  CYS A  33       6.465  -4.566 -16.285  1.00 95.18           C  
ATOM    246  O   CYS A  33       9.294  -2.906 -15.359  1.00 95.18           O  
ATOM    247  SG  CYS A  33       6.089  -2.905 -16.916  1.00 95.18           S  
ATOM    248  N   ARG A  34       9.575  -4.848 -16.450  1.00 95.27           N  
ATOM    249  CA  ARG A  34      10.805  -4.517 -17.172  1.00 95.27           C  
ATOM    250  C   ARG A  34      10.524  -4.596 -18.662  1.00 95.27           C  
ATOM    251  CB  ARG A  34      11.921  -5.501 -16.803  1.00 95.27           C  
ATOM    252  O   ARG A  34      10.187  -5.665 -19.161  1.00 95.27           O  
ATOM    253  CG  ARG A  34      12.337  -5.420 -15.332  1.00 95.27           C  
ATOM    254  CD  ARG A  34      13.532  -6.354 -15.118  1.00 95.27           C  
ATOM    255  NE  ARG A  34      14.123  -6.210 -13.790  1.00 95.27           N  
ATOM    256  NH1 ARG A  34      12.692  -7.561 -12.592  1.00 95.27           N  
ATOM    257  NH2 ARG A  34      14.325  -6.374 -11.574  1.00 95.27           N  
ATOM    258  CZ  ARG A  34      13.702  -6.724 -12.658  1.00 95.27           C  
ATOM    259  N   VAL A  35      10.676  -3.485 -19.375  1.00 95.24           N  
ATOM    260  CA  VAL A  35      10.337  -3.415 -20.805  1.00 95.24           C  
ATOM    261  C   VAL A  35      11.461  -2.804 -21.630  1.00 95.24           C  
ATOM    262  CB  VAL A  35       9.006  -2.681 -21.047  1.00 95.24           C  
ATOM    263  O   VAL A  35      12.241  -1.986 -21.153  1.00 95.24           O  
ATOM    264  CG1 VAL A  35       7.833  -3.412 -20.383  1.00 95.24           C  
ATOM    265  CG2 VAL A  35       9.036  -1.235 -20.552  1.00 95.24           C  
ATOM    266  N   ARG A  36      11.547  -3.192 -22.899  1.00 94.20           N  
ATOM    267  CA  ARG A  36      12.451  -2.607 -23.895  1.00 94.20           C  
ATOM    268  C   ARG A  36      11.813  -1.375 -24.529  1.00 94.20           C  
ATOM    269  CB  ARG A  36      12.804  -3.670 -24.950  1.00 94.20           C  
ATOM    270  O   ARG A  36      10.591  -1.290 -24.640  1.00 94.20           O  
ATOM    271  CG  ARG A  36      13.511  -4.869 -24.301  1.00 94.20           C  
ATOM    272  CD  ARG A  36      14.022  -5.895 -25.320  1.00 94.20           C  
ATOM    273  NE  ARG A  36      12.955  -6.793 -25.797  1.00 94.20           N  
ATOM    274  NH1 ARG A  36      14.198  -7.880 -27.400  1.00 94.20           N  
ATOM    275  NH2 ARG A  36      12.088  -8.496 -27.048  1.00 94.20           N  
ATOM    276  CZ  ARG A  36      13.084  -7.715 -26.739  1.00 94.20           C  
ATOM    277  N   TYR A  37      12.638  -0.468 -25.056  1.00 95.10           N  
ATOM    278  CA  TYR A  37      12.153   0.684 -25.831  1.00 95.10           C  
ATOM    279  C   TYR A  37      11.187   0.269 -26.955  1.00 95.10           C  
ATOM    280  CB  TYR A  37      13.348   1.447 -26.422  1.00 95.10           C  
ATOM    281  O   TYR A  37      10.159   0.909 -27.145  1.00 95.10           O  
ATOM    282  CG  TYR A  37      12.955   2.522 -27.419  1.00 95.10           C  
ATOM    283  CD1 TYR A  37      12.949   2.235 -28.799  1.00 95.10           C  
ATOM    284  CD2 TYR A  37      12.530   3.785 -26.965  1.00 95.10           C  
ATOM    285  CE1 TYR A  37      12.525   3.210 -29.720  1.00 95.10           C  
ATOM    286  CE2 TYR A  37      12.119   4.768 -27.885  1.00 95.10           C  
ATOM    287  OH  TYR A  37      11.677   5.389 -30.166  1.00 95.10           O  
ATOM    288  CZ  TYR A  37      12.109   4.476 -29.264  1.00 95.10           C  
ATOM    289  N   SER A  38      11.483  -0.826 -27.666  1.00 94.12           N  
ATOM    290  CA  SER A  38      10.628  -1.340 -28.745  1.00 94.12           C  
ATOM    291  C   SER A  38       9.246  -1.788 -28.264  1.00 94.12           C  
ATOM    292  CB  SER A  38      11.314  -2.512 -29.453  1.00 94.12           C  
ATOM    293  O   SER A  38       8.275  -1.611 -28.991  1.00 94.12           O  
ATOM    294  OG  SER A  38      11.739  -3.490 -28.518  1.00 94.12           O  
ATOM    295  N   GLN A  39       9.131  -2.313 -27.040  1.00 95.97           N  
ATOM    296  CA  GLN A  39       7.839  -2.692 -26.460  1.00 95.97           C  
ATOM    297  C   GLN A  39       6.994  -1.448 -26.151  1.00 95.97           C  
ATOM    298  CB  GLN A  39       8.052  -3.551 -25.200  1.00 95.97           C  
ATOM    299  O   GLN A  39       5.809  -1.421 -26.473  1.00 95.97           O  
ATOM    300  CG  GLN A  39       8.616  -4.944 -25.520  1.00 95.97           C  
ATOM    301  CD  GLN A  39       9.009  -5.702 -24.256  1.00 95.97           C  
ATOM    302  NE2 GLN A  39       8.252  -6.685 -23.819  1.00 95.97           N  
ATOM    303  OE1 GLN A  39      10.039  -5.417 -23.666  1.00 95.97           O  
ATOM    304  N   LEU A  40       7.609  -0.394 -25.601  1.00 97.14           N  
ATOM    305  CA  LEU A  40       6.933   0.890 -25.371  1.00 97.14           C  
ATOM    306  C   LEU A  40       6.574   1.607 -26.679  1.00 97.14           C  
ATOM    307  CB  LEU A  40       7.811   1.784 -24.476  1.00 97.14           C  
ATOM    308  O   LEU A  40       5.518   2.228 -26.762  1.00 97.14           O  
ATOM    309  CG  LEU A  40       7.880   1.310 -23.015  1.00 97.14           C  
ATOM    310  CD1 LEU A  40       8.912   2.128 -22.240  1.00 97.14           C  
ATOM    311  CD2 LEU A  40       6.530   1.468 -22.313  1.00 97.14           C  
ATOM    312  N   LEU A  41       7.412   1.486 -27.713  1.00 97.08           N  
ATOM    313  CA  LEU A  41       7.101   1.999 -29.047  1.00 97.08           C  
ATOM    314  C   LEU A  41       5.893   1.271 -29.650  1.00 97.08           C  
ATOM    315  CB  LEU A  41       8.348   1.884 -29.941  1.00 97.08           C  
ATOM    316  O   LEU A  41       4.988   1.924 -30.158  1.00 97.08           O  
ATOM    317  CG  LEU A  41       8.128   2.372 -31.387  1.00 97.08           C  
ATOM    318  CD1 LEU A  41       7.757   3.855 -31.470  1.00 97.08           C  
ATOM    319  CD2 LEU A  41       9.417   2.168 -32.186  1.00 97.08           C  
ATOM    320  N   GLY A  42       5.837  -0.059 -29.530  1.00 97.20           N  
ATOM    321  CA  GLY A  42       4.685  -0.844 -29.977  1.00 97.20           C  
ATOM    322  C   GLY A  42       3.389  -0.448 -29.261  1.00 97.20           C  
ATOM    323  O   GLY A  42       2.354  -0.300 -29.908  1.00 97.20           O  
ATOM    324  N   LEU A  43       3.447  -0.194 -27.947  1.00 97.20           N  
ATOM    325  CA  LEU A  43       2.324   0.382 -27.198  1.00 97.20           C  
ATOM    326  C   LEU A  43       1.916   1.752 -27.766  1.00 97.20           C  
ATOM    327  CB  LEU A  43       2.698   0.479 -25.706  1.00 97.20           C  
ATOM    328  O   LEU A  43       0.733   1.982 -28.016  1.00 97.20           O  
ATOM    329  CG  LEU A  43       1.699   1.287 -24.853  1.00 97.20           C  
ATOM    330  CD1 LEU A  43       0.332   0.607 -24.771  1.00 97.20           C  
ATOM    331  CD2 LEU A  43       2.263   1.480 -23.448  1.00 97.20           C  
ATOM    332  N   HIS A  44       2.877   2.653 -27.990  1.00 97.59           N  
ATOM    333  CA  HIS A  44       2.606   3.980 -28.547  1.00 97.59           C  
ATOM    334  C   HIS A  44       1.910   3.906 -29.909  1.00 97.59           C  
ATOM    335  CB  HIS A  44       3.911   4.783 -28.652  1.00 97.59           C  
ATOM    336  O   HIS A  44       0.934   4.617 -30.141  1.00 97.59           O  
ATOM    337  CG  HIS A  44       3.736   6.074 -29.413  1.00 97.59           C  
ATOM    338  CD2 HIS A  44       4.118   6.330 -30.704  1.00 97.59           C  
ATOM    339  ND1 HIS A  44       3.080   7.192 -28.963  1.00 97.59           N  
ATOM    340  CE1 HIS A  44       3.075   8.108 -29.945  1.00 97.59           C  
ATOM    341  NE2 HIS A  44       3.698   7.628 -31.037  1.00 97.59           N  
ATOM    342  N   GLU A  45       2.380   3.039 -30.802  1.00 97.31           N  
ATOM    343  CA  GLU A  45       1.793   2.848 -32.129  1.00 97.31           C  
ATOM    344  C   GLU A  45       0.360   2.305 -32.052  1.00 97.31           C  
ATOM    345  CB  GLU A  45       2.688   1.911 -32.949  1.00 97.31           C  
ATOM    346  O   GLU A  45      -0.506   2.772 -32.795  1.00 97.31           O  
ATOM    347  CG  GLU A  45       4.003   2.597 -33.358  1.00 97.31           C  
ATOM    348  CD  GLU A  45       4.999   1.651 -34.050  1.00 97.31           C  
ATOM    349  OE1 GLU A  45       6.013   2.182 -34.561  1.00 97.31           O  
ATOM    350  OE2 GLU A  45       4.754   0.424 -34.071  1.00 97.31           O  
ATOM    351  N   GLN A  46       0.080   1.382 -31.124  1.00 97.13           N  
ATOM    352  CA  GLN A  46      -1.275   0.875 -30.881  1.00 97.13           C  
ATOM    353  C   GLN A  46      -2.206   1.975 -30.365  1.00 97.13           C  
ATOM    354  CB  GLN A  46      -1.242  -0.303 -29.897  1.00 97.13           C  
ATOM    355  O   GLN A  46      -3.265   2.196 -30.953  1.00 97.13           O  
ATOM    356  CG  GLN A  46      -0.649  -1.565 -30.534  1.00 97.13           C  
ATOM    357  CD  GLN A  46      -0.489  -2.711 -29.540  1.00 97.13           C  
ATOM    358  NE2 GLN A  46       0.298  -3.710 -29.872  1.00 97.13           N  
ATOM    359  OE1 GLN A  46      -1.066  -2.763 -28.469  1.00 97.13           O  
ATOM    360  N   LEU A  47      -1.784   2.724 -29.341  1.00 97.19           N  
ATOM    361  CA  LEU A  47      -2.561   3.849 -28.813  1.00 97.19           C  
ATOM    362  C   LEU A  47      -2.801   4.911 -29.891  1.00 97.19           C  
ATOM    363  CB  LEU A  47      -1.838   4.467 -27.601  1.00 97.19           C  
ATOM    364  O   LEU A  47      -3.912   5.413 -30.036  1.00 97.19           O  
ATOM    365  CG  LEU A  47      -1.800   3.583 -26.341  1.00 97.19           C  
ATOM    366  CD1 LEU A  47      -0.954   4.274 -25.270  1.00 97.19           C  
ATOM    367  CD2 LEU A  47      -3.193   3.329 -25.763  1.00 97.19           C  
ATOM    368  N   ARG A  48      -1.782   5.235 -30.695  1.00 96.37           N  
ATOM    369  CA  ARG A  48      -1.895   6.220 -31.778  1.00 96.37           C  
ATOM    370  C   ARG A  48      -2.858   5.757 -32.868  1.00 96.37           C  
ATOM    371  CB  ARG A  48      -0.495   6.508 -32.330  1.00 96.37           C  
ATOM    372  O   ARG A  48      -3.569   6.590 -33.426  1.00 96.37           O  
ATOM    373  CG  ARG A  48      -0.535   7.550 -33.453  1.00 96.37           C  
ATOM    374  CD  ARG A  48       0.875   7.845 -33.956  1.00 96.37           C  
ATOM    375  NE  ARG A  48       0.829   8.755 -35.114  1.00 96.37           N  
ATOM    376  NH1 ARG A  48       3.089   8.900 -35.431  1.00 96.37           N  
ATOM    377  NH2 ARG A  48       1.708  10.027 -36.783  1.00 96.37           N  
ATOM    378  CZ  ARG A  48       1.872   9.223 -35.770  1.00 96.37           C  
ATOM    379  N   LYS A  49      -2.874   4.459 -33.182  1.00 96.49           N  
ATOM    380  CA  LYS A  49      -3.801   3.863 -34.151  1.00 96.49           C  
ATOM    381  C   LYS A  49      -5.249   3.899 -33.654  1.00 96.49           C  
ATOM    382  CB  LYS A  49      -3.334   2.431 -34.456  1.00 96.49           C  
ATOM    383  O   LYS A  49      -6.141   4.129 -34.460  1.00 96.49           O  
ATOM    384  CG  LYS A  49      -4.206   1.736 -35.511  1.00 96.49           C  
ATOM    385  CD  LYS A  49      -3.720   0.305 -35.755  1.00 96.49           C  
ATOM    386  CE  LYS A  49      -4.655  -0.385 -36.752  1.00 96.49           C  
ATOM    387  NZ  LYS A  49      -4.273  -1.804 -36.958  1.00 96.49           N  
ATOM    388  N   GLU A  50      -5.470   3.668 -32.363  1.00 95.73           N  
ATOM    389  CA  GLU A  50      -6.805   3.575 -31.758  1.00 95.73           C  
ATOM    390  C   GLU A  50      -7.413   4.948 -31.424  1.00 95.73           C  
ATOM    391  CB  GLU A  50      -6.685   2.670 -30.522  1.00 95.73           C  
ATOM    392  O   GLU A  50      -8.575   5.192 -31.732  1.00 95.73           O  
ATOM    393  CG  GLU A  50      -8.030   2.270 -29.894  1.00 95.73           C  
ATOM    394  CD  GLU A  50      -7.844   1.381 -28.651  1.00 95.73           C  
ATOM    395  OE1 GLU A  50      -8.797   1.264 -27.849  1.00 95.73           O  
ATOM    396  OE2 GLU A  50      -6.727   0.850 -28.446  1.00 95.73           O  
ATOM    397  N   TYR A  51      -6.622   5.865 -30.855  1.00 94.95           N  
ATOM    398  CA  TYR A  51      -7.097   7.158 -30.334  1.00 94.95           C  
ATOM    399  C   TYR A  51      -6.671   8.368 -31.179  1.00 94.95           C  
ATOM    400  CB  TYR A  51      -6.629   7.300 -28.879  1.00 94.95           C  
ATOM    401  O   TYR A  51      -7.171   9.475 -30.990  1.00 94.95           O  
ATOM    402  CG  TYR A  51      -7.172   6.212 -27.972  1.00 94.95           C  
ATOM    403  CD1 TYR A  51      -8.491   6.306 -27.497  1.00 94.95           C  
ATOM    404  CD2 TYR A  51      -6.396   5.079 -27.660  1.00 94.95           C  
ATOM    405  CE1 TYR A  51      -9.040   5.275 -26.711  1.00 94.95           C  
ATOM    406  CE2 TYR A  51      -6.957   4.022 -26.917  1.00 94.95           C  
ATOM    407  OH  TYR A  51      -8.882   3.050 -25.861  1.00 94.95           O  
ATOM    408  CZ  TYR A  51      -8.284   4.117 -26.449  1.00 94.95           C  
ATOM    409  N   GLY A  52      -5.761   8.175 -32.137  1.00 93.47           N  
ATOM    410  CA  GLY A  52      -5.268   9.229 -33.020  1.00 93.47           C  
ATOM    411  C   GLY A  52      -4.069  10.009 -32.468  1.00 93.47           C  
ATOM    412  O   GLY A  52      -3.808  10.084 -31.269  1.00 93.47           O  
ATOM    413  N   ALA A  53      -3.318  10.632 -33.381  1.00 91.44           N  
ATOM    414  CA  ALA A  53      -2.059  11.316 -33.066  1.00 91.44           C  
ATOM    415  C   ALA A  53      -2.215  12.593 -32.222  1.00 91.44           C  
ATOM    416  CB  ALA A  53      -1.346  11.627 -34.387  1.00 91.44           C  
ATOM    417  O   ALA A  53      -1.247  13.023 -31.609  1.00 91.44           O  
ATOM    418  N   ASN A  54      -3.409  13.192 -32.200  1.00 91.03           N  
ATOM    419  CA  ASN A  54      -3.674  14.420 -31.445  1.00 91.03           C  
ATOM    420  C   ASN A  54      -3.980  14.153 -29.963  1.00 91.03           C  
ATOM    421  CB  ASN A  54      -4.832  15.180 -32.114  1.00 91.03           C  
ATOM    422  O   ASN A  54      -3.932  15.084 -29.168  1.00 91.03           O  
ATOM    423  CG  ASN A  54      -4.516  15.677 -33.514  1.00 91.03           C  
ATOM    424  ND2 ASN A  54      -5.529  16.008 -34.279  1.00 91.03           N  
ATOM    425  OD1 ASN A  54      -3.385  15.762 -33.957  1.00 91.03           O  
ATOM    426  N   VAL A  55      -4.314  12.907 -29.608  1.00 91.64           N  
ATOM    427  CA  VAL A  55      -4.617  12.495 -28.228  1.00 91.64           C  
ATOM    428  C   VAL A  55      -3.371  11.916 -27.560  1.00 91.64           C  
ATOM    429  CB  VAL A  55      -5.773  11.472 -28.215  1.00 91.64           C  
ATOM    430  O   VAL A  55      -3.087  12.189 -26.400  1.00 91.64           O  
ATOM    431  CG1 VAL A  55      -6.144  11.039 -26.794  1.00 91.64           C  
ATOM    432  CG2 VAL A  55      -7.036  12.049 -28.871  1.00 91.64           C  
ATOM    433  N   VAL A  56      -2.597  11.116 -28.297  1.00 94.35           N  
ATOM    434  CA  VAL A  56      -1.434  10.422 -27.737  1.00 94.35           C  
ATOM    435  C   VAL A  56      -0.254  11.385 -27.554  1.00 94.35           C  
ATOM    436  CB  VAL A  56      -1.060   9.199 -28.584  1.00 94.35           C  
ATOM    437  O   VAL A  56       0.133  12.054 -28.514  1.00 94.35           O  
ATOM    438  CG1 VAL A  56       0.100   8.395 -27.982  1.00 94.35           C  
ATOM    439  CG2 VAL A  56      -2.256   8.245 -28.660  1.00 94.35           C  
ATOM    440  N   PRO A  57       0.380  11.430 -26.364  1.00 95.10           N  
ATOM    441  CA  PRO A  57       1.524  12.301 -26.123  1.00 95.10           C  
ATOM    442  C   PRO A  57       2.721  11.939 -27.012  1.00 95.10           C  
ATOM    443  CB  PRO A  57       1.837  12.178 -24.626  1.00 95.10           C  
ATOM    444  O   PRO A  57       2.860  10.809 -27.493  1.00 95.10           O  
ATOM    445  CG  PRO A  57       1.265  10.816 -24.244  1.00 95.10           C  
ATOM    446  CD  PRO A  57       0.057  10.674 -25.162  1.00 95.10           C  
ATOM    447  N   ALA A  58       3.617  12.907 -27.213  1.00 94.86           N  
ATOM    448  CA  ALA A  58       4.818  12.719 -28.018  1.00 94.86           C  
ATOM    449  C   ALA A  58       5.695  11.584 -27.460  1.00 94.86           C  
ATOM    450  CB  ALA A  58       5.586  14.044 -28.093  1.00 94.86           C  
ATOM    451  O   ALA A  58       6.016  11.557 -26.271  1.00 94.86           O  
ATOM    452  N   PHE A  59       6.108  10.663 -28.333  1.00 96.66           N  
ATOM    453  CA  PHE A  59       6.946   9.526 -27.958  1.00 96.66           C  
ATOM    454  C   PHE A  59       8.433   9.800 -28.233  1.00 96.66           C  
ATOM    455  CB  PHE A  59       6.456   8.268 -28.673  1.00 96.66           C  
ATOM    456  O   PHE A  59       8.758  10.444 -29.237  1.00 96.66           O  
ATOM    457  CG  PHE A  59       7.071   6.991 -28.144  1.00 96.66           C  
ATOM    458  CD1 PHE A  59       8.123   6.362 -28.832  1.00 96.66           C  
ATOM    459  CD2 PHE A  59       6.610   6.446 -26.933  1.00 96.66           C  
ATOM    460  CE1 PHE A  59       8.710   5.201 -28.300  1.00 96.66           C  
ATOM    461  CE2 PHE A  59       7.199   5.288 -26.401  1.00 96.66           C  
ATOM    462  CZ  PHE A  59       8.260   4.670 -27.081  1.00 96.66           C  
ATOM    463  N   PRO A  60       9.363   9.302 -27.394  1.00 94.36           N  
ATOM    464  CA  PRO A  60      10.792   9.517 -27.602  1.00 94.36           C  
ATOM    465  C   PRO A  60      11.254   8.904 -28.934  1.00 94.36           C  
ATOM    466  CB  PRO A  60      11.492   8.877 -26.398  1.00 94.36           C  
ATOM    467  O   PRO A  60      10.982   7.727 -29.184  1.00 94.36           O  
ATOM    468  CG  PRO A  60      10.394   8.850 -25.340  1.00 94.36           C  
ATOM    469  CD  PRO A  60       9.144   8.580 -26.148  1.00 94.36           C  
ATOM    470  N   PRO A  61      11.972   9.642 -29.799  1.00 92.83           N  
ATOM    471  CA  PRO A  61      12.309   9.163 -31.135  1.00 92.83           C  
ATOM    472  C   PRO A  61      13.332   8.019 -31.114  1.00 92.83           C  
ATOM    473  CB  PRO A  61      12.816  10.391 -31.897  1.00 92.83           C  
ATOM    474  O   PRO A  61      14.238   7.947 -30.267  1.00 92.83           O  
ATOM    475  CG  PRO A  61      13.377  11.280 -30.787  1.00 92.83           C  
ATOM    476  CD  PRO A  61      12.434  11.009 -29.616  1.00 92.83           C  
ATOM    477  N   LYS A  62      13.219   7.130 -32.107  1.00 90.68           N  
ATOM    478  CA  LYS A  62      14.194   6.062 -32.345  1.00 90.68           C  
ATOM    479  C   LYS A  62      15.509   6.693 -32.811  1.00 90.68           C  
ATOM    480  CB  LYS A  62      13.613   5.039 -33.340  1.00 90.68           C  
ATOM    481  O   LYS A  62      15.511   7.588 -33.652  1.00 90.68           O  
ATOM    482  CG  LYS A  62      14.450   3.751 -33.447  1.00 90.68           C  
ATOM    483  CD  LYS A  62      13.780   2.725 -34.379  1.00 90.68           C  
ATOM    484  CE  LYS A  62      14.608   1.432 -34.487  1.00 90.68           C  
ATOM    485  NZ  LYS A  62      13.988   0.441 -35.411  1.00 90.68           N  
ATOM    486  N   LYS A  63      16.633   6.224 -32.265  1.00 87.46           N  
ATOM    487  CA  LYS A  63      17.983   6.606 -32.716  1.00 87.46           C  
ATOM    488  C   LYS A  63      18.568   5.453 -33.532  1.00 87.46           C  
ATOM    489  CB  LYS A  63      18.887   7.042 -31.543  1.00 87.46           C  
ATOM    490  O   LYS A  63      18.311   4.299 -33.202  1.00 87.46           O  
ATOM    491  CG  LYS A  63      18.493   8.427 -30.984  1.00 87.46           C  
ATOM    492  CD  LYS A  63      19.489   8.949 -29.933  1.00 87.46           C  
ATOM    493  CE  LYS A  63      19.211  10.404 -29.535  1.00 87.46           C  
ATOM    494  NZ  LYS A  63      20.186  10.888 -28.526  1.00 87.46           N  
ATOM    495  N   LEU A  64      19.298   5.781 -34.600  1.00 79.70           N  
ATOM    496  CA  LEU A  64      19.853   4.807 -35.553  1.00 79.70           C  
ATOM    497  C   LEU A  64      21.141   4.135 -35.053  1.00 79.70           C  
ATOM    498  CB  LEU A  64      20.102   5.505 -36.906  1.00 79.70           C  
ATOM    499  O   LEU A  64      21.501   3.074 -35.547  1.00 79.70           O  
ATOM    500  CG  LEU A  64      18.841   6.041 -37.611  1.00 79.70           C  
ATOM    501  CD1 LEU A  64      19.241   6.804 -38.874  1.00 79.70           C  
ATOM    502  CD2 LEU A  64      17.875   4.923 -38.007  1.00 79.70           C  
ATOM    503  N   PHE A  65      21.811   4.736 -34.070  1.00 83.42           N  
ATOM    504  CA  PHE A  65      23.049   4.231 -33.480  1.00 83.42           C  
ATOM    505  C   PHE A  65      22.831   3.767 -32.037  1.00 83.42           C  
ATOM    506  CB  PHE A  65      24.135   5.312 -33.581  1.00 83.42           C  
ATOM    507  O   PHE A  65      21.840   4.133 -31.394  1.00 83.42           O  
ATOM    508  CG  PHE A  65      24.398   5.774 -35.003  1.00 83.42           C  
ATOM    509  CD1 PHE A  65      25.003   4.897 -35.924  1.00 83.42           C  
ATOM    510  CD2 PHE A  65      24.018   7.066 -35.417  1.00 83.42           C  
ATOM    511  CE1 PHE A  65      25.226   5.308 -37.249  1.00 83.42           C  
ATOM    512  CE2 PHE A  65      24.240   7.476 -36.744  1.00 83.42           C  
ATOM    513  CZ  PHE A  65      24.844   6.597 -37.660  1.00 83.42           C  
ATOM    514  N   SER A  66      23.776   2.973 -31.526  1.00 82.99           N  
ATOM    515  CA  SER A  66      23.842   2.604 -30.110  1.00 82.99           C  
ATOM    516  C   SER A  66      23.869   3.855 -29.236  1.00 82.99           C  
ATOM    517  CB  SER A  66      25.100   1.774 -29.835  1.00 82.99           C  
ATOM    518  O   SER A  66      24.618   4.790 -29.519  1.00 82.99           O  
ATOM    519  OG  SER A  66      26.244   2.456 -30.311  1.00 82.99           O  
ATOM    520  N   LEU A  67      23.072   3.862 -28.171  1.00 87.88           N  
ATOM    521  CA  LEU A  67      23.016   4.990 -27.252  1.00 87.88           C  
ATOM    522  C   LEU A  67      24.254   5.045 -26.358  1.00 87.88           C  
ATOM    523  CB  LEU A  67      21.767   4.891 -26.372  1.00 87.88           C  
ATOM    524  O   LEU A  67      24.654   4.035 -25.780  1.00 87.88           O  
ATOM    525  CG  LEU A  67      20.411   4.950 -27.082  1.00 87.88           C  
ATOM    526  CD1 LEU A  67      19.337   5.093 -26.000  1.00 87.88           C  
ATOM    527  CD2 LEU A  67      20.301   6.114 -28.059  1.00 87.88           C  
ATOM    528  N   THR A  68      24.794   6.243 -26.171  1.00 91.08           N  
ATOM    529  CA  THR A  68      25.695   6.539 -25.051  1.00 91.08           C  
ATOM    530  C   THR A  68      24.935   6.466 -23.715  1.00 91.08           C  
ATOM    531  CB  THR A  68      26.335   7.926 -25.199  1.00 91.08           C  
ATOM    532  O   THR A  68      23.712   6.637 -23.700  1.00 91.08           O  
ATOM    533  CG2 THR A  68      27.126   8.091 -26.495  1.00 91.08           C  
ATOM    534  OG1 THR A  68      25.341   8.913 -25.188  1.00 91.08           O  
ATOM    535  N   PRO A  69      25.617   6.276 -22.569  1.00 90.80           N  
ATOM    536  CA  PRO A  69      24.960   6.261 -21.257  1.00 90.80           C  
ATOM    537  C   PRO A  69      24.103   7.507 -20.976  1.00 90.80           C  
ATOM    538  CB  PRO A  69      26.100   6.118 -20.243  1.00 90.80           C  
ATOM    539  O   PRO A  69      22.991   7.391 -20.470  1.00 90.80           O  
ATOM    540  CG  PRO A  69      27.170   5.359 -21.026  1.00 90.80           C  
ATOM    541  CD  PRO A  69      27.025   5.924 -22.438  1.00 90.80           C  
ATOM    542  N   ALA A  70      24.568   8.692 -21.386  1.00 93.15           N  
ATOM    543  CA  ALA A  70      23.809   9.936 -21.249  1.00 93.15           C  
ATOM    544  C   ALA A  70      22.523   9.942 -22.097  1.00 93.15           C  
ATOM    545  CB  ALA A  70      24.731  11.098 -21.637  1.00 93.15           C  
ATOM    546  O   ALA A  70      21.490  10.450 -21.672  1.00 93.15           O  
ATOM    547  N   GLU A  71      22.554   9.348 -23.293  1.00 93.82           N  
ATOM    548  CA  GLU A  71      21.364   9.227 -24.138  1.00 93.82           C  
ATOM    549  C   GLU A  71      20.393   8.151 -23.643  1.00 93.82           C  
ATOM    550  CB  GLU A  71      21.771   8.896 -25.572  1.00 93.82           C  
ATOM    551  O   GLU A  71      19.188   8.278 -23.872  1.00 93.82           O  
ATOM    552  CG  GLU A  71      22.547  10.016 -26.270  1.00 93.82           C  
ATOM    553  CD  GLU A  71      23.103   9.501 -27.597  1.00 93.82           C  
ATOM    554  OE1 GLU A  71      22.719  10.084 -28.637  1.00 93.82           O  
ATOM    555  OE2 GLU A  71      23.809   8.472 -27.564  1.00 93.82           O  
ATOM    556  N   VAL A  72      20.890   7.099 -22.978  1.00 93.09           N  
ATOM    557  CA  VAL A  72      20.044   6.120 -22.276  1.00 93.09           C  
ATOM    558  C   VAL A  72      19.276   6.810 -21.158  1.00 93.09           C  
ATOM    559  CB  VAL A  72      20.857   4.931 -21.722  1.00 93.09           C  
ATOM    560  O   VAL A  72      18.058   6.646 -21.086  1.00 93.09           O  
ATOM    561  CG1 VAL A  72      19.992   4.020 -20.843  1.00 93.09           C  
ATOM    562  CG2 VAL A  72      21.415   4.078 -22.866  1.00 93.09           C  
ATOM    563  N   GLU A  73      19.962   7.625 -20.359  1.00 94.17           N  
ATOM    564  CA  GLU A  73      19.356   8.377 -19.262  1.00 94.17           C  
ATOM    565  C   GLU A  73      18.342   9.410 -19.768  1.00 94.17           C  
ATOM    566  CB  GLU A  73      20.483   9.015 -18.431  1.00 94.17           C  
ATOM    567  O   GLU A  73      17.196   9.435 -19.322  1.00 94.17           O  
ATOM    568  CG  GLU A  73      19.992   9.740 -17.171  1.00 94.17           C  
ATOM    569  CD  GLU A  73      19.158   8.849 -16.240  1.00 94.17           C  
ATOM    570  OE1 GLU A  73      18.370   9.402 -15.449  1.00 94.17           O  
ATOM    571  OE2 GLU A  73      19.210   7.603 -16.343  1.00 94.17           O  
ATOM    572  N   GLN A  74      18.691  10.172 -20.808  1.00 94.74           N  
ATOM    573  CA  GLN A  74      17.748  11.086 -21.455  1.00 94.74           C  
ATOM    574  C   GLN A  74      16.502  10.346 -21.966  1.00 94.74           C  
ATOM    575  CB  GLN A  74      18.462  11.794 -22.615  1.00 94.74           C  
ATOM    576  O   GLN A  74      15.374  10.810 -21.793  1.00 94.74           O  
ATOM    577  CG  GLN A  74      17.574  12.875 -23.245  1.00 94.74           C  
ATOM    578  CD  GLN A  74      18.197  13.530 -24.472  1.00 94.74           C  
ATOM    579  NE2 GLN A  74      17.792  14.741 -24.786  1.00 94.74           N  
ATOM    580  OE1 GLN A  74      19.005  12.975 -25.205  1.00 94.74           O  
ATOM    581  N   ARG A  75      16.679   9.181 -22.603  1.00 95.35           N  
ATOM    582  CA  ARG A  75      15.553   8.372 -23.081  1.00 95.35           C  
ATOM    583  C   ARG A  75      14.718   7.833 -21.918  1.00 95.35           C  
ATOM    584  CB  ARG A  75      16.072   7.265 -24.007  1.00 95.35           C  
ATOM    585  O   ARG A  75      13.498   7.806 -22.047  1.00 95.35           O  
ATOM    586  CG  ARG A  75      14.937   6.375 -24.534  1.00 95.35           C  
ATOM    587  CD  ARG A  75      15.448   5.395 -25.592  1.00 95.35           C  
ATOM    588  NE  ARG A  75      15.662   6.047 -26.896  1.00 95.35           N  
ATOM    589  NH1 ARG A  75      16.855   4.346 -27.875  1.00 95.35           N  
ATOM    590  NH2 ARG A  75      16.498   6.249 -28.994  1.00 95.35           N  
ATOM    591  CZ  ARG A  75      16.333   5.544 -27.912  1.00 95.35           C  
ATOM    592  N   ARG A  76      15.338   7.432 -20.803  1.00 95.80           N  
ATOM    593  CA  ARG A  76      14.652   6.985 -19.579  1.00 95.80           C  
ATOM    594  C   ARG A  76      13.711   8.073 -19.059  1.00 95.80           C  
ATOM    595  CB  ARG A  76      15.704   6.600 -18.521  1.00 95.80           C  
ATOM    596  O   ARG A  76      12.525   7.804 -18.895  1.00 95.80           O  
ATOM    597  CG  ARG A  76      15.108   5.978 -17.248  1.00 95.80           C  
ATOM    598  CD  ARG A  76      16.069   6.106 -16.052  1.00 95.80           C  
ATOM    599  NE  ARG A  76      16.262   7.497 -15.601  1.00 95.80           N  
ATOM    600  NH1 ARG A  76      14.144   8.075 -14.865  1.00 95.80           N  
ATOM    601  NH2 ARG A  76      15.783   9.556 -14.805  1.00 95.80           N  
ATOM    602  CZ  ARG A  76      15.393   8.356 -15.093  1.00 95.80           C  
ATOM    603  N   GLU A  77      14.202   9.303 -18.905  1.00 95.11           N  
ATOM    604  CA  GLU A  77      13.391  10.453 -18.474  1.00 95.11           C  
ATOM    605  C   GLU A  77      12.226  10.748 -19.429  1.00 95.11           C  
ATOM    606  CB  GLU A  77      14.258  11.715 -18.425  1.00 95.11           C  
ATOM    607  O   GLU A  77      11.109  11.037 -19.001  1.00 95.11           O  
ATOM    608  CG  GLU A  77      15.317  11.723 -17.319  1.00 95.11           C  
ATOM    609  CD  GLU A  77      16.143  13.020 -17.334  1.00 95.11           C  
ATOM    610  OE1 GLU A  77      16.947  13.198 -16.397  1.00 95.11           O  
ATOM    611  OE2 GLU A  77      15.928  13.855 -18.250  1.00 95.11           O  
ATOM    612  N   GLN A  78      12.465  10.680 -20.742  1.00 96.59           N  
ATOM    613  CA  GLN A  78      11.418  10.934 -21.732  1.00 96.59           C  
ATOM    614  C   GLN A  78      10.352   9.827 -21.745  1.00 96.59           C  
ATOM    615  CB  GLN A  78      12.037  11.090 -23.123  1.00 96.59           C  
ATOM    616  O   GLN A  78       9.169  10.126 -21.902  1.00 96.59           O  
ATOM    617  CG  GLN A  78      12.939  12.312 -23.309  1.00 96.59           C  
ATOM    618  CD  GLN A  78      13.657  12.288 -24.659  1.00 96.59           C  
ATOM    619  NE2 GLN A  78      13.915  13.439 -25.240  1.00 96.59           N  
ATOM    620  OE1 GLN A  78      13.991  11.264 -25.238  1.00 96.59           O  
ATOM    621  N   LEU A  79      10.748   8.561 -21.567  1.00 97.22           N  
ATOM    622  CA  LEU A  79       9.814   7.439 -21.441  1.00 97.22           C  
ATOM    623  C   LEU A  79       9.005   7.525 -20.142  1.00 97.22           C  
ATOM    624  CB  LEU A  79      10.573   6.102 -21.503  1.00 97.22           C  
ATOM    625  O   LEU A  79       7.813   7.233 -20.161  1.00 97.22           O  
ATOM    626  CG  LEU A  79      11.141   5.731 -22.885  1.00 97.22           C  
ATOM    627  CD1 LEU A  79      12.059   4.519 -22.725  1.00 97.22           C  
ATOM    628  CD2 LEU A  79      10.063   5.392 -23.919  1.00 97.22           C  
ATOM    629  N   GLU A  80       9.613   7.965 -19.038  1.00 95.53           N  
ATOM    630  CA  GLU A  80       8.903   8.207 -17.778  1.00 95.53           C  
ATOM    631  C   GLU A  80       7.811   9.270 -17.961  1.00 95.53           C  
ATOM    632  CB  GLU A  80       9.912   8.595 -16.685  1.00 95.53           C  
ATOM    633  O   GLU A  80       6.643   9.006 -17.667  1.00 95.53           O  
ATOM    634  CG  GLU A  80       9.230   8.846 -15.335  1.00 95.53           C  
ATOM    635  CD  GLU A  80      10.263   9.082 -14.227  1.00 95.53           C  
ATOM    636  OE1 GLU A  80      10.479  10.248 -13.841  1.00 95.53           O  
ATOM    637  OE2 GLU A  80      10.847   8.081 -13.755  1.00 95.53           O  
ATOM    638  N   LYS A  81       8.160  10.423 -18.549  1.00 94.56           N  
ATOM    639  CA  LYS A  81       7.197  11.490 -18.878  1.00 94.56           C  
ATOM    640  C   LYS A  81       6.082  10.995 -19.798  1.00 94.56           C  
ATOM    641  CB  LYS A  81       7.927  12.672 -19.530  1.00 94.56           C  
ATOM    642  O   LYS A  81       4.920  11.327 -19.583  1.00 94.56           O  
ATOM    643  CG  LYS A  81       8.762  13.448 -18.505  1.00 94.56           C  
ATOM    644  CD  LYS A  81       9.604  14.534 -19.182  1.00 94.56           C  
ATOM    645  CE  LYS A  81      10.447  15.213 -18.099  1.00 94.56           C  
ATOM    646  NZ  LYS A  81      11.437  16.163 -18.659  1.00 94.56           N  
ATOM    647  N   TYR A  82       6.419  10.178 -20.798  1.00 96.87           N  
ATOM    648  CA  TYR A  82       5.433   9.569 -21.690  1.00 96.87           C  
ATOM    649  C   TYR A  82       4.446   8.676 -20.922  1.00 96.87           C  
ATOM    650  CB  TYR A  82       6.151   8.791 -22.802  1.00 96.87           C  
ATOM    651  O   TYR A  82       3.237   8.845 -21.060  1.00 96.87           O  
ATOM    652  CG  TYR A  82       5.200   8.023 -23.695  1.00 96.87           C  
ATOM    653  CD1 TYR A  82       4.981   6.646 -23.483  1.00 96.87           C  
ATOM    654  CD2 TYR A  82       4.478   8.707 -24.690  1.00 96.87           C  
ATOM    655  CE1 TYR A  82       4.028   5.958 -24.258  1.00 96.87           C  
ATOM    656  CE2 TYR A  82       3.507   8.029 -25.448  1.00 96.87           C  
ATOM    657  OH  TYR A  82       2.286   6.018 -25.901  1.00 96.87           O  
ATOM    658  CZ  TYR A  82       3.272   6.657 -25.222  1.00 96.87           C  
ATOM    659  N   MET A  83       4.942   7.767 -20.075  1.00 95.34           N  
ATOM    660  CA  MET A  83       4.099   6.862 -19.280  1.00 95.34           C  
ATOM    661  C   MET A  83       3.172   7.620 -18.326  1.00 95.34           C  
ATOM    662  CB  MET A  83       4.987   5.899 -18.475  1.00 95.34           C  
ATOM    663  O   MET A  83       2.001   7.266 -18.186  1.00 95.34           O  
ATOM    664  CG  MET A  83       5.649   4.828 -19.350  1.00 95.34           C  
ATOM    665  SD  MET A  83       4.518   3.704 -20.219  1.00 95.34           S  
ATOM    666  CE  MET A  83       3.680   2.925 -18.813  1.00 95.34           C  
ATOM    667  N   GLN A  84       3.677   8.679 -17.692  1.00 92.71           N  
ATOM    668  CA  GLN A  84       2.871   9.541 -16.830  1.00 92.71           C  
ATOM    669  C   GLN A  84       1.787  10.280 -17.616  1.00 92.71           C  
ATOM    670  CB  GLN A  84       3.776  10.542 -16.119  1.00 92.71           C  
ATOM    671  O   GLN A  84       0.632  10.252 -17.199  1.00 92.71           O  
ATOM    672  CG  GLN A  84       4.662   9.881 -15.053  1.00 92.71           C  
ATOM    673  CD  GLN A  84       5.601  10.897 -14.425  1.00 92.71           C  
ATOM    674  NE2 GLN A  84       6.329  10.528 -13.401  1.00 92.71           N  
ATOM    675  OE1 GLN A  84       5.672  12.042 -14.835  1.00 92.71           O  
ATOM    676  N   ALA A  85       2.123  10.866 -18.769  1.00 93.84           N  
ATOM    677  CA  ALA A  85       1.162  11.568 -19.617  1.00 93.84           C  
ATOM    678  C   ALA A  85       0.052  10.634 -20.128  1.00 93.84           C  
ATOM    679  CB  ALA A  85       1.926  12.232 -20.769  1.00 93.84           C  
ATOM    680  O   ALA A  85      -1.125  10.972 -20.034  1.00 93.84           O  
ATOM    681  N   VAL A  86       0.405   9.425 -20.590  1.00 95.25           N  
ATOM    682  CA  VAL A  86      -0.578   8.403 -20.995  1.00 95.25           C  
ATOM    683  C   VAL A  86      -1.497   8.035 -19.833  1.00 95.25           C  
ATOM    684  CB  VAL A  86       0.122   7.140 -21.539  1.00 95.25           C  
ATOM    685  O   VAL A  86      -2.700   7.901 -20.028  1.00 95.25           O  
ATOM    686  CG1 VAL A  86      -0.838   5.967 -21.783  1.00 95.25           C  
ATOM    687  CG2 VAL A  86       0.792   7.429 -22.886  1.00 95.25           C  
ATOM    688  N   ARG A  87      -0.962   7.878 -18.614  1.00 91.03           N  
ATOM    689  CA  ARG A  87      -1.790   7.530 -17.454  1.00 91.03           C  
ATOM    690  C   ARG A  87      -2.692   8.677 -16.988  1.00 91.03           C  
ATOM    691  CB  ARG A  87      -0.906   7.003 -16.308  1.00 91.03           C  
ATOM    692  O   ARG A  87      -3.773   8.400 -16.469  1.00 91.03           O  
ATOM    693  CG  ARG A  87      -1.712   6.693 -15.031  1.00 91.03           C  
ATOM    694  CD  ARG A  87      -2.797   5.622 -15.261  1.00 91.03           C  
ATOM    695  NE  ARG A  87      -3.805   5.626 -14.190  1.00 91.03           N  
ATOM    696  NH1 ARG A  87      -5.037   3.820 -14.930  1.00 91.03           N  
ATOM    697  NH2 ARG A  87      -5.636   4.860 -13.069  1.00 91.03           N  
ATOM    698  CZ  ARG A  87      -4.810   4.774 -14.074  1.00 91.03           C  
ATOM    699  N   GLN A  88      -2.223   9.919 -17.074  1.00 88.23           N  
ATOM    700  CA  GLN A  88      -2.961  11.105 -16.628  1.00 88.23           C  
ATOM    701  C   GLN A  88      -4.101  11.474 -17.578  1.00 88.23           C  
ATOM    702  CB  GLN A  88      -1.991  12.284 -16.479  1.00 88.23           C  
ATOM    703  O   GLN A  88      -5.090  12.050 -17.129  1.00 88.23           O  
ATOM    704  CG  GLN A  88      -1.136  12.171 -15.207  1.00 88.23           C  
ATOM    705  CD  GLN A  88      -0.068  13.258 -15.115  1.00 88.23           C  
ATOM    706  NE2 GLN A  88       0.581  13.406 -13.981  1.00 88.23           N  
ATOM    707  OE1 GLN A  88       0.219  13.993 -16.043  1.00 88.23           O  
ATOM    708  N   ASP A  89      -3.996  11.113 -18.857  1.00 91.18           N  
ATOM    709  CA  ASP A  89      -5.092  11.284 -19.801  1.00 91.18           C  
ATOM    710  C   ASP A  89      -6.291  10.377 -19.424  1.00 91.18           C  
ATOM    711  CB  ASP A  89      -4.599  11.027 -21.224  1.00 91.18           C  
ATOM    712  O   ASP A  89      -6.122   9.158 -19.297  1.00 91.18           O  
ATOM    713  CG  ASP A  89      -5.730  11.307 -22.209  1.00 91.18           C  
ATOM    714  OD1 ASP A  89      -6.579  10.401 -22.375  1.00 91.18           O  
ATOM    715  OD2 ASP A  89      -5.791  12.441 -22.722  1.00 91.18           O  
ATOM    716  N   PRO A  90      -7.511  10.925 -19.240  1.00 87.05           N  
ATOM    717  CA  PRO A  90      -8.674  10.146 -18.808  1.00 87.05           C  
ATOM    718  C   PRO A  90      -9.064   9.006 -19.760  1.00 87.05           C  
ATOM    719  CB  PRO A  90      -9.818  11.161 -18.691  1.00 87.05           C  
ATOM    720  O   PRO A  90      -9.575   7.975 -19.307  1.00 87.05           O  
ATOM    721  CG  PRO A  90      -9.105  12.483 -18.422  1.00 87.05           C  
ATOM    722  CD  PRO A  90      -7.826  12.348 -19.238  1.00 87.05           C  
ATOM    723  N   LEU A  91      -8.835   9.183 -21.065  1.00 91.30           N  
ATOM    724  CA  LEU A  91      -9.192   8.223 -22.105  1.00 91.30           C  
ATOM    725  C   LEU A  91      -8.108   7.149 -22.236  1.00 91.30           C  
ATOM    726  CB  LEU A  91      -9.406   9.001 -23.418  1.00 91.30           C  
ATOM    727  O   LEU A  91      -8.400   5.955 -22.174  1.00 91.30           O  
ATOM    728  CG  LEU A  91      -9.994   8.171 -24.569  1.00 91.30           C  
ATOM    729  CD1 LEU A  91     -11.470   7.841 -24.334  1.00 91.30           C  
ATOM    730  CD2 LEU A  91      -9.894   8.976 -25.864  1.00 91.30           C  
ATOM    731  N   LEU A  92      -6.843   7.559 -22.354  1.00 93.85           N  
ATOM    732  CA  LEU A  92      -5.728   6.629 -22.529  1.00 93.85           C  
ATOM    733  C   LEU A  92      -5.434   5.846 -21.246  1.00 93.85           C  
ATOM    734  CB  LEU A  92      -4.467   7.373 -22.986  1.00 93.85           C  
ATOM    735  O   LEU A  92      -5.219   4.634 -21.298  1.00 93.85           O  
ATOM    736  CG  LEU A  92      -4.597   8.226 -24.257  1.00 93.85           C  
ATOM    737  CD1 LEU A  92      -3.256   8.909 -24.529  1.00 93.85           C  
ATOM    738  CD2 LEU A  92      -4.965   7.382 -25.477  1.00 93.85           C  
ATOM    739  N   GLY A  93      -5.474   6.502 -20.085  1.00 89.44           N  
ATOM    740  CA  GLY A  93      -5.145   5.889 -18.801  1.00 89.44           C  
ATOM    741  C   GLY A  93      -6.118   4.785 -18.382  1.00 89.44           C  
ATOM    742  O   GLY A  93      -5.725   3.873 -17.648  1.00 89.44           O  
ATOM    743  N   SER A  94      -7.365   4.840 -18.862  1.00 86.87           N  
ATOM    744  CA  SER A  94      -8.406   3.826 -18.636  1.00 86.87           C  
ATOM    745  C   SER A  94      -8.558   2.821 -19.790  1.00 86.87           C  
ATOM    746  CB  SER A  94      -9.739   4.511 -18.307  1.00 86.87           C  
ATOM    747  O   SER A  94      -9.287   1.834 -19.651  1.00 86.87           O  
ATOM    748  OG  SER A  94     -10.216   5.285 -19.390  1.00 86.87           O  
ATOM    749  N   SER A  95      -7.831   3.023 -20.897  1.00 93.11           N  
ATOM    750  CA  SER A  95      -7.924   2.195 -22.104  1.00 93.11           C  
ATOM    751  C   SER A  95      -7.535   0.736 -21.865  1.00 93.11           C  
ATOM    752  CB  SER A  95      -7.081   2.762 -23.254  1.00 93.11           C  
ATOM    753  O   SER A  95      -6.615   0.422 -21.102  1.00 93.11           O  
ATOM    754  OG  SER A  95      -5.694   2.645 -23.001  1.00 93.11           O  
ATOM    755  N   GLU A  96      -8.207  -0.182 -22.559  1.00 93.93           N  
ATOM    756  CA  GLU A  96      -7.874  -1.607 -22.484  1.00 93.93           C  
ATOM    757  C   GLU A  96      -6.489  -1.903 -23.063  1.00 93.93           C  
ATOM    758  CB  GLU A  96      -8.979  -2.429 -23.170  1.00 93.93           C  
ATOM    759  O   GLU A  96      -5.754  -2.715 -22.507  1.00 93.93           O  
ATOM    760  CG  GLU A  96      -8.763  -3.950 -23.105  1.00 93.93           C  
ATOM    761  CD  GLU A  96      -8.559  -4.485 -21.680  1.00 93.93           C  
ATOM    762  OE1 GLU A  96      -7.993  -5.586 -21.533  1.00 93.93           O  
ATOM    763  OE2 GLU A  96      -8.902  -3.792 -20.693  1.00 93.93           O  
ATOM    764  N   THR A  97      -6.085  -1.185 -24.110  1.00 95.03           N  
ATOM    765  CA  THR A  97      -4.758  -1.304 -24.725  1.00 95.03           C  
ATOM    766  C   THR A  97      -3.640  -1.011 -23.722  1.00 95.03           C  
ATOM    767  CB  THR A  97      -4.700  -0.386 -25.956  1.00 95.03           C  
ATOM    768  O   THR A  97      -2.713  -1.812 -23.573  1.00 95.03           O  
ATOM    769  CG2 THR A  97      -3.345  -0.395 -26.662  1.00 95.03           C  
ATOM    770  OG1 THR A  97      -5.657  -0.887 -26.856  1.00 95.03           O  
ATOM    771  N   PHE A  98      -3.746   0.085 -22.963  1.00 95.27           N  
ATOM    772  CA  PHE A  98      -2.749   0.431 -21.949  1.00 95.27           C  
ATOM    773  C   PHE A  98      -2.747  -0.552 -20.770  1.00 95.27           C  
ATOM    774  CB  PHE A  98      -2.997   1.868 -21.476  1.00 95.27           C  
ATOM    775  O   PHE A  98      -1.693  -1.062 -20.385  1.00 95.27           O  
ATOM    776  CG  PHE A  98      -1.957   2.384 -20.506  1.00 95.27           C  
ATOM    777  CD1 PHE A  98      -2.319   2.764 -19.201  1.00 95.27           C  
ATOM    778  CD2 PHE A  98      -0.621   2.504 -20.924  1.00 95.27           C  
ATOM    779  CE1 PHE A  98      -1.343   3.271 -18.323  1.00 95.27           C  
ATOM    780  CE2 PHE A  98       0.353   3.011 -20.049  1.00 95.27           C  
ATOM    781  CZ  PHE A  98      -0.008   3.398 -18.747  1.00 95.27           C  
ATOM    782  N   ASN A  99      -3.923  -0.875 -20.223  1.00 93.66           N  
ATOM    783  CA  ASN A  99      -4.033  -1.783 -19.078  1.00 93.66           C  
ATOM    784  C   ASN A  99      -3.605  -3.218 -19.443  1.00 93.66           C  
ATOM    785  CB  ASN A  99      -5.456  -1.700 -18.496  1.00 93.66           C  
ATOM    786  O   ASN A  99      -2.874  -3.856 -18.685  1.00 93.66           O  
ATOM    787  CG  ASN A  99      -5.686  -0.388 -17.757  1.00 93.66           C  
ATOM    788  ND2 ASN A  99      -6.330   0.582 -18.353  1.00 93.66           N  
ATOM    789  OD1 ASN A  99      -5.231  -0.181 -16.647  1.00 93.66           O  
ATOM    790  N   SER A 100      -3.948  -3.705 -20.641  1.00 94.46           N  
ATOM    791  CA  SER A 100      -3.495  -5.010 -21.134  1.00 94.46           C  
ATOM    792  C   SER A 100      -1.988  -5.068 -21.349  1.00 94.46           C  
ATOM    793  CB  SER A 100      -4.195  -5.399 -22.442  1.00 94.46           C  
ATOM    794  O   SER A 100      -1.400  -6.126 -21.112  1.00 94.46           O  
ATOM    795  OG  SER A 100      -3.765  -6.705 -22.810  1.00 94.46           O  
ATOM    796  N   PHE A 101      -1.354  -3.982 -21.800  1.00 96.13           N  
ATOM    797  CA  PHE A 101       0.103  -3.923 -21.904  1.00 96.13           C  
ATOM    798  C   PHE A 101       0.754  -4.081 -20.527  1.00 96.13           C  
ATOM    799  CB  PHE A 101       0.524  -2.611 -22.573  1.00 96.13           C  
ATOM    800  O   PHE A 101       1.635  -4.924 -20.359  1.00 96.13           O  
ATOM    801  CG  PHE A 101       2.020  -2.367 -22.537  1.00 96.13           C  
ATOM    802  CD1 PHE A 101       2.597  -1.649 -21.470  1.00 96.13           C  
ATOM    803  CD2 PHE A 101       2.840  -2.874 -23.560  1.00 96.13           C  
ATOM    804  CE1 PHE A 101       3.986  -1.430 -21.434  1.00 96.13           C  
ATOM    805  CE2 PHE A 101       4.227  -2.651 -23.527  1.00 96.13           C  
ATOM    806  CZ  PHE A 101       4.800  -1.930 -22.466  1.00 96.13           C  
ATOM    807  N   LEU A 102       0.285  -3.324 -19.529  1.00 95.55           N  
ATOM    808  CA  LEU A 102       0.827  -3.372 -18.169  1.00 95.55           C  
ATOM    809  C   LEU A 102       0.681  -4.755 -17.530  1.00 95.55           C  
ATOM    810  CB  LEU A 102       0.134  -2.311 -17.304  1.00 95.55           C  
ATOM    811  O   LEU A 102       1.620  -5.213 -16.880  1.00 95.55           O  
ATOM    812  CG  LEU A 102       0.485  -0.863 -17.677  1.00 95.55           C  
ATOM    813  CD1 LEU A 102      -0.375   0.070 -16.834  1.00 95.55           C  
ATOM    814  CD2 LEU A 102       1.960  -0.538 -17.423  1.00 95.55           C  
ATOM    815  N   ARG A 103      -0.453  -5.431 -17.742  1.00 93.36           N  
ATOM    816  CA  ARG A 103      -0.687  -6.802 -17.263  1.00 93.36           C  
ATOM    817  C   ARG A 103       0.291  -7.805 -17.849  1.00 93.36           C  
ATOM    818  CB  ARG A 103      -2.106  -7.243 -17.626  1.00 93.36           C  
ATOM    819  O   ARG A 103       0.978  -8.507 -17.112  1.00 93.36           O  
ATOM    820  CG  ARG A 103      -3.106  -6.595 -16.683  1.00 93.36           C  
ATOM    821  CD  ARG A 103      -4.512  -7.129 -16.842  1.00 93.36           C  
ATOM    822  NE  ARG A 103      -4.965  -7.239 -18.233  1.00 93.36           N  
ATOM    823  NH1 ARG A 103      -6.418  -5.436 -18.401  1.00 93.36           N  
ATOM    824  NH2 ARG A 103      -6.116  -6.825 -20.101  1.00 93.36           N  
ATOM    825  CZ  ARG A 103      -5.825  -6.485 -18.887  1.00 93.36           C  
ATOM    826  N   ARG A 104       0.382  -7.844 -19.183  1.00 92.80           N  
ATOM    827  CA  ARG A 104       1.280  -8.767 -19.894  1.00 92.80           C  
ATOM    828  C   ARG A 104       2.729  -8.515 -19.497  1.00 92.80           C  
ATOM    829  CB  ARG A 104       1.096  -8.628 -21.410  1.00 92.80           C  
ATOM    830  O   ARG A 104       3.444  -9.453 -19.165  1.00 92.80           O  
ATOM    831  CG  ARG A 104      -0.258  -9.179 -21.876  1.00 92.80           C  
ATOM    832  CD  ARG A 104      -0.423  -8.932 -23.377  1.00 92.80           C  
ATOM    833  NE  ARG A 104      -1.760  -9.338 -23.849  1.00 92.80           N  
ATOM    834  NH1 ARG A 104      -1.718  -8.219 -25.850  1.00 92.80           N  
ATOM    835  NH2 ARG A 104      -3.554  -9.339 -25.253  1.00 92.80           N  
ATOM    836  CZ  ARG A 104      -2.336  -8.966 -24.978  1.00 92.80           C  
ATOM    837  N   ALA A 105       3.130  -7.246 -19.423  1.00 94.84           N  
ATOM    838  CA  ALA A 105       4.472  -6.871 -19.005  1.00 94.84           C  
ATOM    839  C   ALA A 105       4.778  -7.292 -17.553  1.00 94.84           C  
ATOM    840  CB  ALA A 105       4.634  -5.362 -19.223  1.00 94.84           C  
ATOM    841  O   ALA A 105       5.902  -7.715 -17.276  1.00 94.84           O  
ATOM    842  N   GLN A 106       3.808  -7.211 -16.630  1.00 95.08           N  
ATOM    843  CA  GLN A 106       3.966  -7.701 -15.252  1.00 95.08           C  
ATOM    844  C   GLN A 106       4.209  -9.214 -15.232  1.00 95.08           C  
ATOM    845  CB  GLN A 106       2.723  -7.354 -14.409  1.00 95.08           C  
ATOM    846  O   GLN A 106       5.175  -9.678 -14.622  1.00 95.08           O  
ATOM    847  CG  GLN A 106       2.964  -7.578 -12.905  1.00 95.08           C  
ATOM    848  CD  GLN A 106       1.747  -7.316 -12.016  1.00 95.08           C  
ATOM    849  NE2 GLN A 106       1.958  -7.177 -10.725  1.00 95.08           N  
ATOM    850  OE1 GLN A 106       0.606  -7.249 -12.441  1.00 95.08           O  
ATOM    851  N   GLN A 107       3.362  -9.967 -15.939  1.00 90.44           N  
ATOM    852  CA  GLN A 107       3.441 -11.423 -16.011  1.00 90.44           C  
ATOM    853  C   GLN A 107       4.765 -11.897 -16.630  1.00 90.44           C  
ATOM    854  CB  GLN A 107       2.229 -11.941 -16.799  1.00 90.44           C  
ATOM    855  O   GLN A 107       5.451 -12.739 -16.051  1.00 90.44           O  
ATOM    856  CG  GLN A 107       2.081 -13.456 -16.628  1.00 90.44           C  
ATOM    857  CD  GLN A 107       0.833 -14.035 -17.284  1.00 90.44           C  
ATOM    858  NE2 GLN A 107       0.540 -15.281 -16.987  1.00 90.44           N  
ATOM    859  OE1 GLN A 107       0.138 -13.399 -18.064  1.00 90.44           O  
ATOM    860  N   GLU A 108       5.169 -11.301 -17.757  1.00 91.31           N  
ATOM    861  CA  GLU A 108       6.439 -11.592 -18.438  1.00 91.31           C  
ATOM    862  C   GLU A 108       7.649 -11.294 -17.544  1.00 91.31           C  
ATOM    863  CB  GLU A 108       6.554 -10.745 -19.720  1.00 91.31           C  
ATOM    864  O   GLU A 108       8.584 -12.091 -17.466  1.00 91.31           O  
ATOM    865  CG  GLU A 108       5.673 -11.242 -20.877  1.00 91.31           C  
ATOM    866  CD  GLU A 108       5.715 -10.317 -22.112  1.00 91.31           C  
ATOM    867  OE1 GLU A 108       4.856 -10.505 -23.004  1.00 91.31           O  
ATOM    868  OE2 GLU A 108       6.596  -9.423 -22.189  1.00 91.31           O  
ATOM    869  N   THR A 109       7.628 -10.166 -16.827  1.00 92.48           N  
ATOM    870  CA  THR A 109       8.745  -9.747 -15.965  1.00 92.48           C  
ATOM    871  C   THR A 109       8.981 -10.714 -14.814  1.00 92.48           C  
ATOM    872  CB  THR A 109       8.492  -8.353 -15.384  1.00 92.48           C  
ATOM    873  O   THR A 109      10.131 -10.964 -14.452  1.00 92.48           O  
ATOM    874  CG2 THR A 109       9.612  -7.869 -14.457  1.00 92.48           C  
ATOM    875  OG1 THR A 109       8.425  -7.437 -16.444  1.00 92.48           O  
ATOM    876  N   GLN A 110       7.901 -11.227 -14.225  1.00 89.45           N  
ATOM    877  CA  GLN A 110       7.969 -12.155 -13.097  1.00 89.45           C  
ATOM    878  C   GLN A 110       8.068 -13.619 -13.548  1.00 89.45           C  
ATOM    879  CB  GLN A 110       6.783 -11.899 -12.154  1.00 89.45           C  
ATOM    880  O   GLN A 110       8.276 -14.488 -12.707  1.00 89.45           O  
ATOM    881  CG  GLN A 110       6.748 -10.452 -11.626  1.00 89.45           C  
ATOM    882  CD  GLN A 110       7.943 -10.043 -10.777  1.00 89.45           C  
ATOM    883  NE2 GLN A 110       8.200  -8.758 -10.671  1.00 89.45           N  
ATOM    884  OE1 GLN A 110       8.638 -10.833 -10.156  1.00 89.45           O  
ATOM    885  N   GLN A 111       7.964 -13.879 -14.860  1.00 90.07           N  
ATOM    886  CA  GLN A 111       8.035 -15.209 -15.474  1.00 90.07           C  
ATOM    887  C   GLN A 111       7.017 -16.196 -14.879  1.00 90.07           C  
ATOM    888  CB  GLN A 111       9.481 -15.738 -15.457  1.00 90.07           C  
ATOM    889  O   GLN A 111       7.307 -17.380 -14.718  1.00 90.07           O  
ATOM    890  CG  GLN A 111      10.462 -14.810 -16.186  1.00 90.07           C  
ATOM    891  CD  GLN A 111      11.892 -15.339 -16.167  1.00 90.07           C  
ATOM    892  NE2 GLN A 111      12.706 -14.958 -17.128  1.00 90.07           N  
ATOM    893  OE1 GLN A 111      12.327 -16.080 -15.301  1.00 90.07           O  
ATOM    894  N   VAL A 112       5.822 -15.702 -14.539  1.00 88.06           N  
ATOM    895  CA  VAL A 112       4.760 -16.513 -13.929  1.00 88.06           C  
ATOM    896  C   VAL A 112       3.843 -17.053 -15.035  1.00 88.06           C  
ATOM    897  CB  VAL A 112       3.980 -15.720 -12.864  1.00 88.06           C  
ATOM    898  O   VAL A 112       3.152 -16.256 -15.680  1.00 88.06           O  
ATOM    899  CG1 VAL A 112       2.894 -16.582 -12.214  1.00 88.06           C  
ATOM    900  CG2 VAL A 112       4.910 -15.242 -11.739  1.00 88.06           C  
ATOM    901  N   PRO A 113       3.815 -18.374 -15.294  1.00 91.86           N  
ATOM    902  CA  PRO A 113       2.895 -18.954 -16.268  1.00 91.86           C  
ATOM    903  C   PRO A 113       1.450 -18.816 -15.786  1.00 91.86           C  
ATOM    904  CB  PRO A 113       3.309 -20.422 -16.394  1.00 91.86           C  
ATOM    905  O   PRO A 113       1.207 -18.742 -14.584  1.00 91.86           O  
ATOM    906  CG  PRO A 113       3.868 -20.743 -15.008  1.00 91.86           C  
ATOM    907  CD  PRO A 113       4.533 -19.432 -14.590  1.00 91.86           C  
ATOM    908  N   THR A 114       0.494 -18.794 -16.717  1.00 94.61           N  
ATOM    909  CA  THR A 114      -0.933 -18.884 -16.382  1.00 94.61           C  
ATOM    910  C   THR A 114      -1.244 -20.285 -15.862  1.00 94.61           C  
ATOM    911  CB  THR A 114      -1.823 -18.525 -17.578  1.00 94.61           C  
ATOM    912  O   THR A 114      -1.169 -21.256 -16.611  1.00 94.61           O  
ATOM    913  CG2 THR A 114      -3.310 -18.748 -17.302  1.00 94.61           C  
ATOM    914  OG1 THR A 114      -1.671 -17.151 -17.860  1.00 94.61           O  
ATOM    915  N   GLU A 115      -1.588 -20.381 -14.583  1.00 95.94           N  
ATOM    916  CA  GLU A 115      -1.984 -21.620 -13.913  1.00 95.94           C  
ATOM    917  C   GLU A 115      -3.014 -21.328 -12.817  1.00 95.94           C  
ATOM    918  CB  GLU A 115      -0.753 -22.371 -13.367  1.00 95.94           C  
ATOM    919  O   GLU A 115      -3.136 -20.192 -12.359  1.00 95.94           O  
ATOM    920  CG  GLU A 115       0.012 -21.620 -12.264  1.00 95.94           C  
ATOM    921  CD  GLU A 115       1.264 -22.354 -11.754  1.00 95.94           C  
ATOM    922  OE1 GLU A 115       1.936 -21.784 -10.860  1.00 95.94           O  
ATOM    923  OE2 GLU A 115       1.580 -23.450 -12.274  1.00 95.94           O  
ATOM    924  N   GLU A 116      -3.772 -22.347 -12.415  1.00 98.12           N  
ATOM    925  CA  GLU A 116      -4.748 -22.241 -11.330  1.00 98.12           C  
ATOM    926  C   GLU A 116      -4.057 -22.376  -9.968  1.00 98.12           C  
ATOM    927  CB  GLU A 116      -5.858 -23.284 -11.535  1.00 98.12           C  
ATOM    928  O   GLU A 116      -3.289 -23.310  -9.731  1.00 98.12           O  
ATOM    929  CG  GLU A 116      -7.002 -23.093 -10.537  1.00 98.12           C  
ATOM    930  CD  GLU A 116      -8.153 -24.079 -10.786  1.00 98.12           C  
ATOM    931  OE1 GLU A 116      -8.304 -25.019  -9.971  1.00 98.12           O  
ATOM    932  OE2 GLU A 116      -8.904 -23.866 -11.767  1.00 98.12           O  
ATOM    933  N   VAL A 117      -4.339 -21.441  -9.063  1.00 97.89           N  
ATOM    934  CA  VAL A 117      -3.720 -21.335  -7.740  1.00 97.89           C  
ATOM    935  C   VAL A 117      -4.763 -21.039  -6.666  1.00 97.89           C  
ATOM    936  CB  VAL A 117      -2.601 -20.272  -7.716  1.00 97.89           C  
ATOM    937  O   VAL A 117      -5.803 -20.433  -6.920  1.00 97.89           O  
ATOM    938  CG1 VAL A 117      -1.429 -20.689  -8.606  1.00 97.89           C  
ATOM    939  CG2 VAL A 117      -3.082 -18.881  -8.148  1.00 97.89           C  
ATOM    940  N   SER A 118      -4.462 -21.445  -5.432  1.00 97.71           N  
ATOM    941  CA  SER A 118      -5.235 -21.056  -4.250  1.00 97.71           C  
ATOM    942  C   SER A 118      -4.640 -19.780  -3.657  1.00 97.71           C  
ATOM    943  CB  SER A 118      -5.249 -22.198  -3.236  1.00 97.71           C  
ATOM    944  O   SER A 118      -3.513 -19.792  -3.155  1.00 97.71           O  
ATOM    945  OG  SER A 118      -6.123 -21.907  -2.164  1.00 97.71           O  
ATOM    946  N   LEU A 119      -5.379 -18.675  -3.738  1.00 98.26           N  
ATOM    947  CA  LEU A 119      -4.976 -17.375  -3.211  1.00 98.26           C  
ATOM    948  C   LEU A 119      -5.686 -17.099  -1.880  1.00 98.26           C  
ATOM    949  CB  LEU A 119      -5.236 -16.299  -4.280  1.00 98.26           C  
ATOM    950  O   LEU A 119      -6.912 -17.164  -1.782  1.00 98.26           O  
ATOM    951  CG  LEU A 119      -4.805 -14.875  -3.883  1.00 98.26           C  
ATOM    952  CD1 LEU A 119      -3.296 -14.777  -3.635  1.00 98.26           C  
ATOM    953  CD2 LEU A 119      -5.167 -13.909  -5.010  1.00 98.26           C  
ATOM    954  N   GLU A 120      -4.905 -16.776  -0.849  1.00 98.44           N  
ATOM    955  CA  GLU A 120      -5.414 -16.345   0.455  1.00 98.44           C  
ATOM    956  C   GLU A 120      -5.665 -14.832   0.450  1.00 98.44           C  
ATOM    957  CB  GLU A 120      -4.437 -16.777   1.569  1.00 98.44           C  
ATOM    958  O   GLU A 120      -4.735 -14.036   0.301  1.00 98.44           O  
ATOM    959  CG  GLU A 120      -4.935 -16.434   2.984  1.00 98.44           C  
ATOM    960  CD  GLU A 120      -3.999 -16.979   4.080  1.00 98.44           C  
ATOM    961  OE1 GLU A 120      -3.099 -16.255   4.563  1.00 98.44           O  
ATOM    962  OE2 GLU A 120      -4.196 -18.135   4.526  1.00 98.44           O  
ATOM    963  N   VAL A 121      -6.924 -14.441   0.650  1.00 98.67           N  
ATOM    964  CA  VAL A 121      -7.340 -13.056   0.889  1.00 98.67           C  
ATOM    965  C   VAL A 121      -7.836 -12.941   2.324  1.00 98.67           C  
ATOM    966  CB  VAL A 121      -8.403 -12.606  -0.132  1.00 98.67           C  
ATOM    967  O   VAL A 121      -8.665 -13.730   2.771  1.00 98.67           O  
ATOM    968  CG1 VAL A 121      -8.872 -11.169   0.140  1.00 98.67           C  
ATOM    969  CG2 VAL A 121      -7.821 -12.672  -1.553  1.00 98.67           C  
ATOM    970  N   LEU A 122      -7.326 -11.968   3.070  1.00 98.50           N  
ATOM    971  CA  LEU A 122      -7.723 -11.722   4.450  1.00 98.50           C  
ATOM    972  C   LEU A 122      -8.850 -10.688   4.510  1.00 98.50           C  
ATOM    973  CB  LEU A 122      -6.504 -11.296   5.286  1.00 98.50           C  
ATOM    974  O   LEU A 122      -8.877  -9.719   3.753  1.00 98.50           O  
ATOM    975  CG  LEU A 122      -5.312 -12.270   5.272  1.00 98.50           C  
ATOM    976  CD1 LEU A 122      -4.234 -11.770   6.231  1.00 98.50           C  
ATOM    977  CD2 LEU A 122      -5.704 -13.686   5.690  1.00 98.50           C  
ATOM    978  N   LEU A 123      -9.770 -10.853   5.450  1.00 98.00           N  
ATOM    979  CA  LEU A 123     -10.631  -9.760   5.891  1.00 98.00           C  
ATOM    980  C   LEU A 123      -9.849  -8.848   6.847  1.00 98.00           C  
ATOM    981  CB  LEU A 123     -11.909 -10.329   6.528  1.00 98.00           C  
ATOM    982  O   LEU A 123      -8.806  -9.222   7.381  1.00 98.00           O  
ATOM    983  CG  LEU A 123     -12.722 -11.285   5.634  1.00 98.00           C  
ATOM    984  CD1 LEU A 123     -14.053 -11.610   6.315  1.00 98.00           C  
ATOM    985  CD2 LEU A 123     -13.030 -10.692   4.259  1.00 98.00           C  
ATOM    986  N   SER A 124     -10.372  -7.652   7.123  1.00 94.66           N  
ATOM    987  CA  SER A 124      -9.703  -6.675   8.004  1.00 94.66           C  
ATOM    988  C   SER A 124      -9.491  -7.154   9.453  1.00 94.66           C  
ATOM    989  CB  SER A 124     -10.493  -5.367   8.007  1.00 94.66           C  
ATOM    990  O   SER A 124      -8.710  -6.549  10.177  1.00 94.66           O  
ATOM    991  OG  SER A 124     -10.409  -4.722   6.746  1.00 94.66           O  
ATOM    992  N   ASN A 125     -10.155  -8.231   9.884  1.00 92.58           N  
ATOM    993  CA  ASN A 125      -9.963  -8.884  11.186  1.00 92.58           C  
ATOM    994  C   ASN A 125      -9.063 -10.140  11.121  1.00 92.58           C  
ATOM    995  CB  ASN A 125     -11.347  -9.203  11.782  1.00 92.58           C  
ATOM    996  O   ASN A 125      -9.042 -10.920  12.068  1.00 92.58           O  
ATOM    997  CG  ASN A 125     -12.087 -10.297  11.029  1.00 92.58           C  
ATOM    998  ND2 ASN A 125     -13.176 -10.787  11.570  1.00 92.58           N  
ATOM    999  OD1 ASN A 125     -11.729 -10.709   9.936  1.00 92.58           O  
ATOM   1000  N   GLY A 126      -8.394 -10.394   9.991  1.00 95.39           N  
ATOM   1001  CA  GLY A 126      -7.508 -11.547   9.795  1.00 95.39           C  
ATOM   1002  C   GLY A 126      -8.202 -12.850   9.384  1.00 95.39           C  
ATOM   1003  O   GLY A 126      -7.523 -13.844   9.125  1.00 95.39           O  
ATOM   1004  N   GLN A 127      -9.537 -12.882   9.271  1.00 97.05           N  
ATOM   1005  CA  GLN A 127     -10.238 -14.065   8.765  1.00 97.05           C  
ATOM   1006  C   GLN A 127      -9.814 -14.367   7.320  1.00 97.05           C  
ATOM   1007  CB  GLN A 127     -11.758 -13.885   8.878  1.00 97.05           C  
ATOM   1008  O   GLN A 127      -9.845 -13.492   6.458  1.00 97.05           O  
ATOM   1009  CG  GLN A 127     -12.524 -15.118   8.365  1.00 97.05           C  
ATOM   1010  CD  GLN A 127     -14.038 -14.961   8.433  1.00 97.05           C  
ATOM   1011  NE2 GLN A 127     -14.764 -15.643   7.574  1.00 97.05           N  
ATOM   1012  OE1 GLN A 127     -14.599 -14.244   9.247  1.00 97.05           O  
ATOM   1013  N   LYS A 128      -9.467 -15.627   7.054  1.00 97.98           N  
ATOM   1014  CA  LYS A 128      -8.984 -16.099   5.751  1.00 97.98           C  
ATOM   1015  C   LYS A 128     -10.133 -16.444   4.806  1.00 97.98           C  
ATOM   1016  CB  LYS A 128      -8.065 -17.312   5.960  1.00 97.98           C  
ATOM   1017  O   LYS A 128     -11.055 -17.169   5.179  1.00 97.98           O  
ATOM   1018  CG  LYS A 128      -6.796 -16.941   6.738  1.00 97.98           C  
ATOM   1019  CD  LYS A 128      -6.015 -18.185   7.156  1.00 97.98           C  
ATOM   1020  CE  LYS A 128      -4.685 -17.742   7.777  1.00 97.98           C  
ATOM   1021  NZ  LYS A 128      -3.553 -18.452   7.149  1.00 97.98           N  
ATOM   1022  N   VAL A 129     -10.024 -15.991   3.563  1.00 98.42           N  
ATOM   1023  CA  VAL A 129     -10.878 -16.347   2.428  1.00 98.42           C  
ATOM   1024  C   VAL A 129      -9.978 -16.955   1.357  1.00 98.42           C  
ATOM   1025  CB  VAL A 129     -11.648 -15.120   1.891  1.00 98.42           C  
ATOM   1026  O   VAL A 129      -9.185 -16.259   0.729  1.00 98.42           O  
ATOM   1027  CG1 VAL A 129     -12.679 -15.561   0.846  1.00 98.42           C  
ATOM   1028  CG2 VAL A 129     -12.398 -14.379   3.006  1.00 98.42           C  
ATOM   1029  N   LEU A 130     -10.063 -18.275   1.184  1.00 98.45           N  
ATOM   1030  CA  LEU A 130      -9.319 -18.999   0.151  1.00 98.45           C  
ATOM   1031  C   LEU A 130     -10.151 -19.058  -1.131  1.00 98.45           C  
ATOM   1032  CB  LEU A 130      -8.946 -20.405   0.656  1.00 98.45           C  
ATOM   1033  O   LEU A 130     -11.264 -19.600  -1.119  1.00 98.45           O  
ATOM   1034  CG  LEU A 130      -7.823 -20.405   1.709  1.00 98.45           C  
ATOM   1035  CD1 LEU A 130      -7.806 -21.743   2.450  1.00 98.45           C  
ATOM   1036  CD2 LEU A 130      -6.446 -20.194   1.076  1.00 98.45           C  
ATOM   1037  N   VAL A 131      -9.600 -18.513  -2.214  1.00 98.50           N  
ATOM   1038  CA  VAL A 131     -10.212 -18.494  -3.548  1.00 98.50           C  
ATOM   1039  C   VAL A 131      -9.314 -19.184  -4.565  1.00 98.50           C  
ATOM   1040  CB  VAL A 131     -10.570 -17.070  -4.014  1.00 98.50           C  
ATOM   1041  O   VAL A 131      -8.092 -19.072  -4.509  1.00 98.50           O  
ATOM   1042  CG1 VAL A 131     -11.670 -16.487  -3.128  1.00 98.50           C  
ATOM   1043  CG2 VAL A 131      -9.391 -16.090  -4.022  1.00 98.50           C  
ATOM   1044  N   THR A 132      -9.936 -19.896  -5.498  1.00 98.36           N  
ATOM   1045  CA  THR A 132      -9.252 -20.505  -6.639  1.00 98.36           C  
ATOM   1046  C   THR A 132      -9.284 -19.518  -7.799  1.00 98.36           C  
ATOM   1047  CB  THR A 132      -9.926 -21.823  -7.025  1.00 98.36           C  
ATOM   1048  O   THR A 132     -10.367 -19.170  -8.266  1.00 98.36           O  
ATOM   1049  CG2 THR A 132      -9.202 -22.519  -8.160  1.00 98.36           C  
ATOM   1050  OG1 THR A 132      -9.900 -22.733  -5.948  1.00 98.36           O  
ATOM   1051  N   VAL A 133      -8.114 -19.057  -8.233  1.00 98.41           N  
ATOM   1052  CA  VAL A 133      -7.937 -18.034  -9.278  1.00 98.41           C  
ATOM   1053  C   VAL A 133      -6.808 -18.446 -10.216  1.00 98.41           C  
ATOM   1054  CB  VAL A 133      -7.660 -16.637  -8.675  1.00 98.41           C  
ATOM   1055  O   VAL A 133      -6.015 -19.328  -9.888  1.00 98.41           O  
ATOM   1056  CG1 VAL A 133      -8.854 -16.151  -7.841  1.00 98.41           C  
ATOM   1057  CG2 VAL A 133      -6.396 -16.594  -7.803  1.00 98.41           C  
ATOM   1058  N   LEU A 134      -6.700 -17.812 -11.376  1.00 98.03           N  
ATOM   1059  CA  LEU A 134      -5.528 -17.943 -12.231  1.00 98.03           C  
ATOM   1060  C   LEU A 134      -4.441 -16.960 -11.793  1.00 98.03           C  
ATOM   1061  CB  LEU A 134      -5.902 -17.767 -13.712  1.00 98.03           C  
ATOM   1062  O   LEU A 134      -4.708 -15.838 -11.370  1.00 98.03           O  
ATOM   1063  CG  LEU A 134      -7.020 -18.709 -14.198  1.00 98.03           C  
ATOM   1064  CD1 LEU A 134      -7.385 -18.382 -15.641  1.00 98.03           C  
ATOM   1065  CD2 LEU A 134      -6.586 -20.177 -14.148  1.00 98.03           C  
ATOM   1066  N   THR A 135      -3.179 -17.330 -11.971  1.00 96.56           N  
ATOM   1067  CA  THR A 135      -2.042 -16.414 -11.766  1.00 96.56           C  
ATOM   1068  C   THR A 135      -2.083 -15.173 -12.671  1.00 96.56           C  
ATOM   1069  CB  THR A 135      -0.726 -17.144 -12.028  1.00 96.56           C  
ATOM   1070  O   THR A 135      -1.435 -14.171 -12.362  1.00 96.56           O  
ATOM   1071  CG2 THR A 135      -0.475 -18.279 -11.045  1.00 96.56           C  
ATOM   1072  OG1 THR A 135      -0.800 -17.699 -13.314  1.00 96.56           O  
ATOM   1073  N   SER A 136      -2.840 -15.233 -13.773  1.00 95.80           N  
ATOM   1074  CA  SER A 136      -3.091 -14.137 -14.717  1.00 95.80           C  
ATOM   1075  C   SER A 136      -4.417 -13.401 -14.506  1.00 95.80           C  
ATOM   1076  CB  SER A 136      -3.000 -14.652 -16.155  1.00 95.80           C  
ATOM   1077  O   SER A 136      -4.739 -12.525 -15.311  1.00 95.80           O  
ATOM   1078  OG  SER A 136      -3.867 -15.750 -16.385  1.00 95.80           O  
ATOM   1079  N   ASP A 137      -5.180 -13.744 -13.467  1.00 97.03           N  
ATOM   1080  CA  ASP A 137      -6.403 -13.023 -13.110  1.00 97.03           C  
ATOM   1081  C   ASP A 137      -6.067 -11.615 -12.605  1.00 97.03           C  
ATOM   1082  CB  ASP A 137      -7.230 -13.812 -12.080  1.00 97.03           C  
ATOM   1083  O   ASP A 137      -5.075 -11.388 -11.902  1.00 97.03           O  
ATOM   1084  CG  ASP A 137      -8.024 -14.982 -12.681  1.00 97.03           C  
ATOM   1085  OD1 ASP A 137      -8.081 -15.113 -13.925  1.00 97.03           O  
ATOM   1086  OD2 ASP A 137      -8.533 -15.802 -11.883  1.00 97.03           O  
ATOM   1087  N   GLN A 138      -6.898 -10.654 -12.994  1.00 96.29           N  
ATOM   1088  CA  GLN A 138      -6.772  -9.247 -12.635  1.00 96.29           C  
ATOM   1089  C   GLN A 138      -7.365  -8.979 -11.257  1.00 96.29           C  
ATOM   1090  CB  GLN A 138      -7.465  -8.369 -13.689  1.00 96.29           C  
ATOM   1091  O   GLN A 138      -8.057  -9.812 -10.675  1.00 96.29           O  
ATOM   1092  CG  GLN A 138      -6.867  -8.636 -15.063  1.00 96.29           C  
ATOM   1093  CD  GLN A 138      -7.500  -7.813 -16.177  1.00 96.29           C  
ATOM   1094  NE2 GLN A 138      -7.849  -8.445 -17.273  1.00 96.29           N  
ATOM   1095  OE1 GLN A 138      -7.608  -6.595 -16.155  1.00 96.29           O  
ATOM   1096  N   THR A 139      -7.137  -7.773 -10.738  1.00 97.12           N  
ATOM   1097  CA  THR A 139      -7.730  -7.342  -9.466  1.00 97.12           C  
ATOM   1098  C   THR A 139      -9.247  -7.528  -9.424  1.00 97.12           C  
ATOM   1099  CB  THR A 139      -7.361  -5.887  -9.163  1.00 97.12           C  
ATOM   1100  O   THR A 139      -9.745  -7.973  -8.394  1.00 97.12           O  
ATOM   1101  CG2 THR A 139      -7.910  -5.383  -7.829  1.00 97.12           C  
ATOM   1102  OG1 THR A 139      -5.960  -5.778  -9.063  1.00 97.12           O  
ATOM   1103  N   GLU A 140      -9.960  -7.234 -10.516  1.00 95.49           N  
ATOM   1104  CA  GLU A 140     -11.418  -7.408 -10.568  1.00 95.49           C  
ATOM   1105  C   GLU A 140     -11.816  -8.887 -10.554  1.00 95.49           C  
ATOM   1106  CB  GLU A 140     -12.002  -6.687 -11.794  1.00 95.49           C  
ATOM   1107  O   GLU A 140     -12.638  -9.275  -9.736  1.00 95.49           O  
ATOM   1108  CG  GLU A 140     -13.532  -6.515 -11.706  1.00 95.49           C  
ATOM   1109  CD  GLU A 140     -13.986  -5.604 -10.548  1.00 95.49           C  
ATOM   1110  OE1 GLU A 140     -15.190  -5.602 -10.211  1.00 95.49           O  
ATOM   1111  OE2 GLU A 140     -13.132  -4.842 -10.029  1.00 95.49           O  
ATOM   1112  N   ASP A 141     -11.157  -9.732 -11.356  1.00 97.50           N  
ATOM   1113  CA  ASP A 141     -11.418 -11.178 -11.400  1.00 97.50           C  
ATOM   1114  C   ASP A 141     -11.244 -11.819 -10.003  1.00 97.50           C  
ATOM   1115  CB  ASP A 141     -10.442 -11.842 -12.392  1.00 97.50           C  
ATOM   1116  O   ASP A 141     -12.067 -12.614  -9.543  1.00 97.50           O  
ATOM   1117  CG  ASP A 141     -10.452 -11.292 -13.827  1.00 97.50           C  
ATOM   1118  OD1 ASP A 141     -11.522 -11.255 -14.465  1.00 97.50           O  
ATOM   1119  OD2 ASP A 141      -9.357 -10.903 -14.307  1.00 97.50           O  
ATOM   1120  N   VAL A 142     -10.189 -11.427  -9.274  1.00 98.52           N  
ATOM   1121  CA  VAL A 142      -9.951 -11.895  -7.899  1.00 98.52           C  
ATOM   1122  C   VAL A 142     -10.980 -11.316  -6.923  1.00 98.52           C  
ATOM   1123  CB  VAL A 142      -8.518 -11.570  -7.438  1.00 98.52           C  
ATOM   1124  O   VAL A 142     -11.420 -12.021  -6.014  1.00 98.52           O  
ATOM   1125  CG1 VAL A 142      -8.240 -12.041  -6.000  1.00 98.52           C  
ATOM   1126  CG2 VAL A 142      -7.472 -12.254  -8.332  1.00 98.52           C  
ATOM   1127  N   LEU A 143     -11.372 -10.048  -7.079  1.00 98.36           N  
ATOM   1128  CA  LEU A 143     -12.385  -9.415  -6.233  1.00 98.36           C  
ATOM   1129  C   LEU A 143     -13.756 -10.087  -6.408  1.00 98.36           C  
ATOM   1130  CB  LEU A 143     -12.421  -7.906  -6.538  1.00 98.36           C  
ATOM   1131  O   LEU A 143     -14.410 -10.380  -5.407  1.00 98.36           O  
ATOM   1132  CG  LEU A 143     -13.451  -7.117  -5.714  1.00 98.36           C  
ATOM   1133  CD1 LEU A 143     -13.168  -7.160  -4.208  1.00 98.36           C  
ATOM   1134  CD2 LEU A 143     -13.462  -5.651  -6.147  1.00 98.36           C  
ATOM   1135  N   GLU A 144     -14.150 -10.399  -7.642  1.00 97.89           N  
ATOM   1136  CA  GLU A 144     -15.355 -11.165  -7.974  1.00 97.89           C  
ATOM   1137  C   GLU A 144     -15.297 -12.582  -7.384  1.00 97.89           C  
ATOM   1138  CB  GLU A 144     -15.534 -11.236  -9.501  1.00 97.89           C  
ATOM   1139  O   GLU A 144     -16.254 -13.026  -6.748  1.00 97.89           O  
ATOM   1140  CG  GLU A 144     -15.960  -9.901 -10.142  1.00 97.89           C  
ATOM   1141  CD  GLU A 144     -16.117  -9.988 -11.676  1.00 97.89           C  
ATOM   1142  OE1 GLU A 144     -16.412  -8.941 -12.300  1.00 97.89           O  
ATOM   1143  OE2 GLU A 144     -16.004 -11.108 -12.230  1.00 97.89           O  
ATOM   1144  N   ALA A 145     -14.157 -13.277  -7.489  1.00 98.48           N  
ATOM   1145  CA  ALA A 145     -13.978 -14.597  -6.877  1.00 98.48           C  
ATOM   1146  C   ALA A 145     -14.117 -14.558  -5.341  1.00 98.48           C  
ATOM   1147  CB  ALA A 145     -12.614 -15.157  -7.301  1.00 98.48           C  
ATOM   1148  O   ALA A 145     -14.716 -15.456  -4.739  1.00 98.48           O  
ATOM   1149  N   VAL A 146     -13.596 -13.510  -4.693  1.00 98.58           N  
ATOM   1150  CA  VAL A 146     -13.748 -13.280  -3.246  1.00 98.58           C  
ATOM   1151  C   VAL A 146     -15.199 -12.962  -2.888  1.00 98.58           C  
ATOM   1152  CB  VAL A 146     -12.792 -12.169  -2.768  1.00 98.58           C  
ATOM   1153  O   VAL A 146     -15.715 -13.522  -1.919  1.00 98.58           O  
ATOM   1154  CG1 VAL A 146     -13.049 -11.741  -1.318  1.00 98.58           C  
ATOM   1155  CG2 VAL A 146     -11.332 -12.631  -2.823  1.00 98.58           C  
ATOM   1156  N   ALA A 147     -15.874 -12.113  -3.665  1.00 97.96           N  
ATOM   1157  CA  ALA A 147     -17.280 -11.777  -3.465  1.00 97.96           C  
ATOM   1158  C   ALA A 147     -18.177 -13.017  -3.584  1.00 97.96           C  
ATOM   1159  CB  ALA A 147     -17.670 -10.693  -4.470  1.00 97.96           C  
ATOM   1160  O   ALA A 147     -18.948 -13.299  -2.667  1.00 97.96           O  
ATOM   1161  N   ALA A 148     -17.984 -13.822  -4.632  1.00 98.01           N  
ATOM   1162  CA  ALA A 148     -18.685 -15.087  -4.831  1.00 98.01           C  
ATOM   1163  C   ALA A 148     -18.435 -16.070  -3.676  1.00 98.01           C  
ATOM   1164  CB  ALA A 148     -18.230 -15.679  -6.171  1.00 98.01           C  
ATOM   1165  O   ALA A 148     -19.357 -16.731  -3.201  1.00 98.01           O  
ATOM   1166  N   LYS A 149     -17.198 -16.141  -3.163  1.00 98.27           N  
ATOM   1167  CA  LYS A 149     -16.856 -16.993  -2.012  1.00 98.27           C  
ATOM   1168  C   LYS A 149     -17.549 -16.558  -0.716  1.00 98.27           C  
ATOM   1169  CB  LYS A 149     -15.327 -17.006  -1.851  1.00 98.27           C  
ATOM   1170  O   LYS A 149     -17.788 -17.401   0.150  1.00 98.27           O  
ATOM   1171  CG  LYS A 149     -14.796 -17.990  -0.798  1.00 98.27           C  
ATOM   1172  CD  LYS A 149     -15.156 -19.437  -1.145  1.00 98.27           C  
ATOM   1173  CE  LYS A 149     -14.433 -20.394  -0.200  1.00 98.27           C  
ATOM   1174  NZ  LYS A 149     -14.607 -21.792  -0.654  1.00 98.27           N  
ATOM   1175  N   LEU A 150     -17.833 -15.266  -0.574  1.00 98.06           N  
ATOM   1176  CA  LEU A 150     -18.478 -14.663   0.593  1.00 98.06           C  
ATOM   1177  C   LEU A 150     -20.000 -14.531   0.456  1.00 98.06           C  
ATOM   1178  CB  LEU A 150     -17.826 -13.294   0.859  1.00 98.06           C  
ATOM   1179  O   LEU A 150     -20.633 -14.129   1.431  1.00 98.06           O  
ATOM   1180  CG  LEU A 150     -16.371 -13.375   1.352  1.00 98.06           C  
ATOM   1181  CD1 LEU A 150     -15.763 -11.974   1.344  1.00 98.06           C  
ATOM   1182  CD2 LEU A 150     -16.283 -13.936   2.776  1.00 98.06           C  
ATOM   1183  N   ASP A 151     -20.570 -14.868  -0.706  1.00 98.11           N  
ATOM   1184  CA  ASP A 151     -21.978 -14.619  -1.054  1.00 98.11           C  
ATOM   1185  C   ASP A 151     -22.338 -13.116  -1.009  1.00 98.11           C  
ATOM   1186  CB  ASP A 151     -22.883 -15.543  -0.216  1.00 98.11           C  
ATOM   1187  O   ASP A 151     -23.432 -12.713  -0.609  1.00 98.11           O  
ATOM   1188  CG  ASP A 151     -24.294 -15.735  -0.779  1.00 98.11           C  
ATOM   1189  OD1 ASP A 151     -24.425 -15.826  -2.019  1.00 98.11           O  
ATOM   1190  OD2 ASP A 151     -25.221 -15.894   0.053  1.00 98.11           O  
ATOM   1191  N   LEU A 152     -21.375 -12.254  -1.366  1.00 97.70           N  
ATOM   1192  CA  LEU A 152     -21.596 -10.816  -1.496  1.00 97.70           C  
ATOM   1193  C   LEU A 152     -22.250 -10.534  -2.860  1.00 97.70           C  
ATOM   1194  CB  LEU A 152     -20.270 -10.049  -1.336  1.00 97.70           C  
ATOM   1195  O   LEU A 152     -21.654 -10.880  -3.879  1.00 97.70           O  
ATOM   1196  CG  LEU A 152     -20.448  -8.516  -1.372  1.00 97.70           C  
ATOM   1197  CD1 LEU A 152     -21.126  -7.989  -0.101  1.00 97.70           C  
ATOM   1198  CD2 LEU A 152     -19.089  -7.827  -1.495  1.00 97.70           C  
ATOM   1199  N   PRO A 153     -23.422  -9.877  -2.905  1.00 96.56           N  
ATOM   1200  CA  PRO A 153     -24.072  -9.529  -4.163  1.00 96.56           C  
ATOM   1201  C   PRO A 153     -23.198  -8.681  -5.095  1.00 96.56           C  
ATOM   1202  CB  PRO A 153     -25.315  -8.749  -3.748  1.00 96.56           C  
ATOM   1203  O   PRO A 153     -22.537  -7.739  -4.647  1.00 96.56           O  
ATOM   1204  CG  PRO A 153     -25.669  -9.319  -2.388  1.00 96.56           C  
ATOM   1205  CD  PRO A 153     -24.288  -9.546  -1.782  1.00 96.56           C  
ATOM   1206  N   ASP A 154     -23.280  -8.955  -6.401  1.00 94.15           N  
ATOM   1207  CA  ASP A 154     -22.549  -8.238  -7.459  1.00 94.15           C  
ATOM   1208  C   ASP A 154     -22.731  -6.719  -7.377  1.00 94.15           C  
ATOM   1209  CB  ASP A 154     -23.049  -8.684  -8.844  1.00 94.15           C  
ATOM   1210  O   ASP A 154     -21.841  -5.926  -7.695  1.00 94.15           O  
ATOM   1211  CG  ASP A 154     -22.843 -10.167  -9.161  1.00 94.15           C  
ATOM   1212  OD1 ASP A 154     -22.143 -10.849  -8.386  1.00 94.15           O  
ATOM   1213  OD2 ASP A 154     -23.456 -10.605 -10.160  1.00 94.15           O  
ATOM   1214  N   ASP A 155     -23.909  -6.286  -6.926  1.00 93.26           N  
ATOM   1215  CA  ASP A 155     -24.251  -4.884  -6.854  1.00 93.26           C  
ATOM   1216  C   ASP A 155     -23.506  -4.124  -5.742  1.00 93.26           C  
ATOM   1217  CB  ASP A 155     -25.785  -4.726  -6.839  1.00 93.26           C  
ATOM   1218  O   ASP A 155     -23.375  -2.896  -5.852  1.00 93.26           O  
ATOM   1219  CG  ASP A 155     -26.442  -5.078  -5.520  1.00 93.26           C  
ATOM   1220  OD1 ASP A 155     -26.165  -6.186  -5.033  1.00 93.26           O  
ATOM   1221  OD2 ASP A 155     -27.239  -4.231  -5.065  1.00 93.26           O  
ATOM   1222  N   LEU A 156     -22.950  -4.858  -4.767  1.00 96.05           N  
ATOM   1223  CA  LEU A 156     -22.147  -4.369  -3.647  1.00 96.05           C  
ATOM   1224  C   LEU A 156     -20.630  -4.529  -3.834  1.00 96.05           C  
ATOM   1225  CB  LEU A 156     -22.588  -5.067  -2.349  1.00 96.05           C  
ATOM   1226  O   LEU A 156     -19.880  -3.927  -3.066  1.00 96.05           O  
ATOM   1227  CG  LEU A 156     -24.032  -4.777  -1.914  1.00 96.05           C  
ATOM   1228  CD1 LEU A 156     -24.283  -5.447  -0.566  1.00 96.05           C  
ATOM   1229  CD2 LEU A 156     -24.308  -3.280  -1.741  1.00 96.05           C  
ATOM   1230  N   ILE A 157     -20.158  -5.277  -4.840  1.00 96.26           N  
ATOM   1231  CA  ILE A 157     -18.719  -5.543  -5.058  1.00 96.26           C  
ATOM   1232  C   ILE A 157     -17.900  -4.249  -5.091  1.00 96.26           C  
ATOM   1233  CB  ILE A 157     -18.511  -6.372  -6.350  1.00 96.26           C  
ATOM   1234  O   ILE A 157     -16.888  -4.129  -4.399  1.00 96.26           O  
ATOM   1235  CG1 ILE A 157     -19.062  -7.792  -6.109  1.00 96.26           C  
ATOM   1236  CG2 ILE A 157     -17.025  -6.433  -6.742  1.00 96.26           C  
ATOM   1237  CD1 ILE A 157     -18.916  -8.750  -7.300  1.00 96.26           C  
ATOM   1238  N   GLY A 158     -18.391  -3.241  -5.816  1.00 93.76           N  
ATOM   1239  CA  GLY A 158     -17.697  -1.965  -5.976  1.00 93.76           C  
ATOM   1240  C   GLY A 158     -17.444  -1.204  -4.665  1.00 93.76           C  
ATOM   1241  O   GLY A 158     -16.539  -0.379  -4.615  1.00 93.76           O  
ATOM   1242  N   TYR A 159     -18.189  -1.474  -3.586  1.00 96.91           N  
ATOM   1243  CA  TYR A 159     -17.974  -0.838  -2.276  1.00 96.91           C  
ATOM   1244  C   TYR A 159     -16.722  -1.360  -1.550  1.00 96.91           C  
ATOM   1245  CB  TYR A 159     -19.230  -1.012  -1.410  1.00 96.91           C  
ATOM   1246  O   TYR A 159     -16.338  -0.822  -0.506  1.00 96.91           O  
ATOM   1247  CG  TYR A 159     -20.440  -0.215  -1.864  1.00 96.91           C  
ATOM   1248  CD1 TYR A 159     -20.760   1.021  -1.266  1.00 96.91           C  
ATOM   1249  CD2 TYR A 159     -21.284  -0.735  -2.861  1.00 96.91           C  
ATOM   1250  CE1 TYR A 159     -21.928   1.712  -1.649  1.00 96.91           C  
ATOM   1251  CE2 TYR A 159     -22.446  -0.042  -3.254  1.00 96.91           C  
ATOM   1252  OH  TYR A 159     -23.902   1.859  -3.013  1.00 96.91           O  
ATOM   1253  CZ  TYR A 159     -22.776   1.186  -2.641  1.00 96.91           C  
ATOM   1254  N   PHE A 160     -16.081  -2.397  -2.089  1.00 97.86           N  
ATOM   1255  CA  PHE A 160     -14.884  -3.014  -1.542  1.00 97.86           C  
ATOM   1256  C   PHE A 160     -13.719  -2.937  -2.532  1.00 97.86           C  
ATOM   1257  CB  PHE A 160     -15.202  -4.452  -1.108  1.00 97.86           C  
ATOM   1258  O   PHE A 160     -13.862  -2.655  -3.720  1.00 97.86           O  
ATOM   1259  CG  PHE A 160     -16.273  -4.543  -0.035  1.00 97.86           C  
ATOM   1260  CD1 PHE A 160     -15.914  -4.533   1.326  1.00 97.86           C  
ATOM   1261  CD2 PHE A 160     -17.633  -4.593  -0.394  1.00 97.86           C  
ATOM   1262  CE1 PHE A 160     -16.908  -4.555   2.321  1.00 97.86           C  
ATOM   1263  CE2 PHE A 160     -18.627  -4.622   0.600  1.00 97.86           C  
ATOM   1264  CZ  PHE A 160     -18.266  -4.600   1.958  1.00 97.86           C  
ATOM   1265  N   SER A 161     -12.506  -3.137  -2.032  1.00 97.92           N  
ATOM   1266  CA  SER A 161     -11.313  -3.272  -2.866  1.00 97.92           C  
ATOM   1267  C   SER A 161     -10.295  -4.186  -2.204  1.00 97.92           C  
ATOM   1268  CB  SER A 161     -10.673  -1.908  -3.140  1.00 97.92           C  
ATOM   1269  O   SER A 161     -10.318  -4.396  -0.988  1.00 97.92           O  
ATOM   1270  OG  SER A 161     -11.508  -1.111  -3.957  1.00 97.92           O  
ATOM   1271  N   LEU A 162      -9.375  -4.694  -3.022  1.00 98.43           N  
ATOM   1272  CA  LEU A 162      -8.219  -5.452  -2.565  1.00 98.43           C  
ATOM   1273  C   LEU A 162      -7.036  -4.515  -2.301  1.00 98.43           C  
ATOM   1274  CB  LEU A 162      -7.876  -6.555  -3.580  1.00 98.43           C  
ATOM   1275  O   LEU A 162      -6.703  -3.640  -3.107  1.00 98.43           O  
ATOM   1276  CG  LEU A 162      -9.021  -7.548  -3.865  1.00 98.43           C  
ATOM   1277  CD1 LEU A 162      -8.545  -8.595  -4.866  1.00 98.43           C  
ATOM   1278  CD2 LEU A 162      -9.509  -8.269  -2.605  1.00 98.43           C  
ATOM   1279  N   PHE A 163      -6.379  -4.720  -1.168  1.00 98.20           N  
ATOM   1280  CA  PHE A 163      -5.211  -3.963  -0.737  1.00 98.20           C  
ATOM   1281  C   PHE A 163      -4.043  -4.909  -0.504  1.00 98.20           C  
ATOM   1282  CB  PHE A 163      -5.535  -3.166   0.533  1.00 98.20           C  
ATOM   1283  O   PHE A 163      -4.206  -5.963   0.100  1.00 98.20           O  
ATOM   1284  CG  PHE A 163      -6.617  -2.118   0.346  1.00 98.20           C  
ATOM   1285  CD1 PHE A 163      -6.274  -0.776   0.096  1.00 98.20           C  
ATOM   1286  CD2 PHE A 163      -7.973  -2.489   0.410  1.00 98.20           C  
ATOM   1287  CE1 PHE A 163      -7.286   0.187  -0.083  1.00 98.20           C  
ATOM   1288  CE2 PHE A 163      -8.980  -1.529   0.214  1.00 98.20           C  
ATOM   1289  CZ  PHE A 163      -8.638  -0.189  -0.023  1.00 98.20           C  
ATOM   1290  N   LEU A 164      -2.852  -4.506  -0.936  1.00 97.48           N  
ATOM   1291  CA  LEU A 164      -1.613  -5.129  -0.495  1.00 97.48           C  
ATOM   1292  C   LEU A 164      -1.235  -4.529   0.862  1.00 97.48           C  
ATOM   1293  CB  LEU A 164      -0.537  -4.894  -1.561  1.00 97.48           C  
ATOM   1294  O   LEU A 164      -1.123  -3.305   0.993  1.00 97.48           O  
ATOM   1295  CG  LEU A 164       0.838  -5.477  -1.194  1.00 97.48           C  
ATOM   1296  CD1 LEU A 164       0.846  -7.007  -1.193  1.00 97.48           C  
ATOM   1297  CD2 LEU A 164       1.869  -4.969  -2.200  1.00 97.48           C  
ATOM   1298  N   VAL A 165      -1.008  -5.383   1.854  1.00 97.54           N  
ATOM   1299  CA  VAL A 165      -0.604  -4.986   3.208  1.00 97.54           C  
ATOM   1300  C   VAL A 165       0.629  -5.767   3.649  1.00 97.54           C  
ATOM   1301  CB  VAL A 165      -1.752  -5.140   4.227  1.00 97.54           C  
ATOM   1302  O   VAL A 165       0.908  -6.841   3.118  1.00 97.54           O  
ATOM   1303  CG1 VAL A 165      -3.044  -4.453   3.760  1.00 97.54           C  
ATOM   1304  CG2 VAL A 165      -2.073  -6.603   4.543  1.00 97.54           C  
ATOM   1305  N   ARG A 166       1.347  -5.241   4.640  1.00 96.80           N  
ATOM   1306  CA  ARG A 166       2.301  -5.999   5.448  1.00 96.80           C  
ATOM   1307  C   ARG A 166       1.658  -6.298   6.799  1.00 96.80           C  
ATOM   1308  CB  ARG A 166       3.616  -5.216   5.567  1.00 96.80           C  
ATOM   1309  O   ARG A 166       1.274  -5.374   7.510  1.00 96.80           O  
ATOM   1310  CG  ARG A 166       4.656  -5.994   6.382  1.00 96.80           C  
ATOM   1311  CD  ARG A 166       5.974  -5.223   6.493  1.00 96.80           C  
ATOM   1312  NE  ARG A 166       6.944  -5.988   7.295  1.00 96.80           N  
ATOM   1313  NH1 ARG A 166       6.692  -4.932   9.324  1.00 96.80           N  
ATOM   1314  NH2 ARG A 166       8.027  -6.718   9.142  1.00 96.80           N  
ATOM   1315  CZ  ARG A 166       7.217  -5.869   8.580  1.00 96.80           C  
ATOM   1316  N   GLU A 167       1.537  -7.570   7.137  1.00 96.85           N  
ATOM   1317  CA  GLU A 167       1.144  -8.037   8.462  1.00 96.85           C  
ATOM   1318  C   GLU A 167       2.335  -7.893   9.416  1.00 96.85           C  
ATOM   1319  CB  GLU A 167       0.640  -9.480   8.327  1.00 96.85           C  
ATOM   1320  O   GLU A 167       3.443  -8.351   9.127  1.00 96.85           O  
ATOM   1321  CG  GLU A 167       0.054 -10.062   9.621  1.00 96.85           C  
ATOM   1322  CD  GLU A 167      -0.548 -11.466   9.409  1.00 96.85           C  
ATOM   1323  OE1 GLU A 167      -1.231 -11.953  10.334  1.00 96.85           O  
ATOM   1324  OE2 GLU A 167      -0.341 -12.061   8.318  1.00 96.85           O  
ATOM   1325  N   LYS A 168       2.125  -7.181  10.522  1.00 94.83           N  
ATOM   1326  CA  LYS A 168       3.115  -7.018  11.589  1.00 94.83           C  
ATOM   1327  C   LYS A 168       3.022  -8.180  12.579  1.00 94.83           C  
ATOM   1328  CB  LYS A 168       2.862  -5.686  12.294  1.00 94.83           C  
ATOM   1329  O   LYS A 168       2.055  -8.931  12.590  1.00 94.83           O  
ATOM   1330  CG  LYS A 168       3.071  -4.443  11.408  1.00 94.83           C  
ATOM   1331  CD  LYS A 168       2.912  -3.151  12.224  1.00 94.83           C  
ATOM   1332  CE  LYS A 168       1.498  -3.076  12.799  1.00 94.83           C  
ATOM   1333  NZ  LYS A 168       1.360  -2.050  13.848  1.00 94.83           N  
ATOM   1334  N   GLU A 169       4.013  -8.290  13.459  1.00 92.75           N  
ATOM   1335  CA  GLU A 169       4.073  -9.340  14.489  1.00 92.75           C  
ATOM   1336  C   GLU A 169       2.871  -9.332  15.448  1.00 92.75           C  
ATOM   1337  CB  GLU A 169       5.356  -9.160  15.313  1.00 92.75           C  
ATOM   1338  O   GLU A 169       2.486 -10.379  15.959  1.00 92.75           O  
ATOM   1339  CG  GLU A 169       6.639  -9.325  14.484  1.00 92.75           C  
ATOM   1340  CD  GLU A 169       7.921  -9.118  15.309  1.00 92.75           C  
ATOM   1341  OE1 GLU A 169       9.007  -9.251  14.703  1.00 92.75           O  
ATOM   1342  OE2 GLU A 169       7.820  -8.787  16.512  1.00 92.75           O  
ATOM   1343  N   ASP A 170       2.260  -8.164  15.672  1.00 91.74           N  
ATOM   1344  CA  ASP A 170       1.056  -7.992  16.496  1.00 91.74           C  
ATOM   1345  C   ASP A 170      -0.251  -8.364  15.764  1.00 91.74           C  
ATOM   1346  CB  ASP A 170       1.022  -6.557  17.081  1.00 91.74           C  
ATOM   1347  O   ASP A 170      -1.326  -8.250  16.348  1.00 91.74           O  
ATOM   1348  CG  ASP A 170       0.921  -5.418  16.045  1.00 91.74           C  
ATOM   1349  OD1 ASP A 170       0.838  -5.701  14.831  1.00 91.74           O  
ATOM   1350  OD2 ASP A 170       1.007  -4.221  16.418  1.00 91.74           O  
ATOM   1351  N   GLY A 171      -0.171  -8.798  14.501  1.00 91.53           N  
ATOM   1352  CA  GLY A 171      -1.317  -9.101  13.638  1.00 91.53           C  
ATOM   1353  C   GLY A 171      -1.938  -7.876  12.959  1.00 91.53           C  
ATOM   1354  O   GLY A 171      -2.828  -8.025  12.123  1.00 91.53           O  
ATOM   1355  N   ALA A 172      -1.471  -6.661  13.260  1.00 94.07           N  
ATOM   1356  CA  ALA A 172      -2.006  -5.456  12.643  1.00 94.07           C  
ATOM   1357  C   ALA A 172      -1.456  -5.258  11.220  1.00 94.07           C  
ATOM   1358  CB  ALA A 172      -1.743  -4.257  13.553  1.00 94.07           C  
ATOM   1359  O   ALA A 172      -0.314  -5.605  10.904  1.00 94.07           O  
ATOM   1360  N   PHE A 173      -2.256  -4.627  10.360  1.00 97.00           N  
ATOM   1361  CA  PHE A 173      -1.908  -4.423   8.954  1.00 97.00           C  
ATOM   1362  C   PHE A 173      -1.347  -3.026   8.670  1.00 97.00           C  
ATOM   1363  CB  PHE A 173      -3.127  -4.726   8.072  1.00 97.00           C  
ATOM   1364  O   PHE A 173      -2.010  -2.012   8.889  1.00 97.00           O  
ATOM   1365  CG  PHE A 173      -3.690  -6.132   8.198  1.00 97.00           C  
ATOM   1366  CD1 PHE A 173      -2.833  -7.250   8.266  1.00 97.00           C  
ATOM   1367  CD2 PHE A 173      -5.084  -6.326   8.247  1.00 97.00           C  
ATOM   1368  CE1 PHE A 173      -3.363  -8.543   8.408  1.00 97.00           C  
ATOM   1369  CE2 PHE A 173      -5.614  -7.622   8.374  1.00 97.00           C  
ATOM   1370  CZ  PHE A 173      -4.752  -8.728   8.463  1.00 97.00           C  
ATOM   1371  N   SER A 174      -0.157  -2.985   8.074  1.00 97.09           N  
ATOM   1372  CA  SER A 174       0.425  -1.794   7.452  1.00 97.09           C  
ATOM   1373  C   SER A 174       0.060  -1.765   5.966  1.00 97.09           C  
ATOM   1374  CB  SER A 174       1.945  -1.791   7.631  1.00 97.09           C  
ATOM   1375  O   SER A 174       0.569  -2.554   5.168  1.00 97.09           O  
ATOM   1376  OG  SER A 174       2.292  -1.705   8.995  1.00 97.09           O  
ATOM   1377  N   PHE A 175      -0.839  -0.865   5.567  1.00 96.91           N  
ATOM   1378  CA  PHE A 175      -1.326  -0.784   4.185  1.00 96.91           C  
ATOM   1379  C   PHE A 175      -0.257  -0.246   3.227  1.00 96.91           C  
ATOM   1380  CB  PHE A 175      -2.612   0.052   4.120  1.00 96.91           C  
ATOM   1381  O   PHE A 175       0.205   0.884   3.374  1.00 96.91           O  
ATOM   1382  CG  PHE A 175      -3.849  -0.706   4.565  1.00 96.91           C  
ATOM   1383  CD1 PHE A 175      -4.829  -1.074   3.622  1.00 96.91           C  
ATOM   1384  CD2 PHE A 175      -4.008  -1.089   5.910  1.00 96.91           C  
ATOM   1385  CE1 PHE A 175      -5.954  -1.818   4.019  1.00 96.91           C  
ATOM   1386  CE2 PHE A 175      -5.126  -1.843   6.304  1.00 96.91           C  
ATOM   1387  CZ  PHE A 175      -6.098  -2.209   5.361  1.00 96.91           C  
ATOM   1388  N   VAL A 176       0.112  -1.039   2.220  1.00 94.41           N  
ATOM   1389  CA  VAL A 176       1.134  -0.667   1.230  1.00 94.41           C  
ATOM   1390  C   VAL A 176       0.503   0.107   0.078  1.00 94.41           C  
ATOM   1391  CB  VAL A 176       1.890  -1.908   0.710  1.00 94.41           C  
ATOM   1392  O   VAL A 176       1.024   1.145  -0.324  1.00 94.41           O  
ATOM   1393  CG1 VAL A 176       3.007  -1.530  -0.271  1.00 94.41           C  
ATOM   1394  CG2 VAL A 176       2.528  -2.707   1.853  1.00 94.41           C  
ATOM   1395  N   ARG A 177      -0.606  -0.403  -0.478  1.00 94.71           N  
ATOM   1396  CA  ARG A 177      -1.345   0.216  -1.594  1.00 94.71           C  
ATOM   1397  C   ARG A 177      -2.662  -0.509  -1.876  1.00 94.71           C  
ATOM   1398  CB  ARG A 177      -0.475   0.273  -2.863  1.00 94.71           C  
ATOM   1399  O   ARG A 177      -2.777  -1.708  -1.638  1.00 94.71           O  
ATOM   1400  CG  ARG A 177       0.126  -1.080  -3.250  1.00 94.71           C  
ATOM   1401  CD  ARG A 177       1.213  -0.874  -4.309  1.00 94.71           C  
ATOM   1402  NE  ARG A 177       1.665  -2.159  -4.864  1.00 94.71           N  
ATOM   1403  NH1 ARG A 177      -0.234  -2.523  -6.036  1.00 94.71           N  
ATOM   1404  NH2 ARG A 177       1.439  -3.961  -6.252  1.00 94.71           N  
ATOM   1405  CZ  ARG A 177       0.964  -2.884  -5.708  1.00 94.71           C  
ATOM   1406  N   LYS A 178      -3.623   0.200  -2.471  1.00 95.67           N  
ATOM   1407  CA  LYS A 178      -4.777  -0.411  -3.155  1.00 95.67           C  
ATOM   1408  C   LYS A 178      -4.312  -1.054  -4.466  1.00 95.67           C  
ATOM   1409  CB  LYS A 178      -5.850   0.665  -3.388  1.00 95.67           C  
ATOM   1410  O   LYS A 178      -3.567  -0.405  -5.208  1.00 95.67           O  
ATOM   1411  CG  LYS A 178      -7.206   0.060  -3.787  1.00 95.67           C  
ATOM   1412  CD  LYS A 178      -8.312   1.128  -3.855  1.00 95.67           C  
ATOM   1413  CE  LYS A 178      -8.208   2.059  -5.072  1.00 95.67           C  
ATOM   1414  NZ  LYS A 178      -8.636   1.365  -6.316  1.00 95.67           N  
ATOM   1415  N   LEU A 179      -4.727  -2.289  -4.741  1.00 95.59           N  
ATOM   1416  CA  LEU A 179      -4.448  -2.948  -6.019  1.00 95.59           C  
ATOM   1417  C   LEU A 179      -5.245  -2.265  -7.143  1.00 95.59           C  
ATOM   1418  CB  LEU A 179      -4.739  -4.459  -5.934  1.00 95.59           C  
ATOM   1419  O   LEU A 179      -6.385  -1.833  -6.947  1.00 95.59           O  
ATOM   1420  CG  LEU A 179      -3.887  -5.254  -4.923  1.00 95.59           C  
ATOM   1421  CD1 LEU A 179      -4.274  -6.738  -4.931  1.00 95.59           C  
ATOM   1422  CD2 LEU A 179      -2.387  -5.127  -5.203  1.00 95.59           C  
ATOM   1423  N   GLN A 180      -4.608  -2.089  -8.297  1.00 92.86           N  
ATOM   1424  CA  GLN A 180      -5.177  -1.415  -9.467  1.00 92.86           C  
ATOM   1425  C   GLN A 180      -5.766  -2.435 -10.446  1.00 92.86           C  
ATOM   1426  CB  GLN A 180      -4.097  -0.574 -10.161  1.00 92.86           C  
ATOM   1427  O   GLN A 180      -5.360  -3.593 -10.457  1.00 92.86           O  
ATOM   1428  CG  GLN A 180      -3.365   0.417  -9.241  1.00 92.86           C  
ATOM   1429  CD  GLN A 180      -4.077   1.748  -9.037  1.00 92.86           C  
ATOM   1430  NE2 GLN A 180      -3.376   2.714  -8.486  1.00 92.86           N  
ATOM   1431  OE1 GLN A 180      -5.213   2.001  -9.404  1.00 92.86           O  
ATOM   1432  N   GLU A 181      -6.674  -1.998 -11.319  1.00 91.84           N  
ATOM   1433  CA  GLU A 181      -7.360  -2.865 -12.296  1.00 91.84           C  
ATOM   1434  C   GLU A 181      -6.391  -3.689 -13.165  1.00 91.84           C  
ATOM   1435  CB  GLU A 181      -8.236  -1.993 -13.212  1.00 91.84           C  
ATOM   1436  O   GLU A 181      -6.637  -4.859 -13.420  1.00 91.84           O  
ATOM   1437  CG  GLU A 181      -9.400  -1.304 -12.478  1.00 91.84           C  
ATOM   1438  CD  GLU A 181     -10.163  -0.302 -13.367  1.00 91.84           C  
ATOM   1439  OE1 GLU A 181     -10.798   0.611 -12.790  1.00 91.84           O  
ATOM   1440  OE2 GLU A 181     -10.047  -0.371 -14.615  1.00 91.84           O  
ATOM   1441  N   PHE A 182      -5.255  -3.112 -13.576  1.00 91.92           N  
ATOM   1442  CA  PHE A 182      -4.248  -3.801 -14.395  1.00 91.92           C  
ATOM   1443  C   PHE A 182      -3.286  -4.695 -13.611  1.00 91.92           C  
ATOM   1444  CB  PHE A 182      -3.428  -2.777 -15.182  1.00 91.92           C  
ATOM   1445  O   PHE A 182      -2.333  -5.214 -14.188  1.00 91.92           O  
ATOM   1446  CG  PHE A 182      -2.608  -1.837 -14.319  1.00 91.92           C  
ATOM   1447  CD1 PHE A 182      -3.060  -0.526 -14.132  1.00 91.92           C  
ATOM   1448  CD2 PHE A 182      -1.382  -2.234 -13.743  1.00 91.92           C  
ATOM   1449  CE1 PHE A 182      -2.265   0.389 -13.440  1.00 91.92           C  
ATOM   1450  CE2 PHE A 182      -0.627  -1.334 -12.972  1.00 91.92           C  
ATOM   1451  CZ  PHE A 182      -1.064  -0.007 -12.837  1.00 91.92           C  
ATOM   1452  N   GLU A 183      -3.419  -4.803 -12.298  1.00 95.01           N  
ATOM   1453  CA  GLU A 183      -2.523  -5.654 -11.530  1.00 95.01           C  
ATOM   1454  C   GLU A 183      -3.020  -7.085 -11.478  1.00 95.01           C  
ATOM   1455  CB  GLU A 183      -2.328  -5.110 -10.128  1.00 95.01           C  
ATOM   1456  O   GLU A 183      -4.222  -7.336 -11.487  1.00 95.01           O  
ATOM   1457  CG  GLU A 183      -1.545  -3.805 -10.186  1.00 95.01           C  
ATOM   1458  CD  GLU A 183      -1.223  -3.426  -8.764  1.00 95.01           C  
ATOM   1459  OE1 GLU A 183      -1.770  -2.429  -8.239  1.00 95.01           O  
ATOM   1460  OE2 GLU A 183      -0.451  -4.179  -8.125  1.00 95.01           O  
ATOM   1461  N   LEU A 184      -2.064  -8.006 -11.379  1.00 96.92           N  
ATOM   1462  CA  LEU A 184      -2.293  -9.423 -11.141  1.00 96.92           C  
ATOM   1463  C   LEU A 184      -2.058  -9.702  -9.647  1.00 96.92           C  
ATOM   1464  CB  LEU A 184      -1.342 -10.221 -12.049  1.00 96.92           C  
ATOM   1465  O   LEU A 184      -0.895  -9.765  -9.230  1.00 96.92           O  
ATOM   1466  CG  LEU A 184      -1.411  -9.869 -13.545  1.00 96.92           C  
ATOM   1467  CD1 LEU A 184      -0.426 -10.750 -14.310  1.00 96.92           C  
ATOM   1468  CD2 LEU A 184      -2.810 -10.044 -14.123  1.00 96.92           C  
ATOM   1469  N   PRO A 185      -3.101  -9.836  -8.802  1.00 97.31           N  
ATOM   1470  CA  PRO A 185      -2.939  -9.857  -7.346  1.00 97.31           C  
ATOM   1471  C   PRO A 185      -1.988 -10.954  -6.854  1.00 97.31           C  
ATOM   1472  CB  PRO A 185      -4.356 -10.008  -6.783  1.00 97.31           C  
ATOM   1473  O   PRO A 185      -1.126 -10.682  -6.015  1.00 97.31           O  
ATOM   1474  CG  PRO A 185      -5.216  -9.353  -7.854  1.00 97.31           C  
ATOM   1475  CD  PRO A 185      -4.519  -9.780  -9.136  1.00 97.31           C  
ATOM   1476  N   TYR A 186      -2.069 -12.155  -7.442  1.00 97.20           N  
ATOM   1477  CA  TYR A 186      -1.153 -13.262  -7.148  1.00 97.20           C  
ATOM   1478  C   TYR A 186       0.312 -12.879  -7.398  1.00 97.20           C  
ATOM   1479  CB  TYR A 186      -1.530 -14.484  -7.997  1.00 97.20           C  
ATOM   1480  O   TYR A 186       1.172 -13.075  -6.539  1.00 97.20           O  
ATOM   1481  CG  TYR A 186      -0.617 -15.670  -7.750  1.00 97.20           C  
ATOM   1482  CD1 TYR A 186       0.481 -15.918  -8.599  1.00 97.20           C  
ATOM   1483  CD2 TYR A 186      -0.854 -16.514  -6.648  1.00 97.20           C  
ATOM   1484  CE1 TYR A 186       1.313 -17.032  -8.369  1.00 97.20           C  
ATOM   1485  CE2 TYR A 186      -0.018 -17.619  -6.408  1.00 97.20           C  
ATOM   1486  OH  TYR A 186       1.824 -18.992  -7.068  1.00 97.20           O  
ATOM   1487  CZ  TYR A 186       1.054 -17.893  -7.280  1.00 97.20           C  
ATOM   1488  N   VAL A 187       0.610 -12.275  -8.550  1.00 95.64           N  
ATOM   1489  CA  VAL A 187       1.967 -11.838  -8.909  1.00 95.64           C  
ATOM   1490  C   VAL A 187       2.427 -10.685  -8.012  1.00 95.64           C  
ATOM   1491  CB  VAL A 187       2.016 -11.432 -10.393  1.00 95.64           C  
ATOM   1492  O   VAL A 187       3.569 -10.672  -7.545  1.00 95.64           O  
ATOM   1493  CG1 VAL A 187       3.424 -11.022 -10.809  1.00 95.64           C  
ATOM   1494  CG2 VAL A 187       1.577 -12.576 -11.317  1.00 95.64           C  
ATOM   1495  N   SER A 188       1.539  -9.732  -7.718  1.00 95.31           N  
ATOM   1496  CA  SER A 188       1.837  -8.570  -6.875  1.00 95.31           C  
ATOM   1497  C   SER A 188       2.264  -8.968  -5.459  1.00 95.31           C  
ATOM   1498  CB  SER A 188       0.636  -7.613  -6.825  1.00 95.31           C  
ATOM   1499  O   SER A 188       3.199  -8.369  -4.930  1.00 95.31           O  
ATOM   1500  OG  SER A 188       0.514  -6.933  -8.065  1.00 95.31           O  
ATOM   1501  N   VAL A 189       1.640  -9.985  -4.853  1.00 95.65           N  
ATOM   1502  CA  VAL A 189       2.034 -10.464  -3.516  1.00 95.65           C  
ATOM   1503  C   VAL A 189       3.231 -11.424  -3.559  1.00 95.65           C  
ATOM   1504  CB  VAL A 189       0.818 -11.028  -2.751  1.00 95.65           C  
ATOM   1505  O   VAL A 189       4.168 -11.274  -2.775  1.00 95.65           O  
ATOM   1506  CG1 VAL A 189       0.282 -12.352  -3.304  1.00 95.65           C  
ATOM   1507  CG2 VAL A 189       1.133 -11.212  -1.264  1.00 95.65           C  
ATOM   1508  N   THR A 190       3.272 -12.373  -4.501  1.00 94.25           N  
ATOM   1509  CA  THR A 190       4.332 -13.402  -4.541  1.00 94.25           C  
ATOM   1510  C   THR A 190       5.693 -12.852  -4.973  1.00 94.25           C  
ATOM   1511  CB  THR A 190       3.958 -14.581  -5.449  1.00 94.25           C  
ATOM   1512  O   THR A 190       6.729 -13.298  -4.469  1.00 94.25           O  
ATOM   1513  CG2 THR A 190       2.781 -15.392  -4.912  1.00 94.25           C  
ATOM   1514  OG1 THR A 190       3.637 -14.124  -6.738  1.00 94.25           O  
ATOM   1515  N   SER A 191       5.722 -11.828  -5.833  1.00 92.02           N  
ATOM   1516  CA  SER A 191       6.965 -11.178  -6.283  1.00 92.02           C  
ATOM   1517  C   SER A 191       7.757 -10.508  -5.151  1.00 92.02           C  
ATOM   1518  CB  SER A 191       6.679 -10.163  -7.393  1.00 92.02           C  
ATOM   1519  O   SER A 191       8.975 -10.352  -5.264  1.00 92.02           O  
ATOM   1520  OG  SER A 191       5.815  -9.145  -6.935  1.00 92.02           O  
ATOM   1521  N   LEU A 192       7.113 -10.188  -4.021  1.00 91.82           N  
ATOM   1522  CA  LEU A 192       7.768  -9.628  -2.830  1.00 91.82           C  
ATOM   1523  C   LEU A 192       8.572 -10.664  -2.035  1.00 91.82           C  
ATOM   1524  CB  LEU A 192       6.712  -8.961  -1.935  1.00 91.82           C  
ATOM   1525  O   LEU A 192       9.391 -10.275  -1.194  1.00 91.82           O  
ATOM   1526  CG  LEU A 192       6.016  -7.774  -2.619  1.00 91.82           C  
ATOM   1527  CD1 LEU A 192       4.833  -7.316  -1.786  1.00 91.82           C  
ATOM   1528  CD2 LEU A 192       6.959  -6.579  -2.798  1.00 91.82           C  
ATOM   1529  N   ARG A 193       8.365 -11.962  -2.315  1.00 91.35           N  
ATOM   1530  CA  ARG A 193       9.097 -13.104  -1.739  1.00 91.35           C  
ATOM   1531  C   ARG A 193       9.167 -13.072  -0.207  1.00 91.35           C  
ATOM   1532  CB  ARG A 193      10.484 -13.234  -2.393  1.00 91.35           C  
ATOM   1533  O   ARG A 193      10.193 -13.413   0.377  1.00 91.35           O  
ATOM   1534  CG  ARG A 193      10.422 -13.427  -3.913  1.00 91.35           C  
ATOM   1535  CD  ARG A 193      11.842 -13.537  -4.472  1.00 91.35           C  
ATOM   1536  NE  ARG A 193      11.827 -13.732  -5.931  1.00 91.35           N  
ATOM   1537  NH1 ARG A 193      14.086 -13.978  -6.243  1.00 91.35           N  
ATOM   1538  NH2 ARG A 193      12.705 -14.138  -7.991  1.00 91.35           N  
ATOM   1539  CZ  ARG A 193      12.868 -13.948  -6.713  1.00 91.35           C  
ATOM   1540  N   SER A 194       8.088 -12.638   0.437  1.00 93.45           N  
ATOM   1541  CA  SER A 194       7.953 -12.604   1.894  1.00 93.45           C  
ATOM   1542  C   SER A 194       6.526 -12.968   2.292  1.00 93.45           C  
ATOM   1543  CB  SER A 194       8.355 -11.231   2.444  1.00 93.45           C  
ATOM   1544  O   SER A 194       5.570 -12.489   1.687  1.00 93.45           O  
ATOM   1545  OG  SER A 194       7.927 -11.118   3.789  1.00 93.45           O  
ATOM   1546  N   GLN A 195       6.403 -13.807   3.322  1.00 93.84           N  
ATOM   1547  CA  GLN A 195       5.121 -14.261   3.867  1.00 93.84           C  
ATOM   1548  C   GLN A 195       4.395 -13.182   4.679  1.00 93.84           C  
ATOM   1549  CB  GLN A 195       5.356 -15.512   4.735  1.00 93.84           C  
ATOM   1550  O   GLN A 195       3.211 -13.344   4.959  1.00 93.84           O  
ATOM   1551  CG  GLN A 195       5.807 -16.733   3.916  1.00 93.84           C  
ATOM   1552  CD  GLN A 195       4.760 -17.185   2.901  1.00 93.84           C  
ATOM   1553  NE2 GLN A 195       5.163 -17.771   1.795  1.00 93.84           N  
ATOM   1554  OE1 GLN A 195       3.566 -17.020   3.076  1.00 93.84           O  
ATOM   1555  N   GLU A 196       5.083 -12.093   5.037  1.00 96.34           N  
ATOM   1556  CA  GLU A 196       4.495 -10.953   5.752  1.00 96.34           C  
ATOM   1557  C   GLU A 196       3.523 -10.155   4.874  1.00 96.34           C  
ATOM   1558  CB  GLU A 196       5.599  -9.981   6.186  1.00 96.34           C  
ATOM   1559  O   GLU A 196       2.681  -9.427   5.389  1.00 96.34           O  
ATOM   1560  CG  GLU A 196       6.696 -10.560   7.092  1.00 96.34           C  
ATOM   1561  CD  GLU A 196       7.725  -9.472   7.446  1.00 96.34           C  
ATOM   1562  OE1 GLU A 196       8.352  -9.527   8.520  1.00 96.34           O  
ATOM   1563  OE2 GLU A 196       7.907  -8.515   6.651  1.00 96.34           O  
ATOM   1564  N   TYR A 197       3.644 -10.242   3.546  1.00 97.14           N  
ATOM   1565  CA  TYR A 197       2.775  -9.496   2.641  1.00 97.14           C  
ATOM   1566  C   TYR A 197       1.513 -10.293   2.338  1.00 97.14           C  
ATOM   1567  CB  TYR A 197       3.509  -9.064   1.374  1.00 97.14           C  
ATOM   1568  O   TYR A 197       1.583 -11.457   1.941  1.00 97.14           O  
ATOM   1569  CG  TYR A 197       4.599  -8.049   1.645  1.00 97.14           C  
ATOM   1570  CD1 TYR A 197       4.327  -6.668   1.606  1.00 97.14           C  
ATOM   1571  CD2 TYR A 197       5.882  -8.504   1.989  1.00 97.14           C  
ATOM   1572  CE1 TYR A 197       5.359  -5.742   1.861  1.00 97.14           C  
ATOM   1573  CE2 TYR A 197       6.905  -7.588   2.291  1.00 97.14           C  
ATOM   1574  OH  TYR A 197       7.627  -5.321   2.534  1.00 97.14           O  
ATOM   1575  CZ  TYR A 197       6.645  -6.204   2.215  1.00 97.14           C  
ATOM   1576  N   LYS A 198       0.362  -9.645   2.509  1.00 98.00           N  
ATOM   1577  CA  LYS A 198      -0.970 -10.242   2.369  1.00 98.00           C  
ATOM   1578  C   LYS A 198      -1.847  -9.384   1.467  1.00 98.00           C  
ATOM   1579  CB  LYS A 198      -1.626 -10.406   3.755  1.00 98.00           C  
ATOM   1580  O   LYS A 198      -1.596  -8.190   1.292  1.00 98.00           O  
ATOM   1581  CG  LYS A 198      -0.797 -11.171   4.797  1.00 98.00           C  
ATOM   1582  CD  LYS A 198      -0.548 -12.630   4.408  1.00 98.00           C  
ATOM   1583  CE  LYS A 198       0.181 -13.313   5.561  1.00 98.00           C  
ATOM   1584  NZ  LYS A 198       0.659 -14.652   5.162  1.00 98.00           N  
ATOM   1585  N   ILE A 199      -2.900  -9.991   0.930  1.00 98.57           N  
ATOM   1586  CA  ILE A 199      -3.988  -9.270   0.268  1.00 98.57           C  
ATOM   1587  C   ILE A 199      -5.148  -9.165   1.253  1.00 98.57           C  
ATOM   1588  CB  ILE A 199      -4.393  -9.948  -1.053  1.00 98.57           C  
ATOM   1589  O   ILE A 199      -5.556 -10.173   1.822  1.00 98.57           O  
ATOM   1590  CG1 ILE A 199      -3.185  -9.951  -2.018  1.00 98.57           C  
ATOM   1591  CG2 ILE A 199      -5.591  -9.208  -1.682  1.00 98.57           C  
ATOM   1592  CD1 ILE A 199      -3.457 -10.749  -3.288  1.00 98.57           C  
ATOM   1593  N   VAL A 200      -5.677  -7.959   1.446  1.00 98.65           N  
ATOM   1594  CA  VAL A 200      -6.806  -7.683   2.340  1.00 98.65           C  
ATOM   1595  C   VAL A 200      -7.990  -7.133   1.553  1.00 98.65           C  
ATOM   1596  CB  VAL A 200      -6.402  -6.732   3.485  1.00 98.65           C  
ATOM   1597  O   VAL A 200      -7.828  -6.200   0.767  1.00 98.65           O  
ATOM   1598  CG1 VAL A 200      -7.591  -6.249   4.328  1.00 98.65           C  
ATOM   1599  CG2 VAL A 200      -5.443  -7.423   4.456  1.00 98.65           C  
ATOM   1600  N   LEU A 201      -9.184  -7.665   1.812  1.00 98.72           N  
ATOM   1601  CA  LEU A 201     -10.457  -7.069   1.413  1.00 98.72           C  
ATOM   1602  C   LEU A 201     -10.882  -6.022   2.454  1.00 98.72           C  
ATOM   1603  CB  LEU A 201     -11.510  -8.182   1.268  1.00 98.72           C  
ATOM   1604  O   LEU A 201     -10.980  -6.316   3.652  1.00 98.72           O  
ATOM   1605  CG  LEU A 201     -12.873  -7.685   0.745  1.00 98.72           C  
ATOM   1606  CD1 LEU A 201     -12.811  -7.364  -0.747  1.00 98.72           C  
ATOM   1607  CD2 LEU A 201     -13.944  -8.749   0.976  1.00 98.72           C  
ATOM   1608  N   ARG A 202     -11.164  -4.797   2.005  1.00 98.52           N  
ATOM   1609  CA  ARG A 202     -11.648  -3.701   2.863  1.00 98.52           C  
ATOM   1610  C   ARG A 202     -12.639  -2.819   2.104  1.00 98.52           C  
ATOM   1611  CB  ARG A 202     -10.434  -2.903   3.382  1.00 98.52           C  
ATOM   1612  O   ARG A 202     -12.549  -2.728   0.878  1.00 98.52           O  
ATOM   1613  CG  ARG A 202     -10.798  -1.924   4.504  1.00 98.52           C  
ATOM   1614  CD  ARG A 202      -9.601  -1.116   5.007  1.00 98.52           C  
ATOM   1615  NE  ARG A 202     -10.026  -0.048   5.936  1.00 98.52           N  
ATOM   1616  NH1 ARG A 202     -10.144  -1.269   7.894  1.00 98.52           N  
ATOM   1617  NH2 ARG A 202     -10.631   0.876   7.935  1.00 98.52           N  
ATOM   1618  CZ  ARG A 202     -10.261  -0.155   7.236  1.00 98.52           C  
ATOM   1619  N   LYS A 203     -13.557  -2.153   2.821  1.00 97.87           N  
ATOM   1620  CA  LYS A 203     -14.406  -1.106   2.229  1.00 97.87           C  
ATOM   1621  C   LYS A 203     -13.536  -0.004   1.608  1.00 97.87           C  
ATOM   1622  CB  LYS A 203     -15.442  -0.580   3.243  1.00 97.87           C  
ATOM   1623  O   LYS A 203     -12.498   0.345   2.175  1.00 97.87           O  
ATOM   1624  CG  LYS A 203     -15.012   0.634   4.092  1.00 97.87           C  
ATOM   1625  CD  LYS A 203     -16.097   0.967   5.131  1.00 97.87           C  
ATOM   1626  CE  LYS A 203     -15.967   2.361   5.762  1.00 97.87           C  
ATOM   1627  NZ  LYS A 203     -17.196   2.729   6.531  1.00 97.87           N  
ATOM   1628  N   SER A 204     -13.935   0.513   0.451  1.00 97.05           N  
ATOM   1629  CA  SER A 204     -13.096   1.374  -0.402  1.00 97.05           C  
ATOM   1630  C   SER A 204     -13.663   2.777  -0.656  1.00 97.05           C  
ATOM   1631  CB  SER A 204     -12.804   0.646  -1.716  1.00 97.05           C  
ATOM   1632  O   SER A 204     -13.141   3.497  -1.506  1.00 97.05           O  
ATOM   1633  OG  SER A 204     -14.025   0.355  -2.360  1.00 97.05           O  
ATOM   1634  N   TYR A 205     -14.682   3.175   0.105  1.00 96.69           N  
ATOM   1635  CA  TYR A 205     -15.306   4.501   0.095  1.00 96.69           C  
ATOM   1636  C   TYR A 205     -15.071   5.242   1.422  1.00 96.69           C  
ATOM   1637  CB  TYR A 205     -16.800   4.337  -0.207  1.00 96.69           C  
ATOM   1638  O   TYR A 205     -14.757   4.624   2.445  1.00 96.69           O  
ATOM   1639  CG  TYR A 205     -17.530   3.472   0.806  1.00 96.69           C  
ATOM   1640  CD1 TYR A 205     -17.670   2.089   0.584  1.00 96.69           C  
ATOM   1641  CD2 TYR A 205     -18.028   4.044   1.991  1.00 96.69           C  
ATOM   1642  CE1 TYR A 205     -18.332   1.291   1.536  1.00 96.69           C  
ATOM   1643  CE2 TYR A 205     -18.720   3.253   2.925  1.00 96.69           C  
ATOM   1644  OH  TYR A 205     -19.523   1.088   3.590  1.00 96.69           O  
ATOM   1645  CZ  TYR A 205     -18.887   1.874   2.689  1.00 96.69           C  
ATOM   1646  N   TRP A 206     -15.231   6.566   1.409  1.00 96.86           N  
ATOM   1647  CA  TRP A 206     -14.882   7.450   2.525  1.00 96.86           C  
ATOM   1648  C   TRP A 206     -16.087   7.947   3.316  1.00 96.86           C  
ATOM   1649  CB  TRP A 206     -14.077   8.633   1.983  1.00 96.86           C  
ATOM   1650  O   TRP A 206     -16.006   8.045   4.540  1.00 96.86           O  
ATOM   1651  CG  TRP A 206     -12.839   8.221   1.260  1.00 96.86           C  
ATOM   1652  CD1 TRP A 206     -12.702   8.138  -0.080  1.00 96.86           C  
ATOM   1653  CD2 TRP A 206     -11.591   7.733   1.827  1.00 96.86           C  
ATOM   1654  CE2 TRP A 206     -10.719   7.381   0.755  1.00 96.86           C  
ATOM   1655  CE3 TRP A 206     -11.131   7.511   3.141  1.00 96.86           C  
ATOM   1656  NE1 TRP A 206     -11.451   7.650  -0.383  1.00 96.86           N  
ATOM   1657  CH2 TRP A 206      -9.007   6.657   2.305  1.00 96.86           C  
ATOM   1658  CZ2 TRP A 206      -9.442   6.848   0.982  1.00 96.86           C  
ATOM   1659  CZ3 TRP A 206      -9.849   6.987   3.379  1.00 96.86           C  
ATOM   1660  N   ASP A 207     -17.194   8.264   2.649  1.00 95.33           N  
ATOM   1661  CA  ASP A 207     -18.404   8.736   3.323  1.00 95.33           C  
ATOM   1662  C   ASP A 207     -19.233   7.590   3.902  1.00 95.33           C  
ATOM   1663  CB  ASP A 207     -19.194   9.605   2.362  1.00 95.33           C  
ATOM   1664  O   ASP A 207     -19.608   6.644   3.208  1.00 95.33           O  
ATOM   1665  CG  ASP A 207     -20.428  10.303   2.945  1.00 95.33           C  
ATOM   1666  OD1 ASP A 207     -20.811  10.020   4.093  1.00 95.33           O  
ATOM   1667  OD2 ASP A 207     -20.964  11.162   2.210  1.00 95.33           O  
ATOM   1668  N   SER A 208     -19.544   7.699   5.190  1.00 96.13           N  
ATOM   1669  CA  SER A 208     -20.347   6.729   5.927  1.00 96.13           C  
ATOM   1670  C   SER A 208     -21.807   6.672   5.478  1.00 96.13           C  
ATOM   1671  CB  SER A 208     -20.273   7.028   7.423  1.00 96.13           C  
ATOM   1672  O   SER A 208     -22.472   5.683   5.775  1.00 96.13           O  
ATOM   1673  OG  SER A 208     -20.649   8.367   7.689  1.00 96.13           O  
ATOM   1674  N   ALA A 209     -22.308   7.650   4.716  1.00 94.56           N  
ATOM   1675  CA  ALA A 209     -23.629   7.564   4.089  1.00 94.56           C  
ATOM   1676  C   ALA A 209     -23.772   6.305   3.211  1.00 94.56           C  
ATOM   1677  CB  ALA A 209     -23.860   8.838   3.269  1.00 94.56           C  
ATOM   1678  O   ALA A 209     -24.842   5.708   3.146  1.00 94.56           O  
ATOM   1679  N   TYR A 210     -22.681   5.847   2.593  1.00 95.26           N  
ATOM   1680  CA  TYR A 210     -22.661   4.625   1.787  1.00 95.26           C  
ATOM   1681  C   TYR A 210     -22.712   3.335   2.608  1.00 95.26           C  
ATOM   1682  CB  TYR A 210     -21.389   4.639   0.948  1.00 95.26           C  
ATOM   1683  O   TYR A 210     -22.983   2.271   2.053  1.00 95.26           O  
ATOM   1684  CG  TYR A 210     -21.272   5.793  -0.021  1.00 95.26           C  
ATOM   1685  CD1 TYR A 210     -22.349   6.157  -0.855  1.00 95.26           C  
ATOM   1686  CD2 TYR A 210     -20.069   6.516  -0.073  1.00 95.26           C  
ATOM   1687  CE1 TYR A 210     -22.215   7.248  -1.736  1.00 95.26           C  
ATOM   1688  CE2 TYR A 210     -19.917   7.567  -0.989  1.00 95.26           C  
ATOM   1689  OH  TYR A 210     -20.800   8.898  -2.761  1.00 95.26           O  
ATOM   1690  CZ  TYR A 210     -20.986   7.929  -1.828  1.00 95.26           C  
ATOM   1691  N   ASP A 211     -22.484   3.398   3.923  1.00 97.48           N  
ATOM   1692  CA  ASP A 211     -22.693   2.231   4.775  1.00 97.48           C  
ATOM   1693  C   ASP A 211     -24.170   1.802   4.757  1.00 97.48           C  
ATOM   1694  CB  ASP A 211     -22.276   2.509   6.223  1.00 97.48           C  
ATOM   1695  O   ASP A 211     -24.441   0.621   4.945  1.00 97.48           O  
ATOM   1696  CG  ASP A 211     -20.810   2.898   6.464  1.00 97.48           C  
ATOM   1697  OD1 ASP A 211     -19.883   2.400   5.778  1.00 97.48           O  
ATOM   1698  OD2 ASP A 211     -20.566   3.654   7.429  1.00 97.48           O  
ATOM   1699  N   ASP A 212     -25.116   2.717   4.499  1.00 96.45           N  
ATOM   1700  CA  ASP A 212     -26.543   2.390   4.419  1.00 96.45           C  
ATOM   1701  C   ASP A 212     -26.828   1.365   3.316  1.00 96.45           C  
ATOM   1702  CB  ASP A 212     -27.393   3.664   4.235  1.00 96.45           C  
ATOM   1703  O   ASP A 212     -27.427   0.333   3.614  1.00 96.45           O  
ATOM   1704  CG  ASP A 212     -27.482   4.524   5.500  1.00 96.45           C  
ATOM   1705  OD1 ASP A 212     -27.216   3.987   6.603  1.00 96.45           O  
ATOM   1706  OD2 ASP A 212     -27.932   5.684   5.436  1.00 96.45           O  
ATOM   1707  N   ASP A 213     -26.316   1.586   2.096  1.00 95.36           N  
ATOM   1708  CA  ASP A 213     -26.430   0.633   0.980  1.00 95.36           C  
ATOM   1709  C   ASP A 213     -25.840  -0.739   1.357  1.00 95.36           C  
ATOM   1710  CB  ASP A 213     -25.632   1.130  -0.242  1.00 95.36           C  
ATOM   1711  O   ASP A 213     -26.422  -1.793   1.107  1.00 95.36           O  
ATOM   1712  CG  ASP A 213     -26.129   2.385  -0.967  1.00 95.36           C  
ATOM   1713  OD1 ASP A 213     -27.129   2.292  -1.721  1.00 95.36           O  
ATOM   1714  OD2 ASP A 213     -25.331   3.351  -1.018  1.00 95.36           O  
ATOM   1715  N   VAL A 214     -24.657  -0.739   1.978  1.00 97.20           N  
ATOM   1716  CA  VAL A 214     -23.913  -1.970   2.287  1.00 97.20           C  
ATOM   1717  C   VAL A 214     -24.564  -2.746   3.439  1.00 97.20           C  
ATOM   1718  CB  VAL A 214     -22.445  -1.622   2.593  1.00 97.20           C  
ATOM   1719  O   VAL A 214     -24.555  -3.979   3.448  1.00 97.20           O  
ATOM   1720  CG1 VAL A 214     -21.608  -2.866   2.920  1.00 97.20           C  
ATOM   1721  CG2 VAL A 214     -21.760  -0.933   1.407  1.00 97.20           C  
ATOM   1722  N   MET A 215     -25.146  -2.042   4.413  1.00 97.27           N  
ATOM   1723  CA  MET A 215     -25.805  -2.621   5.586  1.00 97.27           C  
ATOM   1724  C   MET A 215     -27.195  -3.201   5.286  1.00 97.27           C  
ATOM   1725  CB  MET A 215     -25.902  -1.575   6.710  1.00 97.27           C  
ATOM   1726  O   MET A 215     -27.731  -3.920   6.135  1.00 97.27           O  
ATOM   1727  CG  MET A 215     -24.546  -1.280   7.363  1.00 97.27           C  
ATOM   1728  SD  MET A 215     -24.506   0.144   8.496  1.00 97.27           S  
ATOM   1729  CE  MET A 215     -25.734  -0.335   9.724  1.00 97.27           C  
ATOM   1730  N   GLU A 216     -27.788  -2.916   4.121  1.00 96.37           N  
ATOM   1731  CA  GLU A 216     -29.031  -3.563   3.667  1.00 96.37           C  
ATOM   1732  C   GLU A 216     -28.839  -5.064   3.419  1.00 96.37           C  
ATOM   1733  CB  GLU A 216     -29.555  -2.893   2.387  1.00 96.37           C  
ATOM   1734  O   GLU A 216     -29.749  -5.863   3.657  1.00 96.37           O  
ATOM   1735  CG  GLU A 216     -30.217  -1.541   2.685  1.00 96.37           C  
ATOM   1736  CD  GLU A 216     -30.767  -0.826   1.439  1.00 96.37           C  
ATOM   1737  OE1 GLU A 216     -31.341   0.270   1.636  1.00 96.37           O  
ATOM   1738  OE2 GLU A 216     -30.705  -1.402   0.329  1.00 96.37           O  
ATOM   1739  N   ASN A 217     -27.636  -5.472   3.012  1.00 97.28           N  
ATOM   1740  CA  ASN A 217     -27.288  -6.871   2.819  1.00 97.28           C  
ATOM   1741  C   ASN A 217     -26.602  -7.467   4.060  1.00 97.28           C  
ATOM   1742  CB  ASN A 217     -26.429  -6.989   1.561  1.00 97.28           C  
ATOM   1743  O   ASN A 217     -25.725  -6.863   4.676  1.00 97.28           O  
ATOM   1744  CG  ASN A 217     -26.044  -8.424   1.306  1.00 97.28           C  
ATOM   1745  ND2 ASN A 217     -26.875  -9.196   0.649  1.00 97.28           N  
ATOM   1746  OD1 ASN A 217     -25.044  -8.899   1.809  1.00 97.28           O  
ATOM   1747  N   ARG A 218     -26.944  -8.716   4.403  1.00 97.46           N  
ATOM   1748  CA  ARG A 218     -26.379  -9.415   5.571  1.00 97.46           C  
ATOM   1749  C   ARG A 218     -24.860  -9.610   5.481  1.00 97.46           C  
ATOM   1750  CB  ARG A 218     -27.109 -10.757   5.749  1.00 97.46           C  
ATOM   1751  O   ARG A 218     -24.183  -9.485   6.501  1.00 97.46           O  
ATOM   1752  CG  ARG A 218     -26.639 -11.519   6.998  1.00 97.46           C  
ATOM   1753  CD  ARG A 218     -27.386 -12.849   7.126  1.00 97.46           C  
ATOM   1754  NE  ARG A 218     -26.904 -13.633   8.281  1.00 97.46           N  
ATOM   1755  NH1 ARG A 218     -28.075 -15.553   7.819  1.00 97.46           N  
ATOM   1756  NH2 ARG A 218     -26.716 -15.496   9.585  1.00 97.46           N  
ATOM   1757  CZ  ARG A 218     -27.232 -14.884   8.555  1.00 97.46           C  
ATOM   1758  N   VAL A 219     -24.328  -9.950   4.307  1.00 97.78           N  
ATOM   1759  CA  VAL A 219     -22.886 -10.149   4.086  1.00 97.78           C  
ATOM   1760  C   VAL A 219     -22.164  -8.807   4.130  1.00 97.78           C  
ATOM   1761  CB  VAL A 219     -22.603 -10.900   2.768  1.00 97.78           C  
ATOM   1762  O   VAL A 219     -21.203  -8.679   4.888  1.00 97.78           O  
ATOM   1763  CG1 VAL A 219     -21.099 -11.097   2.550  1.00 97.78           C  
ATOM   1764  CG2 VAL A 219     -23.282 -12.275   2.802  1.00 97.78           C  
ATOM   1765  N   GLY A 220     -22.678  -7.787   3.435  1.00 98.06           N  
ATOM   1766  CA  GLY A 220     -22.148  -6.419   3.500  1.00 98.06           C  
ATOM   1767  C   GLY A 220     -22.075  -5.887   4.938  1.00 98.06           C  
ATOM   1768  O   GLY A 220     -21.013  -5.461   5.398  1.00 98.06           O  
ATOM   1769  N   LEU A 221     -23.160  -6.039   5.703  1.00 98.10           N  
ATOM   1770  CA  LEU A 221     -23.217  -5.698   7.126  1.00 98.10           C  
ATOM   1771  C   LEU A 221     -22.167  -6.456   7.955  1.00 98.10           C  
ATOM   1772  CB  LEU A 221     -24.653  -5.967   7.609  1.00 98.10           C  
ATOM   1773  O   LEU A 221     -21.521  -5.868   8.824  1.00 98.10           O  
ATOM   1774  CG  LEU A 221     -24.925  -5.528   9.056  1.00 98.10           C  
ATOM   1775  CD1 LEU A 221     -26.402  -5.176   9.237  1.00 98.10           C  
ATOM   1776  CD2 LEU A 221     -24.620  -6.629  10.071  1.00 98.10           C  
ATOM   1777  N   ASN A 222     -21.971  -7.753   7.701  1.00 97.52           N  
ATOM   1778  CA  ASN A 222     -20.960  -8.551   8.397  1.00 97.52           C  
ATOM   1779  C   ASN A 222     -19.532  -8.083   8.089  1.00 97.52           C  
ATOM   1780  CB  ASN A 222     -21.109 -10.034   8.026  1.00 97.52           C  
ATOM   1781  O   ASN A 222     -18.709  -8.060   9.005  1.00 97.52           O  
ATOM   1782  CG  ASN A 222     -22.324 -10.712   8.617  1.00 97.52           C  
ATOM   1783  ND2 ASN A 222     -22.759 -11.789   8.011  1.00 97.52           N  
ATOM   1784  OD1 ASN A 222     -22.827 -10.383   9.685  1.00 97.52           O  
ATOM   1785  N   LEU A 223     -19.245  -7.711   6.838  1.00 98.34           N  
ATOM   1786  CA  LEU A 223     -17.933  -7.212   6.420  1.00 98.34           C  
ATOM   1787  C   LEU A 223     -17.610  -5.875   7.089  1.00 98.34           C  
ATOM   1788  CB  LEU A 223     -17.884  -7.088   4.885  1.00 98.34           C  
ATOM   1789  O   LEU A 223     -16.539  -5.733   7.681  1.00 98.34           O  
ATOM   1790  CG  LEU A 223     -17.893  -8.425   4.123  1.00 98.34           C  
ATOM   1791  CD1 LEU A 223     -17.989  -8.166   2.620  1.00 98.34           C  
ATOM   1792  CD2 LEU A 223     -16.626  -9.238   4.396  1.00 98.34           C  
ATOM   1793  N   LEU A 224     -18.557  -4.930   7.084  1.00 98.42           N  
ATOM   1794  CA  LEU A 224     -18.394  -3.656   7.790  1.00 98.42           C  
ATOM   1795  C   LEU A 224     -18.224  -3.856   9.294  1.00 98.42           C  
ATOM   1796  CB  LEU A 224     -19.597  -2.738   7.525  1.00 98.42           C  
ATOM   1797  O   LEU A 224     -17.373  -3.212   9.908  1.00 98.42           O  
ATOM   1798  CG  LEU A 224     -19.728  -2.236   6.080  1.00 98.42           C  
ATOM   1799  CD1 LEU A 224     -20.873  -1.230   6.034  1.00 98.42           C  
ATOM   1800  CD2 LEU A 224     -18.462  -1.551   5.574  1.00 98.42           C  
ATOM   1801  N   TYR A 225     -19.001  -4.761   9.890  1.00 97.87           N  
ATOM   1802  CA  TYR A 225     -18.894  -5.086  11.309  1.00 97.87           C  
ATOM   1803  C   TYR A 225     -17.511  -5.650  11.660  1.00 97.87           C  
ATOM   1804  CB  TYR A 225     -20.021  -6.052  11.689  1.00 97.87           C  
ATOM   1805  O   TYR A 225     -16.856  -5.131  12.561  1.00 97.87           O  
ATOM   1806  CG  TYR A 225     -19.937  -6.516  13.124  1.00 97.87           C  
ATOM   1807  CD1 TYR A 225     -19.321  -7.745  13.432  1.00 97.87           C  
ATOM   1808  CD2 TYR A 225     -20.414  -5.681  14.152  1.00 97.87           C  
ATOM   1809  CE1 TYR A 225     -19.188  -8.145  14.774  1.00 97.87           C  
ATOM   1810  CE2 TYR A 225     -20.268  -6.072  15.494  1.00 97.87           C  
ATOM   1811  OH  TYR A 225     -19.493  -7.666  17.095  1.00 97.87           O  
ATOM   1812  CZ  TYR A 225     -19.651  -7.300  15.803  1.00 97.87           C  
ATOM   1813  N   ALA A 226     -17.038  -6.663  10.925  1.00 97.18           N  
ATOM   1814  CA  ALA A 226     -15.731  -7.283  11.149  1.00 97.18           C  
ATOM   1815  C   ALA A 226     -14.583  -6.271  11.017  1.00 97.18           C  
ATOM   1816  CB  ALA A 226     -15.571  -8.430  10.144  1.00 97.18           C  
ATOM   1817  O   ALA A 226     -13.677  -6.245  11.850  1.00 97.18           O  
ATOM   1818  N   GLN A 227     -14.653  -5.404  10.005  1.00 98.17           N  
ATOM   1819  CA  GLN A 227     -13.701  -4.315   9.822  1.00 98.17           C  
ATOM   1820  C   GLN A 227     -13.728  -3.330  10.995  1.00 98.17           C  
ATOM   1821  CB  GLN A 227     -14.023  -3.613   8.496  1.00 98.17           C  
ATOM   1822  O   GLN A 227     -12.682  -2.998  11.537  1.00 98.17           O  
ATOM   1823  CG  GLN A 227     -12.994  -2.527   8.190  1.00 98.17           C  
ATOM   1824  CD  GLN A 227     -13.358  -1.709   6.963  1.00 98.17           C  
ATOM   1825  NE2 GLN A 227     -13.409  -0.403   7.096  1.00 98.17           N  
ATOM   1826  OE1 GLN A 227     -13.581  -2.211   5.870  1.00 98.17           O  
ATOM   1827  N   THR A 228     -14.915  -2.889  11.410  1.00 97.91           N  
ATOM   1828  CA  THR A 228     -15.072  -1.874  12.461  1.00 97.91           C  
ATOM   1829  C   THR A 228     -14.585  -2.380  13.819  1.00 97.91           C  
ATOM   1830  CB  THR A 228     -16.537  -1.436  12.563  1.00 97.91           C  
ATOM   1831  O   THR A 228     -13.951  -1.629  14.554  1.00 97.91           O  
ATOM   1832  CG2 THR A 228     -16.751  -0.301  13.556  1.00 97.91           C  
ATOM   1833  OG1 THR A 228     -17.000  -0.947  11.323  1.00 97.91           O  
ATOM   1834  N   VAL A 229     -14.841  -3.652  14.150  1.00 95.71           N  
ATOM   1835  CA  VAL A 229     -14.302  -4.283  15.367  1.00 95.71           C  
ATOM   1836  C   VAL A 229     -12.773  -4.258  15.344  1.00 95.71           C  
ATOM   1837  CB  VAL A 229     -14.837  -5.719  15.535  1.00 95.71           C  
ATOM   1838  O   VAL A 229     -12.168  -3.756  16.288  1.00 95.71           O  
ATOM   1839  CG1 VAL A 229     -14.145  -6.482  16.671  1.00 95.71           C  
ATOM   1840  CG2 VAL A 229     -16.339  -5.707  15.857  1.00 95.71           C  
ATOM   1841  N   SER A 230     -12.161  -4.697  14.238  1.00 95.92           N  
ATOM   1842  CA  SER A 230     -10.702  -4.669  14.072  1.00 95.92           C  
ATOM   1843  C   SER A 230     -10.135  -3.246  14.155  1.00 95.92           C  
ATOM   1844  CB  SER A 230     -10.330  -5.307  12.733  1.00 95.92           C  
ATOM   1845  O   SER A 230      -9.136  -3.015  14.833  1.00 95.92           O  
ATOM   1846  OG  SER A 230      -8.928  -5.349  12.583  1.00 95.92           O  
ATOM   1847  N   ASP A 231     -10.793  -2.263  13.534  1.00 97.41           N  
ATOM   1848  CA  ASP A 231     -10.368  -0.860  13.571  1.00 97.41           C  
ATOM   1849  C   ASP A 231     -10.408  -0.287  15.008  1.00 97.41           C  
ATOM   1850  CB  ASP A 231     -11.254  -0.017  12.630  1.00 97.41           C  
ATOM   1851  O   ASP A 231      -9.564   0.533  15.374  1.00 97.41           O  
ATOM   1852  CG  ASP A 231     -11.060  -0.230  11.116  1.00 97.41           C  
ATOM   1853  OD1 ASP A 231     -10.103  -0.889  10.657  1.00 97.41           O  
ATOM   1854  OD2 ASP A 231     -11.857   0.331  10.326  1.00 97.41           O  
ATOM   1855  N   ILE A 232     -11.352  -0.719  15.853  1.00 95.96           N  
ATOM   1856  CA  ILE A 232     -11.399  -0.340  17.277  1.00 95.96           C  
ATOM   1857  C   ILE A 232     -10.288  -1.049  18.065  1.00 95.96           C  
ATOM   1858  CB  ILE A 232     -12.800  -0.623  17.871  1.00 95.96           C  
ATOM   1859  O   ILE A 232      -9.580  -0.402  18.838  1.00 95.96           O  
ATOM   1860  CG1 ILE A 232     -13.856   0.322  17.253  1.00 95.96           C  
ATOM   1861  CG2 ILE A 232     -12.806  -0.453  19.405  1.00 95.96           C  
ATOM   1862  CD1 ILE A 232     -15.290  -0.207  17.369  1.00 95.96           C  
ATOM   1863  N   GLU A 233     -10.109  -2.358  17.867  1.00 93.88           N  
ATOM   1864  CA  GLU A 233      -9.096  -3.168  18.563  1.00 93.88           C  
ATOM   1865  C   GLU A 233      -7.668  -2.677  18.284  1.00 93.88           C  
ATOM   1866  CB  GLU A 233      -9.250  -4.645  18.162  1.00 93.88           C  
ATOM   1867  O   GLU A 233      -6.851  -2.597  19.202  1.00 93.88           O  
ATOM   1868  CG  GLU A 233     -10.491  -5.279  18.816  1.00 93.88           C  
ATOM   1869  CD  GLU A 233     -10.776  -6.722  18.364  1.00 93.88           C  
ATOM   1870  OE1 GLU A 233     -11.587  -7.376  19.064  1.00 93.88           O  
ATOM   1871  OE2 GLU A 233     -10.228  -7.159  17.329  1.00 93.88           O  
ATOM   1872  N   HIS A 234      -7.393  -2.255  17.048  1.00 93.89           N  
ATOM   1873  CA  HIS A 234      -6.099  -1.711  16.632  1.00 93.89           C  
ATOM   1874  C   HIS A 234      -5.952  -0.197  16.870  1.00 93.89           C  
ATOM   1875  CB  HIS A 234      -5.849  -2.097  15.170  1.00 93.89           C  
ATOM   1876  O   HIS A 234      -4.938   0.396  16.488  1.00 93.89           O  
ATOM   1877  CG  HIS A 234      -5.733  -3.586  14.981  1.00 93.89           C  
ATOM   1878  CD2 HIS A 234      -4.661  -4.365  15.313  1.00 93.89           C  
ATOM   1879  ND1 HIS A 234      -6.705  -4.430  14.502  1.00 93.89           N  
ATOM   1880  CE1 HIS A 234      -6.224  -5.682  14.523  1.00 93.89           C  
ATOM   1881  NE2 HIS A 234      -4.968  -5.686  14.991  1.00 93.89           N  
ATOM   1882  N   GLY A 235      -6.945   0.456  17.486  1.00 93.62           N  
ATOM   1883  CA  GLY A 235      -6.896   1.882  17.825  1.00 93.62           C  
ATOM   1884  C   GLY A 235      -6.895   2.823  16.616  1.00 93.62           C  
ATOM   1885  O   GLY A 235      -6.322   3.913  16.683  1.00 93.62           O  
ATOM   1886  N   TRP A 236      -7.494   2.401  15.500  1.00 95.56           N  
ATOM   1887  CA  TRP A 236      -7.775   3.258  14.345  1.00 95.56           C  
ATOM   1888  C   TRP A 236      -8.985   4.145  14.618  1.00 95.56           C  
ATOM   1889  CB  TRP A 236      -8.021   2.411  13.094  1.00 95.56           C  
ATOM   1890  O   TRP A 236      -8.960   5.333  14.309  1.00 95.56           O  
ATOM   1891  CG  TRP A 236      -6.863   1.651  12.531  1.00 95.56           C  
ATOM   1892  CD1 TRP A 236      -5.807   1.127  13.197  1.00 95.56           C  
ATOM   1893  CD2 TRP A 236      -6.657   1.307  11.133  1.00 95.56           C  
ATOM   1894  CE2 TRP A 236      -5.408   0.631  11.013  1.00 95.56           C  
ATOM   1895  CE3 TRP A 236      -7.402   1.525   9.955  1.00 95.56           C  
ATOM   1896  NE1 TRP A 236      -4.950   0.515  12.306  1.00 95.56           N  
ATOM   1897  CH2 TRP A 236      -5.629   0.534   8.617  1.00 95.56           C  
ATOM   1898  CZ2 TRP A 236      -4.884   0.250   9.772  1.00 95.56           C  
ATOM   1899  CZ3 TRP A 236      -6.897   1.127   8.708  1.00 95.56           C  
ATOM   1900  N   ILE A 237     -10.008   3.577  15.259  1.00 96.86           N  
ATOM   1901  CA  ILE A 237     -11.148   4.319  15.795  1.00 96.86           C  
ATOM   1902  C   ILE A 237     -10.854   4.665  17.252  1.00 96.86           C  
ATOM   1903  CB  ILE A 237     -12.455   3.525  15.613  1.00 96.86           C  
ATOM   1904  O   ILE A 237     -10.528   3.801  18.069  1.00 96.86           O  
ATOM   1905  CG1 ILE A 237     -12.751   3.378  14.104  1.00 96.86           C  
ATOM   1906  CG2 ILE A 237     -13.625   4.241  16.314  1.00 96.86           C  
ATOM   1907  CD1 ILE A 237     -13.913   2.437  13.767  1.00 96.86           C  
ATOM   1908  N   LEU A 238     -10.982   5.945  17.591  1.00 92.38           N  
ATOM   1909  CA  LEU A 238     -10.661   6.440  18.923  1.00 92.38           C  
ATOM   1910  C   LEU A 238     -11.893   6.364  19.821  1.00 92.38           C  
ATOM   1911  CB  LEU A 238     -10.094   7.861  18.831  1.00 92.38           C  
ATOM   1912  O   LEU A 238     -12.871   7.086  19.621  1.00 92.38           O  
ATOM   1913  CG  LEU A 238      -8.863   7.994  17.918  1.00 92.38           C  
ATOM   1914  CD1 LEU A 238      -8.429   9.452  17.952  1.00 92.38           C  
ATOM   1915  CD2 LEU A 238      -7.682   7.132  18.368  1.00 92.38           C  
ATOM   1916  N   VAL A 239     -11.820   5.506  20.838  1.00 94.02           N  
ATOM   1917  CA  VAL A 239     -12.929   5.234  21.758  1.00 94.02           C  
ATOM   1918  C   VAL A 239     -12.598   5.639  23.190  1.00 94.02           C  
ATOM   1919  CB  VAL A 239     -13.401   3.768  21.667  1.00 94.02           C  
ATOM   1920  O   VAL A 239     -11.500   5.411  23.698  1.00 94.02           O  
ATOM   1921  CG1 VAL A 239     -13.803   3.441  20.228  1.00 94.02           C  
ATOM   1922  CG2 VAL A 239     -12.361   2.736  22.116  1.00 94.02           C  
ATOM   1923  N   THR A 240     -13.572   6.230  23.879  1.00 93.44           N  
ATOM   1924  CA  THR A 240     -13.499   6.444  25.331  1.00 93.44           C  
ATOM   1925  C   THR A 240     -13.784   5.144  26.088  1.00 93.44           C  
ATOM   1926  CB  THR A 240     -14.467   7.536  25.805  1.00 93.44           C  
ATOM   1927  O   THR A 240     -14.385   4.208  25.559  1.00 93.44           O  
ATOM   1928  CG2 THR A 240     -14.244   8.885  25.124  1.00 93.44           C  
ATOM   1929  OG1 THR A 240     -15.792   7.132  25.573  1.00 93.44           O  
ATOM   1930  N   LYS A 241     -13.425   5.089  27.379  1.00 92.47           N  
ATOM   1931  CA  LYS A 241     -13.721   3.926  28.240  1.00 92.47           C  
ATOM   1932  C   LYS A 241     -15.220   3.607  28.347  1.00 92.47           C  
ATOM   1933  CB  LYS A 241     -13.153   4.141  29.653  1.00 92.47           C  
ATOM   1934  O   LYS A 241     -15.571   2.453  28.567  1.00 92.47           O  
ATOM   1935  CG  LYS A 241     -11.618   4.131  29.710  1.00 92.47           C  
ATOM   1936  CD  LYS A 241     -11.136   4.222  31.167  1.00 92.47           C  
ATOM   1937  CE  LYS A 241      -9.604   4.180  31.235  1.00 92.47           C  
ATOM   1938  NZ  LYS A 241      -9.105   4.238  32.634  1.00 92.47           N  
ATOM   1939  N   GLU A 242     -16.087   4.616  28.256  1.00 94.08           N  
ATOM   1940  CA  GLU A 242     -17.546   4.442  28.282  1.00 94.08           C  
ATOM   1941  C   GLU A 242     -18.053   3.852  26.963  1.00 94.08           C  
ATOM   1942  CB  GLU A 242     -18.206   5.795  28.600  1.00 94.08           C  
ATOM   1943  O   GLU A 242     -18.706   2.812  26.970  1.00 94.08           O  
ATOM   1944  CG  GLU A 242     -19.742   5.747  28.643  1.00 94.08           C  
ATOM   1945  CD  GLU A 242     -20.281   4.729  29.654  1.00 94.08           C  
ATOM   1946  OE1 GLU A 242     -21.270   4.039  29.331  1.00 94.08           O  
ATOM   1947  OE2 GLU A 242     -19.658   4.602  30.739  1.00 94.08           O  
ATOM   1948  N   GLN A 243     -17.660   4.441  25.830  1.00 93.65           N  
ATOM   1949  CA  GLN A 243     -18.012   3.931  24.499  1.00 93.65           C  
ATOM   1950  C   GLN A 243     -17.532   2.491  24.304  1.00 93.65           C  
ATOM   1951  CB  GLN A 243     -17.383   4.831  23.433  1.00 93.65           C  
ATOM   1952  O   GLN A 243     -18.277   1.661  23.795  1.00 93.65           O  
ATOM   1953  CG  GLN A 243     -18.093   6.192  23.333  1.00 93.65           C  
ATOM   1954  CD  GLN A 243     -17.242   7.241  22.630  1.00 93.65           C  
ATOM   1955  NE2 GLN A 243     -17.834   8.251  22.037  1.00 93.65           N  
ATOM   1956  OE1 GLN A 243     -16.020   7.209  22.680  1.00 93.65           O  
ATOM   1957  N   HIS A 244     -16.331   2.157  24.787  1.00 92.36           N  
ATOM   1958  CA  HIS A 244     -15.815   0.787  24.730  1.00 92.36           C  
ATOM   1959  C   HIS A 244     -16.700  -0.213  25.487  1.00 92.36           C  
ATOM   1960  CB  HIS A 244     -14.385   0.757  25.278  1.00 92.36           C  
ATOM   1961  O   HIS A 244     -16.916  -1.328  25.020  1.00 92.36           O  
ATOM   1962  CG  HIS A 244     -13.654  -0.487  24.851  1.00 92.36           C  
ATOM   1963  CD2 HIS A 244     -13.062  -1.421  25.652  1.00 92.36           C  
ATOM   1964  ND1 HIS A 244     -13.385  -0.796  23.526  1.00 92.36           N  
ATOM   1965  CE1 HIS A 244     -12.626  -1.895  23.534  1.00 92.36           C  
ATOM   1966  NE2 HIS A 244     -12.402  -2.288  24.800  1.00 92.36           N  
ATOM   1967  N   ARG A 245     -17.256   0.180  26.644  1.00 93.22           N  
ATOM   1968  CA  ARG A 245     -18.199  -0.661  27.404  1.00 93.22           C  
ATOM   1969  C   ARG A 245     -19.519  -0.850  26.653  1.00 93.22           C  
ATOM   1970  CB  ARG A 245     -18.427  -0.085  28.816  1.00 93.22           C  
ATOM   1971  O   ARG A 245     -20.025  -1.968  26.601  1.00 93.22           O  
ATOM   1972  CG  ARG A 245     -17.258  -0.427  29.752  1.00 93.22           C  
ATOM   1973  CD  ARG A 245     -17.488   0.027  31.203  1.00 93.22           C  
ATOM   1974  NE  ARG A 245     -17.078   1.428  31.425  1.00 93.22           N  
ATOM   1975  NH1 ARG A 245     -19.120   2.314  32.025  1.00 93.22           N  
ATOM   1976  NH2 ARG A 245     -17.378   3.642  31.856  1.00 93.22           N  
ATOM   1977  CZ  ARG A 245     -17.850   2.435  31.789  1.00 93.22           C  
ATOM   1978  N   GLN A 246     -20.040   0.206  26.033  1.00 93.45           N  
ATOM   1979  CA  GLN A 246     -21.264   0.142  25.227  1.00 93.45           C  
ATOM   1980  C   GLN A 246     -21.087  -0.761  23.999  1.00 93.45           C  
ATOM   1981  CB  GLN A 246     -21.673   1.559  24.802  1.00 93.45           C  
ATOM   1982  O   GLN A 246     -21.907  -1.646  23.764  1.00 93.45           O  
ATOM   1983  CG  GLN A 246     -22.063   2.427  26.007  1.00 93.45           C  
ATOM   1984  CD  GLN A 246     -22.303   3.885  25.643  1.00 93.45           C  
ATOM   1985  NE2 GLN A 246     -22.551   4.718  26.628  1.00 93.45           N  
ATOM   1986  OE1 GLN A 246     -22.251   4.303  24.498  1.00 93.45           O  
ATOM   1987  N   LEU A 247     -19.981  -0.598  23.268  1.00 93.98           N  
ATOM   1988  CA  LEU A 247     -19.627  -1.424  22.112  1.00 93.98           C  
ATOM   1989  C   LEU A 247     -19.497  -2.905  22.484  1.00 93.98           C  
ATOM   1990  CB  LEU A 247     -18.308  -0.905  21.523  1.00 93.98           C  
ATOM   1991  O   LEU A 247     -20.070  -3.751  21.799  1.00 93.98           O  
ATOM   1992  CG  LEU A 247     -18.436   0.424  20.760  1.00 93.98           C  
ATOM   1993  CD1 LEU A 247     -17.027   0.996  20.609  1.00 93.98           C  
ATOM   1994  CD2 LEU A 247     -19.077   0.248  19.381  1.00 93.98           C  
ATOM   1995  N   LYS A 248     -18.823  -3.220  23.600  1.00 91.47           N  
ATOM   1996  CA  LYS A 248     -18.740  -4.597  24.114  1.00 91.47           C  
ATOM   1997  C   LYS A 248     -20.115  -5.185  24.427  1.00 91.47           C  
ATOM   1998  CB  LYS A 248     -17.835  -4.659  25.350  1.00 91.47           C  
ATOM   1999  O   LYS A 248     -20.401  -6.302  24.010  1.00 91.47           O  
ATOM   2000  CG  LYS A 248     -16.357  -4.662  24.949  1.00 91.47           C  
ATOM   2001  CD  LYS A 248     -15.477  -4.903  26.177  1.00 91.47           C  
ATOM   2002  CE  LYS A 248     -14.040  -5.120  25.705  1.00 91.47           C  
ATOM   2003  NZ  LYS A 248     -13.172  -5.602  26.805  1.00 91.47           N  
ATOM   2004  N   SER A 249     -20.999  -4.421  25.070  1.00 93.14           N  
ATOM   2005  CA  SER A 249     -22.367  -4.883  25.344  1.00 93.14           C  
ATOM   2006  C   SER A 249     -23.171  -5.142  24.060  1.00 93.14           C  
ATOM   2007  CB  SER A 249     -23.098  -3.865  26.223  1.00 93.14           C  
ATOM   2008  O   SER A 249     -23.905  -6.126  23.975  1.00 93.14           O  
ATOM   2009  OG  SER A 249     -24.365  -4.378  26.596  1.00 93.14           O  
ATOM   2010  N   LEU A 250     -23.028  -4.294  23.035  1.00 92.69           N  
ATOM   2011  CA  LEU A 250     -23.685  -4.492  21.734  1.00 92.69           C  
ATOM   2012  C   LEU A 250     -23.134  -5.713  20.984  1.00 92.69           C  
ATOM   2013  CB  LEU A 250     -23.529  -3.222  20.879  1.00 92.69           C  
ATOM   2014  O   LEU A 250     -23.894  -6.431  20.331  1.00 92.69           O  
ATOM   2015  CG  LEU A 250     -24.323  -2.006  21.384  1.00 92.69           C  
ATOM   2016  CD1 LEU A 250     -23.937  -0.773  20.571  1.00 92.69           C  
ATOM   2017  CD2 LEU A 250     -25.833  -2.211  21.257  1.00 92.69           C  
ATOM   2018  N   GLN A 251     -21.829  -5.966  21.104  1.00 90.56           N  
ATOM   2019  CA  GLN A 251     -21.168  -7.153  20.566  1.00 90.56           C  
ATOM   2020  C   GLN A 251     -21.677  -8.437  21.237  1.00 90.56           C  
ATOM   2021  CB  GLN A 251     -19.651  -6.947  20.697  1.00 90.56           C  
ATOM   2022  O   GLN A 251     -22.003  -9.391  20.534  1.00 90.56           O  
ATOM   2023  CG  GLN A 251     -18.790  -8.160  20.311  1.00 90.56           C  
ATOM   2024  CD  GLN A 251     -17.310  -7.795  20.189  1.00 90.56           C  
ATOM   2025  NE2 GLN A 251     -16.489  -8.651  19.622  1.00 90.56           N  
ATOM   2026  OE1 GLN A 251     -16.863  -6.740  20.610  1.00 90.56           O  
ATOM   2027  N   GLU A 252     -21.842  -8.444  22.563  1.00 89.99           N  
ATOM   2028  CA  GLU A 252     -22.420  -9.570  23.318  1.00 89.99           C  
ATOM   2029  C   GLU A 252     -23.884  -9.847  22.943  1.00 89.99           C  
ATOM   2030  CB  GLU A 252     -22.331  -9.268  24.821  1.00 89.99           C  
ATOM   2031  O   GLU A 252     -24.300 -11.000  22.856  1.00 89.99           O  
ATOM   2032  CG  GLU A 252     -20.895  -9.353  25.365  1.00 89.99           C  
ATOM   2033  CD  GLU A 252     -20.748  -8.761  26.779  1.00 89.99           C  
ATOM   2034  OE1 GLU A 252     -19.593  -8.723  27.265  1.00 89.99           O  
ATOM   2035  OE2 GLU A 252     -21.765  -8.311  27.360  1.00 89.99           O  
ATOM   2036  N   LYS A 253     -24.664  -8.797  22.654  1.00 91.16           N  
ATOM   2037  CA  LYS A 253     -26.052  -8.913  22.169  1.00 91.16           C  
ATOM   2038  C   LYS A 253     -26.161  -9.313  20.693  1.00 91.16           C  
ATOM   2039  CB  LYS A 253     -26.797  -7.597  22.430  1.00 91.16           C  
ATOM   2040  O   LYS A 253     -27.271  -9.473  20.192  1.00 91.16           O  
ATOM   2041  CG  LYS A 253     -27.046  -7.365  23.926  1.00 91.16           C  
ATOM   2042  CD  LYS A 253     -27.690  -5.992  24.127  1.00 91.16           C  
ATOM   2043  CE  LYS A 253     -27.861  -5.708  25.618  1.00 91.16           C  
ATOM   2044  NZ  LYS A 253     -28.414  -4.350  25.831  1.00 91.16           N  
ATOM   2045  N   VAL A 254     -25.037  -9.446  19.982  1.00 85.65           N  
ATOM   2046  CA  VAL A 254     -24.967  -9.762  18.542  1.00 85.65           C  
ATOM   2047  C   VAL A 254     -25.733  -8.747  17.671  1.00 85.65           C  
ATOM   2048  CB  VAL A 254     -25.337 -11.241  18.253  1.00 85.65           C  
ATOM   2049  O   VAL A 254     -26.123  -9.028  16.536  1.00 85.65           O  
ATOM   2050  CG1 VAL A 254     -24.706 -11.743  16.941  1.00 85.65           C  
ATOM   2051  CG2 VAL A 254     -24.841 -12.203  19.347  1.00 85.65           C  
ATOM   2052  N   SER A 255     -25.915  -7.519  18.168  1.00 88.86           N  
ATOM   2053  CA  SER A 255     -26.635  -6.460  17.456  1.00 88.86           C  
ATOM   2054  C   SER A 255     -25.687  -5.676  16.550  1.00 88.86           C  
ATOM   2055  CB  SER A 255     -27.402  -5.566  18.419  1.00 88.86           C  
ATOM   2056  O   SER A 255     -25.310  -4.532  16.806  1.00 88.86           O  
ATOM   2057  OG  SER A 255     -28.279  -4.779  17.650  1.00 88.86           O  
ATOM   2058  N   LYS A 256     -25.250  -6.323  15.465  1.00 95.53           N  
ATOM   2059  CA  LYS A 256     -24.238  -5.777  14.544  1.00 95.53           C  
ATOM   2060  C   LYS A 256     -24.647  -4.439  13.919  1.00 95.53           C  
ATOM   2061  CB  LYS A 256     -23.954  -6.795  13.439  1.00 95.53           C  
ATOM   2062  O   LYS A 256     -23.801  -3.566  13.743  1.00 95.53           O  
ATOM   2063  CG  LYS A 256     -23.294  -8.084  13.930  1.00 95.53           C  
ATOM   2064  CD  LYS A 256     -22.904  -8.943  12.723  1.00 95.53           C  
ATOM   2065  CE  LYS A 256     -22.357 -10.282  13.216  1.00 95.53           C  
ATOM   2066  NZ  LYS A 256     -21.795 -11.064  12.094  1.00 95.53           N  
ATOM   2067  N   LYS A 257     -25.938  -4.261  13.607  1.00 95.83           N  
ATOM   2068  CA  LYS A 257     -26.462  -3.010  13.038  1.00 95.83           C  
ATOM   2069  C   LYS A 257     -26.355  -1.859  14.037  1.00 95.83           C  
ATOM   2070  CB  LYS A 257     -27.905  -3.206  12.533  1.00 95.83           C  
ATOM   2071  O   LYS A 257     -25.828  -0.811  13.686  1.00 95.83           O  
ATOM   2072  CG  LYS A 257     -28.392  -1.991  11.724  1.00 95.83           C  
ATOM   2073  CD  LYS A 257     -29.711  -2.263  10.986  1.00 95.83           C  
ATOM   2074  CE  LYS A 257     -30.117  -1.037  10.152  1.00 95.83           C  
ATOM   2075  NZ  LYS A 257     -31.223  -1.339   9.203  1.00 95.83           N  
ATOM   2076  N   GLU A 258     -26.806  -2.056  15.275  1.00 95.93           N  
ATOM   2077  CA  GLU A 258     -26.721  -1.034  16.329  1.00 95.93           C  
ATOM   2078  C   GLU A 258     -25.267  -0.728  16.699  1.00 95.93           C  
ATOM   2079  CB  GLU A 258     -27.477  -1.495  17.579  1.00 95.93           C  
ATOM   2080  O   GLU A 258     -24.916   0.435  16.880  1.00 95.93           O  
ATOM   2081  CG  GLU A 258     -28.991  -1.623  17.341  1.00 95.93           C  
ATOM   2082  CD  GLU A 258     -29.733  -2.219  18.548  1.00 95.93           C  
ATOM   2083  OE1 GLU A 258     -30.949  -1.969  18.660  1.00 95.93           O  
ATOM   2084  OE2 GLU A 258     -29.100  -2.991  19.309  1.00 95.93           O  
ATOM   2085  N   PHE A 259     -24.403  -1.751  16.726  1.00 97.42           N  
ATOM   2086  CA  PHE A 259     -22.961  -1.575  16.897  1.00 97.42           C  
ATOM   2087  C   PHE A 259     -22.380  -0.647  15.825  1.00 97.42           C  
ATOM   2088  CB  PHE A 259     -22.272  -2.944  16.875  1.00 97.42           C  
ATOM   2089  O   PHE A 259     -21.689   0.311  16.162  1.00 97.42           O  
ATOM   2090  CG  PHE A 259     -20.773  -2.881  17.092  1.00 97.42           C  
ATOM   2091  CD1 PHE A 259     -19.908  -2.559  16.026  1.00 97.42           C  
ATOM   2092  CD2 PHE A 259     -20.235  -3.185  18.356  1.00 97.42           C  
ATOM   2093  CE1 PHE A 259     -18.519  -2.523  16.230  1.00 97.42           C  
ATOM   2094  CE2 PHE A 259     -18.845  -3.170  18.552  1.00 97.42           C  
ATOM   2095  CZ  PHE A 259     -17.987  -2.827  17.494  1.00 97.42           C  
ATOM   2096  N   LEU A 260     -22.686  -0.894  14.545  1.00 97.64           N  
ATOM   2097  CA  LEU A 260     -22.216  -0.055  13.440  1.00 97.64           C  
ATOM   2098  C   LEU A 260     -22.765   1.372  13.524  1.00 97.64           C  
ATOM   2099  CB  LEU A 260     -22.582  -0.707  12.095  1.00 97.64           C  
ATOM   2100  O   LEU A 260     -22.005   2.316  13.332  1.00 97.64           O  
ATOM   2101  CG  LEU A 260     -21.669  -1.881  11.702  1.00 97.64           C  
ATOM   2102  CD1 LEU A 260     -22.247  -2.590  10.478  1.00 97.64           C  
ATOM   2103  CD2 LEU A 260     -20.261  -1.397  11.357  1.00 97.64           C  
ATOM   2104  N   ARG A 261     -24.043   1.547  13.881  1.00 96.78           N  
ATOM   2105  CA  ARG A 261     -24.637   2.881  14.077  1.00 96.78           C  
ATOM   2106  C   ARG A 261     -23.956   3.666  15.193  1.00 96.78           C  
ATOM   2107  CB  ARG A 261     -26.144   2.775  14.360  1.00 96.78           C  
ATOM   2108  O   ARG A 261     -23.692   4.850  15.020  1.00 96.78           O  
ATOM   2109  CG  ARG A 261     -26.994   2.305  13.172  1.00 96.78           C  
ATOM   2110  CD  ARG A 261     -26.738   3.147  11.924  1.00 96.78           C  
ATOM   2111  NE  ARG A 261     -27.714   2.862  10.864  1.00 96.78           N  
ATOM   2112  NH1 ARG A 261     -26.551   3.934   9.197  1.00 96.78           N  
ATOM   2113  NH2 ARG A 261     -28.480   2.982   8.726  1.00 96.78           N  
ATOM   2114  CZ  ARG A 261     -27.574   3.255   9.612  1.00 96.78           C  
ATOM   2115  N   LEU A 262     -23.632   3.019  16.313  1.00 96.29           N  
ATOM   2116  CA  LEU A 262     -22.847   3.657  17.369  1.00 96.29           C  
ATOM   2117  C   LEU A 262     -21.433   3.974  16.870  1.00 96.29           C  
ATOM   2118  CB  LEU A 262     -22.838   2.756  18.617  1.00 96.29           C  
ATOM   2119  O   LEU A 262     -20.941   5.080  17.092  1.00 96.29           O  
ATOM   2120  CG  LEU A 262     -22.032   3.335  19.798  1.00 96.29           C  
ATOM   2121  CD1 LEU A 262     -22.580   4.681  20.275  1.00 96.29           C  
ATOM   2122  CD2 LEU A 262     -22.066   2.363  20.978  1.00 96.29           C  
ATOM   2123  N   ALA A 263     -20.804   3.037  16.156  1.00 97.51           N  
ATOM   2124  CA  ALA A 263     -19.452   3.195  15.641  1.00 97.51           C  
ATOM   2125  C   ALA A 263     -19.311   4.362  14.656  1.00 97.51           C  
ATOM   2126  CB  ALA A 263     -18.971   1.879  15.035  1.00 97.51           C  
ATOM   2127  O   ALA A 263     -18.320   5.081  14.727  1.00 97.51           O  
ATOM   2128  N   GLN A 264     -20.323   4.608  13.819  1.00 97.33           N  
ATOM   2129  CA  GLN A 264     -20.382   5.749  12.897  1.00 97.33           C  
ATOM   2130  C   GLN A 264     -20.258   7.114  13.594  1.00 97.33           C  
ATOM   2131  CB  GLN A 264     -21.696   5.682  12.098  1.00 97.33           C  
ATOM   2132  O   GLN A 264     -19.848   8.083  12.963  1.00 97.33           O  
ATOM   2133  CG  GLN A 264     -21.629   4.644  10.969  1.00 97.33           C  
ATOM   2134  CD  GLN A 264     -22.953   4.449  10.233  1.00 97.33           C  
ATOM   2135  NE2 GLN A 264     -22.885   4.075   8.982  1.00 97.33           N  
ATOM   2136  OE1 GLN A 264     -24.057   4.597  10.750  1.00 97.33           O  
ATOM   2137  N   THR A 265     -20.575   7.204  14.890  1.00 96.32           N  
ATOM   2138  CA  THR A 265     -20.442   8.445  15.677  1.00 96.32           C  
ATOM   2139  C   THR A 265     -19.069   8.619  16.335  1.00 96.32           C  
ATOM   2140  CB  THR A 265     -21.535   8.545  16.751  1.00 96.32           C  
ATOM   2141  O   THR A 265     -18.798   9.655  16.945  1.00 96.32           O  
ATOM   2142  CG2 THR A 265     -22.936   8.258  16.213  1.00 96.32           C  
ATOM   2143  OG1 THR A 265     -21.302   7.652  17.820  1.00 96.32           O  
ATOM   2144  N   LEU A 266     -18.203   7.604  16.262  1.00 97.03           N  
ATOM   2145  CA  LEU A 266     -16.907   7.602  16.933  1.00 97.03           C  
ATOM   2146  C   LEU A 266     -15.870   8.379  16.123  1.00 97.03           C  
ATOM   2147  CB  LEU A 266     -16.439   6.165  17.215  1.00 97.03           C  
ATOM   2148  O   LEU A 266     -15.892   8.423  14.891  1.00 97.03           O  
ATOM   2149  CG  LEU A 266     -17.431   5.339  18.048  1.00 97.03           C  
ATOM   2150  CD1 LEU A 266     -16.976   3.886  18.127  1.00 97.03           C  
ATOM   2151  CD2 LEU A 266     -17.598   5.867  19.475  1.00 97.03           C  
ATOM   2152  N   ARG A 267     -14.907   8.976  16.829  1.00 94.93           N  
ATOM   2153  CA  ARG A 267     -13.836   9.742  16.193  1.00 94.93           C  
ATOM   2154  C   ARG A 267     -12.963   8.814  15.351  1.00 94.93           C  
ATOM   2155  CB  ARG A 267     -13.055  10.520  17.257  1.00 94.93           C  
ATOM   2156  O   ARG A 267     -12.531   7.763  15.822  1.00 94.93           O  
ATOM   2157  CG  ARG A 267     -11.917  11.367  16.668  1.00 94.93           C  
ATOM   2158  CD  ARG A 267     -11.346  12.270  17.764  1.00 94.93           C  
ATOM   2159  NE  ARG A 267     -10.123  12.975  17.333  1.00 94.93           N  
ATOM   2160  NH1 ARG A 267      -8.736  12.349  19.067  1.00 94.93           N  
ATOM   2161  NH2 ARG A 267      -7.967  13.663  17.512  1.00 94.93           N  
ATOM   2162  CZ  ARG A 267      -8.963  12.992  17.961  1.00 94.93           C  
ATOM   2163  N   HIS A 268     -12.688   9.257  14.126  1.00 97.14           N  
ATOM   2164  CA  HIS A 268     -11.933   8.523  13.104  1.00 97.14           C  
ATOM   2165  C   HIS A 268     -12.637   7.262  12.561  1.00 97.14           C  
ATOM   2166  CB  HIS A 268     -10.463   8.311  13.536  1.00 97.14           C  
ATOM   2167  O   HIS A 268     -12.004   6.446  11.894  1.00 97.14           O  
ATOM   2168  CG  HIS A 268      -9.651   9.568  13.787  1.00 97.14           C  
ATOM   2169  CD2 HIS A 268     -10.025  10.858  13.516  1.00 97.14           C  
ATOM   2170  ND1 HIS A 268      -8.325   9.582  14.238  1.00 97.14           N  
ATOM   2171  CE1 HIS A 268      -7.939  10.866  14.199  1.00 97.14           C  
ATOM   2172  NE2 HIS A 268      -8.942  11.656  13.809  1.00 97.14           N  
ATOM   2173  N   TYR A 269     -13.958   7.113  12.750  1.00 98.11           N  
ATOM   2174  CA  TYR A 269     -14.726   6.122  11.986  1.00 98.11           C  
ATOM   2175  C   TYR A 269     -14.548   6.338  10.477  1.00 98.11           C  
ATOM   2176  CB  TYR A 269     -16.212   6.157  12.357  1.00 98.11           C  
ATOM   2177  O   TYR A 269     -14.685   7.454   9.980  1.00 98.11           O  
ATOM   2178  CG  TYR A 269     -17.011   5.129  11.573  1.00 98.11           C  
ATOM   2179  CD1 TYR A 269     -17.621   5.482  10.352  1.00 98.11           C  
ATOM   2180  CD2 TYR A 269     -17.072   3.799  12.028  1.00 98.11           C  
ATOM   2181  CE1 TYR A 269     -18.261   4.495   9.577  1.00 98.11           C  
ATOM   2182  CE2 TYR A 269     -17.720   2.813  11.263  1.00 98.11           C  
ATOM   2183  OH  TYR A 269     -18.834   2.178   9.257  1.00 98.11           O  
ATOM   2184  CZ  TYR A 269     -18.302   3.159  10.028  1.00 98.11           C  
ATOM   2185  N   GLY A 270     -14.228   5.267   9.747  1.00 97.59           N  
ATOM   2186  CA  GLY A 270     -13.983   5.325   8.303  1.00 97.59           C  
ATOM   2187  C   GLY A 270     -12.597   5.844   7.903  1.00 97.59           C  
ATOM   2188  O   GLY A 270     -12.322   5.932   6.709  1.00 97.59           O  
ATOM   2189  N   TYR A 271     -11.709   6.148   8.856  1.00 98.30           N  
ATOM   2190  CA  TYR A 271     -10.339   6.546   8.539  1.00 98.30           C  
ATOM   2191  C   TYR A 271      -9.451   5.316   8.290  1.00 98.30           C  
ATOM   2192  CB  TYR A 271      -9.739   7.475   9.612  1.00 98.30           C  
ATOM   2193  O   TYR A 271      -9.649   4.237   8.853  1.00 98.30           O  
ATOM   2194  CG  TYR A 271     -10.251   8.915   9.643  1.00 98.30           C  
ATOM   2195  CD1 TYR A 271      -9.340   9.993   9.598  1.00 98.30           C  
ATOM   2196  CD2 TYR A 271     -11.629   9.197   9.737  1.00 98.30           C  
ATOM   2197  CE1 TYR A 271      -9.792  11.327   9.676  1.00 98.30           C  
ATOM   2198  CE2 TYR A 271     -12.084  10.526   9.826  1.00 98.30           C  
ATOM   2199  OH  TYR A 271     -11.636  12.867   9.969  1.00 98.30           O  
ATOM   2200  CZ  TYR A 271     -11.169  11.598   9.809  1.00 98.30           C  
ATOM   2201  N   LEU A 272      -8.434   5.491   7.450  1.00 98.02           N  
ATOM   2202  CA  LEU A 272      -7.314   4.574   7.284  1.00 98.02           C  
ATOM   2203  C   LEU A 272      -6.106   5.149   8.023  1.00 98.02           C  
ATOM   2204  CB  LEU A 272      -7.084   4.339   5.782  1.00 98.02           C  
ATOM   2205  O   LEU A 272      -5.644   6.246   7.700  1.00 98.02           O  
ATOM   2206  CG  LEU A 272      -6.105   3.186   5.485  1.00 98.02           C  
ATOM   2207  CD1 LEU A 272      -6.467   2.542   4.147  1.00 98.02           C  
ATOM   2208  CD2 LEU A 272      -4.648   3.642   5.402  1.00 98.02           C  
ATOM   2209  N   ARG A 273      -5.608   4.416   9.022  1.00 97.78           N  
ATOM   2210  CA  ARG A 273      -4.482   4.834   9.863  1.00 97.78           C  
ATOM   2211  C   ARG A 273      -3.162   4.313   9.299  1.00 97.78           C  
ATOM   2212  CB  ARG A 273      -4.739   4.362  11.298  1.00 97.78           C  
ATOM   2213  O   ARG A 273      -3.068   3.163   8.879  1.00 97.78           O  
ATOM   2214  CG  ARG A 273      -3.717   4.896  12.308  1.00 97.78           C  
ATOM   2215  CD  ARG A 273      -4.071   4.351  13.696  1.00 97.78           C  
ATOM   2216  NE  ARG A 273      -3.138   4.783  14.749  1.00 97.78           N  
ATOM   2217  NH1 ARG A 273      -1.297   3.578  14.080  1.00 97.78           N  
ATOM   2218  NH2 ARG A 273      -1.203   4.804  15.936  1.00 97.78           N  
ATOM   2219  CZ  ARG A 273      -1.891   4.384  14.912  1.00 97.78           C  
ATOM   2220  N   PHE A 274      -2.136   5.152   9.336  1.00 97.89           N  
ATOM   2221  CA  PHE A 274      -0.783   4.814   8.901  1.00 97.89           C  
ATOM   2222  C   PHE A 274       0.137   4.513  10.090  1.00 97.89           C  
ATOM   2223  CB  PHE A 274      -0.259   5.943   8.007  1.00 97.89           C  
ATOM   2224  O   PHE A 274      -0.171   4.826  11.247  1.00 97.89           O  
ATOM   2225  CG  PHE A 274      -1.105   6.148   6.765  1.00 97.89           C  
ATOM   2226  CD1 PHE A 274      -0.930   5.301   5.662  1.00 97.89           C  
ATOM   2227  CD2 PHE A 274      -2.096   7.146   6.717  1.00 97.89           C  
ATOM   2228  CE1 PHE A 274      -1.722   5.467   4.520  1.00 97.89           C  
ATOM   2229  CE2 PHE A 274      -2.904   7.300   5.579  1.00 97.89           C  
ATOM   2230  CZ  PHE A 274      -2.710   6.463   4.470  1.00 97.89           C  
ATOM   2231  N   ASP A 275       1.274   3.888   9.802  1.00 96.81           N  
ATOM   2232  CA  ASP A 275       2.348   3.680  10.762  1.00 96.81           C  
ATOM   2233  C   ASP A 275       2.911   5.020  11.245  1.00 96.81           C  
ATOM   2234  CB  ASP A 275       3.445   2.785  10.161  1.00 96.81           C  
ATOM   2235  O   ASP A 275       2.826   6.048  10.566  1.00 96.81           O  
ATOM   2236  CG  ASP A 275       2.980   1.336   9.989  1.00 96.81           C  
ATOM   2237  OD1 ASP A 275       2.257   0.838  10.884  1.00 96.81           O  
ATOM   2238  OD2 ASP A 275       3.379   0.691   8.995  1.00 96.81           O  
ATOM   2239  N   ALA A 276       3.475   5.010  12.455  1.00 96.09           N  
ATOM   2240  CA  ALA A 276       4.099   6.197  13.022  1.00 96.09           C  
ATOM   2241  C   ALA A 276       5.240   6.678  12.114  1.00 96.09           C  
ATOM   2242  CB  ALA A 276       4.581   5.895  14.444  1.00 96.09           C  
ATOM   2243  O   ALA A 276       6.072   5.887  11.669  1.00 96.09           O  
ATOM   2244  N   CYS A 277       5.266   7.977  11.844  1.00 96.74           N  
ATOM   2245  CA  CYS A 277       6.203   8.593  10.917  1.00 96.74           C  
ATOM   2246  C   CYS A 277       6.556  10.013  11.386  1.00 96.74           C  
ATOM   2247  CB  CYS A 277       5.578   8.494   9.515  1.00 96.74           C  
ATOM   2248  O   CYS A 277       6.278  10.369  12.533  1.00 96.74           O  
ATOM   2249  SG  CYS A 277       4.134   9.574   9.296  1.00 96.74           S  
ATOM   2250  N   VAL A 278       7.183  10.826  10.532  1.00 96.64           N  
ATOM   2251  CA  VAL A 278       7.514  12.222  10.866  1.00 96.64           C  
ATOM   2252  C   VAL A 278       6.935  13.193   9.845  1.00 96.64           C  
ATOM   2253  CB  VAL A 278       9.022  12.453  11.085  1.00 96.64           C  
ATOM   2254  O   VAL A 278       6.740  12.839   8.681  1.00 96.64           O  
ATOM   2255  CG1 VAL A 278       9.564  11.591  12.230  1.00 96.64           C  
ATOM   2256  CG2 VAL A 278       9.860  12.189   9.832  1.00 96.64           C  
ATOM   2257  N   ALA A 279       6.659  14.415  10.283  1.00 96.98           N  
ATOM   2258  CA  ALA A 279       6.241  15.520   9.431  1.00 96.98           C  
ATOM   2259  C   ALA A 279       7.027  16.795   9.763  1.00 96.98           C  
ATOM   2260  CB  ALA A 279       4.725  15.716   9.564  1.00 96.98           C  
ATOM   2261  O   ALA A 279       7.637  16.896  10.823  1.00 96.98           O  
ATOM   2262  N   ASP A 280       6.996  17.779   8.869  1.00 95.43           N  
ATOM   2263  CA  ASP A 280       7.555  19.121   9.095  1.00 95.43           C  
ATOM   2264  C   ASP A 280       6.550  20.118   9.708  1.00 95.43           C  
ATOM   2265  CB  ASP A 280       8.207  19.645   7.804  1.00 95.43           C  
ATOM   2266  O   ASP A 280       6.786  21.327   9.724  1.00 95.43           O  
ATOM   2267  CG  ASP A 280       7.206  19.905   6.672  1.00 95.43           C  
ATOM   2268  OD1 ASP A 280       5.987  19.717   6.883  1.00 95.43           O  
ATOM   2269  OD2 ASP A 280       7.658  20.200   5.541  1.00 95.43           O  
ATOM   2270  N   PHE A 281       5.433  19.607  10.233  1.00 92.89           N  
ATOM   2271  CA  PHE A 281       4.380  20.380  10.875  1.00 92.89           C  
ATOM   2272  C   PHE A 281       4.095  19.844  12.288  1.00 92.89           C  
ATOM   2273  CB  PHE A 281       3.120  20.341  10.004  1.00 92.89           C  
ATOM   2274  O   PHE A 281       3.878  18.639  12.440  1.00 92.89           O  
ATOM   2275  CG  PHE A 281       1.964  21.124  10.593  1.00 92.89           C  
ATOM   2276  CD1 PHE A 281       1.074  20.509  11.496  1.00 92.89           C  
ATOM   2277  CD2 PHE A 281       1.798  22.481  10.264  1.00 92.89           C  
ATOM   2278  CE1 PHE A 281       0.019  21.247  12.061  1.00 92.89           C  
ATOM   2279  CE2 PHE A 281       0.744  23.219  10.828  1.00 92.89           C  
ATOM   2280  CZ  PHE A 281      -0.148  22.602  11.724  1.00 92.89           C  
ATOM   2281  N   PRO A 282       4.016  20.707  13.321  1.00 90.89           N  
ATOM   2282  CA  PRO A 282       4.192  22.166  13.294  1.00 90.89           C  
ATOM   2283  C   PRO A 282       5.665  22.603  13.231  1.00 90.89           C  
ATOM   2284  CB  PRO A 282       3.544  22.647  14.595  1.00 90.89           C  
ATOM   2285  O   PRO A 282       5.946  23.774  12.996  1.00 90.89           O  
ATOM   2286  CG  PRO A 282       3.826  21.499  15.563  1.00 90.89           C  
ATOM   2287  CD  PRO A 282       3.696  20.269  14.667  1.00 90.89           C  
ATOM   2288  N   GLU A 283       6.586  21.671  13.458  1.00 91.51           N  
ATOM   2289  CA  GLU A 283       8.031  21.865  13.411  1.00 91.51           C  
ATOM   2290  C   GLU A 283       8.686  20.714  12.644  1.00 91.51           C  
ATOM   2291  CB  GLU A 283       8.595  22.020  14.835  1.00 91.51           C  
ATOM   2292  O   GLU A 283       8.072  19.667  12.425  1.00 91.51           O  
ATOM   2293  CG  GLU A 283       8.434  20.767  15.719  1.00 91.51           C  
ATOM   2294  CD  GLU A 283       8.840  20.996  17.186  1.00 91.51           C  
ATOM   2295  OE1 GLU A 283       8.558  20.088  18.004  1.00 91.51           O  
ATOM   2296  OE2 GLU A 283       9.375  22.084  17.504  1.00 91.51           O  
ATOM   2297  N   LYS A 284       9.936  20.915  12.225  1.00 93.53           N  
ATOM   2298  CA  LYS A 284      10.684  19.927  11.449  1.00 93.53           C  
ATOM   2299  C   LYS A 284      10.870  18.625  12.239  1.00 93.53           C  
ATOM   2300  CB  LYS A 284      12.019  20.538  11.012  1.00 93.53           C  
ATOM   2301  O   LYS A 284      11.195  18.665  13.421  1.00 93.53           O  
ATOM   2302  CG  LYS A 284      12.679  19.662   9.946  1.00 93.53           C  
ATOM   2303  CD  LYS A 284      14.059  20.189   9.563  1.00 93.53           C  
ATOM   2304  CE  LYS A 284      14.701  19.148   8.647  1.00 93.53           C  
ATOM   2305  NZ  LYS A 284      16.094  19.512   8.312  1.00 93.53           N  
ATOM   2306  N   ASP A 285      10.722  17.491  11.551  1.00 93.10           N  
ATOM   2307  CA  ASP A 285      10.922  16.141  12.095  1.00 93.10           C  
ATOM   2308  C   ASP A 285      10.011  15.819  13.304  1.00 93.10           C  
ATOM   2309  CB  ASP A 285      12.426  15.855  12.312  1.00 93.10           C  
ATOM   2310  O   ASP A 285      10.348  15.000  14.161  1.00 93.10           O  
ATOM   2311  CG  ASP A 285      13.253  15.970  11.019  1.00 93.10           C  
ATOM   2312  OD1 ASP A 285      12.856  15.341  10.010  1.00 93.10           O  
ATOM   2313  OD2 ASP A 285      14.276  16.699  11.006  1.00 93.10           O  
ATOM   2314  N   CYS A 286       8.822  16.434  13.362  1.00 93.82           N  
ATOM   2315  CA  CYS A 286       7.820  16.178  14.391  1.00 93.82           C  
ATOM   2316  C   CYS A 286       7.266  14.746  14.258  1.00 93.82           C  
ATOM   2317  CB  CYS A 286       6.695  17.217  14.284  1.00 93.82           C  
ATOM   2318  O   CYS A 286       6.763  14.388  13.187  1.00 93.82           O  
ATOM   2319  SG  CYS A 286       5.564  17.043  15.700  1.00 93.82           S  
ATOM   2320  N   PRO A 287       7.305  13.912  15.316  1.00 95.40           N  
ATOM   2321  CA  PRO A 287       6.709  12.582  15.284  1.00 95.40           C  
ATOM   2322  C   PRO A 287       5.181  12.652  15.219  1.00 95.40           C  
ATOM   2323  CB  PRO A 287       7.204  11.860  16.541  1.00 95.40           C  
ATOM   2324  O   PRO A 287       4.527  13.251  16.081  1.00 95.40           O  
ATOM   2325  CG  PRO A 287       8.443  12.653  16.951  1.00 95.40           C  
ATOM   2326  CD  PRO A 287       8.091  14.074  16.528  1.00 95.40           C  
ATOM   2327  N   VAL A 288       4.602  11.979  14.225  1.00 96.48           N  
ATOM   2328  CA  VAL A 288       3.161  12.000  13.961  1.00 96.48           C  
ATOM   2329  C   VAL A 288       2.594  10.608  13.697  1.00 96.48           C  
ATOM   2330  CB  VAL A 288       2.791  12.971  12.818  1.00 96.48           C  
ATOM   2331  O   VAL A 288       3.291   9.679  13.289  1.00 96.48           O  
ATOM   2332  CG1 VAL A 288       3.228  14.406  13.116  1.00 96.48           C  
ATOM   2333  CG2 VAL A 288       3.376  12.561  11.462  1.00 96.48           C  
ATOM   2334  N   VAL A 289       1.287  10.473  13.905  1.00 96.65           N  
ATOM   2335  CA  VAL A 289       0.479   9.392  13.334  1.00 96.65           C  
ATOM   2336  C   VAL A 289      -0.506  10.023  12.365  1.00 96.65           C  
ATOM   2337  CB  VAL A 289      -0.247   8.592  14.424  1.00 96.65           C  
ATOM   2338  O   VAL A 289      -1.331  10.844  12.766  1.00 96.65           O  
ATOM   2339  CG1 VAL A 289      -1.195   7.545  13.829  1.00 96.65           C  
ATOM   2340  CG2 VAL A 289       0.752   7.873  15.343  1.00 96.65           C  
ATOM   2341  N   VAL A 290      -0.417   9.633  11.098  1.00 97.97           N  
ATOM   2342  CA  VAL A 290      -1.300  10.129  10.041  1.00 97.97           C  
ATOM   2343  C   VAL A 290      -2.504   9.203   9.915  1.00 97.97           C  
ATOM   2344  CB  VAL A 290      -0.551  10.271   8.705  1.00 97.97           C  
ATOM   2345  O   VAL A 290      -2.367   7.982   9.998  1.00 97.97           O  
ATOM   2346  CG1 VAL A 290      -1.425  10.894   7.606  1.00 97.97           C  
ATOM   2347  CG2 VAL A 290       0.697  11.148   8.857  1.00 97.97           C  
ATOM   2348  N   SER A 291      -3.686   9.768   9.696  1.00 98.13           N  
ATOM   2349  CA  SER A 291      -4.895   9.032   9.321  1.00 98.13           C  
ATOM   2350  C   SER A 291      -5.617   9.771   8.196  1.00 98.13           C  
ATOM   2351  CB  SER A 291      -5.813   8.841  10.534  1.00 98.13           C  
ATOM   2352  O   SER A 291      -5.733  10.992   8.246  1.00 98.13           O  
ATOM   2353  OG  SER A 291      -5.097   8.208  11.576  1.00 98.13           O  
ATOM   2354  N   ALA A 292      -6.089   9.052   7.180  1.00 98.53           N  
ATOM   2355  CA  ALA A 292      -6.850   9.618   6.065  1.00 98.53           C  
ATOM   2356  C   ALA A 292      -8.318   9.212   6.172  1.00 98.53           C  
ATOM   2357  CB  ALA A 292      -6.244   9.136   4.742  1.00 98.53           C  
ATOM   2358  O   ALA A 292      -8.597   8.027   6.322  1.00 98.53           O  
ATOM   2359  N   GLY A 293      -9.243  10.157   6.074  1.00 97.95           N  
ATOM   2360  CA  GLY A 293     -10.678   9.884   6.121  1.00 97.95           C  
ATOM   2361  C   GLY A 293     -11.485  11.172   6.158  1.00 97.95           C  
ATOM   2362  O   GLY A 293     -10.915  12.241   6.344  1.00 97.95           O  
ATOM   2363  N   ASN A 294     -12.801  11.084   5.944  1.00 95.45           N  
ATOM   2364  CA  ASN A 294     -13.708  12.240   6.000  1.00 95.45           C  
ATOM   2365  C   ASN A 294     -13.221  13.465   5.186  1.00 95.45           C  
ATOM   2366  CB  ASN A 294     -13.989  12.558   7.474  1.00 95.45           C  
ATOM   2367  O   ASN A 294     -13.336  14.611   5.616  1.00 95.45           O  
ATOM   2368  CG  ASN A 294     -15.102  13.569   7.658  1.00 95.45           C  
ATOM   2369  ND2 ASN A 294     -14.974  14.445   8.626  1.00 95.45           N  
ATOM   2370  OD1 ASN A 294     -16.097  13.573   6.955  1.00 95.45           O  
ATOM   2371  N   SER A 295     -12.647  13.227   4.002  1.00 97.05           N  
ATOM   2372  CA  SER A 295     -12.076  14.278   3.142  1.00 97.05           C  
ATOM   2373  C   SER A 295     -10.965  15.114   3.800  1.00 97.05           C  
ATOM   2374  CB  SER A 295     -13.179  15.163   2.551  1.00 97.05           C  
ATOM   2375  O   SER A 295     -10.813  16.299   3.494  1.00 97.05           O  
ATOM   2376  OG  SER A 295     -14.146  14.366   1.897  1.00 97.05           O  
ATOM   2377  N   GLU A 296     -10.159  14.520   4.681  1.00 97.98           N  
ATOM   2378  CA  GLU A 296      -9.001  15.162   5.306  1.00 97.98           C  
ATOM   2379  C   GLU A 296      -7.848  14.185   5.605  1.00 97.98           C  
ATOM   2380  CB  GLU A 296      -9.433  15.933   6.571  1.00 97.98           C  
ATOM   2381  O   GLU A 296      -8.012  12.962   5.641  1.00 97.98           O  
ATOM   2382  CG  GLU A 296     -10.063  15.060   7.665  1.00 97.98           C  
ATOM   2383  CD  GLU A 296     -10.341  15.837   8.957  1.00 97.98           C  
ATOM   2384  OE1 GLU A 296     -10.227  15.202  10.035  1.00 97.98           O  
ATOM   2385  OE2 GLU A 296     -10.647  17.052   8.889  1.00 97.98           O  
ATOM   2386  N   LEU A 297      -6.659  14.748   5.840  1.00 98.24           N  
ATOM   2387  CA  LEU A 297      -5.576  14.086   6.566  1.00 98.24           C  
ATOM   2388  C   LEU A 297      -5.534  14.618   8.001  1.00 98.24           C  
ATOM   2389  CB  LEU A 297      -4.220  14.295   5.864  1.00 98.24           C  
ATOM   2390  O   LEU A 297      -5.337  15.813   8.218  1.00 98.24           O  
ATOM   2391  CG  LEU A 297      -4.067  13.603   4.500  1.00 98.24           C  
ATOM   2392  CD1 LEU A 297      -2.656  13.843   3.958  1.00 98.24           C  
ATOM   2393  CD2 LEU A 297      -4.283  12.092   4.576  1.00 98.24           C  
ATOM   2394  N   SER A 298      -5.678  13.722   8.974  1.00 97.59           N  
ATOM   2395  CA  SER A 298      -5.454  13.994  10.394  1.00 97.59           C  
ATOM   2396  C   SER A 298      -4.021  13.616  10.769  1.00 97.59           C  
ATOM   2397  CB  SER A 298      -6.478  13.239  11.248  1.00 97.59           C  
ATOM   2398  O   SER A 298      -3.592  12.480  10.558  1.00 97.59           O  
ATOM   2399  OG  SER A 298      -6.050  13.190  12.596  1.00 97.59           O  
ATOM   2400  N   LEU A 299      -3.273  14.571  11.320  1.00 97.12           N  
ATOM   2401  CA  LEU A 299      -1.933  14.389  11.874  1.00 97.12           C  
ATOM   2402  C   LEU A 299      -2.021  14.487  13.395  1.00 97.12           C  
ATOM   2403  CB  LEU A 299      -0.961  15.446  11.305  1.00 97.12           C  
ATOM   2404  O   LEU A 299      -2.112  15.582  13.951  1.00 97.12           O  
ATOM   2405  CG  LEU A 299      -0.310  15.070   9.965  1.00 97.12           C  
ATOM   2406  CD1 LEU A 299      -1.320  14.924   8.826  1.00 97.12           C  
ATOM   2407  CD2 LEU A 299       0.724  16.124   9.567  1.00 97.12           C  
ATOM   2408  N   GLN A 300      -1.965  13.346  14.080  1.00 94.02           N  
ATOM   2409  CA  GLN A 300      -1.837  13.313  15.534  1.00 94.02           C  
ATOM   2410  C   GLN A 300      -0.374  13.539  15.921  1.00 94.02           C  
ATOM   2411  CB  GLN A 300      -2.352  11.991  16.101  1.00 94.02           C  
ATOM   2412  O   GLN A 300       0.478  12.674  15.711  1.00 94.02           O  
ATOM   2413  CG  GLN A 300      -3.847  11.754  15.849  1.00 94.02           C  
ATOM   2414  CD  GLN A 300      -4.328  10.471  16.521  1.00 94.02           C  
ATOM   2415  NE2 GLN A 300      -5.401   9.877  16.059  1.00 94.02           N  
ATOM   2416  OE1 GLN A 300      -3.756   9.968  17.478  1.00 94.02           O  
ATOM   2417  N   LEU A 301      -0.098  14.710  16.483  1.00 91.69           N  
ATOM   2418  CA  LEU A 301       1.220  15.203  16.856  1.00 91.69           C  
ATOM   2419  C   LEU A 301       1.610  14.676  18.240  1.00 91.69           C  
ATOM   2420  CB  LEU A 301       1.200  16.746  16.865  1.00 91.69           C  
ATOM   2421  O   LEU A 301       0.852  14.837  19.203  1.00 91.69           O  
ATOM   2422  CG  LEU A 301       0.574  17.435  15.635  1.00 91.69           C  
ATOM   2423  CD1 LEU A 301       0.489  18.941  15.887  1.00 91.69           C  
ATOM   2424  CD2 LEU A 301       1.358  17.158  14.358  1.00 91.69           C  
ATOM   2425  N   ARG A 302       2.809  14.100  18.364  1.00 82.91           N  
ATOM   2426  CA  ARG A 302       3.401  13.738  19.660  1.00 82.91           C  
ATOM   2427  C   ARG A 302       4.414  14.801  20.073  1.00 82.91           C  
ATOM   2428  CB  ARG A 302       4.039  12.347  19.587  1.00 82.91           C  
ATOM   2429  O   ARG A 302       5.587  14.711  19.727  1.00 82.91           O  
ATOM   2430  CG  ARG A 302       3.001  11.231  19.426  1.00 82.91           C  
ATOM   2431  CD  ARG A 302       3.724   9.882  19.432  1.00 82.91           C  
ATOM   2432  NE  ARG A 302       2.778   8.757  19.332  1.00 82.91           N  
ATOM   2433  NH1 ARG A 302       4.346   7.079  19.316  1.00 82.91           N  
ATOM   2434  NH2 ARG A 302       2.176   6.564  19.232  1.00 82.91           N  
ATOM   2435  CZ  ARG A 302       3.103   7.478  19.292  1.00 82.91           C  
ATOM   2436  N   LEU A 303       3.951  15.803  20.819  1.00 74.78           N  
ATOM   2437  CA  LEU A 303       4.806  16.886  21.307  1.00 74.78           C  
ATOM   2438  C   LEU A 303       5.531  16.504  22.613  1.00 74.78           C  
ATOM   2439  CB  LEU A 303       3.971  18.167  21.474  1.00 74.78           C  
ATOM   2440  O   LEU A 303       5.033  15.661  23.375  1.00 74.78           O  
ATOM   2441  CG  LEU A 303       3.370  18.704  20.162  1.00 74.78           C  
ATOM   2442  CD1 LEU A 303       2.478  19.902  20.475  1.00 74.78           C  
ATOM   2443  CD2 LEU A 303       4.431  19.159  19.158  1.00 74.78           C  
ATOM   2444  N   PRO A 304       6.678  17.145  22.920  1.00 73.87           N  
ATOM   2445  CA  PRO A 304       7.324  17.029  24.225  1.00 73.87           C  
ATOM   2446  C   PRO A 304       6.330  17.294  25.370  1.00 73.87           C  
ATOM   2447  CB  PRO A 304       8.476  18.043  24.206  1.00 73.87           C  
ATOM   2448  O   PRO A 304       5.546  18.239  25.322  1.00 73.87           O  
ATOM   2449  CG  PRO A 304       8.804  18.187  22.719  1.00 73.87           C  
ATOM   2450  CD  PRO A 304       7.439  18.040  22.054  1.00 73.87           C  
ATOM   2451  N   GLY A 305       6.336  16.439  26.398  1.00 70.61           N  
ATOM   2452  CA  GLY A 305       5.396  16.522  27.528  1.00 70.61           C  
ATOM   2453  C   GLY A 305       4.095  15.722  27.369  1.00 70.61           C  
ATOM   2454  O   GLY A 305       3.154  15.958  28.118  1.00 70.61           O  
ATOM   2455  N   GLN A 306       4.029  14.783  26.413  1.00 63.92           N  
ATOM   2456  CA  GLN A 306       2.866  13.910  26.156  1.00 63.92           C  
ATOM   2457  C   GLN A 306       1.565  14.656  25.800  1.00 63.92           C  
ATOM   2458  CB  GLN A 306       2.644  12.887  27.292  1.00 63.92           C  
ATOM   2459  O   GLN A 306       0.481  14.072  25.841  1.00 63.92           O  
ATOM   2460  CG  GLN A 306       3.840  11.965  27.570  1.00 63.92           C  
ATOM   2461  CD  GLN A 306       3.517  10.874  28.593  1.00 63.92           C  
ATOM   2462  NE2 GLN A 306       4.453  10.002  28.893  1.00 63.92           N  
ATOM   2463  OE1 GLN A 306       2.433  10.765  29.139  1.00 63.92           O  
ATOM   2464  N   GLN A 307       1.647  15.930  25.403  1.00 66.47           N  
ATOM   2465  CA  GLN A 307       0.491  16.633  24.853  1.00 66.47           C  
ATOM   2466  C   GLN A 307       0.196  16.101  23.449  1.00 66.47           C  
ATOM   2467  CB  GLN A 307       0.697  18.154  24.838  1.00 66.47           C  
ATOM   2468  O   GLN A 307       0.979  16.297  22.519  1.00 66.47           O  
ATOM   2469  CG  GLN A 307       0.625  18.759  26.247  1.00 66.47           C  
ATOM   2470  CD  GLN A 307       0.600  20.288  26.252  1.00 66.47           C  
ATOM   2471  NE2 GLN A 307       0.668  20.890  27.419  1.00 66.47           N  
ATOM   2472  OE1 GLN A 307       0.489  20.970  25.237  1.00 66.47           O  
ATOM   2473  N   LEU A 308      -0.953  15.443  23.300  1.00 74.12           N  
ATOM   2474  CA  LEU A 308      -1.480  15.049  22.001  1.00 74.12           C  
ATOM   2475  C   LEU A 308      -2.190  16.256  21.378  1.00 74.12           C  
ATOM   2476  CB  LEU A 308      -2.411  13.835  22.177  1.00 74.12           C  
ATOM   2477  O   LEU A 308      -3.185  16.740  21.920  1.00 74.12           O  
ATOM   2478  CG  LEU A 308      -2.750  13.127  20.851  1.00 74.12           C  
ATOM   2479  CD1 LEU A 308      -1.565  12.304  20.337  1.00 74.12           C  
ATOM   2480  CD2 LEU A 308      -3.927  12.172  21.058  1.00 74.12           C  
ATOM   2481  N   ARG A 309      -1.682  16.742  20.246  1.00 86.74           N  
ATOM   2482  CA  ARG A 309      -2.375  17.729  19.403  1.00 86.74           C  
ATOM   2483  C   ARG A 309      -2.754  17.087  18.077  1.00 86.74           C  
ATOM   2484  CB  ARG A 309      -1.531  19.000  19.221  1.00 86.74           C  
ATOM   2485  O   ARG A 309      -2.168  16.086  17.687  1.00 86.74           O  
ATOM   2486  CG  ARG A 309      -1.379  19.789  20.528  1.00 86.74           C  
ATOM   2487  CD  ARG A 309      -0.837  21.192  20.232  1.00 86.74           C  
ATOM   2488  NE  ARG A 309      -0.526  21.923  21.472  1.00 86.74           N  
ATOM   2489  NH1 ARG A 309      -0.004  23.945  20.514  1.00 86.74           N  
ATOM   2490  NH2 ARG A 309       0.087  23.699  22.738  1.00 86.74           N  
ATOM   2491  CZ  ARG A 309      -0.152  23.185  21.565  1.00 86.74           C  
ATOM   2492  N   GLU A 310      -3.731  17.653  17.387  1.00 88.37           N  
ATOM   2493  CA  GLU A 310      -4.147  17.185  16.067  1.00 88.37           C  
ATOM   2494  C   GLU A 310      -4.116  18.351  15.081  1.00 88.37           C  
ATOM   2495  CB  GLU A 310      -5.531  16.531  16.161  1.00 88.37           C  
ATOM   2496  O   GLU A 310      -4.620  19.433  15.383  1.00 88.37           O  
ATOM   2497  CG  GLU A 310      -5.991  15.897  14.835  1.00 88.37           C  
ATOM   2498  CD  GLU A 310      -7.362  15.221  14.981  1.00 88.37           C  
ATOM   2499  OE1 GLU A 310      -7.594  14.141  14.392  1.00 88.37           O  
ATOM   2500  OE2 GLU A 310      -8.163  15.654  15.836  1.00 88.37           O  
ATOM   2501  N   GLY A 311      -3.505  18.133  13.918  1.00 91.50           N  
ATOM   2502  CA  GLY A 311      -3.691  18.975  12.742  1.00 91.50           C  
ATOM   2503  C   GLY A 311      -4.632  18.281  11.762  1.00 91.50           C  
ATOM   2504  O   GLY A 311      -4.328  17.175  11.326  1.00 91.50           O  
ATOM   2505  N   SER A 312      -5.746  18.921  11.407  1.00 95.67           N  
ATOM   2506  CA  SER A 312      -6.691  18.420  10.399  1.00 95.67           C  
ATOM   2507  C   SER A 312      -6.559  19.219   9.105  1.00 95.67           C  
ATOM   2508  CB  SER A 312      -8.133  18.471  10.911  1.00 95.67           C  
ATOM   2509  O   SER A 312      -6.823  20.424   9.074  1.00 95.67           O  
ATOM   2510  OG  SER A 312      -8.330  17.515  11.931  1.00 95.67           O  
ATOM   2511  N   PHE A 313      -6.154  18.542   8.032  1.00 97.81           N  
ATOM   2512  CA  PHE A 313      -5.904  19.134   6.722  1.00 97.81           C  
ATOM   2513  C   PHE A 313      -6.959  18.667   5.720  1.00 97.81           C  
ATOM   2514  CB  PHE A 313      -4.485  18.783   6.261  1.00 97.81           C  
ATOM   2515  O   PHE A 313      -6.892  17.545   5.220  1.00 97.81           O  
ATOM   2516  CG  PHE A 313      -3.400  19.342   7.155  1.00 97.81           C  
ATOM   2517  CD1 PHE A 313      -2.873  20.622   6.907  1.00 97.81           C  
ATOM   2518  CD2 PHE A 313      -2.923  18.589   8.243  1.00 97.81           C  
ATOM   2519  CE1 PHE A 313      -1.851  21.137   7.719  1.00 97.81           C  
ATOM   2520  CE2 PHE A 313      -1.904  19.104   9.061  1.00 97.81           C  
ATOM   2521  CZ  PHE A 313      -1.360  20.372   8.789  1.00 97.81           C  
ATOM   2522  N   ARG A 314      -7.932  19.529   5.407  1.00 97.87           N  
ATOM   2523  CA  ARG A 314      -9.014  19.216   4.460  1.00 97.87           C  
ATOM   2524  C   ARG A 314      -8.489  19.075   3.036  1.00 97.87           C  
ATOM   2525  CB  ARG A 314     -10.114  20.283   4.503  1.00 97.87           C  
ATOM   2526  O   ARG A 314      -7.788  19.956   2.545  1.00 97.87           O  
ATOM   2527  CG  ARG A 314     -10.843  20.309   5.850  1.00 97.87           C  
ATOM   2528  CD  ARG A 314     -12.051  21.243   5.750  1.00 97.87           C  
ATOM   2529  NE  ARG A 314     -12.750  21.354   7.041  1.00 97.87           N  
ATOM   2530  NH1 ARG A 314     -14.437  22.746   6.333  1.00 97.87           N  
ATOM   2531  NH2 ARG A 314     -14.353  22.099   8.470  1.00 97.87           N  
ATOM   2532  CZ  ARG A 314     -13.839  22.064   7.273  1.00 97.87           C  
ATOM   2533  N   VAL A 315      -8.913  18.023   2.343  1.00 97.00           N  
ATOM   2534  CA  VAL A 315      -8.550  17.750   0.945  1.00 97.00           C  
ATOM   2535  C   VAL A 315      -8.907  18.930   0.040  1.00 97.00           C  
ATOM   2536  CB  VAL A 315      -9.232  16.453   0.468  1.00 97.00           C  
ATOM   2537  O   VAL A 315      -8.094  19.318  -0.787  1.00 97.00           O  
ATOM   2538  CG1 VAL A 315      -9.077  16.208  -1.034  1.00 97.00           C  
ATOM   2539  CG2 VAL A 315      -8.630  15.236   1.181  1.00 97.00           C  
ATOM   2540  N   THR A 316     -10.056  19.579   0.254  1.00 96.02           N  
ATOM   2541  CA  THR A 316     -10.503  20.744  -0.537  1.00 96.02           C  
ATOM   2542  C   THR A 316      -9.591  21.969  -0.433  1.00 96.02           C  
ATOM   2543  CB  THR A 316     -11.922  21.172  -0.141  1.00 96.02           C  
ATOM   2544  O   THR A 316      -9.688  22.870  -1.255  1.00 96.02           O  
ATOM   2545  CG2 THR A 316     -12.948  20.067  -0.394  1.00 96.02           C  
ATOM   2546  OG1 THR A 316     -11.983  21.504   1.233  1.00 96.02           O  
ATOM   2547  N   ARG A 317      -8.694  22.017   0.559  1.00 97.04           N  
ATOM   2548  CA  ARG A 317      -7.727  23.110   0.757  1.00 97.04           C  
ATOM   2549  C   ARG A 317      -6.317  22.753   0.284  1.00 97.04           C  
ATOM   2550  CB  ARG A 317      -7.734  23.538   2.229  1.00 97.04           C  
ATOM   2551  O   ARG A 317      -5.405  23.566   0.434  1.00 97.04           O  
ATOM   2552  CG  ARG A 317      -9.106  24.058   2.675  1.00 97.04           C  
ATOM   2553  CD  ARG A 317      -9.051  24.569   4.118  1.00 97.04           C  
ATOM   2554  NE  ARG A 317      -8.238  25.794   4.238  1.00 97.04           N  
ATOM   2555  NH1 ARG A 317      -9.845  27.288   3.517  1.00 97.04           N  
ATOM   2556  NH2 ARG A 317      -7.826  28.015   4.100  1.00 97.04           N  
ATOM   2557  CZ  ARG A 317      -8.646  27.020   3.959  1.00 97.04           C  
ATOM   2558  N   MET A 318      -6.119  21.548  -0.250  1.00 97.62           N  
ATOM   2559  CA  MET A 318      -4.854  21.114  -0.838  1.00 97.62           C  
ATOM   2560  C   MET A 318      -4.835  21.488  -2.317  1.00 97.62           C  
ATOM   2561  CB  MET A 318      -4.676  19.597  -0.679  1.00 97.62           C  
ATOM   2562  O   MET A 318      -5.541  20.873  -3.105  1.00 97.62           O  
ATOM   2563  CG  MET A 318      -4.575  19.170   0.784  1.00 97.62           C  
ATOM   2564  SD  MET A 318      -4.410  17.382   0.997  1.00 97.62           S  
ATOM   2565  CE  MET A 318      -4.385  17.311   2.805  1.00 97.62           C  
ATOM   2566  N   ARG A 319      -4.006  22.456  -2.720  1.00 94.97           N  
ATOM   2567  CA  ARG A 319      -3.886  22.850  -4.135  1.00 94.97           C  
ATOM   2568  C   ARG A 319      -3.348  21.698  -4.987  1.00 94.97           C  
ATOM   2569  CB  ARG A 319      -2.998  24.102  -4.238  1.00 94.97           C  
ATOM   2570  O   ARG A 319      -3.867  21.395  -6.063  1.00 94.97           O  
ATOM   2571  CG  ARG A 319      -2.897  24.594  -5.690  1.00 94.97           C  
ATOM   2572  CD  ARG A 319      -2.198  25.952  -5.804  1.00 94.97           C  
ATOM   2573  NE  ARG A 319      -0.735  25.881  -5.615  1.00 94.97           N  
ATOM   2574  NH1 ARG A 319      -0.269  28.069  -6.107  1.00 94.97           N  
ATOM   2575  NH2 ARG A 319       1.401  26.700  -5.676  1.00 94.97           N  
ATOM   2576  CZ  ARG A 319       0.123  26.868  -5.803  1.00 94.97           C  
ATOM   2577  N   CYS A 320      -2.294  21.064  -4.491  1.00 94.42           N  
ATOM   2578  CA  CYS A 320      -1.656  19.911  -5.102  1.00 94.42           C  
ATOM   2579  C   CYS A 320      -0.891  19.095  -4.054  1.00 94.42           C  
ATOM   2580  CB  CYS A 320      -0.744  20.393  -6.249  1.00 94.42           C  
ATOM   2581  O   CYS A 320      -0.676  19.541  -2.923  1.00 94.42           O  
ATOM   2582  SG  CYS A 320       0.618  21.423  -5.644  1.00 94.42           S  
ATOM   2583  N   TRP A 321      -0.457  17.897  -4.435  1.00 96.21           N  
ATOM   2584  CA  TRP A 321       0.493  17.106  -3.654  1.00 96.21           C  
ATOM   2585  C   TRP A 321       1.488  16.388  -4.556  1.00 96.21           C  
ATOM   2586  CB  TRP A 321      -0.242  16.119  -2.739  1.00 96.21           C  
ATOM   2587  O   TRP A 321       1.240  16.185  -5.740  1.00 96.21           O  
ATOM   2588  CG  TRP A 321      -1.027  15.060  -3.443  1.00 96.21           C  
ATOM   2589  CD1 TRP A 321      -0.579  13.833  -3.793  1.00 96.21           C  
ATOM   2590  CD2 TRP A 321      -2.416  15.120  -3.875  1.00 96.21           C  
ATOM   2591  CE2 TRP A 321      -2.741  13.887  -4.515  1.00 96.21           C  
ATOM   2592  CE3 TRP A 321      -3.436  16.086  -3.764  1.00 96.21           C  
ATOM   2593  NE1 TRP A 321      -1.597  13.123  -4.399  1.00 96.21           N  
ATOM   2594  CH2 TRP A 321      -4.997  14.630  -4.952  1.00 96.21           C  
ATOM   2595  CZ2 TRP A 321      -4.006  13.642  -5.066  1.00 96.21           C  
ATOM   2596  CZ3 TRP A 321      -4.719  15.837  -4.283  1.00 96.21           C  
ATOM   2597  N   ARG A 322       2.626  15.987  -4.002  1.00 92.19           N  
ATOM   2598  CA  ARG A 322       3.682  15.250  -4.697  1.00 92.19           C  
ATOM   2599  C   ARG A 322       4.198  14.121  -3.824  1.00 92.19           C  
ATOM   2600  CB  ARG A 322       4.808  16.201  -5.130  1.00 92.19           C  
ATOM   2601  O   ARG A 322       4.248  14.255  -2.603  1.00 92.19           O  
ATOM   2602  CG  ARG A 322       5.533  16.874  -3.957  1.00 92.19           C  
ATOM   2603  CD  ARG A 322       6.611  17.818  -4.483  1.00 92.19           C  
ATOM   2604  NE  ARG A 322       7.371  18.428  -3.379  1.00 92.19           N  
ATOM   2605  NH1 ARG A 322       8.557  19.943  -4.630  1.00 92.19           N  
ATOM   2606  NH2 ARG A 322       8.868  19.842  -2.420  1.00 92.19           N  
ATOM   2607  CZ  ARG A 322       8.257  19.400  -3.482  1.00 92.19           C  
ATOM   2608  N   VAL A 323       4.611  13.034  -4.464  1.00 90.36           N  
ATOM   2609  CA  VAL A 323       5.365  11.965  -3.806  1.00 90.36           C  
ATOM   2610  C   VAL A 323       6.790  12.008  -4.325  1.00 90.36           C  
ATOM   2611  CB  VAL A 323       4.733  10.580  -4.010  1.00 90.36           C  
ATOM   2612  O   VAL A 323       7.000  11.986  -5.536  1.00 90.36           O  
ATOM   2613  CG1 VAL A 323       5.544   9.503  -3.282  1.00 90.36           C  
ATOM   2614  CG2 VAL A 323       3.301  10.538  -3.460  1.00 90.36           C  
ATOM   2615  N   THR A 324       7.756  12.069  -3.418  1.00 87.64           N  
ATOM   2616  CA  THR A 324       9.185  12.062  -3.736  1.00 87.64           C  
ATOM   2617  C   THR A 324       9.852  10.841  -3.116  1.00 87.64           C  
ATOM   2618  CB  THR A 324       9.876  13.376  -3.324  1.00 87.64           C  
ATOM   2619  O   THR A 324       9.439  10.334  -2.073  1.00 87.64           O  
ATOM   2620  CG2 THR A 324       9.458  14.520  -4.248  1.00 87.64           C  
ATOM   2621  OG1 THR A 324       9.487  13.779  -2.037  1.00 87.64           O  
ATOM   2622  N   SER A 325      10.877  10.341  -3.799  1.00 82.94           N  
ATOM   2623  CA  SER A 325      11.675   9.188  -3.389  1.00 82.94           C  
ATOM   2624  C   SER A 325      13.143   9.566  -3.461  1.00 82.94           C  
ATOM   2625  CB  SER A 325      11.392   8.014  -4.329  1.00 82.94           C  
ATOM   2626  O   SER A 325      13.581  10.102  -4.481  1.00 82.94           O  
ATOM   2627  OG  SER A 325      12.116   6.861  -3.964  1.00 82.94           O  
ATOM   2628  N   SER A 326      13.913   9.260  -2.420  1.00 78.60           N  
ATOM   2629  CA  SER A 326      15.370   9.296  -2.520  1.00 78.60           C  
ATOM   2630  C   SER A 326      15.877   8.120  -3.352  1.00 78.60           C  
ATOM   2631  CB  SER A 326      16.031   9.331  -1.137  1.00 78.60           C  
ATOM   2632  O   SER A 326      15.217   7.083  -3.467  1.00 78.60           O  
ATOM   2633  OG  SER A 326      15.961   8.076  -0.483  1.00 78.60           O  
ATOM   2634  N   VAL A 327      17.081   8.264  -3.900  1.00 65.50           N  
ATOM   2635  CA  VAL A 327      17.848   7.126  -4.415  1.00 65.50           C  
ATOM   2636  C   VAL A 327      18.110   6.168  -3.237  1.00 65.50           C  
ATOM   2637  CB  VAL A 327      19.165   7.592  -5.074  1.00 65.50           C  
ATOM   2638  O   VAL A 327      18.363   6.664  -2.130  1.00 65.50           O  
ATOM   2639  CG1 VAL A 327      19.763   6.489  -5.954  1.00 65.50           C  
ATOM   2640  CG2 VAL A 327      18.967   8.831  -5.964  1.00 65.50           C  
ATOM   2641  N   PRO A 328      18.015   4.835  -3.408  1.00 61.27           N  
ATOM   2642  CA  PRO A 328      18.316   3.893  -2.335  1.00 61.27           C  
ATOM   2643  C   PRO A 328      19.732   4.134  -1.806  1.00 61.27           C  
ATOM   2644  CB  PRO A 328      18.160   2.491  -2.940  1.00 61.27           C  
ATOM   2645  O   PRO A 328      20.701   4.079  -2.565  1.00 61.27           O  
ATOM   2646  CG  PRO A 328      17.278   2.702  -4.169  1.00 61.27           C  
ATOM   2647  CD  PRO A 328      17.584   4.131  -4.606  1.00 61.27           C  
ATOM   2648  N   LEU A 329      19.864   4.413  -0.510  1.00 56.38           N  
ATOM   2649  CA  LEU A 329      21.182   4.497   0.115  1.00 56.38           C  
ATOM   2650  C   LEU A 329      21.750   3.071   0.246  1.00 56.38           C  
ATOM   2651  CB  LEU A 329      21.083   5.230   1.464  1.00 56.38           C  
ATOM   2652  O   LEU A 329      20.996   2.148   0.576  1.00 56.38           O  
ATOM   2653  CG  LEU A 329      20.859   6.749   1.312  1.00 56.38           C  
ATOM   2654  CD1 LEU A 329      20.326   7.338   2.617  1.00 56.38           C  
ATOM   2655  CD2 LEU A 329      22.156   7.484   0.957  1.00 56.38           C  
ATOM   2656  N   PRO A 330      23.058   2.852   0.002  1.00 51.50           N  
ATOM   2657  CA  PRO A 330      23.694   1.579   0.320  1.00 51.50           C  
ATOM   2658  C   PRO A 330      23.445   1.265   1.795  1.00 51.50           C  
ATOM   2659  CB  PRO A 330      25.189   1.756   0.016  1.00 51.50           C  
ATOM   2660  O   PRO A 330      23.732   2.103   2.650  1.00 51.50           O  
ATOM   2661  CG  PRO A 330      25.237   2.961  -0.922  1.00 51.50           C  
ATOM   2662  CD  PRO A 330      24.034   3.801  -0.502  1.00 51.50           C  
ATOM   2663  N   SER A 331      22.886   0.086   2.085  1.00 47.98           N  
ATOM   2664  CA  SER A 331      22.590  -0.349   3.455  1.00 47.98           C  
ATOM   2665  C   SER A 331      23.824  -0.132   4.334  1.00 47.98           C  
ATOM   2666  CB  SER A 331      22.180  -1.826   3.450  1.00 47.98           C  
ATOM   2667  O   SER A 331      24.891  -0.675   4.039  1.00 47.98           O  
ATOM   2668  OG  SER A 331      21.594  -2.209   4.675  1.00 47.98           O  
ATOM   2669  N   GLY A 332      23.688   0.699   5.372  1.00 43.98           N  
ATOM   2670  CA  GLY A 332      24.782   1.062   6.271  1.00 43.98           C  
ATOM   2671  C   GLY A 332      25.476  -0.184   6.819  1.00 43.98           C  
ATOM   2672  O   GLY A 332      24.823  -1.136   7.242  1.00 43.98           O  
ATOM   2673  N   GLY A 333      26.807  -0.202   6.747  1.00 30.39           N  
ATOM   2674  CA  GLY A 333      27.619  -1.369   7.062  1.00 30.39           C  
ATOM   2675  C   GLY A 333      27.412  -1.880   8.487  1.00 30.39           C  
ATOM   2676  O   GLY A 333      27.628  -1.158   9.450  1.00 30.39           O  
ATOM   2677  N   THR A 334      27.034  -3.150   8.605  1.00 34.63           N  
ATOM   2678  CA  THR A 334      27.506  -4.116   9.610  1.00 34.63           C  
ATOM   2679  C   THR A 334      27.079  -5.512   9.150  1.00 34.63           C  
ATOM   2680  CB  THR A 334      27.029  -3.855  11.053  1.00 34.63           C  
ATOM   2681  O   THR A 334      25.925  -5.770   8.819  1.00 34.63           O  
ATOM   2682  CG2 THR A 334      28.033  -3.032  11.873  1.00 34.63           C  
ATOM   2683  OG1 THR A 334      25.788  -3.208  11.087  1.00 34.63           O  
ATOM   2684  N   SER A 335      28.069  -6.394   9.062  1.00 31.84           N  
ATOM   2685  CA  SER A 335      28.054  -7.806   8.667  1.00 31.84           C  
ATOM   2686  C   SER A 335      26.839  -8.631   9.130  1.00 31.84           C  
ATOM   2687  CB  SER A 335      29.339  -8.405   9.259  1.00 31.84           C  
ATOM   2688  O   SER A 335      26.925  -9.388  10.096  1.00 31.84           O  
ATOM   2689  OG  SER A 335      29.419  -8.081  10.637  1.00 31.84           O  
ATOM   2690  N   SER A 336      25.727  -8.551   8.401  1.00 32.71           N  
ATOM   2691  CA  SER A 336      24.582  -9.454   8.544  1.00 32.71           C  
ATOM   2692  C   SER A 336      24.085  -9.882   7.149  1.00 32.71           C  
ATOM   2693  CB  SER A 336      23.489  -8.831   9.422  1.00 32.71           C  
ATOM   2694  O   SER A 336      23.859  -9.035   6.286  1.00 32.71           O  
ATOM   2695  OG  SER A 336      23.248  -7.478   9.104  1.00 32.71           O  
ATOM   2696  N   PRO A 337      23.965 -11.194   6.860  1.00 31.69           N  
ATOM   2697  CA  PRO A 337      23.717 -11.715   5.511  1.00 31.69           C  
ATOM   2698  C   PRO A 337      22.244 -11.635   5.062  1.00 31.69           C  
ATOM   2699  CB  PRO A 337      24.291 -13.138   5.524  1.00 31.69           C  
ATOM   2700  O   PRO A 337      21.812 -12.381   4.180  1.00 31.69           O  
ATOM   2701  CG  PRO A 337      24.079 -13.578   6.969  1.00 31.69           C  
ATOM   2702  CD  PRO A 337      24.263 -12.292   7.768  1.00 31.69           C  
ATOM   2703  N   SER A 338      21.448 -10.723   5.620  1.00 31.25           N  
ATOM   2704  CA  SER A 338      20.098 -10.446   5.128  1.00 31.25           C  
ATOM   2705  C   SER A 338      20.175  -9.455   3.965  1.00 31.25           C  
ATOM   2706  CB  SER A 338      19.194  -9.956   6.262  1.00 31.25           C  
ATOM   2707  O   SER A 338      20.315  -8.254   4.168  1.00 31.25           O  
ATOM   2708  OG  SER A 338      19.792  -8.885   6.952  1.00 31.25           O  
ATOM   2709  N   ARG A 339      20.135  -9.996   2.739  1.00 37.09           N  
ATOM   2710  CA  ARG A 339      20.023  -9.318   1.429  1.00 37.09           C  
ATOM   2711  C   ARG A 339      19.619  -7.832   1.514  1.00 37.09           C  
ATOM   2712  CB  ARG A 339      18.986 -10.081   0.585  1.00 37.09           C  
ATOM   2713  O   ARG A 339      18.468  -7.521   1.809  1.00 37.09           O  
ATOM   2714  CG  ARG A 339      19.489 -11.461   0.135  1.00 37.09           C  
ATOM   2715  CD  ARG A 339      18.384 -12.206  -0.623  1.00 37.09           C  
ATOM   2716  NE  ARG A 339      18.883 -13.470  -1.198  1.00 37.09           N  
ATOM   2717  NH1 ARG A 339      16.855 -14.339  -1.835  1.00 37.09           N  
ATOM   2718  NH2 ARG A 339      18.726 -15.484  -2.250  1.00 37.09           N  
ATOM   2719  CZ  ARG A 339      18.155 -14.420  -1.759  1.00 37.09           C  
ATOM   2720  N   GLY A 340      20.568  -6.951   1.188  1.00 31.66           N  
ATOM   2721  CA  GLY A 340      20.444  -5.494   1.247  1.00 31.66           C  
ATOM   2722  C   GLY A 340      19.317  -4.919   0.390  1.00 31.66           C  
ATOM   2723  O   GLY A 340      19.498  -4.655  -0.798  1.00 31.66           O  
ATOM   2724  N   ARG A 341      18.161  -4.669   1.010  1.00 53.00           N  
ATOM   2725  CA  ARG A 341      17.185  -3.706   0.495  1.00 53.00           C  
ATOM   2726  C   ARG A 341      17.691  -2.321   0.881  1.00 53.00           C  
ATOM   2727  CB  ARG A 341      15.784  -3.968   1.077  1.00 53.00           C  
ATOM   2728  O   ARG A 341      17.698  -1.997   2.062  1.00 53.00           O  
ATOM   2729  CG  ARG A 341      15.091  -5.179   0.436  1.00 53.00           C  
ATOM   2730  CD  ARG A 341      13.655  -5.316   0.965  1.00 53.00           C  
ATOM   2731  NE  ARG A 341      12.971  -6.502   0.403  1.00 53.00           N  
ATOM   2732  NH1 ARG A 341      10.882  -6.091   1.267  1.00 53.00           N  
ATOM   2733  NH2 ARG A 341      11.210  -7.902   0.001  1.00 53.00           N  
ATOM   2734  CZ  ARG A 341      11.696  -6.827   0.562  1.00 53.00           C  
ATOM   2735  N   GLY A 342      18.153  -1.537  -0.092  1.00 51.36           N  
ATOM   2736  CA  GLY A 342      18.457  -0.128   0.154  1.00 51.36           C  
ATOM   2737  C   GLY A 342      17.210   0.565   0.700  1.00 51.36           C  
ATOM   2738  O   GLY A 342      16.125   0.419   0.132  1.00 51.36           O  
ATOM   2739  N   GLU A 343      17.345   1.260   1.827  1.00 63.36           N  
ATOM   2740  CA  GLU A 343      16.240   2.027   2.392  1.00 63.36           C  
ATOM   2741  C   GLU A 343      15.948   3.215   1.476  1.00 63.36           C  
ATOM   2742  CB  GLU A 343      16.528   2.476   3.830  1.00 63.36           C  
ATOM   2743  O   GLU A 343      16.828   4.013   1.140  1.00 63.36           O  
ATOM   2744  CG  GLU A 343      16.430   1.307   4.824  1.00 63.36           C  
ATOM   2745  CD  GLU A 343      16.600   1.742   6.289  1.00 63.36           C  
ATOM   2746  OE1 GLU A 343      16.381   0.876   7.164  1.00 63.36           O  
ATOM   2747  OE2 GLU A 343      16.935   2.925   6.526  1.00 63.36           O  
ATOM   2748  N   VAL A 344      14.697   3.303   1.036  1.00 74.53           N  
ATOM   2749  CA  VAL A 344      14.199   4.406   0.221  1.00 74.53           C  
ATOM   2750  C   VAL A 344      13.474   5.370   1.147  1.00 74.53           C  
ATOM   2751  CB  VAL A 344      13.285   3.887  -0.899  1.00 74.53           C  
ATOM   2752  O   VAL A 344      12.488   4.997   1.786  1.00 74.53           O  
ATOM   2753  CG1 VAL A 344      12.747   5.046  -1.729  1.00 74.53           C  
ATOM   2754  CG2 VAL A 344      14.051   2.961  -1.852  1.00 74.53           C  
ATOM   2755  N   ARG A 345      13.935   6.622   1.210  1.00 86.02           N  
ATOM   2756  CA  ARG A 345      13.205   7.683   1.902  1.00 86.02           C  
ATOM   2757  C   ARG A 345      12.076   8.154   0.994  1.00 86.02           C  
ATOM   2758  CB  ARG A 345      14.166   8.809   2.301  1.00 86.02           C  
ATOM   2759  O   ARG A 345      12.330   8.733  -0.060  1.00 86.02           O  
ATOM   2760  CG  ARG A 345      13.455   9.921   3.081  1.00 86.02           C  
ATOM   2761  CD  ARG A 345      14.446  11.032   3.435  1.00 86.02           C  
ATOM   2762  NE  ARG A 345      13.748  12.192   4.007  1.00 86.02           N  
ATOM   2763  NH1 ARG A 345      14.183  11.916   6.258  1.00 86.02           N  
ATOM   2764  NH2 ARG A 345      12.934  13.619   5.520  1.00 86.02           N  
ATOM   2765  CZ  ARG A 345      13.636  12.563   5.265  1.00 86.02           C  
ATOM   2766  N   LEU A 346      10.843   7.890   1.411  1.00 91.07           N  
ATOM   2767  CA  LEU A 346       9.634   8.343   0.734  1.00 91.07           C  
ATOM   2768  C   LEU A 346       9.004   9.513   1.489  1.00 91.07           C  
ATOM   2769  CB  LEU A 346       8.645   7.176   0.587  1.00 91.07           C  
ATOM   2770  O   LEU A 346       8.887   9.490   2.717  1.00 91.07           O  
ATOM   2771  CG  LEU A 346       9.025   6.122  -0.464  1.00 91.07           C  
ATOM   2772  CD1 LEU A 346       8.057   4.943  -0.373  1.00 91.07           C  
ATOM   2773  CD2 LEU A 346       8.948   6.674  -1.889  1.00 91.07           C  
ATOM   2774  N   GLU A 347       8.567  10.517   0.738  1.00 94.56           N  
ATOM   2775  CA  GLU A 347       7.895  11.696   1.273  1.00 94.56           C  
ATOM   2776  C   GLU A 347       6.615  11.983   0.484  1.00 94.56           C  
ATOM   2777  CB  GLU A 347       8.832  12.913   1.268  1.00 94.56           C  
ATOM   2778  O   GLU A 347       6.585  11.884  -0.744  1.00 94.56           O  
ATOM   2779  CG  GLU A 347      10.083  12.735   2.144  1.00 94.56           C  
ATOM   2780  CD  GLU A 347      11.088  13.890   2.028  1.00 94.56           C  
ATOM   2781  OE1 GLU A 347      11.919  14.009   2.964  1.00 94.56           O  
ATOM   2782  OE2 GLU A 347      11.089  14.589   0.988  1.00 94.56           O  
ATOM   2783  N   LEU A 348       5.550  12.344   1.196  1.00 96.50           N  
ATOM   2784  CA  LEU A 348       4.353  12.965   0.643  1.00 96.50           C  
ATOM   2785  C   LEU A 348       4.365  14.428   1.072  1.00 96.50           C  
ATOM   2786  CB  LEU A 348       3.092  12.236   1.149  1.00 96.50           C  
ATOM   2787  O   LEU A 348       4.266  14.711   2.263  1.00 96.50           O  
ATOM   2788  CG  LEU A 348       1.777  12.963   0.797  1.00 96.50           C  
ATOM   2789  CD1 LEU A 348       1.509  12.981  -0.709  1.00 96.50           C  
ATOM   2790  CD2 LEU A 348       0.594  12.265   1.453  1.00 96.50           C  
ATOM   2791  N   ALA A 349       4.434  15.347   0.118  1.00 97.47           N  
ATOM   2792  CA  ALA A 349       4.275  16.769   0.390  1.00 97.47           C  
ATOM   2793  C   ALA A 349       2.979  17.272  -0.243  1.00 97.47           C  
ATOM   2794  CB  ALA A 349       5.520  17.528  -0.080  1.00 97.47           C  
ATOM   2795  O   ALA A 349       2.717  16.969  -1.406  1.00 97.47           O  
ATOM   2796  N   PHE A 350       2.183  18.044   0.487  1.00 97.98           N  
ATOM   2797  CA  PHE A 350       0.982  18.695  -0.035  1.00 97.98           C  
ATOM   2798  C   PHE A 350       1.023  20.194   0.239  1.00 97.98           C  
ATOM   2799  CB  PHE A 350      -0.286  18.021   0.505  1.00 97.98           C  
ATOM   2800  O   PHE A 350       1.523  20.640   1.270  1.00 97.98           O  
ATOM   2801  CG  PHE A 350      -0.422  18.039   2.013  1.00 97.98           C  
ATOM   2802  CD1 PHE A 350       0.057  16.959   2.776  1.00 97.98           C  
ATOM   2803  CD2 PHE A 350      -1.018  19.139   2.656  1.00 97.98           C  
ATOM   2804  CE1 PHE A 350      -0.070  16.976   4.175  1.00 97.98           C  
ATOM   2805  CE2 PHE A 350      -1.149  19.152   4.055  1.00 97.98           C  
ATOM   2806  CZ  PHE A 350      -0.682  18.066   4.816  1.00 97.98           C  
ATOM   2807  N   GLU A 351       0.507  20.976  -0.700  1.00 97.96           N  
ATOM   2808  CA  GLU A 351       0.476  22.427  -0.602  1.00 97.96           C  
ATOM   2809  C   GLU A 351      -0.891  22.885  -0.110  1.00 97.96           C  
ATOM   2810  CB  GLU A 351       0.826  23.018  -1.954  1.00 97.96           C  
ATOM   2811  O   GLU A 351      -1.902  22.760  -0.804  1.00 97.96           O  
ATOM   2812  CG  GLU A 351       1.157  24.505  -1.827  1.00 97.96           C  
ATOM   2813  CD  GLU A 351       1.644  25.016  -3.173  1.00 97.96           C  
ATOM   2814  OE1 GLU A 351       2.524  25.904  -3.230  1.00 97.96           O  
ATOM   2815  OE2 GLU A 351       1.122  24.538  -4.204  1.00 97.96           O  
ATOM   2816  N   TYR A 352      -0.920  23.382   1.118  1.00 97.87           N  
ATOM   2817  CA  TYR A 352      -2.138  23.641   1.861  1.00 97.87           C  
ATOM   2818  C   TYR A 352      -2.435  25.132   1.967  1.00 97.87           C  
ATOM   2819  CB  TYR A 352      -2.003  23.009   3.245  1.00 97.87           C  
ATOM   2820  O   TYR A 352      -1.570  25.926   2.342  1.00 97.87           O  
ATOM   2821  CG  TYR A 352      -3.333  22.867   3.943  1.00 97.87           C  
ATOM   2822  CD1 TYR A 352      -3.710  23.762   4.959  1.00 97.87           C  
ATOM   2823  CD2 TYR A 352      -4.198  21.828   3.566  1.00 97.87           C  
ATOM   2824  CE1 TYR A 352      -4.932  23.593   5.637  1.00 97.87           C  
ATOM   2825  CE2 TYR A 352      -5.425  21.665   4.228  1.00 97.87           C  
ATOM   2826  OH  TYR A 352      -6.960  22.344   5.941  1.00 97.87           O  
ATOM   2827  CZ  TYR A 352      -5.792  22.537   5.272  1.00 97.87           C  
ATOM   2828  N   LEU A 353      -3.681  25.518   1.701  1.00 97.27           N  
ATOM   2829  CA  LEU A 353      -4.163  26.875   1.936  1.00 97.27           C  
ATOM   2830  C   LEU A 353      -4.378  27.081   3.442  1.00 97.27           C  
ATOM   2831  CB  LEU A 353      -5.421  27.107   1.082  1.00 97.27           C  
ATOM   2832  O   LEU A 353      -5.422  26.735   3.999  1.00 97.27           O  
ATOM   2833  CG  LEU A 353      -5.924  28.562   1.098  1.00 97.27           C  
ATOM   2834  CD1 LEU A 353      -4.944  29.521   0.421  1.00 97.27           C  
ATOM   2835  CD2 LEU A 353      -7.263  28.643   0.372  1.00 97.27           C  
ATOM   2836  N   MET A 354      -3.388  27.653   4.123  1.00 94.45           N  
ATOM   2837  CA  MET A 354      -3.402  27.874   5.575  1.00 94.45           C  
ATOM   2838  C   MET A 354      -4.359  28.998   5.985  1.00 94.45           C  
ATOM   2839  CB  MET A 354      -1.982  28.224   6.043  1.00 94.45           C  
ATOM   2840  O   MET A 354      -4.986  28.940   7.037  1.00 94.45           O  
ATOM   2841  CG  MET A 354      -1.004  27.056   5.928  1.00 94.45           C  
ATOM   2842  SD  MET A 354      -1.368  25.650   7.014  1.00 94.45           S  
ATOM   2843  CE  MET A 354      -0.879  26.314   8.625  1.00 94.45           C  
ATOM   2844  N   SER A 355      -4.445  30.042   5.168  1.00 93.60           N  
ATOM   2845  CA  SER A 355      -5.372  31.173   5.294  1.00 93.60           C  
ATOM   2846  C   SER A 355      -5.554  31.798   3.912  1.00 93.60           C  
ATOM   2847  CB  SER A 355      -4.853  32.209   6.304  1.00 93.60           C  
ATOM   2848  O   SER A 355      -4.867  31.387   2.977  1.00 93.60           O  
ATOM   2849  OG  SER A 355      -3.576  32.712   5.959  1.00 93.60           O  
ATOM   2850  N   LYS A 356      -6.450  32.783   3.776  1.00 92.28           N  
ATOM   2851  CA  LYS A 356      -6.594  33.549   2.530  1.00 92.28           C  
ATOM   2852  C   LYS A 356      -5.212  33.989   2.015  1.00 92.28           C  
ATOM   2853  CB  LYS A 356      -7.542  34.736   2.769  1.00 92.28           C  
ATOM   2854  O   LYS A 356      -4.406  34.484   2.805  1.00 92.28           O  
ATOM   2855  CG  LYS A 356      -7.810  35.472   1.454  1.00 92.28           C  
ATOM   2856  CD  LYS A 356      -8.818  36.614   1.587  1.00 92.28           C  
ATOM   2857  CE  LYS A 356      -8.906  37.272   0.207  1.00 92.28           C  
ATOM   2858  NZ  LYS A 356      -9.963  38.307   0.139  1.00 92.28           N  
ATOM   2859  N   ASP A 357      -4.941  33.707   0.742  1.00 91.96           N  
ATOM   2860  CA  ASP A 357      -3.701  34.019   0.013  1.00 91.96           C  
ATOM   2861  C   ASP A 357      -2.395  33.441   0.601  1.00 91.96           C  
ATOM   2862  CB  ASP A 357      -3.631  35.532  -0.266  1.00 91.96           C  
ATOM   2863  O   ASP A 357      -1.300  33.846   0.210  1.00 91.96           O  
ATOM   2864  CG  ASP A 357      -4.921  36.060  -0.903  1.00 91.96           C  
ATOM   2865  OD1 ASP A 357      -5.463  35.339  -1.762  1.00 91.96           O  
ATOM   2866  OD2 ASP A 357      -5.410  37.128  -0.463  1.00 91.96           O  
ATOM   2867  N   ARG A 358      -2.469  32.474   1.530  1.00 96.18           N  
ATOM   2868  CA  ARG A 358      -1.286  31.869   2.166  1.00 96.18           C  
ATOM   2869  C   ARG A 358      -1.254  30.359   1.979  1.00 96.18           C  
ATOM   2870  CB  ARG A 358      -1.218  32.282   3.640  1.00 96.18           C  
ATOM   2871  O   ARG A 358      -1.841  29.612   2.766  1.00 96.18           O  
ATOM   2872  CG  ARG A 358       0.140  31.904   4.257  1.00 96.18           C  
ATOM   2873  CD  ARG A 358       0.220  32.287   5.738  1.00 96.18           C  
ATOM   2874  NE  ARG A 358      -0.727  31.502   6.552  1.00 96.18           N  
ATOM   2875  NH1 ARG A 358      -0.301  32.505   8.564  1.00 96.18           N  
ATOM   2876  NH2 ARG A 358      -1.826  30.882   8.452  1.00 96.18           N  
ATOM   2877  CZ  ARG A 358      -0.946  31.630   7.846  1.00 96.18           C  
ATOM   2878  N   LEU A 359      -0.513  29.925   0.966  1.00 96.56           N  
ATOM   2879  CA  LEU A 359      -0.182  28.523   0.723  1.00 96.56           C  
ATOM   2880  C   LEU A 359       1.101  28.131   1.463  1.00 96.56           C  
ATOM   2881  CB  LEU A 359      -0.061  28.282  -0.788  1.00 96.56           C  
ATOM   2882  O   LEU A 359       2.058  28.903   1.513  1.00 96.56           O  
ATOM   2883  CG  LEU A 359      -1.411  28.342  -1.525  1.00 96.56           C  
ATOM   2884  CD1 LEU A 359      -1.161  28.478  -3.019  1.00 96.56           C  
ATOM   2885  CD2 LEU A 359      -2.242  27.076  -1.318  1.00 96.56           C  
ATOM   2886  N   GLN A 360       1.122  26.929   2.029  1.00 96.84           N  
ATOM   2887  CA  GLN A 360       2.280  26.365   2.715  1.00 96.84           C  
ATOM   2888  C   GLN A 360       2.410  24.881   2.376  1.00 96.84           C  
ATOM   2889  CB  GLN A 360       2.128  26.587   4.228  1.00 96.84           C  
ATOM   2890  O   GLN A 360       1.426  24.146   2.408  1.00 96.84           O  
ATOM   2891  CG  GLN A 360       3.329  26.057   5.023  1.00 96.84           C  
ATOM   2892  CD  GLN A 360       3.222  26.292   6.526  1.00 96.84           C  
ATOM   2893  NE2 GLN A 360       3.939  25.519   7.311  1.00 96.84           N  
ATOM   2894  OE1 GLN A 360       2.517  27.166   7.016  1.00 96.84           O  
ATOM   2895  N   TRP A 361       3.630  24.432   2.090  1.00 97.75           N  
ATOM   2896  CA  TRP A 361       3.919  23.008   1.961  1.00 97.75           C  
ATOM   2897  C   TRP A 361       4.000  22.351   3.337  1.00 97.75           C  
ATOM   2898  CB  TRP A 361       5.198  22.796   1.147  1.00 97.75           C  
ATOM   2899  O   TRP A 361       4.649  22.878   4.240  1.00 97.75           O  
ATOM   2900  CG  TRP A 361       5.010  23.057  -0.314  1.00 97.75           C  
ATOM   2901  CD1 TRP A 361       5.136  24.251  -0.937  1.00 97.75           C  
ATOM   2902  CD2 TRP A 361       4.540  22.125  -1.333  1.00 97.75           C  
ATOM   2903  CE2 TRP A 361       4.446  22.822  -2.573  1.00 97.75           C  
ATOM   2904  CE3 TRP A 361       4.133  20.774  -1.320  1.00 97.75           C  
ATOM   2905  NE1 TRP A 361       4.766  24.126  -2.263  1.00 97.75           N  
ATOM   2906  CH2 TRP A 361       3.633  20.848  -3.711  1.00 97.75           C  
ATOM   2907  CZ2 TRP A 361       4.009  22.202  -3.751  1.00 97.75           C  
ATOM   2908  CZ3 TRP A 361       3.687  20.142  -2.497  1.00 97.75           C  
ATOM   2909  N   VAL A 362       3.348  21.202   3.466  1.00 97.81           N  
ATOM   2910  CA  VAL A 362       3.495  20.281   4.592  1.00 97.81           C  
ATOM   2911  C   VAL A 362       4.016  18.963   4.037  1.00 97.81           C  
ATOM   2912  CB  VAL A 362       2.163  20.088   5.334  1.00 97.81           C  
ATOM   2913  O   VAL A 362       3.437  18.408   3.100  1.00 97.81           O  
ATOM   2914  CG1 VAL A 362       2.297  19.079   6.483  1.00 97.81           C  
ATOM   2915  CG2 VAL A 362       1.639  21.412   5.907  1.00 97.81           C  
ATOM   2916  N   THR A 363       5.110  18.471   4.603  1.00 97.93           N  
ATOM   2917  CA  THR A 363       5.840  17.283   4.163  1.00 97.93           C  
ATOM   2918  C   THR A 363       5.769  16.203   5.228  1.00 97.93           C  
ATOM   2919  CB  THR A 363       7.311  17.597   3.854  1.00 97.93           C  
ATOM   2920  O   THR A 363       6.207  16.388   6.359  1.00 97.93           O  
ATOM   2921  CG2 THR A 363       7.989  16.448   3.105  1.00 97.93           C  
ATOM   2922  OG1 THR A 363       7.418  18.770   3.081  1.00 97.93           O  
ATOM   2923  N   ILE A 364       5.257  15.039   4.846  1.00 98.06           N  
ATOM   2924  CA  ILE A 364       5.228  13.822   5.650  1.00 98.06           C  
ATOM   2925  C   ILE A 364       6.295  12.881   5.100  1.00 98.06           C  
ATOM   2926  CB  ILE A 364       3.826  13.179   5.604  1.00 98.06           C  
ATOM   2927  O   ILE A 364       6.215  12.456   3.950  1.00 98.06           O  
ATOM   2928  CG1 ILE A 364       2.740  14.141   6.140  1.00 98.06           C  
ATOM   2929  CG2 ILE A 364       3.830  11.869   6.415  1.00 98.06           C  
ATOM   2930  CD1 ILE A 364       1.316  13.687   5.797  1.00 98.06           C  
ATOM   2931  N   THR A 365       7.270  12.507   5.923  1.00 96.93           N  
ATOM   2932  CA  THR A 365       8.233  11.451   5.586  1.00 96.93           C  
ATOM   2933  C   THR A 365       7.702  10.128   6.112  1.00 96.93           C  
ATOM   2934  CB  THR A 365       9.606  11.731   6.194  1.00 96.93           C  
ATOM   2935  O   THR A 365       7.632   9.928   7.324  1.00 96.93           O  
ATOM   2936  CG2 THR A 365      10.661  10.746   5.695  1.00 96.93           C  
ATOM   2937  OG1 THR A 365      10.034  13.029   5.863  1.00 96.93           O  
ATOM   2938  N   SER A 366       7.313   9.222   5.217  1.00 95.93           N  
ATOM   2939  CA  SER A 366       6.715   7.937   5.581  1.00 95.93           C  
ATOM   2940  C   SER A 366       6.972   6.882   4.504  1.00 95.93           C  
ATOM   2941  CB  SER A 366       5.200   8.094   5.766  1.00 95.93           C  
ATOM   2942  O   SER A 366       6.751   7.168   3.324  1.00 95.93           O  
ATOM   2943  OG  SER A 366       4.614   6.843   6.087  1.00 95.93           O  
ATOM   2944  N   PRO A 367       7.303   5.628   4.875  1.00 92.89           N  
ATOM   2945  CA  PRO A 367       7.311   4.504   3.933  1.00 92.89           C  
ATOM   2946  C   PRO A 367       5.963   4.307   3.216  1.00 92.89           C  
ATOM   2947  CB  PRO A 367       7.665   3.271   4.775  1.00 92.89           C  
ATOM   2948  O   PRO A 367       5.913   3.728   2.134  1.00 92.89           O  
ATOM   2949  CG  PRO A 367       8.400   3.845   5.985  1.00 92.89           C  
ATOM   2950  CD  PRO A 367       7.692   5.178   6.205  1.00 92.89           C  
ATOM   2951  N   GLN A 368       4.865   4.811   3.797  1.00 95.09           N  
ATOM   2952  CA  GLN A 368       3.508   4.725   3.255  1.00 95.09           C  
ATOM   2953  C   GLN A 368       3.058   5.999   2.512  1.00 95.09           C  
ATOM   2954  CB  GLN A 368       2.527   4.336   4.372  1.00 95.09           C  
ATOM   2955  O   GLN A 368       1.869   6.141   2.223  1.00 95.09           O  
ATOM   2956  CG  GLN A 368       2.820   2.961   4.990  1.00 95.09           C  
ATOM   2957  CD  GLN A 368       1.829   2.670   6.106  1.00 95.09           C  
ATOM   2958  NE2 GLN A 368       0.839   1.836   5.908  1.00 95.09           N  
ATOM   2959  OE1 GLN A 368       1.857   3.276   7.157  1.00 95.09           O  
ATOM   2960  N   ALA A 369       3.972   6.909   2.143  1.00 94.60           N  
ATOM   2961  CA  ALA A 369       3.653   8.143   1.402  1.00 94.60           C  
ATOM   2962  C   ALA A 369       2.815   7.891   0.133  1.00 94.60           C  
ATOM   2963  CB  ALA A 369       4.975   8.813   1.013  1.00 94.60           C  
ATOM   2964  O   ALA A 369       1.918   8.658  -0.220  1.00 94.60           O  
ATOM   2965  N   ILE A 370       3.072   6.770  -0.540  1.00 92.07           N  
ATOM   2966  CA  ILE A 370       2.354   6.361  -1.747  1.00 92.07           C  
ATOM   2967  C   ILE A 370       0.916   5.952  -1.429  1.00 92.07           C  
ATOM   2968  CB  ILE A 370       3.142   5.235  -2.432  1.00 92.07           C  
ATOM   2969  O   ILE A 370      -0.001   6.361  -2.138  1.00 92.07           O  
ATOM   2970  CG1 ILE A 370       4.507   5.793  -2.892  1.00 92.07           C  
ATOM   2971  CG2 ILE A 370       2.364   4.667  -3.620  1.00 92.07           C  
ATOM   2972  CD1 ILE A 370       5.484   4.767  -3.450  1.00 92.07           C  
ATOM   2973  N   MET A 371       0.695   5.198  -0.349  1.00 95.44           N  
ATOM   2974  CA  MET A 371      -0.652   4.850   0.101  1.00 95.44           C  
ATOM   2975  C   MET A 371      -1.428   6.097   0.534  1.00 95.44           C  
ATOM   2976  CB  MET A 371      -0.583   3.813   1.228  1.00 95.44           C  
ATOM   2977  O   MET A 371      -2.585   6.247   0.158  1.00 95.44           O  
ATOM   2978  CG  MET A 371      -1.976   3.323   1.643  1.00 95.44           C  
ATOM   2979  SD  MET A 371      -2.978   2.560   0.348  1.00 95.44           S  
ATOM   2980  CE  MET A 371      -4.519   2.422   1.276  1.00 95.44           C  
ATOM   2981  N   MET A 372      -0.782   7.036   1.234  1.00 97.32           N  
ATOM   2982  CA  MET A 372      -1.388   8.329   1.573  1.00 97.32           C  
ATOM   2983  C   MET A 372      -1.812   9.105   0.313  1.00 97.32           C  
ATOM   2984  CB  MET A 372      -0.410   9.167   2.404  1.00 97.32           C  
ATOM   2985  O   MET A 372      -2.934   9.601   0.246  1.00 97.32           O  
ATOM   2986  CG  MET A 372      -0.065   8.589   3.774  1.00 97.32           C  
ATOM   2987  SD  MET A 372       1.242   9.526   4.605  1.00 97.32           S  
ATOM   2988  CE  MET A 372       1.477   8.466   6.051  1.00 97.32           C  
ATOM   2989  N   SER A 373      -0.965   9.142  -0.723  1.00 95.08           N  
ATOM   2990  CA  SER A 373      -1.295   9.749  -2.024  1.00 95.08           C  
ATOM   2991  C   SER A 373      -2.471   9.053  -2.727  1.00 95.08           C  
ATOM   2992  CB  SER A 373      -0.047   9.722  -2.910  1.00 95.08           C  
ATOM   2993  O   SER A 373      -3.319   9.718  -3.322  1.00 95.08           O  
ATOM   2994  OG  SER A 373      -0.269  10.328  -4.173  1.00 95.08           O  
ATOM   2995  N   ILE A 374      -2.571   7.721  -2.627  1.00 93.82           N  
ATOM   2996  CA  ILE A 374      -3.726   6.957  -3.129  1.00 93.82           C  
ATOM   2997  C   ILE A 374      -5.002   7.338  -2.368  1.00 93.82           C  
ATOM   2998  CB  ILE A 374      -3.452   5.433  -3.069  1.00 93.82           C  
ATOM   2999  O   ILE A 374      -6.044   7.509  -2.999  1.00 93.82           O  
ATOM   3000  CG1 ILE A 374      -2.355   5.036  -4.083  1.00 93.82           C  
ATOM   3001  CG2 ILE A 374      -4.725   4.606  -3.342  1.00 93.82           C  
ATOM   3002  CD1 ILE A 374      -1.793   3.627  -3.846  1.00 93.82           C  
ATOM   3003  N   CYS A 375      -4.930   7.506  -1.044  1.00 97.10           N  
ATOM   3004  CA  CYS A 375      -6.071   7.946  -0.243  1.00 97.10           C  
ATOM   3005  C   CYS A 375      -6.530   9.357  -0.627  1.00 97.10           C  
ATOM   3006  CB  CYS A 375      -5.740   7.872   1.253  1.00 97.10           C  
ATOM   3007  O   CYS A 375      -7.725   9.562  -0.822  1.00 97.10           O  
ATOM   3008  SG  CYS A 375      -5.439   6.154   1.759  1.00 97.10           S  
ATOM   3009  N   LEU A 376      -5.598  10.303  -0.799  1.00 97.07           N  
ATOM   3010  CA  LEU A 376      -5.908  11.661  -1.262  1.00 97.07           C  
ATOM   3011  C   LEU A 376      -6.626  11.647  -2.612  1.00 97.07           C  
ATOM   3012  CB  LEU A 376      -4.623  12.503  -1.369  1.00 97.07           C  
ATOM   3013  O   LEU A 376      -7.696  12.237  -2.736  1.00 97.07           O  
ATOM   3014  CG  LEU A 376      -4.009  12.945  -0.032  1.00 97.07           C  
ATOM   3015  CD1 LEU A 376      -2.743  13.754  -0.313  1.00 97.07           C  
ATOM   3016  CD2 LEU A 376      -4.969  13.820   0.770  1.00 97.07           C  
ATOM   3017  N   GLN A 377      -6.080  10.924  -3.596  1.00 93.33           N  
ATOM   3018  CA  GLN A 377      -6.717  10.800  -4.907  1.00 93.33           C  
ATOM   3019  C   GLN A 377      -8.126  10.206  -4.791  1.00 93.33           C  
ATOM   3020  CB  GLN A 377      -5.847   9.938  -5.834  1.00 93.33           C  
ATOM   3021  O   GLN A 377      -9.058  10.738  -5.377  1.00 93.33           O  
ATOM   3022  CG  GLN A 377      -6.391   9.925  -7.274  1.00 93.33           C  
ATOM   3023  CD  GLN A 377      -6.320  11.303  -7.917  1.00 93.33           C  
ATOM   3024  NE2 GLN A 377      -7.419  11.871  -8.357  1.00 93.33           N  
ATOM   3025  OE1 GLN A 377      -5.239  11.867  -8.025  1.00 93.33           O  
ATOM   3026  N   SER A 378      -8.287   9.141  -4.003  1.00 94.05           N  
ATOM   3027  CA  SER A 378      -9.579   8.478  -3.813  1.00 94.05           C  
ATOM   3028  C   SER A 378     -10.622   9.405  -3.167  1.00 94.05           C  
ATOM   3029  CB  SER A 378      -9.360   7.211  -2.982  1.00 94.05           C  
ATOM   3030  O   SER A 378     -11.769   9.444  -3.607  1.00 94.05           O  
ATOM   3031  OG  SER A 378     -10.563   6.480  -2.883  1.00 94.05           O  
ATOM   3032  N   MET A 379     -10.230  10.207  -2.169  1.00 96.28           N  
ATOM   3033  CA  MET A 379     -11.120  11.207  -1.562  1.00 96.28           C  
ATOM   3034  C   MET A 379     -11.506  12.313  -2.555  1.00 96.28           C  
ATOM   3035  CB  MET A 379     -10.472  11.821  -0.311  1.00 96.28           C  
ATOM   3036  O   MET A 379     -12.667  12.716  -2.587  1.00 96.28           O  
ATOM   3037  CG  MET A 379     -10.448  10.846   0.871  1.00 96.28           C  
ATOM   3038  SD  MET A 379      -9.860  11.532   2.446  1.00 96.28           S  
ATOM   3039  CE  MET A 379      -8.095  11.714   2.094  1.00 96.28           C  
ATOM   3040  N   VAL A 380     -10.568  12.786  -3.387  1.00 94.23           N  
ATOM   3041  CA  VAL A 380     -10.862  13.759  -4.456  1.00 94.23           C  
ATOM   3042  C   VAL A 380     -11.847  13.175  -5.466  1.00 94.23           C  
ATOM   3043  CB  VAL A 380      -9.578  14.243  -5.164  1.00 94.23           C  
ATOM   3044  O   VAL A 380     -12.846  13.820  -5.779  1.00 94.23           O  
ATOM   3045  CG1 VAL A 380      -9.867  15.075  -6.422  1.00 94.23           C  
ATOM   3046  CG2 VAL A 380      -8.760  15.134  -4.224  1.00 94.23           C  
ATOM   3047  N   ASP A 381     -11.609  11.951  -5.937  1.00 91.25           N  
ATOM   3048  CA  ASP A 381     -12.486  11.280  -6.898  1.00 91.25           C  
ATOM   3049  C   ASP A 381     -13.918  11.160  -6.335  1.00 91.25           C  
ATOM   3050  CB  ASP A 381     -11.905   9.900  -7.273  1.00 91.25           C  
ATOM   3051  O   ASP A 381     -14.890  11.471  -7.032  1.00 91.25           O  
ATOM   3052  CG  ASP A 381     -10.565   9.924  -8.037  1.00 91.25           C  
ATOM   3053  OD1 ASP A 381     -10.137  10.998  -8.523  1.00 91.25           O  
ATOM   3054  OD2 ASP A 381      -9.952   8.839  -8.180  1.00 91.25           O  
ATOM   3055  N   GLU A 382     -14.063  10.806  -5.050  1.00 93.45           N  
ATOM   3056  CA  GLU A 382     -15.361  10.742  -4.368  1.00 93.45           C  
ATOM   3057  C   GLU A 382     -16.068  12.097  -4.263  1.00 93.45           C  
ATOM   3058  CB  GLU A 382     -15.225  10.051  -3.001  1.00 93.45           C  
ATOM   3059  O   GLU A 382     -17.263  12.196  -4.567  1.00 93.45           O  
ATOM   3060  CG  GLU A 382     -16.611   9.658  -2.471  1.00 93.45           C  
ATOM   3061  CD  GLU A 382     -16.564   9.071  -1.063  1.00 93.45           C  
ATOM   3062  OE1 GLU A 382     -17.255   9.654  -0.191  1.00 93.45           O  
ATOM   3063  OE2 GLU A 382     -15.931   8.012  -0.871  1.00 93.45           O  
ATOM   3064  N   LEU A 383     -15.337  13.152  -3.901  1.00 92.99           N  
ATOM   3065  CA  LEU A 383     -15.871  14.513  -3.855  1.00 92.99           C  
ATOM   3066  C   LEU A 383     -16.338  14.990  -5.237  1.00 92.99           C  
ATOM   3067  CB  LEU A 383     -14.797  15.459  -3.289  1.00 92.99           C  
ATOM   3068  O   LEU A 383     -17.406  15.594  -5.351  1.00 92.99           O  
ATOM   3069  CG  LEU A 383     -14.552  15.317  -1.777  1.00 92.99           C  
ATOM   3070  CD1 LEU A 383     -13.322  16.143  -1.397  1.00 92.99           C  
ATOM   3071  CD2 LEU A 383     -15.750  15.819  -0.964  1.00 92.99           C  
ATOM   3072  N   MET A 384     -15.587  14.682  -6.297  1.00 90.42           N  
ATOM   3073  CA  MET A 384     -15.936  15.067  -7.668  1.00 90.42           C  
ATOM   3074  C   MET A 384     -17.184  14.341  -8.181  1.00 90.42           C  
ATOM   3075  CB  MET A 384     -14.737  14.815  -8.595  1.00 90.42           C  
ATOM   3076  O   MET A 384     -18.029  14.944  -8.855  1.00 90.42           O  
ATOM   3077  CG  MET A 384     -13.581  15.790  -8.328  1.00 90.42           C  
ATOM   3078  SD  MET A 384     -13.989  17.555  -8.478  1.00 90.42           S  
ATOM   3079  CE  MET A 384     -14.282  17.673 -10.261  1.00 90.42           C  
ATOM   3080  N   VAL A 385     -17.358  13.064  -7.832  1.00 88.30           N  
ATOM   3081  CA  VAL A 385     -18.577  12.318  -8.178  1.00 88.30           C  
ATOM   3082  C   VAL A 385     -19.790  12.865  -7.435  1.00 88.30           C  
ATOM   3083  CB  VAL A 385     -18.380  10.813  -7.965  1.00 88.30           C  
ATOM   3084  O   VAL A 385     -20.831  13.063  -8.057  1.00 88.30           O  
ATOM   3085  CG1 VAL A 385     -19.678   9.999  -8.061  1.00 88.30           C  
ATOM   3086  CG2 VAL A 385     -17.437  10.328  -9.078  1.00 88.30           C  
ATOM   3087  N   LYS A 386     -19.653  13.216  -6.153  1.00 87.27           N  
ATOM   3088  CA  LYS A 386     -20.734  13.880  -5.410  1.00 87.27           C  
ATOM   3089  C   LYS A 386     -21.096  15.244  -5.986  1.00 87.27           C  
ATOM   3090  CB  LYS A 386     -20.340  14.022  -3.945  1.00 87.27           C  
ATOM   3091  O   LYS A 386     -22.275  15.512  -6.199  1.00 87.27           O  
ATOM   3092  CG  LYS A 386     -20.509  12.688  -3.226  1.00 87.27           C  
ATOM   3093  CD  LYS A 386     -19.991  12.861  -1.808  1.00 87.27           C  
ATOM   3094  CE  LYS A 386     -20.339  11.617  -1.017  1.00 87.27           C  
ATOM   3095  NZ  LYS A 386     -19.434  11.509   0.122  1.00 87.27           N  
ATOM   3096  N   LYS A 387     -20.102  16.089  -6.291  1.00 87.87           N  
ATOM   3097  CA  LYS A 387     -20.326  17.438  -6.845  1.00 87.87           C  
ATOM   3098  C   LYS A 387     -21.036  17.399  -8.202  1.00 87.87           C  
ATOM   3099  CB  LYS A 387     -18.986  18.200  -6.911  1.00 87.87           C  
ATOM   3100  O   LYS A 387     -21.849  18.269  -8.491  1.00 87.87           O  
ATOM   3101  CG  LYS A 387     -19.173  19.678  -7.309  1.00 87.87           C  
ATOM   3102  CD  LYS A 387     -17.872  20.500  -7.242  1.00 87.87           C  
ATOM   3103  CE  LYS A 387     -18.153  21.962  -7.646  1.00 87.87           C  
ATOM   3104  NZ  LYS A 387     -16.978  22.869  -7.493  1.00 87.87           N  
ATOM   3105  N   SER A 388     -20.763  16.383  -9.019  1.00 86.67           N  
ATOM   3106  CA  SER A 388     -21.417  16.195 -10.322  1.00 86.67           C  
ATOM   3107  C   SER A 388     -22.796  15.521 -10.248  1.00 86.67           C  
ATOM   3108  CB  SER A 388     -20.480  15.455 -11.287  1.00 86.67           C  
ATOM   3109  O   SER A 388     -23.415  15.306 -11.289  1.00 86.67           O  
ATOM   3110  OG  SER A 388     -20.015  14.232 -10.749  1.00 86.67           O  
ATOM   3111  N   GLY A 389     -23.285  15.161  -9.051  1.00 80.13           N  
ATOM   3112  CA  GLY A 389     -24.499  14.348  -8.892  1.00 80.13           C  
ATOM   3113  C   GLY A 389     -24.356  12.940  -9.485  1.00 80.13           C  
ATOM   3114  O   GLY A 389     -25.348  12.275  -9.787  1.00 80.13           O  
ATOM   3115  N   GLY A 390     -23.117  12.497  -9.710  1.00 74.49           N  
ATOM   3116  CA  GLY A 390     -22.807  11.197 -10.268  1.00 74.49           C  
ATOM   3117  C   GLY A 390     -23.150  10.073  -9.295  1.00 74.49           C  
ATOM   3118  O   GLY A 390     -23.148  10.228  -8.077  1.00 74.49           O  
ATOM   3119  N   SER A 391     -23.422   8.891  -9.842  1.00 73.66           N  
ATOM   3120  CA  SER A 391     -23.634   7.707  -9.015  1.00 73.66           C  
ATOM   3121  C   SER A 391     -22.291   7.152  -8.554  1.00 73.66           C  
ATOM   3122  CB  SER A 391     -24.427   6.659  -9.790  1.00 73.66           C  
ATOM   3123  O   SER A 391     -21.477   6.742  -9.387  1.00 73.66           O  
ATOM   3124  OG  SER A 391     -24.628   5.509  -8.999  1.00 73.66           O  
ATOM   3125  N   ILE A 392     -22.096   7.050  -7.236  1.00 73.64           N  
ATOM   3126  CA  ILE A 392     -20.960   6.326  -6.652  1.00 73.64           C  
ATOM   3127  C   ILE A 392     -20.870   4.906  -7.216  1.00 73.64           C  
ATOM   3128  CB  ILE A 392     -21.064   6.318  -5.112  1.00 73.64           C  
ATOM   3129  O   ILE A 392     -19.787   4.455  -7.561  1.00 73.64           O  
ATOM   3130  CG1 ILE A 392     -19.771   5.849  -4.420  1.00 73.64           C  
ATOM   3131  CG2 ILE A 392     -22.224   5.429  -4.619  1.00 73.64           C  
ATOM   3132  CD1 ILE A 392     -18.528   6.672  -4.753  1.00 73.64           C  
ATOM   3133  N   ARG A 393     -22.014   4.247  -7.461  1.00 68.07           N  
ATOM   3134  CA  ARG A 393     -22.062   2.902  -8.048  1.00 68.07           C  
ATOM   3135  C   ARG A 393     -21.400   2.864  -9.424  1.00 68.07           C  
ATOM   3136  CB  ARG A 393     -23.505   2.366  -8.121  1.00 68.07           C  
ATOM   3137  O   ARG A 393     -20.749   1.882  -9.741  1.00 68.07           O  
ATOM   3138  CG  ARG A 393     -24.193   2.253  -6.748  1.00 68.07           C  
ATOM   3139  CD  ARG A 393     -25.578   1.600  -6.876  1.00 68.07           C  
ATOM   3140  NE  ARG A 393     -26.261   1.502  -5.569  1.00 68.07           N  
ATOM   3141  NH1 ARG A 393     -28.035   0.181  -6.201  1.00 68.07           N  
ATOM   3142  NH2 ARG A 393     -27.868   0.865  -4.081  1.00 68.07           N  
ATOM   3143  CZ  ARG A 393     -27.382   0.854  -5.290  1.00 68.07           C  
ATOM   3144  N   LYS A 394     -21.499   3.930 -10.230  1.00 66.03           N  
ATOM   3145  CA  LYS A 394     -20.789   4.019 -11.522  1.00 66.03           C  
ATOM   3146  C   LYS A 394     -19.289   4.247 -11.355  1.00 66.03           C  
ATOM   3147  CB  LYS A 394     -21.365   5.131 -12.407  1.00 66.03           C  
ATOM   3148  O   LYS A 394     -18.523   3.741 -12.165  1.00 66.03           O  
ATOM   3149  CG  LYS A 394     -22.743   4.789 -12.982  1.00 66.03           C  
ATOM   3150  CD  LYS A 394     -23.195   5.912 -13.925  1.00 66.03           C  
ATOM   3151  CE  LYS A 394     -24.564   5.587 -14.532  1.00 66.03           C  
ATOM   3152  NZ  LYS A 394     -25.024   6.661 -15.450  1.00 66.03           N  
ATOM   3153  N   MET A 395     -18.874   5.012 -10.345  1.00 70.85           N  
ATOM   3154  CA  MET A 395     -17.453   5.204 -10.039  1.00 70.85           C  
ATOM   3155  C   MET A 395     -16.817   3.898  -9.560  1.00 70.85           C  
ATOM   3156  CB  MET A 395     -17.303   6.282  -8.965  1.00 70.85           C  
ATOM   3157  O   MET A 395     -15.740   3.533 -10.020  1.00 70.85           O  
ATOM   3158  CG  MET A 395     -15.841   6.717  -8.792  1.00 70.85           C  
ATOM   3159  SD  MET A 395     -15.368   7.026  -7.080  1.00 70.85           S  
ATOM   3160  CE  MET A 395     -16.478   8.373  -6.670  1.00 70.85           C  
ATOM   3161  N   LEU A 396     -17.530   3.190  -8.685  1.00 67.82           N  
ATOM   3162  CA  LEU A 396     -17.102   1.945  -8.071  1.00 67.82           C  
ATOM   3163  C   LEU A 396     -17.199   0.739  -9.024  1.00 67.82           C  
ATOM   3164  CB  LEU A 396     -17.941   1.739  -6.801  1.00 67.82           C  
ATOM   3165  O   LEU A 396     -16.389  -0.169  -8.916  1.00 67.82           O  
ATOM   3166  CG  LEU A 396     -17.733   2.754  -5.654  1.00 67.82           C  
ATOM   3167  CD1 LEU A 396     -18.646   2.375  -4.486  1.00 67.82           C  
ATOM   3168  CD2 LEU A 396     -16.292   2.886  -5.161  1.00 67.82           C  
ATOM   3169  N   ARG A 397     -18.140   0.723  -9.984  1.00 59.08           N  
ATOM   3170  CA  ARG A 397     -18.326  -0.372 -10.965  1.00 59.08           C  
ATOM   3171  C   ARG A 397     -17.817  -0.058 -12.372  1.00 59.08           C  
ATOM   3172  CB  ARG A 397     -19.794  -0.811 -11.078  1.00 59.08           C  
ATOM   3173  O   ARG A 397     -18.464  -0.452 -13.343  1.00 59.08           O  
ATOM   3174  CG  ARG A 397     -20.446  -1.375  -9.827  1.00 59.08           C  
ATOM   3175  CD  ARG A 397     -21.743  -2.021 -10.318  1.00 59.08           C  
ATOM   3176  NE  ARG A 397     -22.677  -2.233  -9.220  1.00 59.08           N  
ATOM   3177  NH1 ARG A 397     -24.516  -2.776 -10.490  1.00 59.08           N  
ATOM   3178  NH2 ARG A 397     -24.714  -2.275  -8.324  1.00 59.08           N  
ATOM   3179  CZ  ARG A 397     -23.962  -2.439  -9.359  1.00 59.08           C  
ATOM   3180  N   ARG A 398     -16.708   0.664 -12.548  1.00 53.63           N  
ATOM   3181  CA  ARG A 398     -16.290   1.150 -13.883  1.00 53.63           C  
ATOM   3182  C   ARG A 398     -16.157   0.080 -14.996  1.00 53.63           C  
ATOM   3183  CB  ARG A 398     -15.045   2.059 -13.770  1.00 53.63           C  
ATOM   3184  O   ARG A 398     -16.013   0.488 -16.146  1.00 53.63           O  
ATOM   3185  CG  ARG A 398     -15.441   3.545 -13.709  1.00 53.63           C  
ATOM   3186  CD  ARG A 398     -14.207   4.455 -13.674  1.00 53.63           C  
ATOM   3187  NE  ARG A 398     -14.560   5.871 -13.918  1.00 53.63           N  
ATOM   3188  NH1 ARG A 398     -12.456   6.738 -13.638  1.00 53.63           N  
ATOM   3189  NH2 ARG A 398     -14.132   8.102 -14.184  1.00 53.63           N  
ATOM   3190  CZ  ARG A 398     -13.720   6.893 -13.915  1.00 53.63           C  
ATOM   3191  N   ARG A 399     -16.289  -1.237 -14.741  1.00 47.07           N  
ATOM   3192  CA  ARG A 399     -16.284  -2.285 -15.787  1.00 47.07           C  
ATOM   3193  C   ARG A 399     -17.339  -3.407 -15.745  1.00 47.07           C  
ATOM   3194  CB  ARG A 399     -14.863  -2.852 -15.908  1.00 47.07           C  
ATOM   3195  O   ARG A 399     -17.252  -4.302 -16.580  1.00 47.07           O  
ATOM   3196  CG  ARG A 399     -13.945  -1.864 -16.635  1.00 47.07           C  
ATOM   3197  CD  ARG A 399     -12.606  -2.543 -16.876  1.00 47.07           C  
ATOM   3198  NE  ARG A 399     -11.650  -1.640 -17.541  1.00 47.07           N  
ATOM   3199  NH1 ARG A 399     -10.528  -3.295 -18.625  1.00 47.07           N  
ATOM   3200  NH2 ARG A 399      -9.942  -1.200 -19.018  1.00 47.07           N  
ATOM   3201  CZ  ARG A 399     -10.715  -2.033 -18.381  1.00 47.07           C  
ATOM   3202  N   VAL A 400     -18.404  -3.347 -14.940  1.00 38.71           N  
ATOM   3203  CA  VAL A 400     -19.476  -4.379 -15.010  1.00 38.71           C  
ATOM   3204  C   VAL A 400     -20.503  -4.035 -16.103  1.00 38.71           C  
ATOM   3205  CB  VAL A 400     -20.111  -4.699 -13.641  1.00 38.71           C  
ATOM   3206  O   VAL A 400     -21.660  -3.718 -15.833  1.00 38.71           O  
ATOM   3207  CG1 VAL A 400     -20.980  -5.965 -13.722  1.00 38.71           C  
ATOM   3208  CG2 VAL A 400     -19.041  -4.954 -12.573  1.00 38.71           C  
ATOM   3209  N   GLY A 401     -20.050  -4.009 -17.359  1.00 30.61           N  
ATOM   3210  CA  GLY A 401     -20.877  -3.680 -18.531  1.00 30.61           C  
ATOM   3211  C   GLY A 401     -20.537  -4.447 -19.811  1.00 30.61           C  
ATOM   3212  O   GLY A 401     -21.192  -4.248 -20.830  1.00 30.61           O  
ATOM   3213  N   GLY A 402     -19.548  -5.340 -19.776  1.00 29.78           N  
ATOM   3214  CA  GLY A 402     -19.235  -6.236 -20.881  1.00 29.78           C  
ATOM   3215  C   GLY A 402     -19.135  -7.654 -20.357  1.00 29.78           C  
ATOM   3216  O   GLY A 402     -18.215  -7.965 -19.612  1.00 29.78           O  
ATOM   3217  N   THR A 403     -20.066  -8.516 -20.756  1.00 25.89           N  
ATOM   3218  CA  THR A 403     -19.938  -9.968 -20.627  1.00 25.89           C  
ATOM   3219  C   THR A 403     -18.714 -10.430 -21.415  1.00 25.89           C  
ATOM   3220  CB  THR A 403     -21.197 -10.672 -21.163  1.00 25.89           C  
ATOM   3221  O   THR A 403     -18.826 -10.876 -22.558  1.00 25.89           O  
ATOM   3222  CG2 THR A 403     -22.397 -10.537 -20.232  1.00 25.89           C  
ATOM   3223  OG1 THR A 403     -21.554 -10.116 -22.412  1.00 25.89           O  
ATOM   3224  N   LEU A 404     -17.529 -10.333 -20.822  1.00 33.73           N  
ATOM   3225  CA  LEU A 404     -16.412 -11.173 -21.207  1.00 33.73           C  
ATOM   3226  C   LEU A 404     -16.719 -12.540 -20.616  1.00 33.73           C  
ATOM   3227  CB  LEU A 404     -15.080 -10.545 -20.764  1.00 33.73           C  
ATOM   3228  O   LEU A 404     -16.343 -12.878 -19.499  1.00 33.73           O  
ATOM   3229  CG  LEU A 404     -14.531  -9.595 -21.847  1.00 33.73           C  
ATOM   3230  CD1 LEU A 404     -13.684  -8.487 -21.231  1.00 33.73           C  
ATOM   3231  CD2 LEU A 404     -13.667 -10.354 -22.862  1.00 33.73           C  
ATOM   3232  N   ARG A 405     -17.443 -13.344 -21.405  1.00 30.01           N  
ATOM   3233  CA  ARG A 405     -17.287 -14.793 -21.319  1.00 30.01           C  
ATOM   3234  C   ARG A 405     -15.790 -15.054 -21.227  1.00 30.01           C  
ATOM   3235  CB  ARG A 405     -17.829 -15.486 -22.578  1.00 30.01           C  
ATOM   3236  O   ARG A 405     -15.063 -14.555 -22.090  1.00 30.01           O  
ATOM   3237  CG  ARG A 405     -19.354 -15.603 -22.589  1.00 30.01           C  
ATOM   3238  CD  ARG A 405     -19.775 -16.469 -23.781  1.00 30.01           C  
ATOM   3239  NE  ARG A 405     -21.215 -16.781 -23.748  1.00 30.01           N  
ATOM   3240  NH1 ARG A 405     -21.162 -18.547 -25.218  1.00 30.01           N  
ATOM   3241  NH2 ARG A 405     -23.093 -17.956 -24.267  1.00 30.01           N  
ATOM   3242  CZ  ARG A 405     -21.813 -17.756 -24.410  1.00 30.01           C  
ATOM   3243  N   ARG A 406     -15.375 -15.805 -20.200  1.00 34.11           N  
ATOM   3244  CA  ARG A 406     -14.076 -16.483 -20.107  1.00 34.11           C  
ATOM   3245  C   ARG A 406     -13.671 -16.859 -21.530  1.00 34.11           C  
ATOM   3246  CB  ARG A 406     -14.239 -17.735 -19.212  1.00 34.11           C  
ATOM   3247  O   ARG A 406     -14.304 -17.715 -22.144  1.00 34.11           O  
ATOM   3248  CG  ARG A 406     -13.207 -17.814 -18.081  1.00 34.11           C  
ATOM   3249  CD  ARG A 406     -13.474 -19.069 -17.237  1.00 34.11           C  
ATOM   3250  NE  ARG A 406     -12.554 -19.168 -16.089  1.00 34.11           N  
ATOM   3251  NH1 ARG A 406     -13.300 -21.178 -15.259  1.00 34.11           N  
ATOM   3252  NH2 ARG A 406     -11.617 -20.119 -14.245  1.00 34.11           N  
ATOM   3253  CZ  ARG A 406     -12.496 -20.150 -15.206  1.00 34.11           C  
ATOM   3254  N   SER A 407     -12.760 -16.092 -22.122  1.00 32.02           N  
ATOM   3255  CA  SER A 407     -12.383 -16.350 -23.501  1.00 32.02           C  
ATOM   3256  C   SER A 407     -11.559 -17.624 -23.445  1.00 32.02           C  
ATOM   3257  CB  SER A 407     -11.628 -15.166 -24.115  1.00 32.02           C  
ATOM   3258  O   SER A 407     -10.521 -17.641 -22.784  1.00 32.02           O  
ATOM   3259  OG  SER A 407     -11.607 -15.289 -25.529  1.00 32.02           O  
ATOM   3260  N   ASP A 408     -12.006 -18.676 -24.131  1.00 31.75           N  
ATOM   3261  CA  ASP A 408     -11.315 -19.968 -24.297  1.00 31.75           C  
ATOM   3262  C   ASP A 408      -9.910 -19.847 -24.941  1.00 31.75           C  
ATOM   3263  CB  ASP A 408     -12.220 -20.915 -25.115  1.00 31.75           C  
ATOM   3264  O   ASP A 408      -9.288 -20.832 -25.326  1.00 31.75           O  
ATOM   3265  CG  ASP A 408     -13.381 -21.512 -24.314  1.00 31.75           C  
ATOM   3266  OD1 ASP A 408     -13.149 -21.886 -23.143  1.00 31.75           O  
ATOM   3267  OD2 ASP A 408     -14.486 -21.602 -24.894  1.00 31.75           O  
ATOM   3268  N   SER A 409      -9.365 -18.636 -25.045  1.00 35.39           N  
ATOM   3269  CA  SER A 409      -8.033 -18.321 -25.548  1.00 35.39           C  
ATOM   3270  C   SER A 409      -6.935 -18.337 -24.471  1.00 35.39           C  
ATOM   3271  CB  SER A 409      -8.085 -17.013 -26.349  1.00 35.39           C  
ATOM   3272  O   SER A 409      -5.788 -18.036 -24.788  1.00 35.39           O  
ATOM   3273  OG  SER A 409      -8.800 -15.985 -25.682  1.00 35.39           O  
ATOM   3274  N   GLN A 410      -7.233 -18.749 -23.229  1.00 37.50           N  
ATOM   3275  CA  GLN A 410      -6.214 -19.014 -22.195  1.00 37.50           C  
ATOM   3276  C   GLN A 410      -5.745 -20.483 -22.124  1.00 37.50           C  
ATOM   3277  CB  GLN A 410      -6.644 -18.466 -20.825  1.00 37.50           C  
ATOM   3278  O   GLN A 410      -5.077 -20.874 -21.168  1.00 37.50           O  
ATOM   3279  CG  GLN A 410      -6.706 -16.928 -20.797  1.00 37.50           C  
ATOM   3280  CD  GLN A 410      -6.830 -16.376 -19.377  1.00 37.50           C  
ATOM   3281  NE2 GLN A 410      -7.022 -15.088 -19.204  1.00 37.50           N  
ATOM   3282  OE1 GLN A 410      -6.751 -17.081 -18.393  1.00 37.50           O  
ATOM   3283  N   GLN A 411      -6.023 -21.310 -23.141  1.00 28.87           N  
ATOM   3284  CA  GLN A 411      -5.287 -22.571 -23.283  1.00 28.87           C  
ATOM   3285  C   GLN A 411      -3.800 -22.283 -23.503  1.00 28.87           C  
ATOM   3286  CB  GLN A 411      -5.847 -23.452 -24.407  1.00 28.87           C  
ATOM   3287  O   GLN A 411      -3.443 -21.393 -24.267  1.00 28.87           O  
ATOM   3288  CG  GLN A 411      -7.072 -24.239 -23.921  1.00 28.87           C  
ATOM   3289  CD  GLN A 411      -7.588 -25.249 -24.940  1.00 28.87           C  
ATOM   3290  NE2 GLN A 411      -8.604 -26.007 -24.596  1.00 28.87           N  
ATOM   3291  OE1 GLN A 411      -7.094 -25.398 -26.046  1.00 28.87           O  
ATOM   3292  N   ALA A 412      -2.957 -23.051 -22.813  1.00 27.74           N  
ATOM   3293  CA  ALA A 412      -1.504 -22.962 -22.793  1.00 27.74           C  
ATOM   3294  C   ALA A 412      -0.883 -22.846 -24.198  1.00 27.74           C  
ATOM   3295  CB  ALA A 412      -0.996 -24.203 -22.042  1.00 27.74           C  
ATOM   3296  O   ALA A 412      -0.504 -23.838 -24.821  1.00 27.74           O  
ATOM   3297  N   VAL A 413      -0.727 -21.619 -24.689  1.00 29.59           N  
ATOM   3298  CA  VAL A 413       0.126 -21.319 -25.833  1.00 29.59           C  
ATOM   3299  C   VAL A 413       1.427 -20.789 -25.260  1.00 29.59           C  
ATOM   3300  CB  VAL A 413      -0.529 -20.355 -26.841  1.00 29.59           C  
ATOM   3301  O   VAL A 413       1.460 -19.727 -24.645  1.00 29.59           O  
ATOM   3302  CG1 VAL A 413       0.358 -20.211 -28.086  1.00 29.59           C  
ATOM   3303  CG2 VAL A 413      -1.887 -20.877 -27.327  1.00 29.59           C  
ATOM   3304  N   LYS A 414       2.505 -21.558 -25.450  1.00 30.65           N  
ATOM   3305  CA  LYS A 414       3.882 -21.084 -25.280  1.00 30.65           C  
ATOM   3306  C   LYS A 414       3.983 -19.706 -25.929  1.00 30.65           C  
ATOM   3307  CB  LYS A 414       4.851 -22.041 -25.995  1.00 30.65           C  
ATOM   3308  O   LYS A 414       3.810 -19.618 -27.142  1.00 30.65           O  
ATOM   3309  CG  LYS A 414       4.996 -23.400 -25.304  1.00 30.65           C  
ATOM   3310  CD  LYS A 414       5.916 -24.305 -26.134  1.00 30.65           C  
ATOM   3311  CE  LYS A 414       6.158 -25.626 -25.399  1.00 30.65           C  
ATOM   3312  NZ  LYS A 414       7.017 -26.539 -26.193  1.00 30.65           N  
ATOM   3313  N   SER A 415       4.221 -18.664 -25.138  1.00 28.81           N  
ATOM   3314  CA  SER A 415       4.347 -17.293 -25.623  1.00 28.81           C  
ATOM   3315  C   SER A 415       5.363 -17.260 -26.771  1.00 28.81           C  
ATOM   3316  CB  SER A 415       4.819 -16.371 -24.485  1.00 28.81           C  
ATOM   3317  O   SER A 415       6.544 -17.527 -26.529  1.00 28.81           O  
ATOM   3318  OG  SER A 415       4.194 -16.716 -23.260  1.00 28.81           O  
ATOM   3319  N   PRO A 416       4.962 -16.964 -28.020  1.00 27.31           N  
ATOM   3320  CA  PRO A 416       5.926 -16.562 -29.028  1.00 27.31           C  
ATOM   3321  C   PRO A 416       6.497 -15.212 -28.572  1.00 27.31           C  
ATOM   3322  CB  PRO A 416       5.159 -16.460 -30.353  1.00 27.31           C  
ATOM   3323  O   PRO A 416       5.745 -14.399 -28.021  1.00 27.31           O  
ATOM   3324  CG  PRO A 416       3.772 -17.030 -30.042  1.00 27.31           C  
ATOM   3325  CD  PRO A 416       3.617 -16.810 -28.540  1.00 27.31           C  
ATOM   3326  N   PRO A 417       7.797 -14.937 -28.764  1.00 33.81           N  
ATOM   3327  CA  PRO A 417       8.349 -13.639 -28.410  1.00 33.81           C  
ATOM   3328  C   PRO A 417       7.575 -12.550 -29.160  1.00 33.81           C  
ATOM   3329  CB  PRO A 417       9.832 -13.701 -28.789  1.00 33.81           C  
ATOM   3330  O   PRO A 417       7.256 -12.704 -30.340  1.00 33.81           O  
ATOM   3331  CG  PRO A 417       9.883 -14.768 -29.884  1.00 33.81           C  
ATOM   3332  CD  PRO A 417       8.756 -15.729 -29.513  1.00 33.81           C  
ATOM   3333  N   LEU A 418       7.254 -11.455 -28.465  1.00 38.58           N  
ATOM   3334  CA  LEU A 418       6.653 -10.270 -29.070  1.00 38.58           C  
ATOM   3335  C   LEU A 418       7.541  -9.781 -30.229  1.00 38.58           C  
ATOM   3336  CB  LEU A 418       6.461  -9.177 -27.996  1.00 38.58           C  
ATOM   3337  O   LEU A 418       8.574  -9.157 -29.996  1.00 38.58           O  
ATOM   3338  CG  LEU A 418       5.315  -9.433 -26.996  1.00 38.58           C  
ATOM   3339  CD1 LEU A 418       5.409  -8.427 -25.848  1.00 38.58           C  
ATOM   3340  CD2 LEU A 418       3.941  -9.273 -27.656  1.00 38.58           C  
ATOM   3341  N   LEU A 419       7.099 -10.113 -31.446  1.00 36.52           N  
ATOM   3342  CA  LEU A 419       7.422  -9.548 -32.760  1.00 36.52           C  
ATOM   3343  C   LEU A 419       8.901  -9.203 -33.019  1.00 36.52           C  
ATOM   3344  CB  LEU A 419       6.462  -8.367 -33.019  1.00 36.52           C  
ATOM   3345  O   LEU A 419       9.381  -8.112 -32.704  1.00 36.52           O  
ATOM   3346  CG  LEU A 419       5.076  -8.840 -33.507  1.00 36.52           C  
ATOM   3347  CD1 LEU A 419       3.966  -7.898 -33.040  1.00 36.52           C  
ATOM   3348  CD2 LEU A 419       5.038  -8.910 -35.035  1.00 36.52           C  
ATOM   3349  N   GLU A 420       9.578 -10.099 -33.746  1.00 28.87           N  
ATOM   3350  CA  GLU A 420      10.632  -9.720 -34.694  1.00 28.87           C  
ATOM   3351  C   GLU A 420      10.073  -8.674 -35.672  1.00 28.87           C  
ATOM   3352  CB  GLU A 420      11.116 -10.949 -35.490  1.00 28.87           C  
ATOM   3353  O   GLU A 420       9.060  -8.898 -36.334  1.00 28.87           O  
ATOM   3354  CG  GLU A 420      12.202 -11.747 -34.755  1.00 28.87           C  
ATOM   3355  CD  GLU A 420      12.642 -13.008 -35.519  1.00 28.87           C  
ATOM   3356  OE1 GLU A 420      13.845 -13.338 -35.433  1.00 28.87           O  
ATOM   3357  OE2 GLU A 420      11.765 -13.651 -36.139  1.00 28.87           O  
ATOM   3358  N   SER A 421      10.717  -7.508 -35.751  1.00 31.88           N  
ATOM   3359  CA  SER A 421      10.481  -6.551 -36.836  1.00 31.88           C  
ATOM   3360  C   SER A 421      11.491  -6.812 -37.957  1.00 31.88           C  
ATOM   3361  CB  SER A 421      10.597  -5.111 -36.348  1.00 31.88           C  
ATOM   3362  O   SER A 421      12.667  -7.017 -37.650  1.00 31.88           O  
ATOM   3363  OG  SER A 421       9.576  -4.845 -35.409  1.00 31.88           O  
ATOM   3364  N   PRO A 422      11.068  -6.790 -39.231  1.00 33.70           N  
ATOM   3365  CA  PRO A 422      11.914  -7.151 -40.360  1.00 33.70           C  
ATOM   3366  C   PRO A 422      12.940  -6.055 -40.672  1.00 33.70           C  
ATOM   3367  CB  PRO A 422      10.944  -7.395 -41.521  1.00 33.70           C  
ATOM   3368  O   PRO A 422      12.625  -4.862 -40.655  1.00 33.70           O  
ATOM   3369  CG  PRO A 422       9.774  -6.462 -41.208  1.00 33.70           C  
ATOM   3370  CD  PRO A 422       9.730  -6.442 -39.684  1.00 33.70           C  
ATOM   3371  N   ASP A 423      14.159  -6.479 -41.009  1.00 27.15           N  
ATOM   3372  CA  ASP A 423      15.152  -5.657 -41.696  1.00 27.15           C  
ATOM   3373  C   ASP A 423      14.614  -5.247 -43.073  1.00 27.15           C  
ATOM   3374  CB  ASP A 423      16.472  -6.443 -41.873  1.00 27.15           C  
ATOM   3375  O   ASP A 423      14.293  -6.090 -43.911  1.00 27.15           O  
ATOM   3376  CG  ASP A 423      17.551  -6.110 -40.839  1.00 27.15           C  
ATOM   3377  OD1 ASP A 423      17.612  -4.928 -40.424  1.00 27.15           O  
ATOM   3378  OD2 ASP A 423      18.352  -7.018 -40.532  1.00 27.15           O  
ATOM   3379  N   ALA A 424      14.555  -3.943 -43.332  1.00 34.77           N  
ATOM   3380  CA  ALA A 424      14.383  -3.411 -44.677  1.00 34.77           C  
ATOM   3381  C   ALA A 424      15.303  -2.202 -44.859  1.00 34.77           C  
ATOM   3382  CB  ALA A 424      12.906  -3.125 -44.962  1.00 34.77           C  
ATOM   3383  O   ALA A 424      14.969  -1.053 -44.570  1.00 34.77           O  
ATOM   3384  N   SER A 425      16.499  -2.501 -45.351  1.00 31.28           N  
ATOM   3385  CA  SER A 425      17.316  -1.568 -46.107  1.00 31.28           C  
ATOM   3386  C   SER A 425      16.650  -1.330 -47.467  1.00 31.28           C  
ATOM   3387  CB  SER A 425      18.727  -2.159 -46.278  1.00 31.28           C  
ATOM   3388  O   SER A 425      16.471  -2.281 -48.221  1.00 31.28           O  
ATOM   3389  OG  SER A 425      18.704  -3.522 -46.675  1.00 31.28           O  
ATOM   3390  N   ARG A 426      16.268  -0.078 -47.765  1.00 35.10           N  
ATOM   3391  CA  ARG A 426      16.379   0.603 -49.079  1.00 35.10           C  
ATOM   3392  C   ARG A 426      15.445   1.813 -49.199  1.00 35.10           C  
ATOM   3393  CB  ARG A 426      16.093  -0.317 -50.287  1.00 35.10           C  
ATOM   3394  O   ARG A 426      14.241   1.660 -49.078  1.00 35.10           O  
ATOM   3395  CG  ARG A 426      17.396  -0.918 -50.837  1.00 35.10           C  
ATOM   3396  CD  ARG A 426      17.096  -1.910 -51.962  1.00 35.10           C  
ATOM   3397  NE  ARG A 426      18.091  -1.790 -53.038  1.00 35.10           N  
ATOM   3398  NH1 ARG A 426      18.467  -4.029 -53.410  1.00 35.10           N  
ATOM   3399  NH2 ARG A 426      19.555  -2.496 -54.616  1.00 35.10           N  
ATOM   3400  CZ  ARG A 426      18.699  -2.771 -53.676  1.00 35.10           C  
ATOM   3401  N   GLU A 427      16.076   2.942 -49.555  1.00 31.45           N  
ATOM   3402  CA  GLU A 427      15.608   3.986 -50.496  1.00 31.45           C  
ATOM   3403  C   GLU A 427      14.355   4.800 -50.072  1.00 31.45           C  
ATOM   3404  CB  GLU A 427      15.516   3.340 -51.900  1.00 31.45           C  
ATOM   3405  O   GLU A 427      13.379   4.271 -49.577  1.00 31.45           O  
ATOM   3406  CG  GLU A 427      16.899   2.867 -52.418  1.00 31.45           C  
ATOM   3407  CD  GLU A 427      16.841   1.906 -53.623  1.00 31.45           C  
ATOM   3408  OE1 GLU A 427      17.809   1.115 -53.780  1.00 31.45           O  
ATOM   3409  OE2 GLU A 427      15.839   1.941 -54.363  1.00 31.45           O  
ATOM   3410  N   SER A 428      14.248   6.126 -50.190  1.00 32.72           N  
ATOM   3411  CA  SER A 428      14.994   7.167 -50.902  1.00 32.72           C  
ATOM   3412  C   SER A 428      14.598   8.550 -50.345  1.00 32.72           C  
ATOM   3413  CB  SER A 428      14.628   7.141 -52.394  1.00 32.72           C  
ATOM   3414  O   SER A 428      13.473   8.753 -49.894  1.00 32.72           O  
ATOM   3415  OG  SER A 428      13.227   7.083 -52.579  1.00 32.72           O  
ATOM   3416  N   MET A 429      15.527   9.507 -50.418  1.00 26.92           N  
ATOM   3417  CA  MET A 429      15.379  10.934 -50.090  1.00 26.92           C  
ATOM   3418  C   MET A 429      14.166  11.627 -50.736  1.00 26.92           C  
ATOM   3419  CB  MET A 429      16.613  11.664 -50.658  1.00 26.92           C  
ATOM   3420  O   MET A 429      14.035  11.600 -51.956  1.00 26.92           O  
ATOM   3421  CG  MET A 429      17.887  11.543 -49.828  1.00 26.92           C  
ATOM   3422  SD  MET A 429      19.344  12.193 -50.695  1.00 26.92           S  
ATOM   3423  CE  MET A 429      19.973  10.653 -51.419  1.00 26.92           C  
ATOM   3424  N   VAL A 430      13.430  12.431 -49.953  1.00 34.14           N  
ATOM   3425  CA  VAL A 430      12.761  13.656 -50.440  1.00 34.14           C  
ATOM   3426  C   VAL A 430      12.995  14.806 -49.448  1.00 34.14           C  
ATOM   3427  CB  VAL A 430      11.266  13.461 -50.771  1.00 34.14           C  
ATOM   3428  O   VAL A 430      12.897  14.650 -48.233  1.00 34.14           O  
ATOM   3429  CG1 VAL A 430      10.634  14.764 -51.286  1.00 34.14           C  
ATOM   3430  CG2 VAL A 430      11.065  12.413 -51.874  1.00 34.14           C  
ATOM   3431  N   LYS A 431      13.388  15.953 -50.012  1.00 31.82           N  
ATOM   3432  CA  LYS A 431      13.886  17.188 -49.391  1.00 31.82           C  
ATOM   3433  C   LYS A 431      12.775  18.107 -48.843  1.00 31.82           C  
ATOM   3434  CB  LYS A 431      14.655  17.966 -50.483  1.00 31.82           C  
ATOM   3435  O   LYS A 431      11.810  18.380 -49.539  1.00 31.82           O  
ATOM   3436  CG  LYS A 431      16.124  17.567 -50.681  1.00 31.82           C  
ATOM   3437  CD  LYS A 431      16.688  18.266 -51.932  1.00 31.82           C  
ATOM   3438  CE  LYS A 431      18.207  18.087 -52.049  1.00 31.82           C  
ATOM   3439  NZ  LYS A 431      18.720  18.578 -53.355  1.00 31.82           N  
ATOM   3440  N   LEU A 432      13.053  18.661 -47.656  1.00 26.29           N  
ATOM   3441  CA  LEU A 432      12.969  20.070 -47.208  1.00 26.29           C  
ATOM   3442  C   LEU A 432      11.746  20.967 -47.534  1.00 26.29           C  
ATOM   3443  CB  LEU A 432      14.262  20.792 -47.659  1.00 26.29           C  
ATOM   3444  O   LEU A 432      11.532  21.363 -48.673  1.00 26.29           O  
ATOM   3445  CG  LEU A 432      15.531  20.399 -46.883  1.00 26.29           C  
ATOM   3446  CD1 LEU A 432      16.778  20.726 -47.703  1.00 26.29           C  
ATOM   3447  CD2 LEU A 432      15.615  21.159 -45.556  1.00 26.29           C  
ATOM   3448  N   SER A 433      11.198  21.534 -46.443  1.00 27.16           N  
ATOM   3449  CA  SER A 433      11.082  22.984 -46.123  1.00 27.16           C  
ATOM   3450  C   SER A 433       9.678  23.595 -45.948  1.00 27.16           C  
ATOM   3451  CB  SER A 433      11.953  23.909 -46.994  1.00 27.16           C  
ATOM   3452  O   SER A 433       8.904  23.648 -46.890  1.00 27.16           O  
ATOM   3453  OG  SER A 433      11.500  24.035 -48.321  1.00 27.16           O  
ATOM   3454  N   SER A 434       9.436  24.129 -44.733  1.00 33.76           N  
ATOM   3455  CA  SER A 434       8.672  25.355 -44.358  1.00 33.76           C  
ATOM   3456  C   SER A 434       8.396  25.302 -42.833  1.00 33.76           C  
ATOM   3457  CB  SER A 434       7.335  25.486 -45.115  1.00 33.76           C  
ATOM   3458  O   SER A 434       7.616  24.466 -42.397  1.00 33.76           O  
ATOM   3459  OG  SER A 434       6.510  24.354 -44.944  1.00 33.76           O  
ATOM   3460  N   LYS A 435       9.202  25.868 -41.918  1.00 28.86           N  
ATOM   3461  CA  LYS A 435       9.327  27.264 -41.420  1.00 28.86           C  
ATOM   3462  C   LYS A 435       8.030  27.968 -40.947  1.00 28.86           C  
ATOM   3463  CB  LYS A 435      10.189  28.180 -42.320  1.00 28.86           C  
ATOM   3464  O   LYS A 435       7.193  28.290 -41.776  1.00 28.86           O  
ATOM   3465  CG  LYS A 435      11.674  28.173 -41.904  1.00 28.86           C  
ATOM   3466  CD  LYS A 435      12.476  29.287 -42.596  1.00 28.86           C  
ATOM   3467  CE  LYS A 435      13.956  29.222 -42.190  1.00 28.86           C  
ATOM   3468  NZ  LYS A 435      14.751  30.312 -42.815  1.00 28.86           N  
ATOM   3469  N   LEU A 436       8.079  28.367 -39.654  1.00 27.83           N  
ATOM   3470  CA  LEU A 436       7.375  29.458 -38.926  1.00 27.83           C  
ATOM   3471  C   LEU A 436       5.916  29.144 -38.505  1.00 27.83           C  
ATOM   3472  CB  LEU A 436       7.566  30.779 -39.706  1.00 27.83           C  
ATOM   3473  O   LEU A 436       5.200  28.523 -39.268  1.00 27.83           O  
ATOM   3474  CG  LEU A 436       9.039  31.170 -39.966  1.00 27.83           C  
ATOM   3475  CD1 LEU A 436       9.131  32.234 -41.057  1.00 27.83           C  
ATOM   3476  CD2 LEU A 436       9.727  31.699 -38.707  1.00 27.83           C  
ATOM   3477  N   SER A 437       5.407  29.471 -37.305  1.00 31.27           N  
ATOM   3478  CA  SER A 437       5.701  30.592 -36.388  1.00 31.27           C  
ATOM   3479  C   SER A 437       5.125  30.401 -34.957  1.00 31.27           C  
ATOM   3480  CB  SER A 437       5.045  31.867 -36.957  1.00 31.27           C  
ATOM   3481  O   SER A 437       3.985  29.987 -34.806  1.00 31.27           O  
ATOM   3482  OG  SER A 437       3.801  31.596 -37.574  1.00 31.27           O  
ATOM   3483  N   ALA A 438       5.941  30.760 -33.951  1.00 26.82           N  
ATOM   3484  CA  ALA A 438       5.707  31.610 -32.758  1.00 26.82           C  
ATOM   3485  C   ALA A 438       4.430  31.505 -31.883  1.00 26.82           C  
ATOM   3486  CB  ALA A 438       5.891  33.071 -33.215  1.00 26.82           C  
ATOM   3487  O   ALA A 438       3.357  31.816 -32.373  1.00 26.82           O  
ATOM   3488  N   VAL A 439       4.609  31.321 -30.554  1.00 27.20           N  
ATOM   3489  CA  VAL A 439       4.181  32.249 -29.465  1.00 27.20           C  
ATOM   3490  C   VAL A 439       5.133  32.095 -28.255  1.00 27.20           C  
ATOM   3491  CB  VAL A 439       2.708  32.095 -28.994  1.00 27.20           C  
ATOM   3492  O   VAL A 439       5.572  30.996 -27.935  1.00 27.20           O  
ATOM   3493  CG1 VAL A 439       2.365  33.076 -27.855  1.00 27.20           C  
ATOM   3494  CG2 VAL A 439       1.678  32.394 -30.089  1.00 27.20           C  
ATOM   3495  N   SER A 440       5.477  33.222 -27.621  1.00 24.59           N  
ATOM   3496  CA  SER A 440       6.411  33.416 -26.500  1.00 24.59           C  
ATOM   3497  C   SER A 440       5.656  33.858 -25.242  1.00 24.59           C  
ATOM   3498  CB  SER A 440       7.367  34.548 -26.914  1.00 24.59           C  
ATOM   3499  O   SER A 440       4.749  34.672 -25.378  1.00 24.59           O  
ATOM   3500  OG  SER A 440       8.302  34.901 -25.914  1.00 24.59           O  
ATOM   3501  N   LEU A 441       6.087  33.431 -24.046  1.00 29.42           N  
ATOM   3502  CA  LEU A 441       5.882  34.147 -22.776  1.00 29.42           C  
ATOM   3503  C   LEU A 441       7.112  33.954 -21.855  1.00 29.42           C  
ATOM   3504  CB  LEU A 441       4.554  33.725 -22.099  1.00 29.42           C  
ATOM   3505  O   LEU A 441       7.411  32.850 -21.407  1.00 29.42           O  
ATOM   3506  CG  LEU A 441       3.344  34.635 -22.425  1.00 29.42           C  
ATOM   3507  CD1 LEU A 441       2.033  33.951 -22.046  1.00 29.42           C  
ATOM   3508  CD2 LEU A 441       3.418  35.977 -21.689  1.00 29.42           C  
ATOM   3509  N   ARG A 442       7.836  35.063 -21.618  1.00 28.21           N  
ATOM   3510  CA  ARG A 442       8.799  35.311 -20.512  1.00 28.21           C  
ATOM   3511  C   ARG A 442       8.012  35.316 -19.186  1.00 28.21           C  
ATOM   3512  CB  ARG A 442       9.440  36.697 -20.733  1.00 28.21           C  
ATOM   3513  O   ARG A 442       6.841  35.662 -19.223  1.00 28.21           O  
ATOM   3514  CG  ARG A 442      10.393  36.803 -21.936  1.00 28.21           C  
ATOM   3515  CD  ARG A 442      10.808  38.271 -22.135  1.00 28.21           C  
ATOM   3516  NE  ARG A 442      11.923  38.422 -23.094  1.00 28.21           N  
ATOM   3517  NH1 ARG A 442      11.880  40.718 -23.246  1.00 28.21           N  
ATOM   3518  NH2 ARG A 442      13.465  39.576 -24.319  1.00 28.21           N  
ATOM   3519  CZ  ARG A 442      12.413  39.566 -23.548  1.00 28.21           C  
ATOM   3520  N   GLY A 443       8.511  34.992 -17.994  1.00 29.53           N  
ATOM   3521  CA  GLY A 443       9.784  35.209 -17.285  1.00 29.53           C  
ATOM   3522  C   GLY A 443       9.408  35.198 -15.782  1.00 29.53           C  
ATOM   3523  O   GLY A 443       8.285  35.564 -15.453  1.00 29.53           O  
ATOM   3524  N   ILE A 444      10.188  34.648 -14.851  1.00 31.69           N  
ATOM   3525  CA  ILE A 444      11.135  35.324 -13.932  1.00 31.69           C  
ATOM   3526  C   ILE A 444      11.679  34.164 -13.060  1.00 31.69           C  
ATOM   3527  CB  ILE A 444      10.381  36.366 -13.046  1.00 31.69           C  
ATOM   3528  O   ILE A 444      10.888  33.409 -12.511  1.00 31.69           O  
ATOM   3529  CG1 ILE A 444      10.004  37.667 -13.805  1.00 31.69           C  
ATOM   3530  CG2 ILE A 444      11.210  36.791 -11.818  1.00 31.69           C  
ATOM   3531  CD1 ILE A 444       8.751  38.351 -13.238  1.00 31.69           C  
ATOM   3532  N   GLY A 445      12.972  33.835 -13.071  1.00 30.33           N  
ATOM   3533  CA  GLY A 445      13.957  34.360 -12.117  1.00 30.33           C  
ATOM   3534  C   GLY A 445      14.463  33.248 -11.176  1.00 30.33           C  
ATOM   3535  O   GLY A 445      13.765  32.842 -10.259  1.00 30.33           O  
ATOM   3536  N   SER A 446      15.671  32.744 -11.428  1.00 32.12           N  
ATOM   3537  CA  SER A 446      16.458  31.841 -10.560  1.00 32.12           C  
ATOM   3538  C   SER A 446      17.382  32.671  -9.633  1.00 32.12           C  
ATOM   3539  CB  SER A 446      17.216  30.893 -11.499  1.00 32.12           C  
ATOM   3540  O   SER A 446      17.611  33.836  -9.970  1.00 32.12           O  
ATOM   3541  OG  SER A 446      17.974  31.625 -12.451  1.00 32.12           O  
ATOM   3542  N   PRO A 447      17.967  32.143  -8.527  1.00 33.65           N  
ATOM   3543  CA  PRO A 447      19.160  31.291  -8.673  1.00 33.65           C  
ATOM   3544  C   PRO A 447      19.394  30.198  -7.596  1.00 33.65           C  
ATOM   3545  CB  PRO A 447      20.313  32.300  -8.638  1.00 33.65           C  
ATOM   3546  O   PRO A 447      18.976  30.305  -6.451  1.00 33.65           O  
ATOM   3547  CG  PRO A 447      19.849  33.332  -7.608  1.00 33.65           C  
ATOM   3548  CD  PRO A 447      18.344  33.081  -7.463  1.00 33.65           C  
ATOM   3549  N   SER A 448      20.168  29.187  -8.014  1.00 26.75           N  
ATOM   3550  CA  SER A 448      21.141  28.383  -7.245  1.00 26.75           C  
ATOM   3551  C   SER A 448      20.724  27.721  -5.921  1.00 26.75           C  
ATOM   3552  CB  SER A 448      22.411  29.218  -7.003  1.00 26.75           C  
ATOM   3553  O   SER A 448      20.637  28.388  -4.896  1.00 26.75           O  
ATOM   3554  OG  SER A 448      22.121  30.378  -6.250  1.00 26.75           O  
ATOM   3555  N   THR A 449      20.669  26.384  -5.902  1.00 28.68           N  
ATOM   3556  CA  THR A 449      21.570  25.522  -5.095  1.00 28.68           C  
ATOM   3557  C   THR A 449      21.310  24.031  -5.362  1.00 28.68           C  
ATOM   3558  CB  THR A 449      21.551  25.765  -3.567  1.00 28.68           C  
ATOM   3559  O   THR A 449      20.171  23.587  -5.441  1.00 28.68           O  
ATOM   3560  CG2 THR A 449      22.712  26.676  -3.153  1.00 28.68           C  
ATOM   3561  OG1 THR A 449      20.361  26.366  -3.120  1.00 28.68           O  
ATOM   3562  N   ASP A 450      22.421  23.318  -5.540  1.00 27.81           N  
ATOM   3563  CA  ASP A 450      22.701  21.886  -5.406  1.00 27.81           C  
ATOM   3564  C   ASP A 450      21.880  20.815  -6.141  1.00 27.81           C  
ATOM   3565  CB  ASP A 450      23.015  21.558  -3.942  1.00 27.81           C  
ATOM   3566  O   ASP A 450      20.719  20.507  -5.880  1.00 27.81           O  
ATOM   3567  CG  ASP A 450      24.242  22.347  -3.452  1.00 27.81           C  
ATOM   3568  OD1 ASP A 450      25.023  22.821  -4.315  1.00 27.81           O  
ATOM   3569  OD2 ASP A 450      24.374  22.508  -2.224  1.00 27.81           O  
ATOM   3570  N   ALA A 451      22.617  20.150  -7.033  1.00 24.42           N  
ATOM   3571  CA  ALA A 451      22.268  18.930  -7.721  1.00 24.42           C  
ATOM   3572  C   ALA A 451      22.069  17.770  -6.731  1.00 24.42           C  
ATOM   3573  CB  ALA A 451      23.404  18.640  -8.715  1.00 24.42           C  
ATOM   3574  O   ALA A 451      23.021  17.213  -6.190  1.00 24.42           O  
ATOM   3575  N   SER A 452      20.820  17.344  -6.570  1.00 29.37           N  
ATOM   3576  CA  SER A 452      20.486  15.958  -6.250  1.00 29.37           C  
ATOM   3577  C   SER A 452      19.316  15.544  -7.140  1.00 29.37           C  
ATOM   3578  CB  SER A 452      20.222  15.756  -4.752  1.00 29.37           C  
ATOM   3579  O   SER A 452      18.300  16.237  -7.222  1.00 29.37           O  
ATOM   3580  OG  SER A 452      19.137  16.534  -4.294  1.00 29.37           O  
ATOM   3581  N   ALA A 453      19.496  14.459  -7.893  1.00 30.34           N  
ATOM   3582  CA  ALA A 453      18.486  13.934  -8.803  1.00 30.34           C  
ATOM   3583  C   ALA A 453      17.286  13.426  -7.985  1.00 30.34           C  
ATOM   3584  CB  ALA A 453      19.135  12.844  -9.669  1.00 30.34           C  
ATOM   3585  O   ALA A 453      17.306  12.315  -7.461  1.00 30.34           O  
ATOM   3586  N   SER A 454      16.258  14.262  -7.836  1.00 35.00           N  
ATOM   3587  CA  SER A 454      14.970  13.895  -7.246  1.00 35.00           C  
ATOM   3588  C   SER A 454      13.910  13.873  -8.346  1.00 35.00           C  
ATOM   3589  CB  SER A 454      14.598  14.814  -6.072  1.00 35.00           C  
ATOM   3590  O   SER A 454      13.770  14.824  -9.115  1.00 35.00           O  
ATOM   3591  OG  SER A 454      14.605  16.183  -6.426  1.00 35.00           O  
ATOM   3592  N   ALA A 455      13.170  12.769  -8.455  1.00 44.33           N  
ATOM   3593  CA  ALA A 455      12.010  12.689  -9.334  1.00 44.33           C  
ATOM   3594  C   ALA A 455      10.854  13.462  -8.673  1.00 44.33           C  
ATOM   3595  CB  ALA A 455      11.687  11.213  -9.603  1.00 44.33           C  
ATOM   3596  O   ALA A 455      10.297  13.011  -7.672  1.00 44.33           O  
ATOM   3597  N   VAL A 456      10.529  14.650  -9.192  1.00 36.94           N  
ATOM   3598  CA  VAL A 456       9.498  15.550  -8.648  1.00 36.94           C  
ATOM   3599  C   VAL A 456       8.320  15.614  -9.621  1.00 36.94           C  
ATOM   3600  CB  VAL A 456      10.075  16.962  -8.385  1.00 36.94           C  
ATOM   3601  O   VAL A 456       8.450  16.186 -10.698  1.00 36.94           O  
ATOM   3602  CG1 VAL A 456       9.018  17.908  -7.792  1.00 36.94           C  
ATOM   3603  CG2 VAL A 456      11.247  16.929  -7.396  1.00 36.94           C  
ATOM   3604  N   HIS A 457       7.159  15.077  -9.236  1.00 50.78           N  
ATOM   3605  CA  HIS A 457       5.910  15.198 -10.002  1.00 50.78           C  
ATOM   3606  C   HIS A 457       4.744  15.540  -9.059  1.00 50.78           C  
ATOM   3607  CB  HIS A 457       5.650  13.911 -10.805  1.00 50.78           C  
ATOM   3608  O   HIS A 457       4.560  14.878  -8.037  1.00 50.78           O  
ATOM   3609  CG  HIS A 457       6.727  13.609 -11.822  1.00 50.78           C  
ATOM   3610  CD2 HIS A 457       6.852  14.156 -13.071  1.00 50.78           C  
ATOM   3611  ND1 HIS A 457       7.806  12.770 -11.642  1.00 50.78           N  
ATOM   3612  CE1 HIS A 457       8.569  12.823 -12.750  1.00 50.78           C  
ATOM   3613  NE2 HIS A 457       8.027  13.660 -13.648  1.00 50.78           N  
ATOM   3614  N   GLY A 458       3.984  16.595  -9.375  1.00 37.95           N  
ATOM   3615  CA  GLY A 458       2.829  17.055  -8.593  1.00 37.95           C  
ATOM   3616  C   GLY A 458       1.490  16.662  -9.227  1.00 37.95           C  
ATOM   3617  O   GLY A 458       1.351  16.700 -10.446  1.00 37.95           O  
ATOM   3618  N   ASN A 459       0.505  16.311  -8.400  1.00 52.34           N  
ATOM   3619  CA  ASN A 459      -0.899  16.126  -8.763  1.00 52.34           C  
ATOM   3620  C   ASN A 459      -1.663  17.421  -8.466  1.00 52.34           C  
ATOM   3621  CB  ASN A 459      -1.503  14.982  -7.929  1.00 52.34           C  
ATOM   3622  O   ASN A 459      -1.834  17.765  -7.297  1.00 52.34           O  
ATOM   3623  CG  ASN A 459      -1.067  13.586  -8.316  1.00 52.34           C  
ATOM   3624  ND2 ASN A 459      -1.488  12.614  -7.544  1.00 52.34           N  
ATOM   3625  OD1 ASN A 459      -0.391  13.316  -9.295  1.00 52.34           O  
ATOM   3626  N   PHE A 460      -2.127  18.129  -9.493  1.00 45.37           N  
ATOM   3627  CA  PHE A 460      -2.970  19.317  -9.346  1.00 45.37           C  
ATOM   3628  C   PHE A 460      -4.436  18.879  -9.276  1.00 45.37           C  
ATOM   3629  CB  PHE A 460      -2.695  20.282 -10.510  1.00 45.37           C  
ATOM   3630  O   PHE A 460      -4.977  18.385 -10.260  1.00 45.37           O  
ATOM   3631  CG  PHE A 460      -1.253  20.752 -10.583  1.00 45.37           C  
ATOM   3632  CD1 PHE A 460      -0.841  21.878  -9.848  1.00 45.37           C  
ATOM   3633  CD2 PHE A 460      -0.318  20.057 -11.376  1.00 45.37           C  
ATOM   3634  CE1 PHE A 460       0.498  22.308  -9.903  1.00 45.37           C  
ATOM   3635  CE2 PHE A 460       1.021  20.483 -11.427  1.00 45.37           C  
ATOM   3636  CZ  PHE A 460       1.429  21.610 -10.692  1.00 45.37           C  
ATOM   3637  N   ALA A 461      -5.068  18.995  -8.106  1.00 49.63           N  
ATOM   3638  CA  ALA A 461      -6.441  18.517  -7.908  1.00 49.63           C  
ATOM   3639  C   ALA A 461      -7.511  19.574  -8.231  1.00 49.63           C  
ATOM   3640  CB  ALA A 461      -6.566  17.980  -6.480  1.00 49.63           C  
ATOM   3641  O   ALA A 461      -8.664  19.218  -8.455  1.00 49.63           O  
ATOM   3642  N   PHE A 462      -7.142  20.861  -8.276  1.00 48.67           N  
ATOM   3643  CA  PHE A 462      -8.100  21.972  -8.357  1.00 48.67           C  
ATOM   3644  C   PHE A 462      -7.715  23.070  -9.361  1.00 48.67           C  
ATOM   3645  CB  PHE A 462      -8.353  22.533  -6.948  1.00 48.67           C  
ATOM   3646  O   PHE A 462      -7.920  24.254  -9.097  1.00 48.67           O  
ATOM   3647  CG  PHE A 462      -8.892  21.521  -5.960  1.00 48.67           C  
ATOM   3648  CD1 PHE A 462     -10.181  20.992  -6.119  1.00 48.67           C  
ATOM   3649  CD2 PHE A 462      -8.097  21.083  -4.894  1.00 48.67           C  
ATOM   3650  CE1 PHE A 462     -10.702  20.079  -5.185  1.00 48.67           C  
ATOM   3651  CE2 PHE A 462      -8.593  20.138  -3.981  1.00 48.67           C  
ATOM   3652  CZ  PHE A 462      -9.903  19.647  -4.113  1.00 48.67           C  
ATOM   3653  N   GLU A 463      -7.186  22.718 -10.536  1.00 43.51           N  
ATOM   3654  CA  GLU A 463      -7.158  23.676 -11.653  1.00 43.51           C  
ATOM   3655  C   GLU A 463      -8.603  23.963 -12.107  1.00 43.51           C  
ATOM   3656  CB  GLU A 463      -6.276  23.174 -12.815  1.00 43.51           C  
ATOM   3657  O   GLU A 463      -9.210  23.166 -12.818  1.00 43.51           O  
ATOM   3658  CG  GLU A 463      -4.781  23.426 -12.557  1.00 43.51           C  
ATOM   3659  CD  GLU A 463      -3.881  23.081 -13.760  1.00 43.51           C  
ATOM   3660  OE1 GLU A 463      -2.748  23.615 -13.793  1.00 43.51           O  
ATOM   3661  OE2 GLU A 463      -4.311  22.287 -14.624  1.00 43.51           O  
ATOM   3662  N   GLY A 464      -9.182  25.081 -11.648  1.00 38.77           N  
ATOM   3663  CA  GLY A 464     -10.506  25.559 -12.077  1.00 38.77           C  
ATOM   3664  C   GLY A 464     -11.552  25.794 -10.979  1.00 38.77           C  
ATOM   3665  O   GLY A 464     -12.682  26.137 -11.316  1.00 38.77           O  
ATOM   3666  N   ILE A 465     -11.216  25.641  -9.691  1.00 40.69           N  
ATOM   3667  CA  ILE A 465     -12.093  26.077  -8.588  1.00 40.69           C  
ATOM   3668  C   ILE A 465     -11.661  27.482  -8.157  1.00 40.69           C  
ATOM   3669  CB  ILE A 465     -12.121  25.052  -7.430  1.00 40.69           C  
ATOM   3670  O   ILE A 465     -10.524  27.672  -7.731  1.00 40.69           O  
ATOM   3671  CG1 ILE A 465     -12.531  23.665  -7.985  1.00 40.69           C  
ATOM   3672  CG2 ILE A 465     -13.091  25.528  -6.333  1.00 40.69           C  
ATOM   3673  CD1 ILE A 465     -12.970  22.643  -6.931  1.00 40.69           C  
ATOM   3674  N   GLY A 466     -12.544  28.467  -8.345  1.00 37.06           N  
ATOM   3675  CA  GLY A 466     -12.297  29.853  -7.946  1.00 37.06           C  
ATOM   3676  C   GLY A 466     -12.332  30.026  -6.428  1.00 37.06           C  
ATOM   3677  O   GLY A 466     -12.967  29.243  -5.727  1.00 37.06           O  
ATOM   3678  N   ASP A 467     -11.690  31.085  -5.929  1.00 41.98           N  
ATOM   3679  CA  ASP A 467     -11.626  31.411  -4.494  1.00 41.98           C  
ATOM   3680  C   ASP A 467     -12.999  31.567  -3.816  1.00 41.98           C  
ATOM   3681  CB  ASP A 467     -10.816  32.707  -4.294  1.00 41.98           C  
ATOM   3682  O   ASP A 467     -13.085  31.510  -2.592  1.00 41.98           O  
ATOM   3683  CG  ASP A 467      -9.295  32.533  -4.365  1.00 41.98           C  
ATOM   3684  OD1 ASP A 467      -8.796  31.425  -4.064  1.00 41.98           O  
ATOM   3685  OD2 ASP A 467      -8.636  33.541  -4.696  1.00 41.98           O  
ATOM   3686  N   GLU A 468     -14.073  31.749  -4.588  1.00 42.15           N  
ATOM   3687  CA  GLU A 468     -15.440  31.884  -4.066  1.00 42.15           C  
ATOM   3688  C   GLU A 468     -16.123  30.534  -3.769  1.00 42.15           C  
ATOM   3689  CB  GLU A 468     -16.279  32.767  -5.007  1.00 42.15           C  
ATOM   3690  O   GLU A 468     -17.150  30.509  -3.096  1.00 42.15           O  
ATOM   3691  CG  GLU A 468     -15.640  34.152  -5.238  1.00 42.15           C  
ATOM   3692  CD  GLU A 468     -16.645  35.311  -5.140  1.00 42.15           C  
ATOM   3693  OE1 GLU A 468     -16.316  36.300  -4.441  1.00 42.15           O  
ATOM   3694  OE2 GLU A 468     -17.715  35.232  -5.784  1.00 42.15           O  
ATOM   3695  N   ASP A 469     -15.524  29.418  -4.202  1.00 40.45           N  
ATOM   3696  CA  ASP A 469     -16.009  28.046  -3.986  1.00 40.45           C  
ATOM   3697  C   ASP A 469     -15.162  27.259  -2.944  1.00 40.45           C  
ATOM   3698  CB  ASP A 469     -16.055  27.314  -5.345  1.00 40.45           C  
ATOM   3699  O   ASP A 469     -15.310  26.034  -2.834  1.00 40.45           O  
ATOM   3700  CG  ASP A 469     -17.200  27.680  -6.298  1.00 40.45           C  
ATOM   3701  OD1 ASP A 469     -18.281  28.102  -5.836  1.00 40.45           O  
ATOM   3702  OD2 ASP A 469     -17.030  27.362  -7.502  1.00 40.45           O  
ATOM   3703  N   LEU A 470     -14.261  27.935  -2.204  1.00 38.60           N  
ATOM   3704  CA  LEU A 470     -13.283  27.363  -1.248  1.00 38.60           C  
ATOM   3705  C   LEU A 470     -13.656  27.468   0.241  1.00 38.60           C  
ATOM   3706  CB  LEU A 470     -11.886  27.983  -1.510  1.00 38.60           C  
ATOM   3707  O   LEU A 470     -14.051  28.563   0.702  1.00 38.60           O  
ATOM   3708  CG  LEU A 470     -11.036  27.280  -2.578  1.00 38.60           C  
ATOM   3709  CD1 LEU A 470      -9.744  28.064  -2.801  1.00 38.60           C  
ATOM   3710  CD2 LEU A 470     -10.612  25.878  -2.129  1.00 38.60           C  
ATOM   3711  OXT LEU A 470     -13.380  26.459   0.944  1.00 38.60           O  
TER    3712      LEU A 470                                                      
ENDMDL                                                                          
END                                                                             
