# Supplementary material for: Selective cargo and membrane recognition by SNX17 regulates its interaction with Retriever
Source: EMBO Rep. 2024 Dec 9;26(2):470–93. doi: 10.1038/s44319-024-00340-1 (PMC11772769; doi:10.1038/s44319-024-00340-1)
Supplement: Supplementary file 8 — EV and Appendix Figures Source Data [file 44319_2024_340_MOESM8_ESM.zip › EMBOR-2024-59048V3_SourceDataForExpandedView+Appendix/Figure S10/S10B/Nematostella vectensis/S10B AF-A7SGL2-F1-model_v4.pdb]

HEADER                                            01-JUN-22                     
TITLE     ALPHAFOLD MONOMER V2.0 PREDICTION FOR SORTING NEXIN-17 (A7SGL2)       
COMPND    MOL_ID: 1;                                                            
COMPND   2 MOLECULE: SORTING NEXIN-17;                                          
COMPND   3 CHAIN: A                                                             
SOURCE    MOL_ID: 1;                                                            
SOURCE   2 ORGANISM_SCIENTIFIC: NEMATOSTELLA VECTENSIS;                         
SOURCE   3 ORGANISM_TAXID: 45351                                                
REMARK   1                                                                      
REMARK   1 REFERENCE 1                                                          
REMARK   1  AUTH   JOHN JUMPER, RICHARD EVANS, ALEXANDER PRITZEL, TIM GREEN,    
REMARK   1  AUTH 2 MICHAEL FIGURNOV, OLAF RONNEBERGER, KATHRYN TUNYASUVUNAKOOL, 
REMARK   1  AUTH 3 RUSS BATES, AUGUSTIN ZIDEK, ANNA POTAPENKO, ALEX BRIDGLAND,  
REMARK   1  AUTH 4 CLEMENS MEYER, SIMON A A KOHL, ANDREW J BALLARD,             
REMARK   1  AUTH 5 ANDREW COWIE, BERNARDINO ROMERA-PAREDES, STANISLAV NIKOLOV,  
REMARK   1  AUTH 6 RISHUB JAIN, JONAS ADLER, TREVOR BACK, STIG PETERSEN,        
REMARK   1  AUTH 7 DAVID REIMAN, ELLEN CLANCY, MICHAL ZIELINSKI,                
REMARK   1  AUTH 8 MARTIN STEINEGGER, MICHALINA PACHOLSKA, TAMAS BERGHAMMER,    
REMARK   1  AUTH 9 DAVID SILVER, ORIOL VINYALS, ANDREW W SENIOR,                
REMARK   1  AUTH10 KORAY KAVUKCUOGLU, PUSHMEET KOHLI, DEMIS HASSABIS            
REMARK   1  TITL   HIGHLY ACCURATE PROTEIN STRUCTURE PREDICTION WITH ALPHAFOLD  
REMARK   1  REF    NATURE                        V. 596   583 2021              
REMARK   1  REFN                   ISSN 0028-0836                               
REMARK   1  PMID   34265844                                                     
REMARK   1  DOI    10.1038/s41586-021-03819-2                                   
REMARK   1                                                                      
REMARK   1 DISCLAIMERS                                                          
REMARK   1 ALPHAFOLD DATA, COPYRIGHT (2021) DEEPMIND TECHNOLOGIES LIMITED. THE  
REMARK   1 INFORMATION PROVIDED IS THEORETICAL MODELLING ONLY AND CAUTION SHOULD
REMARK   1 BE EXERCISED IN ITS USE. IT IS PROVIDED "AS-IS" WITHOUT ANY WARRANTY 
REMARK   1 OF ANY KIND, WHETHER EXPRESSED OR IMPLIED. NO WARRANTY IS GIVEN THAT 
REMARK   1 USE OF THE INFORMATION SHALL NOT INFRINGE THE RIGHTS OF ANY THIRD    
REMARK   1 PARTY. THE INFORMATION IS NOT INTENDED TO BE A SUBSTITUTE FOR        
REMARK   1 PROFESSIONAL MEDICAL ADVICE, DIAGNOSIS, OR TREATMENT, AND DOES NOT   
REMARK   1 CONSTITUTE MEDICAL OR OTHER PROFESSIONAL ADVICE. IT IS AVAILABLE FOR 
REMARK   1 ACADEMIC AND COMMERCIAL PURPOSES, UNDER CC-BY 4.0 LICENCE.           
DBREF  XXXX A    1   435  UNP    A7SGL2   A7SGL2_NEMVE     1    435             
SEQRES   1 A  435  MET HIS PHE SER ILE PRO ASP THR VAL GLU VAL LYS ASP          
SEQRES   2 A  435  ARG SER GLY SER THR PHE LEU ALA TYR ASN ILE HIS ILE          
SEQRES   3 A  435  ASN GLY ALA LEU HIS SER ALA VAL ARG PHE SER ASP LEU          
SEQRES   4 A  435  TYR GLN PHE ASN GLU GLN LEU LYS LYS GLU TYR GLY ASN          
SEQRES   5 A  435  ARG ILE THR ALA ARG PHE PRO PRO ARG LYS ILE LEU SER          
SEQRES   6 A  435  LEU THR ALA VAL GLN VAL GLU GLU ARG ARG ASP GLN LEU          
SEQRES   7 A  435  GLU LYS TYR LEU GLN GLY ILE CYS GLN ASP PRO ASP VAL          
SEQRES   8 A  435  ALA ASN SER SER THR PHE THR ASP PHE LEU ARG ASN CYS          
SEQRES   9 A  435  GLN LYS GLU THR LEU GLN ALA LEU SER GLU THR VAL THR          
SEQRES  10 A  435  LEU ASP VAL TYR LEU MET ASN GLY SER LYS VAL SER LEU          
SEQRES  11 A  435  LYS VAL LEU SER THR ASP SER THR ASP ASP VAL LEU GLU          
SEQRES  12 A  435  ALA ALA MET ARG GLU ILE LYS LEU SER GLU GLU LEU PHE          
SEQRES  13 A  435  HIS TYR PHE ALA LEU PHE LEU ILE LYS ARG GLU GLU ASP          
SEQRES  14 A  435  GLY GLU ALA THR ILE GLN ARG LYS LEU GLN GLU PHE GLU          
SEQRES  15 A  435  CYS PRO TYR LEU SER VAL LYS ASN LEU LYS GLY THR HIS          
SEQRES  16 A  435  ARG ILE ALA VAL ARG LYS ASN PHE TRP ASP SER LYS LEU          
SEQRES  17 A  435  GLU ASP ARG ILE ILE GLU ASP LYS ILE GLY MET ASN LEU          
SEQRES  18 A  435  LEU TYR VAL GLN ALA ILE SER ASP ILE GLU ARG GLY TRP          
SEQRES  19 A  435  VAL VAL GLY PRO LYS GLU ALA TYR SER ARG LEU GLU GLU          
SEQRES  20 A  435  LEU LYS GLU THR GLY SER LYS LYS GLU TYR LEU ARG LEU          
SEQRES  21 A  435  ALA ARG MET MET LYS TYR TYR GLY PHE ILE GLN PHE LYS          
SEQRES  22 A  435  PRO CYS PHE THR ASN TYR PRO THR ASP ASN THR ARG VAL          
SEQRES  23 A  435  LEU ILE SER CYS GLY ASP ARG GLU LEU ASN PHE ARG LEU          
SEQRES  24 A  435  GLN THR GLU ASP ASN LYS ILE GLN GLU GLY SER PHE LYS          
SEQRES  25 A  435  VAL THR ARG MET ARG CYS TRP ARG ILE THR SER SER GLN          
SEQRES  26 A  435  THR THR THR ASP GLU GLY LYS LYS GLU GLU SER LEU GLU          
SEQRES  27 A  435  LEU ALA PHE GLU TYR LEU LEU THR ARG ASP CYS LEU GLN          
SEQRES  28 A  435  TRP ILE THR VAL TYR SER GLY GLN ALA ILE LEU MET SER          
SEQRES  29 A  435  LEU CYS LEU GLN SER ILE VAL ASP GLU ILE ILE ARG LEU          
SEQRES  30 A  435  LYS GLN ASN LYS SER LEU LYS ALA PRO ARG HIS LYS GLU          
SEQRES  31 A  435  ARG THR ASN GLY ASN PHE GLN ARG ASP ASN LYS VAL GLN          
SEQRES  32 A  435  GLY GLY TYR ALA GLN VAL PRO GLN ARG GLN ALA PRO PRO          
SEQRES  33 A  435  SER ASP ASP ASN THR LYS THR ASN GLU VAL PHE GLU GLY          
SEQRES  34 A  435  ILE GLY ASN ASP ASP LEU                                      
CRYST1    1.000    1.000    1.000  90.00  90.00  90.00 P 1           1          
ORIGX1      1.000000  0.000000  0.000000        0.00000                         
ORIGX2      0.000000  1.000000  0.000000        0.00000                         
ORIGX3      0.000000  0.000000  1.000000        0.00000                         
SCALE1      1.000000  0.000000  0.000000        0.00000                         
SCALE2      0.000000  1.000000  0.000000        0.00000                         
SCALE3      0.000000  0.000000  1.000000        0.00000                         
MODEL        1                                                                  
ATOM      1  N   MET A   1       6.271  -5.959  -3.689  1.00 83.88           N  
ATOM      2  CA  MET A   1       6.043  -4.820  -4.624  1.00 83.88           C  
ATOM      3  C   MET A   1       5.596  -5.351  -5.978  1.00 83.88           C  
ATOM      4  CB  MET A   1       7.328  -4.011  -4.838  1.00 83.88           C  
ATOM      5  O   MET A   1       6.005  -6.451  -6.324  1.00 83.88           O  
ATOM      6  CG  MET A   1       7.763  -3.243  -3.592  1.00 83.88           C  
ATOM      7  SD  MET A   1       9.340  -2.411  -3.852  1.00 83.88           S  
ATOM      8  CE  MET A   1      10.520  -3.716  -3.424  1.00 83.88           C  
ATOM      9  N   HIS A   2       4.802  -4.616  -6.756  1.00 87.25           N  
ATOM     10  CA  HIS A   2       4.438  -4.999  -8.128  1.00 87.25           C  
ATOM     11  C   HIS A   2       5.170  -4.098  -9.133  1.00 87.25           C  
ATOM     12  CB  HIS A   2       2.912  -4.949  -8.278  1.00 87.25           C  
ATOM     13  O   HIS A   2       4.976  -2.889  -9.094  1.00 87.25           O  
ATOM     14  CG  HIS A   2       2.441  -5.380  -9.643  1.00 87.25           C  
ATOM     15  CD2 HIS A   2       2.125  -4.552 -10.686  1.00 87.25           C  
ATOM     16  ND1 HIS A   2       2.247  -6.673 -10.085  1.00 87.25           N  
ATOM     17  CE1 HIS A   2       1.825  -6.623 -11.361  1.00 87.25           C  
ATOM     18  NE2 HIS A   2       1.740  -5.349 -11.759  1.00 87.25           N  
ATOM     19  N   PHE A   3       6.018  -4.677  -9.986  1.00 92.44           N  
ATOM     20  CA  PHE A   3       6.737  -3.966 -11.048  1.00 92.44           C  
ATOM     21  C   PHE A   3       6.100  -4.292 -12.392  1.00 92.44           C  
ATOM     22  CB  PHE A   3       8.222  -4.367 -11.074  1.00 92.44           C  
ATOM     23  O   PHE A   3       5.841  -5.465 -12.655  1.00 92.44           O  
ATOM     24  CG  PHE A   3       9.059  -3.705 -10.004  1.00 92.44           C  
ATOM     25  CD1 PHE A   3       9.691  -2.477 -10.274  1.00 92.44           C  
ATOM     26  CD2 PHE A   3       9.203  -4.306  -8.741  1.00 92.44           C  
ATOM     27  CE1 PHE A   3      10.446  -1.841  -9.275  1.00 92.44           C  
ATOM     28  CE2 PHE A   3       9.940  -3.659  -7.736  1.00 92.44           C  
ATOM     29  CZ  PHE A   3      10.545  -2.420  -7.999  1.00 92.44           C  
ATOM     30  N   SER A   4       5.922  -3.283 -13.235  1.00 93.00           N  
ATOM     31  CA  SER A   4       5.591  -3.443 -14.650  1.00 93.00           C  
ATOM     32  C   SER A   4       6.357  -2.426 -15.494  1.00 93.00           C  
ATOM     33  CB  SER A   4       4.078  -3.382 -14.890  1.00 93.00           C  
ATOM     34  O   SER A   4       6.808  -1.393 -14.996  1.00 93.00           O  
ATOM     35  OG  SER A   4       3.495  -2.180 -14.421  1.00 93.00           O  
ATOM     36  N   ILE A   5       6.553  -2.735 -16.768  1.00 95.38           N  
ATOM     37  CA  ILE A   5       7.164  -1.866 -17.766  1.00 95.38           C  
ATOM     38  C   ILE A   5       6.221  -1.843 -18.970  1.00 95.38           C  
ATOM     39  CB  ILE A   5       8.593  -2.329 -18.135  1.00 95.38           C  
ATOM     40  O   ILE A   5       6.480  -2.550 -19.937  1.00 95.38           O  
ATOM     41  CG1 ILE A   5       9.488  -2.519 -16.889  1.00 95.38           C  
ATOM     42  CG2 ILE A   5       9.226  -1.299 -19.090  1.00 95.38           C  
ATOM     43  CD1 ILE A   5      10.935  -2.900 -17.226  1.00 95.38           C  
ATOM     44  N   PRO A   6       5.100  -1.103 -18.931  1.00 91.12           N  
ATOM     45  CA  PRO A   6       4.064  -1.207 -19.960  1.00 91.12           C  
ATOM     46  C   PRO A   6       4.527  -0.739 -21.342  1.00 91.12           C  
ATOM     47  CB  PRO A   6       2.906  -0.347 -19.446  1.00 91.12           C  
ATOM     48  O   PRO A   6       4.031  -1.229 -22.350  1.00 91.12           O  
ATOM     49  CG  PRO A   6       3.583   0.664 -18.523  1.00 91.12           C  
ATOM     50  CD  PRO A   6       4.703  -0.159 -17.898  1.00 91.12           C  
ATOM     51  N   ASP A   7       5.463   0.208 -21.405  1.00 92.88           N  
ATOM     52  CA  ASP A   7       5.939   0.766 -22.664  1.00 92.88           C  
ATOM     53  C   ASP A   7       7.379   1.307 -22.568  1.00 92.88           C  
ATOM     54  CB  ASP A   7       4.918   1.811 -23.186  1.00 92.88           C  
ATOM     55  O   ASP A   7       8.077   1.222 -21.547  1.00 92.88           O  
ATOM     56  CG  ASP A   7       4.743   3.064 -22.322  1.00 92.88           C  
ATOM     57  OD1 ASP A   7       5.652   3.362 -21.524  1.00 92.88           O  
ATOM     58  OD2 ASP A   7       3.748   3.797 -22.514  1.00 92.88           O  
ATOM     59  N   THR A   8       7.841   1.842 -23.697  1.00 94.50           N  
ATOM     60  CA  THR A   8       9.127   2.529 -23.825  1.00 94.50           C  
ATOM     61  C   THR A   8       8.914   3.933 -24.367  1.00 94.50           C  
ATOM     62  CB  THR A   8      10.120   1.760 -24.708  1.00 94.50           C  
ATOM     63  O   THR A   8       7.955   4.191 -25.095  1.00 94.50           O  
ATOM     64  CG2 THR A   8      10.372   0.335 -24.217  1.00 94.50           C  
ATOM     65  OG1 THR A   8       9.674   1.690 -26.043  1.00 94.50           O  
ATOM     66  N   VAL A   9       9.827   4.842 -24.042  1.00 93.25           N  
ATOM     67  CA  VAL A   9       9.773   6.237 -24.478  1.00 93.25           C  
ATOM     68  C   VAL A   9      11.133   6.686 -24.999  1.00 93.25           C  
ATOM     69  CB  VAL A   9       9.209   7.131 -23.355  1.00 93.25           C  
ATOM     70  O   VAL A   9      12.174   6.364 -24.424  1.00 93.25           O  
ATOM     71  CG1 VAL A   9      10.070   7.153 -22.086  1.00 93.25           C  
ATOM     72  CG2 VAL A   9       8.985   8.571 -23.829  1.00 93.25           C  
ATOM     73  N   GLU A  10      11.134   7.438 -26.098  1.00 91.38           N  
ATOM     74  CA  GLU A  10      12.331   8.137 -26.559  1.00 91.38           C  
ATOM     75  C   GLU A  10      12.541   9.400 -25.726  1.00 91.38           C  
ATOM     76  CB  GLU A  10      12.255   8.482 -28.049  1.00 91.38           C  
ATOM     77  O   GLU A  10      11.672  10.267 -25.621  1.00 91.38           O  
ATOM     78  CG  GLU A  10      12.454   7.247 -28.939  1.00 91.38           C  
ATOM     79  CD  GLU A  10      12.520   7.590 -30.438  1.00 91.38           C  
ATOM     80  OE1 GLU A  10      12.742   6.646 -31.230  1.00 91.38           O  
ATOM     81  OE2 GLU A  10      12.357   8.779 -30.799  1.00 91.38           O  
ATOM     82  N   VAL A  11      13.724   9.501 -25.136  1.00 86.62           N  
ATOM     83  CA  VAL A  11      14.130  10.604 -24.275  1.00 86.62           C  
ATOM     84  C   VAL A  11      15.315  11.305 -24.910  1.00 86.62           C  
ATOM     85  CB  VAL A  11      14.505  10.084 -22.882  1.00 86.62           C  
ATOM     86  O   VAL A  11      16.265  10.660 -25.351  1.00 86.62           O  
ATOM     87  CG1 VAL A  11      14.981  11.224 -21.979  1.00 86.62           C  
ATOM     88  CG2 VAL A  11      13.327   9.382 -22.198  1.00 86.62           C  
ATOM     89  N   LYS A  12      15.294  12.637 -24.905  1.00 83.75           N  
ATOM     90  CA  LYS A  12      16.469  13.452 -25.222  1.00 83.75           C  
ATOM     91  C   LYS A  12      17.216  13.812 -23.950  1.00 83.75           C  
ATOM     92  CB  LYS A  12      16.062  14.704 -25.999  1.00 83.75           C  
ATOM     93  O   LYS A  12      16.607  14.312 -23.006  1.00 83.75           O  
ATOM     94  CG  LYS A  12      15.580  14.314 -27.398  1.00 83.75           C  
ATOM     95  CD  LYS A  12      15.245  15.553 -28.225  1.00 83.75           C  
ATOM     96  CE  LYS A  12      14.770  15.089 -29.602  1.00 83.75           C  
ATOM     97  NZ  LYS A  12      14.486  16.240 -30.490  1.00 83.75           N  
ATOM     98  N   ASP A  13      18.524  13.586 -23.941  1.00 77.44           N  
ATOM     99  CA  ASP A  13      19.394  14.104 -22.893  1.00 77.44           C  
ATOM    100  C   ASP A  13      19.727  15.594 -23.115  1.00 77.44           C  
ATOM    101  CB  ASP A  13      20.630  13.199 -22.726  1.00 77.44           C  
ATOM    102  O   ASP A  13      19.385  16.198 -24.136  1.00 77.44           O  
ATOM    103  CG  ASP A  13      21.675  13.277 -23.838  1.00 77.44           C  
ATOM    104  OD1 ASP A  13      21.700  14.277 -24.587  1.00 77.44           O  
ATOM    105  OD2 ASP A  13      22.563  12.407 -23.859  1.00 77.44           O  
ATOM    106  N   ARG A  14      20.433  16.207 -22.154  1.00 70.12           N  
ATOM    107  CA  ARG A  14      20.863  17.617 -22.248  1.00 70.12           C  
ATOM    108  C   ARG A  14      21.867  17.884 -23.372  1.00 70.12           C  
ATOM    109  CB  ARG A  14      21.464  18.103 -20.921  1.00 70.12           C  
ATOM    110  O   ARG A  14      22.012  19.036 -23.763  1.00 70.12           O  
ATOM    111  CG  ARG A  14      20.401  18.280 -19.837  1.00 70.12           C  
ATOM    112  CD  ARG A  14      21.054  18.774 -18.536  1.00 70.12           C  
ATOM    113  NE  ARG A  14      20.115  18.791 -17.392  1.00 70.12           N  
ATOM    114  NH1 ARG A  14      21.652  19.167 -15.724  1.00 70.12           N  
ATOM    115  NH2 ARG A  14      19.485  19.045 -15.217  1.00 70.12           N  
ATOM    116  CZ  ARG A  14      20.423  18.999 -16.122  1.00 70.12           C  
ATOM    117  N   SER A  15      22.558  16.857 -23.871  1.00 77.56           N  
ATOM    118  CA  SER A  15      23.451  16.976 -25.031  1.00 77.56           C  
ATOM    119  C   SER A  15      22.684  16.978 -26.359  1.00 77.56           C  
ATOM    120  CB  SER A  15      24.534  15.885 -25.004  1.00 77.56           C  
ATOM    121  O   SER A  15      23.274  17.219 -27.408  1.00 77.56           O  
ATOM    122  OG  SER A  15      24.088  14.622 -25.462  1.00 77.56           O  
ATOM    123  N   GLY A  16      21.369  16.727 -26.320  1.00 77.44           N  
ATOM    124  CA  GLY A  16      20.516  16.568 -27.493  1.00 77.44           C  
ATOM    125  C   GLY A  16      20.513  15.144 -28.056  1.00 77.44           C  
ATOM    126  O   GLY A  16      19.782  14.875 -29.011  1.00 77.44           O  
ATOM    127  N   SER A  17      21.277  14.222 -27.461  1.00 84.12           N  
ATOM    128  CA  SER A  17      21.305  12.819 -27.868  1.00 84.12           C  
ATOM    129  C   SER A  17      20.019  12.128 -27.427  1.00 84.12           C  
ATOM    130  CB  SER A  17      22.526  12.083 -27.308  1.00 84.12           C  
ATOM    131  O   SER A  17      19.540  12.319 -26.309  1.00 84.12           O  
ATOM    132  OG  SER A  17      23.720  12.719 -27.713  1.00 84.12           O  
ATOM    133  N   THR A  18      19.438  11.329 -28.320  1.00 87.12           N  
ATOM    134  CA  THR A  18      18.202  10.588 -28.034  1.00 87.12           C  
ATOM    135  C   THR A  18      18.539   9.164 -27.615  1.00 87.12           C  
ATOM    136  CB  THR A  18      17.231  10.619 -29.222  1.00 87.12           C  
ATOM    137  O   THR A  18      19.382   8.513 -28.232  1.00 87.12           O  
ATOM    138  CG2 THR A  18      15.853  10.057 -28.875  1.00 87.12           C  
ATOM    139  OG1 THR A  18      17.051  11.963 -29.625  1.00 87.12           O  
ATOM    140  N   PHE A  19      17.878   8.670 -26.575  1.00 89.00           N  
ATOM    141  CA  PHE A  19      17.983   7.292 -26.118  1.00 89.00           C  
ATOM    142  C   PHE A  19      16.603   6.721 -25.797  1.00 89.00           C  
ATOM    143  CB  PHE A  19      18.934   7.206 -24.917  1.00 89.00           C  
ATOM    144  O   PHE A  19      15.655   7.452 -25.523  1.00 89.00           O  
ATOM    145  CG  PHE A  19      18.446   7.896 -23.656  1.00 89.00           C  
ATOM    146  CD1 PHE A  19      18.773   9.243 -23.411  1.00 89.00           C  
ATOM    147  CD2 PHE A  19      17.668   7.189 -22.720  1.00 89.00           C  
ATOM    148  CE1 PHE A  19      18.352   9.864 -22.223  1.00 89.00           C  
ATOM    149  CE2 PHE A  19      17.259   7.810 -21.525  1.00 89.00           C  
ATOM    150  CZ  PHE A  19      17.618   9.141 -21.270  1.00 89.00           C  
ATOM    151  N   LEU A  20      16.504   5.394 -25.809  1.00 93.06           N  
ATOM    152  CA  LEU A  20      15.289   4.693 -25.419  1.00 93.06           C  
ATOM    153  C   LEU A  20      15.290   4.414 -23.911  1.00 93.06           C  
ATOM    154  CB  LEU A  20      15.171   3.409 -26.250  1.00 93.06           C  
ATOM    155  O   LEU A  20      16.233   3.811 -23.384  1.00 93.06           O  
ATOM    156  CG  LEU A  20      13.776   2.780 -26.132  1.00 93.06           C  
ATOM    157  CD1 LEU A  20      12.741   3.551 -26.952  1.00 93.06           C  
ATOM    158  CD2 LEU A  20      13.829   1.347 -26.636  1.00 93.06           C  
ATOM    159  N   ALA A  21      14.224   4.826 -23.235  1.00 95.50           N  
ATOM    160  CA  ALA A  21      13.961   4.548 -21.833  1.00 95.50           C  
ATOM    161  C   ALA A  21      12.775   3.587 -21.674  1.00 95.50           C  
ATOM    162  CB  ALA A  21      13.736   5.870 -21.097  1.00 95.50           C  
ATOM    163  O   ALA A  21      11.876   3.533 -22.510  1.00 95.50           O  
ATOM    164  N   TYR A  22      12.784   2.841 -20.579  1.00 97.06           N  
ATOM    165  CA  TYR A  22      11.752   1.894 -20.178  1.00 97.06           C  
ATOM    166  C   TYR A  22      10.956   2.539 -19.046  1.00 97.06           C  
ATOM    167  CB  TYR A  22      12.429   0.581 -19.745  1.00 97.06           C  
ATOM    168  O   TYR A  22      11.547   2.932 -18.034  1.00 97.06           O  
ATOM    169  CG  TYR A  22      13.224  -0.091 -20.851  1.00 97.06           C  
ATOM    170  CD1 TYR A  22      12.651  -1.106 -21.642  1.00 97.06           C  
ATOM    171  CD2 TYR A  22      14.524   0.364 -21.135  1.00 97.06           C  
ATOM    172  CE1 TYR A  22      13.373  -1.655 -22.722  1.00 97.06           C  
ATOM    173  CE2 TYR A  22      15.221  -0.128 -22.246  1.00 97.06           C  
ATOM    174  OH  TYR A  22      15.333  -1.570 -24.126  1.00 97.06           O  
ATOM    175  CZ  TYR A  22      14.650  -1.147 -23.033  1.00 97.06           C  
ATOM    176  N   ASN A  23       9.645   2.691 -19.221  1.00 96.00           N  
ATOM    177  CA  ASN A  23       8.794   3.304 -18.206  1.00 96.00           C  
ATOM    178  C   ASN A  23       8.501   2.278 -17.118  1.00 96.00           C  
ATOM    179  CB  ASN A  23       7.525   3.851 -18.868  1.00 96.00           C  
ATOM    180  O   ASN A  23       7.685   1.387 -17.295  1.00 96.00           O  
ATOM    181  CG  ASN A  23       7.763   5.176 -19.570  1.00 96.00           C  
ATOM    182  ND2 ASN A  23       7.041   5.465 -20.616  1.00 96.00           N  
ATOM    183  OD1 ASN A  23       8.594   5.982 -19.180  1.00 96.00           O  
ATOM    184  N   ILE A  24       9.186   2.391 -15.985  1.00 96.25           N  
ATOM    185  CA  ILE A  24       9.009   1.503 -14.842  1.00 96.25           C  
ATOM    186  C   ILE A  24       7.832   2.008 -14.015  1.00 96.25           C  
ATOM    187  CB  ILE A  24      10.300   1.382 -14.007  1.00 96.25           C  
ATOM    188  O   ILE A  24       7.870   3.101 -13.441  1.00 96.25           O  
ATOM    189  CG1 ILE A  24      11.471   0.893 -14.891  1.00 96.25           C  
ATOM    190  CG2 ILE A  24      10.069   0.425 -12.821  1.00 96.25           C  
ATOM    191  CD1 ILE A  24      12.803   0.789 -14.145  1.00 96.25           C  
ATOM    192  N   HIS A  25       6.801   1.180 -13.931  1.00 93.88           N  
ATOM    193  CA  HIS A  25       5.656   1.354 -13.060  1.00 93.88           C  
ATOM    194  C   HIS A  25       5.838   0.498 -11.805  1.00 93.88           C  
ATOM    195  CB  HIS A  25       4.368   1.005 -13.814  1.00 93.88           C  
ATOM    196  O   HIS A  25       6.213  -0.674 -11.876  1.00 93.88           O  
ATOM    197  CG  HIS A  25       3.928   2.037 -14.821  1.00 93.88           C  
ATOM    198  CD2 HIS A  25       4.709   2.682 -15.744  1.00 93.88           C  
ATOM    199  ND1 HIS A  25       2.633   2.463 -15.024  1.00 93.88           N  
ATOM    200  CE1 HIS A  25       2.641   3.348 -16.034  1.00 93.88           C  
ATOM    201  NE2 HIS A  25       3.889   3.534 -16.485  1.00 93.88           N  
ATOM    202  N   ILE A  26       5.566   1.085 -10.641  1.00 93.00           N  
ATOM    203  CA  ILE A  26       5.593   0.390  -9.356  1.00 93.00           C  
ATOM    204  C   ILE A  26       4.234   0.554  -8.689  1.00 93.00           C  
ATOM    205  CB  ILE A  26       6.754   0.842  -8.444  1.00 93.00           C  
ATOM    206  O   ILE A  26       3.753   1.667  -8.480  1.00 93.00           O  
ATOM    207  CG1 ILE A  26       8.102   0.802  -9.198  1.00 93.00           C  
ATOM    208  CG2 ILE A  26       6.784  -0.090  -7.215  1.00 93.00           C  
ATOM    209  CD1 ILE A  26       9.304   1.271  -8.370  1.00 93.00           C  
ATOM    210  N   ASN A  27       3.611  -0.571  -8.345  1.00 89.81           N  
ATOM    211  CA  ASN A  27       2.279  -0.642  -7.751  1.00 89.81           C  
ATOM    212  C   ASN A  27       1.228   0.140  -8.568  1.00 89.81           C  
ATOM    213  CB  ASN A  27       2.355  -0.231  -6.269  1.00 89.81           C  
ATOM    214  O   ASN A  27       0.406   0.856  -8.000  1.00 89.81           O  
ATOM    215  CG  ASN A  27       3.370  -1.021  -5.460  1.00 89.81           C  
ATOM    216  ND2 ASN A  27       4.008  -0.380  -4.507  1.00 89.81           N  
ATOM    217  OD1 ASN A  27       3.610  -2.207  -5.649  1.00 89.81           O  
ATOM    218  N   GLY A  28       1.285   0.014  -9.899  1.00 85.69           N  
ATOM    219  CA  GLY A  28       0.318   0.606 -10.832  1.00 85.69           C  
ATOM    220  C   GLY A  28       0.563   2.077 -11.181  1.00 85.69           C  
ATOM    221  O   GLY A  28      -0.158   2.629 -12.002  1.00 85.69           O  
ATOM    222  N   ALA A  29       1.581   2.721 -10.604  1.00 87.81           N  
ATOM    223  CA  ALA A  29       1.925   4.109 -10.902  1.00 87.81           C  
ATOM    224  C   ALA A  29       3.279   4.203 -11.608  1.00 87.81           C  
ATOM    225  CB  ALA A  29       1.902   4.912  -9.597  1.00 87.81           C  
ATOM    226  O   ALA A  29       4.220   3.509 -11.223  1.00 87.81           O  
ATOM    227  N   LEU A  30       3.397   5.099 -12.594  1.00 91.44           N  
ATOM    228  CA  LEU A  30       4.686   5.446 -13.193  1.00 91.44           C  
ATOM    229  C   LEU A  30       5.630   5.963 -12.100  1.00 91.44           C  
ATOM    230  CB  LEU A  30       4.483   6.500 -14.298  1.00 91.44           C  
ATOM    231  O   LEU A  30       5.343   6.967 -11.449  1.00 91.44           O  
ATOM    232  CG  LEU A  30       5.796   6.991 -14.946  1.00 91.44           C  
ATOM    233  CD1 LEU A  30       6.519   5.889 -15.722  1.00 91.44           C  
ATOM    234  CD2 LEU A  30       5.499   8.141 -15.908  1.00 91.44           C  
ATOM    235  N   HIS A  31       6.760   5.282 -11.921  1.00 94.06           N  
ATOM    236  CA  HIS A  31       7.793   5.668 -10.961  1.00 94.06           C  
ATOM    237  C   HIS A  31       8.948   6.398 -11.644  1.00 94.06           C  
ATOM    238  CB  HIS A  31       8.275   4.417 -10.218  1.00 94.06           C  
ATOM    239  O   HIS A  31       9.396   7.442 -11.170  1.00 94.06           O  
ATOM    240  CG  HIS A  31       9.307   4.738  -9.172  1.00 94.06           C  
ATOM    241  CD2 HIS A  31      10.653   4.563  -9.296  1.00 94.06           C  
ATOM    242  ND1 HIS A  31       9.035   5.345  -7.947  1.00 94.06           N  
ATOM    243  CE1 HIS A  31      10.224   5.523  -7.357  1.00 94.06           C  
ATOM    244  NE2 HIS A  31      11.212   5.059  -8.141  1.00 94.06           N  
ATOM    245  N   SER A  32       9.433   5.860 -12.767  1.00 94.94           N  
ATOM    246  CA  SER A  32      10.595   6.411 -13.471  1.00 94.94           C  
ATOM    247  C   SER A  32      10.717   5.920 -14.912  1.00 94.94           C  
ATOM    248  CB  SER A  32      11.879   6.036 -12.724  1.00 94.94           C  
ATOM    249  O   SER A  32      10.357   4.782 -15.194  1.00 94.94           O  
ATOM    250  OG  SER A  32      11.998   4.633 -12.586  1.00 94.94           O  
ATOM    251  N   ALA A  33      11.327   6.720 -15.786  1.00 94.81           N  
ATOM    252  CA  ALA A  33      11.777   6.306 -17.113  1.00 94.81           C  
ATOM    253  C   ALA A  33      13.289   6.028 -17.073  1.00 94.81           C  
ATOM    254  CB  ALA A  33      11.414   7.403 -18.120  1.00 94.81           C  
ATOM    255  O   ALA A  33      14.081   6.938 -16.834  1.00 94.81           O  
ATOM    256  N   VAL A  34      13.706   4.777 -17.291  1.00 95.25           N  
ATOM    257  CA  VAL A  34      15.102   4.353 -17.068  1.00 95.25           C  
ATOM    258  C   VAL A  34      15.705   3.766 -18.334  1.00 95.25           C  
ATOM    259  CB  VAL A  34      15.207   3.355 -15.899  1.00 95.25           C  
ATOM    260  O   VAL A  34      15.094   2.923 -18.982  1.00 95.25           O  
ATOM    261  CG1 VAL A  34      16.670   3.107 -15.518  1.00 95.25           C  
ATOM    262  CG2 VAL A  34      14.494   3.886 -14.651  1.00 95.25           C  
ATOM    263  N   ARG A  35      16.924   4.167 -18.703  1.00 94.12           N  
ATOM    264  CA  ARG A  35      17.637   3.563 -19.842  1.00 94.12           C  
ATOM    265  C   ARG A  35      18.241   2.211 -19.474  1.00 94.12           C  
ATOM    266  CB  ARG A  35      18.677   4.525 -20.434  1.00 94.12           C  
ATOM    267  O   ARG A  35      18.692   1.984 -18.352  1.00 94.12           O  
ATOM    268  CG  ARG A  35      19.705   4.976 -19.401  1.00 94.12           C  
ATOM    269  CD  ARG A  35      20.788   5.882 -19.984  1.00 94.12           C  
ATOM    270  NE  ARG A  35      21.832   6.071 -18.973  1.00 94.12           N  
ATOM    271  NH1 ARG A  35      23.336   7.319 -20.165  1.00 94.12           N  
ATOM    272  NH2 ARG A  35      23.835   6.563 -18.102  1.00 94.12           N  
ATOM    273  CZ  ARG A  35      23.000   6.652 -19.095  1.00 94.12           C  
ATOM    274  N   PHE A  36      18.347   1.333 -20.468  1.00 95.50           N  
ATOM    275  CA  PHE A  36      18.884  -0.021 -20.297  1.00 95.50           C  
ATOM    276  C   PHE A  36      20.274  -0.057 -19.638  1.00 95.50           C  
ATOM    277  CB  PHE A  36      18.933  -0.696 -21.671  1.00 95.50           C  
ATOM    278  O   PHE A  36      20.538  -0.929 -18.816  1.00 95.50           O  
ATOM    279  CG  PHE A  36      19.649  -2.026 -21.682  1.00 95.50           C  
ATOM    280  CD1 PHE A  36      20.973  -2.103 -22.143  1.00 95.50           C  
ATOM    281  CD2 PHE A  36      19.003  -3.185 -21.221  1.00 95.50           C  
ATOM    282  CE1 PHE A  36      21.634  -3.338 -22.172  1.00 95.50           C  
ATOM    283  CE2 PHE A  36      19.669  -4.420 -21.254  1.00 95.50           C  
ATOM    284  CZ  PHE A  36      20.986  -4.502 -21.726  1.00 95.50           C  
ATOM    285  N   SER A  37      21.164   0.886 -19.966  1.00 93.69           N  
ATOM    286  CA  SER A  37      22.516   0.922 -19.392  1.00 93.69           C  
ATOM    287  C   SER A  37      22.526   1.143 -17.879  1.00 93.69           C  
ATOM    288  CB  SER A  37      23.353   2.011 -20.065  1.00 93.69           C  
ATOM    289  O   SER A  37      23.402   0.607 -17.208  1.00 93.69           O  
ATOM    290  OG  SER A  37      22.706   3.265 -19.978  1.00 93.69           O  
ATOM    291  N   ASP A  38      21.562   1.890 -17.337  1.00 95.25           N  
ATOM    292  CA  ASP A  38      21.487   2.128 -15.892  1.00 95.25           C  
ATOM    293  C   ASP A  38      20.937   0.892 -15.172  1.00 95.25           C  
ATOM    294  CB  ASP A  38      20.643   3.372 -15.588  1.00 95.25           C  
ATOM    295  O   ASP A  38      21.467   0.502 -14.135  1.00 95.25           O  
ATOM    296  CG  ASP A  38      21.201   4.656 -16.208  1.00 95.25           C  
ATOM    297  OD1 ASP A  38      22.423   4.783 -16.464  1.00 95.25           O  
ATOM    298  OD2 ASP A  38      20.392   5.528 -16.565  1.00 95.25           O  
ATOM    299  N   LEU A  39      19.949   0.207 -15.765  1.00 97.25           N  
ATOM    300  CA  LEU A  39      19.472  -1.096 -15.280  1.00 97.25           C  
ATOM    301  C   LEU A  39      20.575  -2.164 -15.331  1.00 97.25           C  
ATOM    302  CB  LEU A  39      18.248  -1.540 -16.105  1.00 97.25           C  
ATOM    303  O   LEU A  39      20.669  -2.995 -14.432  1.00 97.25           O  
ATOM    304  CG  LEU A  39      16.972  -0.742 -15.788  1.00 97.25           C  
ATOM    305  CD1 LEU A  39      15.901  -0.992 -16.848  1.00 97.25           C  
ATOM    306  CD2 LEU A  39      16.391  -1.133 -14.428  1.00 97.25           C  
ATOM    307  N   TYR A  40      21.436  -2.121 -16.351  1.00 96.81           N  
ATOM    308  CA  TYR A  40      22.594  -3.009 -16.447  1.00 96.81           C  
ATOM    309  C   TYR A  40      23.588  -2.748 -15.310  1.00 96.81           C  
ATOM    310  CB  TYR A  40      23.254  -2.871 -17.828  1.00 96.81           C  
ATOM    311  O   TYR A  40      23.973  -3.686 -14.619  1.00 96.81           O  
ATOM    312  CG  TYR A  40      24.475  -3.757 -18.002  1.00 96.81           C  
ATOM    313  CD1 TYR A  40      25.752  -3.286 -17.635  1.00 96.81           C  
ATOM    314  CD2 TYR A  40      24.323  -5.084 -18.446  1.00 96.81           C  
ATOM    315  CE1 TYR A  40      26.861  -4.156 -17.658  1.00 96.81           C  
ATOM    316  CE2 TYR A  40      25.435  -5.947 -18.498  1.00 96.81           C  
ATOM    317  OH  TYR A  40      27.748  -6.364 -18.048  1.00 96.81           O  
ATOM    318  CZ  TYR A  40      26.699  -5.497 -18.068  1.00 96.81           C  
ATOM    319  N   GLN A  41      23.968  -1.486 -15.072  1.00 96.81           N  
ATOM    320  CA  GLN A  41      24.859  -1.116 -13.961  1.00 96.81           C  
ATOM    321  C   GLN A  41      24.277  -1.528 -12.605  1.00 96.81           C  
ATOM    322  CB  GLN A  41      25.106   0.400 -13.971  1.00 96.81           C  
ATOM    323  O   GLN A  41      24.985  -2.084 -11.768  1.00 96.81           O  
ATOM    324  CG  GLN A  41      26.056   0.823 -15.098  1.00 96.81           C  
ATOM    325  CD  GLN A  41      26.261   2.334 -15.181  1.00 96.81           C  
ATOM    326  NE2 GLN A  41      27.165   2.784 -16.024  1.00 96.81           N  
ATOM    327  OE1 GLN A  41      25.647   3.145 -14.506  1.00 96.81           O  
ATOM    328  N   PHE A  42      22.974  -1.316 -12.422  1.00 97.12           N  
ATOM    329  CA  PHE A  42      22.253  -1.757 -11.238  1.00 97.12           C  
ATOM    330  C   PHE A  42      22.342  -3.276 -11.034  1.00 97.12           C  
ATOM    331  CB  PHE A  42      20.807  -1.285 -11.373  1.00 97.12           C  
ATOM    332  O   PHE A  42      22.703  -3.727  -9.949  1.00 97.12           O  
ATOM    333  CG  PHE A  42      19.905  -1.761 -10.264  1.00 97.12           C  
ATOM    334  CD1 PHE A  42      18.734  -2.482 -10.562  1.00 97.12           C  
ATOM    335  CD2 PHE A  42      20.244  -1.476  -8.931  1.00 97.12           C  
ATOM    336  CE1 PHE A  42      17.881  -2.883  -9.521  1.00 97.12           C  
ATOM    337  CE2 PHE A  42      19.401  -1.890  -7.894  1.00 97.12           C  
ATOM    338  CZ  PHE A  42      18.210  -2.569  -8.193  1.00 97.12           C  
ATOM    339  N   ASN A  43      22.100  -4.069 -12.083  1.00 97.12           N  
ATOM    340  CA  ASN A  43      22.273  -5.521 -12.035  1.00 97.12           C  
ATOM    341  C   ASN A  43      23.708  -5.931 -11.661  1.00 97.12           C  
ATOM    342  CB  ASN A  43      21.831  -6.125 -13.381  1.00 97.12           C  
ATOM    343  O   ASN A  43      23.886  -6.825 -10.837  1.00 97.12           O  
ATOM    344  CG  ASN A  43      22.339  -7.547 -13.541  1.00 97.12           C  
ATOM    345  ND2 ASN A  43      23.473  -7.703 -14.186  1.00 97.12           N  
ATOM    346  OD1 ASN A  43      21.792  -8.518 -13.046  1.00 97.12           O  
ATOM    347  N   GLU A  44      24.734  -5.306 -12.244  1.00 96.56           N  
ATOM    348  CA  GLU A  44      26.128  -5.650 -11.926  1.00 96.56           C  
ATOM    349  C   GLU A  44      26.453  -5.369 -10.454  1.00 96.56           C  
ATOM    350  CB  GLU A  44      27.106  -4.882 -12.827  1.00 96.56           C  
ATOM    351  O   GLU A  44      27.131  -6.168  -9.807  1.00 96.56           O  
ATOM    352  CG  GLU A  44      26.994  -5.213 -14.320  1.00 96.56           C  
ATOM    353  CD  GLU A  44      27.433  -6.634 -14.691  1.00 96.56           C  
ATOM    354  OE1 GLU A  44      26.630  -7.580 -14.497  1.00 96.56           O  
ATOM    355  OE2 GLU A  44      28.518  -6.745 -15.309  1.00 96.56           O  
ATOM    356  N   GLN A  45      25.926  -4.275  -9.895  1.00 96.44           N  
ATOM    357  CA  GLN A  45      26.100  -3.965  -8.479  1.00 96.44           C  
ATOM    358  C   GLN A  45      25.373  -4.965  -7.577  1.00 96.44           C  
ATOM    359  CB  GLN A  45      25.661  -2.527  -8.204  1.00 96.44           C  
ATOM    360  O   GLN A  45      25.971  -5.455  -6.619  1.00 96.44           O  
ATOM    361  CG  GLN A  45      26.011  -2.135  -6.758  1.00 96.44           C  
ATOM    362  CD  GLN A  45      25.852  -0.648  -6.499  1.00 96.44           C  
ATOM    363  NE2 GLN A  45      25.743  -0.220  -5.262  1.00 96.44           N  
ATOM    364  OE1 GLN A  45      25.865   0.161  -7.403  1.00 96.44           O  
ATOM    365  N   LEU A  46      24.131  -5.330  -7.907  1.00 96.19           N  
ATOM    366  CA  LEU A  46      23.407  -6.364  -7.166  1.00 96.19           C  
ATOM    367  C   LEU A  46      24.134  -7.711  -7.221  1.00 96.19           C  
ATOM    368  CB  LEU A  46      21.980  -6.514  -7.712  1.00 96.19           C  
ATOM    369  O   LEU A  46      24.276  -8.371  -6.197  1.00 96.19           O  
ATOM    370  CG  LEU A  46      21.015  -5.362  -7.388  1.00 96.19           C  
ATOM    371  CD1 LEU A  46      19.638  -5.757  -7.922  1.00 96.19           C  
ATOM    372  CD2 LEU A  46      20.897  -5.092  -5.887  1.00 96.19           C  
ATOM    373  N   LYS A  47      24.662  -8.113  -8.382  1.00 95.75           N  
ATOM    374  CA  LYS A  47      25.461  -9.342  -8.503  1.00 95.75           C  
ATOM    375  C   LYS A  47      26.753  -9.282  -7.696  1.00 95.75           C  
ATOM    376  CB  LYS A  47      25.789  -9.615  -9.970  1.00 95.75           C  
ATOM    377  O   LYS A  47      27.153 -10.293  -7.132  1.00 95.75           O  
ATOM    378  CG  LYS A  47      24.573 -10.172 -10.710  1.00 95.75           C  
ATOM    379  CD  LYS A  47      24.974 -10.486 -12.149  1.00 95.75           C  
ATOM    380  CE  LYS A  47      23.782 -11.107 -12.869  1.00 95.75           C  
ATOM    381  NZ  LYS A  47      24.131 -11.418 -14.272  1.00 95.75           N  
ATOM    382  N   LYS A  48      27.400  -8.119  -7.616  1.00 96.31           N  
ATOM    383  CA  LYS A  48      28.593  -7.929  -6.782  1.00 96.31           C  
ATOM    384  C   LYS A  48      28.282  -8.101  -5.291  1.00 96.31           C  
ATOM    385  CB  LYS A  48      29.191  -6.551  -7.091  1.00 96.31           C  
ATOM    386  O   LYS A  48      29.107  -8.648  -4.570  1.00 96.31           O  
ATOM    387  CG  LYS A  48      30.496  -6.299  -6.328  1.00 96.31           C  
ATOM    388  CD  LYS A  48      31.028  -4.900  -6.644  1.00 96.31           C  
ATOM    389  CE  LYS A  48      32.287  -4.632  -5.816  1.00 96.31           C  
ATOM    390  NZ  LYS A  48      32.785  -3.253  -6.038  1.00 96.31           N  
ATOM    391  N   GLU A  49      27.123  -7.626  -4.842  1.00 95.69           N  
ATOM    392  CA  GLU A  49      26.719  -7.644  -3.430  1.00 95.69           C  
ATOM    393  C   GLU A  49      26.101  -8.988  -3.003  1.00 95.69           C  
ATOM    394  CB  GLU A  49      25.769  -6.451  -3.212  1.00 95.69           C  
ATOM    395  O   GLU A  49      26.419  -9.502  -1.934  1.00 95.69           O  
ATOM    396  CG  GLU A  49      25.414  -6.183  -1.740  1.00 95.69           C  
ATOM    397  CD  GLU A  49      24.465  -4.980  -1.555  1.00 95.69           C  
ATOM    398  OE1 GLU A  49      23.894  -4.846  -0.450  1.00 95.69           O  
ATOM    399  OE2 GLU A  49      24.262  -4.189  -2.509  1.00 95.69           O  
ATOM    400  N   TYR A  50      25.267  -9.591  -3.854  1.00 95.19           N  
ATOM    401  CA  TYR A  50      24.444 -10.763  -3.520  1.00 95.19           C  
ATOM    402  C   TYR A  50      24.837 -12.044  -4.276  1.00 95.19           C  
ATOM    403  CB  TYR A  50      22.972 -10.395  -3.755  1.00 95.19           C  
ATOM    404  O   TYR A  50      24.351 -13.132  -3.954  1.00 95.19           O  
ATOM    405  CG  TYR A  50      22.472  -9.283  -2.859  1.00 95.19           C  
ATOM    406  CD1 TYR A  50      22.076  -9.581  -1.541  1.00 95.19           C  
ATOM    407  CD2 TYR A  50      22.438  -7.955  -3.324  1.00 95.19           C  
ATOM    408  CE1 TYR A  50      21.711  -8.542  -0.667  1.00 95.19           C  
ATOM    409  CE2 TYR A  50      22.102  -6.911  -2.443  1.00 95.19           C  
ATOM    410  OH  TYR A  50      21.653  -6.215  -0.189  1.00 95.19           O  
ATOM    411  CZ  TYR A  50      21.778  -7.206  -1.102  1.00 95.19           C  
ATOM    412  N   GLY A  51      25.723 -11.950  -5.271  1.00 92.94           N  
ATOM    413  CA  GLY A  51      26.247 -13.093  -6.017  1.00 92.94           C  
ATOM    414  C   GLY A  51      25.147 -13.973  -6.610  1.00 92.94           C  
ATOM    415  O   GLY A  51      24.243 -13.501  -7.299  1.00 92.94           O  
ATOM    416  N   ASN A  52      25.218 -15.269  -6.299  1.00 90.62           N  
ATOM    417  CA  ASN A  52      24.302 -16.292  -6.810  1.00 90.62           C  
ATOM    418  C   ASN A  52      22.860 -16.162  -6.291  1.00 90.62           C  
ATOM    419  CB  ASN A  52      24.880 -17.681  -6.485  1.00 90.62           C  
ATOM    420  O   ASN A  52      21.985 -16.853  -6.807  1.00 90.62           O  
ATOM    421  CG  ASN A  52      26.193 -17.973  -7.186  1.00 90.62           C  
ATOM    422  ND2 ASN A  52      26.960 -18.908  -6.679  1.00 90.62           N  
ATOM    423  OD1 ASN A  52      26.560 -17.371  -8.180  1.00 90.62           O  
ATOM    424  N   ARG A  53      22.589 -15.289  -5.306  1.00 91.31           N  
ATOM    425  CA  ARG A  53      21.210 -14.987  -4.883  1.00 91.31           C  
ATOM    426  C   ARG A  53      20.431 -14.220  -5.954  1.00 91.31           C  
ATOM    427  CB  ARG A  53      21.192 -14.193  -3.572  1.00 91.31           C  
ATOM    428  O   ARG A  53      19.209 -14.302  -5.987  1.00 91.31           O  
ATOM    429  CG  ARG A  53      21.730 -14.961  -2.357  1.00 91.31           C  
ATOM    430  CD  ARG A  53      21.666 -14.100  -1.086  1.00 91.31           C  
ATOM    431  NE  ARG A  53      20.280 -13.744  -0.711  1.00 91.31           N  
ATOM    432  NH1 ARG A  53      20.617 -12.963   1.447  1.00 91.31           N  
ATOM    433  NH2 ARG A  53      18.592 -13.126   0.661  1.00 91.31           N  
ATOM    434  CZ  ARG A  53      19.850 -13.289   0.449  1.00 91.31           C  
ATOM    435  N   ILE A  54      21.113 -13.516  -6.864  1.00 94.19           N  
ATOM    436  CA  ILE A  54      20.471 -12.883  -8.024  1.00 94.19           C  
ATOM    437  C   ILE A  54      20.213 -13.952  -9.093  1.00 94.19           C  
ATOM    438  CB  ILE A  54      21.285 -11.677  -8.546  1.00 94.19           C  
ATOM    439  O   ILE A  54      20.987 -14.128 -10.034  1.00 94.19           O  
ATOM    440  CG1 ILE A  54      21.642 -10.664  -7.436  1.00 94.19           C  
ATOM    441  CG2 ILE A  54      20.523 -10.961  -9.680  1.00 94.19           C  
ATOM    442  CD1 ILE A  54      20.452 -10.098  -6.644  1.00 94.19           C  
ATOM    443  N   THR A  55      19.121 -14.694  -8.924  1.00 90.38           N  
ATOM    444  CA  THR A  55      18.713 -15.786  -9.825  1.00 90.38           C  
ATOM    445  C   THR A  55      17.966 -15.287 -11.064  1.00 90.38           C  
ATOM    446  CB  THR A  55      17.833 -16.790  -9.071  1.00 90.38           C  
ATOM    447  O   THR A  55      17.974 -15.945 -12.108  1.00 90.38           O  
ATOM    448  CG2 THR A  55      18.581 -17.462  -7.919  1.00 90.38           C  
ATOM    449  OG1 THR A  55      16.722 -16.112  -8.535  1.00 90.38           O  
ATOM    450  N   ALA A  56      17.347 -14.105 -10.977  1.00 93.94           N  
ATOM    451  CA  ALA A  56      16.630 -13.485 -12.082  1.00 93.94           C  
ATOM    452  C   ALA A  56      17.580 -13.156 -13.248  1.00 93.94           C  
ATOM    453  CB  ALA A  56      15.899 -12.243 -11.569  1.00 93.94           C  
ATOM    454  O   ALA A  56      18.637 -12.543 -13.076  1.00 93.94           O  
ATOM    455  N   ARG A  57      17.201 -13.550 -14.468  1.00 94.50           N  
ATOM    456  CA  ARG A  57      18.042 -13.363 -15.658  1.00 94.50           C  
ATOM    457  C   ARG A  57      17.953 -11.931 -16.174  1.00 94.50           C  
ATOM    458  CB  ARG A  57      17.666 -14.363 -16.758  1.00 94.50           C  
ATOM    459  O   ARG A  57      16.879 -11.475 -16.544  1.00 94.50           O  
ATOM    460  CG  ARG A  57      17.992 -15.809 -16.361  1.00 94.50           C  
ATOM    461  CD  ARG A  57      17.772 -16.737 -17.559  1.00 94.50           C  
ATOM    462  NE  ARG A  57      18.082 -18.137 -17.218  1.00 94.50           N  
ATOM    463  NH1 ARG A  57      18.319 -18.935 -19.361  1.00 94.50           N  
ATOM    464  NH2 ARG A  57      18.555 -20.324 -17.632  1.00 94.50           N  
ATOM    465  CZ  ARG A  57      18.318 -19.120 -18.069  1.00 94.50           C  
ATOM    466  N   PHE A  58      19.097 -11.256 -16.267  1.00 97.00           N  
ATOM    467  CA  PHE A  58      19.189  -9.935 -16.888  1.00 97.00           C  
ATOM    468  C   PHE A  58      19.373 -10.045 -18.417  1.00 97.00           C  
ATOM    469  CB  PHE A  58      20.316  -9.122 -16.240  1.00 97.00           C  
ATOM    470  O   PHE A  58      20.206 -10.844 -18.863  1.00 97.00           O  
ATOM    471  CG  PHE A  58      20.237  -7.651 -16.591  1.00 97.00           C  
ATOM    472  CD1 PHE A  58      20.893  -7.140 -17.723  1.00 97.00           C  
ATOM    473  CD2 PHE A  58      19.420  -6.804 -15.826  1.00 97.00           C  
ATOM    474  CE1 PHE A  58      20.695  -5.801 -18.108  1.00 97.00           C  
ATOM    475  CE2 PHE A  58      19.252  -5.457 -16.184  1.00 97.00           C  
ATOM    476  CZ  PHE A  58      19.877  -4.958 -17.338  1.00 97.00           C  
ATOM    477  N   PRO A  59      18.655  -9.249 -19.233  1.00 95.81           N  
ATOM    478  CA  PRO A  59      18.785  -9.276 -20.689  1.00 95.81           C  
ATOM    479  C   PRO A  59      20.197  -8.900 -21.177  1.00 95.81           C  
ATOM    480  CB  PRO A  59      17.729  -8.309 -21.229  1.00 95.81           C  
ATOM    481  O   PRO A  59      20.777  -7.915 -20.711  1.00 95.81           O  
ATOM    482  CG  PRO A  59      17.270  -7.489 -20.032  1.00 95.81           C  
ATOM    483  CD  PRO A  59      17.590  -8.349 -18.821  1.00 95.81           C  
ATOM    484  N   PRO A  60      20.770  -9.624 -22.157  1.00 91.69           N  
ATOM    485  CA  PRO A  60      22.133  -9.375 -22.611  1.00 91.69           C  
ATOM    486  C   PRO A  60      22.269  -8.041 -23.359  1.00 91.69           C  
ATOM    487  CB  PRO A  60      22.505 -10.577 -23.483  1.00 91.69           C  
ATOM    488  O   PRO A  60      21.364  -7.568 -24.063  1.00 91.69           O  
ATOM    489  CG  PRO A  60      21.154 -11.035 -24.033  1.00 91.69           C  
ATOM    490  CD  PRO A  60      20.193 -10.750 -22.878  1.00 91.69           C  
ATOM    491  N   ARG A  61      23.466  -7.450 -23.257  1.00 91.50           N  
ATOM    492  CA  ARG A  61      23.864  -6.306 -24.087  1.00 91.50           C  
ATOM    493  C   ARG A  61      23.944  -6.752 -25.550  1.00 91.50           C  
ATOM    494  CB  ARG A  61      25.195  -5.701 -23.597  1.00 91.50           C  
ATOM    495  O   ARG A  61      24.420  -7.845 -25.840  1.00 91.50           O  
ATOM    496  CG  ARG A  61      25.107  -5.184 -22.149  1.00 91.50           C  
ATOM    497  CD  ARG A  61      26.300  -4.313 -21.736  1.00 91.50           C  
ATOM    498  NE  ARG A  61      27.432  -5.127 -21.260  1.00 91.50           N  
ATOM    499  NH1 ARG A  61      28.990  -3.445 -21.072  1.00 91.50           N  
ATOM    500  NH2 ARG A  61      29.468  -5.492 -20.330  1.00 91.50           N  
ATOM    501  CZ  ARG A  61      28.623  -4.685 -20.899  1.00 91.50           C  
ATOM    502  N   LYS A  62      23.493  -5.900 -26.473  1.00 87.50           N  
ATOM    503  CA  LYS A  62      23.675  -6.096 -27.921  1.00 87.50           C  
ATOM    504  C   LYS A  62      24.566  -4.979 -28.462  1.00 87.50           C  
ATOM    505  CB  LYS A  62      22.329  -6.210 -28.668  1.00 87.50           C  
ATOM    506  O   LYS A  62      24.481  -3.855 -27.977  1.00 87.50           O  
ATOM    507  CG  LYS A  62      21.554  -7.498 -28.309  1.00 87.50           C  
ATOM    508  CD  LYS A  62      20.423  -7.811 -29.311  1.00 87.50           C  
ATOM    509  CE  LYS A  62      19.608  -9.052 -28.907  1.00 87.50           C  
ATOM    510  NZ  LYS A  62      18.370  -9.219 -29.719  1.00 87.50           N  
ATOM    511  N   ILE A  63      25.431  -5.320 -29.417  1.00 81.31           N  
ATOM    512  CA  ILE A  63      26.416  -4.401 -30.019  1.00 81.31           C  
ATOM    513  C   ILE A  63      25.763  -3.539 -31.113  1.00 81.31           C  
ATOM    514  CB  ILE A  63      27.626  -5.211 -30.560  1.00 81.31           C  
ATOM    515  O   ILE A  63      26.154  -2.395 -31.317  1.00 81.31           O  
ATOM    516  CG1 ILE A  63      28.284  -6.053 -29.436  1.00 81.31           C  
ATOM    517  CG2 ILE A  63      28.676  -4.285 -31.204  1.00 81.31           C  
ATOM    518  CD1 ILE A  63      29.332  -7.058 -29.932  1.00 81.31           C  
ATOM    519  N   LEU A  64      24.746  -4.079 -31.790  1.00 85.50           N  
ATOM    520  CA  LEU A  64      23.978  -3.388 -32.825  1.00 85.50           C  
ATOM    521  C   LEU A  64      22.727  -2.720 -32.242  1.00 85.50           C  
ATOM    522  CB  LEU A  64      23.618  -4.379 -33.948  1.00 85.50           C  
ATOM    523  O   LEU A  64      22.241  -3.107 -31.173  1.00 85.50           O  
ATOM    524  CG  LEU A  64      24.829  -5.041 -34.633  1.00 85.50           C  
ATOM    525  CD1 LEU A  64      24.342  -6.042 -35.680  1.00 85.50           C  
ATOM    526  CD2 LEU A  64      25.741  -4.022 -35.319  1.00 85.50           C  
ATOM    527  N   SER A  65      22.193  -1.742 -32.978  1.00 85.50           N  
ATOM    528  CA  SER A  65      20.888  -1.150 -32.686  1.00 85.50           C  
ATOM    529  C   SER A  65      19.799  -2.224 -32.677  1.00 85.50           C  
ATOM    530  CB  SER A  65      20.543  -0.038 -33.686  1.00 85.50           C  
ATOM    531  O   SER A  65      19.841  -3.196 -33.434  1.00 85.50           O  
ATOM    532  OG  SER A  65      20.720  -0.481 -35.017  1.00 85.50           O  
ATOM    533  N   LEU A  66      18.829  -2.064 -31.779  1.00 90.62           N  
ATOM    534  CA  LEU A  66      17.708  -2.988 -31.691  1.00 90.62           C  
ATOM    535  C   LEU A  66      16.661  -2.687 -32.758  1.00 90.62           C  
ATOM    536  CB  LEU A  66      17.051  -2.919 -30.313  1.00 90.62           C  
ATOM    537  O   LEU A  66      16.340  -1.529 -33.015  1.00 90.62           O  
ATOM    538  CG  LEU A  66      17.890  -3.371 -29.114  1.00 90.62           C  
ATOM    539  CD1 LEU A  66      16.928  -3.533 -27.933  1.00 90.62           C  
ATOM    540  CD2 LEU A  66      18.626  -4.684 -29.355  1.00 90.62           C  
ATOM    541  N   THR A  67      16.069  -3.746 -33.303  1.00 92.69           N  
ATOM    542  CA  THR A  67      14.782  -3.648 -34.004  1.00 92.69           C  
ATOM    543  C   THR A  67      13.640  -3.440 -33.003  1.00 92.69           C  
ATOM    544  CB  THR A  67      14.506  -4.898 -34.848  1.00 92.69           C  
ATOM    545  O   THR A  67      13.799  -3.724 -31.816  1.00 92.69           O  
ATOM    546  CG2 THR A  67      15.628  -5.213 -35.839  1.00 92.69           C  
ATOM    547  OG1 THR A  67      14.370  -6.021 -34.018  1.00 92.69           O  
ATOM    548  N   ALA A  68      12.467  -3.000 -33.471  1.00 92.19           N  
ATOM    549  CA  ALA A  68      11.291  -2.809 -32.614  1.00 92.19           C  
ATOM    550  C   ALA A  68      10.886  -4.090 -31.857  1.00 92.19           C  
ATOM    551  CB  ALA A  68      10.142  -2.290 -33.487  1.00 92.19           C  
ATOM    552  O   ALA A  68      10.614  -4.039 -30.663  1.00 92.19           O  
ATOM    553  N   VAL A  69      10.947  -5.252 -32.517  1.00 94.19           N  
ATOM    554  CA  VAL A  69      10.666  -6.555 -31.885  1.00 94.19           C  
ATOM    555  C   VAL A  69      11.657  -6.842 -30.755  1.00 94.19           C  
ATOM    556  CB  VAL A  69      10.699  -7.685 -32.934  1.00 94.19           C  
ATOM    557  O   VAL A  69      11.267  -7.224 -29.660  1.00 94.19           O  
ATOM    558  CG1 VAL A  69      10.442  -9.061 -32.314  1.00 94.19           C  
ATOM    559  CG2 VAL A  69       9.644  -7.450 -34.026  1.00 94.19           C  
ATOM    560  N   GLN A  70      12.946  -6.581 -30.975  1.00 94.69           N  
ATOM    561  CA  GLN A  70      13.973  -6.802 -29.953  1.00 94.69           C  
ATOM    562  C   GLN A  70      13.897  -5.805 -28.789  1.00 94.69           C  
ATOM    563  CB  GLN A  70      15.352  -6.692 -30.597  1.00 94.69           C  
ATOM    564  O   GLN A  70      14.389  -6.103 -27.700  1.00 94.69           O  
ATOM    565  CG  GLN A  70      15.643  -7.824 -31.587  1.00 94.69           C  
ATOM    566  CD  GLN A  70      16.947  -7.580 -32.332  1.00 94.69           C  
ATOM    567  NE2 GLN A  70      17.654  -8.622 -32.712  1.00 94.69           N  
ATOM    568  OE1 GLN A  70      17.375  -6.463 -32.565  1.00 94.69           O  
ATOM    569  N   VAL A  71      13.351  -4.606 -29.019  1.00 94.62           N  
ATOM    570  CA  VAL A  71      13.042  -3.644 -27.951  1.00 94.62           C  
ATOM    571  C   VAL A  71      11.950  -4.208 -27.055  1.00 94.62           C  
ATOM    572  CB  VAL A  71      12.631  -2.277 -28.532  1.00 94.62           C  
ATOM    573  O   VAL A  71      12.116  -4.205 -25.838  1.00 94.62           O  
ATOM    574  CG1 VAL A  71      11.965  -1.379 -27.490  1.00 94.62           C  
ATOM    575  CG2 VAL A  71      13.855  -1.543 -29.091  1.00 94.62           C  
ATOM    576  N   GLU A  72      10.889  -4.738 -27.655  1.00 95.19           N  
ATOM    577  CA  GLU A  72       9.761  -5.312 -26.929  1.00 95.19           C  
ATOM    578  C   GLU A  72      10.161  -6.571 -26.144  1.00 95.19           C  
ATOM    579  CB  GLU A  72       8.632  -5.561 -27.943  1.00 95.19           C  
ATOM    580  O   GLU A  72       9.902  -6.665 -24.946  1.00 95.19           O  
ATOM    581  CG  GLU A  72       7.313  -6.007 -27.309  1.00 95.19           C  
ATOM    582  CD  GLU A  72       6.816  -5.054 -26.216  1.00 95.19           C  
ATOM    583  OE1 GLU A  72       6.138  -5.550 -25.295  1.00 95.19           O  
ATOM    584  OE2 GLU A  72       7.170  -3.853 -26.223  1.00 95.19           O  
ATOM    585  N   GLU A  73      10.929  -7.480 -26.755  1.00 95.81           N  
ATOM    586  CA  GLU A  73      11.517  -8.636 -26.057  1.00 95.81           C  
ATOM    587  C   GLU A  73      12.365  -8.209 -24.851  1.00 95.81           C  
ATOM    588  CB  GLU A  73      12.453  -9.397 -27.008  1.00 95.81           C  
ATOM    589  O   GLU A  73      12.328  -8.828 -23.787  1.00 95.81           O  
ATOM    590  CG  GLU A  73      11.754 -10.210 -28.104  1.00 95.81           C  
ATOM    591  CD  GLU A  73      12.757 -10.794 -29.121  1.00 95.81           C  
ATOM    592  OE1 GLU A  73      12.315 -11.571 -29.992  1.00 95.81           O  
ATOM    593  OE2 GLU A  73      13.975 -10.463 -29.062  1.00 95.81           O  
ATOM    594  N   ARG A  74      13.156  -7.139 -25.001  1.00 96.31           N  
ATOM    595  CA  ARG A  74      13.981  -6.620 -23.909  1.00 96.31           C  
ATOM    596  C   ARG A  74      13.130  -5.976 -22.817  1.00 96.31           C  
ATOM    597  CB  ARG A  74      15.027  -5.658 -24.474  1.00 96.31           C  
ATOM    598  O   ARG A  74      13.483  -6.126 -21.651  1.00 96.31           O  
ATOM    599  CG  ARG A  74      15.897  -5.046 -23.367  1.00 96.31           C  
ATOM    600  CD  ARG A  74      16.988  -4.180 -23.990  1.00 96.31           C  
ATOM    601  NE  ARG A  74      18.081  -4.982 -24.560  1.00 96.31           N  
ATOM    602  NH1 ARG A  74      19.022  -3.286 -25.779  1.00 96.31           N  
ATOM    603  NH2 ARG A  74      19.900  -5.341 -25.868  1.00 96.31           N  
ATOM    604  CZ  ARG A  74      18.993  -4.535 -25.397  1.00 96.31           C  
ATOM    605  N   ARG A  75      12.055  -5.266 -23.169  1.00 97.00           N  
ATOM    606  CA  ARG A  75      11.105  -4.673 -22.216  1.00 97.00           C  
ATOM    607  C   ARG A  75      10.508  -5.761 -21.323  1.00 97.00           C  
ATOM    608  CB  ARG A  75      10.015  -3.918 -22.999  1.00 97.00           C  
ATOM    609  O   ARG A  75      10.633  -5.663 -20.104  1.00 97.00           O  
ATOM    610  CG  ARG A  75       9.015  -3.170 -22.099  1.00 97.00           C  
ATOM    611  CD  ARG A  75       7.659  -2.974 -22.794  1.00 97.00           C  
ATOM    612  NE  ARG A  75       6.941  -4.240 -23.036  1.00 97.00           N  
ATOM    613  NH1 ARG A  75       6.513  -5.063 -20.909  1.00 97.00           N  
ATOM    614  NH2 ARG A  75       5.914  -6.218 -22.697  1.00 97.00           N  
ATOM    615  CZ  ARG A  75       6.464  -5.154 -22.204  1.00 97.00           C  
ATOM    616  N   ASP A  76       9.980  -6.825 -21.925  1.00 95.88           N  
ATOM    617  CA  ASP A  76       9.437  -7.991 -21.216  1.00 95.88           C  
ATOM    618  C   ASP A  76      10.492  -8.673 -20.319  1.00 95.88           C  
ATOM    619  CB  ASP A  76       8.871  -8.962 -22.264  1.00 95.88           C  
ATOM    620  O   ASP A  76      10.253  -8.941 -19.140  1.00 95.88           O  
ATOM    621  CG  ASP A  76       8.433 -10.283 -21.633  1.00 95.88           C  
ATOM    622  OD1 ASP A  76       7.449 -10.310 -20.872  1.00 95.88           O  
ATOM    623  OD2 ASP A  76       9.132 -11.305 -21.835  1.00 95.88           O  
ATOM    624  N   GLN A  77      11.713  -8.878 -20.825  1.00 97.69           N  
ATOM    625  CA  GLN A  77      12.808  -9.464 -20.038  1.00 97.69           C  
ATOM    626  C   GLN A  77      13.225  -8.590 -18.846  1.00 97.69           C  
ATOM    627  CB  GLN A  77      14.020  -9.716 -20.947  1.00 97.69           C  
ATOM    628  O   GLN A  77      13.518  -9.120 -17.773  1.00 97.69           O  
ATOM    629  CG  GLN A  77      13.791 -10.917 -21.874  1.00 97.69           C  
ATOM    630  CD  GLN A  77      14.844 -11.068 -22.971  1.00 97.69           C  
ATOM    631  NE2 GLN A  77      14.709 -12.077 -23.799  1.00 97.69           N  
ATOM    632  OE1 GLN A  77      15.813 -10.333 -23.109  1.00 97.69           O  
ATOM    633  N   LEU A  78      13.269  -7.264 -19.012  1.00 98.00           N  
ATOM    634  CA  LEU A  78      13.566  -6.330 -17.922  1.00 98.00           C  
ATOM    635  C   LEU A  78      12.458  -6.323 -16.869  1.00 98.00           C  
ATOM    636  CB  LEU A  78      13.747  -4.906 -18.473  1.00 98.00           C  
ATOM    637  O   LEU A  78      12.761  -6.271 -15.677  1.00 98.00           O  
ATOM    638  CG  LEU A  78      15.065  -4.643 -19.215  1.00 98.00           C  
ATOM    639  CD1 LEU A  78      14.991  -3.254 -19.844  1.00 98.00           C  
ATOM    640  CD2 LEU A  78      16.284  -4.716 -18.289  1.00 98.00           C  
ATOM    641  N   GLU A  79      11.196  -6.398 -17.290  1.00 96.25           N  
ATOM    642  CA  GLU A  79      10.060  -6.485 -16.377  1.00 96.25           C  
ATOM    643  C   GLU A  79      10.157  -7.748 -15.514  1.00 96.25           C  
ATOM    644  CB  GLU A  79       8.750  -6.427 -17.175  1.00 96.25           C  
ATOM    645  O   GLU A  79      10.185  -7.653 -14.283  1.00 96.25           O  
ATOM    646  CG  GLU A  79       7.557  -6.440 -16.218  1.00 96.25           C  
ATOM    647  CD  GLU A  79       6.220  -6.289 -16.945  1.00 96.25           C  
ATOM    648  OE1 GLU A  79       5.352  -7.153 -16.725  1.00 96.25           O  
ATOM    649  OE2 GLU A  79       6.038  -5.251 -17.621  1.00 96.25           O  
ATOM    650  N   LYS A  80      10.327  -8.916 -16.147  1.00 95.12           N  
ATOM    651  CA  LYS A  80      10.519 -10.203 -15.457  1.00 95.12           C  
ATOM    652  C   LYS A  80      11.731 -10.183 -14.529  1.00 95.12           C  
ATOM    653  CB  LYS A  80      10.656 -11.322 -16.501  1.00 95.12           C  
ATOM    654  O   LYS A  80      11.666 -10.703 -13.416  1.00 95.12           O  
ATOM    655  CG  LYS A  80       9.302 -11.624 -17.154  1.00 95.12           C  
ATOM    656  CD  LYS A  80       9.431 -12.550 -18.368  1.00 95.12           C  
ATOM    657  CE  LYS A  80       8.019 -12.770 -18.918  1.00 95.12           C  
ATOM    658  NZ  LYS A  80       8.014 -13.236 -20.320  1.00 95.12           N  
ATOM    659  N   TYR A  81      12.825  -9.549 -14.951  1.00 97.38           N  
ATOM    660  CA  TYR A  81      14.009  -9.369 -14.115  1.00 97.38           C  
ATOM    661  C   TYR A  81      13.694  -8.571 -12.840  1.00 97.38           C  
ATOM    662  CB  TYR A  81      15.133  -8.715 -14.930  1.00 97.38           C  
ATOM    663  O   TYR A  81      13.976  -9.056 -11.745  1.00 97.38           O  
ATOM    664  CG  TYR A  81      16.299  -8.261 -14.076  1.00 97.38           C  
ATOM    665  CD1 TYR A  81      16.397  -6.908 -13.696  1.00 97.38           C  
ATOM    666  CD2 TYR A  81      17.233  -9.199 -13.600  1.00 97.38           C  
ATOM    667  CE1 TYR A  81      17.419  -6.494 -12.821  1.00 97.38           C  
ATOM    668  CE2 TYR A  81      18.263  -8.788 -12.732  1.00 97.38           C  
ATOM    669  OH  TYR A  81      19.302  -7.049 -11.451  1.00 97.38           O  
ATOM    670  CZ  TYR A  81      18.344  -7.440 -12.328  1.00 97.38           C  
ATOM    671  N   LEU A  82      13.077  -7.387 -12.962  1.00 96.31           N  
ATOM    672  CA  LEU A  82      12.725  -6.539 -11.814  1.00 96.31           C  
ATOM    673  C   LEU A  82      11.725  -7.227 -10.877  1.00 96.31           C  
ATOM    674  CB  LEU A  82      12.149  -5.197 -12.297  1.00 96.31           C  
ATOM    675  O   LEU A  82      11.864  -7.152  -9.654  1.00 96.31           O  
ATOM    676  CG  LEU A  82      13.163  -4.248 -12.957  1.00 96.31           C  
ATOM    677  CD1 LEU A  82      12.436  -2.984 -13.414  1.00 96.31           C  
ATOM    678  CD2 LEU A  82      14.290  -3.829 -12.008  1.00 96.31           C  
ATOM    679  N   GLN A  83      10.741  -7.930 -11.442  1.00 93.19           N  
ATOM    680  CA  GLN A  83       9.790  -8.728 -10.674  1.00 93.19           C  
ATOM    681  C   GLN A  83      10.482  -9.869  -9.918  1.00 93.19           C  
ATOM    682  CB  GLN A  83       8.715  -9.301 -11.604  1.00 93.19           C  
ATOM    683  O   GLN A  83      10.120 -10.112  -8.769  1.00 93.19           O  
ATOM    684  CG  GLN A  83       7.727  -8.252 -12.148  1.00 93.19           C  
ATOM    685  CD  GLN A  83       6.758  -8.857 -13.165  1.00 93.19           C  
ATOM    686  NE2 GLN A  83       5.802  -8.100 -13.650  1.00 93.19           N  
ATOM    687  OE1 GLN A  83       6.833 -10.027 -13.497  1.00 93.19           O  
ATOM    688  N   GLY A  84      11.471 -10.531 -10.523  1.00 93.19           N  
ATOM    689  CA  GLY A  84      12.213 -11.634  -9.913  1.00 93.19           C  
ATOM    690  C   GLY A  84      13.134 -11.188  -8.778  1.00 93.19           C  
ATOM    691  O   GLY A  84      13.069 -11.745  -7.687  1.00 93.19           O  
ATOM    692  N   ILE A  85      13.944 -10.141  -8.981  1.00 93.88           N  
ATOM    693  CA  ILE A  85      14.865  -9.668  -7.929  1.00 93.88           C  
ATOM    694  C   ILE A  85      14.133  -9.121  -6.699  1.00 93.88           C  
ATOM    695  CB  ILE A  85      15.876  -8.624  -8.445  1.00 93.88           C  
ATOM    696  O   ILE A  85      14.681  -9.154  -5.603  1.00 93.88           O  
ATOM    697  CG1 ILE A  85      15.178  -7.337  -8.931  1.00 93.88           C  
ATOM    698  CG2 ILE A  85      16.774  -9.236  -9.530  1.00 93.88           C  
ATOM    699  CD1 ILE A  85      16.132  -6.204  -9.305  1.00 93.88           C  
ATOM    700  N   CYS A  86      12.898  -8.628  -6.858  1.00 90.12           N  
ATOM    701  CA  CYS A  86      12.122  -8.097  -5.739  1.00 90.12           C  
ATOM    702  C   CYS A  86      11.452  -9.180  -4.877  1.00 90.12           C  
ATOM    703  CB  CYS A  86      11.137  -7.032  -6.246  1.00 90.12           C  
ATOM    704  O   CYS A  86      10.826  -8.825  -3.879  1.00 90.12           O  
ATOM    705  SG  CYS A  86       9.607  -7.753  -6.926  1.00 90.12           S  
ATOM    706  N   GLN A  87      11.552 -10.460  -5.264  1.00 86.69           N  
ATOM    707  CA  GLN A  87      11.077 -11.581  -4.448  1.00 86.69           C  
ATOM    708  C   GLN A  87      12.037 -11.907  -3.299  1.00 86.69           C  
ATOM    709  CB  GLN A  87      10.855 -12.839  -5.307  1.00 86.69           C  
ATOM    710  O   GLN A  87      11.598 -12.439  -2.288  1.00 86.69           O  
ATOM    711  CG  GLN A  87       9.807 -12.684  -6.421  1.00 86.69           C  
ATOM    712  CD  GLN A  87       8.404 -12.314  -5.934  1.00 86.69           C  
ATOM    713  NE2 GLN A  87       7.505 -11.915  -6.810  1.00 86.69           N  
ATOM    714  OE1 GLN A  87       8.055 -12.378  -4.773  1.00 86.69           O  
ATOM    715  N   ASP A  88      13.324 -11.561  -3.419  1.00 89.44           N  
ATOM    716  CA  ASP A  88      14.279 -11.683  -2.315  1.00 89.44           C  
ATOM    717  C   ASP A  88      14.145 -10.460  -1.379  1.00 89.44           C  
ATOM    718  CB  ASP A  88      15.706 -11.877  -2.858  1.00 89.44           C  
ATOM    719  O   ASP A  88      14.490  -9.340  -1.782  1.00 89.44           O  
ATOM    720  CG  ASP A  88      16.724 -12.167  -1.746  1.00 89.44           C  
ATOM    721  OD1 ASP A  88      16.561 -11.655  -0.615  1.00 89.44           O  
ATOM    722  OD2 ASP A  88      17.711 -12.905  -1.976  1.00 89.44           O  
ATOM    723  N   PRO A  89      13.670 -10.628  -0.125  1.00 85.88           N  
ATOM    724  CA  PRO A  89      13.449  -9.506   0.781  1.00 85.88           C  
ATOM    725  C   PRO A  89      14.735  -8.784   1.190  1.00 85.88           C  
ATOM    726  CB  PRO A  89      12.749 -10.091   2.015  1.00 85.88           C  
ATOM    727  O   PRO A  89      14.676  -7.599   1.520  1.00 85.88           O  
ATOM    728  CG  PRO A  89      12.140 -11.394   1.506  1.00 85.88           C  
ATOM    729  CD  PRO A  89      13.179 -11.853   0.492  1.00 85.88           C  
ATOM    730  N   ASP A  90      15.890  -9.453   1.190  1.00 89.00           N  
ATOM    731  CA  ASP A  90      17.153  -8.794   1.536  1.00 89.00           C  
ATOM    732  C   ASP A  90      17.591  -7.861   0.404  1.00 89.00           C  
ATOM    733  CB  ASP A  90      18.254  -9.817   1.836  1.00 89.00           C  
ATOM    734  O   ASP A  90      18.015  -6.735   0.662  1.00 89.00           O  
ATOM    735  CG  ASP A  90      18.013 -10.669   3.086  1.00 89.00           C  
ATOM    736  OD1 ASP A  90      17.398 -10.172   4.060  1.00 89.00           O  
ATOM    737  OD2 ASP A  90      18.537 -11.812   3.081  1.00 89.00           O  
ATOM    738  N   VAL A  91      17.409  -8.292  -0.848  1.00 92.31           N  
ATOM    739  CA  VAL A  91      17.693  -7.475  -2.036  1.00 92.31           C  
ATOM    740  C   VAL A  91      16.716  -6.306  -2.125  1.00 92.31           C  
ATOM    741  CB  VAL A  91      17.635  -8.326  -3.319  1.00 92.31           C  
ATOM    742  O   VAL A  91      17.142  -5.159  -2.269  1.00 92.31           O  
ATOM    743  CG1 VAL A  91      17.852  -7.479  -4.581  1.00 92.31           C  
ATOM    744  CG2 VAL A  91      18.707  -9.422  -3.300  1.00 92.31           C  
ATOM    745  N   ALA A  92      15.414  -6.576  -2.000  1.00 90.44           N  
ATOM    746  CA  ALA A  92      14.355  -5.576  -2.130  1.00 90.44           C  
ATOM    747  C   ALA A  92      14.422  -4.465  -1.065  1.00 90.44           C  
ATOM    748  CB  ALA A  92      13.012  -6.311  -2.066  1.00 90.44           C  
ATOM    749  O   ALA A  92      13.986  -3.348  -1.333  1.00 90.44           O  
ATOM    750  N   ASN A  93      14.976  -4.764   0.117  1.00 88.56           N  
ATOM    751  CA  ASN A  93      15.161  -3.810   1.218  1.00 88.56           C  
ATOM    752  C   ASN A  93      16.618  -3.317   1.352  1.00 88.56           C  
ATOM    753  CB  ASN A  93      14.643  -4.434   2.523  1.00 88.56           C  
ATOM    754  O   ASN A  93      16.989  -2.735   2.376  1.00 88.56           O  
ATOM    755  CG  ASN A  93      13.163  -4.772   2.489  1.00 88.56           C  
ATOM    756  ND2 ASN A  93      12.804  -6.001   2.768  1.00 88.56           N  
ATOM    757  OD1 ASN A  93      12.302  -3.951   2.247  1.00 88.56           O  
ATOM    758  N   SER A  94      17.472  -3.582   0.360  1.00 92.62           N  
ATOM    759  CA  SER A  94      18.865  -3.129   0.365  1.00 92.62           C  
ATOM    760  C   SER A  94      18.978  -1.635   0.062  1.00 92.62           C  
ATOM    761  CB  SER A  94      19.712  -3.944  -0.614  1.00 92.62           C  
ATOM    762  O   SER A  94      18.174  -1.071  -0.683  1.00 92.62           O  
ATOM    763  OG  SER A  94      19.386  -3.648  -1.956  1.00 92.62           O  
ATOM    764  N   SER A  95      20.021  -0.979   0.581  1.00 92.56           N  
ATOM    765  CA  SER A  95      20.304   0.421   0.234  1.00 92.56           C  
ATOM    766  C   SER A  95      20.589   0.580  -1.258  1.00 92.56           C  
ATOM    767  CB  SER A  95      21.472   0.966   1.058  1.00 92.56           C  
ATOM    768  O   SER A  95      20.103   1.526  -1.864  1.00 92.56           O  
ATOM    769  OG  SER A  95      22.605   0.126   0.938  1.00 92.56           O  
ATOM    770  N   THR A  96      21.287  -0.382  -1.876  1.00 94.19           N  
ATOM    771  CA  THR A  96      21.543  -0.409  -3.324  1.00 94.19           C  
ATOM    772  C   THR A  96      20.239  -0.342  -4.128  1.00 94.19           C  
ATOM    773  CB  THR A  96      22.336  -1.676  -3.699  1.00 94.19           C  
ATOM    774  O   THR A  96      20.118   0.476  -5.041  1.00 94.19           O  
ATOM    775  CG2 THR A  96      22.593  -1.773  -5.203  1.00 94.19           C  
ATOM    776  OG1 THR A  96      23.599  -1.670  -3.071  1.00 94.19           O  
ATOM    777  N   PHE A  97      19.248  -1.170  -3.783  1.00 94.94           N  
ATOM    778  CA  PHE A  97      17.940  -1.194  -4.442  1.00 94.94           C  
ATOM    779  C   PHE A  97      17.157   0.101  -4.199  1.00 94.94           C  
ATOM    780  CB  PHE A  97      17.184  -2.437  -3.954  1.00 94.94           C  
ATOM    781  O   PHE A  97      16.684   0.742  -5.143  1.00 94.94           O  
ATOM    782  CG  PHE A  97      15.930  -2.768  -4.730  1.00 94.94           C  
ATOM    783  CD1 PHE A  97      14.728  -2.085  -4.472  1.00 94.94           C  
ATOM    784  CD2 PHE A  97      15.956  -3.794  -5.693  1.00 94.94           C  
ATOM    785  CE1 PHE A  97      13.571  -2.406  -5.201  1.00 94.94           C  
ATOM    786  CE2 PHE A  97      14.809  -4.083  -6.450  1.00 94.94           C  
ATOM    787  CZ  PHE A  97      13.617  -3.385  -6.209  1.00 94.94           C  
ATOM    788  N   THR A  98      17.075   0.519  -2.936  1.00 94.19           N  
ATOM    789  CA  THR A  98      16.333   1.710  -2.516  1.00 94.19           C  
ATOM    790  C   THR A  98      16.894   2.988  -3.138  1.00 94.19           C  
ATOM    791  CB  THR A  98      16.316   1.776  -0.980  1.00 94.19           C  
ATOM    792  O   THR A  98      16.139   3.797  -3.680  1.00 94.19           O  
ATOM    793  CG2 THR A  98      15.662   3.024  -0.394  1.00 94.19           C  
ATOM    794  OG1 THR A  98      15.543   0.693  -0.525  1.00 94.19           O  
ATOM    795  N   ASP A  99      18.214   3.170  -3.124  1.00 94.94           N  
ATOM    796  CA  ASP A  99      18.862   4.358  -3.674  1.00 94.94           C  
ATOM    797  C   ASP A  99      18.790   4.392  -5.200  1.00 94.94           C  
ATOM    798  CB  ASP A  99      20.319   4.451  -3.199  1.00 94.94           C  
ATOM    799  O   ASP A  99      18.569   5.462  -5.772  1.00 94.94           O  
ATOM    800  CG  ASP A  99      20.445   4.780  -1.706  1.00 94.94           C  
ATOM    801  OD1 ASP A  99      19.512   5.424  -1.151  1.00 94.94           O  
ATOM    802  OD2 ASP A  99      21.516   4.468  -1.147  1.00 94.94           O  
ATOM    803  N   PHE A 100      18.908   3.242  -5.875  1.00 96.69           N  
ATOM    804  CA  PHE A 100      18.730   3.169  -7.324  1.00 96.69           C  
ATOM    805  C   PHE A 100      17.344   3.677  -7.742  1.00 96.69           C  
ATOM    806  CB  PHE A 100      18.960   1.738  -7.823  1.00 96.69           C  
ATOM    807  O   PHE A 100      17.245   4.590  -8.568  1.00 96.69           O  
ATOM    808  CG  PHE A 100      18.649   1.581  -9.298  1.00 96.69           C  
ATOM    809  CD1 PHE A 100      17.435   0.998  -9.709  1.00 96.69           C  
ATOM    810  CD2 PHE A 100      19.555   2.062 -10.259  1.00 96.69           C  
ATOM    811  CE1 PHE A 100      17.131   0.895 -11.078  1.00 96.69           C  
ATOM    812  CE2 PHE A 100      19.254   1.955 -11.629  1.00 96.69           C  
ATOM    813  CZ  PHE A 100      18.044   1.368 -12.036  1.00 96.69           C  
ATOM    814  N   LEU A 101      16.276   3.141  -7.143  1.00 96.56           N  
ATOM    815  CA  LEU A 101      14.908   3.546  -7.471  1.00 96.56           C  
ATOM    816  C   LEU A 101      14.630   5.001  -7.099  1.00 96.56           C  
ATOM    817  CB  LEU A 101      13.911   2.628  -6.756  1.00 96.56           C  
ATOM    818  O   LEU A 101      13.994   5.718  -7.876  1.00 96.56           O  
ATOM    819  CG  LEU A 101      13.850   1.196  -7.297  1.00 96.56           C  
ATOM    820  CD1 LEU A 101      12.765   0.462  -6.525  1.00 96.56           C  
ATOM    821  CD2 LEU A 101      13.502   1.126  -8.787  1.00 96.56           C  
ATOM    822  N   ARG A 102      15.133   5.459  -5.949  1.00 94.88           N  
ATOM    823  CA  ARG A 102      14.983   6.851  -5.520  1.00 94.88           C  
ATOM    824  C   ARG A 102      15.660   7.813  -6.496  1.00 94.88           C  
ATOM    825  CB  ARG A 102      15.535   6.984  -4.094  1.00 94.88           C  
ATOM    826  O   ARG A 102      15.080   8.832  -6.868  1.00 94.88           O  
ATOM    827  CG  ARG A 102      15.138   8.335  -3.494  1.00 94.88           C  
ATOM    828  CD  ARG A 102      15.755   8.572  -2.113  1.00 94.88           C  
ATOM    829  NE  ARG A 102      15.237   7.635  -1.099  1.00 94.88           N  
ATOM    830  NH1 ARG A 102      17.226   7.135  -0.043  1.00 94.88           N  
ATOM    831  NH2 ARG A 102      15.323   6.289   0.731  1.00 94.88           N  
ATOM    832  CZ  ARG A 102      15.929   7.033  -0.145  1.00 94.88           C  
ATOM    833  N   ASN A 103      16.869   7.490  -6.949  1.00 95.06           N  
ATOM    834  CA  ASN A 103      17.589   8.301  -7.929  1.00 95.06           C  
ATOM    835  C   ASN A 103      16.870   8.318  -9.284  1.00 95.06           C  
ATOM    836  CB  ASN A 103      19.037   7.800  -8.032  1.00 95.06           C  
ATOM    837  O   ASN A 103      16.713   9.388  -9.868  1.00 95.06           O  
ATOM    838  CG  ASN A 103      19.856   8.135  -6.795  1.00 95.06           C  
ATOM    839  ND2 ASN A 103      20.888   7.372  -6.520  1.00 95.06           N  
ATOM    840  OD1 ASN A 103      19.600   9.097  -6.081  1.00 95.06           O  
ATOM    841  N   CYS A 104      16.345   7.175  -9.741  1.00 95.06           N  
ATOM    842  CA  CYS A 104      15.554   7.110 -10.973  1.00 95.06           C  
ATOM    843  C   CYS A 104      14.296   7.997 -10.908  1.00 95.06           C  
ATOM    844  CB  CYS A 104      15.184   5.650 -11.271  1.00 95.06           C  
ATOM    845  O   CYS A 104      13.978   8.676 -11.888  1.00 95.06           O  
ATOM    846  SG  CYS A 104      16.668   4.682 -11.665  1.00 95.06           S  
ATOM    847  N   GLN A 105      13.613   8.045  -9.756  1.00 94.75           N  
ATOM    848  CA  GLN A 105      12.461   8.930  -9.543  1.00 94.75           C  
ATOM    849  C   GLN A 105      12.856  10.407  -9.674  1.00 94.75           C  
ATOM    850  CB  GLN A 105      11.853   8.678  -8.151  1.00 94.75           C  
ATOM    851  O   GLN A 105      12.235  11.162 -10.425  1.00 94.75           O  
ATOM    852  CG  GLN A 105      10.452   9.298  -8.031  1.00 94.75           C  
ATOM    853  CD  GLN A 105       9.838   9.191  -6.636  1.00 94.75           C  
ATOM    854  NE2 GLN A 105       8.526   9.192  -6.546  1.00 94.75           N  
ATOM    855  OE1 GLN A 105      10.510   9.151  -5.617  1.00 94.75           O  
ATOM    856  N   LYS A 106      13.917  10.817  -8.962  1.00 93.38           N  
ATOM    857  CA  LYS A 106      14.419  12.201  -8.963  1.00 93.38           C  
ATOM    858  C   LYS A 106      14.805  12.655 -10.365  1.00 93.38           C  
ATOM    859  CB  LYS A 106      15.634  12.326  -8.030  1.00 93.38           C  
ATOM    860  O   LYS A 106      14.442  13.750 -10.781  1.00 93.38           O  
ATOM    861  CG  LYS A 106      15.244  12.189  -6.555  1.00 93.38           C  
ATOM    862  CD  LYS A 106      16.483  12.199  -5.651  1.00 93.38           C  
ATOM    863  CE  LYS A 106      16.011  11.951  -4.217  1.00 93.38           C  
ATOM    864  NZ  LYS A 106      17.086  12.118  -3.208  1.00 93.38           N  
ATOM    865  N   GLU A 107      15.518  11.807 -11.094  1.00 91.00           N  
ATOM    866  CA  GLU A 107      15.977  12.103 -12.446  1.00 91.00           C  
ATOM    867  C   GLU A 107      14.824  12.243 -13.433  1.00 91.00           C  
ATOM    868  CB  GLU A 107      16.904  10.987 -12.900  1.00 91.00           C  
ATOM    869  O   GLU A 107      14.754  13.259 -14.119  1.00 91.00           O  
ATOM    870  CG  GLU A 107      18.286  11.087 -12.250  1.00 91.00           C  
ATOM    871  CD  GLU A 107      19.152   9.903 -12.672  1.00 91.00           C  
ATOM    872  OE1 GLU A 107      20.284   9.773 -12.155  1.00 91.00           O  
ATOM    873  OE2 GLU A 107      18.712   9.131 -13.561  1.00 91.00           O  
ATOM    874  N   THR A 108      13.896  11.281 -13.456  1.00 89.81           N  
ATOM    875  CA  THR A 108      12.739  11.296 -14.371  1.00 89.81           C  
ATOM    876  C   THR A 108      11.935  12.586 -14.227  1.00 89.81           C  
ATOM    877  CB  THR A 108      11.809  10.108 -14.085  1.00 89.81           C  
ATOM    878  O   THR A 108      11.491  13.171 -15.213  1.00 89.81           O  
ATOM    879  CG2 THR A 108      10.615  10.049 -15.041  1.00 89.81           C  
ATOM    880  OG1 THR A 108      12.516   8.900 -14.237  1.00 89.81           O  
ATOM    881  N   LEU A 109      11.782  13.058 -12.989  1.00 88.81           N  
ATOM    882  CA  LEU A 109      11.056  14.283 -12.664  1.00 88.81           C  
ATOM    883  C   LEU A 109      11.914  15.549 -12.749  1.00 88.81           C  
ATOM    884  CB  LEU A 109      10.433  14.107 -11.273  1.00 88.81           C  
ATOM    885  O   LEU A 109      11.419  16.636 -12.459  1.00 88.81           O  
ATOM    886  CG  LEU A 109       9.394  12.972 -11.220  1.00 88.81           C  
ATOM    887  CD1 LEU A 109       8.889  12.842  -9.792  1.00 88.81           C  
ATOM    888  CD2 LEU A 109       8.201  13.252 -12.129  1.00 88.81           C  
ATOM    889  N   GLN A 110      13.190  15.416 -13.119  1.00 86.88           N  
ATOM    890  CA  GLN A 110      14.182  16.490 -13.118  1.00 86.88           C  
ATOM    891  C   GLN A 110      14.203  17.268 -11.796  1.00 86.88           C  
ATOM    892  CB  GLN A 110      13.982  17.421 -14.315  1.00 86.88           C  
ATOM    893  O   GLN A 110      14.357  18.490 -11.774  1.00 86.88           O  
ATOM    894  CG  GLN A 110      13.818  16.696 -15.651  1.00 86.88           C  
ATOM    895  CD  GLN A 110      13.797  17.707 -16.785  1.00 86.88           C  
ATOM    896  NE2 GLN A 110      13.046  17.496 -17.829  1.00 86.88           N  
ATOM    897  OE1 GLN A 110      14.509  18.694 -16.804  1.00 86.88           O  
ATOM    898  N   ALA A 111      13.991  16.561 -10.688  1.00 86.12           N  
ATOM    899  CA  ALA A 111      13.782  17.171  -9.393  1.00 86.12           C  
ATOM    900  C   ALA A 111      15.069  17.852  -8.917  1.00 86.12           C  
ATOM    901  CB  ALA A 111      13.279  16.107  -8.414  1.00 86.12           C  
ATOM    902  O   ALA A 111      16.087  17.201  -8.671  1.00 86.12           O  
ATOM    903  N   LEU A 112      15.005  19.172  -8.751  1.00 88.56           N  
ATOM    904  CA  LEU A 112      15.985  19.907  -7.969  1.00 88.56           C  
ATOM    905  C   LEU A 112      15.613  19.773  -6.492  1.00 88.56           C  
ATOM    906  CB  LEU A 112      16.060  21.369  -8.437  1.00 88.56           C  
ATOM    907  O   LEU A 112      14.441  19.872  -6.124  1.00 88.56           O  
ATOM    908  CG  LEU A 112      16.516  21.539  -9.900  1.00 88.56           C  
ATOM    909  CD1 LEU A 112      16.506  23.021 -10.272  1.00 88.56           C  
ATOM    910  CD2 LEU A 112      17.930  20.999 -10.144  1.00 88.56           C  
ATOM    911  N   SER A 113      16.618  19.524  -5.654  1.00 92.62           N  
ATOM    912  CA  SER A 113      16.431  19.514  -4.206  1.00 92.62           C  
ATOM    913  C   SER A 113      16.152  20.940  -3.746  1.00 92.62           C  
ATOM    914  CB  SER A 113      17.662  18.938  -3.508  1.00 92.62           C  
ATOM    915  O   SER A 113      17.043  21.786  -3.764  1.00 92.62           O  
ATOM    916  OG  SER A 113      17.489  18.954  -2.108  1.00 92.62           O  
ATOM    917  N   GLU A 114      14.919  21.193  -3.330  1.00 95.00           N  
ATOM    918  CA  GLU A 114      14.446  22.500  -2.881  1.00 95.00           C  
ATOM    919  C   GLU A 114      13.616  22.338  -1.608  1.00 95.00           C  
ATOM    920  CB  GLU A 114      13.674  23.215  -4.008  1.00 95.00           C  
ATOM    921  O   GLU A 114      12.973  21.307  -1.407  1.00 95.00           O  
ATOM    922  CG  GLU A 114      12.361  22.519  -4.416  1.00 95.00           C  
ATOM    923  CD  GLU A 114      11.661  23.149  -5.633  1.00 95.00           C  
ATOM    924  OE1 GLU A 114      10.850  22.425  -6.271  1.00 95.00           O  
ATOM    925  OE2 GLU A 114      11.926  24.336  -5.924  1.00 95.00           O  
ATOM    926  N   THR A 115      13.634  23.344  -0.736  1.00 97.31           N  
ATOM    927  CA  THR A 115      12.794  23.342   0.465  1.00 97.31           C  
ATOM    928  C   THR A 115      11.347  23.611   0.073  1.00 97.31           C  
ATOM    929  CB  THR A 115      13.265  24.376   1.491  1.00 97.31           C  
ATOM    930  O   THR A 115      11.040  24.649  -0.509  1.00 97.31           O  
ATOM    931  CG2 THR A 115      12.467  24.309   2.795  1.00 97.31           C  
ATOM    932  OG1 THR A 115      14.613  24.132   1.823  1.00 97.31           O  
ATOM    933  N   VAL A 116      10.451  22.702   0.442  1.00 96.75           N  
ATOM    934  CA  VAL A 116       9.017  22.765   0.150  1.00 96.75           C  
ATOM    935  C   VAL A 116       8.200  22.663   1.430  1.00 96.75           C  
ATOM    936  CB  VAL A 116       8.593  21.682  -0.863  1.00 96.75           C  
ATOM    937  O   VAL A 116       8.668  22.166   2.457  1.00 96.75           O  
ATOM    938  CG1 VAL A 116       9.343  21.847  -2.185  1.00 96.75           C  
ATOM    939  CG2 VAL A 116       8.815  20.255  -0.349  1.00 96.75           C  
ATOM    940  N   THR A 117       6.951  23.122   1.368  1.00 97.38           N  
ATOM    941  CA  THR A 117       5.955  22.816   2.397  1.00 97.38           C  
ATOM    942  C   THR A 117       5.156  21.590   1.980  1.00 97.38           C  
ATOM    943  CB  THR A 117       5.053  24.014   2.706  1.00 97.38           C  
ATOM    944  O   THR A 117       4.552  21.583   0.908  1.00 97.38           O  
ATOM    945  CG2 THR A 117       4.075  23.719   3.844  1.00 97.38           C  
ATOM    946  OG1 THR A 117       5.869  25.082   3.136  1.00 97.38           O  
ATOM    947  N   LEU A 118       5.156  20.560   2.825  1.00 97.81           N  
ATOM    948  CA  LEU A 118       4.422  19.318   2.609  1.00 97.81           C  
ATOM    949  C   LEU A 118       3.417  19.095   3.739  1.00 97.81           C  
ATOM    950  CB  LEU A 118       5.423  18.156   2.490  1.00 97.81           C  
ATOM    951  O   LEU A 118       3.797  19.013   4.905  1.00 97.81           O  
ATOM    952  CG  LEU A 118       4.758  16.800   2.192  1.00 97.81           C  
ATOM    953  CD1 LEU A 118       3.979  16.843   0.875  1.00 97.81           C  
ATOM    954  CD2 LEU A 118       5.829  15.716   2.093  1.00 97.81           C  
ATOM    955  N   ASP A 119       2.141  18.964   3.385  1.00 97.94           N  
ATOM    956  CA  ASP A 119       1.084  18.635   4.338  1.00 97.94           C  
ATOM    957  C   ASP A 119       0.975  17.119   4.534  1.00 97.94           C  
ATOM    958  CB  ASP A 119      -0.262  19.201   3.866  1.00 97.94           C  
ATOM    959  O   ASP A 119       0.664  16.380   3.594  1.00 97.94           O  
ATOM    960  CG  ASP A 119      -0.405  20.716   4.004  1.00 97.94           C  
ATOM    961  OD1 ASP A 119       0.308  21.338   4.817  1.00 97.94           O  
ATOM    962  OD2 ASP A 119      -1.361  21.256   3.399  1.00 97.94           O  
ATOM    963  N   VAL A 120       1.157  16.668   5.774  1.00 98.44           N  
ATOM    964  CA  VAL A 120       0.924  15.286   6.204  1.00 98.44           C  
ATOM    965  C   VAL A 120      -0.343  15.236   7.054  1.00 98.44           C  
ATOM    966  CB  VAL A 120       2.146  14.717   6.944  1.00 98.44           C  
ATOM    967  O   VAL A 120      -0.468  15.927   8.063  1.00 98.44           O  
ATOM    968  CG1 VAL A 120       1.886  13.270   7.375  1.00 98.44           C  
ATOM    969  CG2 VAL A 120       3.389  14.725   6.044  1.00 98.44           C  
ATOM    970  N   TYR A 121      -1.314  14.432   6.635  1.00 97.94           N  
ATOM    971  CA  TYR A 121      -2.637  14.353   7.247  1.00 97.94           C  
ATOM    972  C   TYR A 121      -2.720  13.242   8.300  1.00 97.94           C  
ATOM    973  CB  TYR A 121      -3.708  14.193   6.158  1.00 97.94           C  
ATOM    974  O   TYR A 121      -2.095  12.191   8.186  1.00 97.94           O  
ATOM    975  CG  TYR A 121      -3.891  15.419   5.277  1.00 97.94           C  
ATOM    976  CD1 TYR A 121      -4.950  16.314   5.526  1.00 97.94           C  
ATOM    977  CD2 TYR A 121      -2.986  15.686   4.230  1.00 97.94           C  
ATOM    978  CE1 TYR A 121      -5.108  17.464   4.726  1.00 97.94           C  
ATOM    979  CE2 TYR A 121      -3.128  16.841   3.439  1.00 97.94           C  
ATOM    980  OH  TYR A 121      -4.326  18.864   2.948  1.00 97.94           O  
ATOM    981  CZ  TYR A 121      -4.189  17.735   3.688  1.00 97.94           C  
ATOM    982  N   LEU A 122      -3.565  13.450   9.303  1.00 95.94           N  
ATOM    983  CA  LEU A 122      -4.059  12.402  10.190  1.00 95.94           C  
ATOM    984  C   LEU A 122      -5.400  11.869   9.664  1.00 95.94           C  
ATOM    985  CB  LEU A 122      -4.170  12.940  11.628  1.00 95.94           C  
ATOM    986  O   LEU A 122      -6.057  12.488   8.822  1.00 95.94           O  
ATOM    987  CG  LEU A 122      -2.885  13.567  12.208  1.00 95.94           C  
ATOM    988  CD1 LEU A 122      -3.105  13.900  13.684  1.00 95.94           C  
ATOM    989  CD2 LEU A 122      -1.679  12.633  12.102  1.00 95.94           C  
ATOM    990  N   MET A 123      -5.841  10.724  10.183  1.00 93.75           N  
ATOM    991  CA  MET A 123      -7.032  10.027   9.674  1.00 93.75           C  
ATOM    992  C   MET A 123      -8.366  10.751   9.932  1.00 93.75           C  
ATOM    993  CB  MET A 123      -7.060   8.599  10.232  1.00 93.75           C  
ATOM    994  O   MET A 123      -9.344  10.482   9.234  1.00 93.75           O  
ATOM    995  CG  MET A 123      -5.898   7.743   9.705  1.00 93.75           C  
ATOM    996  SD  MET A 123      -5.748   7.599   7.895  1.00 93.75           S  
ATOM    997  CE  MET A 123      -7.402   7.001   7.451  1.00 93.75           C  
ATOM    998  N   ASN A 124      -8.398  11.715  10.856  1.00 88.56           N  
ATOM    999  CA  ASN A 124      -9.525  12.638  11.064  1.00 88.56           C  
ATOM   1000  C   ASN A 124      -9.497  13.866  10.129  1.00 88.56           C  
ATOM   1001  CB  ASN A 124      -9.556  13.088  12.536  1.00 88.56           C  
ATOM   1002  O   ASN A 124     -10.325  14.761  10.258  1.00 88.56           O  
ATOM   1003  CG  ASN A 124      -8.335  13.904  12.933  1.00 88.56           C  
ATOM   1004  ND2 ASN A 124      -8.289  14.416  14.137  1.00 88.56           N  
ATOM   1005  OD1 ASN A 124      -7.402  14.099  12.169  1.00 88.56           O  
ATOM   1006  N   GLY A 125      -8.522  13.960   9.220  1.00 90.94           N  
ATOM   1007  CA  GLY A 125      -8.396  15.062   8.270  1.00 90.94           C  
ATOM   1008  C   GLY A 125      -7.634  16.290   8.772  1.00 90.94           C  
ATOM   1009  O   GLY A 125      -7.352  17.161   7.947  1.00 90.94           O  
ATOM   1010  N   SER A 126      -7.242  16.358  10.054  1.00 93.81           N  
ATOM   1011  CA  SER A 126      -6.278  17.373  10.510  1.00 93.81           C  
ATOM   1012  C   SER A 126      -4.922  17.155   9.838  1.00 93.81           C  
ATOM   1013  CB  SER A 126      -6.131  17.389  12.035  1.00 93.81           C  
ATOM   1014  O   SER A 126      -4.618  16.032   9.433  1.00 93.81           O  
ATOM   1015  OG  SER A 126      -5.475  16.238  12.516  1.00 93.81           O  
ATOM   1016  N   LYS A 127      -4.105  18.203   9.720  1.00 95.94           N  
ATOM   1017  CA  LYS A 127      -2.819  18.132   9.023  1.00 95.94           C  
ATOM   1018  C   LYS A 127      -1.696  18.797   9.801  1.00 95.94           C  
ATOM   1019  CB  LYS A 127      -2.953  18.705   7.604  1.00 95.94           C  
ATOM   1020  O   LYS A 127      -1.933  19.699  10.600  1.00 95.94           O  
ATOM   1021  CG  LYS A 127      -3.129  20.232   7.585  1.00 95.94           C  
ATOM   1022  CD  LYS A 127      -3.348  20.729   6.156  1.00 95.94           C  
ATOM   1023  CE  LYS A 127      -3.228  22.255   6.107  1.00 95.94           C  
ATOM   1024  NZ  LYS A 127      -3.190  22.739   4.708  1.00 95.94           N  
ATOM   1025  N   VAL A 128      -0.488  18.362   9.486  1.00 96.69           N  
ATOM   1026  CA  VAL A 128       0.782  18.907   9.944  1.00 96.69           C  
ATOM   1027  C   VAL A 128       1.531  19.392   8.709  1.00 96.69           C  
ATOM   1028  CB  VAL A 128       1.573  17.814  10.675  1.00 96.69           C  
ATOM   1029  O   VAL A 128       1.749  18.615   7.781  1.00 96.69           O  
ATOM   1030  CG1 VAL A 128       2.888  18.369  11.200  1.00 96.69           C  
ATOM   1031  CG2 VAL A 128       0.793  17.244  11.864  1.00 96.69           C  
ATOM   1032  N   SER A 129       1.891  20.672   8.673  1.00 98.00           N  
ATOM   1033  CA  SER A 129       2.622  21.265   7.548  1.00 98.00           C  
ATOM   1034  C   SER A 129       4.117  21.258   7.848  1.00 98.00           C  
ATOM   1035  CB  SER A 129       2.130  22.686   7.262  1.00 98.00           C  
ATOM   1036  O   SER A 129       4.578  21.970   8.737  1.00 98.00           O  
ATOM   1037  OG  SER A 129       0.750  22.689   6.942  1.00 98.00           O  
ATOM   1038  N   LEU A 130       4.876  20.463   7.102  1.00 97.94           N  
ATOM   1039  CA  LEU A 130       6.310  20.278   7.306  1.00 97.94           C  
ATOM   1040  C   LEU A 130       7.117  21.115   6.317  1.00 97.94           C  
ATOM   1041  CB  LEU A 130       6.661  18.792   7.162  1.00 97.94           C  
ATOM   1042  O   LEU A 130       6.740  21.230   5.152  1.00 97.94           O  
ATOM   1043  CG  LEU A 130       5.876  17.850   8.085  1.00 97.94           C  
ATOM   1044  CD1 LEU A 130       6.234  16.413   7.728  1.00 97.94           C  
ATOM   1045  CD2 LEU A 130       6.205  18.105   9.557  1.00 97.94           C  
ATOM   1046  N   LYS A 131       8.260  21.646   6.758  1.00 97.75           N  
ATOM   1047  CA  LYS A 131       9.301  22.168   5.862  1.00 97.75           C  
ATOM   1048  C   LYS A 131      10.332  21.067   5.630  1.00 97.75           C  
ATOM   1049  CB  LYS A 131       9.945  23.434   6.441  1.00 97.75           C  
ATOM   1050  O   LYS A 131      11.109  20.769   6.529  1.00 97.75           O  
ATOM   1051  CG  LYS A 131       8.976  24.624   6.455  1.00 97.75           C  
ATOM   1052  CD  LYS A 131       9.704  25.890   6.918  1.00 97.75           C  
ATOM   1053  CE  LYS A 131       8.739  27.079   6.929  1.00 97.75           C  
ATOM   1054  NZ  LYS A 131       9.424  28.325   7.350  1.00 97.75           N  
ATOM   1055  N   VAL A 132      10.311  20.474   4.442  1.00 97.12           N  
ATOM   1056  CA  VAL A 132      11.155  19.332   4.040  1.00 97.12           C  
ATOM   1057  C   VAL A 132      11.831  19.635   2.709  1.00 97.12           C  
ATOM   1058  CB  VAL A 132      10.339  18.022   3.954  1.00 97.12           C  
ATOM   1059  O   VAL A 132      11.439  20.578   2.018  1.00 97.12           O  
ATOM   1060  CG1 VAL A 132       9.840  17.605   5.341  1.00 97.12           C  
ATOM   1061  CG2 VAL A 132       9.140  18.114   2.999  1.00 97.12           C  
ATOM   1062  N   LEU A 133      12.830  18.853   2.316  1.00 97.44           N  
ATOM   1063  CA  LEU A 133      13.315  18.891   0.941  1.00 97.44           C  
ATOM   1064  C   LEU A 133      12.343  18.127   0.038  1.00 97.44           C  
ATOM   1065  CB  LEU A 133      14.745  18.341   0.831  1.00 97.44           C  
ATOM   1066  O   LEU A 133      11.835  17.064   0.392  1.00 97.44           O  
ATOM   1067  CG  LEU A 133      15.779  19.058   1.718  1.00 97.44           C  
ATOM   1068  CD1 LEU A 133      17.125  18.338   1.630  1.00 97.44           C  
ATOM   1069  CD2 LEU A 133      15.980  20.511   1.275  1.00 97.44           C  
ATOM   1070  N   SER A 134      12.144  18.623  -1.182  1.00 96.06           N  
ATOM   1071  CA  SER A 134      11.358  17.954  -2.229  1.00 96.06           C  
ATOM   1072  C   SER A 134      11.820  16.513  -2.494  1.00 96.06           C  
ATOM   1073  CB  SER A 134      11.458  18.772  -3.525  1.00 96.06           C  
ATOM   1074  O   SER A 134      11.045  15.684  -2.966  1.00 96.06           O  
ATOM   1075  OG  SER A 134      12.809  18.870  -3.946  1.00 96.06           O  
ATOM   1076  N   THR A 135      13.079  16.212  -2.174  1.00 95.81           N  
ATOM   1077  CA  THR A 135      13.758  14.936  -2.403  1.00 95.81           C  
ATOM   1078  C   THR A 135      13.993  14.096  -1.143  1.00 95.81           C  
ATOM   1079  CB  THR A 135      15.094  15.195  -3.105  1.00 95.81           C  
ATOM   1080  O   THR A 135      14.739  13.111  -1.223  1.00 95.81           O  
ATOM   1081  CG2 THR A 135      14.927  15.785  -4.504  1.00 95.81           C  
ATOM   1082  OG1 THR A 135      15.925  16.053  -2.364  1.00 95.81           O  
ATOM   1083  N   ASP A 136      13.423  14.491  -0.001  1.00 96.31           N  
ATOM   1084  CA  ASP A 136      13.478  13.704   1.236  1.00 96.31           C  
ATOM   1085  C   ASP A 136      12.792  12.349   1.044  1.00 96.31           C  
ATOM   1086  CB  ASP A 136      12.868  14.481   2.419  1.00 96.31           C  
ATOM   1087  O   ASP A 136      11.856  12.218   0.249  1.00 96.31           O  
ATOM   1088  CG  ASP A 136      13.814  15.543   2.993  1.00 96.31           C  
ATOM   1089  OD1 ASP A 136      15.032  15.471   2.709  1.00 96.31           O  
ATOM   1090  OD2 ASP A 136      13.320  16.457   3.690  1.00 96.31           O  
ATOM   1091  N   SER A 137      13.297  11.319   1.726  1.00 96.44           N  
ATOM   1092  CA  SER A 137      12.724   9.974   1.634  1.00 96.44           C  
ATOM   1093  C   SER A 137      11.428   9.848   2.434  1.00 96.44           C  
ATOM   1094  CB  SER A 137      13.741   8.912   2.055  1.00 96.44           C  
ATOM   1095  O   SER A 137      11.131  10.676   3.296  1.00 96.44           O  
ATOM   1096  OG  SER A 137      14.052   8.953   3.431  1.00 96.44           O  
ATOM   1097  N   THR A 138      10.661   8.787   2.175  1.00 97.06           N  
ATOM   1098  CA  THR A 138       9.460   8.456   2.957  1.00 97.06           C  
ATOM   1099  C   THR A 138       9.730   8.416   4.461  1.00 97.06           C  
ATOM   1100  CB  THR A 138       8.864   7.129   2.474  1.00 97.06           C  
ATOM   1101  O   THR A 138       8.937   8.973   5.219  1.00 97.06           O  
ATOM   1102  CG2 THR A 138       7.574   6.736   3.188  1.00 97.06           C  
ATOM   1103  OG1 THR A 138       8.526   7.260   1.113  1.00 97.06           O  
ATOM   1104  N   ASP A 139      10.858   7.842   4.883  1.00 95.44           N  
ATOM   1105  CA  ASP A 139      11.228   7.761   6.299  1.00 95.44           C  
ATOM   1106  C   ASP A 139      11.561   9.138   6.874  1.00 95.44           C  
ATOM   1107  CB  ASP A 139      12.424   6.819   6.489  1.00 95.44           C  
ATOM   1108  O   ASP A 139      11.051   9.490   7.932  1.00 95.44           O  
ATOM   1109  CG  ASP A 139      12.116   5.360   6.156  1.00 95.44           C  
ATOM   1110  OD1 ASP A 139      10.920   5.018   6.011  1.00 95.44           O  
ATOM   1111  OD2 ASP A 139      13.109   4.619   5.995  1.00 95.44           O  
ATOM   1112  N   ASP A 140      12.336   9.955   6.152  1.00 96.75           N  
ATOM   1113  CA  ASP A 140      12.695  11.303   6.617  1.00 96.75           C  
ATOM   1114  C   ASP A 140      11.429  12.164   6.822  1.00 96.75           C  
ATOM   1115  CB  ASP A 140      13.657  11.991   5.626  1.00 96.75           C  
ATOM   1116  O   ASP A 140      11.297  12.867   7.826  1.00 96.75           O  
ATOM   1117  CG  ASP A 140      14.967  11.240   5.327  1.00 96.75           C  
ATOM   1118  OD1 ASP A 140      15.667  10.734   6.232  1.00 96.75           O  
ATOM   1119  OD2 ASP A 140      15.295  11.081   4.123  1.00 96.75           O  
ATOM   1120  N   VAL A 141      10.454  12.063   5.906  1.00 98.31           N  
ATOM   1121  CA  VAL A 141       9.163  12.764   6.015  1.00 98.31           C  
ATOM   1122  C   VAL A 141       8.305  12.198   7.149  1.00 98.31           C  
ATOM   1123  CB  VAL A 141       8.392  12.719   4.681  1.00 98.31           C  
ATOM   1124  O   VAL A 141       7.673  12.973   7.871  1.00 98.31           O  
ATOM   1125  CG1 VAL A 141       7.001  13.370   4.773  1.00 98.31           C  
ATOM   1126  CG2 VAL A 141       9.150  13.465   3.572  1.00 98.31           C  
ATOM   1127  N   LEU A 142       8.264  10.872   7.327  1.00 98.19           N  
ATOM   1128  CA  LEU A 142       7.526  10.241   8.424  1.00 98.19           C  
ATOM   1129  C   LEU A 142       8.091  10.683   9.775  1.00 98.19           C  
ATOM   1130  CB  LEU A 142       7.573   8.709   8.281  1.00 98.19           C  
ATOM   1131  O   LEU A 142       7.333  11.142  10.625  1.00 98.19           O  
ATOM   1132  CG  LEU A 142       6.873   7.947   9.426  1.00 98.19           C  
ATOM   1133  CD1 LEU A 142       5.363   8.209   9.478  1.00 98.19           C  
ATOM   1134  CD2 LEU A 142       7.095   6.448   9.253  1.00 98.19           C  
ATOM   1135  N   GLU A 143       9.406  10.592   9.963  1.00 97.38           N  
ATOM   1136  CA  GLU A 143      10.065  11.016  11.195  1.00 97.38           C  
ATOM   1137  C   GLU A 143       9.827  12.502  11.477  1.00 97.38           C  
ATOM   1138  CB  GLU A 143      11.574  10.786  11.117  1.00 97.38           C  
ATOM   1139  O   GLU A 143       9.505  12.865  12.607  1.00 97.38           O  
ATOM   1140  CG  GLU A 143      12.021   9.319  11.138  1.00 97.38           C  
ATOM   1141  CD  GLU A 143      13.552   9.195  11.243  1.00 97.38           C  
ATOM   1142  OE1 GLU A 143      14.046   8.063  11.059  1.00 97.38           O  
ATOM   1143  OE2 GLU A 143      14.219  10.215  11.583  1.00 97.38           O  
ATOM   1144  N   ALA A 144       9.932  13.368  10.461  1.00 98.12           N  
ATOM   1145  CA  ALA A 144       9.626  14.789  10.606  1.00 98.12           C  
ATOM   1146  C   ALA A 144       8.170  15.016  11.052  1.00 98.12           C  
ATOM   1147  CB  ALA A 144       9.943  15.502   9.286  1.00 98.12           C  
ATOM   1148  O   ALA A 144       7.929  15.789  11.979  1.00 98.12           O  
ATOM   1149  N   ALA A 145       7.207  14.296  10.461  1.00 98.25           N  
ATOM   1150  CA  ALA A 145       5.801  14.358  10.861  1.00 98.25           C  
ATOM   1151  C   ALA A 145       5.592  13.913  12.314  1.00 98.25           C  
ATOM   1152  CB  ALA A 145       4.956  13.494   9.912  1.00 98.25           C  
ATOM   1153  O   ALA A 145       4.869  14.569  13.064  1.00 98.25           O  
ATOM   1154  N   MET A 146       6.214  12.799  12.712  1.00 98.00           N  
ATOM   1155  CA  MET A 146       6.044  12.220  14.045  1.00 98.00           C  
ATOM   1156  C   MET A 146       6.702  13.080  15.134  1.00 98.00           C  
ATOM   1157  CB  MET A 146       6.580  10.785  14.086  1.00 98.00           C  
ATOM   1158  O   MET A 146       6.112  13.272  16.200  1.00 98.00           O  
ATOM   1159  CG  MET A 146       5.855   9.752  13.215  1.00 98.00           C  
ATOM   1160  SD  MET A 146       4.077   9.572  13.518  1.00 98.00           S  
ATOM   1161  CE  MET A 146       3.449  10.626  12.198  1.00 98.00           C  
ATOM   1162  N   ARG A 147       7.877  13.664  14.852  1.00 97.69           N  
ATOM   1163  CA  ARG A 147       8.542  14.632  15.740  1.00 97.69           C  
ATOM   1164  C   ARG A 147       7.705  15.896  15.925  1.00 97.69           C  
ATOM   1165  CB  ARG A 147       9.940  14.994  15.205  1.00 97.69           C  
ATOM   1166  O   ARG A 147       7.552  16.353  17.055  1.00 97.69           O  
ATOM   1167  CG  ARG A 147      10.968  13.867  15.398  1.00 97.69           C  
ATOM   1168  CD  ARG A 147      12.356  14.288  14.897  1.00 97.69           C  
ATOM   1169  NE  ARG A 147      13.317  13.167  14.968  1.00 97.69           N  
ATOM   1170  NH1 ARG A 147      13.852  12.949  12.718  1.00 97.69           N  
ATOM   1171  NH2 ARG A 147      14.579  11.463  14.161  1.00 97.69           N  
ATOM   1172  CZ  ARG A 147      13.917  12.558  13.959  1.00 97.69           C  
ATOM   1173  N   GLU A 148       7.114  16.421  14.853  1.00 97.94           N  
ATOM   1174  CA  GLU A 148       6.283  17.633  14.906  1.00 97.94           C  
ATOM   1175  C   GLU A 148       5.040  17.444  15.798  1.00 97.94           C  
ATOM   1176  CB  GLU A 148       5.908  18.028  13.469  1.00 97.94           C  
ATOM   1177  O   GLU A 148       4.688  18.326  16.581  1.00 97.94           O  
ATOM   1178  CG  GLU A 148       5.177  19.374  13.348  1.00 97.94           C  
ATOM   1179  CD  GLU A 148       5.975  20.583  13.852  1.00 97.94           C  
ATOM   1180  OE1 GLU A 148       5.324  21.579  14.242  1.00 97.94           O  
ATOM   1181  OE2 GLU A 148       7.224  20.524  13.816  1.00 97.94           O  
ATOM   1182  N   ILE A 149       4.418  16.257  15.771  1.00 97.19           N  
ATOM   1183  CA  ILE A 149       3.304  15.913  16.679  1.00 97.19           C  
ATOM   1184  C   ILE A 149       3.757  15.403  18.055  1.00 97.19           C  
ATOM   1185  CB  ILE A 149       2.290  14.950  16.031  1.00 97.19           C  
ATOM   1186  O   ILE A 149       2.906  15.070  18.882  1.00 97.19           O  
ATOM   1187  CG1 ILE A 149       2.905  13.560  15.790  1.00 97.19           C  
ATOM   1188  CG2 ILE A 149       1.743  15.572  14.741  1.00 97.19           C  
ATOM   1189  CD1 ILE A 149       1.930  12.522  15.236  1.00 97.19           C  
ATOM   1190  N   LYS A 150       5.071  15.366  18.312  1.00 97.75           N  
ATOM   1191  CA  LYS A 150       5.694  14.948  19.578  1.00 97.75           C  
ATOM   1192  C   LYS A 150       5.370  13.506  19.982  1.00 97.75           C  
ATOM   1193  CB  LYS A 150       5.378  15.956  20.696  1.00 97.75           C  
ATOM   1194  O   LYS A 150       5.197  13.225  21.167  1.00 97.75           O  
ATOM   1195  CG  LYS A 150       5.688  17.405  20.310  1.00 97.75           C  
ATOM   1196  CD  LYS A 150       5.287  18.344  21.447  1.00 97.75           C  
ATOM   1197  CE  LYS A 150       5.556  19.777  20.990  1.00 97.75           C  
ATOM   1198  NZ  LYS A 150       5.175  20.758  22.031  1.00 97.75           N  
ATOM   1199  N   LEU A 151       5.266  12.602  19.009  1.00 98.06           N  
ATOM   1200  CA  LEU A 151       5.207  11.166  19.284  1.00 98.06           C  
ATOM   1201  C   LEU A 151       6.575  10.687  19.811  1.00 98.06           C  
ATOM   1202  CB  LEU A 151       4.765  10.442  17.996  1.00 98.06           C  
ATOM   1203  O   LEU A 151       7.608  11.195  19.374  1.00 98.06           O  
ATOM   1204  CG  LEU A 151       4.616   8.916  18.132  1.00 98.06           C  
ATOM   1205  CD1 LEU A 151       3.468   8.532  19.065  1.00 98.06           C  
ATOM   1206  CD2 LEU A 151       4.338   8.280  16.772  1.00 98.06           C  
ATOM   1207  N   SER A 152       6.595   9.711  20.725  1.00 97.06           N  
ATOM   1208  CA  SER A 152       7.844   9.059  21.156  1.00 97.06           C  
ATOM   1209  C   SER A 152       8.556   8.407  19.960  1.00 97.06           C  
ATOM   1210  CB  SER A 152       7.562   8.013  22.248  1.00 97.06           C  
ATOM   1211  O   SER A 152       7.919   7.700  19.176  1.00 97.06           O  
ATOM   1212  OG  SER A 152       8.782   7.488  22.738  1.00 97.06           O  
ATOM   1213  N   GLU A 153       9.871   8.619  19.811  1.00 95.00           N  
ATOM   1214  CA  GLU A 153      10.649   8.097  18.668  1.00 95.00           C  
ATOM   1215  C   GLU A 153      10.613   6.564  18.584  1.00 95.00           C  
ATOM   1216  CB  GLU A 153      12.107   8.591  18.697  1.00 95.00           C  
ATOM   1217  O   GLU A 153      10.599   5.986  17.494  1.00 95.00           O  
ATOM   1218  CG  GLU A 153      12.249  10.122  18.605  1.00 95.00           C  
ATOM   1219  CD  GLU A 153      13.633  10.577  18.101  1.00 95.00           C  
ATOM   1220  OE1 GLU A 153      13.693  11.625  17.404  1.00 95.00           O  
ATOM   1221  OE2 GLU A 153      14.628   9.873  18.367  1.00 95.00           O  
ATOM   1222  N   GLU A 154      10.489   5.890  19.730  1.00 94.44           N  
ATOM   1223  CA  GLU A 154      10.339   4.434  19.796  1.00 94.44           C  
ATOM   1224  C   GLU A 154       9.044   3.935  19.136  1.00 94.44           C  
ATOM   1225  CB  GLU A 154      10.423   3.976  21.259  1.00 94.44           C  
ATOM   1226  O   GLU A 154       8.936   2.752  18.825  1.00 94.44           O  
ATOM   1227  CG  GLU A 154       9.102   4.194  22.010  1.00 94.44           C  
ATOM   1228  CD  GLU A 154       9.273   4.186  23.526  1.00 94.44           C  
ATOM   1229  OE1 GLU A 154       8.588   5.026  24.155  1.00 94.44           O  
ATOM   1230  OE2 GLU A 154      10.082   3.370  24.023  1.00 94.44           O  
ATOM   1231  N   LEU A 155       8.063   4.816  18.906  1.00 96.50           N  
ATOM   1232  CA  LEU A 155       6.776   4.467  18.316  1.00 96.50           C  
ATOM   1233  C   LEU A 155       6.688   4.762  16.812  1.00 96.50           C  
ATOM   1234  CB  LEU A 155       5.630   5.131  19.096  1.00 96.50           C  
ATOM   1235  O   LEU A 155       5.703   4.378  16.181  1.00 96.50           O  
ATOM   1236  CG  LEU A 155       5.520   4.705  20.570  1.00 96.50           C  
ATOM   1237  CD1 LEU A 155       4.317   5.403  21.194  1.00 96.50           C  
ATOM   1238  CD2 LEU A 155       5.332   3.195  20.745  1.00 96.50           C  
ATOM   1239  N   PHE A 156       7.695   5.399  16.204  1.00 95.62           N  
ATOM   1240  CA  PHE A 156       7.622   5.837  14.801  1.00 95.62           C  
ATOM   1241  C   PHE A 156       7.363   4.676  13.835  1.00 95.62           C  
ATOM   1242  CB  PHE A 156       8.920   6.566  14.423  1.00 95.62           C  
ATOM   1243  O   PHE A 156       6.528   4.783  12.939  1.00 95.62           O  
ATOM   1244  CG  PHE A 156       9.138   7.940  15.034  1.00 95.62           C  
ATOM   1245  CD1 PHE A 156       8.246   8.500  15.972  1.00 95.62           C  
ATOM   1246  CD2 PHE A 156      10.271   8.677  14.644  1.00 95.62           C  
ATOM   1247  CE1 PHE A 156       8.480   9.782  16.486  1.00 95.62           C  
ATOM   1248  CE2 PHE A 156      10.493   9.970  15.147  1.00 95.62           C  
ATOM   1249  CZ  PHE A 156       9.589  10.527  16.064  1.00 95.62           C  
ATOM   1250  N   HIS A 157       8.010   3.532  14.066  1.00 93.50           N  
ATOM   1251  CA  HIS A 157       7.918   2.354  13.199  1.00 93.50           C  
ATOM   1252  C   HIS A 157       6.562   1.634  13.220  1.00 93.50           C  
ATOM   1253  CB  HIS A 157       9.030   1.373  13.568  1.00 93.50           C  
ATOM   1254  O   HIS A 157       6.327   0.748  12.398  1.00 93.50           O  
ATOM   1255  CG  HIS A 157       8.987   0.873  14.992  1.00 93.50           C  
ATOM   1256  CD2 HIS A 157       8.279  -0.211  15.429  1.00 93.50           C  
ATOM   1257  ND1 HIS A 157       9.688   1.356  16.075  1.00 93.50           N  
ATOM   1258  CE1 HIS A 157       9.435   0.548  17.119  1.00 93.50           C  
ATOM   1259  NE2 HIS A 157       8.592  -0.436  16.771  1.00 93.50           N  
ATOM   1260  N   TYR A 158       5.661   1.984  14.143  1.00 96.69           N  
ATOM   1261  CA  TYR A 158       4.292   1.460  14.145  1.00 96.69           C  
ATOM   1262  C   TYR A 158       3.387   2.181  13.141  1.00 96.69           C  
ATOM   1263  CB  TYR A 158       3.702   1.546  15.551  1.00 96.69           C  
ATOM   1264  O   TYR A 158       2.260   1.742  12.904  1.00 96.69           O  
ATOM   1265  CG  TYR A 158       4.357   0.624  16.554  1.00 96.69           C  
ATOM   1266  CD1 TYR A 158       3.925  -0.705  16.723  1.00 96.69           C  
ATOM   1267  CD2 TYR A 158       5.405   1.117  17.339  1.00 96.69           C  
ATOM   1268  CE1 TYR A 158       4.541  -1.521  17.694  1.00 96.69           C  
ATOM   1269  CE2 TYR A 158       6.024   0.313  18.306  1.00 96.69           C  
ATOM   1270  OH  TYR A 158       6.245  -1.803  19.386  1.00 96.69           O  
ATOM   1271  CZ  TYR A 158       5.602  -1.019  18.477  1.00 96.69           C  
ATOM   1272  N   PHE A 159       3.864   3.270  12.539  1.00 97.69           N  
ATOM   1273  CA  PHE A 159       3.127   4.079  11.581  1.00 97.69           C  
ATOM   1274  C   PHE A 159       3.835   4.098  10.225  1.00 97.69           C  
ATOM   1275  CB  PHE A 159       2.922   5.484  12.161  1.00 97.69           C  
ATOM   1276  O   PHE A 159       5.022   3.807  10.113  1.00 97.69           O  
ATOM   1277  CG  PHE A 159       2.139   5.493  13.462  1.00 97.69           C  
ATOM   1278  CD1 PHE A 159       0.731   5.469  13.441  1.00 97.69           C  
ATOM   1279  CD2 PHE A 159       2.815   5.475  14.695  1.00 97.69           C  
ATOM   1280  CE1 PHE A 159       0.005   5.418  14.645  1.00 97.69           C  
ATOM   1281  CE2 PHE A 159       2.091   5.424  15.900  1.00 97.69           C  
ATOM   1282  CZ  PHE A 159       0.686   5.397  15.876  1.00 97.69           C  
ATOM   1283  N   ALA A 160       3.088   4.421   9.174  1.00 97.62           N  
ATOM   1284  CA  ALA A 160       3.641   4.670   7.849  1.00 97.62           C  
ATOM   1285  C   ALA A 160       2.842   5.752   7.121  1.00 97.62           C  
ATOM   1286  CB  ALA A 160       3.687   3.363   7.047  1.00 97.62           C  
ATOM   1287  O   ALA A 160       1.721   6.098   7.512  1.00 97.62           O  
ATOM   1288  N   LEU A 161       3.425   6.263   6.038  1.00 98.25           N  
ATOM   1289  CA  LEU A 161       2.767   7.197   5.135  1.00 98.25           C  
ATOM   1290  C   LEU A 161       1.985   6.439   4.060  1.00 98.25           C  
ATOM   1291  CB  LEU A 161       3.799   8.158   4.524  1.00 98.25           C  
ATOM   1292  O   LEU A 161       2.509   5.556   3.380  1.00 98.25           O  
ATOM   1293  CG  LEU A 161       4.575   9.010   5.545  1.00 98.25           C  
ATOM   1294  CD1 LEU A 161       5.538   9.940   4.811  1.00 98.25           C  
ATOM   1295  CD2 LEU A 161       3.661   9.866   6.427  1.00 98.25           C  
ATOM   1296  N   PHE A 162       0.728   6.819   3.882  1.00 97.56           N  
ATOM   1297  CA  PHE A 162      -0.169   6.284   2.869  1.00 97.56           C  
ATOM   1298  C   PHE A 162      -0.595   7.389   1.916  1.00 97.56           C  
ATOM   1299  CB  PHE A 162      -1.383   5.617   3.525  1.00 97.56           C  
ATOM   1300  O   PHE A 162      -0.918   8.501   2.333  1.00 97.56           O  
ATOM   1301  CG  PHE A 162      -1.055   4.308   4.217  1.00 97.56           C  
ATOM   1302  CD1 PHE A 162      -1.374   3.082   3.604  1.00 97.56           C  
ATOM   1303  CD2 PHE A 162      -0.421   4.313   5.472  1.00 97.56           C  
ATOM   1304  CE1 PHE A 162      -1.080   1.869   4.253  1.00 97.56           C  
ATOM   1305  CE2 PHE A 162      -0.113   3.101   6.115  1.00 97.56           C  
ATOM   1306  CZ  PHE A 162      -0.448   1.879   5.510  1.00 97.56           C  
ATOM   1307  N   LEU A 163      -0.635   7.056   0.631  1.00 96.44           N  
ATOM   1308  CA  LEU A 163      -1.243   7.893  -0.386  1.00 96.44           C  
ATOM   1309  C   LEU A 163      -2.755   7.656  -0.385  1.00 96.44           C  
ATOM   1310  CB  LEU A 163      -0.588   7.573  -1.735  1.00 96.44           C  
ATOM   1311  O   LEU A 163      -3.218   6.526  -0.558  1.00 96.44           O  
ATOM   1312  CG  LEU A 163      -1.107   8.442  -2.888  1.00 96.44           C  
ATOM   1313  CD1 LEU A 163      -0.836   9.927  -2.655  1.00 96.44           C  
ATOM   1314  CD2 LEU A 163      -0.409   8.006  -4.173  1.00 96.44           C  
ATOM   1315  N   ILE A 164      -3.516   8.726  -0.187  1.00 95.19           N  
ATOM   1316  CA  ILE A 164      -4.976   8.727  -0.160  1.00 95.19           C  
ATOM   1317  C   ILE A 164      -5.483   9.615  -1.292  1.00 95.19           C  
ATOM   1318  CB  ILE A 164      -5.501   9.186   1.221  1.00 95.19           C  
ATOM   1319  O   ILE A 164      -5.165  10.804  -1.339  1.00 95.19           O  
ATOM   1320  CG1 ILE A 164      -4.978   8.244   2.332  1.00 95.19           C  
ATOM   1321  CG2 ILE A 164      -7.041   9.248   1.219  1.00 95.19           C  
ATOM   1322  CD1 ILE A 164      -5.573   8.495   3.724  1.00 95.19           C  
ATOM   1323  N   LYS A 165      -6.318   9.058  -2.168  1.00 93.62           N  
ATOM   1324  CA  LYS A 165      -7.076   9.825  -3.159  1.00 93.62           C  
ATOM   1325  C   LYS A 165      -8.396  10.269  -2.541  1.00 93.62           C  
ATOM   1326  CB  LYS A 165      -7.282   8.976  -4.418  1.00 93.62           C  
ATOM   1327  O   LYS A 165      -9.071   9.461  -1.904  1.00 93.62           O  
ATOM   1328  CG  LYS A 165      -7.954   9.768  -5.547  1.00 93.62           C  
ATOM   1329  CD  LYS A 165      -8.176   8.890  -6.783  1.00 93.62           C  
ATOM   1330  CE  LYS A 165      -8.902   9.708  -7.857  1.00 93.62           C  
ATOM   1331  NZ  LYS A 165      -9.877   8.886  -8.606  1.00 93.62           N  
ATOM   1332  N   ARG A 166      -8.755  11.538  -2.712  1.00 91.69           N  
ATOM   1333  CA  ARG A 166     -10.092  12.051  -2.400  1.00 91.69           C  
ATOM   1334  C   ARG A 166     -10.865  12.265  -3.689  1.00 91.69           C  
ATOM   1335  CB  ARG A 166     -10.027  13.334  -1.572  1.00 91.69           C  
ATOM   1336  O   ARG A 166     -10.398  12.996  -4.561  1.00 91.69           O  
ATOM   1337  CG  ARG A 166      -9.632  13.020  -0.127  1.00 91.69           C  
ATOM   1338  CD  ARG A 166      -9.874  14.247   0.750  1.00 91.69           C  
ATOM   1339  NE  ARG A 166      -9.671  13.933   2.179  1.00 91.69           N  
ATOM   1340  NH1 ARG A 166     -11.881  13.919   2.838  1.00 91.69           N  
ATOM   1341  NH2 ARG A 166     -10.276  13.630   4.355  1.00 91.69           N  
ATOM   1342  CZ  ARG A 166     -10.609  13.832   3.109  1.00 91.69           C  
ATOM   1343  N   GLU A 167     -12.010  11.611  -3.775  1.00 87.38           N  
ATOM   1344  CA  GLU A 167     -12.971  11.785  -4.856  1.00 87.38           C  
ATOM   1345  C   GLU A 167     -13.813  13.053  -4.620  1.00 87.38           C  
ATOM   1346  CB  GLU A 167     -13.837  10.518  -4.979  1.00 87.38           C  
ATOM   1347  O   GLU A 167     -13.781  13.654  -3.539  1.00 87.38           O  
ATOM   1348  CG  GLU A 167     -13.076   9.186  -5.143  1.00 87.38           C  
ATOM   1349  CD  GLU A 167     -12.196   9.056  -6.397  1.00 87.38           C  
ATOM   1350  OE1 GLU A 167     -11.484   8.027  -6.518  1.00 87.38           O  
ATOM   1351  OE2 GLU A 167     -12.121   9.961  -7.256  1.00 87.38           O  
ATOM   1352  N   GLU A 168     -14.533  13.494  -5.651  1.00 84.81           N  
ATOM   1353  CA  GLU A 168     -15.332  14.731  -5.625  1.00 84.81           C  
ATOM   1354  C   GLU A 168     -16.505  14.669  -4.635  1.00 84.81           C  
ATOM   1355  CB  GLU A 168     -15.859  15.032  -7.037  1.00 84.81           C  
ATOM   1356  O   GLU A 168     -16.877  15.687  -4.056  1.00 84.81           O  
ATOM   1357  CG  GLU A 168     -14.723  15.331  -8.029  1.00 84.81           C  
ATOM   1358  CD  GLU A 168     -15.212  15.679  -9.444  1.00 84.81           C  
ATOM   1359  OE1 GLU A 168     -14.330  16.023 -10.266  1.00 84.81           O  
ATOM   1360  OE2 GLU A 168     -16.432  15.599  -9.701  1.00 84.81           O  
ATOM   1361  N   ASP A 169     -17.034  13.471  -4.380  1.00 82.44           N  
ATOM   1362  CA  ASP A 169     -18.074  13.196  -3.379  1.00 82.44           C  
ATOM   1363  C   ASP A 169     -17.552  13.224  -1.926  1.00 82.44           C  
ATOM   1364  CB  ASP A 169     -18.749  11.854  -3.718  1.00 82.44           C  
ATOM   1365  O   ASP A 169     -18.317  13.071  -0.972  1.00 82.44           O  
ATOM   1366  CG  ASP A 169     -17.817  10.638  -3.629  1.00 82.44           C  
ATOM   1367  OD1 ASP A 169     -16.650  10.812  -3.207  1.00 82.44           O  
ATOM   1368  OD2 ASP A 169     -18.269   9.540  -4.010  1.00 82.44           O  
ATOM   1369  N   GLY A 170     -16.246  13.439  -1.741  1.00 80.31           N  
ATOM   1370  CA  GLY A 170     -15.579  13.458  -0.446  1.00 80.31           C  
ATOM   1371  C   GLY A 170     -15.078  12.093   0.032  1.00 80.31           C  
ATOM   1372  O   GLY A 170     -14.358  12.055   1.043  1.00 80.31           O  
ATOM   1373  N   GLU A 171     -15.376  10.999  -0.683  1.00 85.25           N  
ATOM   1374  CA  GLU A 171     -14.875   9.660  -0.381  1.00 85.25           C  
ATOM   1375  C   GLU A 171     -13.343   9.650  -0.457  1.00 85.25           C  
ATOM   1376  CB  GLU A 171     -15.483   8.579  -1.305  1.00 85.25           C  
ATOM   1377  O   GLU A 171     -12.714  10.176  -1.377  1.00 85.25           O  
ATOM   1378  CG  GLU A 171     -15.227   7.164  -0.744  1.00 85.25           C  
ATOM   1379  CD  GLU A 171     -15.512   5.989  -1.702  1.00 85.25           C  
ATOM   1380  OE1 GLU A 171     -15.521   4.846  -1.191  1.00 85.25           O  
ATOM   1381  OE2 GLU A 171     -15.487   6.153  -2.945  1.00 85.25           O  
ATOM   1382  N   ALA A 172     -12.705   9.043   0.541  1.00 88.94           N  
ATOM   1383  CA  ALA A 172     -11.256   8.940   0.612  1.00 88.94           C  
ATOM   1384  C   ALA A 172     -10.828   7.483   0.439  1.00 88.94           C  
ATOM   1385  CB  ALA A 172     -10.801   9.567   1.929  1.00 88.94           C  
ATOM   1386  O   ALA A 172     -11.075   6.654   1.311  1.00 88.94           O  
ATOM   1387  N   THR A 173     -10.117   7.181  -0.640  1.00 91.44           N  
ATOM   1388  CA  THR A 173      -9.630   5.833  -0.944  1.00 91.44           C  
ATOM   1389  C   THR A 173      -8.137   5.740  -0.657  1.00 91.44           C  
ATOM   1390  CB  THR A 173      -9.944   5.468  -2.398  1.00 91.44           C  
ATOM   1391  O   THR A 173      -7.350   6.548  -1.153  1.00 91.44           O  
ATOM   1392  CG2 THR A 173      -9.598   4.018  -2.721  1.00 91.44           C  
ATOM   1393  OG1 THR A 173     -11.325   5.592  -2.624  1.00 91.44           O  
ATOM   1394  N   ILE A 174      -7.727   4.747   0.136  1.00 94.12           N  
ATOM   1395  CA  ILE A 174      -6.306   4.413   0.280  1.00 94.12           C  
ATOM   1396  C   ILE A 174      -5.844   3.848  -1.063  1.00 94.12           C  
ATOM   1397  CB  ILE A 174      -6.065   3.414   1.437  1.00 94.12           C  
ATOM   1398  O   ILE A 174      -6.431   2.890  -1.554  1.00 94.12           O  
ATOM   1399  CG1 ILE A 174      -6.565   4.003   2.778  1.00 94.12           C  
ATOM   1400  CG2 ILE A 174      -4.567   3.057   1.516  1.00 94.12           C  
ATOM   1401  CD1 ILE A 174      -6.430   3.055   3.978  1.00 94.12           C  
ATOM   1402  N   GLN A 175      -4.813   4.439  -1.663  1.00 92.50           N  
ATOM   1403  CA  GLN A 175      -4.226   3.922  -2.899  1.00 92.50           C  
ATOM   1404  C   GLN A 175      -3.110   2.926  -2.604  1.00 92.50           C  
ATOM   1405  CB  GLN A 175      -3.709   5.072  -3.768  1.00 92.50           C  
ATOM   1406  O   GLN A 175      -3.089   1.847  -3.185  1.00 92.50           O  
ATOM   1407  CG  GLN A 175      -4.857   5.848  -4.424  1.00 92.50           C  
ATOM   1408  CD  GLN A 175      -4.323   6.910  -5.375  1.00 92.50           C  
ATOM   1409  NE2 GLN A 175      -4.942   7.136  -6.509  1.00 92.50           N  
ATOM   1410  OE1 GLN A 175      -3.341   7.571  -5.104  1.00 92.50           O  
ATOM   1411  N   ARG A 176      -2.181   3.285  -1.708  1.00 93.69           N  
ATOM   1412  CA  ARG A 176      -1.038   2.446  -1.308  1.00 93.69           C  
ATOM   1413  C   ARG A 176      -0.265   3.050  -0.140  1.00 93.69           C  
ATOM   1414  CB  ARG A 176      -0.095   2.221  -2.511  1.00 93.69           C  
ATOM   1415  O   ARG A 176      -0.351   4.249   0.122  1.00 93.69           O  
ATOM   1416  CG  ARG A 176       0.406   3.520  -3.159  1.00 93.69           C  
ATOM   1417  CD  ARG A 176       1.195   3.200  -4.432  1.00 93.69           C  
ATOM   1418  NE  ARG A 176       1.807   4.413  -5.005  1.00 93.69           N  
ATOM   1419  NH1 ARG A 176       3.504   4.586  -3.492  1.00 93.69           N  
ATOM   1420  NH2 ARG A 176       3.422   6.021  -5.169  1.00 93.69           N  
ATOM   1421  CZ  ARG A 176       2.898   5.005  -4.559  1.00 93.69           C  
ATOM   1422  N   LYS A 177       0.551   2.221   0.509  1.00 95.38           N  
ATOM   1423  CA  LYS A 177       1.638   2.665   1.390  1.00 95.38           C  
ATOM   1424  C   LYS A 177       2.793   3.219   0.544  1.00 95.38           C  
ATOM   1425  CB  LYS A 177       2.078   1.482   2.268  1.00 95.38           C  
ATOM   1426  O   LYS A 177       3.174   2.580  -0.443  1.00 95.38           O  
ATOM   1427  CG  LYS A 177       3.055   1.921   3.367  1.00 95.38           C  
ATOM   1428  CD  LYS A 177       3.480   0.777   4.294  1.00 95.38           C  
ATOM   1429  CE  LYS A 177       4.348  -0.283   3.604  1.00 95.38           C  
ATOM   1430  NZ  LYS A 177       4.892  -1.232   4.606  1.00 95.38           N  
ATOM   1431  N   LEU A 178       3.340   4.373   0.921  1.00 95.50           N  
ATOM   1432  CA  LEU A 178       4.571   4.898   0.327  1.00 95.50           C  
ATOM   1433  C   LEU A 178       5.760   4.041   0.774  1.00 95.50           C  
ATOM   1434  CB  LEU A 178       4.782   6.373   0.706  1.00 95.50           C  
ATOM   1435  O   LEU A 178       5.845   3.640   1.933  1.00 95.50           O  
ATOM   1436  CG  LEU A 178       3.705   7.352   0.207  1.00 95.50           C  
ATOM   1437  CD1 LEU A 178       4.118   8.775   0.571  1.00 95.50           C  
ATOM   1438  CD2 LEU A 178       3.508   7.305  -1.309  1.00 95.50           C  
ATOM   1439  N   GLN A 179       6.643   3.715  -0.159  1.00 93.62           N  
ATOM   1440  CA  GLN A 179       7.801   2.856   0.068  1.00 93.62           C  
ATOM   1441  C   GLN A 179       9.043   3.685   0.413  1.00 93.62           C  
ATOM   1442  CB  GLN A 179       8.048   1.996  -1.177  1.00 93.62           C  
ATOM   1443  O   GLN A 179       9.131   4.863   0.071  1.00 93.62           O  
ATOM   1444  CG  GLN A 179       6.831   1.194  -1.668  1.00 93.62           C  
ATOM   1445  CD  GLN A 179       6.312   0.192  -0.647  1.00 93.62           C  
ATOM   1446  NE2 GLN A 179       5.054   0.261  -0.269  1.00 93.62           N  
ATOM   1447  OE1 GLN A 179       6.998  -0.706  -0.197  1.00 93.62           O  
ATOM   1448  N   GLU A 180      10.038   3.064   1.045  1.00 92.19           N  
ATOM   1449  CA  GLU A 180      11.274   3.731   1.495  1.00 92.19           C  
ATOM   1450  C   GLU A 180      12.051   4.405   0.348  1.00 92.19           C  
ATOM   1451  CB  GLU A 180      12.187   2.693   2.164  1.00 92.19           C  
ATOM   1452  O   GLU A 180      12.690   5.446   0.532  1.00 92.19           O  
ATOM   1453  CG  GLU A 180      11.586   2.079   3.443  1.00 92.19           C  
ATOM   1454  CD  GLU A 180      12.508   1.032   4.098  1.00 92.19           C  
ATOM   1455  OE1 GLU A 180      12.031   0.345   5.034  1.00 92.19           O  
ATOM   1456  OE2 GLU A 180      13.650   0.850   3.609  1.00 92.19           O  
ATOM   1457  N   PHE A 181      11.983   3.842  -0.863  1.00 93.50           N  
ATOM   1458  CA  PHE A 181      12.657   4.380  -2.050  1.00 93.50           C  
ATOM   1459  C   PHE A 181      11.959   5.599  -2.660  1.00 93.50           C  
ATOM   1460  CB  PHE A 181      12.835   3.270  -3.090  1.00 93.50           C  
ATOM   1461  O   PHE A 181      12.502   6.215  -3.574  1.00 93.50           O  
ATOM   1462  CG  PHE A 181      11.546   2.692  -3.632  1.00 93.50           C  
ATOM   1463  CD1 PHE A 181      11.076   1.463  -3.141  1.00 93.50           C  
ATOM   1464  CD2 PHE A 181      10.799   3.393  -4.597  1.00 93.50           C  
ATOM   1465  CE1 PHE A 181       9.844   0.966  -3.587  1.00 93.50           C  
ATOM   1466  CE2 PHE A 181       9.567   2.890  -5.044  1.00 93.50           C  
ATOM   1467  CZ  PHE A 181       9.084   1.678  -4.528  1.00 93.50           C  
ATOM   1468  N   GLU A 182      10.768   5.957  -2.193  1.00 95.50           N  
ATOM   1469  CA  GLU A 182      10.034   7.103  -2.716  1.00 95.50           C  
ATOM   1470  C   GLU A 182      10.436   8.409  -2.029  1.00 95.50           C  
ATOM   1471  CB  GLU A 182       8.524   6.874  -2.606  1.00 95.50           C  
ATOM   1472  O   GLU A 182      10.842   8.439  -0.864  1.00 95.50           O  
ATOM   1473  CG  GLU A 182       8.060   5.704  -3.474  1.00 95.50           C  
ATOM   1474  CD  GLU A 182       6.548   5.554  -3.373  1.00 95.50           C  
ATOM   1475  OE1 GLU A 182       6.070   4.589  -2.737  1.00 95.50           O  
ATOM   1476  OE2 GLU A 182       5.802   6.413  -3.905  1.00 95.50           O  
ATOM   1477  N   CYS A 183      10.269   9.505  -2.765  1.00 96.88           N  
ATOM   1478  CA  CYS A 183      10.215  10.857  -2.231  1.00 96.88           C  
ATOM   1479  C   CYS A 183       8.744  11.308  -2.174  1.00 96.88           C  
ATOM   1480  CB  CYS A 183      11.061  11.775  -3.123  1.00 96.88           C  
ATOM   1481  O   CYS A 183       8.178  11.601  -3.232  1.00 96.88           O  
ATOM   1482  SG  CYS A 183      12.812  11.313  -3.018  1.00 96.88           S  
ATOM   1483  N   PRO A 184       8.101  11.394  -0.990  1.00 96.81           N  
ATOM   1484  CA  PRO A 184       6.657  11.618  -0.883  1.00 96.81           C  
ATOM   1485  C   PRO A 184       6.146  12.841  -1.646  1.00 96.81           C  
ATOM   1486  CB  PRO A 184       6.377  11.740   0.616  1.00 96.81           C  
ATOM   1487  O   PRO A 184       5.132  12.748  -2.335  1.00 96.81           O  
ATOM   1488  CG  PRO A 184       7.441  10.844   1.229  1.00 96.81           C  
ATOM   1489  CD  PRO A 184       8.648  11.063   0.321  1.00 96.81           C  
ATOM   1490  N   TYR A 185       6.869  13.966  -1.584  1.00 96.06           N  
ATOM   1491  CA  TYR A 185       6.516  15.180  -2.324  1.00 96.06           C  
ATOM   1492  C   TYR A 185       6.471  14.935  -3.842  1.00 96.06           C  
ATOM   1493  CB  TYR A 185       7.516  16.290  -1.975  1.00 96.06           C  
ATOM   1494  O   TYR A 185       5.510  15.315  -4.510  1.00 96.06           O  
ATOM   1495  CG  TYR A 185       7.283  17.573  -2.748  1.00 96.06           C  
ATOM   1496  CD1 TYR A 185       8.031  17.841  -3.908  1.00 96.06           C  
ATOM   1497  CD2 TYR A 185       6.307  18.492  -2.316  1.00 96.06           C  
ATOM   1498  CE1 TYR A 185       7.793  19.017  -4.642  1.00 96.06           C  
ATOM   1499  CE2 TYR A 185       6.058  19.666  -3.050  1.00 96.06           C  
ATOM   1500  OH  TYR A 185       6.550  21.035  -4.966  1.00 96.06           O  
ATOM   1501  CZ  TYR A 185       6.793  19.921  -4.228  1.00 96.06           C  
ATOM   1502  N   LEU A 186       7.478  14.248  -4.389  1.00 94.62           N  
ATOM   1503  CA  LEU A 186       7.533  13.911  -5.812  1.00 94.62           C  
ATOM   1504  C   LEU A 186       6.458  12.898  -6.213  1.00 94.62           C  
ATOM   1505  CB  LEU A 186       8.926  13.368  -6.163  1.00 94.62           C  
ATOM   1506  O   LEU A 186       5.870  13.043  -7.283  1.00 94.62           O  
ATOM   1507  CG  LEU A 186      10.089  14.354  -5.983  1.00 94.62           C  
ATOM   1508  CD1 LEU A 186      11.391  13.723  -6.480  1.00 94.62           C  
ATOM   1509  CD2 LEU A 186       9.891  15.680  -6.726  1.00 94.62           C  
ATOM   1510  N   SER A 187       6.158  11.924  -5.346  1.00 93.81           N  
ATOM   1511  CA  SER A 187       5.121  10.915  -5.591  1.00 93.81           C  
ATOM   1512  C   SER A 187       3.721  11.519  -5.745  1.00 93.81           C  
ATOM   1513  CB  SER A 187       5.106   9.856  -4.479  1.00 93.81           C  
ATOM   1514  O   SER A 187       2.878  10.900  -6.387  1.00 93.81           O  
ATOM   1515  OG  SER A 187       6.297   9.087  -4.498  1.00 93.81           O  
ATOM   1516  N   VAL A 188       3.461  12.715  -5.195  1.00 92.75           N  
ATOM   1517  CA  VAL A 188       2.161  13.402  -5.327  1.00 92.75           C  
ATOM   1518  C   VAL A 188       2.150  14.555  -6.327  1.00 92.75           C  
ATOM   1519  CB  VAL A 188       1.606  13.866  -3.970  1.00 92.75           C  
ATOM   1520  O   VAL A 188       1.087  14.861  -6.860  1.00 92.75           O  
ATOM   1521  CG1 VAL A 188       1.400  12.663  -3.048  1.00 92.75           C  
ATOM   1522  CG2 VAL A 188       2.476  14.905  -3.255  1.00 92.75           C  
ATOM   1523  N   LYS A 189       3.303  15.177  -6.615  1.00 87.81           N  
ATOM   1524  CA  LYS A 189       3.411  16.433  -7.387  1.00 87.81           C  
ATOM   1525  C   LYS A 189       2.680  16.411  -8.735  1.00 87.81           C  
ATOM   1526  CB  LYS A 189       4.905  16.761  -7.573  1.00 87.81           C  
ATOM   1527  O   LYS A 189       2.097  17.418  -9.118  1.00 87.81           O  
ATOM   1528  CG  LYS A 189       5.157  18.128  -8.233  1.00 87.81           C  
ATOM   1529  CD  LYS A 189       6.657  18.467  -8.253  1.00 87.81           C  
ATOM   1530  CE  LYS A 189       6.890  19.874  -8.825  1.00 87.81           C  
ATOM   1531  NZ  LYS A 189       8.290  20.349  -8.634  1.00 87.81           N  
ATOM   1532  N   ASN A 190       2.707  15.275  -9.432  1.00 81.50           N  
ATOM   1533  CA  ASN A 190       2.159  15.136 -10.787  1.00 81.50           C  
ATOM   1534  C   ASN A 190       0.878  14.290 -10.856  1.00 81.50           C  
ATOM   1535  CB  ASN A 190       3.265  14.601 -11.710  1.00 81.50           C  
ATOM   1536  O   ASN A 190       0.426  13.946 -11.950  1.00 81.50           O  
ATOM   1537  CG  ASN A 190       4.399  15.585 -11.923  1.00 81.50           C  
ATOM   1538  ND2 ASN A 190       5.512  15.115 -12.423  1.00 81.50           N  
ATOM   1539  OD1 ASN A 190       4.323  16.774 -11.670  1.00 81.50           O  
ATOM   1540  N   LEU A 191       0.291  13.929  -9.713  1.00 88.62           N  
ATOM   1541  CA  LEU A 191      -0.967  13.191  -9.703  1.00 88.62           C  
ATOM   1542  C   LEU A 191      -2.134  14.130 -10.026  1.00 88.62           C  
ATOM   1543  CB  LEU A 191      -1.164  12.465  -8.365  1.00 88.62           C  
ATOM   1544  O   LEU A 191      -2.226  15.239  -9.505  1.00 88.62           O  
ATOM   1545  CG  LEU A 191      -0.094  11.410  -8.037  1.00 88.62           C  
ATOM   1546  CD1 LEU A 191      -0.434  10.766  -6.695  1.00 88.62           C  
ATOM   1547  CD2 LEU A 191      -0.016  10.297  -9.087  1.00 88.62           C  
ATOM   1548  N   LYS A 192      -3.051  13.673 -10.883  1.00 86.50           N  
ATOM   1549  CA  LYS A 192      -4.280  14.411 -11.211  1.00 86.50           C  
ATOM   1550  C   LYS A 192      -5.303  14.273 -10.085  1.00 86.50           C  
ATOM   1551  CB  LYS A 192      -4.882  13.901 -12.528  1.00 86.50           C  
ATOM   1552  O   LYS A 192      -5.468  13.185  -9.551  1.00 86.50           O  
ATOM   1553  CG  LYS A 192      -3.977  14.154 -13.742  1.00 86.50           C  
ATOM   1554  CD  LYS A 192      -4.677  13.676 -15.021  1.00 86.50           C  
ATOM   1555  CE  LYS A 192      -3.788  13.918 -16.244  1.00 86.50           C  
ATOM   1556  NZ  LYS A 192      -4.437  13.436 -17.490  1.00 86.50           N  
ATOM   1557  N   GLY A 193      -6.056  15.326  -9.786  1.00 88.19           N  
ATOM   1558  CA  GLY A 193      -7.073  15.301  -8.728  1.00 88.19           C  
ATOM   1559  C   GLY A 193      -6.486  15.427  -7.319  1.00 88.19           C  
ATOM   1560  O   GLY A 193      -5.297  15.687  -7.138  1.00 88.19           O  
ATOM   1561  N   THR A 194      -7.328  15.261  -6.299  1.00 92.12           N  
ATOM   1562  CA  THR A 194      -6.941  15.565  -4.915  1.00 92.12           C  
ATOM   1563  C   THR A 194      -6.295  14.359  -4.241  1.00 92.12           C  
ATOM   1564  CB  THR A 194      -8.127  16.098  -4.103  1.00 92.12           C  
ATOM   1565  O   THR A 194      -6.967  13.389  -3.895  1.00 92.12           O  
ATOM   1566  CG2 THR A 194      -7.723  16.463  -2.671  1.00 92.12           C  
ATOM   1567  OG1 THR A 194      -8.577  17.296  -4.685  1.00 92.12           O  
ATOM   1568  N   HIS A 195      -4.991  14.453  -3.990  1.00 94.75           N  
ATOM   1569  CA  HIS A 195      -4.221  13.439  -3.276  1.00 94.75           C  
ATOM   1570  C   HIS A 195      -3.691  13.985  -1.950  1.00 94.75           C  
ATOM   1571  CB  HIS A 195      -3.105  12.905  -4.178  1.00 94.75           C  
ATOM   1572  O   HIS A 195      -3.346  15.160  -1.832  1.00 94.75           O  
ATOM   1573  CG  HIS A 195      -3.651  12.087  -5.319  1.00 94.75           C  
ATOM   1574  CD2 HIS A 195      -3.799  10.726  -5.337  1.00 94.75           C  
ATOM   1575  ND1 HIS A 195      -4.164  12.568  -6.504  1.00 94.75           N  
ATOM   1576  CE1 HIS A 195      -4.604  11.509  -7.207  1.00 94.75           C  
ATOM   1577  NE2 HIS A 195      -4.405  10.367  -6.542  1.00 94.75           N  
ATOM   1578  N   ARG A 196      -3.641  13.127  -0.931  1.00 95.50           N  
ATOM   1579  CA  ARG A 196      -3.115  13.443   0.399  1.00 95.50           C  
ATOM   1580  C   ARG A 196      -2.159  12.355   0.851  1.00 95.50           C  
ATOM   1581  CB  ARG A 196      -4.259  13.608   1.409  1.00 95.50           C  
ATOM   1582  O   ARG A 196      -2.416  11.176   0.632  1.00 95.50           O  
ATOM   1583  CG  ARG A 196      -5.141  14.823   1.089  1.00 95.50           C  
ATOM   1584  CD  ARG A 196      -6.180  15.022   2.192  1.00 95.50           C  
ATOM   1585  NE  ARG A 196      -7.082  16.150   1.888  1.00 95.50           N  
ATOM   1586  NH1 ARG A 196      -8.209  16.177   3.880  1.00 95.50           N  
ATOM   1587  NH2 ARG A 196      -8.859  17.540   2.233  1.00 95.50           N  
ATOM   1588  CZ  ARG A 196      -8.042  16.621   2.664  1.00 95.50           C  
ATOM   1589  N   ILE A 197      -1.098  12.761   1.532  1.00 97.94           N  
ATOM   1590  CA  ILE A 197      -0.238  11.850   2.283  1.00 97.94           C  
ATOM   1591  C   ILE A 197      -0.765  11.822   3.708  1.00 97.94           C  
ATOM   1592  CB  ILE A 197       1.226  12.308   2.202  1.00 97.94           C  
ATOM   1593  O   ILE A 197      -0.924  12.878   4.316  1.00 97.94           O  
ATOM   1594  CG1 ILE A 197       1.715  12.191   0.744  1.00 97.94           C  
ATOM   1595  CG2 ILE A 197       2.105  11.443   3.119  1.00 97.94           C  
ATOM   1596  CD1 ILE A 197       2.936  13.063   0.478  1.00 97.94           C  
ATOM   1597  N   ALA A 198      -1.068  10.640   4.232  1.00 97.88           N  
ATOM   1598  CA  ALA A 198      -1.621  10.491   5.568  1.00 97.88           C  
ATOM   1599  C   ALA A 198      -0.876   9.445   6.391  1.00 97.88           C  
ATOM   1600  CB  ALA A 198      -3.110  10.167   5.470  1.00 97.88           C  
ATOM   1601  O   ALA A 198      -0.403   8.441   5.863  1.00 97.88           O  
ATOM   1602  N   VAL A 199      -0.816   9.675   7.696  1.00 98.19           N  
ATOM   1603  CA  VAL A 199      -0.262   8.734   8.668  1.00 98.19           C  
ATOM   1604  C   VAL A 199      -1.339   7.722   9.038  1.00 98.19           C  
ATOM   1605  CB  VAL A 199       0.250   9.475   9.913  1.00 98.19           C  
ATOM   1606  O   VAL A 199      -2.447   8.100   9.425  1.00 98.19           O  
ATOM   1607  CG1 VAL A 199       0.805   8.505  10.961  1.00 98.19           C  
ATOM   1608  CG2 VAL A 199       1.362  10.458   9.528  1.00 98.19           C  
ATOM   1609  N   ARG A 200      -1.003   6.434   8.961  1.00 97.38           N  
ATOM   1610  CA  ARG A 200      -1.848   5.326   9.431  1.00 97.38           C  
ATOM   1611  C   ARG A 200      -0.972   4.289  10.133  1.00 97.38           C  
ATOM   1612  CB  ARG A 200      -2.622   4.739   8.233  1.00 97.38           C  
ATOM   1613  O   ARG A 200       0.218   4.183   9.826  1.00 97.38           O  
ATOM   1614  CG  ARG A 200      -3.788   3.819   8.623  1.00 97.38           C  
ATOM   1615  CD  ARG A 200      -4.482   3.187   7.408  1.00 97.38           C  
ATOM   1616  NE  ARG A 200      -5.453   2.135   7.804  1.00 97.38           N  
ATOM   1617  NH1 ARG A 200      -7.272   3.445   8.366  1.00 97.38           N  
ATOM   1618  NH2 ARG A 200      -7.415   1.268   8.617  1.00 97.38           N  
ATOM   1619  CZ  ARG A 200      -6.695   2.287   8.249  1.00 97.38           C  
ATOM   1620  N   LYS A 201      -1.549   3.518  11.060  1.00 96.19           N  
ATOM   1621  CA  LYS A 201      -0.859   2.364  11.659  1.00 96.19           C  
ATOM   1622  C   LYS A 201      -0.406   1.376  10.567  1.00 96.19           C  
ATOM   1623  CB  LYS A 201      -1.733   1.719  12.753  1.00 96.19           C  
ATOM   1624  O   LYS A 201      -1.117   1.186   9.579  1.00 96.19           O  
ATOM   1625  CG  LYS A 201      -2.725   0.662  12.239  1.00 96.19           C  
ATOM   1626  CD  LYS A 201      -3.661   0.170  13.353  1.00 96.19           C  
ATOM   1627  CE  LYS A 201      -4.450  -1.063  12.894  1.00 96.19           C  
ATOM   1628  NZ  LYS A 201      -5.357  -1.555  13.960  1.00 96.19           N  
ATOM   1629  N   ASN A 202       0.759   0.758  10.742  1.00 95.25           N  
ATOM   1630  CA  ASN A 202       1.424  -0.108   9.759  1.00 95.25           C  
ATOM   1631  C   ASN A 202       1.737  -1.498  10.347  1.00 95.25           C  
ATOM   1632  CB  ASN A 202       2.652   0.637   9.207  1.00 95.25           C  
ATOM   1633  O   ASN A 202       2.880  -1.949  10.356  1.00 95.25           O  
ATOM   1634  CG  ASN A 202       3.436  -0.169   8.177  1.00 95.25           C  
ATOM   1635  ND2 ASN A 202       4.724  -0.313   8.382  1.00 95.25           N  
ATOM   1636  OD1 ASN A 202       2.926  -0.658   7.175  1.00 95.25           O  
ATOM   1637  N   PHE A 203       0.710  -2.157  10.878  1.00 95.31           N  
ATOM   1638  CA  PHE A 203       0.758  -3.527  11.391  1.00 95.31           C  
ATOM   1639  C   PHE A 203      -0.662  -4.106  11.457  1.00 95.31           C  
ATOM   1640  CB  PHE A 203       1.421  -3.547  12.777  1.00 95.31           C  
ATOM   1641  O   PHE A 203      -1.644  -3.353  11.459  1.00 95.31           O  
ATOM   1642  CG  PHE A 203       0.734  -2.667  13.800  1.00 95.31           C  
ATOM   1643  CD1 PHE A 203       1.146  -1.334  13.980  1.00 95.31           C  
ATOM   1644  CD2 PHE A 203      -0.361  -3.165  14.528  1.00 95.31           C  
ATOM   1645  CE1 PHE A 203       0.453  -0.502  14.874  1.00 95.31           C  
ATOM   1646  CE2 PHE A 203      -1.044  -2.335  15.428  1.00 95.31           C  
ATOM   1647  CZ  PHE A 203      -0.636  -1.003  15.604  1.00 95.31           C  
ATOM   1648  N   TRP A 204      -0.764  -5.432  11.529  1.00 95.25           N  
ATOM   1649  CA  TRP A 204      -2.034  -6.161  11.551  1.00 95.25           C  
ATOM   1650  C   TRP A 204      -2.360  -6.739  12.933  1.00 95.25           C  
ATOM   1651  CB  TRP A 204      -2.015  -7.239  10.461  1.00 95.25           C  
ATOM   1652  O   TRP A 204      -3.523  -6.720  13.333  1.00 95.25           O  
ATOM   1653  CG  TRP A 204      -1.696  -6.725   9.091  1.00 95.25           C  
ATOM   1654  CD1 TRP A 204      -0.486  -6.766   8.486  1.00 95.25           C  
ATOM   1655  CD2 TRP A 204      -2.584  -6.035   8.164  1.00 95.25           C  
ATOM   1656  CE2 TRP A 204      -1.850  -5.727   6.981  1.00 95.25           C  
ATOM   1657  CE3 TRP A 204      -3.934  -5.631   8.212  1.00 95.25           C  
ATOM   1658  NE1 TRP A 204      -0.570  -6.163   7.247  1.00 95.25           N  
ATOM   1659  CH2 TRP A 204      -3.804  -4.759   5.936  1.00 95.25           C  
ATOM   1660  CZ2 TRP A 204      -2.442  -5.103   5.875  1.00 95.25           C  
ATOM   1661  CZ3 TRP A 204      -4.539  -5.001   7.109  1.00 95.25           C  
ATOM   1662  N   ASP A 205      -1.360  -7.201  13.689  1.00 92.12           N  
ATOM   1663  CA  ASP A 205      -1.550  -7.734  15.041  1.00 92.12           C  
ATOM   1664  C   ASP A 205      -1.970  -6.641  16.039  1.00 92.12           C  
ATOM   1665  CB  ASP A 205      -0.289  -8.482  15.512  1.00 92.12           C  
ATOM   1666  O   ASP A 205      -1.178  -5.785  16.441  1.00 92.12           O  
ATOM   1667  CG  ASP A 205      -0.480  -9.231  16.841  1.00 92.12           C  
ATOM   1668  OD1 ASP A 205      -1.552  -9.094  17.477  1.00 92.12           O  
ATOM   1669  OD2 ASP A 205       0.450  -9.976  17.223  1.00 92.12           O  
ATOM   1670  N   SER A 206      -3.225  -6.707  16.488  1.00 91.38           N  
ATOM   1671  CA  SER A 206      -3.798  -5.763  17.454  1.00 91.38           C  
ATOM   1672  C   SER A 206      -3.080  -5.738  18.808  1.00 91.38           C  
ATOM   1673  CB  SER A 206      -5.287  -6.048  17.672  1.00 91.38           C  
ATOM   1674  O   SER A 206      -3.178  -4.739  19.517  1.00 91.38           O  
ATOM   1675  OG  SER A 206      -5.491  -7.292  18.321  1.00 91.38           O  
ATOM   1676  N   LYS A 207      -2.310  -6.775  19.169  1.00 91.50           N  
ATOM   1677  CA  LYS A 207      -1.502  -6.781  20.404  1.00 91.50           C  
ATOM   1678  C   LYS A 207      -0.421  -5.704  20.404  1.00 91.50           C  
ATOM   1679  CB  LYS A 207      -0.839  -8.149  20.585  1.00 91.50           C  
ATOM   1680  O   LYS A 207       0.014  -5.257  21.460  1.00 91.50           O  
ATOM   1681  CG  LYS A 207      -1.863  -9.263  20.820  1.00 91.50           C  
ATOM   1682  CD  LYS A 207      -1.133 -10.601  20.934  1.00 91.50           C  
ATOM   1683  CE  LYS A 207      -2.155 -11.713  21.167  1.00 91.50           C  
ATOM   1684  NZ  LYS A 207      -1.487 -13.031  21.264  1.00 91.50           N  
ATOM   1685  N   LEU A 208       0.015  -5.259  19.226  1.00 92.81           N  
ATOM   1686  CA  LEU A 208       0.992  -4.178  19.109  1.00 92.81           C  
ATOM   1687  C   LEU A 208       0.416  -2.828  19.559  1.00 92.81           C  
ATOM   1688  CB  LEU A 208       1.500  -4.130  17.662  1.00 92.81           C  
ATOM   1689  O   LEU A 208       1.175  -1.954  19.972  1.00 92.81           O  
ATOM   1690  CG  LEU A 208       2.269  -5.393  17.230  1.00 92.81           C  
ATOM   1691  CD1 LEU A 208       2.513  -5.334  15.727  1.00 92.81           C  
ATOM   1692  CD2 LEU A 208       3.624  -5.548  17.930  1.00 92.81           C  
ATOM   1693  N   GLU A 209      -0.911  -2.669  19.554  1.00 95.75           N  
ATOM   1694  CA  GLU A 209      -1.569  -1.453  20.042  1.00 95.75           C  
ATOM   1695  C   GLU A 209      -1.418  -1.262  21.547  1.00 95.75           C  
ATOM   1696  CB  GLU A 209      -3.067  -1.452  19.711  1.00 95.75           C  
ATOM   1697  O   GLU A 209      -1.434  -0.122  22.004  1.00 95.75           O  
ATOM   1698  CG  GLU A 209      -3.305  -1.497  18.202  1.00 95.75           C  
ATOM   1699  CD  GLU A 209      -4.776  -1.402  17.799  1.00 95.75           C  
ATOM   1700  OE1 GLU A 209      -5.008  -1.418  16.564  1.00 95.75           O  
ATOM   1701  OE2 GLU A 209      -5.654  -1.333  18.685  1.00 95.75           O  
ATOM   1702  N   ASP A 210      -1.236  -2.340  22.316  1.00 95.12           N  
ATOM   1703  CA  ASP A 210      -1.142  -2.258  23.776  1.00 95.12           C  
ATOM   1704  C   ASP A 210       0.036  -1.368  24.203  1.00 95.12           C  
ATOM   1705  CB  ASP A 210      -1.054  -3.671  24.383  1.00 95.12           C  
ATOM   1706  O   ASP A 210      -0.115  -0.555  25.109  1.00 95.12           O  
ATOM   1707  CG  ASP A 210      -2.312  -4.527  24.141  1.00 95.12           C  
ATOM   1708  OD1 ASP A 210      -3.424  -3.964  23.976  1.00 95.12           O  
ATOM   1709  OD2 ASP A 210      -2.192  -5.771  24.115  1.00 95.12           O  
ATOM   1710  N   ARG A 211       1.156  -1.426  23.466  1.00 93.62           N  
ATOM   1711  CA  ARG A 211       2.320  -0.542  23.664  1.00 93.62           C  
ATOM   1712  C   ARG A 211       2.044   0.901  23.247  1.00 93.62           C  
ATOM   1713  CB  ARG A 211       3.518  -1.075  22.866  1.00 93.62           C  
ATOM   1714  O   ARG A 211       2.485   1.839  23.894  1.00 93.62           O  
ATOM   1715  CG  ARG A 211       4.002  -2.435  23.376  1.00 93.62           C  
ATOM   1716  CD  ARG A 211       5.182  -2.902  22.523  1.00 93.62           C  
ATOM   1717  NE  ARG A 211       5.711  -4.188  23.008  1.00 93.62           N  
ATOM   1718  NH1 ARG A 211       7.384  -4.385  21.458  1.00 93.62           N  
ATOM   1719  NH2 ARG A 211       7.185  -5.918  23.078  1.00 93.62           N  
ATOM   1720  CZ  ARG A 211       6.755  -4.824  22.513  1.00 93.62           C  
ATOM   1721  N   ILE A 212       1.311   1.093  22.153  1.00 97.00           N  
ATOM   1722  CA  ILE A 212       1.046   2.422  21.582  1.00 97.00           C  
ATOM   1723  C   ILE A 212       0.045   3.203  22.447  1.00 97.00           C  
ATOM   1724  CB  ILE A 212       0.535   2.270  20.133  1.00 97.00           C  
ATOM   1725  O   ILE A 212       0.136   4.423  22.545  1.00 97.00           O  
ATOM   1726  CG1 ILE A 212       1.547   1.519  19.240  1.00 97.00           C  
ATOM   1727  CG2 ILE A 212       0.206   3.636  19.505  1.00 97.00           C  
ATOM   1728  CD1 ILE A 212       0.949   1.136  17.884  1.00 97.00           C  
ATOM   1729  N   ILE A 213      -0.911   2.511  23.076  1.00 97.19           N  
ATOM   1730  CA  ILE A 213      -1.950   3.115  23.926  1.00 97.19           C  
ATOM   1731  C   ILE A 213      -1.373   3.712  25.221  1.00 97.19           C  
ATOM   1732  CB  ILE A 213      -3.072   2.072  24.182  1.00 97.19           C  
ATOM   1733  O   ILE A 213      -2.019   4.562  25.840  1.00 97.19           O  
ATOM   1734  CG1 ILE A 213      -3.913   1.912  22.894  1.00 97.19           C  
ATOM   1735  CG2 ILE A 213      -3.998   2.435  25.363  1.00 97.19           C  
ATOM   1736  CD1 ILE A 213      -4.939   0.770  22.931  1.00 97.19           C  
ATOM   1737  N   GLU A 214      -0.181   3.287  25.644  1.00 96.50           N  
ATOM   1738  CA  GLU A 214       0.515   3.854  26.806  1.00 96.50           C  
ATOM   1739  C   GLU A 214       1.019   5.280  26.537  1.00 96.50           C  
ATOM   1740  CB  GLU A 214       1.662   2.924  27.230  1.00 96.50           C  
ATOM   1741  O   GLU A 214       1.043   6.104  27.452  1.00 96.50           O  
ATOM   1742  CG  GLU A 214       1.124   1.573  27.734  1.00 96.50           C  
ATOM   1743  CD  GLU A 214       2.211   0.563  28.137  1.00 96.50           C  
ATOM   1744  OE1 GLU A 214       1.813  -0.497  28.674  1.00 96.50           O  
ATOM   1745  OE2 GLU A 214       3.412   0.847  27.944  1.00 96.50           O  
ATOM   1746  N   ASP A 215       1.326   5.607  25.279  1.00 98.06           N  
ATOM   1747  CA  ASP A 215       1.670   6.961  24.857  1.00 98.06           C  
ATOM   1748  C   ASP A 215       0.419   7.772  24.488  1.00 98.06           C  
ATOM   1749  CB  ASP A 215       2.672   6.927  23.704  1.00 98.06           C  
ATOM   1750  O   ASP A 215      -0.462   7.336  23.743  1.00 98.06           O  
ATOM   1751  CG  ASP A 215       3.037   8.352  23.296  1.00 98.06           C  
ATOM   1752  OD1 ASP A 215       2.401   8.869  22.352  1.00 98.06           O  
ATOM   1753  OD2 ASP A 215       3.823   9.001  24.010  1.00 98.06           O  
ATOM   1754  N   LYS A 216       0.337   9.013  24.978  1.00 97.81           N  
ATOM   1755  CA  LYS A 216      -0.838   9.871  24.761  1.00 97.81           C  
ATOM   1756  C   LYS A 216      -1.039  10.235  23.284  1.00 97.81           C  
ATOM   1757  CB  LYS A 216      -0.713  11.114  25.652  1.00 97.81           C  
ATOM   1758  O   LYS A 216      -2.189  10.331  22.842  1.00 97.81           O  
ATOM   1759  CG  LYS A 216      -1.915  12.063  25.522  1.00 97.81           C  
ATOM   1760  CD  LYS A 216      -1.766  13.249  26.479  1.00 97.81           C  
ATOM   1761  CE  LYS A 216      -2.901  14.255  26.262  1.00 97.81           C  
ATOM   1762  NZ  LYS A 216      -2.759  15.423  27.168  1.00 97.81           N  
ATOM   1763  N   ILE A 217       0.039  10.480  22.537  1.00 98.06           N  
ATOM   1764  CA  ILE A 217      -0.026  10.833  21.113  1.00 98.06           C  
ATOM   1765  C   ILE A 217      -0.323   9.579  20.290  1.00 98.06           C  
ATOM   1766  CB  ILE A 217       1.267  11.551  20.655  1.00 98.06           C  
ATOM   1767  O   ILE A 217      -1.233   9.608  19.462  1.00 98.06           O  
ATOM   1768  CG1 ILE A 217       1.563  12.830  21.473  1.00 98.06           C  
ATOM   1769  CG2 ILE A 217       1.212  11.885  19.153  1.00 98.06           C  
ATOM   1770  CD1 ILE A 217       0.469  13.910  21.447  1.00 98.06           C  
ATOM   1771  N   GLY A 218       0.344   8.462  20.584  1.00 98.19           N  
ATOM   1772  CA  GLY A 218       0.101   7.147  19.997  1.00 98.19           C  
ATOM   1773  C   GLY A 218      -1.353   6.700  20.154  1.00 98.19           C  
ATOM   1774  O   GLY A 218      -2.022   6.407  19.160  1.00 98.19           O  
ATOM   1775  N   MET A 219      -1.894   6.747  21.377  1.00 98.31           N  
ATOM   1776  CA  MET A 219      -3.311   6.480  21.646  1.00 98.31           C  
ATOM   1777  C   MET A 219      -4.219   7.401  20.826  1.00 98.31           C  
ATOM   1778  CB  MET A 219      -3.607   6.674  23.143  1.00 98.31           C  
ATOM   1779  O   MET A 219      -5.230   6.954  20.284  1.00 98.31           O  
ATOM   1780  CG  MET A 219      -5.059   6.292  23.487  1.00 98.31           C  
ATOM   1781  SD  MET A 219      -5.622   6.670  25.172  1.00 98.31           S  
ATOM   1782  CE  MET A 219      -5.422   8.471  25.197  1.00 98.31           C  
ATOM   1783  N   ASN A 220      -3.882   8.690  20.715  1.00 98.19           N  
ATOM   1784  CA  ASN A 220      -4.676   9.626  19.929  1.00 98.19           C  
ATOM   1785  C   ASN A 220      -4.657   9.289  18.430  1.00 98.19           C  
ATOM   1786  CB  ASN A 220      -4.210  11.061  20.204  1.00 98.19           C  
ATOM   1787  O   ASN A 220      -5.703   9.389  17.796  1.00 98.19           O  
ATOM   1788  CG  ASN A 220      -5.127  12.063  19.534  1.00 98.19           C  
ATOM   1789  ND2 ASN A 220      -4.650  12.790  18.553  1.00 98.19           N  
ATOM   1790  OD1 ASN A 220      -6.282  12.217  19.910  1.00 98.19           O  
ATOM   1791  N   LEU A 221      -3.517   8.864  17.876  1.00 98.38           N  
ATOM   1792  CA  LEU A 221      -3.403   8.423  16.482  1.00 98.38           C  
ATOM   1793  C   LEU A 221      -4.269   7.186  16.206  1.00 98.38           C  
ATOM   1794  CB  LEU A 221      -1.929   8.147  16.133  1.00 98.38           C  
ATOM   1795  O   LEU A 221      -5.017   7.174  15.226  1.00 98.38           O  
ATOM   1796  CG  LEU A 221      -1.028   9.392  16.058  1.00 98.38           C  
ATOM   1797  CD1 LEU A 221       0.423   8.955  15.876  1.00 98.38           C  
ATOM   1798  CD2 LEU A 221      -1.411  10.301  14.889  1.00 98.38           C  
ATOM   1799  N   LEU A 222      -4.237   6.186  17.094  1.00 98.50           N  
ATOM   1800  CA  LEU A 222      -5.119   5.017  16.998  1.00 98.50           C  
ATOM   1801  C   LEU A 222      -6.596   5.413  17.115  1.00 98.50           C  
ATOM   1802  CB  LEU A 222      -4.760   3.988  18.085  1.00 98.50           C  
ATOM   1803  O   LEU A 222      -7.426   4.935  16.346  1.00 98.50           O  
ATOM   1804  CG  LEU A 222      -3.387   3.312  17.925  1.00 98.50           C  
ATOM   1805  CD1 LEU A 222      -3.190   2.347  19.091  1.00 98.50           C  
ATOM   1806  CD2 LEU A 222      -3.260   2.521  16.620  1.00 98.50           C  
ATOM   1807  N   TYR A 223      -6.924   6.316  18.041  1.00 98.56           N  
ATOM   1808  CA  TYR A 223      -8.289   6.790  18.273  1.00 98.56           C  
ATOM   1809  C   TYR A 223      -8.876   7.511  17.055  1.00 98.56           C  
ATOM   1810  CB  TYR A 223      -8.288   7.686  19.515  1.00 98.56           C  
ATOM   1811  O   TYR A 223      -9.973   7.175  16.614  1.00 98.56           O  
ATOM   1812  CG  TYR A 223      -9.614   8.351  19.801  1.00 98.56           C  
ATOM   1813  CD1 TYR A 223      -9.791   9.724  19.530  1.00 98.56           C  
ATOM   1814  CD2 TYR A 223     -10.673   7.590  20.328  1.00 98.56           C  
ATOM   1815  CE1 TYR A 223     -11.021  10.346  19.822  1.00 98.56           C  
ATOM   1816  CE2 TYR A 223     -11.900   8.211  20.614  1.00 98.56           C  
ATOM   1817  OH  TYR A 223     -13.258  10.160  20.695  1.00 98.56           O  
ATOM   1818  CZ  TYR A 223     -12.072   9.585  20.380  1.00 98.56           C  
ATOM   1819  N   VAL A 224      -8.146   8.464  16.461  1.00 97.44           N  
ATOM   1820  CA  VAL A 224      -8.641   9.190  15.277  1.00 97.44           C  
ATOM   1821  C   VAL A 224      -8.745   8.292  14.046  1.00 97.44           C  
ATOM   1822  CB  VAL A 224      -7.810  10.442  14.947  1.00 97.44           C  
ATOM   1823  O   VAL A 224      -9.602   8.523  13.194  1.00 97.44           O  
ATOM   1824  CG1 VAL A 224      -7.858  11.459  16.094  1.00 97.44           C  
ATOM   1825  CG2 VAL A 224      -6.358  10.161  14.552  1.00 97.44           C  
ATOM   1826  N   GLN A 225      -7.903   7.260  13.948  1.00 97.56           N  
ATOM   1827  CA  GLN A 225      -8.040   6.238  12.916  1.00 97.56           C  
ATOM   1828  C   GLN A 225      -9.279   5.367  13.152  1.00 97.56           C  
ATOM   1829  CB  GLN A 225      -6.749   5.415  12.836  1.00 97.56           C  
ATOM   1830  O   GLN A 225     -10.037   5.158  12.211  1.00 97.56           O  
ATOM   1831  CG  GLN A 225      -6.854   4.365  11.725  1.00 97.56           C  
ATOM   1832  CD  GLN A 225      -5.588   3.542  11.560  1.00 97.56           C  
ATOM   1833  NE2 GLN A 225      -5.740   2.271  11.268  1.00 97.56           N  
ATOM   1834  OE1 GLN A 225      -4.460   4.010  11.637  1.00 97.56           O  
ATOM   1835  N   ALA A 226      -9.512   4.909  14.385  1.00 97.94           N  
ATOM   1836  CA  ALA A 226     -10.679   4.102  14.732  1.00 97.94           C  
ATOM   1837  C   ALA A 226     -11.990   4.837  14.421  1.00 97.94           C  
ATOM   1838  CB  ALA A 226     -10.589   3.706  16.211  1.00 97.94           C  
ATOM   1839  O   ALA A 226     -12.862   4.254  13.787  1.00 97.94           O  
ATOM   1840  N   ILE A 227     -12.091   6.124  14.779  1.00 96.88           N  
ATOM   1841  CA  ILE A 227     -13.234   6.970  14.402  1.00 96.88           C  
ATOM   1842  C   ILE A 227     -13.416   6.985  12.884  1.00 96.88           C  
ATOM   1843  CB  ILE A 227     -13.067   8.405  14.950  1.00 96.88           C  
ATOM   1844  O   ILE A 227     -14.507   6.702  12.405  1.00 96.88           O  
ATOM   1845  CG1 ILE A 227     -13.281   8.392  16.475  1.00 96.88           C  
ATOM   1846  CG2 ILE A 227     -14.071   9.379  14.298  1.00 96.88           C  
ATOM   1847  CD1 ILE A 227     -12.974   9.728  17.152  1.00 96.88           C  
ATOM   1848  N   SER A 228     -12.349   7.276  12.131  1.00 95.31           N  
ATOM   1849  CA  SER A 228     -12.406   7.343  10.664  1.00 95.31           C  
ATOM   1850  C   SER A 228     -12.902   6.026  10.061  1.00 95.31           C  
ATOM   1851  CB  SER A 228     -11.014   7.674  10.113  1.00 95.31           C  
ATOM   1852  O   SER A 228     -13.775   6.033   9.200  1.00 95.31           O  
ATOM   1853  OG  SER A 228     -11.038   8.182   8.785  1.00 95.31           O  
ATOM   1854  N   ASP A 229     -12.377   4.891  10.529  1.00 96.31           N  
ATOM   1855  CA  ASP A 229     -12.742   3.564  10.030  1.00 96.31           C  
ATOM   1856  C   ASP A 229     -14.201   3.199  10.405  1.00 96.31           C  
ATOM   1857  CB  ASP A 229     -11.716   2.525  10.543  1.00 96.31           C  
ATOM   1858  O   ASP A 229     -14.922   2.615   9.593  1.00 96.31           O  
ATOM   1859  CG  ASP A 229     -10.270   2.669  10.002  1.00 96.31           C  
ATOM   1860  OD1 ASP A 229      -9.986   3.445   9.058  1.00 96.31           O  
ATOM   1861  OD2 ASP A 229      -9.359   1.949  10.480  1.00 96.31           O  
ATOM   1862  N   ILE A 230     -14.674   3.592  11.595  1.00 96.81           N  
ATOM   1863  CA  ILE A 230     -16.064   3.397  12.049  1.00 96.81           C  
ATOM   1864  C   ILE A 230     -17.044   4.275  11.257  1.00 96.81           C  
ATOM   1865  CB  ILE A 230     -16.158   3.634  13.578  1.00 96.81           C  
ATOM   1866  O   ILE A 230     -18.044   3.764  10.757  1.00 96.81           O  
ATOM   1867  CG1 ILE A 230     -15.526   2.436  14.325  1.00 96.81           C  
ATOM   1868  CG2 ILE A 230     -17.614   3.824  14.047  1.00 96.81           C  
ATOM   1869  CD1 ILE A 230     -15.127   2.732  15.773  1.00 96.81           C  
ATOM   1870  N   GLU A 231     -16.752   5.566  11.086  1.00 94.12           N  
ATOM   1871  CA  GLU A 231     -17.603   6.517  10.349  1.00 94.12           C  
ATOM   1872  C   GLU A 231     -17.714   6.160   8.855  1.00 94.12           C  
ATOM   1873  CB  GLU A 231     -17.062   7.952  10.535  1.00 94.12           C  
ATOM   1874  O   GLU A 231     -18.729   6.437   8.220  1.00 94.12           O  
ATOM   1875  CG  GLU A 231     -17.316   8.508  11.954  1.00 94.12           C  
ATOM   1876  CD  GLU A 231     -16.709   9.904  12.223  1.00 94.12           C  
ATOM   1877  OE1 GLU A 231     -16.995  10.467  13.318  1.00 94.12           O  
ATOM   1878  OE2 GLU A 231     -15.917  10.397  11.386  1.00 94.12           O  
ATOM   1879  N   ARG A 232     -16.707   5.476   8.295  1.00 92.38           N  
ATOM   1880  CA  ARG A 232     -16.736   4.908   6.932  1.00 92.38           C  
ATOM   1881  C   ARG A 232     -17.510   3.592   6.821  1.00 92.38           C  
ATOM   1882  CB  ARG A 232     -15.299   4.676   6.460  1.00 92.38           C  
ATOM   1883  O   ARG A 232     -17.618   3.046   5.724  1.00 92.38           O  
ATOM   1884  CG  ARG A 232     -14.532   5.973   6.204  1.00 92.38           C  
ATOM   1885  CD  ARG A 232     -13.050   5.607   6.160  1.00 92.38           C  
ATOM   1886  NE  ARG A 232     -12.208   6.799   5.992  1.00 92.38           N  
ATOM   1887  NH1 ARG A 232     -11.326   6.222   3.972  1.00 92.38           N  
ATOM   1888  NH2 ARG A 232     -10.739   8.156   4.933  1.00 92.38           N  
ATOM   1889  CZ  ARG A 232     -11.435   7.057   4.963  1.00 92.38           C  
ATOM   1890  N   GLY A 233     -17.973   3.034   7.938  1.00 94.44           N  
ATOM   1891  CA  GLY A 233     -18.636   1.732   7.979  1.00 94.44           C  
ATOM   1892  C   GLY A 233     -17.705   0.543   7.719  1.00 94.44           C  
ATOM   1893  O   GLY A 233     -18.177  -0.505   7.286  1.00 94.44           O  
ATOM   1894  N   TRP A 234     -16.392   0.682   7.944  1.00 95.94           N  
ATOM   1895  CA  TRP A 234     -15.450  -0.441   7.802  1.00 95.94           C  
ATOM   1896  C   TRP A 234     -15.526  -1.401   8.989  1.00 95.94           C  
ATOM   1897  CB  TRP A 234     -14.011   0.070   7.654  1.00 95.94           C  
ATOM   1898  O   TRP A 234     -15.246  -2.587   8.842  1.00 95.94           O  
ATOM   1899  CG  TRP A 234     -13.674   0.833   6.410  1.00 95.94           C  
ATOM   1900  CD1 TRP A 234     -14.542   1.320   5.491  1.00 95.94           C  
ATOM   1901  CD2 TRP A 234     -12.343   1.149   5.904  1.00 95.94           C  
ATOM   1902  CE2 TRP A 234     -12.486   1.810   4.647  1.00 95.94           C  
ATOM   1903  CE3 TRP A 234     -11.029   0.909   6.362  1.00 95.94           C  
ATOM   1904  NE1 TRP A 234     -13.846   1.903   4.453  1.00 95.94           N  
ATOM   1905  CH2 TRP A 234     -10.090   1.935   4.354  1.00 95.94           C  
ATOM   1906  CZ2 TRP A 234     -11.384   2.193   3.872  1.00 95.94           C  
ATOM   1907  CZ3 TRP A 234      -9.913   1.307   5.600  1.00 95.94           C  
ATOM   1908  N   VAL A 235     -15.906  -0.883  10.158  1.00 97.31           N  
ATOM   1909  CA  VAL A 235     -16.060  -1.641  11.402  1.00 97.31           C  
ATOM   1910  C   VAL A 235     -17.543  -1.893  11.649  1.00 97.31           C  
ATOM   1911  CB  VAL A 235     -15.409  -0.896  12.578  1.00 97.31           C  
ATOM   1912  O   VAL A 235     -18.346  -0.958  11.625  1.00 97.31           O  
ATOM   1913  CG1 VAL A 235     -15.458  -1.725  13.865  1.00 97.31           C  
ATOM   1914  CG2 VAL A 235     -13.941  -0.556  12.285  1.00 97.31           C  
ATOM   1915  N   VAL A 236     -17.904  -3.152  11.900  1.00 95.50           N  
ATOM   1916  CA  VAL A 236     -19.293  -3.617  12.012  1.00 95.50           C  
ATOM   1917  C   VAL A 236     -19.581  -4.108  13.429  1.00 95.50           C  
ATOM   1918  CB  VAL A 236     -19.617  -4.682  10.946  1.00 95.50           C  
ATOM   1919  O   VAL A 236     -18.827  -4.902  13.993  1.00 95.50           O  
ATOM   1920  CG1 VAL A 236     -21.068  -5.171  11.054  1.00 95.50           C  
ATOM   1921  CG2 VAL A 236     -19.424  -4.124   9.528  1.00 95.50           C  
ATOM   1922  N   GLY A 237     -20.698  -3.676  14.009  1.00 95.75           N  
ATOM   1923  CA  GLY A 237     -21.151  -4.145  15.316  1.00 95.75           C  
ATOM   1924  C   GLY A 237     -22.645  -3.919  15.557  1.00 95.75           C  
ATOM   1925  O   GLY A 237     -23.355  -3.454  14.664  1.00 95.75           O  
ATOM   1926  N   PRO A 238     -23.148  -4.280  16.747  1.00 96.75           N  
ATOM   1927  CA  PRO A 238     -24.539  -4.042  17.119  1.00 96.75           C  
ATOM   1928  C   PRO A 238     -24.805  -2.545  17.358  1.00 96.75           C  
ATOM   1929  CB  PRO A 238     -24.748  -4.907  18.363  1.00 96.75           C  
ATOM   1930  O   PRO A 238     -23.882  -1.781  17.653  1.00 96.75           O  
ATOM   1931  CG  PRO A 238     -23.376  -4.903  19.032  1.00 96.75           C  
ATOM   1932  CD  PRO A 238     -22.416  -4.901  17.844  1.00 96.75           C  
ATOM   1933  N   LYS A 239     -26.069  -2.112  17.251  1.00 96.62           N  
ATOM   1934  CA  LYS A 239     -26.461  -0.693  17.395  1.00 96.62           C  
ATOM   1935  C   LYS A 239     -26.041  -0.114  18.746  1.00 96.62           C  
ATOM   1936  CB  LYS A 239     -27.976  -0.531  17.215  1.00 96.62           C  
ATOM   1937  O   LYS A 239     -25.562   1.012  18.808  1.00 96.62           O  
ATOM   1938  CG  LYS A 239     -28.414  -0.710  15.755  1.00 96.62           C  
ATOM   1939  CD  LYS A 239     -29.914  -0.422  15.620  1.00 96.62           C  
ATOM   1940  CE  LYS A 239     -30.357  -0.568  14.162  1.00 96.62           C  
ATOM   1941  NZ  LYS A 239     -31.807  -0.290  14.016  1.00 96.62           N  
ATOM   1942  N   GLU A 240     -26.150  -0.915  19.797  1.00 97.62           N  
ATOM   1943  CA  GLU A 240     -25.796  -0.561  21.169  1.00 97.62           C  
ATOM   1944  C   GLU A 240     -24.302  -0.231  21.298  1.00 97.62           C  
ATOM   1945  CB  GLU A 240     -26.150  -1.729  22.113  1.00 97.62           C  
ATOM   1946  O   GLU A 240     -23.933   0.693  22.024  1.00 97.62           O  
ATOM   1947  CG  GLU A 240     -27.640  -2.132  22.149  1.00 97.62           C  
ATOM   1948  CD  GLU A 240     -28.154  -2.848  20.883  1.00 97.62           C  
ATOM   1949  OE1 GLU A 240     -29.374  -2.793  20.627  1.00 97.62           O  
ATOM   1950  OE2 GLU A 240     -27.323  -3.385  20.113  1.00 97.62           O  
ATOM   1951  N   ALA A 241     -23.437  -0.935  20.555  1.00 97.88           N  
ATOM   1952  CA  ALA A 241     -22.007  -0.641  20.536  1.00 97.88           C  
ATOM   1953  C   ALA A 241     -21.729   0.728  19.900  1.00 97.88           C  
ATOM   1954  CB  ALA A 241     -21.245  -1.765  19.824  1.00 97.88           C  
ATOM   1955  O   ALA A 241     -20.947   1.496  20.451  1.00 97.88           O  
ATOM   1956  N   TYR A 242     -22.399   1.072  18.793  1.00 98.00           N  
ATOM   1957  CA  TYR A 242     -22.260   2.399  18.180  1.00 98.00           C  
ATOM   1958  C   TYR A 242     -22.770   3.516  19.092  1.00 98.00           C  
ATOM   1959  CB  TYR A 242     -22.985   2.464  16.835  1.00 98.00           C  
ATOM   1960  O   TYR A 242     -22.081   4.520  19.251  1.00 98.00           O  
ATOM   1961  CG  TYR A 242     -22.380   1.594  15.756  1.00 98.00           C  
ATOM   1962  CD1 TYR A 242     -21.165   1.963  15.144  1.00 98.00           C  
ATOM   1963  CD2 TYR A 242     -23.059   0.440  15.332  1.00 98.00           C  
ATOM   1964  CE1 TYR A 242     -20.634   1.173  14.104  1.00 98.00           C  
ATOM   1965  CE2 TYR A 242     -22.540  -0.335  14.284  1.00 98.00           C  
ATOM   1966  OH  TYR A 242     -20.836  -0.765  12.689  1.00 98.00           O  
ATOM   1967  CZ  TYR A 242     -21.323   0.022  13.678  1.00 98.00           C  
ATOM   1968  N   SER A 243     -23.927   3.331  19.738  1.00 97.88           N  
ATOM   1969  CA  SER A 243     -24.441   4.297  20.718  1.00 97.88           C  
ATOM   1970  C   SER A 243     -23.437   4.528  21.847  1.00 97.88           C  
ATOM   1971  CB  SER A 243     -25.769   3.814  21.306  1.00 97.88           C  
ATOM   1972  O   SER A 243     -23.120   5.670  22.172  1.00 97.88           O  
ATOM   1973  OG  SER A 243     -26.755   3.756  20.293  1.00 97.88           O  
ATOM   1974  N   ARG A 244     -22.853   3.452  22.385  1.00 98.19           N  
ATOM   1975  CA  ARG A 244     -21.840   3.560  23.436  1.00 98.19           C  
ATOM   1976  C   ARG A 244     -20.548   4.219  22.949  1.00 98.19           C  
ATOM   1977  CB  ARG A 244     -21.597   2.165  24.030  1.00 98.19           C  
ATOM   1978  O   ARG A 244     -19.932   4.970  23.701  1.00 98.19           O  
ATOM   1979  CG  ARG A 244     -20.621   2.171  25.214  1.00 98.19           C  
ATOM   1980  CD  ARG A 244     -21.108   3.102  26.327  1.00 98.19           C  
ATOM   1981  NE  ARG A 244     -20.224   3.055  27.497  1.00 98.19           N  
ATOM   1982  NH1 ARG A 244     -21.243   4.792  28.616  1.00 98.19           N  
ATOM   1983  NH2 ARG A 244     -19.469   3.775  29.508  1.00 98.19           N  
ATOM   1984  CZ  ARG A 244     -20.322   3.874  28.526  1.00 98.19           C  
ATOM   1985  N   LEU A 245     -20.118   3.954  21.716  1.00 98.50           N  
ATOM   1986  CA  LEU A 245     -18.965   4.630  21.119  1.00 98.50           C  
ATOM   1987  C   LEU A 245     -19.191   6.143  21.002  1.00 98.50           C  
ATOM   1988  CB  LEU A 245     -18.656   4.025  19.741  1.00 98.50           C  
ATOM   1989  O   LEU A 245     -18.260   6.897  21.280  1.00 98.50           O  
ATOM   1990  CG  LEU A 245     -17.948   2.661  19.760  1.00 98.50           C  
ATOM   1991  CD1 LEU A 245     -17.921   2.134  18.330  1.00 98.50           C  
ATOM   1992  CD2 LEU A 245     -16.509   2.729  20.278  1.00 98.50           C  
ATOM   1993  N   GLU A 246     -20.397   6.593  20.649  1.00 97.88           N  
ATOM   1994  CA  GLU A 246     -20.703   8.027  20.572  1.00 97.88           C  
ATOM   1995  C   GLU A 246     -20.651   8.689  21.959  1.00 97.88           C  
ATOM   1996  CB  GLU A 246     -22.045   8.257  19.855  1.00 97.88           C  
ATOM   1997  O   GLU A 246     -19.963   9.693  22.129  1.00 97.88           O  
ATOM   1998  CG  GLU A 246     -22.215   9.711  19.368  1.00 97.88           C  
ATOM   1999  CD  GLU A 246     -21.125  10.167  18.369  1.00 97.88           C  
ATOM   2000  OE1 GLU A 246     -20.781  11.370  18.319  1.00 97.88           O  
ATOM   2001  OE2 GLU A 246     -20.560   9.315  17.642  1.00 97.88           O  
ATOM   2002  N   GLU A 247     -21.221   8.062  22.995  1.00 98.25           N  
ATOM   2003  CA  GLU A 247     -21.090   8.540  24.385  1.00 98.25           C  
ATOM   2004  C   GLU A 247     -19.616   8.633  24.834  1.00 98.25           C  
ATOM   2005  CB  GLU A 247     -21.786   7.560  25.341  1.00 98.25           C  
ATOM   2006  O   GLU A 247     -19.183   9.584  25.495  1.00 98.25           O  
ATOM   2007  CG  GLU A 247     -23.313   7.470  25.221  1.00 98.25           C  
ATOM   2008  CD  GLU A 247     -23.887   6.334  26.090  1.00 98.25           C  
ATOM   2009  OE1 GLU A 247     -25.103   6.071  25.986  1.00 98.25           O  
ATOM   2010  OE2 GLU A 247     -23.111   5.698  26.857  1.00 98.25           O  
ATOM   2011  N   LEU A 248     -18.801   7.632  24.481  1.00 98.50           N  
ATOM   2012  CA  LEU A 248     -17.370   7.618  24.798  1.00 98.50           C  
ATOM   2013  C   LEU A 248     -16.606   8.710  24.036  1.00 98.50           C  
ATOM   2014  CB  LEU A 248     -16.790   6.225  24.504  1.00 98.50           C  
ATOM   2015  O   LEU A 248     -15.643   9.265  24.573  1.00 98.50           O  
ATOM   2016  CG  LEU A 248     -17.259   5.128  25.477  1.00 98.50           C  
ATOM   2017  CD1 LEU A 248     -16.821   3.761  24.952  1.00 98.50           C  
ATOM   2018  CD2 LEU A 248     -16.670   5.308  26.876  1.00 98.50           C  
ATOM   2019  N   LYS A 249     -17.031   9.032  22.810  1.00 97.06           N  
ATOM   2020  CA  LYS A 249     -16.481  10.120  21.994  1.00 97.06           C  
ATOM   2021  C   LYS A 249     -16.815  11.481  22.604  1.00 97.06           C  
ATOM   2022  CB  LYS A 249     -16.987   9.950  20.550  1.00 97.06           C  
ATOM   2023  O   LYS A 249     -15.899  12.285  22.781  1.00 97.06           O  
ATOM   2024  CG  LYS A 249     -16.543  11.029  19.547  1.00 97.06           C  
ATOM   2025  CD  LYS A 249     -17.127  10.680  18.167  1.00 97.06           C  
ATOM   2026  CE  LYS A 249     -16.944  11.774  17.109  1.00 97.06           C  
ATOM   2027  NZ  LYS A 249     -17.726  11.444  15.884  1.00 97.06           N  
ATOM   2028  N   GLU A 250     -18.068  11.707  22.999  1.00 97.00           N  
ATOM   2029  CA  GLU A 250     -18.534  12.939  23.657  1.00 97.00           C  
ATOM   2030  C   GLU A 250     -17.840  13.185  25.003  1.00 97.00           C  
ATOM   2031  CB  GLU A 250     -20.049  12.857  23.890  1.00 97.00           C  
ATOM   2032  O   GLU A 250     -17.401  14.297  25.294  1.00 97.00           O  
ATOM   2033  CG  GLU A 250     -20.871  12.972  22.597  1.00 97.00           C  
ATOM   2034  CD  GLU A 250     -22.385  12.875  22.855  1.00 97.00           C  
ATOM   2035  OE1 GLU A 250     -23.148  13.140  21.900  1.00 97.00           O  
ATOM   2036  OE2 GLU A 250     -22.775  12.592  24.013  1.00 97.00           O  
ATOM   2037  N   THR A 251     -17.667  12.134  25.810  1.00 96.81           N  
ATOM   2038  CA  THR A 251     -16.983  12.222  27.114  1.00 96.81           C  
ATOM   2039  C   THR A 251     -15.453  12.266  27.011  1.00 96.81           C  
ATOM   2040  CB  THR A 251     -17.408  11.085  28.055  1.00 96.81           C  
ATOM   2041  O   THR A 251     -14.770  12.430  28.021  1.00 96.81           O  
ATOM   2042  CG2 THR A 251     -18.891  11.152  28.416  1.00 96.81           C  
ATOM   2043  OG1 THR A 251     -17.154   9.824  27.473  1.00 96.81           O  
ATOM   2044  N   GLY A 252     -14.882  12.113  25.809  1.00 95.44           N  
ATOM   2045  CA  GLY A 252     -13.433  12.110  25.590  1.00 95.44           C  
ATOM   2046  C   GLY A 252     -12.713  10.855  26.108  1.00 95.44           C  
ATOM   2047  O   GLY A 252     -11.488  10.861  26.265  1.00 95.44           O  
ATOM   2048  N   SER A 253     -13.444   9.764  26.343  1.00 97.44           N  
ATOM   2049  CA  SER A 253     -12.966   8.505  26.930  1.00 97.44           C  
ATOM   2050  C   SER A 253     -12.236   7.613  25.909  1.00 97.44           C  
ATOM   2051  CB  SER A 253     -14.135   7.770  27.593  1.00 97.44           C  
ATOM   2052  O   SER A 253     -12.604   6.463  25.671  1.00 97.44           O  
ATOM   2053  OG  SER A 253     -14.665   8.535  28.655  1.00 97.44           O  
ATOM   2054  N   LYS A 254     -11.163   8.135  25.299  1.00 98.19           N  
ATOM   2055  CA  LYS A 254     -10.467   7.531  24.139  1.00 98.19           C  
ATOM   2056  C   LYS A 254      -9.993   6.092  24.350  1.00 98.19           C  
ATOM   2057  CB  LYS A 254      -9.253   8.383  23.739  1.00 98.19           C  
ATOM   2058  O   LYS A 254     -10.117   5.265  23.451  1.00 98.19           O  
ATOM   2059  CG  LYS A 254      -9.648   9.809  23.349  1.00 98.19           C  
ATOM   2060  CD  LYS A 254      -8.443  10.607  22.852  1.00 98.19           C  
ATOM   2061  CE  LYS A 254      -8.930  12.016  22.516  1.00 98.19           C  
ATOM   2062  NZ  LYS A 254      -7.822  12.885  22.064  1.00 98.19           N  
ATOM   2063  N   LYS A 255      -9.443   5.782  25.529  1.00 97.75           N  
ATOM   2064  CA  LYS A 255      -8.934   4.434  25.839  1.00 97.75           C  
ATOM   2065  C   LYS A 255     -10.058   3.401  25.861  1.00 97.75           C  
ATOM   2066  CB  LYS A 255      -8.158   4.464  27.165  1.00 97.75           C  
ATOM   2067  O   LYS A 255      -9.892   2.303  25.341  1.00 97.75           O  
ATOM   2068  CG  LYS A 255      -7.461   3.123  27.454  1.00 97.75           C  
ATOM   2069  CD  LYS A 255      -6.487   3.250  28.635  1.00 97.75           C  
ATOM   2070  CE  LYS A 255      -5.724   1.935  28.844  1.00 97.75           C  
ATOM   2071  NZ  LYS A 255      -4.574   2.100  29.772  1.00 97.75           N  
ATOM   2072  N   GLU A 256     -11.199   3.764  26.436  1.00 98.25           N  
ATOM   2073  CA  GLU A 256     -12.362   2.883  26.504  1.00 98.25           C  
ATOM   2074  C   GLU A 256     -13.066   2.780  25.147  1.00 98.25           C  
ATOM   2075  CB  GLU A 256     -13.287   3.374  27.625  1.00 98.25           C  
ATOM   2076  O   GLU A 256     -13.474   1.691  24.755  1.00 98.25           O  
ATOM   2077  CG  GLU A 256     -14.324   2.325  28.043  1.00 98.25           C  
ATOM   2078  CD  GLU A 256     -13.688   1.021  28.568  1.00 98.25           C  
ATOM   2079  OE1 GLU A 256     -14.391  -0.005  28.530  1.00 98.25           O  
ATOM   2080  OE2 GLU A 256     -12.496   1.032  28.991  1.00 98.25           O  
ATOM   2081  N   TYR A 257     -13.093   3.871  24.370  1.00 98.62           N  
ATOM   2082  CA  TYR A 257     -13.529   3.840  22.972  1.00 98.62           C  
ATOM   2083  C   TYR A 257     -12.725   2.813  22.167  1.00 98.62           C  
ATOM   2084  CB  TYR A 257     -13.388   5.238  22.359  1.00 98.62           C  
ATOM   2085  O   TYR A 257     -13.299   1.965  21.491  1.00 98.62           O  
ATOM   2086  CG  TYR A 257     -13.933   5.356  20.949  1.00 98.62           C  
ATOM   2087  CD1 TYR A 257     -13.209   4.852  19.847  1.00 98.62           C  
ATOM   2088  CD2 TYR A 257     -15.159   6.013  20.736  1.00 98.62           C  
ATOM   2089  CE1 TYR A 257     -13.735   4.965  18.546  1.00 98.62           C  
ATOM   2090  CE2 TYR A 257     -15.677   6.142  19.435  1.00 98.62           C  
ATOM   2091  OH  TYR A 257     -15.493   5.692  17.089  1.00 98.62           O  
ATOM   2092  CZ  TYR A 257     -14.976   5.600  18.340  1.00 98.62           C  
ATOM   2093  N   LEU A 258     -11.391   2.850  22.270  1.00 98.25           N  
ATOM   2094  CA  LEU A 258     -10.514   1.905  21.576  1.00 98.25           C  
ATOM   2095  C   LEU A 258     -10.741   0.458  22.026  1.00 98.25           C  
ATOM   2096  CB  LEU A 258      -9.046   2.313  21.789  1.00 98.25           C  
ATOM   2097  O   LEU A 258     -10.748  -0.440  21.188  1.00 98.25           O  
ATOM   2098  CG  LEU A 258      -8.602   3.519  20.945  1.00 98.25           C  
ATOM   2099  CD1 LEU A 258      -7.198   3.948  21.372  1.00 98.25           C  
ATOM   2100  CD2 LEU A 258      -8.569   3.162  19.458  1.00 98.25           C  
ATOM   2101  N   ARG A 259     -10.964   0.220  23.323  1.00 97.50           N  
ATOM   2102  CA  ARG A 259     -11.292  -1.119  23.840  1.00 97.50           C  
ATOM   2103  C   ARG A 259     -12.590  -1.655  23.253  1.00 97.50           C  
ATOM   2104  CB  ARG A 259     -11.398  -1.089  25.364  1.00 97.50           C  
ATOM   2105  O   ARG A 259     -12.597  -2.785  22.776  1.00 97.50           O  
ATOM   2106  CG  ARG A 259     -10.023  -1.039  26.028  1.00 97.50           C  
ATOM   2107  CD  ARG A 259     -10.263  -0.763  27.505  1.00 97.50           C  
ATOM   2108  NE  ARG A 259      -9.033  -0.853  28.300  1.00 97.50           N  
ATOM   2109  NH1 ARG A 259      -9.947   0.197  30.125  1.00 97.50           N  
ATOM   2110  NH2 ARG A 259      -7.870  -0.657  30.236  1.00 97.50           N  
ATOM   2111  CZ  ARG A 259      -8.957  -0.433  29.546  1.00 97.50           C  
ATOM   2112  N   LEU A 260     -13.650  -0.847  23.240  1.00 98.25           N  
ATOM   2113  CA  LEU A 260     -14.928  -1.240  22.652  1.00 98.25           C  
ATOM   2114  C   LEU A 260     -14.801  -1.465  21.139  1.00 98.25           C  
ATOM   2115  CB  LEU A 260     -15.984  -0.180  23.005  1.00 98.25           C  
ATOM   2116  O   LEU A 260     -15.249  -2.491  20.633  1.00 98.25           O  
ATOM   2117  CG  LEU A 260     -17.378  -0.462  22.413  1.00 98.25           C  
ATOM   2118  CD1 LEU A 260     -17.940  -1.823  22.835  1.00 98.25           C  
ATOM   2119  CD2 LEU A 260     -18.351   0.609  22.896  1.00 98.25           C  
ATOM   2120  N   ALA A 261     -14.127  -0.559  20.426  1.00 97.94           N  
ATOM   2121  CA  ALA A 261     -13.904  -0.679  18.988  1.00 97.94           C  
ATOM   2122  C   ALA A 261     -13.143  -1.966  18.625  1.00 97.94           C  
ATOM   2123  CB  ALA A 261     -13.166   0.573  18.499  1.00 97.94           C  
ATOM   2124  O   ALA A 261     -13.533  -2.649  17.684  1.00 97.94           O  
ATOM   2125  N   ARG A 262     -12.120  -2.352  19.404  1.00 96.44           N  
ATOM   2126  CA  ARG A 262     -11.360  -3.606  19.220  1.00 96.44           C  
ATOM   2127  C   ARG A 262     -12.210  -4.872  19.326  1.00 96.44           C  
ATOM   2128  CB  ARG A 262     -10.215  -3.677  20.245  1.00 96.44           C  
ATOM   2129  O   ARG A 262     -11.814  -5.899  18.788  1.00 96.44           O  
ATOM   2130  CG  ARG A 262      -9.002  -2.838  19.825  1.00 96.44           C  
ATOM   2131  CD  ARG A 262      -7.942  -2.752  20.930  1.00 96.44           C  
ATOM   2132  NE  ARG A 262      -7.274  -4.050  21.188  1.00 96.44           N  
ATOM   2133  NH1 ARG A 262      -5.770  -3.283  22.740  1.00 96.44           N  
ATOM   2134  NH2 ARG A 262      -5.661  -5.391  22.132  1.00 96.44           N  
ATOM   2135  CZ  ARG A 262      -6.255  -4.241  22.011  1.00 96.44           C  
ATOM   2136  N   MET A 263     -13.345  -4.816  20.022  1.00 96.56           N  
ATOM   2137  CA  MET A 263     -14.273  -5.945  20.146  1.00 96.56           C  
ATOM   2138  C   MET A 263     -15.254  -6.041  18.970  1.00 96.56           C  
ATOM   2139  CB  MET A 263     -15.046  -5.838  21.467  1.00 96.56           C  
ATOM   2140  O   MET A 263     -15.949  -7.047  18.835  1.00 96.56           O  
ATOM   2141  CG  MET A 263     -14.132  -5.913  22.696  1.00 96.56           C  
ATOM   2142  SD  MET A 263     -14.986  -5.685  24.280  1.00 96.56           S  
ATOM   2143  CE  MET A 263     -16.045  -7.156  24.302  1.00 96.56           C  
ATOM   2144  N   MET A 264     -15.341  -5.007  18.130  1.00 97.56           N  
ATOM   2145  CA  MET A 264     -16.225  -4.985  16.969  1.00 97.56           C  
ATOM   2146  C   MET A 264     -15.587  -5.681  15.768  1.00 97.56           C  
ATOM   2147  CB  MET A 264     -16.628  -3.552  16.620  1.00 97.56           C  
ATOM   2148  O   MET A 264     -14.365  -5.745  15.608  1.00 97.56           O  
ATOM   2149  CG  MET A 264     -17.440  -2.892  17.736  1.00 97.56           C  
ATOM   2150  SD  MET A 264     -17.766  -1.144  17.432  1.00 97.56           S  
ATOM   2151  CE  MET A 264     -18.993  -1.203  16.104  1.00 97.56           C  
ATOM   2152  N   LYS A 265     -16.437  -6.198  14.884  1.00 96.00           N  
ATOM   2153  CA  LYS A 265     -16.004  -6.954  13.717  1.00 96.00           C  
ATOM   2154  C   LYS A 265     -15.277  -6.042  12.736  1.00 96.00           C  
ATOM   2155  CB  LYS A 265     -17.223  -7.622  13.085  1.00 96.00           C  
ATOM   2156  O   LYS A 265     -15.704  -4.915  12.490  1.00 96.00           O  
ATOM   2157  CG  LYS A 265     -16.819  -8.781  12.176  1.00 96.00           C  
ATOM   2158  CD  LYS A 265     -18.094  -9.386  11.603  1.00 96.00           C  
ATOM   2159  CE  LYS A 265     -17.769 -10.660  10.842  1.00 96.00           C  
ATOM   2160  NZ  LYS A 265     -19.021 -11.268  10.381  1.00 96.00           N  
ATOM   2161  N   TYR A 266     -14.202  -6.562  12.154  1.00 97.12           N  
ATOM   2162  CA  TYR A 266     -13.358  -5.862  11.182  1.00 97.12           C  
ATOM   2163  C   TYR A 266     -12.592  -4.650  11.731  1.00 97.12           C  
ATOM   2164  CB  TYR A 266     -14.152  -5.525   9.914  1.00 97.12           C  
ATOM   2165  O   TYR A 266     -12.015  -3.884  10.958  1.00 97.12           O  
ATOM   2166  CG  TYR A 266     -15.001  -6.657   9.385  1.00 97.12           C  
ATOM   2167  CD1 TYR A 266     -14.389  -7.865   9.006  1.00 97.12           C  
ATOM   2168  CD2 TYR A 266     -16.397  -6.508   9.292  1.00 97.12           C  
ATOM   2169  CE1 TYR A 266     -15.169  -8.911   8.492  1.00 97.12           C  
ATOM   2170  CE2 TYR A 266     -17.182  -7.557   8.780  1.00 97.12           C  
ATOM   2171  OH  TYR A 266     -17.314  -9.683   7.722  1.00 97.12           O  
ATOM   2172  CZ  TYR A 266     -16.561  -8.745   8.345  1.00 97.12           C  
ATOM   2173  N   TYR A 267     -12.508  -4.477  13.054  1.00 97.56           N  
ATOM   2174  CA  TYR A 267     -11.578  -3.505  13.621  1.00 97.56           C  
ATOM   2175  C   TYR A 267     -10.143  -3.788  13.156  1.00 97.56           C  
ATOM   2176  CB  TYR A 267     -11.656  -3.499  15.144  1.00 97.56           C  
ATOM   2177  O   TYR A 267      -9.650  -4.911  13.244  1.00 97.56           O  
ATOM   2178  CG  TYR A 267     -10.689  -2.497  15.747  1.00 97.56           C  
ATOM   2179  CD1 TYR A 267      -9.393  -2.899  16.128  1.00 97.56           C  
ATOM   2180  CD2 TYR A 267     -11.067  -1.147  15.856  1.00 97.56           C  
ATOM   2181  CE1 TYR A 267      -8.478  -1.948  16.622  1.00 97.56           C  
ATOM   2182  CE2 TYR A 267     -10.162  -0.199  16.365  1.00 97.56           C  
ATOM   2183  OH  TYR A 267      -7.992   0.325  17.221  1.00 97.56           O  
ATOM   2184  CZ  TYR A 267      -8.866  -0.600  16.751  1.00 97.56           C  
ATOM   2185  N   GLY A 268      -9.463  -2.757  12.652  1.00 96.12           N  
ATOM   2186  CA  GLY A 268      -8.105  -2.879  12.124  1.00 96.12           C  
ATOM   2187  C   GLY A 268      -8.006  -3.458  10.709  1.00 96.12           C  
ATOM   2188  O   GLY A 268      -6.891  -3.566  10.203  1.00 96.12           O  
ATOM   2189  N   PHE A 269      -9.127  -3.775  10.053  1.00 97.56           N  
ATOM   2190  CA  PHE A 269      -9.134  -4.185   8.651  1.00 97.56           C  
ATOM   2191  C   PHE A 269      -9.036  -2.965   7.723  1.00 97.56           C  
ATOM   2192  CB  PHE A 269     -10.373  -5.038   8.320  1.00 97.56           C  
ATOM   2193  O   PHE A 269      -9.384  -1.838   8.080  1.00 97.56           O  
ATOM   2194  CG  PHE A 269     -10.373  -6.470   8.843  1.00 97.56           C  
ATOM   2195  CD1 PHE A 269     -10.603  -7.536   7.950  1.00 97.56           C  
ATOM   2196  CD2 PHE A 269     -10.144  -6.762  10.204  1.00 97.56           C  
ATOM   2197  CE1 PHE A 269     -10.613  -8.865   8.404  1.00 97.56           C  
ATOM   2198  CE2 PHE A 269     -10.159  -8.091  10.661  1.00 97.56           C  
ATOM   2199  CZ  PHE A 269     -10.401  -9.142   9.762  1.00 97.56           C  
ATOM   2200  N   ILE A 270      -8.573  -3.199   6.498  1.00 96.75           N  
ATOM   2201  CA  ILE A 270      -8.716  -2.276   5.370  1.00 96.75           C  
ATOM   2202  C   ILE A 270      -9.846  -2.798   4.487  1.00 96.75           C  
ATOM   2203  CB  ILE A 270      -7.377  -2.120   4.613  1.00 96.75           C  
ATOM   2204  O   ILE A 270      -9.789  -3.937   4.028  1.00 96.75           O  
ATOM   2205  CG1 ILE A 270      -6.352  -1.419   5.538  1.00 96.75           C  
ATOM   2206  CG2 ILE A 270      -7.583  -1.335   3.302  1.00 96.75           C  
ATOM   2207  CD1 ILE A 270      -4.957  -1.222   4.932  1.00 96.75           C  
ATOM   2208  N   GLN A 271     -10.870  -1.979   4.249  1.00 97.06           N  
ATOM   2209  CA  GLN A 271     -11.967  -2.311   3.342  1.00 97.06           C  
ATOM   2210  C   GLN A 271     -11.729  -1.702   1.958  1.00 97.06           C  
ATOM   2211  CB  GLN A 271     -13.294  -1.869   3.965  1.00 97.06           C  
ATOM   2212  O   GLN A 271     -11.344  -0.539   1.833  1.00 97.06           O  
ATOM   2213  CG  GLN A 271     -14.512  -2.225   3.105  1.00 97.06           C  
ATOM   2214  CD  GLN A 271     -15.799  -1.859   3.823  1.00 97.06           C  
ATOM   2215  NE2 GLN A 271     -16.536  -0.865   3.386  1.00 97.06           N  
ATOM   2216  OE1 GLN A 271     -16.171  -2.478   4.800  1.00 97.06           O  
ATOM   2217  N   PHE A 272     -11.980  -2.496   0.922  1.00 96.56           N  
ATOM   2218  CA  PHE A 272     -11.886  -2.076  -0.475  1.00 96.56           C  
ATOM   2219  C   PHE A 272     -13.248  -1.616  -1.003  1.00 96.56           C  
ATOM   2220  CB  PHE A 272     -11.294  -3.223  -1.305  1.00 96.56           C  
ATOM   2221  O   PHE A 272     -14.284  -1.863  -0.384  1.00 96.56           O  
ATOM   2222  CG  PHE A 272     -10.005  -3.767  -0.723  1.00 96.56           C  
ATOM   2223  CD1 PHE A 272      -8.804  -3.052  -0.854  1.00 96.56           C  
ATOM   2224  CD2 PHE A 272     -10.021  -4.962   0.016  1.00 96.56           C  
ATOM   2225  CE1 PHE A 272      -7.639  -3.534  -0.232  1.00 96.56           C  
ATOM   2226  CE2 PHE A 272      -8.856  -5.442   0.631  1.00 96.56           C  
ATOM   2227  CZ  PHE A 272      -7.657  -4.722   0.514  1.00 96.56           C  
ATOM   2228  N   LYS A 273     -13.259  -0.954  -2.161  1.00 95.00           N  
ATOM   2229  CA  LYS A 273     -14.489  -0.614  -2.873  1.00 95.00           C  
ATOM   2230  C   LYS A 273     -15.231  -1.895  -3.286  1.00 95.00           C  
ATOM   2231  CB  LYS A 273     -14.205   0.283  -4.092  1.00 95.00           C  
ATOM   2232  O   LYS A 273     -14.581  -2.915  -3.548  1.00 95.00           O  
ATOM   2233  CG  LYS A 273     -13.680   1.669  -3.681  1.00 95.00           C  
ATOM   2234  CD  LYS A 273     -13.819   2.704  -4.809  1.00 95.00           C  
ATOM   2235  CE  LYS A 273     -13.184   4.028  -4.362  1.00 95.00           C  
ATOM   2236  NZ  LYS A 273     -13.832   5.228  -4.944  1.00 95.00           N  
ATOM   2237  N   PRO A 274     -16.575  -1.856  -3.361  1.00 95.75           N  
ATOM   2238  CA  PRO A 274     -17.358  -2.958  -3.906  1.00 95.75           C  
ATOM   2239  C   PRO A 274     -16.840  -3.377  -5.283  1.00 95.75           C  
ATOM   2240  CB  PRO A 274     -18.801  -2.450  -3.981  1.00 95.75           C  
ATOM   2241  O   PRO A 274     -16.510  -2.529  -6.112  1.00 95.75           O  
ATOM   2242  CG  PRO A 274     -18.850  -1.362  -2.910  1.00 95.75           C  
ATOM   2243  CD  PRO A 274     -17.449  -0.760  -2.963  1.00 95.75           C  
ATOM   2244  N   CYS A 275     -16.761  -4.681  -5.513  1.00 96.94           N  
ATOM   2245  CA  CYS A 275     -16.195  -5.259  -6.726  1.00 96.94           C  
ATOM   2246  C   CYS A 275     -16.849  -6.616  -7.035  1.00 96.94           C  
ATOM   2247  CB  CYS A 275     -14.669  -5.309  -6.543  1.00 96.94           C  
ATOM   2248  O   CYS A 275     -17.908  -6.928  -6.479  1.00 96.94           O  
ATOM   2249  SG  CYS A 275     -14.159  -6.331  -5.133  1.00 96.94           S  
ATOM   2250  N   PHE A 276     -16.245  -7.402  -7.928  1.00 97.00           N  
ATOM   2251  CA  PHE A 276     -16.766  -8.701  -8.352  1.00 97.00           C  
ATOM   2252  C   PHE A 276     -15.751  -9.818  -8.125  1.00 97.00           C  
ATOM   2253  CB  PHE A 276     -17.210  -8.638  -9.817  1.00 97.00           C  
ATOM   2254  O   PHE A 276     -14.544  -9.586  -8.088  1.00 97.00           O  
ATOM   2255  CG  PHE A 276     -18.344  -7.663 -10.051  1.00 97.00           C  
ATOM   2256  CD1 PHE A 276     -19.675  -8.079  -9.869  1.00 97.00           C  
ATOM   2257  CD2 PHE A 276     -18.071  -6.337 -10.437  1.00 97.00           C  
ATOM   2258  CE1 PHE A 276     -20.732  -7.180 -10.088  1.00 97.00           C  
ATOM   2259  CE2 PHE A 276     -19.128  -5.433 -10.645  1.00 97.00           C  
ATOM   2260  CZ  PHE A 276     -20.458  -5.856 -10.477  1.00 97.00           C  
ATOM   2261  N   THR A 277     -16.242 -11.043  -7.990  1.00 97.44           N  
ATOM   2262  CA  THR A 277     -15.420 -12.247  -7.866  1.00 97.44           C  
ATOM   2263  C   THR A 277     -16.071 -13.423  -8.588  1.00 97.44           C  
ATOM   2264  CB  THR A 277     -15.144 -12.553  -6.382  1.00 97.44           C  
ATOM   2265  O   THR A 277     -17.276 -13.408  -8.841  1.00 97.44           O  
ATOM   2266  CG2 THR A 277     -16.423 -12.781  -5.580  1.00 97.44           C  
ATOM   2267  OG1 THR A 277     -14.330 -13.691  -6.223  1.00 97.44           O  
ATOM   2268  N   ASN A 278     -15.276 -14.443  -8.913  1.00 95.81           N  
ATOM   2269  CA  ASN A 278     -15.768 -15.719  -9.436  1.00 95.81           C  
ATOM   2270  C   ASN A 278     -16.220 -16.713  -8.348  1.00 95.81           C  
ATOM   2271  CB  ASN A 278     -14.727 -16.323 -10.390  1.00 95.81           C  
ATOM   2272  O   ASN A 278     -16.495 -17.874  -8.643  1.00 95.81           O  
ATOM   2273  CG  ASN A 278     -13.530 -16.925  -9.683  1.00 95.81           C  
ATOM   2274  ND2 ASN A 278     -12.803 -17.788 -10.350  1.00 95.81           N  
ATOM   2275  OD1 ASN A 278     -13.215 -16.621  -8.542  1.00 95.81           O  
ATOM   2276  N   TYR A 279     -16.266 -16.282  -7.085  1.00 94.38           N  
ATOM   2277  CA  TYR A 279     -16.626 -17.123  -5.949  1.00 94.38           C  
ATOM   2278  C   TYR A 279     -17.887 -16.606  -5.231  1.00 94.38           C  
ATOM   2279  CB  TYR A 279     -15.430 -17.215  -5.001  1.00 94.38           C  
ATOM   2280  O   TYR A 279     -17.946 -15.425  -4.894  1.00 94.38           O  
ATOM   2281  CG  TYR A 279     -15.692 -18.121  -3.818  1.00 94.38           C  
ATOM   2282  CD1 TYR A 279     -16.324 -17.609  -2.669  1.00 94.38           C  
ATOM   2283  CD2 TYR A 279     -15.368 -19.488  -3.897  1.00 94.38           C  
ATOM   2284  CE1 TYR A 279     -16.633 -18.464  -1.594  1.00 94.38           C  
ATOM   2285  CE2 TYR A 279     -15.660 -20.343  -2.818  1.00 94.38           C  
ATOM   2286  OH  TYR A 279     -16.567 -20.657  -0.623  1.00 94.38           O  
ATOM   2287  CZ  TYR A 279     -16.290 -19.832  -1.666  1.00 94.38           C  
ATOM   2288  N   PRO A 280     -18.874 -17.465  -4.908  1.00 91.69           N  
ATOM   2289  CA  PRO A 280     -18.924 -18.902  -5.194  1.00 91.69           C  
ATOM   2290  C   PRO A 280     -19.233 -19.205  -6.669  1.00 91.69           C  
ATOM   2291  CB  PRO A 280     -20.025 -19.434  -4.275  1.00 91.69           C  
ATOM   2292  O   PRO A 280     -19.006 -20.324  -7.119  1.00 91.69           O  
ATOM   2293  CG  PRO A 280     -21.008 -18.268  -4.195  1.00 91.69           C  
ATOM   2294  CD  PRO A 280     -20.094 -17.048  -4.235  1.00 91.69           C  
ATOM   2295  N   THR A 281     -19.734 -18.212  -7.403  1.00 93.00           N  
ATOM   2296  CA  THR A 281     -20.044 -18.269  -8.833  1.00 93.00           C  
ATOM   2297  C   THR A 281     -19.548 -17.005  -9.528  1.00 93.00           C  
ATOM   2298  CB  THR A 281     -21.557 -18.436  -9.069  1.00 93.00           C  
ATOM   2299  O   THR A 281     -19.318 -15.978  -8.879  1.00 93.00           O  
ATOM   2300  CG2 THR A 281     -22.080 -19.767  -8.527  1.00 93.00           C  
ATOM   2301  OG1 THR A 281     -22.291 -17.422  -8.419  1.00 93.00           O  
ATOM   2302  N   ASP A 282     -19.409 -17.065 -10.850  1.00 93.69           N  
ATOM   2303  CA  ASP A 282     -18.994 -15.930 -11.677  1.00 93.69           C  
ATOM   2304  C   ASP A 282     -19.846 -14.675 -11.455  1.00 93.69           C  
ATOM   2305  CB  ASP A 282     -18.965 -16.327 -13.158  1.00 93.69           C  
ATOM   2306  O   ASP A 282     -21.051 -14.747 -11.212  1.00 93.69           O  
ATOM   2307  CG  ASP A 282     -17.847 -17.324 -13.485  1.00 93.69           C  
ATOM   2308  OD1 ASP A 282     -16.851 -17.365 -12.729  1.00 93.69           O  
ATOM   2309  OD2 ASP A 282     -18.002 -18.038 -14.496  1.00 93.69           O  
ATOM   2310  N   ASN A 283     -19.196 -13.512 -11.559  1.00 92.56           N  
ATOM   2311  CA  ASN A 283     -19.806 -12.189 -11.402  1.00 92.56           C  
ATOM   2312  C   ASN A 283     -20.536 -11.970 -10.064  1.00 92.56           C  
ATOM   2313  CB  ASN A 283     -20.666 -11.872 -12.638  1.00 92.56           C  
ATOM   2314  O   ASN A 283     -21.431 -11.127  -9.968  1.00 92.56           O  
ATOM   2315  CG  ASN A 283     -19.837 -11.840 -13.903  1.00 92.56           C  
ATOM   2316  ND2 ASN A 283     -20.334 -12.391 -14.984  1.00 92.56           N  
ATOM   2317  OD1 ASN A 283     -18.735 -11.322 -13.935  1.00 92.56           O  
ATOM   2318  N   THR A 284     -20.128 -12.670  -9.003  1.00 95.31           N  
ATOM   2319  CA  THR A 284     -20.673 -12.439  -7.665  1.00 95.31           C  
ATOM   2320  C   THR A 284     -20.198 -11.085  -7.143  1.00 95.31           C  
ATOM   2321  CB  THR A 284     -20.293 -13.552  -6.681  1.00 95.31           C  
ATOM   2322  O   THR A 284     -18.995 -10.814  -7.081  1.00 95.31           O  
ATOM   2323  CG2 THR A 284     -20.844 -13.250  -5.287  1.00 95.31           C  
ATOM   2324  OG1 THR A 284     -20.862 -14.777  -7.058  1.00 95.31           O  
ATOM   2325  N   ARG A 285     -21.134 -10.221  -6.731  1.00 96.56           N  
ATOM   2326  CA  ARG A 285     -20.806  -8.928  -6.119  1.00 96.56           C  
ATOM   2327  C   ARG A 285     -20.274  -9.138  -4.706  1.00 96.56           C  
ATOM   2328  CB  ARG A 285     -22.022  -8.000  -6.161  1.00 96.56           C  
ATOM   2329  O   ARG A 285     -20.879  -9.840  -3.897  1.00 96.56           O  
ATOM   2330  CG  ARG A 285     -21.679  -6.592  -5.656  1.00 96.56           C  
ATOM   2331  CD  ARG A 285     -22.887  -5.679  -5.853  1.00 96.56           C  
ATOM   2332  NE  ARG A 285     -22.598  -4.290  -5.454  1.00 96.56           N  
ATOM   2333  NH1 ARG A 285     -24.775  -3.588  -5.405  1.00 96.56           N  
ATOM   2334  NH2 ARG A 285     -23.133  -2.100  -5.115  1.00 96.56           N  
ATOM   2335  CZ  ARG A 285     -23.500  -3.335  -5.324  1.00 96.56           C  
ATOM   2336  N   VAL A 286     -19.163  -8.484  -4.391  1.00 97.62           N  
ATOM   2337  CA  VAL A 286     -18.464  -8.677  -3.122  1.00 97.62           C  
ATOM   2338  C   VAL A 286     -17.934  -7.366  -2.553  1.00 97.62           C  
ATOM   2339  CB  VAL A 286     -17.372  -9.752  -3.285  1.00 97.62           C  
ATOM   2340  O   VAL A 286     -17.474  -6.475  -3.272  1.00 97.62           O  
ATOM   2341  CG1 VAL A 286     -16.237  -9.334  -4.226  1.00 97.62           C  
ATOM   2342  CG2 VAL A 286     -16.788 -10.180  -1.934  1.00 97.62           C  
ATOM   2343  N   LEU A 287     -17.983  -7.259  -1.227  1.00 97.44           N  
ATOM   2344  CA  LEU A 287     -17.238  -6.275  -0.455  1.00 97.44           C  
ATOM   2345  C   LEU A 287     -16.135  -6.994   0.320  1.00 97.44           C  
ATOM   2346  CB  LEU A 287     -18.215  -5.516   0.452  1.00 97.44           C  
ATOM   2347  O   LEU A 287     -16.417  -7.860   1.147  1.00 97.44           O  
ATOM   2348  CG  LEU A 287     -17.551  -4.429   1.310  1.00 97.44           C  
ATOM   2349  CD1 LEU A 287     -16.931  -3.340   0.439  1.00 97.44           C  
ATOM   2350  CD2 LEU A 287     -18.614  -3.787   2.203  1.00 97.44           C  
ATOM   2351  N   ILE A 288     -14.882  -6.639   0.043  1.00 98.12           N  
ATOM   2352  CA  ILE A 288     -13.717  -7.322   0.610  1.00 98.12           C  
ATOM   2353  C   ILE A 288     -13.097  -6.459   1.710  1.00 98.12           C  
ATOM   2354  CB  ILE A 288     -12.719  -7.747  -0.492  1.00 98.12           C  
ATOM   2355  O   ILE A 288     -12.934  -5.244   1.559  1.00 98.12           O  
ATOM   2356  CG1 ILE A 288     -13.427  -8.669  -1.513  1.00 98.12           C  
ATOM   2357  CG2 ILE A 288     -11.494  -8.465   0.112  1.00 98.12           C  
ATOM   2358  CD1 ILE A 288     -12.573  -9.013  -2.730  1.00 98.12           C  
ATOM   2359  N   SER A 289     -12.714  -7.098   2.811  1.00 97.81           N  
ATOM   2360  CA  SER A 289     -11.924  -6.499   3.885  1.00 97.81           C  
ATOM   2361  C   SER A 289     -10.685  -7.355   4.153  1.00 97.81           C  
ATOM   2362  CB  SER A 289     -12.773  -6.330   5.152  1.00 97.81           C  
ATOM   2363  O   SER A 289     -10.791  -8.568   4.273  1.00 97.81           O  
ATOM   2364  OG  SER A 289     -13.901  -5.500   4.919  1.00 97.81           O  
ATOM   2365  N   CYS A 290      -9.511  -6.737   4.267  1.00 98.00           N  
ATOM   2366  CA  CYS A 290      -8.249  -7.412   4.574  1.00 98.00           C  
ATOM   2367  C   CYS A 290      -7.789  -7.058   5.988  1.00 98.00           C  
ATOM   2368  CB  CYS A 290      -7.209  -6.998   3.530  1.00 98.00           C  
ATOM   2369  O   CYS A 290      -7.685  -5.877   6.319  1.00 98.00           O  
ATOM   2370  SG  CYS A 290      -5.664  -7.904   3.786  1.00 98.00           S  
ATOM   2371  N   GLY A 291      -7.485  -8.057   6.807  1.00 96.62           N  
ATOM   2372  CA  GLY A 291      -7.062  -7.886   8.197  1.00 96.62           C  
ATOM   2373  C   GLY A 291      -7.061  -9.223   8.925  1.00 96.62           C  
ATOM   2374  O   GLY A 291      -7.467 -10.221   8.347  1.00 96.62           O  
ATOM   2375  N   ASP A 292      -6.544  -9.270  10.154  1.00 94.00           N  
ATOM   2376  CA  ASP A 292      -6.494 -10.496  10.980  1.00 94.00           C  
ATOM   2377  C   ASP A 292      -6.038 -11.765  10.222  1.00 94.00           C  
ATOM   2378  CB  ASP A 292      -7.813 -10.689  11.740  1.00 94.00           C  
ATOM   2379  O   ASP A 292      -6.596 -12.858  10.331  1.00 94.00           O  
ATOM   2380  CG  ASP A 292      -7.682 -11.749  12.838  1.00 94.00           C  
ATOM   2381  OD1 ASP A 292      -6.598 -11.791  13.469  1.00 94.00           O  
ATOM   2382  OD2 ASP A 292      -8.663 -12.496  13.050  1.00 94.00           O  
ATOM   2383  N   ARG A 293      -4.998 -11.600   9.395  1.00 95.94           N  
ATOM   2384  CA  ARG A 293      -4.412 -12.666   8.568  1.00 95.94           C  
ATOM   2385  C   ARG A 293      -5.394 -13.320   7.584  1.00 95.94           C  
ATOM   2386  CB  ARG A 293      -3.684 -13.698   9.447  1.00 95.94           C  
ATOM   2387  O   ARG A 293      -5.216 -14.486   7.222  1.00 95.94           O  
ATOM   2388  CG  ARG A 293      -2.698 -13.068  10.439  1.00 95.94           C  
ATOM   2389  CD  ARG A 293      -2.082 -14.167  11.300  1.00 95.94           C  
ATOM   2390  NE  ARG A 293      -1.223 -13.593  12.347  1.00 95.94           N  
ATOM   2391  NH1 ARG A 293      -0.560 -15.578  13.281  1.00 95.94           N  
ATOM   2392  NH2 ARG A 293       0.090 -13.645  14.199  1.00 95.94           N  
ATOM   2393  CZ  ARG A 293      -0.569 -14.272  13.267  1.00 95.94           C  
ATOM   2394  N   GLU A 294      -6.400 -12.586   7.120  1.00 97.44           N  
ATOM   2395  CA  GLU A 294      -7.388 -13.060   6.152  1.00 97.44           C  
ATOM   2396  C   GLU A 294      -7.836 -11.988   5.150  1.00 97.44           C  
ATOM   2397  CB  GLU A 294      -8.593 -13.673   6.891  1.00 97.44           C  
ATOM   2398  O   GLU A 294      -7.734 -10.782   5.391  1.00 97.44           O  
ATOM   2399  CG  GLU A 294      -9.458 -12.691   7.704  1.00 97.44           C  
ATOM   2400  CD  GLU A 294     -10.682 -13.382   8.317  1.00 97.44           C  
ATOM   2401  OE1 GLU A 294     -11.817 -12.866   8.196  1.00 97.44           O  
ATOM   2402  OE2 GLU A 294     -10.518 -14.499   8.860  1.00 97.44           O  
ATOM   2403  N   LEU A 295      -8.388 -12.456   4.028  1.00 98.19           N  
ATOM   2404  CA  LEU A 295      -9.358 -11.696   3.250  1.00 98.19           C  
ATOM   2405  C   LEU A 295     -10.760 -12.162   3.633  1.00 98.19           C  
ATOM   2406  CB  LEU A 295      -9.131 -11.867   1.740  1.00 98.19           C  
ATOM   2407  O   LEU A 295     -11.090 -13.338   3.498  1.00 98.19           O  
ATOM   2408  CG  LEU A 295      -7.789 -11.354   1.206  1.00 98.19           C  
ATOM   2409  CD1 LEU A 295      -7.704 -11.618  -0.297  1.00 98.19           C  
ATOM   2410  CD2 LEU A 295      -7.626  -9.852   1.431  1.00 98.19           C  
ATOM   2411  N   ASN A 296     -11.591 -11.234   4.084  1.00 98.06           N  
ATOM   2412  CA  ASN A 296     -12.990 -11.482   4.380  1.00 98.06           C  
ATOM   2413  C   ASN A 296     -13.866 -10.968   3.236  1.00 98.06           C  
ATOM   2414  CB  ASN A 296     -13.340 -10.838   5.719  1.00 98.06           C  
ATOM   2415  O   ASN A 296     -13.757  -9.808   2.839  1.00 98.06           O  
ATOM   2416  CG  ASN A 296     -14.645 -11.405   6.222  1.00 98.06           C  
ATOM   2417  ND2 ASN A 296     -14.578 -12.418   7.052  1.00 98.06           N  
ATOM   2418  OD1 ASN A 296     -15.720 -10.918   5.911  1.00 98.06           O  
ATOM   2419  N   PHE A 297     -14.713 -11.839   2.702  1.00 98.00           N  
ATOM   2420  CA  PHE A 297     -15.604 -11.582   1.582  1.00 98.00           C  
ATOM   2421  C   PHE A 297     -17.027 -11.479   2.117  1.00 98.00           C  
ATOM   2422  CB  PHE A 297     -15.501 -12.729   0.561  1.00 98.00           C  
ATOM   2423  O   PHE A 297     -17.572 -12.472   2.589  1.00 98.00           O  
ATOM   2424  CG  PHE A 297     -14.306 -12.717  -0.378  1.00 98.00           C  
ATOM   2425  CD1 PHE A 297     -13.011 -12.364   0.058  1.00 98.00           C  
ATOM   2426  CD2 PHE A 297     -14.490 -13.116  -1.716  1.00 98.00           C  
ATOM   2427  CE1 PHE A 297     -11.934 -12.378  -0.842  1.00 98.00           C  
ATOM   2428  CE2 PHE A 297     -13.414 -13.128  -2.615  1.00 98.00           C  
ATOM   2429  CZ  PHE A 297     -12.138 -12.752  -2.176  1.00 98.00           C  
ATOM   2430  N   ARG A 298     -17.648 -10.304   2.004  1.00 96.88           N  
ATOM   2431  CA  ARG A 298     -19.096 -10.132   2.174  1.00 96.88           C  
ATOM   2432  C   ARG A 298     -19.751 -10.216   0.802  1.00 96.88           C  
ATOM   2433  CB  ARG A 298     -19.401  -8.824   2.911  1.00 96.88           C  
ATOM   2434  O   ARG A 298     -19.713  -9.259   0.030  1.00 96.88           O  
ATOM   2435  CG  ARG A 298     -19.001  -8.921   4.389  1.00 96.88           C  
ATOM   2436  CD  ARG A 298     -19.416  -7.681   5.190  1.00 96.88           C  
ATOM   2437  NE  ARG A 298     -18.669  -6.467   4.806  1.00 96.88           N  
ATOM   2438  NH1 ARG A 298     -16.698  -6.956   5.881  1.00 96.88           N  
ATOM   2439  NH2 ARG A 298     -16.869  -5.069   4.805  1.00 96.88           N  
ATOM   2440  CZ  ARG A 298     -17.433  -6.173   5.160  1.00 96.88           C  
ATOM   2441  N   LEU A 299     -20.271 -11.396   0.498  1.00 96.00           N  
ATOM   2442  CA  LEU A 299     -20.842 -11.795  -0.781  1.00 96.00           C  
ATOM   2443  C   LEU A 299     -22.320 -11.416  -0.817  1.00 96.00           C  
ATOM   2444  CB  LEU A 299     -20.680 -13.319  -0.926  1.00 96.00           C  
ATOM   2445  O   LEU A 299     -23.074 -11.798   0.077  1.00 96.00           O  
ATOM   2446  CG  LEU A 299     -19.221 -13.807  -0.938  1.00 96.00           C  
ATOM   2447  CD1 LEU A 299     -19.166 -15.304  -0.645  1.00 96.00           C  
ATOM   2448  CD2 LEU A 299     -18.569 -13.531  -2.287  1.00 96.00           C  
ATOM   2449  N   GLN A 300     -22.739 -10.692  -1.850  1.00 92.94           N  
ATOM   2450  CA  GLN A 300     -24.151 -10.455  -2.119  1.00 92.94           C  
ATOM   2451  C   GLN A 300     -24.651 -11.533  -3.080  1.00 92.94           C  
ATOM   2452  CB  GLN A 300     -24.350  -9.028  -2.643  1.00 92.94           C  
ATOM   2453  O   GLN A 300     -24.240 -11.587  -4.236  1.00 92.94           O  
ATOM   2454  CG  GLN A 300     -25.837  -8.696  -2.844  1.00 92.94           C  
ATOM   2455  CD  GLN A 300     -26.082  -7.247  -3.262  1.00 92.94           C  
ATOM   2456  NE2 GLN A 300     -27.321  -6.848  -3.436  1.00 92.94           N  
ATOM   2457  OE1 GLN A 300     -25.189  -6.429  -3.447  1.00 92.94           O  
ATOM   2458  N   THR A 301     -25.524 -12.397  -2.574  1.00 80.75           N  
ATOM   2459  CA  THR A 301     -26.159 -13.467  -3.355  1.00 80.75           C  
ATOM   2460  C   THR A 301     -27.333 -12.940  -4.188  1.00 80.75           C  
ATOM   2461  CB  THR A 301     -26.599 -14.612  -2.436  1.00 80.75           C  
ATOM   2462  O   THR A 301     -27.797 -11.818  -3.975  1.00 80.75           O  
ATOM   2463  CG2 THR A 301     -25.426 -15.271  -1.719  1.00 80.75           C  
ATOM   2464  OG1 THR A 301     -27.436 -14.140  -1.424  1.00 80.75           O  
ATOM   2465  N   GLU A 302     -27.818 -13.742  -5.142  1.00 80.00           N  
ATOM   2466  CA  GLU A 302     -28.904 -13.362  -6.065  1.00 80.00           C  
ATOM   2467  C   GLU A 302     -30.208 -12.970  -5.350  1.00 80.00           C  
ATOM   2468  CB  GLU A 302     -29.209 -14.528  -7.017  1.00 80.00           C  
ATOM   2469  O   GLU A 302     -30.931 -12.091  -5.814  1.00 80.00           O  
ATOM   2470  CG  GLU A 302     -28.039 -14.891  -7.945  1.00 80.00           C  
ATOM   2471  CD  GLU A 302     -28.405 -15.991  -8.958  1.00 80.00           C  
ATOM   2472  OE1 GLU A 302     -27.599 -16.198  -9.889  1.00 80.00           O  
ATOM   2473  OE2 GLU A 302     -29.476 -16.621  -8.794  1.00 80.00           O  
ATOM   2474  N   ASP A 303     -30.493 -13.559  -4.183  1.00 84.06           N  
ATOM   2475  CA  ASP A 303     -31.658 -13.224  -3.355  1.00 84.06           C  
ATOM   2476  C   ASP A 303     -31.413 -12.025  -2.414  1.00 84.06           C  
ATOM   2477  CB  ASP A 303     -32.191 -14.485  -2.644  1.00 84.06           C  
ATOM   2478  O   ASP A 303     -32.179 -11.788  -1.478  1.00 84.06           O  
ATOM   2479  CG  ASP A 303     -31.302 -15.025  -1.521  1.00 84.06           C  
ATOM   2480  OD1 ASP A 303     -30.175 -14.527  -1.358  1.00 84.06           O  
ATOM   2481  OD2 ASP A 303     -31.775 -15.918  -0.771  1.00 84.06           O  
ATOM   2482  N   ASN A 304     -30.354 -11.247  -2.671  1.00 81.31           N  
ATOM   2483  CA  ASN A 304     -29.885 -10.115  -1.870  1.00 81.31           C  
ATOM   2484  C   ASN A 304     -29.511 -10.462  -0.421  1.00 81.31           C  
ATOM   2485  CB  ASN A 304     -30.860  -8.926  -1.980  1.00 81.31           C  
ATOM   2486  O   ASN A 304     -29.362  -9.556   0.406  1.00 81.31           O  
ATOM   2487  CG  ASN A 304     -30.880  -8.327  -3.366  1.00 81.31           C  
ATOM   2488  ND2 ASN A 304     -32.039  -8.133  -3.946  1.00 81.31           N  
ATOM   2489  OD1 ASN A 304     -29.852  -7.977  -3.922  1.00 81.31           O  
ATOM   2490  N   LYS A 305     -29.304 -11.742  -0.089  1.00 86.44           N  
ATOM   2491  CA  LYS A 305     -28.716 -12.107   1.202  1.00 86.44           C  
ATOM   2492  C   LYS A 305     -27.212 -11.879   1.180  1.00 86.44           C  
ATOM   2493  CB  LYS A 305     -29.060 -13.545   1.588  1.00 86.44           C  
ATOM   2494  O   LYS A 305     -26.536 -12.125   0.176  1.00 86.44           O  
ATOM   2495  CG  LYS A 305     -30.562 -13.706   1.843  1.00 86.44           C  
ATOM   2496  CD  LYS A 305     -30.855 -15.167   2.179  1.00 86.44           C  
ATOM   2497  CE  LYS A 305     -32.367 -15.387   2.241  1.00 86.44           C  
ATOM   2498  NZ  LYS A 305     -32.705 -16.689   1.635  1.00 86.44           N  
ATOM   2499  N   ILE A 306     -26.689 -11.440   2.320  1.00 90.25           N  
ATOM   2500  CA  ILE A 306     -25.252 -11.314   2.538  1.00 90.25           C  
ATOM   2501  C   ILE A 306     -24.735 -12.610   3.154  1.00 90.25           C  
ATOM   2502  CB  ILE A 306     -24.911 -10.063   3.372  1.00 90.25           C  
ATOM   2503  O   ILE A 306     -25.196 -13.022   4.219  1.00 90.25           O  
ATOM   2504  CG1 ILE A 306     -25.445  -8.761   2.727  1.00 90.25           C  
ATOM   2505  CG2 ILE A 306     -23.391  -9.962   3.598  1.00 90.25           C  
ATOM   2506  CD1 ILE A 306     -24.950  -8.470   1.301  1.00 90.25           C  
ATOM   2507  N   GLN A 307     -23.781 -13.240   2.478  1.00 93.19           N  
ATOM   2508  CA  GLN A 307     -23.005 -14.363   2.995  1.00 93.19           C  
ATOM   2509  C   GLN A 307     -21.566 -13.925   3.249  1.00 93.19           C  
ATOM   2510  CB  GLN A 307     -23.051 -15.552   2.030  1.00 93.19           C  
ATOM   2511  O   GLN A 307     -21.083 -12.962   2.654  1.00 93.19           O  
ATOM   2512  CG  GLN A 307     -24.463 -16.140   1.895  1.00 93.19           C  
ATOM   2513  CD  GLN A 307     -24.485 -17.413   1.055  1.00 93.19           C  
ATOM   2514  NE2 GLN A 307     -25.648 -17.942   0.751  1.00 93.19           N  
ATOM   2515  OE1 GLN A 307     -23.473 -17.965   0.662  1.00 93.19           O  
ATOM   2516  N   GLU A 308     -20.871 -14.638   4.126  1.00 94.25           N  
ATOM   2517  CA  GLU A 308     -19.488 -14.327   4.464  1.00 94.25           C  
ATOM   2518  C   GLU A 308     -18.555 -15.496   4.166  1.00 94.25           C  
ATOM   2519  CB  GLU A 308     -19.369 -13.898   5.920  1.00 94.25           C  
ATOM   2520  O   GLU A 308     -18.823 -16.631   4.556  1.00 94.25           O  
ATOM   2521  CG  GLU A 308     -20.094 -12.572   6.197  1.00 94.25           C  
ATOM   2522  CD  GLU A 308     -19.834 -12.106   7.625  1.00 94.25           C  
ATOM   2523  OE1 GLU A 308     -20.246 -10.985   8.013  1.00 94.25           O  
ATOM   2524  OE2 GLU A 308     -19.186 -12.858   8.391  1.00 94.25           O  
ATOM   2525  N   GLY A 309     -17.436 -15.201   3.506  1.00 94.38           N  
ATOM   2526  CA  GLY A 309     -16.311 -16.114   3.326  1.00 94.38           C  
ATOM   2527  C   GLY A 309     -15.057 -15.552   3.990  1.00 94.38           C  
ATOM   2528  O   GLY A 309     -14.739 -14.380   3.813  1.00 94.38           O  
ATOM   2529  N   SER A 310     -14.334 -16.373   4.751  1.00 96.62           N  
ATOM   2530  CA  SER A 310     -13.030 -16.012   5.323  1.00 96.62           C  
ATOM   2531  C   SER A 310     -11.934 -16.827   4.642  1.00 96.62           C  
ATOM   2532  CB  SER A 310     -13.021 -16.208   6.844  1.00 96.62           C  
ATOM   2533  O   SER A 310     -11.926 -18.056   4.706  1.00 96.62           O  
ATOM   2534  OG  SER A 310     -11.694 -16.229   7.333  1.00 96.62           O  
ATOM   2535  N   PHE A 311     -10.998 -16.130   4.001  1.00 97.75           N  
ATOM   2536  CA  PHE A 311      -9.861 -16.716   3.305  1.00 97.75           C  
ATOM   2537  C   PHE A 311      -8.576 -16.406   4.069  1.00 97.75           C  
ATOM   2538  CB  PHE A 311      -9.823 -16.219   1.856  1.00 97.75           C  
ATOM   2539  O   PHE A 311      -7.950 -15.361   3.882  1.00 97.75           O  
ATOM   2540  CG  PHE A 311     -11.054 -16.606   1.069  1.00 97.75           C  
ATOM   2541  CD1 PHE A 311     -11.153 -17.893   0.514  1.00 97.75           C  
ATOM   2542  CD2 PHE A 311     -12.121 -15.699   0.931  1.00 97.75           C  
ATOM   2543  CE1 PHE A 311     -12.313 -18.273  -0.178  1.00 97.75           C  
ATOM   2544  CE2 PHE A 311     -13.271 -16.073   0.217  1.00 97.75           C  
ATOM   2545  CZ  PHE A 311     -13.361 -17.356  -0.344  1.00 97.75           C  
ATOM   2546  N   LYS A 312      -8.176 -17.325   4.953  1.00 97.81           N  
ATOM   2547  CA  LYS A 312      -6.915 -17.237   5.706  1.00 97.81           C  
ATOM   2548  C   LYS A 312      -5.705 -17.186   4.773  1.00 97.81           C  
ATOM   2549  CB  LYS A 312      -6.775 -18.423   6.681  1.00 97.81           C  
ATOM   2550  O   LYS A 312      -5.527 -18.084   3.955  1.00 97.81           O  
ATOM   2551  CG  LYS A 312      -7.875 -18.522   7.754  1.00 97.81           C  
ATOM   2552  CD  LYS A 312      -8.060 -17.206   8.524  1.00 97.81           C  
ATOM   2553  CE  LYS A 312      -8.914 -17.356   9.787  1.00 97.81           C  
ATOM   2554  NZ  LYS A 312      -9.067 -16.049  10.480  1.00 97.81           N  
ATOM   2555  N   VAL A 313      -4.830 -16.198   4.956  1.00 97.12           N  
ATOM   2556  CA  VAL A 313      -3.619 -16.014   4.134  1.00 97.12           C  
ATOM   2557  C   VAL A 313      -2.692 -17.228   4.207  1.00 97.12           C  
ATOM   2558  CB  VAL A 313      -2.885 -14.719   4.541  1.00 97.12           C  
ATOM   2559  O   VAL A 313      -2.072 -17.587   3.215  1.00 97.12           O  
ATOM   2560  CG1 VAL A 313      -1.542 -14.535   3.826  1.00 97.12           C  
ATOM   2561  CG2 VAL A 313      -3.764 -13.509   4.197  1.00 97.12           C  
ATOM   2562  N   THR A 314      -2.661 -17.934   5.340  1.00 95.38           N  
ATOM   2563  CA  THR A 314      -1.857 -19.157   5.506  1.00 95.38           C  
ATOM   2564  C   THR A 314      -2.289 -20.322   4.613  1.00 95.38           C  
ATOM   2565  CB  THR A 314      -1.856 -19.628   6.964  1.00 95.38           C  
ATOM   2566  O   THR A 314      -1.526 -21.263   4.450  1.00 95.38           O  
ATOM   2567  CG2 THR A 314      -1.191 -18.607   7.889  1.00 95.38           C  
ATOM   2568  OG1 THR A 314      -3.180 -19.805   7.418  1.00 95.38           O  
ATOM   2569  N   ARG A 315      -3.492 -20.265   4.029  1.00 96.50           N  
ATOM   2570  CA  ARG A 315      -4.030 -21.282   3.111  1.00 96.50           C  
ATOM   2571  C   ARG A 315      -3.949 -20.863   1.642  1.00 96.50           C  
ATOM   2572  CB  ARG A 315      -5.470 -21.620   3.514  1.00 96.50           C  
ATOM   2573  O   ARG A 315      -4.433 -21.585   0.773  1.00 96.50           O  
ATOM   2574  CG  ARG A 315      -5.557 -22.217   4.925  1.00 96.50           C  
ATOM   2575  CD  ARG A 315      -7.000 -22.588   5.285  1.00 96.50           C  
ATOM   2576  NE  ARG A 315      -7.526 -23.669   4.436  1.00 96.50           N  
ATOM   2577  NH1 ARG A 315      -6.571 -25.444   5.561  1.00 96.50           N  
ATOM   2578  NH2 ARG A 315      -7.972 -25.812   3.869  1.00 96.50           N  
ATOM   2579  CZ  ARG A 315      -7.355 -24.964   4.633  1.00 96.50           C  
ATOM   2580  N   MET A 316      -3.377 -19.694   1.360  1.00 97.50           N  
ATOM   2581  CA  MET A 316      -3.077 -19.253   0.001  1.00 97.50           C  
ATOM   2582  C   MET A 316      -1.717 -19.826  -0.394  1.00 97.50           C  
ATOM   2583  CB  MET A 316      -3.081 -17.718  -0.076  1.00 97.50           C  
ATOM   2584  O   MET A 316      -0.731 -19.572   0.292  1.00 97.50           O  
ATOM   2585  CG  MET A 316      -4.465 -17.137   0.227  1.00 97.50           C  
ATOM   2586  SD  MET A 316      -4.524 -15.330   0.321  1.00 97.50           S  
ATOM   2587  CE  MET A 316      -6.271 -15.125   0.755  1.00 97.50           C  
ATOM   2588  N   ARG A 317      -1.646 -20.593  -1.488  1.00 94.75           N  
ATOM   2589  CA  ARG A 317      -0.365 -21.107  -2.008  1.00 94.75           C  
ATOM   2590  C   ARG A 317       0.426 -19.997  -2.687  1.00 94.75           C  
ATOM   2591  CB  ARG A 317      -0.611 -22.279  -2.973  1.00 94.75           C  
ATOM   2592  O   ARG A 317       1.622 -19.829  -2.457  1.00 94.75           O  
ATOM   2593  CG  ARG A 317       0.727 -22.884  -3.434  1.00 94.75           C  
ATOM   2594  CD  ARG A 317       0.559 -24.132  -4.304  1.00 94.75           C  
ATOM   2595  NE  ARG A 317       0.221 -23.813  -5.701  1.00 94.75           N  
ATOM   2596  NH1 ARG A 317       0.343 -25.930  -6.569  1.00 94.75           N  
ATOM   2597  NH2 ARG A 317      -0.134 -24.234  -7.910  1.00 94.75           N  
ATOM   2598  CZ  ARG A 317       0.158 -24.652  -6.718  1.00 94.75           C  
ATOM   2599  N   CYS A 318      -0.270 -19.234  -3.516  1.00 94.06           N  
ATOM   2600  CA  CYS A 318       0.252 -18.079  -4.218  1.00 94.06           C  
ATOM   2601  C   CYS A 318      -0.900 -17.159  -4.630  1.00 94.06           C  
ATOM   2602  CB  CYS A 318       1.092 -18.561  -5.414  1.00 94.06           C  
ATOM   2603  O   CYS A 318      -2.077 -17.527  -4.564  1.00 94.06           O  
ATOM   2604  SG  CYS A 318       0.094 -19.490  -6.605  1.00 94.06           S  
ATOM   2605  N   TRP A 319      -0.567 -15.950  -5.065  1.00 96.56           N  
ATOM   2606  CA  TRP A 319      -1.519 -15.067  -5.728  1.00 96.56           C  
ATOM   2607  C   TRP A 319      -0.864 -14.335  -6.881  1.00 96.56           C  
ATOM   2608  CB  TRP A 319      -2.143 -14.088  -4.731  1.00 96.56           C  
ATOM   2609  O   TRP A 319       0.352 -14.152  -6.905  1.00 96.56           O  
ATOM   2610  CG  TRP A 319      -1.194 -13.093  -4.150  1.00 96.56           C  
ATOM   2611  CD1 TRP A 319      -0.844 -11.915  -4.711  1.00 96.56           C  
ATOM   2612  CD2 TRP A 319      -0.457 -13.181  -2.895  1.00 96.56           C  
ATOM   2613  CE2 TRP A 319       0.375 -12.028  -2.786  1.00 96.56           C  
ATOM   2614  CE3 TRP A 319      -0.426 -14.102  -1.828  1.00 96.56           C  
ATOM   2615  NE1 TRP A 319       0.067 -11.276  -3.898  1.00 96.56           N  
ATOM   2616  CH2 TRP A 319       1.276 -12.774  -0.678  1.00 96.56           C  
ATOM   2617  CZ2 TRP A 319       1.259 -11.835  -1.719  1.00 96.56           C  
ATOM   2618  CZ3 TRP A 319       0.403 -13.874  -0.713  1.00 96.56           C  
ATOM   2619  N   ARG A 320      -1.674 -13.881  -7.829  1.00 93.69           N  
ATOM   2620  CA  ARG A 320      -1.224 -13.141  -8.989  1.00 93.69           C  
ATOM   2621  C   ARG A 320      -2.083 -11.933  -9.293  1.00 93.69           C  
ATOM   2622  CB  ARG A 320      -1.051 -14.087 -10.192  1.00 93.69           C  
ATOM   2623  O   ARG A 320      -3.278 -11.936  -9.016  1.00 93.69           O  
ATOM   2624  CG  ARG A 320      -2.397 -14.569 -10.743  1.00 93.69           C  
ATOM   2625  CD  ARG A 320      -2.223 -15.782 -11.654  1.00 93.69           C  
ATOM   2626  NE  ARG A 320      -3.430 -16.003 -12.465  1.00 93.69           N  
ATOM   2627  NH1 ARG A 320      -2.529 -17.449 -14.007  1.00 93.69           N  
ATOM   2628  NH2 ARG A 320      -4.682 -16.872 -14.144  1.00 93.69           N  
ATOM   2629  CZ  ARG A 320      -3.539 -16.776 -13.529  1.00 93.69           C  
ATOM   2630  N   ILE A 321      -1.440 -10.915  -9.851  1.00 93.06           N  
ATOM   2631  CA  ILE A 321      -2.121  -9.748 -10.411  1.00 93.06           C  
ATOM   2632  C   ILE A 321      -2.020  -9.854 -11.925  1.00 93.06           C  
ATOM   2633  CB  ILE A 321      -1.532  -8.416  -9.906  1.00 93.06           C  
ATOM   2634  O   ILE A 321      -0.912 -10.061 -12.432  1.00 93.06           O  
ATOM   2635  CG1 ILE A 321      -1.505  -8.348  -8.363  1.00 93.06           C  
ATOM   2636  CG2 ILE A 321      -2.325  -7.222 -10.480  1.00 93.06           C  
ATOM   2637  CD1 ILE A 321      -0.653  -7.169  -7.885  1.00 93.06           C  
ATOM   2638  N   THR A 322      -3.150  -9.672 -12.599  1.00 89.94           N  
ATOM   2639  CA  THR A 322      -3.219  -9.538 -14.055  1.00 89.94           C  
ATOM   2640  C   THR A 322      -3.800  -8.168 -14.392  1.00 89.94           C  
ATOM   2641  CB  THR A 322      -4.043 -10.652 -14.725  1.00 89.94           C  
ATOM   2642  O   THR A 322      -4.700  -7.682 -13.700  1.00 89.94           O  
ATOM   2643  CG2 THR A 322      -3.647 -10.868 -16.183  1.00 89.94           C  
ATOM   2644  OG1 THR A 322      -3.934 -11.894 -14.059  1.00 89.94           O  
ATOM   2645  N   SER A 323      -3.260  -7.535 -15.431  1.00 85.75           N  
ATOM   2646  CA  SER A 323      -3.842  -6.346 -16.056  1.00 85.75           C  
ATOM   2647  C   SER A 323      -4.186  -6.686 -17.496  1.00 85.75           C  
ATOM   2648  CB  SER A 323      -2.891  -5.141 -16.004  1.00 85.75           C  
ATOM   2649  O   SER A 323      -3.329  -7.202 -18.216  1.00 85.75           O  
ATOM   2650  OG  SER A 323      -3.486  -4.037 -16.660  1.00 85.75           O  
ATOM   2651  N   SER A 324      -5.412  -6.384 -17.907  1.00 81.38           N  
ATOM   2652  CA  SER A 324      -5.835  -6.475 -19.300  1.00 81.38           C  
ATOM   2653  C   SER A 324      -6.363  -5.123 -19.768  1.00 81.38           C  
ATOM   2654  CB  SER A 324      -6.832  -7.618 -19.502  1.00 81.38           C  
ATOM   2655  O   SER A 324      -6.992  -4.375 -19.017  1.00 81.38           O  
ATOM   2656  OG  SER A 324      -8.053  -7.344 -18.853  1.00 81.38           O  
ATOM   2657  N   GLN A 325      -6.081  -4.780 -21.023  1.00 74.50           N  
ATOM   2658  CA  GLN A 325      -6.596  -3.566 -21.650  1.00 74.50           C  
ATOM   2659  C   GLN A 325      -7.656  -3.957 -22.664  1.00 74.50           C  
ATOM   2660  CB  GLN A 325      -5.471  -2.754 -22.307  1.00 74.50           C  
ATOM   2661  O   GLN A 325      -7.367  -4.642 -23.644  1.00 74.50           O  
ATOM   2662  CG  GLN A 325      -4.526  -2.143 -21.267  1.00 74.50           C  
ATOM   2663  CD  GLN A 325      -3.400  -1.321 -21.891  1.00 74.50           C  
ATOM   2664  NE2 GLN A 325      -2.290  -1.204 -21.196  1.00 74.50           N  
ATOM   2665  OE1 GLN A 325      -3.489  -0.751 -22.979  1.00 74.50           O  
ATOM   2666  N   THR A 326      -8.875  -3.475 -22.460  1.00 69.69           N  
ATOM   2667  CA  THR A 326      -9.933  -3.585 -23.462  1.00 69.69           C  
ATOM   2668  C   THR A 326     -10.138  -2.230 -24.118  1.00 69.69           C  
ATOM   2669  CB  THR A 326     -11.223  -4.185 -22.895  1.00 69.69           C  
ATOM   2670  O   THR A 326     -10.057  -1.181 -23.479  1.00 69.69           O  
ATOM   2671  CG2 THR A 326     -11.020  -5.641 -22.476  1.00 69.69           C  
ATOM   2672  OG1 THR A 326     -11.674  -3.463 -21.781  1.00 69.69           O  
ATOM   2673  N   THR A 327     -10.330  -2.230 -25.435  1.00 70.00           N  
ATOM   2674  CA  THR A 327     -10.739  -1.018 -26.147  1.00 70.00           C  
ATOM   2675  C   THR A 327     -12.249  -1.073 -26.247  1.00 70.00           C  
ATOM   2676  CB  THR A 327     -10.069  -0.897 -27.519  1.00 70.00           C  
ATOM   2677  O   THR A 327     -12.786  -1.967 -26.892  1.00 70.00           O  
ATOM   2678  CG2 THR A 327     -10.335   0.458 -28.170  1.00 70.00           C  
ATOM   2679  OG1 THR A 327      -8.670  -1.001 -27.353  1.00 70.00           O  
ATOM   2680  N   THR A 328     -12.920  -0.154 -25.564  1.00 69.38           N  
ATOM   2681  CA  THR A 328     -14.372   0.009 -25.684  1.00 69.38           C  
ATOM   2682  C   THR A 328     -14.747   0.395 -27.115  1.00 69.38           C  
ATOM   2683  CB  THR A 328     -14.897   1.072 -24.707  1.00 69.38           C  
ATOM   2684  O   THR A 328     -13.918   0.939 -27.851  1.00 69.38           O  
ATOM   2685  CG2 THR A 328     -14.640   0.698 -23.248  1.00 69.38           C  
ATOM   2686  OG1 THR A 328     -14.252   2.303 -24.943  1.00 69.38           O  
ATOM   2687  N   ASP A 329     -16.009   0.190 -27.492  1.00 70.56           N  
ATOM   2688  CA  ASP A 329     -16.535   0.582 -28.810  1.00 70.56           C  
ATOM   2689  C   ASP A 329     -16.340   2.088 -29.110  1.00 70.56           C  
ATOM   2690  CB  ASP A 329     -18.026   0.206 -28.891  1.00 70.56           C  
ATOM   2691  O   ASP A 329     -16.263   2.495 -30.268  1.00 70.56           O  
ATOM   2692  CG  ASP A 329     -18.297  -1.303 -28.808  1.00 70.56           C  
ATOM   2693  OD1 ASP A 329     -17.424  -2.084 -29.246  1.00 70.56           O  
ATOM   2694  OD2 ASP A 329     -19.385  -1.657 -28.305  1.00 70.56           O  
ATOM   2695  N   GLU A 330     -16.181   2.924 -28.073  1.00 72.44           N  
ATOM   2696  CA  GLU A 330     -15.870   4.362 -28.172  1.00 72.44           C  
ATOM   2697  C   GLU A 330     -14.368   4.676 -28.351  1.00 72.44           C  
ATOM   2698  CB  GLU A 330     -16.384   5.105 -26.926  1.00 72.44           C  
ATOM   2699  O   GLU A 330     -13.965   5.841 -28.336  1.00 72.44           O  
ATOM   2700  CG  GLU A 330     -17.898   5.026 -26.693  1.00 72.44           C  
ATOM   2701  CD  GLU A 330     -18.356   5.926 -25.527  1.00 72.44           C  
ATOM   2702  OE1 GLU A 330     -19.585   6.096 -25.385  1.00 72.44           O  
ATOM   2703  OE2 GLU A 330     -17.499   6.488 -24.782  1.00 72.44           O  
ATOM   2704  N   GLY A 331     -13.502   3.665 -28.459  1.00 66.50           N  
ATOM   2705  CA  GLY A 331     -12.051   3.840 -28.557  1.00 66.50           C  
ATOM   2706  C   GLY A 331     -11.360   4.223 -27.240  1.00 66.50           C  
ATOM   2707  O   GLY A 331     -10.153   4.485 -27.242  1.00 66.50           O  
ATOM   2708  N   LYS A 332     -12.075   4.251 -26.103  1.00 64.56           N  
ATOM   2709  CA  LYS A 332     -11.449   4.417 -24.779  1.00 64.56           C  
ATOM   2710  C   LYS A 332     -10.821   3.099 -24.348  1.00 64.56           C  
ATOM   2711  CB  LYS A 332     -12.440   4.902 -23.709  1.00 64.56           C  
ATOM   2712  O   LYS A 332     -11.483   2.062 -24.372  1.00 64.56           O  
ATOM   2713  CG  LYS A 332     -12.922   6.339 -23.933  1.00 64.56           C  
ATOM   2714  CD  LYS A 332     -13.970   6.682 -22.869  1.00 64.56           C  
ATOM   2715  CE  LYS A 332     -14.604   8.049 -23.140  1.00 64.56           C  
ATOM   2716  NZ  LYS A 332     -16.071   7.982 -22.935  1.00 64.56           N  
ATOM   2717  N   LYS A 333      -9.557   3.160 -23.929  1.00 65.06           N  
ATOM   2718  CA  LYS A 333      -8.873   2.041 -23.279  1.00 65.06           C  
ATOM   2719  C   LYS A 333      -9.338   1.946 -21.832  1.00 65.06           C  
ATOM   2720  CB  LYS A 333      -7.352   2.212 -23.349  1.00 65.06           C  
ATOM   2721  O   LYS A 333      -9.132   2.888 -21.068  1.00 65.06           O  
ATOM   2722  CG  LYS A 333      -6.818   2.123 -24.784  1.00 65.06           C  
ATOM   2723  CD  LYS A 333      -5.287   2.114 -24.743  1.00 65.06           C  
ATOM   2724  CE  LYS A 333      -4.698   1.873 -26.133  1.00 65.06           C  
ATOM   2725  NZ  LYS A 333      -3.266   1.504 -26.018  1.00 65.06           N  
ATOM   2726  N   GLU A 334      -9.942   0.824 -21.477  1.00 67.94           N  
ATOM   2727  CA  GLU A 334     -10.315   0.493 -20.111  1.00 67.94           C  
ATOM   2728  C   GLU A 334      -9.352  -0.579 -19.597  1.00 67.94           C  
ATOM   2729  CB  GLU A 334     -11.797   0.100 -20.062  1.00 67.94           C  
ATOM   2730  O   GLU A 334      -9.213  -1.656 -20.184  1.00 67.94           O  
ATOM   2731  CG  GLU A 334     -12.346   0.132 -18.628  1.00 67.94           C  
ATOM   2732  CD  GLU A 334     -13.883   0.071 -18.566  1.00 67.94           C  
ATOM   2733  OE1 GLU A 334     -14.415   0.400 -17.480  1.00 67.94           O  
ATOM   2734  OE2 GLU A 334     -14.516  -0.245 -19.597  1.00 67.94           O  
ATOM   2735  N   GLU A 335      -8.616  -0.236 -18.542  1.00 76.06           N  
ATOM   2736  CA  GLU A 335      -7.721  -1.167 -17.866  1.00 76.06           C  
ATOM   2737  C   GLU A 335      -8.525  -1.926 -16.812  1.00 76.06           C  
ATOM   2738  CB  GLU A 335      -6.520  -0.418 -17.266  1.00 76.06           C  
ATOM   2739  O   GLU A 335      -9.111  -1.323 -15.910  1.00 76.06           O  
ATOM   2740  CG  GLU A 335      -5.461  -1.395 -16.729  1.00 76.06           C  
ATOM   2741  CD  GLU A 335      -4.200  -0.713 -16.168  1.00 76.06           C  
ATOM   2742  OE1 GLU A 335      -3.215  -1.452 -15.913  1.00 76.06           O  
ATOM   2743  OE2 GLU A 335      -4.204   0.527 -15.985  1.00 76.06           O  
ATOM   2744  N   SER A 336      -8.545  -3.249 -16.927  1.00 85.50           N  
ATOM   2745  CA  SER A 336      -9.137  -4.125 -15.929  1.00 85.50           C  
ATOM   2746  C   SER A 336      -8.024  -4.799 -15.135  1.00 85.50           C  
ATOM   2747  CB  SER A 336     -10.154  -5.078 -16.564  1.00 85.50           C  
ATOM   2748  O   SER A 336      -7.060  -5.319 -15.697  1.00 85.50           O  
ATOM   2749  OG  SER A 336      -9.610  -6.321 -16.924  1.00 85.50           O  
ATOM   2750  N   LEU A 337      -8.137  -4.731 -13.811  1.00 92.31           N  
ATOM   2751  CA  LEU A 337      -7.197  -5.350 -12.888  1.00 92.31           C  
ATOM   2752  C   LEU A 337      -7.892  -6.480 -12.141  1.00 92.31           C  
ATOM   2753  CB  LEU A 337      -6.627  -4.309 -11.910  1.00 92.31           C  
ATOM   2754  O   LEU A 337      -9.010  -6.322 -11.640  1.00 92.31           O  
ATOM   2755  CG  LEU A 337      -5.697  -3.249 -12.519  1.00 92.31           C  
ATOM   2756  CD1 LEU A 337      -5.291  -2.254 -11.427  1.00 92.31           C  
ATOM   2757  CD2 LEU A 337      -4.418  -3.866 -13.078  1.00 92.31           C  
ATOM   2758  N   GLU A 338      -7.186  -7.592 -12.001  1.00 95.50           N  
ATOM   2759  CA  GLU A 338      -7.638  -8.730 -11.214  1.00 95.50           C  
ATOM   2760  C   GLU A 338      -6.561  -9.205 -10.238  1.00 95.50           C  
ATOM   2761  CB  GLU A 338      -8.171  -9.859 -12.110  1.00 95.50           C  
ATOM   2762  O   GLU A 338      -5.364  -9.167 -10.523  1.00 95.50           O  
ATOM   2763  CG  GLU A 338      -7.157 -10.317 -13.165  1.00 95.50           C  
ATOM   2764  CD  GLU A 338      -7.584 -11.585 -13.914  1.00 95.50           C  
ATOM   2765  OE1 GLU A 338      -6.672 -12.405 -14.193  1.00 95.50           O  
ATOM   2766  OE2 GLU A 338      -8.801 -11.759 -14.145  1.00 95.50           O  
ATOM   2767  N   LEU A 339      -7.004  -9.646  -9.061  1.00 97.69           N  
ATOM   2768  CA  LEU A 339      -6.211 -10.407  -8.103  1.00 97.69           C  
ATOM   2769  C   LEU A 339      -6.770 -11.827  -8.076  1.00 97.69           C  
ATOM   2770  CB  LEU A 339      -6.280  -9.744  -6.713  1.00 97.69           C  
ATOM   2771  O   LEU A 339      -7.891 -12.028  -7.614  1.00 97.69           O  
ATOM   2772  CG  LEU A 339      -5.612 -10.575  -5.597  1.00 97.69           C  
ATOM   2773  CD1 LEU A 339      -4.091 -10.617  -5.746  1.00 97.69           C  
ATOM   2774  CD2 LEU A 339      -5.917  -9.969  -4.232  1.00 97.69           C  
ATOM   2775  N   ALA A 340      -5.986 -12.806  -8.510  1.00 98.06           N  
ATOM   2776  CA  ALA A 340      -6.330 -14.214  -8.367  1.00 98.06           C  
ATOM   2777  C   ALA A 340      -5.436 -14.862  -7.311  1.00 98.06           C  
ATOM   2778  CB  ALA A 340      -6.274 -14.899  -9.736  1.00 98.06           C  
ATOM   2779  O   ALA A 340      -4.225 -14.676  -7.344  1.00 98.06           O  
ATOM   2780  N   PHE A 341      -5.995 -15.623  -6.378  1.00 98.25           N  
ATOM   2781  CA  PHE A 341      -5.225 -16.384  -5.395  1.00 98.25           C  
ATOM   2782  C   PHE A 341      -5.636 -17.848  -5.407  1.00 98.25           C  
ATOM   2783  CB  PHE A 341      -5.314 -15.747  -4.002  1.00 98.25           C  
ATOM   2784  O   PHE A 341      -6.810 -18.184  -5.547  1.00 98.25           O  
ATOM   2785  CG  PHE A 341      -6.713 -15.656  -3.435  1.00 98.25           C  
ATOM   2786  CD1 PHE A 341      -7.501 -14.525  -3.706  1.00 98.25           C  
ATOM   2787  CD2 PHE A 341      -7.235 -16.703  -2.654  1.00 98.25           C  
ATOM   2788  CE1 PHE A 341      -8.805 -14.439  -3.196  1.00 98.25           C  
ATOM   2789  CE2 PHE A 341      -8.539 -16.611  -2.134  1.00 98.25           C  
ATOM   2790  CZ  PHE A 341      -9.325 -15.478  -2.404  1.00 98.25           C  
ATOM   2791  N   GLU A 342      -4.651 -18.725  -5.270  1.00 97.81           N  
ATOM   2792  CA  GLU A 342      -4.868 -20.161  -5.231  1.00 97.81           C  
ATOM   2793  C   GLU A 342      -5.038 -20.607  -3.784  1.00 97.81           C  
ATOM   2794  CB  GLU A 342      -3.701 -20.852  -5.911  1.00 97.81           C  
ATOM   2795  O   GLU A 342      -4.114 -20.521  -2.971  1.00 97.81           O  
ATOM   2796  CG  GLU A 342      -4.021 -22.315  -6.233  1.00 97.81           C  
ATOM   2797  CD  GLU A 342      -2.871 -22.922  -7.028  1.00 97.81           C  
ATOM   2798  OE1 GLU A 342      -3.072 -23.888  -7.797  1.00 97.81           O  
ATOM   2799  OE2 GLU A 342      -1.735 -22.419  -6.883  1.00 97.81           O  
ATOM   2800  N   TYR A 343      -6.249 -21.040  -3.458  1.00 97.88           N  
ATOM   2801  CA  TYR A 343      -6.691 -21.283  -2.098  1.00 97.88           C  
ATOM   2802  C   TYR A 343      -6.885 -22.769  -1.824  1.00 97.88           C  
ATOM   2803  CB  TYR A 343      -7.991 -20.514  -1.853  1.00 97.88           C  
ATOM   2804  O   TYR A 343      -7.575 -23.459  -2.573  1.00 97.88           O  
ATOM   2805  CG  TYR A 343      -8.258 -20.340  -0.379  1.00 97.88           C  
ATOM   2806  CD1 TYR A 343      -9.189 -21.152   0.295  1.00 97.88           C  
ATOM   2807  CD2 TYR A 343      -7.506 -19.389   0.326  1.00 97.88           C  
ATOM   2808  CE1 TYR A 343      -9.358 -21.017   1.688  1.00 97.88           C  
ATOM   2809  CE2 TYR A 343      -7.667 -19.253   1.710  1.00 97.88           C  
ATOM   2810  OH  TYR A 343      -8.659 -19.974   3.744  1.00 97.88           O  
ATOM   2811  CZ  TYR A 343      -8.580 -20.078   2.395  1.00 97.88           C  
ATOM   2812  N   LEU A 344      -6.328 -23.254  -0.715  1.00 96.50           N  
ATOM   2813  CA  LEU A 344      -6.575 -24.605  -0.225  1.00 96.50           C  
ATOM   2814  C   LEU A 344      -7.947 -24.649   0.463  1.00 96.50           C  
ATOM   2815  CB  LEU A 344      -5.403 -25.008   0.691  1.00 96.50           C  
ATOM   2816  O   LEU A 344      -8.089 -24.244   1.619  1.00 96.50           O  
ATOM   2817  CG  LEU A 344      -5.428 -26.481   1.136  1.00 96.50           C  
ATOM   2818  CD1 LEU A 344      -5.181 -27.439  -0.030  1.00 96.50           C  
ATOM   2819  CD2 LEU A 344      -4.338 -26.716   2.181  1.00 96.50           C  
ATOM   2820  N   LEU A 345      -8.975 -25.134  -0.233  1.00 91.12           N  
ATOM   2821  CA  LEU A 345     -10.337 -25.242   0.307  1.00 91.12           C  
ATOM   2822  C   LEU A 345     -10.443 -26.389   1.309  1.00 91.12           C  
ATOM   2823  CB  LEU A 345     -11.333 -25.450  -0.846  1.00 91.12           C  
ATOM   2824  O   LEU A 345     -10.840 -26.198   2.455  1.00 91.12           O  
ATOM   2825  CG  LEU A 345     -11.680 -24.157  -1.595  1.00 91.12           C  
ATOM   2826  CD1 LEU A 345     -12.434 -24.513  -2.865  1.00 91.12           C  
ATOM   2827  CD2 LEU A 345     -12.583 -23.237  -0.767  1.00 91.12           C  
ATOM   2828  N   THR A 346     -10.019 -27.575   0.888  1.00 89.81           N  
ATOM   2829  CA  THR A 346      -9.941 -28.787   1.712  1.00 89.81           C  
ATOM   2830  C   THR A 346      -8.613 -29.491   1.442  1.00 89.81           C  
ATOM   2831  CB  THR A 346     -11.138 -29.722   1.473  1.00 89.81           C  
ATOM   2832  O   THR A 346      -7.833 -29.024   0.610  1.00 89.81           O  
ATOM   2833  CG2 THR A 346     -12.480 -29.077   1.813  1.00 89.81           C  
ATOM   2834  OG1 THR A 346     -11.204 -30.145   0.139  1.00 89.81           O  
ATOM   2835  N   ARG A 347      -8.307 -30.572   2.172  1.00 89.00           N  
ATOM   2836  CA  ARG A 347      -7.057 -31.317   1.961  1.00 89.00           C  
ATOM   2837  C   ARG A 347      -6.945 -31.718   0.487  1.00 89.00           C  
ATOM   2838  CB  ARG A 347      -6.995 -32.551   2.875  1.00 89.00           C  
ATOM   2839  O   ARG A 347      -7.894 -32.265  -0.065  1.00 89.00           O  
ATOM   2840  CG  ARG A 347      -5.542 -33.030   3.022  1.00 89.00           C  
ATOM   2841  CD  ARG A 347      -5.432 -34.335   3.812  1.00 89.00           C  
ATOM   2842  NE  ARG A 347      -5.735 -35.505   2.974  1.00 89.00           N  
ATOM   2843  NH1 ARG A 347      -5.901 -37.032   4.685  1.00 89.00           N  
ATOM   2844  NH2 ARG A 347      -6.164 -37.692   2.563  1.00 89.00           N  
ATOM   2845  CZ  ARG A 347      -5.936 -36.734   3.412  1.00 89.00           C  
ATOM   2846  N   ASP A 348      -5.804 -31.413  -0.123  1.00 89.06           N  
ATOM   2847  CA  ASP A 348      -5.495 -31.719  -1.526  1.00 89.06           C  
ATOM   2848  C   ASP A 348      -6.418 -31.040  -2.568  1.00 89.06           C  
ATOM   2849  CB  ASP A 348      -5.353 -33.248  -1.703  1.00 89.06           C  
ATOM   2850  O   ASP A 348      -6.392 -31.393  -3.745  1.00 89.06           O  
ATOM   2851  CG  ASP A 348      -4.479 -33.881  -0.608  1.00 89.06           C  
ATOM   2852  OD1 ASP A 348      -3.366 -33.352  -0.396  1.00 89.06           O  
ATOM   2853  OD2 ASP A 348      -4.948 -34.831   0.076  1.00 89.06           O  
ATOM   2854  N   CYS A 349      -7.211 -30.035  -2.171  1.00 93.88           N  
ATOM   2855  CA  CYS A 349      -8.126 -29.306  -3.053  1.00 93.88           C  
ATOM   2856  C   CYS A 349      -7.754 -27.817  -3.118  1.00 93.88           C  
ATOM   2857  CB  CYS A 349      -9.556 -29.544  -2.561  1.00 93.88           C  
ATOM   2858  O   CYS A 349      -8.157 -27.020  -2.265  1.00 93.88           O  
ATOM   2859  SG  CYS A 349     -10.761 -28.795  -3.697  1.00 93.88           S  
ATOM   2860  N   LEU A 350      -6.969 -27.455  -4.138  1.00 95.75           N  
ATOM   2861  CA  LEU A 350      -6.622 -26.073  -4.474  1.00 95.75           C  
ATOM   2862  C   LEU A 350      -7.592 -25.524  -5.526  1.00 95.75           C  
ATOM   2863  CB  LEU A 350      -5.167 -25.996  -4.978  1.00 95.75           C  
ATOM   2864  O   LEU A 350      -7.860 -26.182  -6.530  1.00 95.75           O  
ATOM   2865  CG  LEU A 350      -4.095 -26.196  -3.891  1.00 95.75           C  
ATOM   2866  CD1 LEU A 350      -2.725 -26.393  -4.540  1.00 95.75           C  
ATOM   2867  CD2 LEU A 350      -3.977 -24.996  -2.949  1.00 95.75           C  
ATOM   2868  N   GLN A 351      -8.081 -24.305  -5.316  1.00 96.31           N  
ATOM   2869  CA  GLN A 351      -8.936 -23.593  -6.264  1.00 96.31           C  
ATOM   2870  C   GLN A 351      -8.451 -22.156  -6.445  1.00 96.31           C  
ATOM   2871  CB  GLN A 351     -10.397 -23.653  -5.788  1.00 96.31           C  
ATOM   2872  O   GLN A 351      -8.145 -21.468  -5.474  1.00 96.31           O  
ATOM   2873  CG  GLN A 351     -11.345 -22.883  -6.725  1.00 96.31           C  
ATOM   2874  CD  GLN A 351     -12.822 -23.032  -6.377  1.00 96.31           C  
ATOM   2875  NE2 GLN A 351     -13.649 -22.089  -6.772  1.00 96.31           N  
ATOM   2876  OE1 GLN A 351     -13.268 -23.992  -5.776  1.00 96.31           O  
ATOM   2877  N   TRP A 352      -8.431 -21.682  -7.691  1.00 97.56           N  
ATOM   2878  CA  TRP A 352      -8.208 -20.271  -7.990  1.00 97.56           C  
ATOM   2879  C   TRP A 352      -9.480 -19.462  -7.753  1.00 97.56           C  
ATOM   2880  CB  TRP A 352      -7.688 -20.103  -9.418  1.00 97.56           C  
ATOM   2881  O   TRP A 352     -10.529 -19.743  -8.335  1.00 97.56           O  
ATOM   2882  CG  TRP A 352      -6.252 -20.488  -9.568  1.00 97.56           C  
ATOM   2883  CD1 TRP A 352      -5.781 -21.714  -9.888  1.00 97.56           C  
ATOM   2884  CD2 TRP A 352      -5.076 -19.663  -9.313  1.00 97.56           C  
ATOM   2885  CE2 TRP A 352      -3.912 -20.455  -9.543  1.00 97.56           C  
ATOM   2886  CE3 TRP A 352      -4.878 -18.336  -8.874  1.00 97.56           C  
ATOM   2887  NE1 TRP A 352      -4.401 -21.708  -9.843  1.00 97.56           N  
ATOM   2888  CH2 TRP A 352      -2.453 -18.617  -8.956  1.00 97.56           C  
ATOM   2889  CZ2 TRP A 352      -2.617 -19.947  -9.376  1.00 97.56           C  
ATOM   2890  CZ3 TRP A 352      -3.580 -17.817  -8.700  1.00 97.56           C  
ATOM   2891  N   ILE A 353      -9.363 -18.441  -6.911  1.00 98.00           N  
ATOM   2892  CA  ILE A 353     -10.405 -17.451  -6.660  1.00 98.00           C  
ATOM   2893  C   ILE A 353      -9.904 -16.116  -7.190  1.00 98.00           C  
ATOM   2894  CB  ILE A 353     -10.766 -17.401  -5.164  1.00 98.00           C  
ATOM   2895  O   ILE A 353      -8.837 -15.647  -6.792  1.00 98.00           O  
ATOM   2896  CG1 ILE A 353     -11.324 -18.776  -4.729  1.00 98.00           C  
ATOM   2897  CG2 ILE A 353     -11.768 -16.257  -4.902  1.00 98.00           C  
ATOM   2898  CD1 ILE A 353     -11.600 -18.892  -3.232  1.00 98.00           C  
ATOM   2899  N   THR A 354     -10.678 -15.512  -8.083  1.00 98.06           N  
ATOM   2900  CA  THR A 354     -10.344 -14.265  -8.770  1.00 98.06           C  
ATOM   2901  C   THR A 354     -11.257 -13.146  -8.297  1.00 98.06           C  
ATOM   2902  CB  THR A 354     -10.396 -14.426 -10.296  1.00 98.06           C  
ATOM   2903  O   THR A 354     -12.472 -13.314  -8.178  1.00 98.06           O  
ATOM   2904  CG2 THR A 354      -9.893 -13.179 -11.022  1.00 98.06           C  
ATOM   2905  OG1 THR A 354      -9.548 -15.480 -10.693  1.00 98.06           O  
ATOM   2906  N   VAL A 355     -10.657 -11.994  -8.022  1.00 98.25           N  
ATOM   2907  CA  VAL A 355     -11.312 -10.739  -7.662  1.00 98.25           C  
ATOM   2908  C   VAL A 355     -11.020  -9.719  -8.753  1.00 98.25           C  
ATOM   2909  CB  VAL A 355     -10.797 -10.226  -6.308  1.00 98.25           C  
ATOM   2910  O   VAL A 355      -9.863  -9.375  -8.982  1.00 98.25           O  
ATOM   2911  CG1 VAL A 355     -11.419  -8.871  -5.953  1.00 98.25           C  
ATOM   2912  CG2 VAL A 355     -11.102 -11.216  -5.179  1.00 98.25           C  
ATOM   2913  N   TYR A 356     -12.068  -9.194  -9.373  1.00 96.88           N  
ATOM   2914  CA  TYR A 356     -12.004  -8.178 -10.419  1.00 96.88           C  
ATOM   2915  C   TYR A 356     -12.186  -6.807  -9.780  1.00 96.88           C  
ATOM   2916  CB  TYR A 356     -13.089  -8.464 -11.463  1.00 96.88           C  
ATOM   2917  O   TYR A 356     -13.291  -6.440  -9.376  1.00 96.88           O  
ATOM   2918  CG  TYR A 356     -13.049  -9.881 -11.989  1.00 96.88           C  
ATOM   2919  CD1 TYR A 356     -12.121 -10.228 -12.987  1.00 96.88           C  
ATOM   2920  CD2 TYR A 356     -13.909 -10.860 -11.449  1.00 96.88           C  
ATOM   2921  CE1 TYR A 356     -12.055 -11.550 -13.454  1.00 96.88           C  
ATOM   2922  CE2 TYR A 356     -13.839 -12.188 -11.910  1.00 96.88           C  
ATOM   2923  OH  TYR A 356     -12.830 -13.813 -13.353  1.00 96.88           O  
ATOM   2924  CZ  TYR A 356     -12.912 -12.531 -12.916  1.00 96.88           C  
ATOM   2925  N   SER A 357     -11.097  -6.060  -9.614  1.00 95.75           N  
ATOM   2926  CA  SER A 357     -11.109  -4.797  -8.879  1.00 95.75           C  
ATOM   2927  C   SER A 357      -9.968  -3.887  -9.308  1.00 95.75           C  
ATOM   2928  CB  SER A 357     -10.983  -5.073  -7.374  1.00 95.75           C  
ATOM   2929  O   SER A 357      -8.804  -4.281  -9.280  1.00 95.75           O  
ATOM   2930  OG  SER A 357     -11.056  -3.863  -6.636  1.00 95.75           O  
ATOM   2931  N   GLY A 358     -10.272  -2.603  -9.524  1.00 92.81           N  
ATOM   2932  CA  GLY A 358      -9.250  -1.559  -9.679  1.00 92.81           C  
ATOM   2933  C   GLY A 358      -8.325  -1.400  -8.459  1.00 92.81           C  
ATOM   2934  O   GLY A 358      -7.328  -0.688  -8.530  1.00 92.81           O  
ATOM   2935  N   GLN A 359      -8.625  -2.063  -7.333  1.00 94.31           N  
ATOM   2936  CA  GLN A 359      -7.775  -2.117  -6.140  1.00 94.31           C  
ATOM   2937  C   GLN A 359      -7.017  -3.448  -5.974  1.00 94.31           C  
ATOM   2938  CB  GLN A 359      -8.587  -1.750  -4.890  1.00 94.31           C  
ATOM   2939  O   GLN A 359      -6.444  -3.675  -4.907  1.00 94.31           O  
ATOM   2940  CG  GLN A 359      -9.105  -0.309  -4.943  1.00 94.31           C  
ATOM   2941  CD  GLN A 359      -9.735   0.064  -3.614  1.00 94.31           C  
ATOM   2942  NE2 GLN A 359      -9.058   0.775  -2.741  1.00 94.31           N  
ATOM   2943  OE1 GLN A 359     -10.842  -0.323  -3.304  1.00 94.31           O  
ATOM   2944  N   ALA A 360      -6.944  -4.301  -7.004  1.00 95.69           N  
ATOM   2945  CA  ALA A 360      -6.219  -5.579  -6.963  1.00 95.69           C  
ATOM   2946  C   ALA A 360      -4.762  -5.432  -6.482  1.00 95.69           C  
ATOM   2947  CB  ALA A 360      -6.245  -6.185  -8.370  1.00 95.69           C  
ATOM   2948  O   ALA A 360      -4.280  -6.213  -5.659  1.00 95.69           O  
ATOM   2949  N   ILE A 361      -4.073  -4.373  -6.922  1.00 93.81           N  
ATOM   2950  CA  ILE A 361      -2.702  -4.076  -6.485  1.00 93.81           C  
ATOM   2951  C   ILE A 361      -2.654  -3.774  -4.984  1.00 93.81           C  
ATOM   2952  CB  ILE A 361      -2.099  -2.927  -7.323  1.00 93.81           C  
ATOM   2953  O   ILE A 361      -1.796  -4.309  -4.283  1.00 93.81           O  
ATOM   2954  CG1 ILE A 361      -2.016  -3.331  -8.815  1.00 93.81           C  
ATOM   2955  CG2 ILE A 361      -0.706  -2.538  -6.791  1.00 93.81           C  
ATOM   2956  CD1 ILE A 361      -1.542  -2.216  -9.749  1.00 93.81           C  
ATOM   2957  N   LEU A 362      -3.575  -2.957  -4.462  1.00 95.56           N  
ATOM   2958  CA  LEU A 362      -3.625  -2.659  -3.029  1.00 95.56           C  
ATOM   2959  C   LEU A 362      -3.932  -3.919  -2.212  1.00 95.56           C  
ATOM   2960  CB  LEU A 362      -4.652  -1.552  -2.758  1.00 95.56           C  
ATOM   2961  O   LEU A 362      -3.276  -4.145  -1.199  1.00 95.56           O  
ATOM   2962  CG  LEU A 362      -4.772  -1.191  -1.263  1.00 95.56           C  
ATOM   2963  CD1 LEU A 362      -3.523  -0.542  -0.676  1.00 95.56           C  
ATOM   2964  CD2 LEU A 362      -5.951  -0.242  -1.091  1.00 95.56           C  
ATOM   2965  N   MET A 363      -4.870  -4.754  -2.668  1.00 97.50           N  
ATOM   2966  CA  MET A 363      -5.170  -6.041  -2.034  1.00 97.50           C  
ATOM   2967  C   MET A 363      -3.916  -6.924  -1.962  1.00 97.50           C  
ATOM   2968  CB  MET A 363      -6.278  -6.768  -2.806  1.00 97.50           C  
ATOM   2969  O   MET A 363      -3.579  -7.423  -0.890  1.00 97.50           O  
ATOM   2970  CG  MET A 363      -7.644  -6.089  -2.746  1.00 97.50           C  
ATOM   2971  SD  MET A 363      -8.847  -6.881  -3.840  1.00 97.50           S  
ATOM   2972  CE  MET A 363     -10.290  -5.826  -3.554  1.00 97.50           C  
ATOM   2973  N   SER A 364      -3.160  -7.037  -3.060  1.00 95.75           N  
ATOM   2974  CA  SER A 364      -1.885  -7.764  -3.066  1.00 95.75           C  
ATOM   2975  C   SER A 364      -0.843  -7.158  -2.124  1.00 95.75           C  
ATOM   2976  CB  SER A 364      -1.293  -7.781  -4.470  1.00 95.75           C  
ATOM   2977  O   SER A 364      -0.051  -7.903  -1.551  1.00 95.75           O  
ATOM   2978  OG  SER A 364      -0.009  -8.393  -4.453  1.00 95.75           O  
ATOM   2979  N   LEU A 365      -0.783  -5.831  -1.981  1.00 94.44           N  
ATOM   2980  CA  LEU A 365       0.136  -5.186  -1.038  1.00 94.44           C  
ATOM   2981  C   LEU A 365      -0.253  -5.483   0.414  1.00 94.44           C  
ATOM   2982  CB  LEU A 365       0.178  -3.668  -1.285  1.00 94.44           C  
ATOM   2983  O   LEU A 365       0.628  -5.687   1.249  1.00 94.44           O  
ATOM   2984  CG  LEU A 365       0.875  -3.236  -2.585  1.00 94.44           C  
ATOM   2985  CD1 LEU A 365       0.720  -1.722  -2.751  1.00 94.44           C  
ATOM   2986  CD2 LEU A 365       2.368  -3.578  -2.576  1.00 94.44           C  
ATOM   2987  N   CYS A 366      -1.552  -5.539   0.716  1.00 96.81           N  
ATOM   2988  CA  CYS A 366      -2.038  -5.951   2.028  1.00 96.81           C  
ATOM   2989  C   CYS A 366      -1.707  -7.423   2.315  1.00 96.81           C  
ATOM   2990  CB  CYS A 366      -3.542  -5.676   2.138  1.00 96.81           C  
ATOM   2991  O   CYS A 366      -1.180  -7.707   3.389  1.00 96.81           O  
ATOM   2992  SG  CYS A 366      -3.894  -3.895   2.100  1.00 96.81           S  
ATOM   2993  N   LEU A 367      -1.924  -8.329   1.351  1.00 96.81           N  
ATOM   2994  CA  LEU A 367      -1.538  -9.742   1.468  1.00 96.81           C  
ATOM   2995  C   LEU A 367      -0.043  -9.895   1.753  1.00 96.81           C  
ATOM   2996  CB  LEU A 367      -1.893 -10.510   0.182  1.00 96.81           C  
ATOM   2997  O   LEU A 367       0.323 -10.532   2.738  1.00 96.81           O  
ATOM   2998  CG  LEU A 367      -3.387 -10.795  -0.030  1.00 96.81           C  
ATOM   2999  CD1 LEU A 367      -3.562 -11.518  -1.365  1.00 96.81           C  
ATOM   3000  CD2 LEU A 367      -3.944 -11.687   1.078  1.00 96.81           C  
ATOM   3001  N   GLN A 368       0.810  -9.244   0.955  1.00 93.44           N  
ATOM   3002  CA  GLN A 368       2.255  -9.265   1.179  1.00 93.44           C  
ATOM   3003  C   GLN A 368       2.605  -8.771   2.587  1.00 93.44           C  
ATOM   3004  CB  GLN A 368       2.966  -8.405   0.122  1.00 93.44           C  
ATOM   3005  O   GLN A 368       3.355  -9.423   3.302  1.00 93.44           O  
ATOM   3006  CG  GLN A 368       4.498  -8.530   0.229  1.00 93.44           C  
ATOM   3007  CD  GLN A 368       4.965  -9.948  -0.074  1.00 93.44           C  
ATOM   3008  NE2 GLN A 368       5.678 -10.604   0.813  1.00 93.44           N  
ATOM   3009  OE1 GLN A 368       4.665 -10.467  -1.136  1.00 93.44           O  
ATOM   3010  N   SER A 369       2.013  -7.656   3.023  1.00 94.12           N  
ATOM   3011  CA  SER A 369       2.279  -7.104   4.352  1.00 94.12           C  
ATOM   3012  C   SER A 369       1.834  -8.027   5.491  1.00 94.12           C  
ATOM   3013  CB  SER A 369       1.590  -5.749   4.488  1.00 94.12           C  
ATOM   3014  O   SER A 369       2.472  -8.019   6.543  1.00 94.12           O  
ATOM   3015  OG  SER A 369       1.867  -5.188   5.757  1.00 94.12           O  
ATOM   3016  N   ILE A 370       0.756  -8.796   5.314  1.00 96.06           N  
ATOM   3017  CA  ILE A 370       0.332  -9.821   6.274  1.00 96.06           C  
ATOM   3018  C   ILE A 370       1.349 -10.965   6.305  1.00 96.06           C  
ATOM   3019  CB  ILE A 370      -1.091 -10.324   5.936  1.00 96.06           C  
ATOM   3020  O   ILE A 370       1.734 -11.398   7.390  1.00 96.06           O  
ATOM   3021  CG1 ILE A 370      -2.129  -9.248   6.321  1.00 96.06           C  
ATOM   3022  CG2 ILE A 370      -1.406 -11.651   6.649  1.00 96.06           C  
ATOM   3023  CD1 ILE A 370      -3.569  -9.569   5.908  1.00 96.06           C  
ATOM   3024  N   VAL A 371       1.797 -11.446   5.140  1.00 94.12           N  
ATOM   3025  CA  VAL A 371       2.807 -12.514   5.037  1.00 94.12           C  
ATOM   3026  C   VAL A 371       4.106 -12.096   5.717  1.00 94.12           C  
ATOM   3027  CB  VAL A 371       3.050 -12.907   3.567  1.00 94.12           C  
ATOM   3028  O   VAL A 371       4.608 -12.829   6.571  1.00 94.12           O  
ATOM   3029  CG1 VAL A 371       4.233 -13.866   3.398  1.00 94.12           C  
ATOM   3030  CG2 VAL A 371       1.808 -13.608   3.013  1.00 94.12           C  
ATOM   3031  N   ASP A 372       4.597 -10.892   5.425  1.00 91.25           N  
ATOM   3032  CA  ASP A 372       5.800 -10.334   6.043  1.00 91.25           C  
ATOM   3033  C   ASP A 372       5.668 -10.296   7.575  1.00 91.25           C  
ATOM   3034  CB  ASP A 372       6.052  -8.908   5.518  1.00 91.25           C  
ATOM   3035  O   ASP A 372       6.601 -10.649   8.302  1.00 91.25           O  
ATOM   3036  CG  ASP A 372       6.355  -8.793   4.017  1.00 91.25           C  
ATOM   3037  OD1 ASP A 372       6.681  -9.814   3.374  1.00 91.25           O  
ATOM   3038  OD2 ASP A 372       6.271  -7.648   3.517  1.00 91.25           O  
ATOM   3039  N   GLU A 373       4.494  -9.913   8.090  1.00 93.38           N  
ATOM   3040  CA  GLU A 373       4.225  -9.901   9.527  1.00 93.38           C  
ATOM   3041  C   GLU A 373       4.171 -11.313  10.130  1.00 93.38           C  
ATOM   3042  CB  GLU A 373       2.945  -9.107   9.826  1.00 93.38           C  
ATOM   3043  O   GLU A 373       4.757 -11.541  11.189  1.00 93.38           O  
ATOM   3044  CG  GLU A 373       2.813  -8.883  11.336  1.00 93.38           C  
ATOM   3045  CD  GLU A 373       1.612  -8.009  11.679  1.00 93.38           C  
ATOM   3046  OE1 GLU A 373       0.611  -8.557  12.180  1.00 93.38           O  
ATOM   3047  OE2 GLU A 373       1.720  -6.776  11.507  1.00 93.38           O  
ATOM   3048  N   ILE A 374       3.528 -12.276   9.461  1.00 93.06           N  
ATOM   3049  CA  ILE A 374       3.482 -13.680   9.899  1.00 93.06           C  
ATOM   3050  C   ILE A 374       4.897 -14.259   9.972  1.00 93.06           C  
ATOM   3051  CB  ILE A 374       2.571 -14.522   8.973  1.00 93.06           C  
ATOM   3052  O   ILE A 374       5.259 -14.845  10.993  1.00 93.06           O  
ATOM   3053  CG1 ILE A 374       1.091 -14.125   9.173  1.00 93.06           C  
ATOM   3054  CG2 ILE A 374       2.740 -16.036   9.235  1.00 93.06           C  
ATOM   3055  CD1 ILE A 374       0.156 -14.689   8.095  1.00 93.06           C  
ATOM   3056  N   ILE A 375       5.710 -14.074   8.928  1.00 91.00           N  
ATOM   3057  CA  ILE A 375       7.099 -14.553   8.878  1.00 91.00           C  
ATOM   3058  C   ILE A 375       7.918 -13.908   9.998  1.00 91.00           C  
ATOM   3059  CB  ILE A 375       7.715 -14.278   7.485  1.00 91.00           C  
ATOM   3060  O   ILE A 375       8.623 -14.603  10.734  1.00 91.00           O  
ATOM   3061  CG1 ILE A 375       7.024 -15.160   6.418  1.00 91.00           C  
ATOM   3062  CG2 ILE A 375       9.235 -14.544   7.488  1.00 91.00           C  
ATOM   3063  CD1 ILE A 375       7.416 -14.810   4.977  1.00 91.00           C  
ATOM   3064  N   ARG A 376       7.789 -12.589  10.183  1.00 90.25           N  
ATOM   3065  CA  ARG A 376       8.464 -11.851  11.256  1.00 90.25           C  
ATOM   3066  C   ARG A 376       8.111 -12.406  12.638  1.00 90.25           C  
ATOM   3067  CB  ARG A 376       8.093 -10.366  11.122  1.00 90.25           C  
ATOM   3068  O   ARG A 376       9.012 -12.613  13.452  1.00 90.25           O  
ATOM   3069  CG  ARG A 376       8.775  -9.494  12.180  1.00 90.25           C  
ATOM   3070  CD  ARG A 376       8.293  -8.041  12.142  1.00 90.25           C  
ATOM   3071  NE  ARG A 376       6.868  -7.894  12.501  1.00 90.25           N  
ATOM   3072  NH1 ARG A 376       7.027  -8.181  14.787  1.00 90.25           N  
ATOM   3073  NH2 ARG A 376       5.067  -7.669  13.868  1.00 90.25           N  
ATOM   3074  CZ  ARG A 376       6.337  -7.915  13.712  1.00 90.25           C  
ATOM   3075  N   LEU A 377       6.826 -12.655  12.898  1.00 89.19           N  
ATOM   3076  CA  LEU A 377       6.348 -13.208  14.167  1.00 89.19           C  
ATOM   3077  C   LEU A 377       6.824 -14.652  14.376  1.00 89.19           C  
ATOM   3078  CB  LEU A 377       4.814 -13.103  14.241  1.00 89.19           C  
ATOM   3079  O   LEU A 377       7.295 -14.963  15.465  1.00 89.19           O  
ATOM   3080  CG  LEU A 377       4.268 -11.671  14.417  1.00 89.19           C  
ATOM   3081  CD1 LEU A 377       2.743 -11.697  14.325  1.00 89.19           C  
ATOM   3082  CD2 LEU A 377       4.650 -11.057  15.766  1.00 89.19           C  
ATOM   3083  N   LYS A 378       6.797 -15.508  13.341  1.00 89.12           N  
ATOM   3084  CA  LYS A 378       7.355 -16.876  13.405  1.00 89.12           C  
ATOM   3085  C   LYS A 378       8.854 -16.874  13.733  1.00 89.12           C  
ATOM   3086  CB  LYS A 378       7.105 -17.635  12.085  1.00 89.12           C  
ATOM   3087  O   LYS A 378       9.332 -17.747  14.446  1.00 89.12           O  
ATOM   3088  CG  LYS A 378       5.659 -18.142  11.915  1.00 89.12           C  
ATOM   3089  CD  LYS A 378       5.537 -19.098  10.709  1.00 89.12           C  
ATOM   3090  CE  LYS A 378       4.123 -19.699  10.592  1.00 89.12           C  
ATOM   3091  NZ  LYS A 378       4.059 -20.870   9.667  1.00 89.12           N  
ATOM   3092  N   GLN A 379       9.591 -15.873  13.255  1.00 89.38           N  
ATOM   3093  CA  GLN A 379      11.017 -15.689  13.543  1.00 89.38           C  
ATOM   3094  C   GLN A 379      11.294 -14.981  14.883  1.00 89.38           C  
ATOM   3095  CB  GLN A 379      11.674 -14.943  12.369  1.00 89.38           C  
ATOM   3096  O   GLN A 379      12.450 -14.676  15.170  1.00 89.38           O  
ATOM   3097  CG  GLN A 379      11.699 -15.781  11.081  1.00 89.38           C  
ATOM   3098  CD  GLN A 379      12.268 -15.023   9.885  1.00 89.38           C  
ATOM   3099  NE2 GLN A 379      12.314 -15.644   8.728  1.00 89.38           N  
ATOM   3100  OE1 GLN A 379      12.723 -13.886   9.964  1.00 89.38           O  
ATOM   3101  N   ASN A 380      10.266 -14.683  15.691  1.00 85.25           N  
ATOM   3102  CA  ASN A 380      10.369 -13.918  16.941  1.00 85.25           C  
ATOM   3103  C   ASN A 380      11.087 -12.562  16.785  1.00 85.25           C  
ATOM   3104  CB  ASN A 380      10.948 -14.805  18.058  1.00 85.25           C  
ATOM   3105  O   ASN A 380      11.739 -12.075  17.708  1.00 85.25           O  
ATOM   3106  CG  ASN A 380      10.034 -15.966  18.387  1.00 85.25           C  
ATOM   3107  ND2 ASN A 380      10.504 -17.185  18.275  1.00 85.25           N  
ATOM   3108  OD1 ASN A 380       8.884 -15.785  18.748  1.00 85.25           O  
ATOM   3109  N   LYS A 381      10.974 -11.929  15.610  1.00 83.94           N  
ATOM   3110  CA  LYS A 381      11.582 -10.622  15.334  1.00 83.94           C  
ATOM   3111  C   LYS A 381      10.632  -9.491  15.733  1.00 83.94           C  
ATOM   3112  CB  LYS A 381      12.014 -10.539  13.862  1.00 83.94           C  
ATOM   3113  O   LYS A 381       9.439  -9.519  15.422  1.00 83.94           O  
ATOM   3114  CG  LYS A 381      13.245 -11.412  13.569  1.00 83.94           C  
ATOM   3115  CD  LYS A 381      13.616 -11.360  12.081  1.00 83.94           C  
ATOM   3116  CE  LYS A 381      14.843 -12.240  11.805  1.00 83.94           C  
ATOM   3117  NZ  LYS A 381      15.052 -12.442  10.350  1.00 83.94           N  
ATOM   3118  N   SER A 382      11.155  -8.450  16.378  1.00 78.88           N  
ATOM   3119  CA  SER A 382      10.403  -7.209  16.601  1.00 78.88           C  
ATOM   3120  C   SER A 382      10.138  -6.485  15.277  1.00 78.88           C  
ATOM   3121  CB  SER A 382      11.145  -6.299  17.587  1.00 78.88           C  
ATOM   3122  O   SER A 382      10.769  -6.777  14.257  1.00 78.88           O  
ATOM   3123  OG  SER A 382      12.366  -5.855  17.038  1.00 78.88           O  
ATOM   3124  N   LEU A 383       9.211  -5.523  15.278  1.00 80.06           N  
ATOM   3125  CA  LEU A 383       9.160  -4.545  14.191  1.00 80.06           C  
ATOM   3126  C   LEU A 383      10.529  -3.856  14.093  1.00 80.06           C  
ATOM   3127  CB  LEU A 383       8.030  -3.533  14.430  1.00 80.06           C  
ATOM   3128  O   LEU A 383      11.177  -3.596  15.112  1.00 80.06           O  
ATOM   3129  CG  LEU A 383       6.617  -4.085  14.168  1.00 80.06           C  
ATOM   3130  CD1 LEU A 383       5.581  -3.124  14.733  1.00 80.06           C  
ATOM   3131  CD2 LEU A 383       6.335  -4.252  12.673  1.00 80.06           C  
ATOM   3132  N   LYS A 384      11.000  -3.633  12.864  1.00 68.00           N  
ATOM   3133  CA  LYS A 384      12.251  -2.908  12.642  1.00 68.00           C  
ATOM   3134  C   LYS A 384      12.010  -1.450  13.028  1.00 68.00           C  
ATOM   3135  CB  LYS A 384      12.714  -3.027  11.178  1.00 68.00           C  
ATOM   3136  O   LYS A 384      11.154  -0.806  12.431  1.00 68.00           O  
ATOM   3137  CG  LYS A 384      13.253  -4.421  10.805  1.00 68.00           C  
ATOM   3138  CD  LYS A 384      13.724  -4.427   9.340  1.00 68.00           C  
ATOM   3139  CE  LYS A 384      14.298  -5.784   8.902  1.00 68.00           C  
ATOM   3140  NZ  LYS A 384      14.626  -5.788   7.448  1.00 68.00           N  
ATOM   3141  N   ALA A 385      12.757  -0.946  14.007  1.00 58.12           N  
ATOM   3142  CA  ALA A 385      12.879   0.493  14.200  1.00 58.12           C  
ATOM   3143  C   ALA A 385      13.511   1.112  12.937  1.00 58.12           C  
ATOM   3144  CB  ALA A 385      13.701   0.766  15.465  1.00 58.12           C  
ATOM   3145  O   ALA A 385      14.277   0.412  12.256  1.00 58.12           O  
ATOM   3146  N   PRO A 386      13.224   2.386  12.610  1.00 50.66           N  
ATOM   3147  CA  PRO A 386      13.925   3.064  11.530  1.00 50.66           C  
ATOM   3148  C   PRO A 386      15.417   2.968  11.846  1.00 50.66           C  
ATOM   3149  CB  PRO A 386      13.415   4.513  11.514  1.00 50.66           C  
ATOM   3150  O   PRO A 386      15.838   3.221  12.979  1.00 50.66           O  
ATOM   3151  CG  PRO A 386      12.160   4.477  12.387  1.00 50.66           C  
ATOM   3152  CD  PRO A 386      12.485   3.368  13.381  1.00 50.66           C  
ATOM   3153  N   ARG A 387      16.227   2.500  10.892  1.00 47.50           N  
ATOM   3154  CA  ARG A 387      17.674   2.466  11.107  1.00 47.50           C  
ATOM   3155  C   ARG A 387      18.109   3.910  11.334  1.00 47.50           C  
ATOM   3156  CB  ARG A 387      18.407   1.838   9.908  1.00 47.50           C  
ATOM   3157  O   ARG A 387      17.934   4.731  10.437  1.00 47.50           O  
ATOM   3158  CG  ARG A 387      18.245   0.312   9.837  1.00 47.50           C  
ATOM   3159  CD  ARG A 387      19.017  -0.246   8.632  1.00 47.50           C  
ATOM   3160  NE  ARG A 387      19.041  -1.724   8.619  1.00 47.50           N  
ATOM   3161  NH1 ARG A 387      20.068  -1.978   6.577  1.00 47.50           N  
ATOM   3162  NH2 ARG A 387      19.563  -3.782   7.777  1.00 47.50           N  
ATOM   3163  CZ  ARG A 387      19.552  -2.483   7.661  1.00 47.50           C  
ATOM   3164  N   HIS A 388      18.729   4.206  12.479  1.00 40.75           N  
ATOM   3165  CA  HIS A 388      19.634   5.347  12.545  1.00 40.75           C  
ATOM   3166  C   HIS A 388      20.595   5.164  11.374  1.00 40.75           C  
ATOM   3167  CB  HIS A 388      20.395   5.401  13.883  1.00 40.75           C  
ATOM   3168  O   HIS A 388      21.352   4.192  11.342  1.00 40.75           O  
ATOM   3169  CG  HIS A 388      19.808   6.384  14.861  1.00 40.75           C  
ATOM   3170  CD2 HIS A 388      19.048   6.094  15.962  1.00 40.75           C  
ATOM   3171  ND1 HIS A 388      19.958   7.754  14.823  1.00 40.75           N  
ATOM   3172  CE1 HIS A 388      19.296   8.275  15.871  1.00 40.75           C  
ATOM   3173  NE2 HIS A 388      18.742   7.297  16.598  1.00 40.75           N  
ATOM   3174  N   LYS A 389      20.483   6.026  10.360  1.00 43.84           N  
ATOM   3175  CA  LYS A 389      21.399   6.041   9.226  1.00 43.84           C  
ATOM   3176  C   LYS A 389      22.786   6.329   9.802  1.00 43.84           C  
ATOM   3177  CB  LYS A 389      20.967   7.101   8.181  1.00 43.84           C  
ATOM   3178  O   LYS A 389      23.187   7.487   9.897  1.00 43.84           O  
ATOM   3179  CG  LYS A 389      19.707   6.751   7.359  1.00 43.84           C  
ATOM   3180  CD  LYS A 389      19.249   7.935   6.475  1.00 43.84           C  
ATOM   3181  CE  LYS A 389      17.971   7.599   5.680  1.00 43.84           C  
ATOM   3182  NZ  LYS A 389      17.264   8.799   5.140  1.00 43.84           N  
ATOM   3183  N   GLU A 390      23.555   5.296  10.145  1.00 31.20           N  
ATOM   3184  CA  GLU A 390      24.981   5.374   9.878  1.00 31.20           C  
ATOM   3185  C   GLU A 390      25.042   5.658   8.385  1.00 31.20           C  
ATOM   3186  CB  GLU A 390      25.743   4.092  10.245  1.00 31.20           C  
ATOM   3187  O   GLU A 390      24.655   4.828   7.562  1.00 31.20           O  
ATOM   3188  CG  GLU A 390      26.048   4.035  11.750  1.00 31.20           C  
ATOM   3189  CD  GLU A 390      26.980   2.875  12.140  1.00 31.20           C  
ATOM   3190  OE1 GLU A 390      27.398   2.860  13.318  1.00 31.20           O  
ATOM   3191  OE2 GLU A 390      27.279   2.029  11.266  1.00 31.20           O  
ATOM   3192  N   ARG A 391      25.381   6.901   8.037  1.00 35.06           N  
ATOM   3193  CA  ARG A 391      25.677   7.305   6.668  1.00 35.06           C  
ATOM   3194  C   ARG A 391      26.903   6.510   6.228  1.00 35.06           C  
ATOM   3195  CB  ARG A 391      25.931   8.821   6.597  1.00 35.06           C  
ATOM   3196  O   ARG A 391      28.010   7.034   6.174  1.00 35.06           O  
ATOM   3197  CG  ARG A 391      24.673   9.699   6.644  1.00 35.06           C  
ATOM   3198  CD  ARG A 391      25.127  11.168   6.650  1.00 35.06           C  
ATOM   3199  NE  ARG A 391      24.044  12.106   6.300  1.00 35.06           N  
ATOM   3200  NH1 ARG A 391      25.259  14.037   6.568  1.00 35.06           N  
ATOM   3201  NH2 ARG A 391      23.153  14.156   5.841  1.00 35.06           N  
ATOM   3202  CZ  ARG A 391      24.156  13.423   6.238  1.00 35.06           C  
ATOM   3203  N   THR A 392      26.734   5.228   5.933  1.00 31.20           N  
ATOM   3204  CA  THR A 392      27.683   4.502   5.113  1.00 31.20           C  
ATOM   3205  C   THR A 392      27.654   5.217   3.774  1.00 31.20           C  
ATOM   3206  CB  THR A 392      27.322   3.015   4.985  1.00 31.20           C  
ATOM   3207  O   THR A 392      26.614   5.256   3.119  1.00 31.20           O  
ATOM   3208  CG2 THR A 392      27.622   2.269   6.284  1.00 31.20           C  
ATOM   3209  OG1 THR A 392      25.955   2.841   4.693  1.00 31.20           O  
ATOM   3210  N   ASN A 393      28.776   5.831   3.400  1.00 34.06           N  
ATOM   3211  CA  ASN A 393      29.019   6.525   2.131  1.00 34.06           C  
ATOM   3212  C   ASN A 393      28.946   5.579   0.907  1.00 34.06           C  
ATOM   3213  CB  ASN A 393      30.386   7.243   2.226  1.00 34.06           C  
ATOM   3214  O   ASN A 393      29.709   5.720  -0.041  1.00 34.06           O  
ATOM   3215  CG  ASN A 393      30.365   8.572   2.954  1.00 34.06           C  
ATOM   3216  ND2 ASN A 393      31.498   8.997   3.461  1.00 34.06           N  
ATOM   3217  OD1 ASN A 393      29.372   9.273   3.025  1.00 34.06           O  
ATOM   3218  N   GLY A 394      28.043   4.601   0.904  1.00 38.78           N  
ATOM   3219  CA  GLY A 394      27.698   3.781  -0.246  1.00 38.78           C  
ATOM   3220  C   GLY A 394      26.647   4.480  -1.096  1.00 38.78           C  
ATOM   3221  O   GLY A 394      25.610   3.894  -1.377  1.00 38.78           O  
ATOM   3222  N   ASN A 395      26.878   5.739  -1.479  1.00 41.25           N  
ATOM   3223  CA  ASN A 395      26.060   6.346  -2.524  1.00 41.25           C  
ATOM   3224  C   ASN A 395      26.222   5.482  -3.777  1.00 41.25           C  
ATOM   3225  CB  ASN A 395      26.509   7.797  -2.800  1.00 41.25           C  
ATOM   3226  O   ASN A 395      27.351   5.269  -4.221  1.00 41.25           O  
ATOM   3227  CG  ASN A 395      25.942   8.820  -1.832  1.00 41.25           C  
ATOM   3228  ND2 ASN A 395      26.527   9.993  -1.767  1.00 41.25           N  
ATOM   3229  OD1 ASN A 395      24.960   8.619  -1.146  1.00 41.25           O  
ATOM   3230  N   PHE A 396      25.115   5.023  -4.365  1.00 45.34           N  
ATOM   3231  CA  PHE A 396      25.113   4.544  -5.745  1.00 45.34           C  
ATOM   3232  C   PHE A 396      25.651   5.676  -6.635  1.00 45.34           C  
ATOM   3233  CB  PHE A 396      23.693   4.106  -6.142  1.00 45.34           C  
ATOM   3234  O   PHE A 396      24.930   6.608  -6.995  1.00 45.34           O  
ATOM   3235  CG  PHE A 396      23.587   3.542  -7.550  1.00 45.34           C  
ATOM   3236  CD1 PHE A 396      23.246   4.361  -8.641  1.00 45.34           C  
ATOM   3237  CD2 PHE A 396      23.811   2.176  -7.768  1.00 45.34           C  
ATOM   3238  CE1 PHE A 396      23.152   3.808  -9.933  1.00 45.34           C  
ATOM   3239  CE2 PHE A 396      23.780   1.635  -9.066  1.00 45.34           C  
ATOM   3240  CZ  PHE A 396      23.453   2.455 -10.156  1.00 45.34           C  
ATOM   3241  N   GLN A 397      26.951   5.652  -6.920  1.00 43.16           N  
ATOM   3242  CA  GLN A 397      27.601   6.574  -7.836  1.00 43.16           C  
ATOM   3243  C   GLN A 397      27.542   5.943  -9.217  1.00 43.16           C  
ATOM   3244  CB  GLN A 397      29.038   6.897  -7.385  1.00 43.16           C  
ATOM   3245  O   GLN A 397      28.237   4.975  -9.508  1.00 43.16           O  
ATOM   3246  CG  GLN A 397      29.060   8.162  -6.515  1.00 43.16           C  
ATOM   3247  CD  GLN A 397      30.444   8.520  -5.979  1.00 43.16           C  
ATOM   3248  NE2 GLN A 397      30.660   9.752  -5.570  1.00 43.16           N  
ATOM   3249  OE1 GLN A 397      31.358   7.725  -5.887  1.00 43.16           O  
ATOM   3250  N   ARG A 398      26.692   6.502 -10.080  1.00 50.97           N  
ATOM   3251  CA  ARG A 398      26.766   6.212 -11.510  1.00 50.97           C  
ATOM   3252  C   ARG A 398      28.119   6.689 -12.024  1.00 50.97           C  
ATOM   3253  CB  ARG A 398      25.633   6.911 -12.273  1.00 50.97           C  
ATOM   3254  O   ARG A 398      28.434   7.871 -11.898  1.00 50.97           O  
ATOM   3255  CG  ARG A 398      24.276   6.261 -12.002  1.00 50.97           C  
ATOM   3256  CD  ARG A 398      23.208   6.943 -12.853  1.00 50.97           C  
ATOM   3257  NE  ARG A 398      21.861   6.368 -12.667  1.00 50.97           N  
ATOM   3258  NH1 ARG A 398      20.893   7.791 -14.146  1.00 50.97           N  
ATOM   3259  NH2 ARG A 398      19.590   6.392 -13.040  1.00 50.97           N  
ATOM   3260  CZ  ARG A 398      20.790   6.833 -13.282  1.00 50.97           C  
ATOM   3261  N   ASP A 399      28.852   5.810 -12.697  1.00 42.50           N  
ATOM   3262  CA  ASP A 399      30.085   6.187 -13.405  1.00 42.50           C  
ATOM   3263  C   ASP A 399      29.820   7.187 -14.548  1.00 42.50           C  
ATOM   3264  CB  ASP A 399      30.782   4.922 -13.928  1.00 42.50           C  
ATOM   3265  O   ASP A 399      30.716   7.904 -14.991  1.00 42.50           O  
ATOM   3266  CG  ASP A 399      31.495   4.134 -12.824  1.00 42.50           C  
ATOM   3267  OD1 ASP A 399      32.007   4.781 -11.885  1.00 42.50           O  
ATOM   3268  OD2 ASP A 399      31.530   2.892 -12.956  1.00 42.50           O  
ATOM   3269  N   ASN A 400      28.563   7.321 -14.981  1.00 41.44           N  
ATOM   3270  CA  ASN A 400      28.150   8.325 -15.950  1.00 41.44           C  
ATOM   3271  C   ASN A 400      27.591   9.566 -15.241  1.00 41.44           C  
ATOM   3272  CB  ASN A 400      27.172   7.680 -16.946  1.00 41.44           C  
ATOM   3273  O   ASN A 400      26.396   9.644 -14.951  1.00 41.44           O  
ATOM   3274  CG  ASN A 400      27.877   6.742 -17.913  1.00 41.44           C  
ATOM   3275  ND2 ASN A 400      27.177   5.784 -18.474  1.00 41.44           N  
ATOM   3276  OD1 ASN A 400      29.046   6.864 -18.216  1.00 41.44           O  
ATOM   3277  N   LYS A 401      28.447  10.575 -15.029  1.00 32.53           N  
ATOM   3278  CA  LYS A 401      28.031  11.962 -14.757  1.00 32.53           C  
ATOM   3279  C   LYS A 401      27.293  12.535 -15.974  1.00 32.53           C  
ATOM   3280  CB  LYS A 401      29.241  12.853 -14.413  1.00 32.53           C  
ATOM   3281  O   LYS A 401      27.839  13.337 -16.722  1.00 32.53           O  
ATOM   3282  CG  LYS A 401      29.818  12.659 -13.007  1.00 32.53           C  
ATOM   3283  CD  LYS A 401      30.945  13.682 -12.789  1.00 32.53           C  
ATOM   3284  CE  LYS A 401      31.539  13.558 -11.384  1.00 32.53           C  
ATOM   3285  NZ  LYS A 401      32.662  14.510 -11.185  1.00 32.53           N  
ATOM   3286  N   VAL A 402      26.037  12.154 -16.166  1.00 36.06           N  
ATOM   3287  CA  VAL A 402      25.098  12.920 -16.989  1.00 36.06           C  
ATOM   3288  C   VAL A 402      23.942  13.301 -16.080  1.00 36.06           C  
ATOM   3289  CB  VAL A 402      24.675  12.193 -18.283  1.00 36.06           C  
ATOM   3290  O   VAL A 402      22.923  12.624 -16.013  1.00 36.06           O  
ATOM   3291  CG1 VAL A 402      23.842  13.133 -19.169  1.00 36.06           C  
ATOM   3292  CG2 VAL A 402      25.895  11.750 -19.104  1.00 36.06           C  
ATOM   3293  N   GLN A 403      24.122  14.393 -15.333  1.00 36.38           N  
ATOM   3294  CA  GLN A 403      22.987  15.138 -14.794  1.00 36.38           C  
ATOM   3295  C   GLN A 403      22.214  15.665 -16.008  1.00 36.38           C  
ATOM   3296  CB  GLN A 403      23.479  16.292 -13.903  1.00 36.38           C  
ATOM   3297  O   GLN A 403      22.634  16.643 -16.625  1.00 36.38           O  
ATOM   3298  CG  GLN A 403      23.898  15.843 -12.495  1.00 36.38           C  
ATOM   3299  CD  GLN A 403      24.432  16.999 -11.649  1.00 36.38           C  
ATOM   3300  NE2 GLN A 403      24.558  16.828 -10.352  1.00 36.38           N  
ATOM   3301  OE1 GLN A 403      24.752  18.071 -12.132  1.00 36.38           O  
ATOM   3302  N   GLY A 404      21.148  14.975 -16.408  1.00 35.41           N  
ATOM   3303  CA  GLY A 404      20.420  15.228 -17.649  1.00 35.41           C  
ATOM   3304  C   GLY A 404      18.921  15.354 -17.402  1.00 35.41           C  
ATOM   3305  O   GLY A 404      18.340  14.494 -16.759  1.00 35.41           O  
ATOM   3306  N   GLY A 405      18.307  16.440 -17.874  1.00 37.19           N  
ATOM   3307  CA  GLY A 405      16.862  16.649 -17.854  1.00 37.19           C  
ATOM   3308  C   GLY A 405      16.180  15.911 -19.007  1.00 37.19           C  
ATOM   3309  O   GLY A 405      16.777  15.763 -20.069  1.00 37.19           O  
ATOM   3310  N   TYR A 406      14.945  15.468 -18.775  1.00 44.22           N  
ATOM   3311  CA  TYR A 406      14.117  14.638 -19.649  1.00 44.22           C  
ATOM   3312  C   TYR A 406      13.004  15.472 -20.308  1.00 44.22           C  
ATOM   3313  CB  TYR A 406      13.488  13.516 -18.794  1.00 44.22           C  
ATOM   3314  O   TYR A 406      12.012  15.802 -19.658  1.00 44.22           O  
ATOM   3315  CG  TYR A 406      14.471  12.543 -18.170  1.00 44.22           C  
ATOM   3316  CD1 TYR A 406      14.627  11.257 -18.707  1.00 44.22           C  
ATOM   3317  CD2 TYR A 406      15.223  12.903 -17.039  1.00 44.22           C  
ATOM   3318  CE1 TYR A 406      15.591  10.372 -18.187  1.00 44.22           C  
ATOM   3319  CE2 TYR A 406      16.177  12.020 -16.504  1.00 44.22           C  
ATOM   3320  OH  TYR A 406      17.285   9.877 -16.572  1.00 44.22           O  
ATOM   3321  CZ  TYR A 406      16.373  10.750 -17.079  1.00 44.22           C  
ATOM   3322  N   ALA A 407      13.120  15.807 -21.592  1.00 42.22           N  
ATOM   3323  CA  ALA A 407      11.976  16.319 -22.354  1.00 42.22           C  
ATOM   3324  C   ALA A 407      11.205  15.140 -22.975  1.00 42.22           C  
ATOM   3325  CB  ALA A 407      12.467  17.333 -23.394  1.00 42.22           C  
ATOM   3326  O   ALA A 407      11.806  14.327 -23.678  1.00 42.22           O  
ATOM   3327  N   GLN A 408       9.894  15.037 -22.717  1.00 36.03           N  
ATOM   3328  CA  GLN A 408       9.036  14.015 -23.332  1.00 36.03           C  
ATOM   3329  C   GLN A 408       8.761  14.344 -24.808  1.00 36.03           C  
ATOM   3330  CB  GLN A 408       7.708  13.861 -22.563  1.00 36.03           C  
ATOM   3331  O   GLN A 408       8.417  15.476 -25.148  1.00 36.03           O  
ATOM   3332  CG  GLN A 408       7.852  13.092 -21.239  1.00 36.03           C  
ATOM   3333  CD  GLN A 408       6.510  12.827 -20.550  1.00 36.03           C  
ATOM   3334  NE2 GLN A 408       6.469  11.955 -19.566  1.00 36.03           N  
ATOM   3335  OE1 GLN A 408       5.478  13.394 -20.867  1.00 36.03           O  
ATOM   3336  N   VAL A 409       8.875  13.335 -25.675  1.00 36.41           N  
ATOM   3337  CA  VAL A 409       8.400  13.345 -27.069  1.00 36.41           C  
ATOM   3338  C   VAL A 409       7.122  12.484 -27.137  1.00 36.41           C  
ATOM   3339  CB  VAL A 409       9.503  12.831 -28.021  1.00 36.41           C  
ATOM   3340  O   VAL A 409       7.043  11.500 -26.399  1.00 36.41           O  
ATOM   3341  CG1 VAL A 409       9.083  12.861 -29.497  1.00 36.41           C  
ATOM   3342  CG2 VAL A 409      10.779  13.684 -27.908  1.00 36.41           C  
ATOM   3343  N   PRO A 410       6.104  12.817 -27.960  1.00 32.59           N  
ATOM   3344  CA  PRO A 410       4.849  12.059 -27.998  1.00 32.59           C  
ATOM   3345  C   PRO A 410       5.045  10.580 -28.368  1.00 32.59           C  
ATOM   3346  CB  PRO A 410       3.947  12.776 -29.010  1.00 32.59           C  
ATOM   3347  O   PRO A 410       5.834  10.255 -29.256  1.00 32.59           O  
ATOM   3348  CG  PRO A 410       4.517  14.191 -29.067  1.00 32.59           C  
ATOM   3349  CD  PRO A 410       6.008  13.976 -28.835  1.00 32.59           C  
ATOM   3350  N   GLN A 411       4.288   9.703 -27.697  1.00 36.09           N  
ATOM   3351  CA  GLN A 411       4.282   8.244 -27.872  1.00 36.09           C  
ATOM   3352  C   GLN A 411       4.022   7.822 -29.331  1.00 36.09           C  
ATOM   3353  CB  GLN A 411       3.185   7.631 -26.973  1.00 36.09           C  
ATOM   3354  O   GLN A 411       3.115   8.334 -29.988  1.00 36.09           O  
ATOM   3355  CG  GLN A 411       3.572   7.472 -25.488  1.00 36.09           C  
ATOM   3356  CD  GLN A 411       2.382   7.084 -24.602  1.00 36.09           C  
ATOM   3357  NE2 GLN A 411       2.571   6.351 -23.526  1.00 36.09           N  
ATOM   3358  OE1 GLN A 411       1.248   7.464 -24.852  1.00 36.09           O  
ATOM   3359  N   ARG A 412       4.757   6.810 -29.811  1.00 32.81           N  
ATOM   3360  CA  ARG A 412       4.337   5.986 -30.957  1.00 32.81           C  
ATOM   3361  C   ARG A 412       3.534   4.793 -30.442  1.00 32.81           C  
ATOM   3362  CB  ARG A 412       5.538   5.539 -31.805  1.00 32.81           C  
ATOM   3363  O   ARG A 412       3.910   4.183 -29.448  1.00 32.81           O  
ATOM   3364  CG  ARG A 412       6.063   6.675 -32.692  1.00 32.81           C  
ATOM   3365  CD  ARG A 412       7.185   6.166 -33.604  1.00 32.81           C  
ATOM   3366  NE  ARG A 412       7.673   7.230 -34.503  1.00 32.81           N  
ATOM   3367  NH1 ARG A 412       8.889   5.890 -35.916  1.00 32.81           N  
ATOM   3368  NH2 ARG A 412       8.823   8.093 -36.269  1.00 32.81           N  
ATOM   3369  CZ  ARG A 412       8.456   7.066 -35.554  1.00 32.81           C  
ATOM   3370  N   GLN A 413       2.427   4.489 -31.117  1.00 27.28           N  
ATOM   3371  CA  GLN A 413       1.526   3.388 -30.772  1.00 27.28           C  
ATOM   3372  C   GLN A 413       2.253   2.037 -30.843  1.00 27.28           C  
ATOM   3373  CB  GLN A 413       0.316   3.400 -31.724  1.00 27.28           C  
ATOM   3374  O   GLN A 413       2.818   1.691 -31.881  1.00 27.28           O  
ATOM   3375  CG  GLN A 413      -0.665   4.549 -31.430  1.00 27.28           C  
ATOM   3376  CD  GLN A 413      -1.777   4.677 -32.471  1.00 27.28           C  
ATOM   3377  NE2 GLN A 413      -2.771   5.503 -32.230  1.00 27.28           N  
ATOM   3378  OE1 GLN A 413      -1.769   4.074 -33.528  1.00 27.28           O  
ATOM   3379  N   ALA A 414       2.208   1.288 -29.741  1.00 30.08           N  
ATOM   3380  CA  ALA A 414       2.580  -0.121 -29.677  1.00 30.08           C  
ATOM   3381  C   ALA A 414       1.327  -1.008 -29.876  1.00 30.08           C  
ATOM   3382  CB  ALA A 414       3.286  -0.382 -28.339  1.00 30.08           C  
ATOM   3383  O   ALA A 414       0.224  -0.580 -29.512  1.00 30.08           O  
ATOM   3384  N   PRO A 415       1.471  -2.207 -30.474  1.00 26.12           N  
ATOM   3385  CA  PRO A 415       0.379  -3.171 -30.642  1.00 26.12           C  
ATOM   3386  C   PRO A 415      -0.108  -3.711 -29.279  1.00 26.12           C  
ATOM   3387  CB  PRO A 415       0.961  -4.263 -31.551  1.00 26.12           C  
ATOM   3388  O   PRO A 415       0.574  -3.505 -28.274  1.00 26.12           O  
ATOM   3389  CG  PRO A 415       2.450  -4.249 -31.225  1.00 26.12           C  
ATOM   3390  CD  PRO A 415       2.734  -2.786 -30.912  1.00 26.12           C  
ATOM   3391  N   PRO A 416      -1.286  -4.365 -29.211  1.00 29.28           N  
ATOM   3392  CA  PRO A 416      -1.810  -4.908 -27.957  1.00 29.28           C  
ATOM   3393  C   PRO A 416      -0.824  -5.915 -27.348  1.00 29.28           C  
ATOM   3394  CB  PRO A 416      -3.166  -5.536 -28.303  1.00 29.28           C  
ATOM   3395  O   PRO A 416      -0.340  -6.807 -28.041  1.00 29.28           O  
ATOM   3396  CG  PRO A 416      -3.056  -5.843 -29.796  1.00 29.28           C  
ATOM   3397  CD  PRO A 416      -2.156  -4.728 -30.320  1.00 29.28           C  
ATOM   3398  N   SER A 417      -0.504  -5.725 -26.068  1.00 36.12           N  
ATOM   3399  CA  SER A 417       0.364  -6.593 -25.268  1.00 36.12           C  
ATOM   3400  C   SER A 417      -0.437  -7.741 -24.649  1.00 36.12           C  
ATOM   3401  CB  SER A 417       1.031  -5.765 -24.161  1.00 36.12           C  
ATOM   3402  O   SER A 417      -1.547  -7.509 -24.170  1.00 36.12           O  
ATOM   3403  OG  SER A 417       0.048  -5.092 -23.391  1.00 36.12           O  
ATOM   3404  N   ASP A 418       0.150  -8.939 -24.622  1.00 36.88           N  
ATOM   3405  CA  ASP A 418      -0.377 -10.126 -23.934  1.00 36.88           C  
ATOM   3406  C   ASP A 418      -0.533  -9.913 -22.411  1.00 36.88           C  
ATOM   3407  CB  ASP A 418       0.552 -11.327 -24.211  1.00 36.88           C  
ATOM   3408  O   ASP A 418       0.125  -9.052 -21.822  1.00 36.88           O  
ATOM   3409  CG  ASP A 418       0.491 -11.850 -25.652  1.00 36.88           C  
ATOM   3410  OD1 ASP A 418      -0.627 -11.909 -26.209  1.00 36.88           O  
ATOM   3411  OD2 ASP A 418       1.566 -12.221 -26.180  1.00 36.88           O  
ATOM   3412  N   ASP A 419      -1.399 -10.717 -21.779  1.00 44.03           N  
ATOM   3413  CA  ASP A 419      -1.709 -10.693 -20.341  1.00 44.03           C  
ATOM   3414  C   ASP A 419      -0.444 -10.727 -19.460  1.00 44.03           C  
ATOM   3415  CB  ASP A 419      -2.607 -11.895 -19.968  1.00 44.03           C  
ATOM   3416  O   ASP A 419       0.232 -11.753 -19.314  1.00 44.03           O  
ATOM   3417  CG  ASP A 419      -4.100 -11.719 -20.268  1.00 44.03           C  
ATOM   3418  OD1 ASP A 419      -4.586 -10.566 -20.213  1.00 44.03           O  
ATOM   3419  OD2 ASP A 419      -4.753 -12.761 -20.501  1.00 44.03           O  
ATOM   3420  N   ASN A 420      -0.148  -9.612 -18.787  1.00 56.03           N  
ATOM   3421  CA  ASN A 420       0.946  -9.537 -17.820  1.00 56.03           C  
ATOM   3422  C   ASN A 420       0.513 -10.181 -16.497  1.00 56.03           C  
ATOM   3423  CB  ASN A 420       1.394  -8.078 -17.636  1.00 56.03           C  
ATOM   3424  O   ASN A 420      -0.192  -9.567 -15.697  1.00 56.03           O  
ATOM   3425  CG  ASN A 420       2.275  -7.563 -18.763  1.00 56.03           C  
ATOM   3426  ND2 ASN A 420       2.347  -6.263 -18.919  1.00 56.03           N  
ATOM   3427  OD1 ASN A 420       2.936  -8.289 -19.484  1.00 56.03           O  
ATOM   3428  N   THR A 421       0.953 -11.418 -16.254  1.00 45.72           N  
ATOM   3429  CA  THR A 421       0.654 -12.178 -15.031  1.00 45.72           C  
ATOM   3430  C   THR A 421       1.860 -12.188 -14.086  1.00 45.72           C  
ATOM   3431  CB  THR A 421       0.265 -13.621 -15.383  1.00 45.72           C  
ATOM   3432  O   THR A 421       2.917 -12.707 -14.442  1.00 45.72           O  
ATOM   3433  CG2 THR A 421      -0.217 -14.389 -14.158  1.00 45.72           C  
ATOM   3434  OG1 THR A 421      -0.805 -13.671 -16.293  1.00 45.72           O  
ATOM   3435  N   LYS A 422       1.712 -11.686 -12.851  1.00 59.62           N  
ATOM   3436  CA  LYS A 422       2.755 -11.780 -11.804  1.00 59.62           C  
ATOM   3437  C   LYS A 422       2.313 -12.680 -10.657  1.00 59.62           C  
ATOM   3438  CB  LYS A 422       3.105 -10.371 -11.277  1.00 59.62           C  
ATOM   3439  O   LYS A 422       1.416 -12.260  -9.945  1.00 59.62           O  
ATOM   3440  CG  LYS A 422       4.132 -10.488 -10.138  1.00 59.62           C  
ATOM   3441  CD  LYS A 422       4.598  -9.168  -9.525  1.00 59.62           C  
ATOM   3442  CE  LYS A 422       5.553  -9.607  -8.410  1.00 59.62           C  
ATOM   3443  NZ  LYS A 422       6.472  -8.555  -7.941  1.00 59.62           N  
ATOM   3444  N   THR A 423       3.001 -13.790 -10.382  1.00 59.97           N  
ATOM   3445  CA  THR A 423       2.736 -14.675  -9.223  1.00 59.97           C  
ATOM   3446  C   THR A 423       3.629 -14.332  -8.016  1.00 59.97           C  
ATOM   3447  CB  THR A 423       2.900 -16.153  -9.625  1.00 59.97           C  
ATOM   3448  O   THR A 423       4.814 -14.051  -8.185  1.00 59.97           O  
ATOM   3449  CG2 THR A 423       2.330 -17.127  -8.596  1.00 59.97           C  
ATOM   3450  OG1 THR A 423       2.209 -16.408 -10.829  1.00 59.97           O  
ATOM   3451  N   ASN A 424       3.080 -14.345  -6.798  1.00 67.31           N  
ATOM   3452  CA  ASN A 424       3.805 -14.289  -5.523  1.00 67.31           C  
ATOM   3453  C   ASN A 424       3.529 -15.583  -4.754  1.00 67.31           C  
ATOM   3454  CB  ASN A 424       3.366 -13.079  -4.677  1.00 67.31           C  
ATOM   3455  O   ASN A 424       2.364 -15.900  -4.513  1.00 67.31           O  
ATOM   3456  CG  ASN A 424       3.470 -11.752  -5.397  1.00 67.31           C  
ATOM   3457  ND2 ASN A 424       2.343 -11.173  -5.740  1.00 67.31           N  
ATOM   3458  OD1 ASN A 424       4.532 -11.223  -5.703  1.00 67.31           O  
ATOM   3459  N   GLU A 425       4.571 -16.319  -4.382  1.00 67.88           N  
ATOM   3460  CA  GLU A 425       4.459 -17.574  -3.631  1.00 67.88           C  
ATOM   3461  C   GLU A 425       4.512 -17.303  -2.123  1.00 67.88           C  
ATOM   3462  CB  GLU A 425       5.535 -18.567  -4.087  1.00 67.88           C  
ATOM   3463  O   GLU A 425       5.314 -16.493  -1.661  1.00 67.88           O  
ATOM   3464  CG  GLU A 425       5.410 -18.853  -5.597  1.00 67.88           C  
ATOM   3465  CD  GLU A 425       6.246 -20.044  -6.078  1.00 67.88           C  
ATOM   3466  OE1 GLU A 425       6.186 -20.309  -7.302  1.00 67.88           O  
ATOM   3467  OE2 GLU A 425       6.851 -20.705  -5.218  1.00 67.88           O  
ATOM   3468  N   VAL A 426       3.620 -17.928  -1.346  1.00 54.53           N  
ATOM   3469  CA  VAL A 426       3.413 -17.563   0.070  1.00 54.53           C  
ATOM   3470  C   VAL A 426       4.381 -18.287   1.011  1.00 54.53           C  
ATOM   3471  CB  VAL A 426       1.945 -17.790   0.488  1.00 54.53           C  
ATOM   3472  O   VAL A 426       4.820 -17.704   2.003  1.00 54.53           O  
ATOM   3473  CG1 VAL A 426       1.630 -17.188   1.859  1.00 54.53           C  
ATOM   3474  CG2 VAL A 426       0.991 -17.111  -0.503  1.00 54.53           C  
ATOM   3475  N   PHE A 427       4.733 -19.543   0.710  1.00 54.56           N  
ATOM   3476  CA  PHE A 427       5.548 -20.397   1.582  1.00 54.56           C  
ATOM   3477  C   PHE A 427       6.464 -21.347   0.793  1.00 54.56           C  
ATOM   3478  CB  PHE A 427       4.644 -21.200   2.542  1.00 54.56           C  
ATOM   3479  O   PHE A 427       6.290 -22.563   0.841  1.00 54.56           O  
ATOM   3480  CG  PHE A 427       3.705 -20.391   3.409  1.00 54.56           C  
ATOM   3481  CD1 PHE A 427       4.206 -19.591   4.451  1.00 54.56           C  
ATOM   3482  CD2 PHE A 427       2.324 -20.426   3.158  1.00 54.56           C  
ATOM   3483  CE1 PHE A 427       3.329 -18.832   5.248  1.00 54.56           C  
ATOM   3484  CE2 PHE A 427       1.449 -19.665   3.944  1.00 54.56           C  
ATOM   3485  CZ  PHE A 427       1.947 -18.867   4.992  1.00 54.56           C  
ATOM   3486  N   GLU A 428       7.482 -20.838   0.101  1.00 39.62           N  
ATOM   3487  CA  GLU A 428       8.615 -21.701  -0.259  1.00 39.62           C  
ATOM   3488  C   GLU A 428       9.505 -21.896   0.984  1.00 39.62           C  
ATOM   3489  CB  GLU A 428       9.404 -21.163  -1.461  1.00 39.62           C  
ATOM   3490  O   GLU A 428      10.129 -20.954   1.473  1.00 39.62           O  
ATOM   3491  CG  GLU A 428       8.661 -21.344  -2.795  1.00 39.62           C  
ATOM   3492  CD  GLU A 428       9.619 -21.175  -3.992  1.00 39.62           C  
ATOM   3493  OE1 GLU A 428       9.663 -22.081  -4.857  1.00 39.62           O  
ATOM   3494  OE2 GLU A 428      10.441 -20.226  -3.948  1.00 39.62           O  
ATOM   3495  N   GLY A 429       9.540 -23.117   1.535  1.00 42.41           N  
ATOM   3496  CA  GLY A 429      10.509 -23.509   2.573  1.00 42.41           C  
ATOM   3497  C   GLY A 429       9.995 -23.664   4.011  1.00 42.41           C  
ATOM   3498  O   GLY A 429      10.815 -23.800   4.919  1.00 42.41           O  
ATOM   3499  N   ILE A 430       8.680 -23.689   4.252  1.00 38.22           N  
ATOM   3500  CA  ILE A 430       8.115 -24.119   5.546  1.00 38.22           C  
ATOM   3501  C   ILE A 430       7.565 -25.537   5.367  1.00 38.22           C  
ATOM   3502  CB  ILE A 430       7.081 -23.110   6.097  1.00 38.22           C  
ATOM   3503  O   ILE A 430       6.762 -25.773   4.470  1.00 38.22           O  
ATOM   3504  CG1 ILE A 430       7.706 -21.693   6.152  1.00 38.22           C  
ATOM   3505  CG2 ILE A 430       6.597 -23.559   7.492  1.00 38.22           C  
ATOM   3506  CD1 ILE A 430       6.843 -20.627   6.839  1.00 38.22           C  
ATOM   3507  N   GLY A 431       8.059 -26.484   6.172  1.00 33.28           N  
ATOM   3508  CA  GLY A 431       7.687 -27.898   6.092  1.00 33.28           C  
ATOM   3509  C   GLY A 431       6.177 -28.127   6.203  1.00 33.28           C  
ATOM   3510  O   GLY A 431       5.465 -27.338   6.820  1.00 33.28           O  
ATOM   3511  N   ASN A 432       5.719 -29.232   5.614  1.00 34.31           N  
ATOM   3512  CA  ASN A 432       4.311 -29.625   5.455  1.00 34.31           C  
ATOM   3513  C   ASN A 432       3.503 -29.795   6.758  1.00 34.31           C  
ATOM   3514  CB  ASN A 432       4.279 -30.942   4.648  1.00 34.31           C  
ATOM   3515  O   ASN A 432       2.324 -30.130   6.683  1.00 34.31           O  
ATOM   3516  CG  ASN A 432       4.446 -30.766   3.152  1.00 34.31           C  
ATOM   3517  ND2 ASN A 432       4.701 -31.839   2.441  1.00 34.31           N  
ATOM   3518  OD1 ASN A 432       4.343 -29.694   2.589  1.00 34.31           O  
ATOM   3519  N   ASP A 433       4.095 -29.574   7.929  1.00 37.38           N  
ATOM   3520  CA  ASP A 433       3.459 -29.884   9.211  1.00 37.38           C  
ATOM   3521  C   ASP A 433       2.508 -28.778   9.723  1.00 37.38           C  
ATOM   3522  CB  ASP A 433       4.539 -30.300  10.229  1.00 37.38           C  
ATOM   3523  O   ASP A 433       1.841 -28.991  10.729  1.00 37.38           O  
ATOM   3524  CG  ASP A 433       5.263 -31.609   9.863  1.00 37.38           C  
ATOM   3525  OD1 ASP A 433       4.690 -32.440   9.120  1.00 37.38           O  
ATOM   3526  OD2 ASP A 433       6.417 -31.775  10.322  1.00 37.38           O  
ATOM   3527  N   ASP A 434       2.380 -27.639   9.021  1.00 36.47           N  
ATOM   3528  CA  ASP A 434       1.579 -26.473   9.460  1.00 36.47           C  
ATOM   3529  C   ASP A 434       0.621 -25.877   8.383  1.00 36.47           C  
ATOM   3530  CB  ASP A 434       2.528 -25.391  10.029  1.00 36.47           C  
ATOM   3531  O   ASP A 434       0.276 -24.689   8.456  1.00 36.47           O  
ATOM   3532  CG  ASP A 434       3.075 -25.615  11.444  1.00 36.47           C  
ATOM   3533  OD1 ASP A 434       2.419 -26.281  12.271  1.00 36.47           O  
ATOM   3534  OD2 ASP A 434       4.091 -24.934  11.736  1.00 36.47           O  
ATOM   3535  N   LEU A 435       0.190 -26.655   7.374  1.00 35.91           N  
ATOM   3536  CA  LEU A 435      -0.820 -26.243   6.365  1.00 35.91           C  
ATOM   3537  C   LEU A 435      -2.275 -26.548   6.765  1.00 35.91           C  
ATOM   3538  CB  LEU A 435      -0.475 -26.844   4.980  1.00 35.91           C  
ATOM   3539  O   LEU A 435      -2.552 -27.696   7.177  1.00 35.91           O  
ATOM   3540  CG  LEU A 435       0.596 -26.089   4.178  1.00 35.91           C  
ATOM   3541  CD1 LEU A 435       0.946 -26.898   2.929  1.00 35.91           C  
ATOM   3542  CD2 LEU A 435       0.107 -24.713   3.715  1.00 35.91           C  
ATOM   3543  OXT LEU A 435      -3.120 -25.637   6.551  1.00 35.91           O  
TER    3544      LEU A 435                                                      
ENDMDL                                                                          
END                                                                             
