# Supplementary material for: Selective cargo and membrane recognition by SNX17 regulates its interaction with Retriever
Source: EMBO Rep. 2024 Dec 9;26(2):470–93. doi: 10.1038/s44319-024-00340-1 (PMC11772769; doi:10.1038/s44319-024-00340-1)
Supplement: Supplementary file 8 — EV and Appendix Figures Source Data [file 44319_2024_340_MOESM8_ESM.zip › EMBOR-2024-59048V3_SourceDataForExpandedView+Appendix/Figure S10/S10B/Dropsophila melanogaster/S10B AF-Q9VL28-F1-predicted_aligned_error_v4.json]

[{"predicted_aligned_error":[[0,1,4,7,9,10,15,16,20,20,21,24,23,24,25,23,24,24,24,24,26,24,26,24,23,23,19,19,15,15,18,19,18,18,20,22,22,23,22,22,21,19,22,20,18,20,21,20,18,20,21,21,18,20,20,18,20,20,21,22,20,22,24,24,24,23,23,25,24,26,27,26,26,25,25,26,25,24,24,23,21,19,20,20,17,16,19,15,12,13,13,10,13,15,11,9,14,13,18,15,13,19,18,15,16,21,20,17,22,22,22,22,22,23,24,23,23,24,23,24,22,23,23,23,22,23,18,18,19,20,18,16,16,18,18,16,14,17,17,17,22,16,22,17,20,21,21,16,17,16,11,16,19,15,17,19,18,17,18,18,16,20,18,19,18,18,19,17,11,13,16,10,14,14,19,18,20,18,18,20,21,19,18,18,18,19,15,19,17,12,14,10,10,13,15,16,17,18,18,17,18,18,16,17,17,17,18,18,20,18,16,16,16,8,10,12,14,19,18,15,18,20,19,18,17,19,18,22,18,18,19,17,18,15,17,17,15,16,17,16,14,18,18,18,18,15,18,19,19,19,23,23,23,23,21,22,24,21,23,23,22,22,24,23,22,22,18,21,23,20,20,20,20,18,18,17,18,20,18,17,15,17,17,19,19,19,21,20,24,20,24,22,23,24,25,24,25,25,20,23,21,19,15,16,20,17,20,17,19,20,20,22,22,24,23,24,25,23,24,18,20,21,21,22,15,20,22,20,20,19,18,21,19,21,21,24,25,25,27,27,27,27,26,26,26,23,22,21,22,21,19,20,22,21,20,22,23,23,24,24,25,24,24,24,21,22,22,21,21,21,21,21,19,19,19,19,17,12,14,14,7,11,14,9,12,14,15,13,17,18,18,19,19,21,22,23,22,23,22,23,22,22,21,21,22,22,22,24,25,24,26,26,27,28,28,28,29,29,29,29,29,29,29,30,30,30,29,30,29,29,29,29,29,28,29,27,27,28,27,27,27,26,28,28,29,29,29,29,29,29,29,28,29,29,27,28,28,28,27,28,28,28,28,26,27,26,26,26,25,25,24,23,23,21,18,18,17,17,20,18,19,20,21,20,22,23,23,24,23,23],[2,0,1,3,6,7,11,13,14,18,17,18,19,20,20,21,20,20,19,20,21,20,20,20,18,17,15,14,13,13,16,15,15,14,17,18,19,18,18,18,19,17,17,18,16,15,18,18,12,16,17,16,13,18,16,12,15,16,14,17,17,17,17,19,19,19,21,21,20,21,21,20,20,20,19,18,19,19,17,16,16,17,15,15,13,12,11,11,10,10,9,8,11,10,7,7,11,13,16,11,13,16,16,14,15,18,15,16,19,18,20,21,20,18,20,20,21,21,20,20,21,20,19,19,18,18,15,17,15,16,16,15,14,16,17,14,14,15,17,15,17,15,18,15,18,19,17,16,14,14,12,13,14,13,14,16,15,14,16,14,16,15,14,15,14,12,12,13,9,11,14,12,13,14,15,16,16,17,17,17,18,16,16,16,15,16,14,16,14,5,13,9,11,13,13,15,15,16,17,15,16,17,16,15,17,16,15,16,14,15,14,13,12,9,10,9,12,11,13,12,12,15,13,12,14,14,14,17,15,13,14,14,13,13,14,15,15,13,14,14,13,13,15,14,14,13,13,14,15,17,18,19,18,18,17,19,20,17,18,19,18,19,19,18,18,18,18,17,18,17,15,17,16,14,14,15,14,14,13,14,13,11,12,16,16,16,16,18,17,18,18,18,18,20,20,20,19,19,17,17,16,14,13,12,12,12,14,16,14,16,16,17,18,21,20,20,20,18,19,17,16,16,15,16,14,16,15,16,15,13,14,14,14,17,17,20,22,22,24,24,25,24,25,23,22,20,20,18,16,18,15,16,15,17,17,18,18,19,20,18,17,18,17,18,17,17,16,17,16,15,18,16,15,13,14,11,10,11,12,11,8,11,11,9,11,13,11,12,15,16,15,17,19,21,21,22,22,22,22,21,20,22,21,16,20,22,21,22,24,25,26,26,26,28,28,28,28,29,28,29,29,30,30,30,30,30,30,30,30,30,30,30,29,29,29,28,27,28,26,26,27,26,27,28,28,29,28,29,29,29,29,28,28,28,27,28,26,26,26,26,26,26,26,24,25,24,24,24,23,23,23,21,20,18,15,14,14,13,15,13,14,16,18,18,21,22,22,23,22,21],[3,1,0,1,4,6,11,9,12,12,15,15,14,16,16,16,16,18,18,17,17,16,16,14,15,12,10,12,9,10,12,12,12,11,12,13,13,14,14,15,13,12,14,13,14,15,14,16,13,16,14,12,11,15,12,11,13,12,11,15,15,14,15,14,15,16,17,17,17,17,17,18,17,16,16,18,16,18,14,14,12,10,13,11,11,11,11,9,8,8,7,5,8,9,6,6,10,9,14,11,8,13,13,12,12,12,12,14,16,14,16,18,17,16,17,18,19,19,17,17,17,17,17,17,17,16,16,17,13,14,14,13,14,16,18,15,15,16,16,17,15,16,16,17,15,16,15,13,12,10,10,14,15,11,14,15,13,12,15,14,16,15,13,14,12,11,11,9,9,8,8,7,9,9,11,14,16,17,17,18,19,17,17,16,14,15,12,13,11,7,9,8,7,8,9,12,13,16,14,13,15,15,15,14,16,16,16,14,14,13,11,10,9,6,6,7,10,12,12,11,12,14,14,11,15,14,16,17,14,11,14,16,12,11,15,15,11,12,15,13,11,15,16,15,16,12,15,17,15,17,18,19,19,18,17,20,20,16,19,20,17,17,20,19,17,18,16,15,17,18,17,15,17,15,13,14,14,14,13,12,11,11,11,16,14,14,17,16,18,19,17,18,18,18,18,18,19,19,19,16,15,16,13,12,15,14,15,16,17,16,16,18,19,19,20,20,20,19,20,17,15,15,17,16,12,15,17,16,16,14,11,13,13,13,14,16,19,20,22,23,24,23,23,21,20,18,16,16,13,15,15,15,17,15,16,16,17,19,20,18,17,16,15,13,16,13,17,15,16,14,15,14,13,13,14,12,10,10,10,9,7,10,9,7,8,11,10,9,14,14,15,15,15,18,19,21,20,21,20,19,19,19,19,18,21,21,21,22,23,23,24,25,26,27,27,27,27,28,28,28,29,28,29,29,29,29,29,29,29,29,29,28,28,28,27,27,26,26,25,24,25,24,25,26,27,28,27,28,28,28,28,28,28,27,26,26,26,25,25,25,25,27,25,24,25,23,23,23,23,23,21,18,18,15,13,14,11,12,12,13,13,16,18,17,19,20,21,20,20,22],[6,3,1,0,1,3,5,7,9,10,9,10,10,12,13,12,13,14,16,15,14,14,12,11,11,10,9,8,6,6,8,8,9,9,10,11,12,12,12,12,12,11,13,11,10,11,12,12,10,13,15,12,9,13,12,10,10,9,8,11,12,11,12,13,12,14,15,15,15,15,14,15,14,13,11,12,13,13,9,11,11,8,9,10,8,5,6,6,4,4,6,6,8,8,4,5,10,10,11,8,10,11,10,9,10,12,10,11,13,11,11,13,13,12,13,13,14,15,13,13,15,13,13,14,14,13,15,15,12,15,14,14,13,14,16,14,15,14,14,13,14,14,14,13,12,12,12,12,11,11,9,10,12,11,11,9,10,11,12,11,11,13,10,10,11,10,10,10,7,7,8,9,10,10,12,11,15,14,14,16,17,15,16,14,14,13,11,11,10,7,10,5,7,10,9,9,11,12,14,11,11,13,11,11,13,13,11,13,11,12,11,11,8,6,6,8,9,9,9,8,10,11,10,9,11,12,12,15,12,12,12,15,14,12,14,15,14,13,14,14,14,13,14,15,13,15,13,13,14,14,16,17,17,15,15,18,16,14,17,18,15,15,19,17,16,16,15,14,16,16,15,13,14,13,13,12,12,11,14,14,10,10,11,16,12,14,13,15,16,14,15,15,15,16,17,17,16,18,15,13,16,15,12,11,10,11,11,14,14,14,13,16,16,18,19,19,18,16,17,14,13,12,15,12,12,12,12,12,11,11,10,10,10,12,13,14,17,18,20,20,21,21,21,19,19,17,15,14,12,13,13,12,13,13,15,14,13,15,17,15,14,14,13,15,14,12,17,13,15,13,15,12,8,10,13,8,7,9,9,7,5,8,8,6,7,10,7,7,12,14,13,15,16,18,19,21,20,21,20,20,20,21,19,17,22,23,20,22,23,23,24,25,25,26,27,27,28,29,28,29,30,29,30,30,30,30,30,30,30,29,30,29,29,28,27,26,25,26,24,23,23,23,25,26,27,28,28,28,28,28,27,27,27,27,26,25,25,24,24,23,25,26,24,23,23,23,21,23,21,22,21,18,16,13,11,12,10,11,12,11,11,15,14,16,19,20,20,20,20,20],[6,4,7,1,0,1,2,3,4,5,6,6,6,6,7,7,9,9,11,10,8,9,8,7,7,6,5,4,3,3,4,4,4,4,5,5,6,6,8,7,8,6,7,7,7,6,7,6,6,6,7,6,6,7,6,6,6,5,6,6,6,6,8,8,8,9,10,10,9,8,8,8,8,8,6,7,7,7,6,6,6,4,6,6,4,3,5,4,3,2,3,2,3,4,3,3,5,5,6,4,4,6,5,5,5,6,5,4,7,8,6,6,8,7,6,7,7,8,8,8,8,8,8,8,7,8,7,8,9,8,8,8,9,11,11,11,10,9,9,8,9,8,8,8,7,7,7,7,6,5,5,7,7,6,7,7,7,8,8,8,8,9,7,7,8,7,7,6,6,5,6,5,5,5,5,8,8,9,10,10,11,11,12,9,9,8,7,6,5,4,4,4,4,4,4,5,7,7,7,5,7,7,6,6,8,7,7,7,7,7,7,7,6,5,5,5,6,7,7,6,8,8,8,7,9,9,9,10,9,8,9,10,8,8,11,10,10,9,10,9,10,11,11,11,10,11,10,10,11,12,11,13,12,12,11,14,12,12,12,13,13,13,14,12,13,11,11,10,12,12,12,11,10,10,10,10,9,10,11,9,9,8,9,11,10,12,12,11,11,11,11,11,13,11,14,12,13,12,11,11,10,10,9,9,7,7,7,11,9,11,11,14,14,14,14,14,14,14,13,12,11,9,9,8,8,8,7,7,8,7,6,6,6,7,8,10,13,15,17,17,18,18,18,16,16,13,11,9,8,7,9,8,8,8,8,9,10,12,12,12,10,9,9,9,9,8,10,9,10,8,11,8,5,6,8,6,5,7,6,6,6,8,4,5,6,6,5,6,8,8,9,10,11,14,17,20,19,19,18,18,18,18,17,15,19,19,19,21,21,22,23,24,24,25,26,26,26,27,27,28,28,28,29,29,29,29,29,29,29,29,29,28,28,27,27,25,23,24,22,21,22,20,23,24,25,26,26,27,27,27,26,25,26,24,24,23,23,22,21,21,22,23,23,21,21,19,19,18,20,21,20,16,14,12,9,8,8,7,6,6,7,10,9,11,16,16,18,18,18,19],[6,5,4,2,1,0,1,2,3,3,4,4,5,6,5,6,7,7,9,9,6,6,5,5,5,4,3,3,2,2,3,3,5,3,4,5,5,5,5,5,6,5,5,5,4,5,6,5,6,5,6,5,6,6,6,5,5,5,5,6,6,5,6,6,7,8,8,7,8,6,6,5,7,5,4,5,6,4,4,6,5,3,3,4,3,2,3,4,2,2,3,3,3,4,3,3,4,4,4,4,3,4,4,3,5,5,4,4,5,5,6,6,6,6,6,6,5,6,6,7,6,6,6,7,6,6,6,7,6,7,6,7,7,9,9,9,9,7,7,6,7,6,7,6,6,6,6,5,5,4,4,5,5,5,5,6,6,6,7,7,7,7,7,6,6,6,6,5,4,6,5,5,5,5,5,6,6,7,7,8,8,9,8,7,7,6,6,5,4,3,4,4,3,4,4,5,4,6,5,4,6,6,5,6,6,7,6,6,6,7,6,6,6,5,5,5,6,7,7,6,7,7,7,7,8,8,7,9,7,7,8,8,8,7,9,8,7,7,8,8,8,8,8,9,8,7,7,9,8,10,10,11,11,10,10,11,11,10,10,12,10,10,11,11,10,9,9,8,10,10,9,10,10,9,8,8,9,9,8,7,7,8,7,8,7,8,8,8,8,8,8,9,10,11,9,9,10,10,8,9,8,8,7,6,8,7,8,7,7,8,9,10,11,12,12,13,12,11,12,11,9,8,9,8,7,7,7,9,6,7,6,5,6,6,7,8,11,14,16,16,17,17,17,15,15,12,9,7,6,6,6,6,7,7,9,9,9,11,12,11,9,9,8,8,8,8,7,7,7,6,7,6,4,5,6,5,5,6,5,5,4,6,4,4,5,7,5,5,6,7,8,10,13,16,16,19,19,19,18,17,17,17,15,15,17,17,18,20,20,21,22,23,23,25,26,26,26,28,28,29,29,28,29,29,29,29,29,29,29,28,29,28,28,27,26,24,23,23,22,21,17,19,20,23,24,26,25,26,27,26,25,24,25,23,22,22,21,20,19,20,21,22,21,19,20,18,16,19,18,18,17,15,13,11,8,8,7,7,8,8,8,9,11,13,15,18,19,20,19,19],[5,4,3,3,1,1,0,1,1,2,2,2,2,3,3,4,4,5,6,6,4,4,3,3,2,2,2,1,1,1,2,2,2,2,2,2,2,3,3,3,3,2,3,3,2,3,4,3,3,3,4,3,3,4,4,3,3,3,3,3,3,3,3,4,4,5,5,5,4,4,3,4,3,3,3,3,3,2,2,2,2,2,2,2,2,1,2,2,1,1,2,2,2,2,2,2,3,3,3,2,2,3,2,2,3,3,2,3,3,3,3,3,3,3,3,3,4,4,4,4,4,4,4,5,4,4,4,4,4,4,4,5,5,7,7,6,6,5,5,4,5,4,5,4,4,3,3,3,3,3,3,3,3,4,3,4,4,4,5,5,4,5,4,5,4,4,4,4,4,4,3,3,3,3,3,4,5,5,5,6,6,6,6,5,5,4,4,3,3,3,2,2,2,2,2,3,3,3,3,3,3,4,3,4,5,5,4,4,4,4,4,4,4,3,4,4,4,4,5,5,5,5,5,5,5,6,5,6,5,5,5,6,4,5,5,5,5,5,5,5,5,5,6,5,6,5,5,6,6,7,7,8,8,7,7,8,8,7,7,8,7,8,8,8,8,7,6,7,7,7,6,7,6,6,5,6,6,6,6,5,5,5,5,5,6,6,6,7,6,7,7,7,7,8,7,7,7,7,6,6,6,5,5,5,5,5,5,5,5,6,6,7,8,9,9,10,9,8,9,6,6,6,6,5,5,6,6,6,6,5,4,5,4,4,5,7,10,13,15,17,17,18,16,14,14,11,8,6,4,5,5,6,5,6,7,7,7,9,9,8,7,7,6,6,6,6,6,6,6,6,5,4,5,4,5,4,4,5,4,3,3,4,4,4,4,5,5,4,5,6,7,9,11,14,15,18,18,18,17,17,17,16,14,13,16,16,17,18,20,21,21,23,23,25,25,25,26,27,27,27,27,27,28,28,28,28,28,28,29,28,28,28,27,26,25,24,22,22,21,16,17,16,19,21,23,25,25,25,25,25,24,23,23,22,20,19,19,18,16,14,19,20,19,16,17,11,16,18,20,19,17,16,14,10,6,6,5,5,5,6,6,7,9,10,13,15,16,15,17,16],[6,4,4,3,2,1,1,0,1,1,1,2,2,2,2,3,3,4,4,4,3,3,2,2,2,1,1,1,1,1,1,1,1,1,1,2,2,2,2,2,2,2,2,2,2,2,2,2,2,2,3,3,3,3,3,3,3,2,2,2,2,2,3,3,3,4,4,3,3,3,2,2,2,2,2,2,2,1,1,2,1,1,1,1,1,1,1,1,1,1,2,2,2,2,2,2,2,2,2,2,2,2,2,2,2,2,2,2,2,2,2,2,2,2,2,3,3,3,3,3,3,3,3,3,3,3,3,3,3,4,3,4,4,5,5,4,5,4,4,4,4,3,3,3,3,3,3,3,2,2,2,3,3,3,3,3,3,3,4,4,4,4,4,4,4,4,3,3,3,3,3,3,2,3,3,3,3,4,4,5,5,5,5,4,4,3,3,3,2,2,2,2,2,2,2,2,2,2,2,2,3,3,3,3,4,4,3,3,3,3,3,3,3,3,3,3,3,4,4,4,4,4,4,4,4,4,4,5,4,4,4,4,4,4,4,4,4,4,4,4,4,5,5,4,5,4,4,5,5,6,6,6,6,6,6,6,6,5,6,6,6,6,6,6,6,6,5,5,6,5,4,5,5,4,4,5,5,5,4,4,4,4,4,4,4,4,4,4,5,5,5,5,5,6,5,5,5,5,4,4,4,4,4,4,4,4,4,4,4,4,5,6,6,7,8,7,7,7,6,6,5,4,4,4,4,4,4,4,4,4,4,4,3,3,4,5,7,11,13,14,15,16,16,12,12,10,8,5,4,4,3,4,4,5,5,5,5,6,7,6,6,6,5,5,4,4,4,4,4,4,4,3,3,3,4,3,3,3,3,3,3,4,3,3,3,4,4,4,5,6,7,9,10,13,14,18,17,17,16,17,16,16,14,15,17,17,17,18,20,21,22,23,23,25,25,26,27,27,27,28,28,28,28,29,29,28,29,28,28,28,28,28,27,26,25,23,21,22,21,19,13,16,20,20,21,23,24,24,23,25,22,22,22,21,19,17,17,13,15,15,16,17,16,15,15,14,14,17,16,17,15,14,12,10,5,6,4,4,6,6,5,6,8,10,13,15,17,17,19,18],[5,4,3,3,2,1,1,1,0,1,1,1,1,2,2,2,3,4,4,4,3,2,2,2,1,1,1,1,1,1,2,1,1,1,1,2,2,2,2,2,2,2,2,2,2,2,2,3,2,3,3,3,3,3,3,3,3,3,2,2,2,2,3,3,3,4,4,3,3,3,2,2,2,2,2,2,2,1,2,2,1,1,1,2,1,1,2,2,2,2,2,2,2,2,2,2,2,2,2,2,2,2,2,2,2,2,2,2,2,2,2,2,2,2,2,3,3,3,3,3,3,3,4,3,3,4,3,4,3,4,4,4,4,5,6,5,5,4,4,4,4,3,4,3,3,3,3,3,2,2,3,3,3,3,3,3,3,3,4,4,4,4,4,4,4,4,4,3,3,3,3,3,3,3,3,3,4,4,4,5,5,5,5,5,4,4,3,3,2,2,2,2,2,2,2,2,2,3,2,2,3,3,3,3,4,4,3,3,3,3,3,3,3,3,3,4,3,4,4,4,4,4,4,4,4,5,4,5,5,4,4,4,4,4,4,4,4,4,5,5,5,5,5,4,5,5,4,5,6,6,6,6,6,6,6,6,6,6,6,6,6,6,6,6,6,6,5,5,6,5,5,5,5,5,5,5,5,5,4,4,4,4,4,4,5,5,5,5,5,5,6,5,6,6,6,5,6,6,5,5,5,4,4,4,4,4,4,5,5,5,5,6,6,7,8,7,7,7,6,6,5,5,5,5,5,4,5,5,5,4,4,4,4,4,5,6,8,12,13,15,18,16,15,13,12,11,7,5,4,4,4,5,5,5,5,6,5,6,7,7,6,6,5,6,4,5,5,5,4,4,4,3,3,3,3,3,3,3,3,3,3,4,4,3,4,4,4,4,5,5,6,8,9,11,13,16,16,17,16,16,15,15,14,15,16,16,17,18,19,21,21,22,23,25,25,25,26,26,26,27,27,28,28,27,28,28,28,28,28,28,28,27,27,26,25,23,22,22,20,17,15,17,21,20,21,23,24,24,24,24,23,22,22,21,20,18,18,15,16,14,17,17,17,14,17,15,16,19,19,19,17,16,13,10,7,5,5,5,6,7,6,7,8,9,12,14,16,18,18,18],[6,4,4,3,2,1,1,1,1,0,1,1,1,2,2,2,3,3,4,3,2,2,2,1,1,1,1,1,1,1,1,1,1,1,1,1,1,1,2,2,2,2,2,2,2,2,2,2,2,2,3,2,2,3,3,3,3,2,2,2,2,2,2,2,3,3,3,3,3,2,2,2,2,2,1,1,1,1,1,1,1,1,1,1,1,1,1,2,2,2,2,2,2,2,2,2,2,2,2,2,2,2,2,2,2,2,2,2,2,2,2,2,2,2,2,2,2,2,3,3,3,3,3,3,3,3,3,3,3,4,3,4,4,5,5,5,5,4,4,4,4,3,3,3,3,2,2,3,2,2,2,3,3,3,3,3,3,3,4,3,4,4,4,4,3,3,4,3,3,3,3,3,3,3,3,3,3,4,4,5,5,5,5,4,4,4,3,3,3,2,2,2,2,2,2,2,2,2,2,2,3,3,2,3,4,3,3,3,3,3,3,3,3,3,3,3,3,4,4,4,4,4,4,4,4,4,4,5,4,4,4,4,4,4,4,4,4,4,4,4,4,5,5,4,5,4,5,5,5,6,5,6,6,6,6,6,6,6,5,6,5,6,6,6,6,6,5,5,5,5,5,5,5,5,4,5,5,5,4,4,4,4,4,4,4,4,5,5,5,5,5,5,6,6,5,5,5,5,5,4,4,4,4,4,5,4,4,4,5,4,5,6,6,7,7,7,7,7,6,6,5,5,4,4,4,4,5,5,4,4,4,4,4,4,5,6,8,11,12,14,15,15,15,13,12,10,8,5,4,4,4,4,4,5,5,5,6,6,7,6,6,5,5,6,5,5,5,4,4,4,4,4,3,5,4,3,3,3,3,3,3,3,3,3,4,4,4,4,5,5,6,8,10,12,13,16,17,16,14,15,15,15,14,16,16,16,19,19,20,21,23,24,24,25,25,26,27,27,27,28,28,29,28,28,29,29,29,29,28,29,29,28,27,27,26,25,23,22,21,19,13,18,20,19,21,22,24,24,24,24,23,22,22,19,20,16,18,14,16,15,17,14,15,13,14,15,15,17,17,17,16,14,12,9,6,6,5,6,5,6,8,7,8,10,13,14,17,17,18,18],[7,5,4,4,3,2,2,1,1,1,0,1,2,2,2,3,4,4,5,4,3,3,2,2,1,1,1,1,2,2,2,2,2,2,2,2,2,2,2,2,2,2,3,3,2,3,3,3,3,3,3,3,3,4,4,3,4,3,3,3,2,2,3,3,4,4,5,4,4,3,2,2,3,2,2,2,2,1,2,2,2,1,2,2,2,2,2,2,2,2,3,3,3,3,2,3,3,3,3,2,2,3,2,2,2,3,2,2,3,3,3,3,3,3,3,4,3,4,4,4,4,4,5,4,4,5,4,5,4,5,5,5,5,6,7,6,6,5,5,5,5,4,5,4,4,3,3,3,3,3,3,3,4,4,4,4,4,5,5,5,5,5,5,5,5,5,5,4,4,4,4,4,3,3,3,4,4,5,5,6,6,6,6,5,5,4,4,3,3,3,3,3,3,3,2,3,3,3,3,3,3,3,3,3,5,4,4,4,4,4,4,4,4,4,4,4,5,5,6,5,5,6,5,5,6,6,6,6,6,5,5,6,5,5,6,6,6,5,6,6,6,6,6,6,6,6,6,7,7,7,7,8,7,7,7,8,7,6,7,7,7,7,7,8,7,7,6,6,7,7,6,6,7,6,6,6,6,6,6,6,5,5,5,5,5,6,6,6,6,6,7,7,8,8,7,7,7,7,6,6,6,6,5,5,6,5,6,5,6,6,7,7,8,9,9,9,8,9,8,7,7,7,6,6,6,5,6,6,5,5,5,5,4,5,5,8,9,12,13,14,16,16,14,14,12,11,8,6,4,5,5,6,6,6,6,7,7,8,8,7,7,6,6,7,6,6,6,5,5,5,5,4,4,4,5,4,4,5,5,4,4,5,5,4,5,5,5,5,6,7,8,10,11,13,15,17,17,17,16,15,16,15,15,14,16,17,17,18,21,22,22,24,23,26,25,26,26,27,26,27,28,28,28,28,28,28,28,28,28,28,28,28,28,27,26,24,23,23,21,18,16,17,21,19,20,22,23,23,24,23,23,22,21,21,18,17,16,14,16,16,16,16,16,15,15,15,16,18,17,18,18,15,14,11,6,6,6,7,7,7,9,9,9,10,12,14,18,18,17,19],[8,7,5,5,4,3,2,2,1,1,1,0,1,1,2,2,3,4,4,3,3,2,2,2,1,2,2,2,2,2,2,2,2,2,2,2,2,2,2,2,3,3,3,3,4,3,4,4,4,4,5,5,5,5,5,5,5,4,4,4,3,3,4,3,4,5,5,4,3,3,3,3,3,2,3,3,3,2,2,2,2,2,2,3,2,2,3,3,3,3,4,4,4,4,3,4,4,4,4,3,4,4,3,3,4,4,3,3,4,3,3,4,4,3,3,4,4,4,5,5,5,5,6,6,6,6,6,6,6,6,6,7,7,8,8,7,7,6,7,7,7,6,6,6,5,5,5,5,4,4,5,6,5,6,6,7,7,6,7,7,7,7,7,7,7,7,6,6,6,6,6,5,5,4,4,5,5,5,6,6,7,7,7,6,5,5,5,4,4,4,4,4,4,4,4,4,4,5,4,4,4,4,4,4,5,5,5,5,5,5,6,6,5,5,5,6,6,7,7,7,7,7,7,7,7,8,8,8,8,7,7,7,7,7,7,7,8,7,7,7,7,7,7,7,7,7,7,8,8,9,9,9,9,8,8,9,9,8,9,9,9,9,9,9,9,9,8,9,9,8,9,8,8,8,8,8,7,7,6,7,7,6,6,6,6,6,7,6,6,6,7,7,8,9,7,7,7,7,6,6,6,6,6,7,7,7,6,6,7,6,7,8,8,10,11,10,10,9,9,9,7,8,7,8,7,7,7,7,8,6,5,5,4,4,5,7,9,12,13,13,15,15,14,13,12,11,8,6,5,5,4,5,6,7,7,8,8,9,10,9,8,7,7,7,6,6,6,5,5,5,5,5,5,4,5,4,4,5,5,5,5,6,6,6,6,7,7,7,8,9,10,12,13,15,17,19,19,19,18,16,17,17,16,16,18,18,18,19,21,22,22,24,23,24,25,25,26,27,25,27,27,27,28,27,28,28,28,28,27,28,27,27,27,25,24,23,22,22,21,17,17,18,21,20,19,21,23,23,24,23,23,21,20,19,18,15,16,14,15,14,16,16,16,15,15,14,14,17,16,17,17,15,14,10,7,6,7,8,9,10,11,11,11,13,16,18,20,20,19,19],[7,6,6,5,4,3,3,2,2,1,1,1,0,1,1,2,3,3,3,3,2,2,1,1,1,1,2,2,2,3,2,3,2,2,2,2,2,2,2,3,2,2,3,3,3,3,4,4,3,4,4,5,5,5,5,5,5,4,3,3,3,3,3,3,4,4,4,4,3,3,2,3,3,2,2,2,2,2,2,2,2,2,2,3,3,2,3,3,3,3,4,4,4,4,4,5,4,4,4,3,4,4,3,3,3,3,3,3,3,3,3,3,3,3,3,3,3,4,4,4,4,4,5,5,5,5,5,6,6,6,6,6,7,8,8,7,7,6,7,6,6,6,5,5,4,4,4,5,4,4,5,5,5,5,5,5,6,6,6,6,7,6,7,6,6,6,6,6,6,6,6,5,5,5,4,5,5,6,6,7,8,7,7,7,6,5,5,5,4,4,4,4,4,3,3,3,4,4,3,4,4,4,4,4,5,5,5,5,4,5,5,5,6,5,6,5,6,7,7,7,7,7,7,7,7,7,7,7,7,7,7,7,7,7,7,7,7,7,8,8,7,8,7,8,7,7,8,9,9,9,9,9,9,9,9,9,9,9,8,9,9,9,9,9,8,9,8,8,8,8,8,8,8,8,8,8,8,9,7,7,7,7,6,7,5,6,7,6,7,6,7,8,9,8,7,7,7,7,7,7,6,6,6,7,7,7,7,6,7,7,8,8,9,10,10,10,10,11,10,9,8,8,7,8,7,8,9,7,7,6,6,5,5,5,6,7,9,12,13,15,16,16,16,14,12,11,9,6,5,5,5,6,5,7,7,9,9,10,12,9,8,8,7,7,6,6,6,5,5,5,5,5,5,5,5,5,5,6,5,5,6,6,6,7,7,7,8,8,9,10,11,13,14,15,17,20,19,20,17,17,18,17,16,16,18,20,18,19,21,23,22,24,24,25,26,26,27,28,26,28,28,28,29,28,29,28,29,29,28,29,28,28,28,27,26,25,23,22,21,21,15,19,20,20,20,21,22,22,22,22,21,19,20,17,18,14,16,13,14,11,13,16,14,16,14,15,15,17,18,18,17,15,13,11,8,7,6,8,9,10,10,11,12,12,16,18,20,21,21,20],[9,8,7,6,5,5,4,4,3,2,2,1,1,0,1,2,2,3,4,3,2,2,2,1,2,3,3,3,4,5,4,3,3,3,4,2,3,3,3,3,4,4,5,5,5,5,5,6,5,6,7,6,6,7,6,6,6,5,5,5,5,4,4,4,4,5,5,4,4,4,4,4,3,3,3,3,3,2,3,3,3,3,4,4,4,4,4,5,4,5,5,6,6,6,5,6,6,6,6,5,5,6,6,5,5,5,5,4,4,4,4,4,4,3,3,4,4,5,4,5,6,6,6,6,6,7,7,8,8,9,8,8,9,11,11,10,9,9,9,8,9,7,7,7,6,5,5,6,6,6,6,7,7,8,7,8,8,8,9,9,9,10,9,9,9,9,8,8,7,8,7,7,7,7,5,7,7,7,8,7,8,9,9,8,8,7,7,6,5,6,5,5,5,5,4,5,5,5,5,4,5,5,4,5,5,6,6,7,7,8,8,8,8,8,7,8,8,9,10,9,10,10,10,9,10,10,11,10,10,10,10,11,9,9,10,11,10,10,10,10,9,10,10,10,10,9,10,11,11,11,12,11,12,12,11,11,12,11,12,12,11,11,11,11,12,11,10,11,12,11,11,11,11,10,10,11,11,11,10,9,9,9,9,8,8,8,8,8,8,8,8,10,11,10,9,8,9,9,9,9,8,8,8,8,9,9,9,9,10,9,10,11,11,12,12,12,12,12,11,11,10,10,9,10,10,10,9,9,8,8,7,6,5,6,6,8,10,13,14,15,17,17,15,13,12,11,9,7,6,7,7,7,7,8,9,11,11,12,13,12,11,9,9,9,8,7,7,7,7,7,7,6,6,6,7,6,6,7,7,7,7,8,8,9,8,9,9,10,10,11,12,14,15,17,18,20,20,20,18,18,18,18,17,16,18,19,19,19,21,22,22,24,24,25,25,26,26,27,25,28,28,28,28,28,28,28,28,28,26,27,27,27,27,25,25,23,23,23,21,20,18,18,19,20,20,22,22,22,23,22,22,21,20,19,16,16,17,14,15,13,14,15,15,14,14,15,15,17,17,18,17,15,14,11,8,9,9,10,10,11,11,11,13,15,19,19,20,21,22,22],[9,8,7,6,6,4,5,4,4,2,2,2,1,1,0,1,1,2,3,3,2,1,1,2,2,2,2,3,4,5,4,4,4,4,3,3,2,2,3,3,2,3,4,4,5,4,5,5,5,6,6,7,6,7,7,7,6,5,5,5,4,4,4,4,4,5,4,4,3,3,3,4,3,3,3,3,3,2,3,3,3,3,4,4,4,4,5,5,5,5,6,6,7,6,6,6,7,6,5,4,5,5,4,4,5,4,4,4,4,3,3,4,4,3,4,4,5,5,5,5,6,6,6,6,6,7,7,8,8,8,9,9,9,10,10,9,9,8,9,8,9,7,7,7,6,5,5,6,5,6,6,7,8,8,8,8,9,9,9,9,9,9,9,9,10,9,9,9,8,8,8,7,8,7,7,7,7,8,8,9,9,9,9,9,8,7,7,6,6,6,5,5,6,5,5,5,6,6,5,4,6,5,5,6,6,6,6,7,7,8,8,8,8,8,8,8,10,9,9,10,10,10,11,10,9,10,10,10,10,10,10,10,10,10,10,10,11,10,10,11,10,11,10,10,10,9,10,11,11,11,12,12,12,12,12,12,13,11,12,13,12,12,11,12,12,12,11,11,12,11,12,11,11,11,10,11,10,11,10,10,10,9,9,9,7,8,9,8,9,9,9,11,11,12,11,10,10,10,10,9,9,9,8,10,10,10,9,9,10,10,10,11,11,13,13,14,12,12,12,12,11,11,9,11,9,10,10,10,9,8,8,6,7,6,6,7,9,13,14,14,16,17,15,15,12,10,8,6,6,7,7,7,8,9,10,11,11,13,14,13,12,11,10,9,9,8,8,7,7,7,7,6,6,7,7,6,7,8,8,7,8,8,9,9,9,10,10,11,11,11,13,14,14,18,18,20,20,20,19,19,19,19,18,17,20,20,20,20,21,23,22,24,24,25,25,25,26,26,25,27,27,27,28,27,28,27,28,27,26,28,28,27,27,26,26,24,22,23,20,18,15,17,18,19,19,21,22,21,22,21,20,20,20,18,20,17,16,15,12,14,14,14,15,15,15,17,15,18,17,18,16,15,14,12,9,9,9,10,12,12,13,11,14,15,18,20,20,21,22,21],[11,10,10,9,8,7,7,6,6,4,4,3,2,2,1,0,1,2,4,3,2,2,2,2,3,3,4,5,7,6,6,6,4,5,4,3,3,3,3,4,4,5,5,5,7,6,6,6,8,7,8,8,9,8,8,8,7,8,8,6,6,5,5,5,5,5,5,5,4,4,4,4,4,4,3,4,4,4,4,5,5,5,5,7,5,6,7,8,8,7,9,7,8,9,9,8,10,8,7,7,7,7,6,7,6,6,5,5,6,4,4,5,4,3,4,4,5,5,5,6,6,7,6,7,7,9,9,11,10,11,11,11,12,11,12,11,11,11,12,11,11,10,9,9,7,6,6,8,8,8,9,8,9,10,10,10,11,11,11,12,11,12,11,11,11,11,10,11,10,10,10,10,9,9,8,9,9,10,10,9,10,11,10,10,10,10,10,9,8,8,7,8,8,6,7,7,7,7,6,6,6,6,6,6,7,7,8,9,9,10,10,10,10,11,10,11,11,11,12,13,13,12,12,12,11,12,12,12,12,11,11,13,13,11,11,13,13,12,12,13,12,12,13,12,13,11,12,14,12,14,13,13,14,13,13,13,14,12,13,13,13,12,13,13,13,12,12,12,13,13,13,13,12,13,12,13,12,13,12,11,12,12,12,11,10,11,11,11,10,11,10,12,13,12,11,10,11,12,12,11,11,11,11,12,12,12,12,11,12,11,13,13,12,13,13,14,14,14,14,13,12,12,11,12,11,12,13,11,10,10,10,9,9,9,7,9,10,14,15,15,16,17,14,13,12,11,9,9,8,9,9,9,9,11,12,13,13,13,14,13,13,12,12,11,11,9,10,9,9,10,10,9,8,10,9,9,10,10,10,10,10,10,11,13,11,11,12,12,12,13,15,15,17,18,19,22,21,21,20,19,20,20,19,18,19,21,21,22,23,24,24,25,25,27,26,27,27,28,27,28,29,28,29,28,29,28,29,28,27,28,28,27,27,26,25,24,23,24,22,20,18,19,17,19,18,22,22,21,23,21,20,19,18,18,16,15,16,13,15,14,15,15,15,16,16,19,17,19,19,20,18,16,15,14,11,11,12,11,12,15,13,13,15,17,19,20,22,22,22,23],[13,13,11,12,11,9,9,8,7,7,6,5,5,3,2,1,0,2,4,4,2,5,4,3,5,5,7,8,9,9,8,8,6,8,6,5,5,5,6,7,7,7,9,10,10,9,11,11,12,12,12,12,13,12,13,12,12,11,11,11,10,9,10,9,8,8,9,7,7,8,8,8,10,7,7,9,8,7,8,8,8,7,9,9,8,10,11,10,10,11,12,12,12,11,11,12,13,13,10,10,13,12,9,9,10,11,8,8,9,7,6,8,8,6,6,7,9,9,8,10,11,10,10,11,10,13,11,13,13,14,15,15,16,17,16,16,15,15,14,14,14,13,14,12,11,10,10,12,11,11,13,12,11,14,14,14,15,15,15,14,14,17,16,15,16,16,15,15,14,15,15,13,13,12,10,12,11,13,12,13,13,14,15,14,13,12,12,10,10,11,10,11,12,10,9,10,11,9,8,8,10,10,8,9,10,10,10,11,11,14,14,14,15,13,15,15,16,17,16,17,19,19,17,17,17,19,18,17,16,16,18,17,16,18,17,18,17,17,17,16,16,18,17,14,16,15,18,19,18,18,19,19,20,20,19,19,20,19,18,19,21,18,17,18,19,19,20,20,19,19,20,20,18,17,18,18,18,18,17,18,18,16,15,15,12,14,15,13,14,15,16,18,17,18,16,16,17,16,17,17,15,15,14,16,17,18,17,15,17,16,17,18,17,19,19,19,19,20,18,19,17,18,16,18,15,17,17,15,14,14,14,11,13,11,10,12,12,15,17,16,18,18,15,14,14,13,11,11,10,12,11,12,13,14,18,17,16,20,19,18,17,17,15,16,15,14,14,13,13,11,12,12,10,12,13,11,11,13,14,13,12,14,13,15,15,15,15,16,15,16,16,18,19,22,21,23,23,24,21,22,22,21,21,21,21,22,23,23,24,25,25,26,26,27,27,27,27,28,27,28,28,28,28,28,28,28,28,28,27,27,27,27,27,26,26,25,24,24,23,21,19,21,20,22,19,22,22,22,23,22,21,20,20,19,18,17,15,15,14,14,16,16,17,18,19,20,18,21,20,21,19,17,16,15,13,13,15,15,15,17,17,17,19,21,20,23,23,24,24,23],[15,15,14,14,13,12,12,11,11,9,10,10,7,6,5,2,1,0,2,4,4,4,5,6,7,8,9,10,12,12,12,11,9,11,8,7,7,7,7,9,10,9,9,11,12,13,15,14,13,14,15,14,13,15,14,14,13,13,13,13,13,12,12,10,10,11,10,10,9,10,11,12,11,10,11,12,9,9,11,11,11,10,13,12,12,14,13,12,13,14,13,13,13,13,13,13,14,14,13,13,14,13,11,11,12,11,7,9,10,9,7,9,9,6,7,8,10,10,9,11,12,13,12,14,13,17,14,17,16,18,18,18,21,21,21,19,19,19,18,17,18,16,17,15,14,11,12,14,13,14,14,15,14,15,15,16,17,17,18,18,18,20,18,18,17,18,18,17,15,17,17,16,16,15,16,15,15,17,17,19,19,18,20,17,15,16,15,15,14,13,13,15,14,11,11,12,13,13,11,11,14,11,11,12,14,15,15,16,16,16,16,17,17,16,17,18,20,20,20,19,22,22,21,19,21,22,21,20,20,18,22,22,19,20,21,21,20,20,21,20,19,22,21,19,21,20,21,21,21,21,22,24,23,21,22,23,23,22,22,24,24,22,22,23,22,22,21,22,22,23,23,22,22,20,22,22,22,21,20,21,21,18,18,18,17,18,18,17,18,17,20,20,20,22,19,21,20,20,20,20,18,19,18,20,21,21,21,20,20,20,20,21,20,22,22,23,22,22,22,22,20,20,19,21,20,20,21,19,17,17,17,17,15,16,15,16,14,18,18,17,19,20,17,17,17,15,15,14,14,17,16,16,17,18,19,19,20,21,22,21,20,19,18,19,19,17,17,17,16,15,17,15,14,15,15,15,15,15,16,16,15,18,16,16,18,18,17,19,18,19,20,21,22,23,21,23,23,24,22,22,22,20,21,21,23,22,22,22,24,25,24,27,25,26,27,26,26,28,26,27,28,28,28,28,28,28,28,28,27,27,27,27,26,26,24,24,23,23,21,20,20,20,20,21,20,21,23,21,22,21,22,20,20,19,18,18,18,17,16,16,18,19,20,19,20,20,20,21,20,21,20,19,18,17,16,17,16,17,18,19,17,19,20,21,22,23,23,24,24,24],[18,19,18,18,17,15,15,16,13,15,13,14,10,8,6,4,3,2,0,1,2,5,8,9,12,11,16,14,14,13,16,14,17,16,15,11,12,11,10,12,12,14,13,15,16,17,17,18,17,19,18,18,17,18,18,18,18,19,16,17,19,15,16,12,11,11,12,10,11,13,14,15,13,13,14,15,13,14,14,15,17,15,16,18,17,18,18,19,19,16,20,18,18,20,18,17,21,19,19,18,17,18,17,16,17,16,15,14,14,13,11,11,12,9,10,11,11,12,12,15,16,16,14,15,16,16,17,17,20,19,22,21,21,23,22,21,21,19,20,20,18,18,19,18,17,15,17,17,18,17,19,20,19,20,21,20,19,22,22,21,20,22,22,21,23,21,22,22,21,22,21,21,21,19,19,19,19,18,19,20,20,20,21,19,18,19,19,19,19,18,19,17,18,18,16,17,15,16,15,15,16,14,15,16,16,16,17,18,20,19,21,21,20,20,22,23,23,23,23,23,24,24,24,23,22,23,23,23,21,22,23,24,22,23,23,24,24,23,23,23,24,24,23,23,24,23,24,24,24,23,24,24,25,24,24,25,25,25,25,24,25,25,24,24,25,25,23,24,24,23,26,25,24,22,24,25,24,24,22,23,24,22,23,21,22,20,20,21,21,21,23,23,23,24,23,23,23,23,23,23,23,22,23,23,24,24,23,24,22,24,22,25,23,24,24,24,25,24,24,23,23,23,23,24,23,23,23,26,22,21,21,21,19,20,18,19,18,20,20,19,21,21,19,19,19,18,17,18,18,20,20,20,23,21,22,23,22,23,24,23,23,23,21,21,22,21,21,19,20,18,19,18,18,19,20,20,18,19,21,21,21,20,21,21,21,21,22,23,21,22,22,23,23,23,23,24,24,24,23,24,23,22,23,22,22,24,23,23,24,25,25,26,25,27,27,26,26,27,26,27,27,27,28,27,28,28,28,27,26,27,27,27,27,26,25,25,24,23,22,22,20,20,20,20,21,22,23,22,23,22,22,21,20,20,19,19,16,18,18,18,20,21,20,21,21,22,21,22,22,22,22,20,20,19,17,19,20,19,21,22,20,22,22,23,24,25,25,25,25,25],[15,17,16,15,13,11,11,11,9,9,9,10,7,7,4,3,3,4,1,0,1,2,5,5,8,8,9,9,10,10,10,10,10,9,8,7,7,5,7,6,7,8,10,11,9,9,11,12,12,11,14,12,13,15,16,13,14,12,14,13,11,10,12,8,8,8,9,6,7,10,9,12,10,7,9,11,9,9,9,10,8,10,12,10,11,13,13,11,13,12,15,13,14,13,13,14,15,14,12,12,14,13,10,10,11,12,9,9,10,11,9,9,11,8,10,11,11,10,12,15,13,13,12,14,14,15,13,15,15,16,18,17,18,19,18,16,17,16,16,17,16,16,16,15,14,12,13,15,13,14,15,17,16,16,17,17,16,18,18,18,18,19,18,19,18,18,18,17,18,17,18,16,16,16,14,15,15,16,16,15,15,16,17,16,15,15,16,14,13,14,13,13,14,12,12,13,13,13,11,11,13,12,10,12,13,13,13,14,15,16,17,16,17,15,17,18,19,19,21,20,20,22,20,19,20,21,19,19,18,19,21,18,18,19,20,20,18,20,21,18,18,21,19,18,19,17,21,21,21,20,22,21,22,22,21,21,22,22,22,22,23,21,20,21,21,22,20,22,21,20,21,22,21,20,21,21,21,21,19,19,20,18,17,18,16,15,16,16,16,18,18,19,20,20,19,18,19,18,19,19,18,19,18,20,20,19,18,18,19,19,18,20,19,21,21,21,21,21,21,20,20,21,19,21,19,19,20,18,18,16,17,14,14,14,14,15,14,18,18,17,18,19,17,16,17,15,14,13,13,15,14,15,17,17,18,20,19,21,22,21,21,18,18,18,18,17,16,15,15,14,15,14,14,14,15,15,14,16,16,15,16,17,18,18,17,17,18,20,19,20,21,21,21,23,23,24,23,24,23,23,22,21,21,21,21,22,23,22,24,24,23,25,24,26,26,26,26,27,26,27,27,27,28,27,28,28,28,27,27,27,27,27,27,26,26,25,24,23,22,21,20,19,19,22,20,22,24,21,23,21,20,21,20,19,19,18,18,15,17,17,17,19,19,19,20,20,19,20,20,21,20,19,18,17,15,16,15,17,17,19,19,20,21,22,23,25,25,25,26,25],[10,9,9,9,8,6,7,6,6,5,7,6,3,3,2,2,2,2,2,1,0,1,2,2,4,5,6,7,7,7,7,7,6,6,5,5,3,3,3,4,5,4,5,6,5,5,7,8,7,7,8,7,7,9,9,8,8,7,7,7,6,5,5,4,5,6,6,5,5,5,5,5,5,4,5,5,4,4,5,5,4,5,6,6,6,7,7,6,6,8,8,8,8,8,7,8,9,8,8,7,7,8,7,7,7,6,5,6,6,5,5,6,6,5,6,7,7,7,7,8,8,9,8,9,9,10,10,11,10,12,11,11,12,13,14,12,12,11,12,12,11,10,11,10,10,7,8,9,8,7,9,10,9,10,11,11,11,12,13,12,11,11,11,11,13,11,11,11,11,11,11,11,10,10,10,10,11,11,11,13,13,12,13,12,10,11,10,10,9,8,8,8,9,8,7,8,7,9,8,7,8,8,8,8,9,10,10,10,10,10,11,10,10,11,11,12,12,12,13,12,12,13,13,12,12,13,13,13,12,11,13,13,11,12,13,12,13,13,13,13,13,14,13,13,14,13,13,15,15,15,16,17,16,15,15,16,16,14,16,16,16,14,15,15,15,15,12,14,15,15,14,15,15,12,13,15,13,14,12,13,13,12,12,12,11,12,13,12,13,14,15,14,14,16,14,14,14,14,13,13,12,11,11,13,13,12,12,12,13,13,13,15,15,16,17,17,17,14,15,13,14,13,13,13,12,13,14,12,12,11,11,10,10,10,9,11,11,14,16,17,18,18,16,16,14,13,12,11,10,11,10,11,11,12,14,15,15,16,17,16,15,15,14,13,13,12,12,12,11,11,11,11,10,10,10,11,10,11,11,10,10,11,12,11,11,12,13,13,13,14,14,16,17,20,20,21,20,22,20,19,19,20,18,18,20,22,21,21,22,24,23,25,24,26,26,26,27,28,26,27,28,28,28,28,28,28,28,27,26,27,26,26,26,25,25,23,23,22,21,20,17,18,18,20,17,21,23,21,23,23,21,22,20,20,18,17,18,14,17,14,17,17,18,19,18,19,18,19,19,19,18,16,16,14,11,12,11,13,13,14,14,15,15,17,19,22,23,23,24,23],[8,8,7,6,5,4,4,3,3,2,3,2,2,2,1,1,1,3,3,1,1,0,1,1,2,2,2,3,3,4,3,3,4,3,3,2,2,2,2,2,3,3,3,4,4,4,5,5,5,5,5,5,6,6,6,5,5,5,5,4,4,3,4,4,4,4,4,4,3,4,3,3,3,3,3,3,3,2,3,3,3,3,3,3,3,3,4,4,4,5,5,5,5,5,5,5,5,5,5,4,4,5,4,4,4,4,3,4,4,3,3,4,4,3,3,4,4,4,5,5,5,5,6,6,6,6,7,7,7,7,7,8,9,10,10,9,8,8,8,8,8,7,7,6,6,5,5,5,5,5,6,6,7,7,7,7,8,8,8,8,9,9,9,9,9,8,8,8,8,7,7,7,6,5,6,6,7,7,7,9,8,9,8,8,7,7,6,6,5,6,5,5,5,5,4,5,5,5,5,4,5,5,5,5,6,6,6,6,7,7,7,7,8,8,7,8,8,8,9,9,9,10,9,9,9,10,9,10,9,10,9,9,9,9,9,10,9,9,10,9,9,10,10,10,9,10,9,10,11,12,12,13,13,12,12,12,12,11,11,12,11,11,11,12,12,12,10,11,11,10,11,11,10,10,10,11,9,10,9,9,9,8,8,8,7,8,8,8,8,10,9,10,11,10,10,9,9,10,9,9,9,8,9,9,9,8,8,9,9,9,10,11,10,12,12,13,12,11,11,10,9,9,9,9,9,9,10,9,8,7,9,6,6,6,6,8,9,12,14,15,16,17,16,14,13,11,9,7,7,7,6,7,7,8,9,10,10,10,11,11,9,9,9,9,9,7,8,7,7,7,7,7,6,6,6,7,7,7,7,7,7,8,8,8,8,9,9,10,10,11,12,14,15,17,17,20,19,20,18,17,18,17,17,17,17,18,19,19,20,21,22,23,24,25,25,25,26,27,26,27,28,28,28,28,28,29,28,28,27,28,27,27,26,25,25,23,21,22,21,18,15,17,13,20,16,22,22,21,22,22,20,20,19,18,17,14,17,13,15,12,15,15,16,17,16,17,16,17,18,18,16,15,13,12,8,9,8,9,10,12,11,12,12,14,17,19,21,21,22,22],[7,6,5,4,4,3,3,2,2,2,2,2,2,1,1,1,2,3,3,2,1,1,0,1,1,1,2,2,2,3,2,2,2,2,2,1,1,1,2,2,2,2,2,3,2,3,3,3,3,3,4,4,4,4,5,4,4,3,3,3,3,3,3,3,3,3,4,3,3,3,3,3,3,2,2,2,2,2,2,2,2,2,3,3,3,3,3,3,3,3,4,3,4,4,3,3,3,3,3,3,3,3,3,2,3,3,2,2,3,2,2,3,3,3,3,3,3,3,3,4,4,4,4,4,4,4,4,5,4,5,5,6,6,7,7,6,6,6,5,6,5,5,5,4,4,3,3,4,3,3,4,4,4,4,5,5,5,5,6,6,6,6,6,6,6,6,5,5,5,5,5,5,4,4,4,4,5,5,5,6,6,6,6,6,5,4,4,4,3,4,3,3,3,3,3,3,3,3,3,3,3,3,3,4,4,4,4,4,4,4,5,5,5,5,5,6,6,6,7,7,7,7,7,7,7,7,7,7,6,7,6,7,6,6,6,6,6,6,7,6,6,7,7,6,7,6,7,8,8,8,9,9,9,9,9,9,9,8,8,9,9,8,9,9,8,8,7,8,8,8,7,8,8,7,7,8,7,7,7,7,6,6,5,6,5,6,6,6,7,7,7,8,9,8,8,7,7,7,7,7,6,6,6,6,7,6,6,6,6,7,7,8,8,9,10,10,10,9,9,8,7,8,7,7,7,7,8,7,7,6,6,5,5,6,6,7,9,13,14,14,16,16,15,14,12,11,8,6,5,5,5,6,6,7,7,9,9,10,11,9,9,8,7,8,7,6,6,6,5,5,5,5,5,5,5,5,5,5,5,5,5,6,6,6,6,6,7,8,8,9,10,12,13,15,17,19,19,19,17,17,17,17,16,16,18,18,18,19,21,22,22,24,24,25,24,26,26,27,26,27,28,28,28,28,28,27,28,28,27,27,27,26,26,25,25,23,22,21,19,19,15,16,18,19,18,21,22,21,21,22,20,20,20,18,19,16,18,14,16,13,16,16,16,16,15,16,14,16,15,17,15,14,12,10,7,7,7,8,9,10,10,9,11,11,15,18,20,21,21,21],[7,5,5,4,3,2,2,2,2,1,2,1,1,1,1,2,2,3,3,3,2,1,1,0,1,1,1,1,2,2,2,2,2,2,1,1,1,1,2,2,2,2,2,2,2,2,3,3,3,3,3,3,3,4,4,4,4,3,3,3,2,2,2,3,3,3,3,3,3,2,2,2,2,2,2,2,2,1,2,2,2,2,2,2,2,2,2,2,2,2,3,3,3,3,3,3,3,3,3,2,2,3,2,2,2,2,2,2,2,2,2,2,2,2,2,3,3,3,3,3,3,4,4,4,3,4,4,4,4,4,5,5,6,7,7,6,6,5,5,5,5,4,4,4,4,3,3,3,3,3,3,4,4,4,4,4,4,5,5,5,5,6,5,5,5,5,5,4,4,4,4,4,3,3,3,4,4,4,5,5,6,6,5,5,4,4,4,3,3,3,3,3,3,2,2,3,3,3,3,3,3,3,3,3,4,4,3,4,4,4,4,4,4,4,4,4,5,5,6,6,6,6,6,6,6,6,6,7,6,6,6,6,5,5,6,6,5,5,6,6,6,6,6,5,6,5,6,7,7,7,8,8,8,7,8,8,8,7,7,9,8,7,8,8,7,8,6,7,8,7,6,7,7,6,6,7,6,7,6,6,5,5,5,5,5,5,5,5,5,5,6,7,7,7,7,6,6,6,6,5,5,5,5,5,6,5,5,5,6,6,6,7,8,9,9,9,9,8,8,7,7,7,6,6,5,6,7,5,6,5,5,5,4,5,5,6,9,11,13,14,16,16,15,13,12,10,7,5,4,4,4,5,5,6,6,7,7,8,9,8,8,7,6,6,6,5,5,5,5,5,4,4,4,4,4,4,4,4,4,4,4,5,5,5,5,6,6,6,7,8,9,10,13,15,16,18,19,18,16,16,16,15,16,16,17,18,19,18,21,21,21,24,23,25,24,26,26,27,25,28,28,28,28,28,28,28,28,28,28,28,27,27,26,25,25,23,22,22,21,19,16,16,15,19,18,22,22,23,23,23,20,21,20,19,19,15,16,13,16,14,14,15,15,15,15,16,15,17,17,18,17,15,14,10,6,7,6,7,7,8,8,9,10,11,14,16,19,20,18,18],[6,4,4,3,2,2,2,1,1,1,1,1,1,1,1,1,2,3,3,2,2,1,1,1,0,1,1,1,1,2,1,1,1,1,1,1,1,1,1,1,1,1,1,2,2,2,2,2,2,2,2,2,3,3,3,3,3,2,2,2,2,2,2,2,2,3,3,2,2,2,2,2,2,2,1,2,1,1,1,1,1,1,2,2,1,2,2,2,2,2,2,2,2,2,2,2,2,2,2,2,2,2,2,1,2,2,1,1,2,1,1,2,2,2,2,2,2,2,2,2,2,3,3,3,3,3,3,3,3,3,3,3,4,5,5,4,4,4,3,3,3,3,3,3,3,2,2,2,2,2,2,2,2,2,3,3,3,3,3,3,3,4,4,3,3,3,3,3,3,3,3,2,2,2,2,3,3,3,4,4,5,5,4,4,3,3,3,2,2,2,2,2,2,2,2,2,2,2,2,2,2,2,2,3,3,3,3,3,2,3,3,3,3,3,3,3,3,4,4,4,4,4,4,4,4,4,4,4,4,4,4,4,3,4,4,4,3,4,4,4,4,4,4,4,4,4,4,5,5,5,5,6,6,5,5,5,5,5,5,5,5,5,5,5,5,5,4,5,5,5,4,5,5,4,4,5,4,4,4,4,4,4,3,4,3,3,4,4,4,4,5,5,5,5,5,4,5,4,4,4,4,4,3,4,4,4,4,4,4,4,5,5,5,6,7,7,6,6,5,5,4,4,4,4,4,4,5,4,5,4,4,4,3,4,5,6,8,11,13,13,16,15,15,13,11,9,8,5,4,4,4,4,4,5,4,5,5,6,7,6,5,6,4,5,4,4,4,4,4,3,3,3,4,3,3,3,3,3,3,3,3,4,4,4,4,4,4,4,5,6,7,8,10,12,13,16,17,16,14,15,15,14,14,15,16,17,18,19,20,21,22,23,24,25,25,26,26,27,26,27,27,28,28,28,28,28,28,28,27,28,27,27,26,25,25,23,22,21,20,18,14,15,18,18,19,21,23,21,22,23,20,20,20,17,19,15,16,11,14,12,14,15,14,15,13,15,14,17,17,17,16,14,12,10,6,5,5,6,7,8,8,7,7,9,11,13,16,17,15,17],[5,4,3,3,2,2,1,1,1,1,1,1,1,1,1,2,2,3,3,3,2,2,1,1,1,0,1,1,1,1,1,1,1,1,1,1,1,1,1,1,1,1,2,2,2,2,2,2,2,2,3,3,3,3,3,3,3,2,2,2,2,2,2,2,2,3,3,3,2,2,2,2,2,2,2,2,2,1,2,2,1,1,2,2,1,1,2,2,2,2,2,2,2,2,2,2,2,2,2,2,2,2,2,1,2,2,1,1,2,2,1,2,2,2,2,2,2,2,2,2,2,2,3,3,3,3,3,3,3,3,3,4,4,5,5,4,4,4,4,3,3,3,3,3,2,2,2,2,2,2,2,2,3,3,3,3,3,3,3,3,4,4,4,4,3,3,3,3,3,3,3,2,2,2,2,3,3,3,4,4,5,4,4,4,3,3,3,2,2,2,2,2,2,2,2,2,2,2,2,2,2,2,2,2,3,3,3,3,3,3,3,3,3,3,3,3,3,4,4,4,4,4,4,4,4,4,4,4,4,4,4,4,3,4,4,4,4,4,4,4,4,4,4,4,4,4,4,5,5,5,6,6,6,5,5,5,6,5,5,6,5,5,5,6,5,5,5,5,5,5,5,5,5,4,4,5,4,4,4,4,4,3,3,4,3,4,4,4,4,4,4,5,5,5,5,4,5,4,4,4,4,4,3,4,4,4,4,4,4,4,5,5,5,6,7,7,6,6,5,5,5,5,4,4,4,4,5,4,4,4,4,4,3,4,4,5,7,11,13,13,15,15,12,11,10,9,6,4,4,4,3,4,4,4,4,5,5,6,7,6,6,5,5,4,4,4,4,4,4,4,3,4,3,3,3,4,4,3,3,3,3,3,3,4,4,4,4,4,5,6,7,9,10,12,14,17,16,17,15,14,14,15,15,13,15,17,18,18,20,20,21,22,23,24,24,25,26,26,25,27,27,27,28,28,28,28,27,28,27,27,27,27,26,25,24,22,21,21,19,18,15,16,17,20,19,22,22,23,23,23,22,22,22,21,19,17,16,13,12,14,15,17,14,16,15,17,15,18,18,18,17,15,14,9,6,5,4,5,6,7,8,7,8,10,12,15,17,18,16,18],[5,4,4,3,2,2,1,1,1,1,1,1,1,1,2,2,2,3,3,3,2,2,1,1,1,1,0,1,1,1,1,1,1,1,1,1,1,1,1,2,1,1,2,2,2,2,2,2,2,2,2,2,2,3,3,2,2,2,2,2,2,2,2,2,3,3,3,3,2,2,2,2,2,2,2,2,2,1,1,1,1,1,1,1,1,1,2,2,1,2,2,2,2,2,2,2,2,2,2,2,1,2,1,1,1,1,1,1,1,1,1,1,2,1,2,2,2,2,2,2,2,2,2,2,2,3,2,2,2,3,3,3,3,4,4,4,4,3,3,3,3,3,3,2,2,2,2,2,2,2,2,2,2,2,2,3,3,3,3,3,3,3,3,3,3,3,3,3,3,3,2,2,2,2,2,2,3,3,3,4,4,4,4,3,3,3,2,2,2,2,2,2,2,2,1,2,2,2,2,2,2,2,2,2,3,3,2,2,2,2,2,2,3,3,3,3,3,3,3,3,3,4,3,3,4,4,3,4,3,3,3,3,3,3,3,3,3,3,4,3,3,4,4,3,4,3,4,4,4,5,5,5,5,5,5,5,5,4,5,5,5,4,5,5,4,5,4,4,5,4,4,4,4,4,4,4,4,4,3,3,3,3,3,3,3,3,3,3,4,4,4,4,5,5,4,4,4,4,3,3,3,3,3,3,3,3,3,3,3,3,4,4,5,6,6,6,6,5,5,5,4,4,4,4,3,4,4,4,4,3,3,3,3,3,4,5,7,10,12,13,15,14,14,12,10,9,7,4,4,3,3,3,3,4,4,4,5,5,6,5,5,4,4,4,4,4,3,3,3,4,3,3,3,3,3,3,3,3,3,3,3,3,3,3,3,3,4,4,4,5,6,8,9,11,12,15,16,15,14,15,14,15,15,15,15,16,17,18,19,19,21,21,23,24,24,26,26,26,25,27,27,27,27,28,28,28,28,27,27,27,27,27,26,25,24,22,22,21,21,20,15,17,19,21,20,20,23,22,22,23,21,20,20,18,19,13,15,11,14,11,14,14,13,13,14,15,14,16,16,17,15,13,11,8,5,5,4,5,5,7,8,7,7,8,11,13,15,16,16,16],[6,4,3,3,2,1,1,1,1,1,1,2,1,2,2,2,2,3,4,3,2,2,2,1,1,1,1,0,1,1,1,1,1,1,1,1,1,1,2,2,2,1,2,2,2,2,2,2,2,2,3,3,2,3,3,3,3,2,2,2,2,2,2,2,3,3,3,3,2,3,2,2,2,2,2,2,2,1,1,2,1,1,1,1,1,1,2,2,1,2,2,2,2,2,2,2,2,2,2,2,2,2,1,1,1,2,1,1,2,2,1,2,2,2,2,2,2,2,2,2,2,3,3,3,3,3,3,3,3,3,3,3,4,4,5,4,4,3,3,3,3,3,3,3,2,2,2,2,2,2,2,2,2,2,3,3,3,3,3,3,3,4,3,3,3,3,3,3,3,3,3,2,2,2,2,2,3,3,3,4,4,4,4,4,3,3,3,2,2,2,2,2,2,2,2,2,2,2,2,2,2,2,2,2,3,3,2,3,2,3,3,3,3,3,3,3,3,3,4,3,3,4,3,3,4,4,4,4,3,3,4,4,3,3,4,4,3,3,4,4,3,4,4,3,4,4,4,4,5,5,5,5,5,5,5,5,5,5,5,5,5,5,5,5,5,5,4,4,5,4,4,4,4,4,4,4,4,4,4,4,3,3,3,4,3,4,4,4,4,4,4,5,5,5,4,4,4,5,4,4,4,4,3,3,4,3,3,4,4,4,4,5,5,6,7,6,6,6,5,5,4,4,4,4,4,4,4,4,4,4,3,3,3,3,4,6,8,11,12,14,15,15,13,12,11,9,6,4,3,3,3,4,4,4,4,5,5,6,6,5,5,5,4,5,4,4,4,4,4,3,3,3,2,3,3,3,3,3,3,3,3,3,3,3,3,3,4,4,4,5,6,8,10,12,14,17,16,17,16,15,16,15,15,16,16,17,19,18,20,21,22,23,23,25,25,25,26,27,26,27,27,27,28,28,28,28,28,28,28,28,27,27,27,26,24,23,21,21,20,17,14,18,20,19,19,22,23,23,24,24,23,22,22,21,19,16,16,13,14,13,15,17,15,13,17,15,15,17,18,19,18,16,14,9,5,5,5,5,6,6,7,7,7,9,11,14,16,17,18,17],[5,4,3,3,2,1,1,1,1,1,1,2,2,2,2,2,3,4,4,4,3,2,2,2,1,1,1,1,0,1,1,1,1,1,1,1,2,2,2,2,2,2,2,2,2,2,2,2,2,2,3,3,3,3,3,3,3,2,2,2,2,2,3,3,3,4,4,4,3,3,3,3,2,2,2,2,2,2,2,2,2,1,2,2,1,1,2,2,2,2,2,2,2,2,2,2,2,2,2,2,2,2,2,1,2,2,1,1,2,2,2,2,2,2,2,2,2,2,3,3,3,3,3,3,3,3,3,3,3,3,3,3,4,5,5,4,4,4,3,3,3,3,3,3,2,2,2,2,2,2,2,2,2,3,3,3,3,3,3,3,4,4,4,4,3,4,3,3,3,3,3,2,2,2,2,2,3,3,4,4,5,4,4,4,3,3,2,2,2,2,2,2,2,2,2,2,2,2,2,2,2,2,2,3,3,3,3,3,2,3,3,3,3,3,3,3,3,4,4,4,4,4,4,4,4,4,4,4,4,4,4,4,3,4,4,4,3,4,4,4,4,4,4,4,4,4,4,4,5,5,5,6,6,6,5,5,5,5,5,5,5,5,5,6,5,5,5,5,5,5,4,5,5,4,4,4,4,4,4,4,4,3,3,3,3,4,4,4,4,4,4,4,5,5,5,4,4,4,4,4,4,3,4,4,4,3,3,4,3,4,4,5,5,6,7,6,6,6,5,5,4,4,4,4,4,4,4,4,4,3,3,3,3,3,5,5,8,11,12,14,15,14,14,12,11,9,7,4,4,4,3,4,4,4,4,5,5,6,7,6,5,5,4,5,4,4,4,4,4,3,3,3,2,3,3,3,3,3,3,3,3,4,3,3,4,4,4,4,5,6,8,9,11,13,14,18,17,17,17,17,16,16,15,15,16,17,18,19,20,21,23,23,23,26,26,26,27,27,26,28,28,28,28,28,29,29,29,28,28,28,28,28,27,27,26,24,22,22,21,20,14,18,20,20,21,22,23,23,23,24,22,22,22,20,20,17,16,14,14,13,16,16,15,14,15,16,14,16,16,18,15,13,11,9,6,4,4,5,6,6,7,6,7,10,11,13,14,16,17,16],[5,5,4,3,2,2,1,1,1,2,2,2,2,3,3,3,4,4,6,5,4,3,3,3,2,2,1,1,1,0,1,1,1,1,2,2,2,2,2,2,3,2,3,3,2,3,3,3,3,3,3,3,3,4,4,3,3,3,3,3,3,3,3,3,4,5,5,5,4,4,4,4,3,3,3,3,3,2,2,3,2,2,2,2,2,2,2,2,2,2,2,3,3,2,2,3,3,3,3,2,2,2,2,2,2,2,2,2,2,3,2,3,3,3,3,3,3,3,4,3,3,4,4,4,4,4,3,4,4,4,4,4,5,6,6,5,5,5,4,4,4,4,4,4,3,3,3,3,3,2,3,3,3,3,4,4,4,4,5,4,5,5,4,4,4,4,4,4,4,4,4,3,3,3,3,3,3,4,4,5,5,5,5,4,4,4,3,2,2,2,2,2,2,2,2,3,3,3,3,2,3,3,3,3,4,4,3,3,3,3,4,3,4,3,4,4,4,5,5,5,5,5,5,5,5,5,5,5,5,5,5,5,4,4,5,5,4,5,5,4,4,5,5,4,5,5,5,5,5,6,6,6,7,6,6,6,6,6,6,6,6,6,6,7,6,6,6,6,6,6,5,6,5,5,5,6,5,5,5,5,4,5,4,5,4,5,4,5,5,5,5,5,6,5,5,5,5,5,5,4,4,5,4,5,4,5,5,5,5,5,5,5,6,7,8,8,7,6,6,5,5,5,6,5,4,5,5,6,5,5,4,4,4,4,5,6,9,10,14,15,16,15,15,13,11,9,7,5,3,4,5,5,5,7,5,5,6,7,8,7,6,6,5,6,5,5,5,5,5,3,4,3,3,4,4,4,4,4,4,4,4,5,4,4,4,5,5,5,6,7,8,9,12,15,16,17,18,18,18,17,17,16,16,15,18,17,18,18,21,21,23,23,23,25,25,26,26,27,26,27,28,27,28,27,28,28,28,28,28,28,28,27,27,27,25,24,23,22,20,16,16,15,18,19,21,22,24,24,24,24,22,21,21,21,19,18,17,17,15,14,18,18,18,16,17,16,15,16,17,17,16,14,12,10,7,6,5,5,6,7,9,8,9,11,13,14,15,18,19,19],[6,5,4,3,3,2,1,2,2,2,2,3,3,3,4,4,5,5,6,6,4,4,4,4,3,2,2,1,1,1,0,1,1,2,2,3,3,3,4,4,4,3,4,4,4,4,4,4,4,4,4,4,4,4,4,4,4,4,3,4,4,4,5,5,5,6,6,6,5,4,4,4,4,4,4,4,4,4,3,4,3,3,3,3,3,2,3,3,2,2,3,3,3,3,3,3,3,3,3,3,3,3,3,3,3,3,3,3,3,3,3,3,3,3,3,3,3,3,4,4,4,4,4,5,4,4,4,4,4,5,5,5,6,7,7,6,6,5,5,5,5,5,5,4,4,3,3,4,3,3,4,4,4,4,4,5,5,5,5,6,6,6,6,5,5,5,5,4,4,4,4,4,4,4,3,4,4,5,5,5,6,5,6,5,5,4,4,3,3,3,3,2,3,3,2,3,3,3,3,3,3,3,3,3,4,4,4,4,4,5,4,5,4,4,4,4,4,5,5,5,5,6,5,5,6,6,6,6,6,6,6,6,5,5,6,6,5,5,6,5,5,6,6,5,6,5,6,6,6,7,7,8,8,7,8,7,7,7,8,9,7,8,8,8,8,7,7,7,7,8,7,7,7,6,6,6,6,6,6,5,5,5,5,5,6,6,6,6,7,6,6,6,7,7,6,6,6,6,6,6,5,6,5,7,5,5,5,7,5,6,6,6,7,8,10,9,9,8,8,6,6,6,6,5,6,5,5,7,5,5,5,4,4,4,5,6,9,10,13,15,17,15,15,13,10,9,6,5,5,4,5,5,6,6,6,6,7,8,8,7,7,6,5,7,6,6,6,5,5,4,4,4,4,5,5,4,4,4,5,3,4,5,4,4,5,5,5,5,6,6,7,9,11,13,15,17,16,18,17,16,17,16,15,14,17,18,17,18,20,21,22,23,23,25,25,25,26,27,26,27,28,27,28,27,28,28,28,28,28,28,28,28,28,27,26,25,23,23,21,15,16,14,18,20,21,23,23,24,24,24,23,23,22,21,19,19,18,15,17,16,18,19,18,16,18,15,18,19,19,18,17,15,13,11,7,6,5,6,8,7,6,7,8,9,11,14,14,16,17,16],[7,5,4,4,3,2,2,2,2,2,2,2,2,3,3,3,3,4,5,5,3,3,3,2,2,2,1,1,1,1,1,0,1,1,1,2,2,2,3,3,3,2,3,3,3,3,4,4,4,4,4,4,4,5,5,4,4,4,4,4,4,3,4,4,4,5,5,5,4,4,4,4,4,3,3,3,3,3,3,3,3,2,3,3,2,2,3,3,3,3,3,3,3,4,3,3,3,3,3,3,3,3,3,2,2,3,2,2,2,2,2,2,3,2,2,3,2,3,3,3,3,4,3,3,4,3,4,4,4,4,4,5,5,6,7,5,5,5,4,4,4,4,4,4,3,3,3,3,3,3,4,4,4,4,5,4,4,5,5,5,5,5,5,5,5,5,5,5,4,4,4,4,3,3,3,3,3,4,4,5,5,5,5,4,4,3,4,3,3,3,3,3,3,3,3,2,3,3,2,2,3,3,3,3,4,3,3,3,3,4,4,5,4,4,4,4,5,5,5,5,5,5,5,5,5,6,6,6,5,6,5,5,5,5,5,6,5,5,5,5,5,5,5,5,5,5,5,6,6,7,7,8,7,6,6,7,7,6,6,7,6,6,7,7,7,6,6,6,7,6,6,6,6,6,5,6,6,5,5,5,5,5,4,5,4,4,4,5,5,5,5,5,6,6,6,6,5,6,5,5,5,5,5,5,5,4,5,5,5,5,5,6,6,7,8,8,7,7,6,6,5,5,5,5,5,5,5,6,5,5,4,4,3,4,5,6,8,11,14,15,16,15,14,12,11,9,8,5,4,4,4,5,5,5,5,6,6,7,8,7,6,5,5,6,5,5,5,4,4,4,3,3,3,3,4,3,3,4,4,4,4,5,5,5,5,5,5,6,6,7,8,10,11,13,15,17,16,17,17,16,16,16,16,16,17,18,19,20,21,21,22,23,23,25,25,24,25,26,25,27,28,27,28,28,28,27,27,28,27,28,28,27,27,26,25,24,23,21,21,18,16,19,20,19,19,22,23,23,23,23,22,22,21,20,19,17,16,14,12,14,16,17,17,15,16,15,14,15,16,18,17,14,12,9,6,5,6,6,6,7,7,8,7,10,12,14,17,18,17,17],[5,4,4,3,2,2,2,1,1,1,2,2,2,2,2,2,3,4,4,3,2,2,2,2,1,1,1,1,1,1,1,1,0,1,1,1,1,2,2,2,2,2,2,2,2,2,2,2,2,3,3,3,3,3,3,3,3,2,2,3,2,2,3,3,3,4,4,3,3,3,3,3,3,2,2,2,2,2,2,2,2,2,2,2,2,2,2,2,2,2,2,2,2,2,2,2,2,2,2,2,2,2,2,1,1,2,1,1,1,2,1,2,2,2,2,2,2,2,2,2,2,2,2,3,2,3,3,3,3,3,3,4,4,5,5,4,4,4,4,3,3,3,3,3,2,2,2,2,2,2,2,2,2,3,3,3,3,3,4,4,4,4,4,4,3,4,4,3,3,3,3,3,2,2,2,3,3,3,3,4,4,4,4,3,3,3,3,2,2,2,2,2,2,2,2,2,2,2,2,2,2,2,2,2,3,3,2,3,3,3,3,3,3,3,3,3,4,4,4,4,4,4,4,4,4,4,5,4,4,4,4,4,4,4,4,4,4,4,4,4,4,4,4,3,4,4,4,5,5,5,5,5,5,5,5,5,5,5,5,5,5,5,5,5,5,5,5,5,5,5,5,5,5,4,4,5,5,5,4,4,4,4,3,3,3,3,3,3,4,4,4,5,5,5,5,4,4,4,4,4,4,3,3,4,4,4,4,4,4,4,4,5,5,6,6,6,6,6,5,5,5,5,4,4,4,5,5,4,4,4,4,3,3,3,4,5,8,11,12,13,14,14,13,11,11,8,6,4,3,3,3,4,4,4,4,5,5,6,7,6,6,5,5,4,4,4,4,3,4,3,3,3,3,3,3,3,3,4,3,3,3,4,4,4,4,4,4,5,5,6,8,9,10,13,14,17,16,17,15,14,15,15,14,14,15,17,17,17,19,20,21,22,23,23,23,24,24,25,24,26,26,27,27,27,27,28,27,27,27,27,27,27,26,26,24,23,21,21,20,17,14,16,19,19,18,20,22,21,22,22,21,19,20,18,17,16,15,14,13,15,16,17,15,15,15,14,14,16,15,18,16,15,12,9,6,5,5,6,6,7,8,7,8,9,12,16,16,17,16,17],[6,4,3,3,2,2,1,1,1,1,1,2,2,2,2,2,3,4,4,3,3,2,2,1,1,1,1,1,1,1,1,1,1,0,1,1,1,2,2,2,1,1,2,2,2,2,2,2,2,2,2,3,3,3,3,3,3,2,2,2,2,2,2,3,3,4,4,3,3,3,3,3,2,2,2,2,2,2,2,2,2,1,2,2,1,2,2,2,2,2,2,2,2,2,2,2,2,2,2,2,2,2,1,1,1,1,1,1,1,1,1,1,1,1,2,2,2,2,2,2,2,2,2,2,2,2,2,3,2,3,3,3,4,4,5,4,4,3,3,3,3,2,2,2,2,2,2,2,2,2,2,2,2,2,3,3,3,3,3,3,3,4,3,3,3,3,3,3,3,3,3,2,2,2,2,2,3,3,3,4,4,4,4,3,3,3,3,2,2,2,2,2,2,2,1,1,2,2,1,1,2,2,2,2,3,3,2,2,2,3,3,3,3,3,3,3,3,4,4,4,4,4,4,4,4,4,4,4,3,3,4,4,3,3,4,4,3,3,4,4,3,4,4,4,4,4,4,4,5,5,5,6,5,5,5,5,5,5,5,5,5,5,5,5,5,5,4,4,4,4,4,4,5,4,4,4,4,4,4,4,4,4,3,4,3,4,4,4,4,4,4,5,5,5,4,4,4,4,4,4,4,3,3,4,4,4,4,4,4,4,4,5,5,6,6,6,6,6,5,5,5,5,4,4,4,4,4,5,4,4,3,3,3,3,4,5,8,10,12,14,15,14,13,11,11,9,6,4,3,4,4,4,4,4,4,5,5,6,6,6,5,5,4,4,4,4,4,4,4,3,3,3,3,3,4,3,3,3,4,3,3,3,4,4,4,4,4,5,5,6,7,9,9,12,13,16,16,16,15,15,15,15,15,14,16,17,18,19,20,21,23,22,24,24,25,26,26,27,26,27,27,27,27,28,28,28,27,27,27,27,27,27,26,26,25,24,22,23,24,20,17,16,19,21,21,22,23,23,23,23,22,21,22,20,19,16,18,13,15,14,16,16,15,15,15,15,14,16,16,18,16,14,12,9,6,5,5,5,6,6,8,7,7,9,11,14,16,17,17,17],[6,5,4,3,2,2,2,1,1,1,2,2,1,2,2,2,2,3,4,3,2,2,2,1,1,1,1,1,1,1,1,1,1,1,0,1,1,1,1,2,1,1,2,2,2,2,2,2,2,2,3,3,3,3,3,3,3,2,2,2,2,2,2,3,3,3,3,3,3,3,3,2,2,2,2,2,2,2,2,2,2,2,2,2,2,2,2,2,2,2,2,2,2,2,2,2,2,2,2,2,2,2,1,1,1,1,1,1,2,1,1,1,2,1,2,2,2,2,2,2,2,3,2,2,2,3,2,3,3,3,3,3,4,4,5,4,4,4,3,3,3,3,3,2,2,2,2,2,2,2,2,2,2,2,3,3,3,3,3,3,3,4,3,3,3,3,3,3,3,3,3,2,2,2,2,3,3,3,4,4,5,4,4,4,3,3,3,2,2,2,2,2,2,2,1,2,2,2,2,2,2,2,2,3,3,3,2,3,2,3,3,3,3,3,3,3,3,4,4,4,4,4,4,3,4,4,4,4,4,4,4,4,3,3,4,4,3,4,4,4,3,4,4,4,4,4,4,5,5,6,5,6,6,5,5,5,5,5,5,5,5,5,5,5,5,5,4,5,5,4,4,5,5,4,4,5,4,5,4,4,4,3,3,4,3,4,4,4,4,4,5,5,5,5,6,5,5,5,4,4,4,4,4,4,4,4,4,4,4,4,5,5,6,7,7,7,6,6,5,6,5,5,4,4,4,4,5,5,5,4,4,4,3,4,5,6,10,12,15,16,17,16,16,13,12,10,7,5,4,4,3,4,4,5,5,6,6,6,7,7,6,6,5,5,5,4,4,4,4,4,3,3,3,3,3,3,3,3,3,3,3,3,4,3,4,4,4,5,5,6,7,8,10,13,13,17,17,17,15,15,15,15,15,15,15,16,17,18,19,19,21,21,23,24,24,25,26,26,26,26,27,27,28,28,28,28,27,27,27,27,27,26,26,25,24,23,23,23,23,18,18,15,18,21,20,22,23,22,23,23,22,20,21,20,19,16,16,14,13,13,15,15,16,16,16,16,15,17,17,18,16,15,14,10,7,6,5,6,7,8,8,7,7,9,12,15,17,18,17,17],[5,5,4,3,2,2,2,1,1,1,1,2,1,2,2,2,2,3,4,3,2,2,1,1,1,1,1,1,1,2,1,1,1,1,1,0,1,1,1,1,1,1,1,2,1,2,2,2,2,2,2,3,3,3,3,3,3,2,2,2,2,2,2,2,3,3,3,3,3,3,2,2,2,2,2,2,2,2,2,2,1,2,2,2,2,2,2,2,2,2,2,2,2,2,2,2,2,2,2,2,2,2,1,1,1,1,1,1,1,1,1,1,1,1,1,2,2,2,2,2,2,2,2,2,2,2,2,3,3,3,3,3,4,4,5,4,4,4,3,3,3,3,3,2,2,2,2,2,2,2,2,2,2,2,3,3,3,3,3,3,3,4,3,4,3,4,3,3,3,3,3,2,2,2,2,3,3,3,3,4,4,4,4,4,3,3,3,2,2,2,2,2,2,2,2,2,2,2,2,2,2,2,2,2,3,3,2,3,2,3,3,3,3,3,3,3,4,4,4,4,4,4,4,4,4,4,4,4,4,4,4,4,3,4,4,4,4,4,4,4,4,4,4,4,4,4,4,5,5,6,6,6,6,5,5,5,6,5,5,6,5,5,5,5,5,5,5,5,5,5,4,5,5,4,4,5,5,5,4,4,4,4,3,4,3,4,4,4,4,4,5,5,6,5,5,4,5,4,4,4,4,4,3,4,4,4,4,4,5,4,5,5,6,6,7,7,6,6,6,5,5,5,5,5,4,5,5,4,5,4,4,4,3,4,5,6,8,11,13,14,15,15,15,12,11,9,7,4,3,4,3,4,4,5,5,6,6,6,7,7,6,6,5,5,5,4,4,4,4,3,3,3,3,3,3,3,3,3,3,3,3,4,4,4,4,5,5,5,5,6,8,9,10,13,14,17,16,16,15,15,15,15,14,14,15,16,17,17,19,20,20,22,22,24,24,25,25,26,25,26,27,27,27,27,27,28,27,27,26,27,27,26,26,24,24,22,21,22,20,18,15,15,16,19,20,22,22,23,24,23,22,22,21,20,19,17,18,14,16,14,14,14,15,15,15,15,14,17,16,17,16,14,13,9,6,6,6,6,7,8,8,8,8,9,13,15,17,18,18,17],[6,5,4,3,2,2,2,2,1,1,1,2,1,2,2,2,2,3,3,3,2,2,1,1,1,1,1,1,1,2,2,1,1,1,1,1,0,1,1,1,1,1,1,1,2,2,2,2,2,2,2,2,3,3,3,3,3,2,2,2,2,2,2,2,2,3,3,3,2,3,2,2,2,2,2,2,1,1,2,2,1,2,2,2,1,2,2,2,2,2,2,3,2,2,2,2,2,2,2,2,2,2,2,1,2,1,1,1,2,1,1,2,2,2,2,2,2,2,2,2,2,3,3,3,3,3,3,3,3,3,3,4,4,5,5,4,4,4,3,3,3,3,3,3,3,2,2,2,2,2,3,3,2,3,3,3,3,3,3,3,4,4,4,4,4,4,4,3,3,3,3,3,2,2,2,3,3,3,4,4,5,5,4,4,3,3,3,3,2,2,2,2,2,2,2,2,2,2,2,2,2,2,2,3,3,3,3,3,3,3,3,3,3,3,4,4,4,4,4,4,4,4,4,4,5,5,4,5,4,4,4,4,4,4,4,4,4,4,4,4,4,5,5,4,5,4,5,5,6,6,6,6,6,6,6,6,6,6,6,6,6,5,6,6,5,6,5,5,6,5,5,5,5,5,5,5,5,5,4,4,4,4,4,4,4,4,4,4,4,5,5,6,6,6,6,5,5,5,5,4,4,4,4,4,5,4,5,4,5,5,5,6,6,7,7,7,7,6,6,6,5,5,5,5,5,5,5,5,5,5,4,4,4,4,5,6,9,12,14,15,16,15,14,13,12,10,7,4,4,4,4,4,5,5,5,6,6,6,7,7,6,6,5,5,5,4,4,4,4,4,3,4,4,3,3,4,4,3,4,4,4,4,4,4,4,4,5,5,5,6,8,9,10,12,13,15,15,15,14,15,14,14,14,15,15,17,17,17,19,19,20,22,22,24,24,25,25,27,26,27,28,27,28,27,28,28,28,28,27,27,27,26,26,25,24,23,23,21,21,17,15,14,15,19,19,21,22,22,22,22,20,19,20,17,19,15,16,13,14,13,15,15,16,14,14,15,14,17,16,18,16,14,12,9,7,6,6,6,8,8,8,8,7,9,11,14,17,18,17,18],[7,6,5,4,3,3,3,2,2,2,2,2,2,2,2,2,3,3,4,4,3,2,2,1,1,1,1,2,2,3,2,2,2,2,1,1,1,0,1,1,1,1,1,2,2,2,2,2,2,2,3,3,3,3,3,3,3,3,2,2,2,2,2,2,3,3,4,3,3,3,3,3,2,2,2,2,2,2,2,2,2,2,2,2,2,2,2,2,2,3,3,3,3,3,3,3,3,3,3,2,2,2,2,2,2,2,2,2,2,2,2,2,2,2,2,2,2,3,3,3,3,3,3,3,3,4,3,4,4,4,4,5,5,6,7,6,5,5,4,4,4,4,4,3,3,3,3,3,3,3,3,3,3,4,4,4,4,4,4,4,5,5,5,5,5,5,5,4,5,4,4,4,3,3,3,4,4,4,5,5,6,6,5,5,5,4,4,3,3,3,3,3,3,3,2,2,3,3,2,2,3,3,3,3,4,4,3,3,3,4,4,4,5,5,5,5,5,6,6,6,6,6,6,6,6,6,6,6,6,6,6,6,5,5,6,6,5,6,6,5,6,7,6,6,6,6,6,7,7,8,8,8,8,7,8,8,8,8,8,8,8,7,8,8,8,8,6,7,8,7,7,7,7,7,6,7,7,7,6,6,5,5,5,5,5,5,5,5,6,6,7,7,7,7,7,7,7,6,6,6,6,5,5,5,6,6,6,6,6,6,6,7,7,8,9,9,8,8,8,7,7,7,6,6,6,7,7,6,6,5,5,5,4,5,5,7,8,12,13,13,15,15,14,12,11,9,8,5,5,5,5,6,5,7,7,8,7,7,8,8,7,7,7,6,6,5,6,5,5,5,4,5,4,4,5,5,4,4,5,4,5,5,6,5,5,6,6,6,6,7,8,9,10,12,13,16,17,17,15,14,15,14,14,14,15,16,16,17,18,20,18,22,22,24,24,25,26,27,26,26,27,27,27,27,27,27,27,28,26,26,26,26,25,25,23,22,21,20,18,16,14,14,12,18,16,20,22,22,22,22,20,20,19,18,18,14,15,11,13,11,15,14,14,14,13,12,12,16,15,16,15,13,12,8,6,6,6,7,8,9,9,9,9,10,12,16,17,18,16,17],[6,4,4,3,2,2,2,2,2,1,2,2,1,2,2,2,2,3,3,3,2,1,1,1,1,1,1,2,2,2,2,2,2,2,1,1,1,1,0,1,1,1,1,1,1,1,1,1,1,2,2,2,2,2,2,2,2,2,2,2,1,1,2,2,2,3,3,3,2,2,2,2,2,2,2,2,1,1,2,1,1,1,2,1,1,2,2,2,2,2,2,2,2,2,2,2,2,2,2,2,2,2,2,2,2,2,1,2,2,2,2,2,2,2,2,2,2,3,3,3,3,3,3,3,3,3,3,3,3,4,4,4,5,5,5,5,5,4,4,4,4,3,3,3,3,3,3,3,2,2,3,3,3,3,3,3,3,3,4,4,4,4,4,4,4,4,4,3,3,3,3,3,3,3,3,3,4,4,4,5,5,5,5,4,4,4,3,3,3,3,2,2,2,2,2,2,3,3,2,2,3,3,3,3,3,4,3,3,3,3,3,3,4,4,4,4,4,4,4,4,4,4,4,4,4,5,4,5,4,4,4,4,4,4,4,4,4,4,5,5,4,5,5,5,5,5,5,5,6,6,7,7,6,6,6,6,6,6,6,6,6,5,6,6,5,6,5,5,5,5,5,5,5,5,5,5,5,5,5,4,4,4,4,4,4,4,5,5,5,5,5,6,6,6,6,5,5,5,5,5,4,4,4,4,5,4,4,5,5,5,5,6,6,7,7,7,7,6,6,5,5,5,5,5,4,5,5,5,5,4,5,4,4,4,5,6,8,11,13,13,15,15,15,12,10,9,7,5,4,4,4,5,5,6,5,5,6,6,7,6,6,6,5,5,5,5,5,4,4,4,4,4,4,3,4,4,3,4,4,4,4,4,4,4,4,4,4,5,5,6,7,8,10,11,12,16,16,16,13,14,15,14,12,14,15,16,16,17,19,20,20,23,22,25,24,25,26,27,26,27,27,28,27,28,28,28,28,27,26,27,27,26,26,24,24,22,22,21,20,18,14,16,18,18,19,21,21,21,22,21,20,19,20,17,17,12,14,11,14,12,14,15,14,16,12,13,12,15,14,16,14,12,11,9,6,7,6,7,7,7,8,7,7,8,11,14,16,18,17,17],[6,5,4,3,3,3,2,2,2,2,2,2,2,2,2,2,3,4,4,3,2,2,1,2,1,2,2,2,2,2,2,2,2,2,2,2,1,1,1,0,1,1,1,1,1,1,1,1,2,2,2,2,2,3,3,3,3,2,2,2,2,2,2,2,2,3,3,3,2,3,2,2,2,2,2,2,2,2,2,2,2,2,2,2,2,2,2,2,2,3,2,3,2,2,2,2,2,2,2,2,2,2,2,2,2,2,2,2,2,2,2,2,2,2,2,3,3,3,3,3,3,3,3,3,3,3,4,4,4,4,4,5,5,6,6,6,5,5,4,4,4,4,3,3,3,3,3,3,3,3,3,3,3,3,3,3,4,4,4,4,4,4,4,4,4,4,4,4,4,4,4,3,3,3,3,4,4,4,5,5,5,5,5,5,5,4,4,4,3,3,3,3,3,2,2,3,3,3,3,3,3,3,3,4,4,4,4,4,3,4,4,4,4,4,4,4,4,5,5,5,5,5,5,5,5,5,5,5,5,5,5,5,5,5,5,5,5,5,6,5,5,6,6,5,6,6,6,6,6,6,7,7,7,7,6,7,7,7,7,7,6,6,6,7,7,6,6,6,6,6,6,6,6,6,5,6,6,6,5,6,5,5,5,5,5,5,5,5,5,6,6,7,7,7,6,6,6,6,6,6,6,5,5,5,5,5,5,5,5,6,6,7,7,7,8,8,7,7,7,6,6,6,6,5,5,5,6,6,5,5,5,4,4,5,5,6,8,10,12,12,13,14,12,11,10,9,8,5,5,5,4,5,5,5,6,6,6,7,8,7,6,6,6,6,6,5,5,5,5,5,4,5,4,4,5,4,4,5,5,4,4,4,5,4,4,5,5,5,5,7,7,8,10,11,11,14,15,14,13,13,13,12,12,13,14,14,14,15,17,19,18,21,21,24,24,24,25,26,24,26,26,27,27,26,27,27,27,27,24,26,25,25,24,23,21,21,19,18,19,15,13,16,14,18,16,20,21,22,23,22,21,21,20,18,16,14,13,11,11,12,13,14,15,14,14,15,14,15,15,15,14,12,11,9,6,6,6,6,7,7,8,7,8,9,12,15,16,18,18,19],[5,4,3,3,2,2,2,1,2,1,2,2,2,2,2,2,2,3,3,3,2,2,1,1,1,1,1,1,2,2,2,2,2,2,1,1,1,1,1,1,0,1,1,1,1,1,1,1,1,1,2,2,2,3,2,2,2,2,2,2,1,2,2,2,2,3,3,3,2,2,2,2,2,2,2,2,2,1,2,2,1,1,2,1,1,2,2,1,2,2,2,2,2,2,2,2,2,2,2,1,1,2,1,1,2,2,1,2,2,2,2,2,2,2,2,2,2,3,2,3,2,2,3,3,3,3,3,3,3,3,3,4,4,5,5,5,5,4,4,3,3,3,3,3,2,2,2,2,2,2,2,2,3,3,3,3,3,3,3,3,4,4,4,4,3,3,3,3,3,3,3,2,2,3,2,3,3,4,4,4,5,5,4,4,4,3,3,3,2,2,2,2,2,2,2,2,2,2,2,2,3,3,3,3,3,3,3,3,3,3,3,3,3,3,3,3,3,4,4,4,4,4,4,4,4,4,4,4,4,4,4,4,4,4,4,4,4,4,4,4,4,4,4,5,5,4,5,5,6,6,6,6,6,6,5,6,6,5,5,6,6,5,5,6,5,5,4,4,5,5,5,5,5,5,4,5,5,5,4,4,4,4,4,4,4,4,4,4,4,5,5,5,5,5,5,5,5,5,5,4,4,4,4,4,4,4,4,4,4,5,5,5,6,7,7,7,7,6,6,5,5,5,4,4,4,4,5,5,4,4,4,4,4,4,4,6,8,11,12,13,14,15,14,12,10,8,7,5,4,4,4,4,4,4,5,5,6,6,7,6,5,5,5,5,5,4,4,4,4,4,4,4,4,3,4,3,3,3,3,3,3,3,3,3,3,4,4,4,5,5,6,7,9,11,12,15,16,14,13,14,13,13,13,14,14,15,16,18,18,20,19,22,22,24,25,24,25,26,25,27,27,27,28,26,28,27,27,27,26,26,26,26,25,24,23,21,21,19,20,14,14,13,14,17,18,20,22,22,23,23,22,20,21,19,18,15,15,12,13,13,14,14,14,15,13,13,13,17,17,18,16,14,13,9,6,6,5,6,7,6,6,7,7,8,12,15,16,17,15,17],[5,4,4,3,2,2,2,1,2,1,2,2,1,2,2,2,2,3,3,3,2,2,1,1,1,1,1,1,1,2,2,2,2,1,1,1,1,1,1,1,1,0,1,1,1,1,1,1,1,1,1,2,2,2,2,2,2,2,2,1,1,1,1,2,2,2,3,2,2,2,2,2,2,2,2,2,1,1,1,1,1,1,1,1,1,1,1,1,2,2,2,2,2,2,2,2,2,2,2,1,1,1,1,1,1,1,1,1,2,1,1,2,2,2,2,2,2,2,2,2,2,2,2,3,2,3,3,3,3,3,3,4,4,5,5,5,4,4,3,3,3,3,3,3,2,2,2,2,2,2,2,2,2,2,3,3,3,3,3,3,3,4,4,4,3,3,3,3,3,3,3,3,2,3,2,3,3,4,4,5,5,5,4,4,4,3,3,3,2,2,2,2,2,2,2,2,2,2,2,2,2,2,3,3,3,3,3,3,3,3,3,3,3,3,3,3,4,4,4,4,4,4,4,4,4,4,4,4,4,4,4,4,3,4,4,4,3,4,4,4,4,5,5,5,5,4,5,5,5,6,6,6,6,5,5,6,6,5,5,6,5,5,5,5,5,5,4,5,5,5,4,5,5,5,4,5,5,5,5,4,4,4,4,4,4,4,4,4,5,5,5,5,6,5,5,5,5,5,5,5,4,4,4,4,4,4,4,4,5,5,5,6,6,7,7,7,7,6,6,6,5,5,5,4,4,4,5,4,4,4,4,4,4,4,5,6,9,12,13,14,15,16,15,13,12,10,7,5,4,4,4,4,4,5,5,5,5,6,6,6,5,5,5,4,5,4,4,4,4,4,4,4,4,3,4,3,3,3,4,3,3,4,4,4,4,4,4,4,5,6,6,7,9,11,12,15,16,15,13,14,14,14,13,14,15,15,16,17,19,20,19,22,22,24,25,25,26,27,26,27,27,27,28,28,28,28,28,27,27,27,26,26,25,23,23,21,22,20,20,16,15,16,18,19,19,21,22,22,23,23,22,21,21,18,19,14,15,12,15,12,15,15,13,15,13,14,13,15,14,16,14,12,11,9,7,5,5,5,7,6,8,7,7,8,9,12,16,16,14,15],[6,5,4,3,2,2,2,2,2,2,2,2,2,2,2,2,2,3,3,3,2,2,2,1,1,1,1,2,2,2,2,2,2,2,1,1,1,1,1,1,1,1,0,1,1,1,1,1,1,1,1,2,2,2,2,2,2,2,2,2,1,1,2,2,2,3,3,3,2,3,2,2,2,2,2,2,2,1,2,2,1,1,1,1,1,2,2,1,2,2,2,2,2,2,2,2,2,2,2,1,2,2,1,1,2,2,1,2,2,2,2,2,2,2,2,2,2,2,3,3,2,3,3,3,3,3,3,3,3,3,4,4,5,5,5,5,5,5,4,4,4,4,3,3,3,2,2,3,2,2,3,3,3,3,3,3,3,3,4,4,4,4,4,4,4,3,4,3,3,3,3,3,3,3,3,3,3,4,4,4,5,5,5,5,4,4,3,3,3,3,2,2,2,2,2,2,2,2,2,2,3,3,3,3,3,3,3,3,3,3,3,3,3,3,3,3,4,4,4,4,4,4,4,4,4,5,4,4,4,5,4,4,4,4,5,5,4,4,5,4,4,5,5,4,5,4,5,5,6,6,6,7,6,6,6,7,6,6,6,6,6,5,6,6,5,6,5,5,5,5,5,5,5,5,5,5,5,5,4,5,4,4,4,4,4,4,5,4,5,5,5,6,6,5,6,5,5,5,5,5,4,4,4,4,4,4,4,4,4,5,5,6,6,7,7,7,7,6,6,6,5,5,4,4,4,5,5,4,4,4,4,3,3,4,4,5,7,10,11,12,13,14,13,11,10,8,7,5,4,4,4,4,4,5,5,5,5,6,6,6,6,5,5,4,5,4,4,4,4,4,4,4,3,3,4,3,3,4,4,3,3,4,4,3,4,4,4,4,5,6,6,8,9,11,12,16,17,17,13,15,15,13,12,15,15,15,15,17,18,20,20,22,23,24,25,25,26,27,26,27,27,28,28,28,28,28,28,27,27,26,27,25,25,24,23,21,20,21,20,16,15,15,17,19,19,22,22,23,24,23,21,21,20,19,17,15,14,11,12,12,14,14,14,14,12,14,13,15,15,16,14,13,11,8,5,5,5,5,7,6,8,7,7,8,11,14,17,18,16,17],[7,5,4,3,3,2,2,2,2,2,2,2,2,2,2,2,3,4,4,3,2,2,2,2,1,2,2,2,2,2,2,2,2,2,2,2,1,1,1,1,1,1,1,0,1,1,1,1,1,1,1,1,2,2,2,2,2,2,2,2,1,2,2,2,2,3,3,3,2,3,2,2,2,2,2,2,2,2,2,2,1,2,2,2,1,2,2,2,2,2,2,2,2,2,2,2,2,2,2,1,2,2,2,2,2,2,2,2,2,2,2,2,2,2,2,3,3,3,3,3,3,3,3,3,3,4,4,4,4,4,4,4,5,6,6,5,5,5,4,4,4,4,3,3,3,3,3,3,2,3,3,3,3,3,3,3,4,4,4,4,4,4,4,4,3,4,4,3,3,3,3,3,3,3,3,4,4,4,5,5,5,5,5,5,4,4,4,4,3,3,3,3,2,2,2,2,3,3,3,3,3,3,3,4,4,4,4,3,3,4,4,4,4,4,4,4,4,5,5,4,5,5,4,4,5,5,4,5,4,4,5,5,4,4,5,5,5,5,5,5,5,6,6,6,5,6,6,6,7,6,7,7,7,7,6,7,7,6,6,7,6,6,6,7,6,6,5,6,6,6,6,6,6,6,5,5,6,6,5,5,5,5,5,5,5,5,5,5,5,6,6,7,7,7,6,6,6,6,6,6,5,5,5,5,5,5,5,5,5,6,6,7,7,7,8,8,7,7,7,7,6,6,6,5,4,5,6,5,5,5,5,4,4,5,6,6,8,10,12,13,13,14,14,12,11,9,8,5,5,5,4,5,5,6,6,6,6,7,8,7,6,6,6,6,6,5,5,5,5,4,4,4,5,4,4,4,4,4,4,4,4,4,4,4,4,5,4,4,5,6,6,8,9,12,12,16,16,16,13,14,14,13,13,15,14,15,15,17,18,19,21,22,21,23,25,24,26,26,25,26,27,27,28,27,28,27,28,27,26,26,26,26,25,24,22,22,19,20,19,14,15,16,18,19,19,22,22,23,24,23,22,21,22,19,19,17,16,14,13,12,17,15,15,13,14,14,14,17,17,18,15,14,13,10,6,6,6,6,8,7,8,8,8,9,12,15,16,18,17,18],[6,5,4,3,2,2,2,2,2,2,2,2,2,2,2,2,3,3,4,3,2,2,2,2,1,2,1,2,2,2,2,2,2,2,2,1,1,1,1,1,1,1,1,1,0,1,1,1,1,1,1,1,1,2,2,2,2,1,1,2,1,1,2,2,2,3,3,3,3,3,2,2,2,2,2,2,2,1,2,2,1,2,1,1,1,1,1,1,2,2,2,2,2,1,1,2,1,2,1,1,1,1,1,1,2,1,1,2,2,2,2,2,2,2,2,2,2,3,3,3,3,3,3,3,3,3,3,3,3,4,3,4,5,5,5,5,5,4,4,4,4,3,3,3,3,3,2,2,2,2,2,2,3,3,3,3,3,3,3,4,4,4,3,4,3,3,3,3,3,3,3,3,3,3,3,3,4,4,5,5,5,5,5,5,4,4,3,3,3,2,2,2,2,2,2,2,2,2,2,2,3,3,3,3,4,4,3,3,3,3,3,3,3,3,3,3,3,4,4,3,4,4,4,4,4,4,4,4,4,4,4,4,4,4,4,4,4,4,5,5,4,5,5,5,5,4,5,5,6,6,6,7,7,6,6,6,6,6,6,6,6,5,6,6,5,5,5,5,5,5,5,5,5,5,4,5,5,5,5,4,4,4,4,4,4,4,5,5,5,5,5,5,6,6,6,5,5,5,5,5,4,4,4,4,4,3,4,4,5,5,5,6,6,7,8,8,7,7,6,6,5,5,5,4,4,4,4,4,4,4,4,4,4,4,5,6,8,10,12,13,14,15,14,12,11,9,7,5,4,4,4,4,4,5,5,5,5,6,7,6,6,5,5,5,5,4,5,4,4,4,4,4,4,4,4,3,3,4,3,4,3,3,3,4,4,4,4,4,5,6,6,8,10,12,13,16,16,16,15,15,15,15,14,15,16,16,17,19,20,21,21,23,23,24,25,26,26,27,27,27,28,28,28,28,28,28,28,27,27,27,26,26,25,24,23,22,21,21,21,15,15,19,18,20,19,22,23,22,24,24,22,22,22,20,20,17,17,15,14,13,15,15,14,14,14,14,14,17,16,18,16,13,12,10,7,5,5,6,6,8,8,7,7,8,11,13,17,18,16,17],[6,5,4,3,2,2,2,2,2,2,2,2,2,2,2,2,3,3,4,3,2,2,2,2,2,2,2,2,2,2,2,2,2,2,2,2,1,1,1,1,1,1,1,1,1,0,1,1,1,1,1,1,1,2,2,2,2,1,2,1,1,1,2,2,2,3,3,3,3,3,3,2,2,2,2,2,2,2,2,2,1,2,2,2,1,2,2,1,2,2,2,2,2,1,2,2,2,2,1,1,1,2,1,1,2,2,1,2,2,2,2,2,2,2,2,2,2,2,3,3,3,3,3,3,3,3,3,3,3,3,3,4,4,5,5,5,5,4,4,4,4,3,3,3,3,2,2,2,2,2,3,3,3,3,3,3,3,3,4,4,4,4,4,4,3,3,4,3,3,3,3,3,3,3,3,3,3,4,4,5,5,5,5,4,4,4,3,3,3,3,2,2,2,2,2,2,2,2,2,2,3,3,3,3,3,4,3,3,3,3,3,3,3,3,3,3,3,4,4,4,4,4,4,4,4,4,4,4,4,4,4,4,4,4,4,4,4,4,5,4,4,5,5,5,5,4,5,5,5,6,6,6,7,6,6,6,6,6,6,6,6,5,6,6,6,6,5,5,5,5,5,5,5,5,5,5,5,5,4,4,4,4,4,4,4,4,5,4,5,5,5,6,6,6,6,6,5,5,5,5,4,4,4,4,4,4,4,4,5,5,5,6,6,7,7,7,7,6,6,6,5,5,5,4,4,4,5,4,4,4,4,4,4,4,5,6,8,10,11,12,13,15,14,12,11,8,7,5,4,4,4,4,4,5,5,5,6,6,7,6,5,5,5,5,5,5,4,5,4,4,4,4,3,4,4,4,3,3,3,3,3,4,4,4,3,4,4,4,5,6,7,8,9,12,12,16,16,16,14,15,14,14,12,15,15,15,16,17,18,19,20,22,22,24,24,25,26,27,26,27,27,27,28,27,28,27,28,27,27,26,26,25,24,24,23,21,22,20,18,18,13,15,17,18,19,21,22,23,24,24,23,22,21,21,19,17,18,15,17,13,17,15,15,16,14,14,13,16,15,17,14,12,11,9,6,5,5,6,6,7,8,7,7,8,10,13,15,17,16,16],[7,5,5,3,3,2,2,2,2,2,2,2,2,2,2,3,3,4,4,3,3,2,2,2,2,2,2,2,2,2,2,3,2,2,2,2,2,1,1,1,1,1,1,1,1,1,0,1,1,1,1,1,1,2,2,2,2,2,2,2,1,2,2,2,2,3,3,3,3,3,3,3,2,2,2,2,2,2,2,2,1,2,2,2,1,2,2,2,2,2,2,2,2,2,2,2,2,2,2,1,2,2,2,2,2,2,2,2,2,2,2,3,2,2,2,3,3,3,3,3,3,3,3,3,4,4,4,4,4,4,4,5,5,6,6,6,5,5,5,4,4,4,4,3,3,3,3,3,2,3,3,3,3,3,3,4,4,4,4,4,4,4,4,4,4,4,4,4,3,4,4,3,3,3,3,4,4,5,5,5,6,6,6,5,5,4,4,3,3,3,3,3,3,2,2,3,3,3,3,3,3,3,3,3,4,4,4,4,4,4,4,4,4,4,4,4,5,5,5,5,5,5,5,5,5,5,5,5,5,5,5,5,5,5,5,5,5,5,5,5,5,6,6,6,6,5,6,6,6,6,7,7,7,7,7,7,7,7,7,7,6,6,7,7,6,6,6,6,6,6,6,6,6,6,6,5,5,5,5,5,5,5,5,5,5,5,5,5,5,6,5,6,7,7,6,6,6,6,6,6,5,5,4,5,5,5,5,5,5,6,6,7,7,8,8,8,8,7,7,6,6,6,5,5,4,5,6,5,5,4,5,4,4,4,5,6,8,11,12,12,14,14,13,11,11,9,7,5,4,5,4,5,5,5,6,6,6,6,7,7,6,6,5,5,5,5,5,5,5,4,4,4,4,4,4,4,3,4,4,3,4,4,4,4,4,5,4,4,5,6,6,8,10,11,11,15,16,15,13,14,14,13,13,15,14,14,15,17,18,19,20,22,23,23,25,24,26,27,25,27,27,27,28,26,28,27,27,26,25,26,25,25,24,23,21,20,18,18,18,16,14,14,15,18,19,22,22,23,24,23,22,23,22,20,19,17,17,15,15,14,16,17,15,16,15,17,16,17,16,18,15,13,12,9,6,5,5,5,7,6,9,8,8,10,12,14,16,18,18,18],[7,6,5,4,3,3,2,2,2,2,3,3,2,3,3,3,3,4,4,3,3,2,2,2,2,2,2,2,2,3,3,3,3,2,2,2,2,2,1,1,1,1,1,1,1,1,1,0,1,1,1,1,1,2,2,2,2,2,2,2,2,2,2,2,3,3,3,3,3,3,3,3,2,3,2,2,2,2,2,2,2,2,2,2,2,2,2,1,2,2,2,2,2,2,2,2,2,2,2,1,2,2,2,2,2,2,2,2,2,2,2,3,3,3,3,3,3,4,3,3,3,3,4,4,4,4,4,4,4,4,4,5,5,6,6,5,5,5,5,4,4,4,4,3,3,3,3,3,3,3,3,3,3,3,3,3,4,4,4,4,4,5,4,4,4,4,4,3,3,4,4,3,3,3,3,4,4,5,5,6,6,6,6,5,5,4,4,4,3,3,3,3,2,2,2,3,3,3,3,3,3,4,3,4,5,5,4,4,4,4,4,4,4,4,4,4,4,5,4,4,5,5,4,4,5,5,5,5,5,4,5,5,5,5,5,5,5,5,5,5,5,6,5,6,6,5,6,6,7,7,7,7,7,7,6,7,7,6,6,7,7,6,6,6,6,6,6,6,6,6,5,5,6,5,5,5,5,5,5,5,5,5,5,5,5,5,5,6,6,6,6,7,7,7,7,6,6,6,6,6,5,5,5,4,5,4,5,5,5,6,6,7,7,8,8,9,8,7,7,6,6,6,5,5,4,5,5,5,5,5,5,5,5,5,6,6,8,11,12,13,14,15,13,11,11,9,8,6,5,5,5,5,5,5,6,6,6,7,8,7,6,6,6,5,5,5,5,5,5,5,4,4,5,4,4,4,4,4,4,4,4,4,4,4,4,4,5,4,5,6,7,8,10,14,14,17,17,17,16,15,15,14,14,15,16,16,17,18,19,22,21,23,24,24,26,25,26,27,26,27,27,27,28,27,28,27,28,27,26,26,26,25,25,24,22,22,16,20,18,10,14,14,16,20,20,23,23,24,25,25,24,23,24,22,21,19,20,17,19,17,19,19,16,18,16,17,17,18,18,19,17,15,14,11,7,7,6,7,8,8,9,8,8,10,13,15,18,19,18,19],[7,5,5,3,2,2,2,2,2,2,2,2,2,2,3,3,3,4,4,3,3,2,2,2,2,2,2,2,2,2,2,2,2,2,2,2,2,2,1,1,1,1,1,1,1,1,1,1,0,1,1,1,1,1,2,2,2,1,2,2,1,2,2,2,3,3,3,3,3,3,3,3,3,2,2,2,2,2,2,2,2,2,2,2,1,2,2,1,2,2,2,2,2,1,2,2,1,2,1,1,1,2,1,1,2,2,2,2,2,2,2,2,2,2,3,3,3,3,3,3,3,3,3,3,3,4,3,4,3,4,4,4,5,5,6,5,5,5,4,4,4,3,3,3,3,3,2,3,2,3,3,3,3,3,3,3,3,3,4,4,4,4,4,4,3,4,4,3,3,4,3,3,3,3,3,4,4,5,5,5,6,6,6,5,4,4,4,3,3,3,2,2,2,2,2,2,3,3,2,3,3,3,3,3,4,4,4,4,3,4,3,3,4,3,4,4,4,4,5,4,4,5,4,4,5,5,4,5,4,4,5,5,4,4,5,5,4,5,5,5,5,5,5,6,5,5,5,6,6,6,6,7,7,6,6,6,6,6,6,6,6,6,6,6,6,5,5,5,5,6,5,5,6,5,5,5,5,5,5,5,4,5,4,5,4,5,5,5,6,6,6,6,6,6,6,6,6,6,5,6,5,5,4,4,5,4,5,5,6,6,6,6,7,7,8,8,7,7,6,7,6,6,5,5,4,4,5,5,4,4,4,4,4,4,5,6,8,10,12,13,14,15,14,12,10,9,8,6,5,5,5,5,5,5,5,6,6,7,7,6,6,6,5,5,5,5,5,5,5,5,5,5,4,4,4,4,3,4,4,4,4,4,4,4,4,4,4,4,5,6,7,9,11,13,15,18,17,18,16,15,15,15,14,15,15,16,16,18,19,21,21,23,24,25,25,26,26,27,26,27,27,28,28,27,28,28,28,27,26,26,26,25,24,24,23,21,21,20,18,15,14,16,17,19,19,23,24,24,25,25,24,23,23,22,21,18,20,17,20,18,19,19,17,18,16,17,16,18,18,19,17,14,12,10,6,6,5,5,7,7,8,7,7,9,10,13,16,17,16,17],[8,7,6,4,3,2,3,2,3,3,3,3,3,3,3,3,4,4,5,4,3,3,3,2,2,3,2,3,2,3,3,3,3,2,2,2,2,2,2,2,1,1,1,1,1,1,1,1,1,0,1,1,1,2,2,2,2,2,2,2,2,2,2,3,3,4,4,4,3,4,4,4,3,3,3,3,3,3,3,2,2,2,2,2,2,2,2,2,2,2,2,2,2,2,2,2,2,2,2,2,2,2,2,2,2,2,2,2,3,3,3,3,3,3,3,3,3,4,4,4,3,4,4,4,4,4,4,5,5,5,6,5,6,7,7,6,6,6,5,5,5,5,4,4,4,3,3,3,3,3,3,3,4,4,4,4,5,5,5,5,5,5,5,5,5,5,5,4,4,4,4,4,4,4,4,4,4,5,6,6,6,6,6,6,5,5,5,4,4,4,3,3,3,2,2,3,3,3,3,3,4,4,3,4,5,5,4,4,4,5,4,5,5,4,5,4,5,5,6,5,6,6,6,5,6,6,6,6,6,6,6,6,5,6,6,6,6,6,6,6,6,7,6,6,7,6,7,7,7,7,8,9,8,8,7,8,8,8,7,8,8,7,8,8,7,7,7,7,7,7,6,7,7,7,6,7,6,6,6,6,5,5,5,5,5,5,6,6,6,6,7,7,7,8,7,7,7,7,7,6,6,6,5,5,6,5,5,6,6,6,7,8,8,9,9,9,9,8,8,7,7,7,6,6,5,6,6,6,5,5,5,5,5,5,6,7,9,12,13,13,14,15,14,12,12,10,8,6,5,6,5,6,5,6,6,7,7,8,8,8,7,7,6,6,6,6,6,6,6,5,5,5,4,4,5,4,4,5,4,4,4,5,4,4,4,5,5,5,6,7,7,9,11,12,13,16,17,17,14,15,15,15,13,15,15,15,16,18,18,19,20,21,22,23,24,24,25,26,25,26,27,27,27,26,27,27,27,26,26,25,26,25,24,23,22,21,20,18,18,15,13,15,17,19,20,22,23,23,25,24,24,23,22,22,20,18,19,16,19,16,17,17,17,19,17,18,16,18,16,18,16,13,12,10,6,7,5,7,7,7,8,8,8,9,11,14,16,17,17,18],[9,7,7,4,3,3,3,3,3,3,4,4,4,4,4,4,5,5,6,5,4,3,3,3,3,3,3,3,3,4,4,4,3,3,3,3,3,3,2,2,2,2,2,2,1,1,1,1,1,1,0,1,1,2,2,2,2,2,2,2,2,2,2,3,3,4,4,5,3,4,5,4,3,4,4,3,3,3,3,3,2,3,3,2,2,3,3,2,3,3,3,3,2,2,3,3,2,2,2,2,2,3,2,3,3,3,3,3,3,4,4,4,4,4,5,5,5,5,5,5,5,4,5,5,6,6,6,6,6,6,7,6,7,8,8,8,7,7,6,6,6,6,5,5,4,4,4,4,4,4,4,4,5,5,5,5,6,6,6,6,6,6,6,5,5,5,5,5,5,6,5,5,5,5,5,6,6,7,7,7,8,8,8,8,7,6,6,5,5,5,4,4,4,3,3,4,4,4,4,4,5,5,5,6,6,6,6,5,6,6,6,6,6,5,6,6,6,6,7,7,7,7,7,7,6,7,7,6,7,7,7,7,7,7,7,7,7,8,8,7,8,8,8,8,8,7,8,8,9,9,10,10,9,9,9,9,9,8,9,9,8,9,9,9,8,8,7,8,8,8,8,7,8,8,8,8,7,8,7,7,7,7,7,7,7,7,8,8,8,8,7,9,9,9,9,8,9,9,8,8,8,7,7,7,7,7,6,7,7,8,8,9,9,10,10,11,10,9,9,9,8,8,7,7,7,7,7,7,7,6,6,6,6,6,7,8,9,12,13,14,14,15,14,13,12,10,9,7,7,6,7,6,7,7,8,8,8,8,9,8,8,8,7,7,7,7,7,7,7,7,7,6,6,6,6,6,5,6,7,5,6,6,6,5,6,7,6,6,7,8,9,9,13,14,14,18,18,18,16,16,15,15,14,16,16,16,17,18,17,19,20,21,22,23,24,24,25,26,25,25,26,26,27,26,26,27,27,26,24,25,24,24,23,22,20,20,14,18,17,15,13,16,16,20,21,23,23,24,25,24,24,24,22,22,20,19,20,17,19,18,18,19,18,19,16,18,16,19,17,19,16,15,13,11,7,7,8,8,9,9,11,10,10,11,13,14,16,17,18,18],[8,8,7,5,4,3,4,4,5,4,5,5,5,5,5,5,5,6,7,6,5,4,5,4,4,5,4,4,4,5,5,6,5,4,4,5,3,3,3,3,3,2,2,2,2,2,1,1,1,1,1,0,1,2,2,2,2,2,3,3,2,3,3,3,4,5,5,5,5,6,6,5,5,5,5,5,4,5,4,4,4,4,4,3,3,3,3,3,3,4,3,3,3,3,3,3,2,3,2,3,3,3,3,3,4,4,3,4,5,5,5,5,5,5,6,6,6,6,6,6,5,6,6,6,6,6,6,7,6,7,6,7,7,8,8,8,7,7,7,7,7,6,6,5,5,5,5,5,4,5,5,5,5,5,5,5,6,6,6,6,6,7,6,6,6,6,6,6,6,6,5,5,5,6,6,6,7,8,8,8,8,9,9,8,7,7,6,6,5,5,5,4,4,4,4,4,5,5,5,5,6,6,7,7,7,7,6,6,5,6,6,6,5,5,5,6,6,7,7,6,7,7,6,6,7,8,7,8,7,6,7,8,7,7,7,8,8,7,8,8,8,8,8,8,8,8,8,8,9,9,9,10,10,10,8,9,9,9,9,9,9,9,8,8,9,8,8,8,8,8,8,8,8,8,8,8,8,8,7,7,7,7,7,7,7,8,8,8,8,9,9,10,10,10,10,9,9,9,9,8,8,7,7,7,7,7,7,7,8,8,8,9,9,11,11,11,11,10,10,9,8,8,8,7,7,7,8,8,8,8,8,7,7,8,8,9,10,13,15,15,17,17,16,14,14,11,10,8,7,8,7,8,7,8,8,9,9,10,10,10,9,9,8,9,8,8,8,8,7,7,7,7,7,6,7,7,6,6,7,7,6,6,6,6,6,6,7,7,7,9,10,11,13,17,17,19,20,19,17,17,16,16,15,16,17,17,18,19,20,21,21,23,23,24,25,25,25,26,25,26,27,26,27,26,27,27,27,27,25,26,26,25,24,23,21,22,18,20,20,16,16,17,17,21,22,24,24,25,26,26,25,24,24,24,22,21,21,19,20,19,20,20,19,18,19,20,19,20,19,21,18,16,16,13,9,10,9,11,11,11,10,11,11,12,13,15,18,18,17,19],[9,6,6,5,4,4,4,4,4,5,6,6,6,6,6,6,6,7,8,7,6,5,6,5,6,5,4,4,4,5,5,5,5,5,5,5,4,4,4,4,4,3,2,2,2,2,2,2,1,1,1,1,0,1,2,2,2,2,3,3,3,4,4,4,5,6,6,6,6,6,6,6,6,6,6,5,4,5,5,4,4,5,3,3,4,3,3,3,3,4,3,3,2,2,3,3,2,3,2,2,3,3,3,3,4,4,4,5,5,5,5,6,5,5,6,6,7,6,7,6,6,6,6,6,7,8,7,9,8,9,8,9,9,9,10,10,10,9,9,8,9,7,7,6,6,6,5,5,5,5,6,5,5,5,6,6,7,7,7,8,8,8,7,7,7,7,7,6,6,6,6,6,5,6,6,8,8,9,9,10,9,10,10,10,9,9,7,7,5,6,5,5,5,4,5,5,5,6,6,5,7,7,7,7,8,9,7,8,7,8,7,7,7,6,6,6,7,8,8,7,8,8,8,7,9,9,8,9,8,8,8,9,8,8,8,10,9,9,10,10,9,10,10,10,10,9,9,10,10,10,10,12,11,11,10,10,10,10,10,10,10,10,10,10,10,9,9,9,10,10,9,10,10,10,8,10,10,10,9,8,8,8,8,9,9,10,10,10,10,10,10,11,11,11,11,10,11,11,11,10,9,9,8,8,8,7,8,8,9,10,11,11,11,12,12,12,12,12,12,12,10,10,9,8,8,7,8,8,7,8,8,7,7,8,9,10,11,13,16,16,18,18,16,14,14,11,11,9,8,8,8,8,8,8,9,9,10,11,10,9,10,9,9,9,9,9,8,9,9,9,8,8,7,7,8,6,6,6,6,6,6,7,6,7,7,7,7,7,7,9,11,11,14,16,17,20,19,20,18,16,16,16,15,15,18,17,18,19,19,21,22,24,24,25,26,25,26,27,27,27,28,28,28,28,29,28,28,28,27,27,26,25,24,24,23,21,20,21,20,17,15,18,19,22,23,25,26,26,27,27,26,25,26,25,23,23,22,21,21,21,21,21,19,20,19,20,19,20,20,22,20,16,14,13,8,9,8,8,9,10,11,11,11,12,13,16,18,19,18,19],[10,10,10,8,7,7,8,7,7,7,8,8,8,8,9,8,8,10,10,11,8,8,9,7,8,7,7,8,8,9,9,8,7,7,7,7,7,8,8,7,7,6,6,5,4,4,4,4,3,3,2,2,1,0,1,2,3,3,4,5,6,7,7,6,9,9,9,8,7,9,8,10,9,8,8,9,8,8,8,8,7,8,7,5,5,6,5,5,4,6,4,4,4,3,4,5,3,4,3,4,5,4,4,5,5,5,6,7,7,7,7,8,8,8,8,8,8,8,8,9,8,9,8,9,9,10,10,10,10,10,11,11,12,13,13,12,12,12,12,10,10,10,9,8,8,7,6,7,7,7,8,7,9,9,8,8,9,11,10,10,10,12,10,10,9,10,10,9,11,10,10,10,9,10,10,10,10,12,13,13,13,14,14,13,11,11,11,9,9,10,7,9,6,5,6,7,8,8,7,8,8,8,8,10,10,10,10,10,9,9,10,10,10,10,10,11,11,11,12,11,11,12,11,11,11,12,12,11,11,12,12,11,11,12,11,13,12,12,13,12,12,13,13,13,13,13,14,13,13,14,15,14,15,15,14,15,15,14,14,15,14,14,14,14,14,13,12,14,12,13,13,13,13,12,13,13,12,13,12,11,12,12,11,11,11,11,12,13,12,13,13,14,14,14,15,13,13,13,14,13,12,11,11,12,12,12,12,12,12,13,13,14,14,16,16,16,15,14,14,15,14,13,12,13,12,12,12,12,11,12,12,11,11,12,12,13,14,16,17,18,18,19,18,16,16,14,12,11,11,11,11,12,12,13,13,13,13,14,14,13,13,13,12,14,12,12,11,12,11,10,11,11,10,10,10,10,10,11,12,10,10,11,11,11,11,11,10,10,12,13,13,15,17,18,18,20,21,21,19,18,18,17,17,17,17,18,19,19,19,20,20,22,23,23,24,23,25,26,26,26,27,27,27,27,27,27,27,27,26,25,25,25,24,23,22,19,19,17,16,15,16,17,20,21,23,24,24,25,26,26,26,25,25,25,23,22,22,20,21,19,22,21,20,19,19,19,19,20,19,21,19,16,15,14,11,12,10,13,12,12,13,13,13,14,16,17,18,20,19,20],[11,9,8,8,5,6,6,6,7,8,9,9,8,9,9,10,9,10,11,10,9,9,9,8,8,9,8,9,8,8,10,10,9,8,8,8,8,8,8,7,7,6,7,6,4,5,4,5,3,3,3,3,1,1,0,1,2,3,3,5,6,6,7,7,7,7,8,8,9,9,9,9,9,9,9,7,8,8,7,6,7,7,5,5,6,6,4,4,4,5,3,5,3,3,4,6,4,6,4,5,7,7,6,6,7,7,7,10,10,8,11,10,10,10,10,10,11,11,9,10,9,11,9,11,11,11,12,12,11,12,12,13,13,15,13,14,14,13,13,13,12,12,10,10,11,10,8,10,8,10,9,10,12,10,11,12,12,12,13,12,13,15,13,12,11,12,11,10,11,10,12,9,12,12,12,12,12,13,13,14,14,14,15,13,12,12,11,12,10,9,10,7,7,7,9,10,11,9,10,10,10,9,12,13,11,11,12,12,11,13,12,11,11,9,10,10,9,13,11,10,13,14,13,12,14,15,14,14,13,12,14,14,13,12,13,14,13,13,15,14,13,15,14,14,15,12,14,14,15,14,16,15,15,15,14,14,15,14,14,15,16,16,15,15,16,14,14,15,14,14,14,15,15,13,13,14,13,14,12,11,11,11,12,12,12,13,13,13,13,13,13,12,14,14,15,15,14,15,14,14,12,11,10,11,11,9,10,11,12,12,13,15,14,16,15,16,15,15,15,13,13,12,12,10,10,10,11,12,9,9,12,9,12,12,13,13,15,17,18,18,19,19,18,17,16,15,13,12,11,11,10,12,10,10,11,11,12,14,14,13,12,11,12,13,11,12,12,12,12,12,12,12,11,11,13,10,9,11,10,8,8,9,9,8,8,9,10,9,10,11,13,14,16,18,17,21,21,20,19,20,19,19,18,19,18,19,20,20,20,21,21,23,22,23,25,24,25,25,25,26,27,27,27,26,27,27,26,26,26,25,25,24,23,21,20,18,16,18,17,16,17,18,20,21,22,24,24,25,26,25,25,25,25,24,23,22,22,20,20,19,21,20,20,19,19,20,20,20,20,21,20,17,16,16,11,10,9,10,10,10,12,11,12,13,15,17,19,20,20,21],[10,6,6,6,4,4,4,4,5,5,6,6,6,6,6,7,7,8,9,8,7,7,6,6,6,6,6,5,5,5,6,6,6,5,5,5,6,5,4,5,5,4,4,4,4,3,3,4,4,2,3,3,2,1,1,0,1,2,2,2,3,3,4,4,6,6,6,6,6,6,6,6,6,6,5,5,4,5,4,4,4,4,3,3,3,4,3,2,3,4,2,4,2,2,4,4,3,5,4,4,5,5,4,5,6,6,6,6,7,7,7,8,8,7,7,8,8,8,8,8,7,8,8,8,9,9,9,10,8,10,9,10,10,11,11,11,11,10,10,10,10,9,8,8,8,8,7,7,6,6,6,6,7,7,7,8,8,9,9,10,9,10,9,9,8,8,8,7,8,7,7,6,7,8,8,8,9,10,10,10,11,11,11,11,10,9,8,8,6,6,6,6,5,6,5,6,6,7,7,6,7,7,8,8,8,9,10,9,8,9,8,8,8,6,6,7,7,9,9,8,10,10,9,9,10,10,10,11,10,9,10,11,10,10,10,11,10,11,11,11,11,12,12,12,11,11,11,12,12,11,12,12,12,12,11,12,11,12,11,11,11,12,11,11,12,11,12,11,11,11,11,10,11,11,10,11,10,11,10,10,9,9,9,10,9,10,10,10,10,11,10,11,11,11,11,11,11,11,11,11,10,10,8,9,10,8,10,9,10,10,11,11,11,13,13,13,13,12,12,12,10,11,10,9,8,8,9,8,8,9,8,7,8,8,9,10,11,14,16,16,18,17,16,15,14,12,11,9,8,9,8,8,9,9,9,10,9,10,13,11,9,10,9,10,9,9,10,8,9,8,9,8,7,7,8,7,7,7,7,7,6,7,7,6,6,7,7,7,8,9,11,11,14,16,16,19,19,20,17,17,16,16,15,16,17,17,18,19,20,21,22,23,24,24,25,25,26,27,26,28,28,28,29,28,29,28,28,28,27,27,26,25,25,24,22,21,20,19,19,18,17,19,22,22,24,25,26,26,26,27,26,26,26,25,23,22,22,21,21,20,21,21,19,20,19,20,20,20,20,21,19,16,14,13,9,7,8,8,8,9,9,9,11,12,14,17,19,19,19,19],[10,8,7,6,5,4,4,4,4,4,5,5,5,6,6,6,7,8,8,8,6,6,6,5,5,5,4,4,5,6,6,6,5,5,5,5,4,4,4,4,4,3,3,4,3,2,3,3,3,2,3,3,2,2,1,1,0,1,1,2,2,3,4,4,4,5,6,6,5,6,5,5,5,4,4,4,3,4,4,3,3,3,3,2,2,3,2,2,3,4,3,3,2,3,3,4,3,4,4,3,5,5,4,4,5,5,5,5,7,6,6,7,8,7,7,8,8,8,8,8,7,8,8,8,9,9,9,9,9,10,10,10,11,11,11,11,11,9,11,10,10,10,9,8,8,7,6,7,6,7,7,7,8,8,8,8,9,9,9,9,9,10,9,9,9,8,8,8,7,9,8,7,8,8,8,9,9,10,10,11,11,12,11,11,10,9,9,8,7,8,6,6,5,5,5,7,7,7,7,7,7,7,7,8,9,9,9,9,8,9,9,9,9,7,8,8,7,9,9,9,9,9,9,10,10,10,11,10,10,10,10,10,11,10,11,11,11,12,11,12,11,13,12,11,12,11,11,11,12,12,12,14,13,14,12,13,13,13,13,13,13,14,13,12,12,12,12,12,11,13,12,11,11,12,11,11,11,11,10,10,11,9,9,10,9,9,11,9,10,10,11,11,12,12,11,11,11,13,11,11,9,10,9,9,9,8,8,9,10,10,11,13,12,14,13,13,14,13,14,12,11,11,9,9,8,8,8,8,8,8,8,8,7,8,10,10,12,15,16,16,16,18,16,15,14,12,11,9,9,9,8,9,9,9,9,9,10,11,11,10,10,10,10,10,9,9,10,9,9,9,10,9,7,8,9,7,7,8,7,6,7,7,7,7,7,6,7,7,7,8,10,11,13,15,15,19,20,19,17,17,17,16,15,14,16,16,17,17,17,19,19,21,22,22,23,23,24,26,25,25,26,26,27,26,27,26,27,26,26,26,25,24,24,21,20,19,17,18,17,16,16,16,19,20,21,23,23,24,25,25,25,24,23,24,21,20,20,18,19,18,18,19,17,18,17,18,18,21,20,21,18,16,15,14,9,8,8,9,9,10,9,9,11,12,15,17,18,18,19,19],[9,7,5,4,3,3,3,3,3,3,4,4,4,4,4,5,6,6,6,6,5,4,4,4,4,4,3,4,3,4,4,4,4,4,4,4,3,3,3,3,3,3,2,3,3,2,2,3,2,2,2,3,2,2,2,2,1,0,1,1,2,2,3,3,4,5,4,5,4,4,4,4,4,4,3,3,3,3,3,2,3,3,2,2,2,2,2,2,2,3,2,3,2,2,3,3,2,3,3,2,3,3,3,3,5,5,4,4,5,5,4,5,6,5,5,6,6,6,7,6,6,6,7,7,7,8,7,8,7,8,7,7,8,9,9,9,8,9,8,8,8,7,7,7,6,6,5,5,4,4,5,5,6,6,6,6,6,7,7,8,8,8,7,7,7,7,7,6,7,6,6,5,6,6,6,6,7,8,8,9,9,10,9,9,7,7,6,6,5,5,5,4,4,4,3,5,5,5,5,5,5,5,5,6,7,7,7,7,6,6,6,6,6,6,6,6,6,7,8,7,7,8,7,7,8,9,8,9,8,8,9,9,7,8,8,9,8,8,9,9,8,10,9,9,9,9,9,10,10,10,10,11,11,12,10,11,11,10,10,10,11,10,10,10,10,10,9,10,10,9,9,10,10,9,8,10,9,9,8,8,8,7,7,8,7,8,9,8,9,8,9,10,10,10,11,9,10,10,10,9,8,8,7,7,7,7,8,6,8,8,9,11,10,12,11,11,11,11,11,11,10,9,8,8,7,7,8,7,8,7,6,6,6,6,7,9,11,13,15,16,17,17,16,14,13,11,10,8,7,7,6,7,7,8,8,9,9,10,11,10,9,9,8,9,7,7,7,7,7,7,7,7,6,6,7,6,5,6,6,6,5,6,6,6,6,6,7,7,7,9,10,12,13,16,16,19,19,19,18,17,17,17,15,16,16,17,18,18,20,21,22,23,24,26,25,26,26,28,27,28,28,29,29,28,29,29,29,28,28,28,27,27,26,26,24,22,21,20,19,17,14,15,18,20,22,24,25,25,25,26,24,24,24,23,20,19,20,18,19,17,19,19,18,18,18,18,18,20,19,20,19,16,15,11,8,7,6,9,7,10,9,9,12,14,15,17,19,20,20,21],[8,7,6,4,3,3,3,3,3,3,3,4,3,4,4,5,5,6,6,6,5,4,4,4,3,4,3,3,3,3,4,4,4,3,3,4,3,3,3,2,3,2,2,2,2,2,2,2,2,2,2,2,2,3,2,2,1,1,0,1,1,2,2,2,3,4,4,4,4,4,5,4,3,3,3,3,2,3,3,2,2,3,2,1,2,3,2,1,2,2,2,2,2,2,2,3,2,3,3,3,3,3,3,3,4,4,3,4,4,4,4,5,5,5,5,5,6,6,6,6,5,6,6,6,6,6,6,6,6,7,6,7,7,8,9,8,8,7,7,7,6,6,6,6,6,5,4,5,4,5,4,5,5,5,5,6,6,6,6,6,7,7,6,6,6,6,5,5,5,5,5,5,5,5,6,6,7,7,7,8,8,9,8,7,7,7,6,6,5,4,4,4,4,4,3,4,5,5,5,4,5,5,5,6,6,6,7,6,6,6,6,6,5,5,5,5,5,6,6,6,7,7,6,6,7,7,7,7,7,7,7,7,6,6,7,7,7,7,8,8,7,8,8,7,8,7,7,8,8,8,9,10,9,9,9,9,9,9,9,10,9,9,9,9,9,9,8,8,8,8,7,8,8,8,7,8,8,8,7,7,7,7,7,7,7,7,7,7,7,8,8,8,8,8,9,7,8,8,7,7,7,7,7,7,7,6,7,7,7,8,8,8,9,10,10,10,10,9,9,8,7,8,8,7,6,6,7,6,6,5,5,5,5,6,7,9,10,11,14,14,15,16,15,14,13,10,9,8,6,6,6,7,6,7,7,8,8,9,9,8,8,8,7,8,8,7,7,7,6,7,6,6,5,5,5,5,5,5,5,5,5,5,5,5,5,6,5,6,6,7,8,10,11,14,15,18,18,18,17,17,16,16,14,15,16,15,17,18,19,21,21,23,23,25,25,25,26,27,26,28,28,28,29,28,29,29,28,28,28,28,27,27,26,23,22,21,19,19,18,17,16,16,19,21,22,24,25,25,26,26,26,25,24,24,21,20,21,19,19,16,19,18,17,17,16,17,17,18,18,19,16,14,12,11,7,6,6,6,7,8,8,8,10,11,15,15,18,18,18,19],[8,7,5,4,4,3,3,3,3,3,4,4,3,3,4,4,5,5,6,5,4,3,3,3,2,3,3,3,4,4,4,4,4,3,3,3,2,2,2,2,2,2,2,2,2,2,2,3,2,2,3,3,3,3,3,2,2,1,1,0,1,1,2,2,2,4,4,4,3,4,4,3,3,3,3,2,2,2,3,2,2,2,2,2,2,2,2,2,2,2,2,3,2,2,3,3,3,3,3,3,3,4,3,3,4,4,3,4,4,4,4,4,5,4,5,5,6,6,6,6,5,6,6,6,7,7,7,7,7,7,8,8,8,8,8,9,8,7,8,7,7,7,7,6,6,5,5,6,5,5,5,5,6,6,7,7,7,7,7,7,8,7,8,7,7,7,6,6,6,6,6,5,6,6,6,7,7,8,7,8,8,9,8,8,8,7,7,6,5,5,5,4,4,4,4,5,5,5,5,5,6,5,5,6,7,7,7,7,7,7,7,7,7,6,6,6,6,7,7,7,7,7,7,8,7,8,8,8,8,8,8,8,8,8,8,8,9,8,8,8,9,9,8,9,8,8,9,9,9,9,9,10,10,10,10,10,10,10,10,10,10,10,9,10,9,9,9,9,9,9,9,8,9,9,8,8,8,8,8,8,8,7,7,8,7,8,8,7,9,8,8,9,9,9,9,9,9,9,8,8,8,7,7,7,7,6,7,7,8,8,8,10,9,10,10,10,10,10,10,10,8,8,7,7,6,6,6,6,6,6,5,6,6,6,7,8,10,12,13,13,16,16,15,14,13,11,10,8,7,6,6,6,7,7,7,7,8,8,9,9,8,7,7,7,7,7,7,8,7,8,7,7,6,6,6,5,5,6,5,5,5,6,5,5,5,5,5,6,6,7,8,10,10,11,13,16,17,17,15,16,16,15,13,15,16,15,15,17,17,19,18,21,21,22,23,23,24,25,24,25,25,25,26,25,26,26,26,25,25,25,25,24,24,22,20,20,16,17,16,14,15,14,16,18,19,21,22,22,24,23,22,22,20,21,18,16,17,15,16,14,16,15,15,16,16,17,16,18,18,19,17,15,14,12,8,7,6,7,7,8,8,8,10,10,13,14,16,18,18,17],[7,6,5,4,3,3,3,2,2,2,2,2,2,2,3,3,4,4,4,4,3,3,2,2,2,2,2,2,3,3,3,3,3,2,2,2,2,2,1,2,2,1,1,2,2,1,1,2,2,2,2,2,2,2,2,2,2,1,1,1,0,1,1,2,2,3,3,3,3,3,3,2,2,2,2,2,1,2,2,1,1,1,2,1,1,2,2,2,3,2,2,3,2,2,2,3,2,3,3,3,3,3,2,2,3,3,2,3,3,3,3,3,3,3,3,4,4,4,4,4,4,5,4,5,5,5,5,5,5,5,5,6,6,7,7,6,6,6,6,5,5,5,5,5,4,4,4,4,3,4,4,4,4,4,5,5,5,5,6,6,6,6,5,6,6,5,5,5,5,5,4,4,4,4,4,4,5,6,6,7,7,7,6,6,5,5,4,4,4,4,4,3,3,3,3,3,4,4,3,3,4,4,4,4,5,5,5,5,4,5,5,4,5,5,5,5,5,6,6,6,6,6,6,6,6,7,6,6,6,6,6,6,6,6,6,6,6,6,7,6,7,7,7,7,7,6,7,8,7,8,8,9,9,8,8,8,8,8,8,9,8,7,8,8,7,8,6,8,8,7,6,7,7,6,6,7,7,7,7,6,6,6,6,6,6,6,7,6,7,7,7,8,8,7,8,7,7,7,7,7,6,6,5,6,6,6,6,6,7,7,7,8,8,10,9,9,9,8,8,8,7,8,6,6,5,6,6,6,6,6,5,5,4,6,6,8,10,11,14,15,16,16,15,14,13,10,9,7,6,6,5,6,5,7,6,8,7,8,9,8,7,7,6,7,6,6,6,6,6,6,5,6,5,5,5,5,4,5,5,4,4,5,5,5,5,5,6,5,6,7,8,10,11,13,14,17,17,18,15,16,16,16,15,16,16,17,17,18,19,20,21,23,23,25,25,26,26,28,27,28,28,28,29,28,29,28,28,28,28,28,27,27,26,25,23,22,21,21,20,16,13,16,16,18,20,22,23,22,24,24,23,22,21,20,19,18,18,16,17,13,16,16,15,16,14,15,15,17,17,17,16,14,12,10,7,7,6,7,8,10,9,9,10,12,13,16,19,19,19,19],[7,7,6,5,4,4,3,3,3,3,3,3,3,3,3,3,4,6,6,5,3,3,3,3,3,3,3,3,4,4,4,4,4,4,3,3,3,2,2,2,3,2,2,2,2,2,2,3,2,2,3,3,3,4,3,3,2,2,2,1,1,0,1,1,2,3,3,3,3,4,4,4,3,2,3,2,2,2,2,2,1,2,2,1,2,2,2,2,3,3,3,3,3,3,3,4,4,4,3,3,3,4,3,3,4,4,3,4,4,4,4,4,5,4,5,5,5,6,6,6,6,6,6,6,6,6,6,7,6,7,7,8,8,9,9,8,8,7,7,7,7,7,6,6,6,5,5,5,4,5,5,5,5,6,6,6,6,6,7,7,7,7,7,7,6,6,6,6,6,6,6,5,5,6,6,6,7,7,7,8,8,8,8,7,7,6,6,6,5,5,5,5,4,4,4,5,5,5,5,5,5,5,5,6,6,6,6,6,6,6,6,6,6,6,5,5,6,7,7,7,7,7,7,7,8,8,7,8,8,8,8,8,7,7,8,8,8,8,9,8,7,9,9,8,8,8,9,9,9,9,10,11,10,10,10,10,10,10,10,11,10,10,10,10,10,10,8,9,9,9,9,9,9,9,8,8,8,8,8,8,8,7,7,7,7,7,8,7,8,7,8,9,9,9,9,8,8,8,8,8,7,7,7,6,7,6,7,7,8,8,8,9,9,10,11,10,10,10,9,9,8,9,7,7,6,7,7,6,7,6,6,6,5,6,6,8,11,12,13,13,15,16,15,13,12,11,9,7,6,6,6,7,6,7,7,8,8,9,10,8,8,8,7,8,7,7,6,7,6,7,6,6,5,6,5,5,5,6,5,5,5,5,6,6,6,6,6,6,7,8,9,10,11,13,14,18,18,18,16,16,17,16,14,15,16,17,16,18,20,20,20,23,23,25,25,24,26,27,26,27,28,28,28,27,28,28,28,28,27,27,27,26,25,23,22,21,19,18,17,15,12,15,15,18,18,21,22,22,23,23,22,21,21,20,19,17,16,13,14,14,15,15,15,17,15,16,15,16,16,17,16,13,12,10,8,7,6,7,8,9,10,9,9,11,13,15,18,18,18,19],[9,8,7,6,6,5,4,4,4,3,4,4,4,4,4,5,5,6,6,5,4,3,3,4,4,5,4,4,5,5,5,5,5,5,4,4,4,3,2,3,3,3,2,3,3,3,4,4,4,3,5,5,4,5,4,4,4,3,2,2,1,1,0,1,2,3,3,4,3,4,4,4,4,3,4,3,3,3,3,2,2,2,2,2,3,3,3,3,3,4,4,5,5,4,4,5,5,5,5,4,5,6,5,4,6,6,5,5,6,5,6,6,6,6,6,7,7,7,7,7,7,8,7,8,8,8,9,8,9,9,9,10,10,11,11,10,10,9,9,10,9,10,9,8,8,7,6,7,7,7,7,7,7,8,8,8,8,9,9,9,9,9,9,9,9,9,9,8,8,8,8,7,8,7,8,8,9,9,10,10,10,10,10,9,9,9,8,8,7,7,6,6,6,5,6,7,7,7,7,6,7,7,7,7,8,8,8,8,9,8,9,8,9,8,7,8,9,10,10,10,10,10,10,10,10,10,10,10,10,10,10,10,10,10,10,11,11,10,11,10,10,11,10,12,11,10,11,11,11,11,12,12,12,12,12,12,13,12,12,13,12,12,12,12,11,12,11,12,11,11,12,11,11,11,11,11,11,11,11,10,10,9,10,9,9,9,9,10,10,10,10,11,10,11,10,10,10,10,10,10,10,10,9,9,10,9,8,9,10,10,11,12,10,12,12,12,12,12,12,11,10,11,10,10,9,9,9,9,8,7,8,6,8,7,8,9,10,13,14,13,16,16,15,14,13,12,11,9,8,8,8,8,8,9,9,10,10,10,12,10,10,9,9,9,9,9,9,9,9,9,8,9,7,7,8,7,8,8,7,6,7,8,8,8,8,8,8,9,9,11,11,12,13,15,14,17,18,18,17,16,17,16,15,15,17,17,16,18,19,20,19,22,23,24,24,24,25,26,25,26,26,26,27,26,27,27,27,27,26,26,26,25,25,23,22,22,19,18,16,15,13,13,14,17,17,21,21,22,23,23,21,21,20,20,17,17,16,14,15,13,15,15,15,15,14,16,14,16,15,17,15,14,13,11,7,8,7,8,10,10,10,11,11,13,15,17,18,20,21,19],[10,11,9,8,7,7,7,6,6,6,6,6,5,5,6,5,7,7,7,6,5,4,5,5,5,6,7,6,7,6,7,7,6,7,8,6,5,5,3,3,5,4,3,4,5,3,4,5,5,4,6,6,6,6,5,5,5,4,3,2,2,2,1,0,1,2,3,3,3,5,4,4,4,4,5,4,3,5,4,3,4,4,4,3,4,6,4,5,5,6,6,6,6,6,6,6,6,7,6,7,7,7,6,6,8,8,7,8,8,9,7,8,8,8,8,8,9,9,9,10,9,10,11,11,11,11,11,12,11,11,12,12,14,14,14,12,12,13,12,12,12,11,11,10,10,9,8,9,8,9,10,10,10,9,11,11,12,11,13,13,12,13,12,13,13,12,11,11,11,11,10,9,10,9,11,10,11,12,12,13,12,13,12,12,12,11,10,11,10,9,8,10,8,7,8,9,9,9,8,9,9,9,9,10,10,10,10,11,11,11,11,12,11,9,10,11,12,12,13,13,12,13,14,13,12,13,13,15,14,13,12,14,12,12,13,14,13,13,14,14,12,14,14,15,14,12,13,14,14,15,15,16,17,17,16,15,16,15,16,16,15,16,14,16,15,14,14,15,15,14,15,15,14,14,15,14,13,15,13,12,13,11,11,13,11,13,13,11,13,13,13,13,13,14,14,13,13,14,14,13,12,13,11,12,12,13,12,12,13,13,14,15,13,15,15,15,15,14,15,14,14,14,12,13,11,12,13,10,11,9,9,8,9,9,9,11,11,14,16,15,17,18,16,15,15,12,12,12,10,11,9,11,9,11,12,12,13,13,15,12,12,12,12,11,12,11,11,12,11,11,10,11,9,9,10,9,9,9,11,9,9,10,11,10,9,11,11,12,11,13,12,15,16,18,17,20,20,22,18,19,20,19,17,17,19,19,17,20,21,23,20,23,24,25,26,25,26,28,26,28,28,28,28,27,29,28,28,28,27,27,27,26,25,25,22,23,19,20,19,16,14,15,15,18,19,22,22,22,24,24,22,23,21,22,18,17,18,15,16,14,16,16,17,17,16,16,16,17,17,17,16,14,13,11,9,10,9,11,10,12,12,13,13,15,20,21,22,23,23,23],[11,11,9,9,8,8,8,7,8,6,7,7,6,6,5,6,6,7,7,7,6,5,5,5,5,7,7,7,7,8,8,7,8,8,7,7,5,4,4,4,4,4,4,4,5,4,4,6,6,5,6,6,6,7,7,6,7,5,5,4,3,3,2,1,0,1,2,3,4,6,5,6,3,5,5,5,3,4,6,4,4,5,6,4,5,6,6,5,7,7,7,7,7,7,7,7,6,7,7,6,8,7,6,7,8,8,7,8,9,8,7,8,9,9,9,10,9,10,10,11,10,11,11,10,11,12,12,12,12,13,14,13,14,15,14,14,14,13,13,13,12,13,12,11,11,9,9,9,10,10,10,11,11,11,12,11,13,13,12,13,12,13,13,12,12,12,12,12,11,11,11,10,11,10,10,11,11,13,12,14,14,13,14,13,12,12,11,10,11,10,8,10,9,8,8,9,10,10,9,9,9,9,10,9,11,10,10,11,11,12,12,12,12,10,11,10,12,13,13,13,14,14,13,13,13,13,14,14,13,14,14,14,13,13,14,16,15,14,15,15,14,15,15,14,14,14,14,16,15,16,16,16,16,16,16,16,16,16,16,16,16,16,16,17,15,15,14,14,15,15,16,15,15,15,16,15,14,15,14,13,14,13,12,13,12,13,14,11,14,12,14,13,14,16,14,14,13,14,14,14,13,13,12,12,13,12,12,12,13,12,14,15,15,16,16,16,15,15,15,14,14,13,12,13,12,13,13,11,12,11,10,10,11,10,11,11,12,15,15,13,17,17,17,15,14,13,13,11,12,10,10,11,10,12,12,13,14,14,14,13,13,12,12,12,12,12,11,12,11,12,10,12,12,10,10,11,11,10,11,12,10,10,12,11,11,11,11,12,12,13,14,14,14,17,17,19,19,21,19,18,19,18,18,18,19,20,20,20,22,24,22,24,24,25,26,25,26,27,27,27,28,27,28,27,28,28,28,27,26,27,26,26,26,24,24,22,20,20,18,16,15,14,15,18,18,22,22,22,23,23,22,22,20,21,18,17,17,15,15,14,16,18,16,17,16,17,16,17,17,17,15,14,13,13,10,12,13,12,12,14,14,13,14,15,18,20,21,23,22,22],[13,13,12,10,10,10,10,10,9,10,9,11,9,9,8,8,9,10,9,8,7,6,6,7,9,10,10,11,10,11,12,11,11,11,12,10,7,7,6,6,7,6,6,7,8,6,7,9,8,6,9,9,9,9,9,8,9,7,7,5,4,4,3,2,1,0,1,2,4,5,6,6,6,6,8,6,6,6,7,5,6,7,8,6,7,8,9,9,10,10,9,10,10,9,10,10,9,11,11,9,12,11,11,9,11,12,12,12,13,13,12,12,13,12,13,14,14,13,14,14,14,15,15,15,16,16,15,16,15,16,17,17,18,18,18,18,17,17,19,16,17,16,16,14,14,13,13,12,13,14,13,14,14,13,15,15,16,17,17,17,18,16,17,16,15,16,16,15,14,15,15,14,14,13,15,14,16,16,16,16,16,17,17,17,16,15,14,15,14,12,13,13,12,12,10,12,12,13,13,13,13,14,14,14,14,13,15,15,14,15,14,15,16,15,13,15,16,18,17,16,17,18,19,17,18,17,18,19,18,17,18,19,17,18,17,20,17,18,19,20,19,20,18,20,17,18,19,18,19,19,20,20,21,19,19,21,21,20,20,22,22,20,20,22,19,19,19,20,18,18,19,19,19,19,19,19,19,19,16,17,18,16,15,17,15,15,17,15,15,16,16,17,18,17,17,15,16,17,17,18,16,17,15,16,17,15,14,16,16,17,19,19,18,20,20,19,18,20,18,18,16,18,15,16,15,15,15,15,13,14,12,14,14,14,14,14,14,17,18,17,19,19,17,18,16,14,14,13,14,13,13,13,13,14,14,16,16,19,18,15,16,14,13,15,13,15,14,14,14,14,13,13,14,12,14,13,13,13,14,13,12,14,13,14,13,13,15,16,15,16,17,18,18,19,19,21,22,22,20,21,20,19,19,19,21,21,20,21,22,24,23,25,24,26,26,26,26,27,27,27,28,28,28,28,29,28,28,28,28,27,28,27,26,26,24,24,23,21,21,17,19,18,17,21,20,24,23,23,24,24,23,23,20,21,18,18,17,16,17,16,17,18,18,18,19,19,17,19,17,18,16,15,15,15,13,12,13,14,15,16,14,16,18,19,21,23,26,26,25,24],[14,14,12,12,10,10,9,9,8,8,8,7,5,5,5,6,8,7,8,7,5,5,4,5,5,7,8,9,10,10,11,10,9,11,10,7,7,5,5,6,6,5,6,7,8,7,7,9,8,7,10,9,8,9,9,8,9,8,7,7,6,5,3,3,2,1,0,1,2,3,4,5,4,3,6,6,4,5,6,8,7,7,9,8,7,9,10,9,11,11,11,10,10,11,12,10,11,9,10,10,11,12,10,12,12,12,11,12,13,11,10,11,12,10,9,12,12,12,12,14,13,13,12,14,14,14,14,14,16,16,17,17,18,19,18,18,16,17,15,15,15,15,14,13,14,12,13,11,14,13,13,13,15,14,14,15,16,17,16,16,16,15,16,17,16,15,16,16,16,15,15,15,13,13,13,14,12,15,14,14,15,16,16,16,15,14,13,13,14,12,13,15,11,14,12,13,12,11,11,12,11,11,11,12,12,10,12,13,14,15,16,15,18,16,15,15,16,18,16,18,17,17,19,17,17,16,17,18,17,17,18,18,18,17,17,19,18,19,18,18,17,18,19,18,18,18,18,18,18,19,21,20,19,19,19,21,19,20,19,21,20,19,20,20,19,20,19,19,17,18,20,18,18,18,18,19,18,18,16,17,18,16,15,16,14,13,16,13,13,15,14,16,17,18,16,14,16,16,16,17,15,16,16,17,17,17,15,15,17,15,17,17,16,18,19,20,18,18,17,17,16,17,15,18,18,17,17,14,14,14,11,14,13,12,13,13,12,16,16,15,17,18,16,17,15,13,13,11,12,12,13,13,13,14,15,17,16,18,18,18,16,14,15,15,14,14,13,12,13,12,12,13,13,11,13,14,15,12,13,15,13,13,14,15,13,13,16,16,15,15,16,17,18,19,19,21,21,23,20,22,21,20,19,19,20,21,20,20,21,23,23,24,23,25,26,25,25,26,26,27,27,27,28,27,28,28,27,27,26,27,27,27,26,25,24,23,21,21,19,16,17,17,17,19,18,22,21,22,23,22,21,22,19,21,18,16,16,14,15,15,16,17,17,18,18,20,17,19,16,17,17,15,15,14,14,12,14,15,14,16,15,16,17,19,21,24,24,25,24,24],[11,11,11,10,9,8,8,7,7,6,6,6,5,5,5,7,7,7,6,6,5,5,4,5,6,6,6,7,7,8,8,7,7,7,7,7,6,5,5,6,6,6,6,7,6,7,7,7,7,8,8,7,8,8,8,8,8,8,7,7,7,5,4,3,3,2,1,0,1,2,3,3,3,2,5,4,4,4,5,5,5,6,6,7,6,6,7,7,7,8,9,9,9,8,7,10,9,10,9,8,8,9,9,7,9,9,9,8,9,10,9,9,9,10,8,10,9,10,11,11,11,12,12,13,13,13,11,13,12,13,13,14,15,16,16,15,14,14,14,14,14,14,14,12,12,9,10,11,10,10,12,13,11,12,14,13,13,14,14,14,14,15,13,14,15,13,13,13,13,12,13,11,11,10,10,11,11,13,12,13,13,14,14,13,12,11,11,9,9,10,9,10,11,10,8,10,10,11,9,9,10,9,9,9,11,10,11,11,10,12,13,11,13,11,12,12,13,13,14,15,15,16,16,13,15,15,16,17,16,14,15,16,14,14,16,17,15,16,16,16,13,16,15,15,15,12,15,15,15,16,17,19,19,18,17,19,19,17,18,19,19,17,19,19,19,17,17,17,17,18,16,17,17,16,16,16,16,15,13,15,14,12,12,13,10,12,12,11,12,12,12,13,14,13,13,12,14,13,14,13,11,13,12,13,13,13,12,11,13,13,14,15,15,17,17,18,17,16,16,15,14,15,14,13,12,14,14,12,11,10,9,9,9,9,10,10,11,14,15,15,17,16,15,14,14,12,11,10,9,9,9,9,10,10,13,14,13,14,15,13,12,11,11,11,12,10,12,10,11,10,10,10,9,9,10,10,9,11,10,10,10,11,12,11,11,12,12,14,13,13,15,15,16,17,18,21,21,21,19,20,19,18,18,18,19,20,19,20,21,23,22,25,24,25,27,25,26,28,27,28,28,28,29,27,29,28,29,28,27,28,28,27,27,26,25,23,23,23,21,18,18,17,17,20,20,23,23,23,25,24,22,23,22,20,19,17,18,14,17,13,17,17,17,18,17,17,17,18,17,18,17,15,14,12,10,11,10,12,12,14,14,14,15,16,19,21,22,24,24,23],[11,10,10,9,8,7,7,7,9,6,6,4,4,4,4,5,6,6,6,5,5,4,4,4,4,5,6,7,5,7,6,7,7,5,7,6,4,4,3,4,4,5,5,5,6,7,6,6,6,6,8,9,8,7,8,8,7,6,7,8,5,5,4,3,3,3,3,1,0,1,2,3,3,2,4,4,2,4,5,6,5,8,9,7,7,10,7,6,6,8,10,8,8,7,7,7,10,8,7,6,7,9,6,6,8,7,7,5,7,7,7,7,7,7,7,7,7,8,8,8,8,9,9,10,11,11,11,12,11,12,11,11,12,13,13,13,12,12,13,12,12,12,13,11,10,8,8,9,9,9,10,10,10,10,11,12,11,12,13,14,11,12,11,11,14,13,10,12,12,11,11,11,10,9,9,9,10,11,11,12,12,12,12,12,11,10,10,9,9,9,8,10,10,9,8,9,8,8,8,8,8,8,7,8,10,9,10,10,9,11,10,11,11,11,13,13,13,12,13,13,13,13,13,11,11,13,13,14,13,13,12,14,12,11,12,14,13,13,13,14,14,13,14,14,14,12,13,13,13,13,14,15,16,16,14,15,15,14,15,15,15,14,15,15,15,14,13,14,14,13,14,14,14,13,13,15,13,14,13,12,13,13,12,11,11,11,12,11,11,12,11,13,12,13,12,11,12,13,14,12,12,11,12,13,11,13,12,12,12,13,13,14,13,15,15,15,15,14,14,15,13,13,13,12,13,14,12,12,11,12,11,9,9,9,9,9,13,14,15,15,17,18,16,15,15,12,11,10,9,10,9,10,11,11,12,13,13,14,15,13,11,12,11,12,12,9,10,10,10,9,9,10,9,8,9,10,10,10,9,12,11,10,12,14,12,11,13,14,13,14,14,15,16,18,18,21,21,22,20,18,18,19,18,18,19,20,20,20,22,23,24,25,26,26,26,27,27,28,28,29,29,29,29,29,29,29,29,29,29,29,28,28,28,27,26,25,24,23,20,18,15,16,17,19,19,22,23,23,23,23,22,22,21,20,18,17,16,14,17,14,18,17,17,18,16,17,15,17,16,17,15,14,13,12,9,11,11,13,12,14,14,14,14,15,18,21,23,24,22,24],[10,8,8,7,7,5,6,4,5,4,4,4,3,4,4,5,6,5,5,5,4,4,3,3,3,4,4,5,5,6,6,6,5,5,5,5,4,3,5,4,5,5,4,5,5,4,4,5,5,5,5,6,6,6,6,6,6,5,4,5,4,4,3,3,3,3,2,1,1,0,1,1,1,2,2,2,3,2,3,4,4,5,6,6,4,5,6,4,4,7,6,6,6,5,5,6,7,6,5,5,7,7,6,5,7,6,5,6,8,6,5,7,7,6,6,7,7,7,8,8,7,7,8,8,8,8,9,8,9,9,10,9,11,12,12,11,9,10,9,10,9,9,8,9,7,7,7,7,8,8,7,8,8,8,8,9,10,10,9,9,10,10,10,10,9,9,9,9,10,9,9,10,8,8,8,8,8,9,9,9,9,10,10,9,9,8,8,7,7,7,7,8,7,7,6,7,7,7,6,6,7,7,5,6,8,7,8,8,8,8,9,8,9,9,9,9,10,10,10,10,11,11,11,10,11,11,11,11,11,11,11,12,11,11,12,11,11,12,12,11,11,12,11,10,10,10,11,11,12,13,14,13,13,12,12,14,14,13,13,15,14,13,14,15,13,13,13,12,12,13,13,12,14,13,12,13,13,12,11,12,11,10,9,9,9,9,9,9,9,10,11,11,11,10,10,10,10,10,10,10,9,10,9,11,11,11,9,10,10,10,11,11,11,12,13,15,13,12,13,12,10,11,10,10,11,10,9,9,9,10,9,8,9,8,8,8,11,13,14,15,15,17,16,15,13,12,10,9,8,8,8,9,9,10,10,10,10,12,13,12,12,11,11,12,9,9,9,9,8,9,9,9,8,8,8,9,8,8,9,9,9,8,9,10,9,9,10,10,10,10,11,13,15,15,16,19,19,20,18,18,17,17,15,16,17,18,18,18,19,21,21,22,24,23,24,24,25,25,25,25,26,26,27,26,26,27,27,27,25,26,26,26,26,24,24,23,22,21,19,17,16,16,17,19,18,21,22,22,23,22,22,22,20,21,18,15,16,13,16,13,16,15,15,17,15,18,15,18,17,17,17,14,14,11,8,11,10,11,11,13,11,11,13,15,17,22,23,24,22,22],[8,7,7,6,5,4,4,3,3,3,3,3,3,3,3,4,5,5,6,5,4,4,3,3,3,3,4,4,4,5,5,5,5,5,4,4,3,3,4,4,4,4,5,4,4,4,5,5,5,5,5,6,6,6,6,6,6,4,4,4,4,3,3,3,3,3,3,2,1,1,0,1,1,1,1,2,2,2,2,3,2,3,3,4,4,3,4,4,4,4,5,5,6,4,4,6,6,6,5,5,6,6,5,5,6,6,5,5,6,5,5,5,6,6,6,6,6,6,6,7,7,7,7,8,8,8,7,8,7,8,8,8,9,11,11,9,9,9,9,9,8,8,8,7,7,6,6,7,7,6,7,7,7,7,8,8,8,8,9,8,8,9,8,9,8,8,8,7,7,7,7,7,7,7,6,7,8,8,8,10,10,9,9,8,8,7,7,6,6,6,6,6,6,6,5,6,6,6,6,5,6,6,5,6,7,7,7,7,7,7,7,7,8,7,7,8,8,8,9,9,8,9,9,8,9,10,10,11,9,8,10,9,8,8,9,9,9,9,10,9,9,10,10,10,11,8,9,10,11,11,12,12,12,11,11,12,12,10,11,12,12,10,12,13,12,12,10,11,11,10,10,10,11,9,9,11,10,9,9,9,9,8,8,8,7,9,8,8,9,8,9,10,10,10,10,9,9,10,9,8,8,8,8,8,9,9,8,8,9,8,9,10,10,11,13,13,12,11,10,10,9,10,8,9,8,10,10,8,9,7,7,6,7,7,8,9,11,15,16,16,18,18,17,17,15,14,10,8,7,7,7,7,8,9,9,10,9,11,12,11,10,9,9,9,8,7,8,7,7,8,8,7,6,7,7,6,7,6,8,7,8,7,9,8,8,8,8,9,10,11,11,13,14,16,17,19,19,20,18,17,17,17,17,16,19,19,19,19,21,22,22,23,23,24,25,25,26,27,26,27,28,27,28,27,28,27,28,28,26,27,27,27,26,25,25,24,23,22,22,18,19,18,19,20,20,23,23,24,24,24,24,24,22,22,20,17,18,14,18,13,16,15,14,15,14,15,15,18,18,18,17,15,15,12,8,8,9,9,9,12,11,11,13,14,17,20,21,22,21,23],[9,7,7,6,4,4,4,4,3,3,3,3,3,4,3,4,6,5,6,5,4,4,3,3,3,3,4,5,4,4,5,5,5,5,4,4,4,3,4,4,5,4,4,4,5,5,4,4,4,4,5,5,5,5,6,5,4,4,4,3,3,3,3,3,3,4,4,2,2,1,1,0,1,3,1,1,1,2,2,2,2,3,3,3,4,3,3,3,4,4,4,5,4,4,4,5,5,5,4,4,5,5,4,4,5,5,5,5,6,5,5,5,5,5,5,6,6,7,7,6,6,7,7,7,8,7,8,8,7,8,8,8,9,11,11,10,9,9,8,9,9,8,8,7,7,6,6,6,6,6,6,7,7,7,7,8,8,8,8,9,9,9,8,9,9,8,8,7,7,7,7,6,7,7,7,7,7,8,8,9,9,10,9,8,8,8,7,6,5,6,5,5,6,5,5,5,6,6,6,6,6,7,5,6,7,8,7,7,7,7,7,7,7,6,7,7,8,9,9,8,9,10,10,9,9,10,10,11,10,9,10,10,9,9,10,10,9,9,10,9,9,10,11,9,10,9,10,11,11,11,13,12,12,11,11,12,12,11,12,12,12,12,12,13,12,12,11,12,13,12,11,11,11,10,9,12,10,10,9,10,9,8,9,8,8,9,9,8,10,9,10,10,11,11,12,10,9,10,9,9,8,8,8,8,9,9,8,9,9,9,9,11,10,12,13,13,12,11,12,10,10,9,8,9,8,9,9,8,8,6,8,6,7,7,9,9,11,15,15,15,18,18,17,16,15,13,9,9,7,7,7,8,8,9,10,9,10,12,12,10,10,9,9,9,9,8,9,8,9,9,8,7,6,8,8,6,8,7,7,6,8,8,8,8,8,9,8,9,10,10,11,13,15,16,17,20,21,22,18,18,19,18,16,17,19,20,20,19,22,23,23,24,25,25,26,26,26,26,27,27,27,27,27,27,27,28,27,27,26,27,27,26,26,25,24,24,23,22,20,19,17,19,19,20,20,22,23,22,23,23,22,23,21,22,18,17,17,15,18,15,17,16,16,15,15,15,13,17,17,18,17,15,14,12,8,8,8,9,11,11,11,11,13,13,17,21,22,23,23,24],[8,6,5,4,3,3,3,2,3,2,2,2,2,2,3,3,3,4,4,4,3,3,2,2,2,2,2,3,3,3,3,3,3,3,3,3,2,2,2,3,2,2,2,3,3,3,3,3,3,3,3,3,4,4,4,4,4,3,3,2,2,2,2,2,2,3,3,2,2,1,1,1,0,1,1,1,1,1,1,2,2,2,2,2,2,2,3,2,3,3,3,4,3,3,3,3,3,3,3,3,3,3,3,3,3,3,3,3,3,3,3,4,3,3,3,4,4,4,5,5,4,5,5,5,5,5,5,6,5,6,7,7,7,9,8,8,7,7,6,6,6,6,5,5,5,4,4,4,4,4,4,5,5,5,5,6,6,6,6,7,7,7,7,7,6,6,6,5,5,6,5,5,5,5,4,5,6,6,7,7,7,7,7,7,6,6,5,5,4,4,4,4,4,3,3,3,4,4,4,4,4,4,4,4,5,5,5,5,5,5,5,5,5,6,5,6,6,7,8,7,7,7,7,7,7,7,8,8,7,7,7,8,7,7,7,8,7,7,8,7,7,8,7,7,7,7,7,8,8,9,10,11,10,9,9,10,10,9,9,11,10,9,10,11,9,9,8,9,10,8,8,9,9,8,7,8,8,8,7,7,7,7,6,7,6,6,7,7,7,7,8,8,9,8,8,8,8,8,8,7,7,7,6,7,7,7,7,7,7,8,8,9,8,9,10,10,10,9,9,9,8,8,8,8,7,7,8,7,6,6,7,5,6,6,6,8,10,12,14,14,16,17,15,15,15,12,11,7,6,6,6,7,6,7,7,8,8,9,10,8,8,8,7,8,7,7,6,7,6,6,6,6,5,5,6,6,5,5,6,5,5,6,6,6,6,7,7,6,8,8,9,11,12,13,14,17,18,19,16,16,16,15,14,15,16,16,17,17,18,21,22,22,23,24,25,24,26,26,26,27,28,27,28,27,28,28,28,28,27,28,28,27,27,25,25,24,22,22,21,18,15,15,17,19,19,21,23,22,23,23,22,21,21,20,19,16,16,14,15,13,16,15,16,17,15,16,15,18,17,18,17,15,13,11,7,9,7,8,8,9,10,9,10,11,15,18,20,21,21,21],[7,6,5,4,3,3,2,2,2,2,2,2,2,2,2,3,4,4,4,3,3,2,2,2,3,2,2,2,2,3,2,2,3,2,2,2,2,2,2,2,2,2,2,2,2,3,3,3,3,3,3,4,4,4,4,4,3,3,3,2,2,2,2,2,2,3,3,2,2,1,1,1,1,0,1,1,1,1,1,1,1,1,2,2,2,2,2,2,2,2,3,3,3,3,3,3,3,4,3,3,3,3,3,3,3,3,3,3,3,3,3,3,3,3,3,4,3,4,4,4,4,5,5,5,5,5,5,5,5,5,6,6,7,8,8,7,6,6,6,6,6,5,6,5,5,4,4,4,3,4,4,5,5,5,5,5,5,6,6,6,6,6,6,6,6,6,6,5,4,5,5,4,4,4,4,4,5,5,6,6,7,7,6,6,5,5,4,4,3,4,3,3,3,3,3,4,4,4,3,3,4,4,3,4,5,5,4,4,4,5,5,5,5,4,5,5,5,6,7,6,6,7,6,6,7,7,7,8,7,6,6,7,6,6,7,7,6,6,7,6,6,7,7,6,7,6,7,7,8,8,9,10,9,9,8,9,9,8,9,10,9,8,9,10,8,8,7,8,8,8,7,8,8,7,6,8,7,7,6,6,6,5,5,6,5,5,6,6,6,6,7,7,8,7,7,7,7,6,7,6,5,5,5,6,6,6,6,5,7,7,7,8,8,9,10,10,10,8,8,8,8,7,6,7,5,7,7,6,6,5,5,4,4,5,5,7,9,12,15,15,17,17,16,13,12,10,8,6,5,5,5,5,5,6,6,8,8,9,10,8,8,7,6,7,6,5,5,6,5,5,4,5,4,4,5,5,4,5,5,4,4,5,6,5,5,6,6,6,8,9,9,11,13,15,16,19,19,19,17,16,17,17,15,15,17,18,18,19,21,23,24,24,24,26,25,26,27,28,27,28,28,29,29,28,29,29,29,29,28,29,28,28,28,27,27,24,23,23,20,18,13,15,19,19,20,21,23,23,23,24,22,21,21,19,19,15,16,14,16,12,16,14,15,16,14,15,13,16,16,18,17,15,14,10,7,7,6,8,8,9,9,8,10,12,15,17,21,21,20,22],[6,5,4,4,3,2,2,2,2,1,2,2,2,2,2,2,3,4,4,3,3,2,2,2,2,2,2,2,2,2,2,2,2,2,2,2,2,2,2,2,2,2,2,2,2,2,3,3,3,3,3,3,3,4,4,3,3,2,2,2,2,2,2,2,2,3,3,2,2,1,1,1,1,1,0,1,1,1,1,1,1,1,1,1,2,2,2,2,2,2,2,3,3,3,3,3,3,3,3,3,3,3,3,2,3,3,3,2,3,3,3,3,3,3,3,3,3,4,4,4,4,4,4,4,4,5,4,5,5,5,5,5,6,7,7,6,6,6,5,5,5,5,5,4,4,3,4,4,3,3,4,4,4,4,5,5,5,5,6,6,6,6,6,6,5,5,5,5,4,5,5,4,4,4,4,4,5,5,6,6,6,6,6,5,5,4,4,4,4,3,3,3,3,3,3,3,4,4,3,3,4,3,3,4,4,4,4,4,4,4,5,4,5,4,5,5,5,6,6,6,6,6,6,6,6,7,6,7,6,6,6,6,6,6,6,6,6,6,7,6,6,7,7,7,7,6,6,7,7,8,8,9,8,7,7,8,8,7,8,9,8,7,8,9,8,8,7,8,7,7,6,7,7,6,6,7,7,7,6,6,6,5,5,5,5,6,6,5,7,6,6,6,7,7,7,7,7,7,6,6,5,5,5,5,6,6,5,5,6,7,7,8,8,9,10,10,9,8,8,7,6,7,5,6,5,6,6,5,5,5,4,5,4,4,5,6,8,12,12,14,15,16,15,15,12,11,8,6,4,5,4,5,5,5,6,6,6,8,8,7,6,6,5,5,6,5,6,5,5,5,5,4,4,4,4,4,4,4,4,4,4,4,5,5,5,5,5,6,6,7,8,11,12,14,15,18,18,19,16,16,16,16,15,15,18,19,18,18,21,23,22,25,24,25,25,25,26,27,27,27,28,28,28,28,28,28,28,28,27,27,27,27,27,26,25,24,23,22,21,18,17,16,19,20,20,22,23,23,23,23,23,22,21,20,17,16,16,13,16,11,15,15,15,15,14,13,13,16,16,17,16,14,12,9,6,6,6,6,7,7,8,8,8,9,12,17,18,20,19,20],[7,5,4,3,3,2,2,2,2,1,2,2,2,2,2,3,3,4,4,3,3,2,2,2,2,2,2,2,2,2,2,2,2,2,2,2,2,2,2,2,2,2,2,2,2,2,2,2,2,2,3,3,3,3,3,3,3,2,2,2,2,1,2,2,3,3,3,2,2,1,1,1,1,1,1,0,1,1,1,1,1,1,1,1,1,2,2,2,2,2,2,2,2,2,2,3,2,3,2,2,2,3,2,2,3,3,2,2,3,3,2,3,3,3,3,3,3,4,4,4,4,4,4,4,4,5,4,5,4,5,5,5,6,7,7,6,6,6,5,5,5,5,5,4,4,3,3,4,3,3,3,4,4,4,4,5,4,5,5,5,5,6,5,5,5,5,5,4,4,4,4,4,4,4,4,4,4,5,5,6,6,6,6,5,5,4,4,4,3,3,3,3,3,3,3,3,3,4,3,3,4,3,3,4,4,4,4,4,4,4,4,4,5,4,4,4,5,5,5,6,6,6,6,6,6,6,6,6,6,6,6,6,6,6,6,6,6,6,6,6,6,6,6,6,6,6,6,6,7,7,8,8,8,8,7,8,7,7,7,8,7,7,7,8,7,8,6,7,7,7,6,7,7,6,6,6,6,6,6,6,6,5,5,5,5,5,6,5,6,5,6,6,6,6,6,6,6,6,6,6,5,5,5,5,6,5,5,5,6,6,6,7,7,8,8,9,8,8,7,7,6,6,6,5,5,6,6,6,5,5,6,4,4,5,6,7,9,12,14,14,16,16,16,14,13,12,9,6,5,5,5,5,5,6,6,6,6,7,8,7,6,6,6,6,5,5,5,5,5,5,4,4,4,4,4,4,4,4,4,4,4,5,4,5,5,5,5,6,6,7,8,10,11,13,14,17,18,18,16,15,16,15,13,14,17,16,16,18,19,21,21,23,23,25,25,25,26,26,25,27,26,27,27,27,27,27,28,27,26,27,27,27,26,25,25,22,22,21,20,17,15,17,18,19,19,21,22,22,22,22,21,21,20,20,19,16,15,14,14,12,15,14,15,16,15,14,14,17,17,18,16,15,13,10,7,6,6,7,8,8,8,7,9,10,13,16,18,19,19,19],[5,4,3,3,2,2,2,1,1,1,1,2,2,2,2,2,3,3,4,3,2,2,2,1,2,1,1,2,2,2,2,2,2,2,2,2,2,2,1,2,2,1,2,2,2,2,2,2,2,2,2,2,3,3,3,2,3,2,2,2,1,1,2,2,3,3,3,2,3,2,1,1,1,1,1,1,0,1,1,1,1,1,1,1,1,1,2,2,2,2,2,2,2,2,2,2,2,2,2,2,2,2,2,2,2,2,2,2,2,2,2,2,2,2,2,3,2,3,3,3,3,3,3,3,3,4,3,4,3,4,4,4,5,6,6,5,5,4,4,4,4,4,4,3,3,3,3,3,2,2,3,3,3,3,3,4,4,4,4,4,4,4,4,4,4,4,4,3,3,4,3,3,3,3,3,3,3,4,4,5,5,5,5,4,4,4,3,3,3,3,2,2,2,2,2,2,3,3,2,2,3,3,3,3,3,3,3,3,3,3,3,3,4,3,3,3,4,4,5,4,5,5,4,5,5,5,5,5,5,5,5,5,4,5,5,5,4,5,5,5,4,5,5,5,5,4,5,5,6,6,6,7,7,6,6,7,6,6,6,7,6,6,6,7,6,6,5,6,6,6,5,6,6,6,5,5,5,5,5,5,4,4,4,4,4,4,5,4,5,5,5,6,6,6,5,5,5,5,5,5,4,4,4,4,5,4,4,4,5,5,5,6,6,7,7,7,7,7,6,6,6,5,5,5,4,5,5,4,4,4,4,4,3,5,5,6,10,12,14,15,16,16,16,14,12,10,9,5,4,4,4,4,4,5,5,5,6,6,7,6,6,5,5,5,5,5,4,5,4,4,3,4,3,3,3,4,3,3,4,3,3,4,4,3,4,4,5,4,5,6,7,8,10,12,13,16,17,17,15,15,15,15,14,14,15,15,16,17,19,20,20,22,23,25,24,25,25,27,26,27,27,27,28,28,28,28,28,28,27,28,28,27,27,26,25,23,23,21,18,17,13,16,18,18,19,21,23,23,22,24,22,21,21,20,18,14,16,12,15,13,15,14,15,16,15,15,14,16,16,17,16,14,12,10,7,5,5,6,7,7,7,7,7,9,11,15,16,20,18,20],[5,4,3,3,2,2,1,1,1,1,1,2,1,2,2,2,3,3,4,3,2,2,1,1,1,1,1,1,2,2,2,2,2,2,2,2,1,1,1,2,2,1,1,2,2,2,2,2,2,2,2,2,2,3,3,2,2,2,2,2,1,1,2,2,2,2,2,2,2,1,1,1,1,1,1,1,1,0,1,1,1,1,1,1,1,1,1,1,2,2,2,2,2,2,2,2,2,2,2,2,2,2,2,2,2,2,2,2,2,2,2,2,2,2,2,3,3,3,3,3,3,3,3,3,3,4,3,4,3,4,4,4,5,5,6,5,5,4,4,4,4,3,4,3,3,3,2,3,2,2,3,3,3,3,3,3,3,3,4,4,4,4,4,4,4,4,4,3,3,3,3,3,3,2,3,3,3,4,4,5,5,5,5,4,4,3,3,3,2,2,2,2,2,2,2,2,3,3,2,2,3,3,3,3,3,4,3,3,3,3,3,3,3,3,3,3,3,4,4,4,4,4,4,4,5,5,4,5,4,4,4,5,4,4,4,4,4,4,5,4,4,5,5,4,5,4,5,5,6,6,6,6,6,6,5,6,6,5,6,6,6,5,6,6,6,6,5,5,6,5,5,5,5,5,4,5,5,5,4,4,4,3,4,4,4,4,4,4,5,4,5,5,5,5,5,5,5,5,4,4,4,4,4,4,4,3,4,4,4,4,5,5,6,7,8,8,7,6,6,5,5,5,4,4,4,4,5,4,4,4,4,4,4,4,5,6,8,11,12,15,16,17,16,15,13,10,9,5,4,4,4,4,4,5,4,5,5,6,7,6,5,5,5,5,4,4,4,4,4,4,3,3,4,3,3,3,3,3,3,3,3,3,3,4,4,4,4,4,5,6,7,9,11,13,14,18,18,18,16,15,16,15,14,14,16,18,18,19,21,22,22,24,24,26,26,26,27,28,27,29,29,29,29,29,29,29,29,29,28,29,28,28,28,27,26,24,23,22,20,19,13,16,21,20,21,22,24,25,25,25,24,23,23,21,20,17,17,14,15,12,15,13,15,15,14,15,14,16,17,18,17,15,13,9,5,5,5,5,6,7,7,7,8,10,11,15,18,19,18,20],[5,4,3,3,2,2,2,1,1,1,1,2,1,2,2,2,3,3,4,3,2,2,2,2,1,1,1,1,2,2,2,2,2,2,2,2,2,2,2,2,2,2,2,2,2,2,2,2,2,2,2,2,3,3,3,2,2,2,2,2,1,1,2,2,2,3,3,2,2,2,1,1,1,1,1,1,1,1,0,1,1,1,1,1,1,1,1,1,1,2,2,2,2,2,2,2,2,3,2,2,2,2,2,2,2,2,2,2,2,2,2,2,2,2,2,3,3,3,3,3,3,4,4,4,4,4,4,4,4,4,4,4,5,6,6,5,5,5,4,4,5,4,4,4,3,3,3,3,3,3,3,3,3,3,4,4,4,4,4,5,5,5,5,5,4,4,4,4,3,4,4,3,3,3,3,3,4,4,4,5,5,5,5,4,4,4,3,3,3,3,2,2,2,2,2,3,3,3,3,2,3,3,3,3,4,4,3,4,3,4,4,3,4,3,4,4,4,4,4,4,5,5,5,5,5,5,5,5,5,5,5,5,5,4,5,5,4,5,5,5,4,5,5,5,5,4,5,5,6,6,6,7,6,6,6,6,6,6,6,7,6,6,6,7,6,6,6,6,6,6,5,6,6,5,5,5,5,5,4,5,5,4,4,4,4,5,5,4,5,5,5,5,6,6,6,5,6,5,5,5,4,4,4,4,4,4,4,5,5,5,5,6,6,7,8,8,7,7,6,6,6,5,5,5,4,5,5,5,5,4,4,4,4,4,5,7,10,13,14,15,17,17,16,14,14,12,9,5,5,5,4,5,5,5,5,5,5,6,7,6,6,6,5,6,5,5,5,5,4,4,4,4,4,4,4,4,4,4,4,3,3,4,4,4,4,4,4,4,5,6,7,9,11,12,14,16,17,16,15,14,14,14,13,14,15,17,17,18,20,22,22,24,24,26,26,26,27,26,26,27,27,28,28,27,28,28,28,28,27,28,27,27,26,26,25,23,22,21,20,17,16,15,19,20,20,22,23,24,24,24,23,23,22,21,19,17,15,14,14,13,14,14,15,15,14,14,13,16,17,18,16,14,12,9,5,5,6,7,6,6,8,7,8,9,11,15,17,18,18,19],[6,4,3,3,2,2,2,1,1,1,1,2,2,2,2,2,3,4,4,3,2,2,2,2,1,1,1,2,2,2,2,2,2,2,2,2,1,2,1,2,2,1,1,2,1,1,2,2,2,2,2,2,2,3,3,2,2,2,2,2,1,2,2,2,2,3,3,3,2,2,2,1,1,1,1,1,1,1,1,0,1,1,1,1,1,1,1,1,1,2,2,2,2,2,2,2,2,2,2,2,2,2,2,2,2,2,2,2,2,2,2,2,2,2,2,3,3,3,3,3,3,3,3,3,4,4,3,4,3,4,4,4,5,6,6,5,5,5,4,4,4,4,4,3,3,3,3,3,2,3,3,3,3,3,3,4,4,4,4,4,4,5,4,4,4,4,4,3,3,3,3,3,3,3,3,3,4,4,5,5,5,5,5,5,4,4,3,3,3,3,2,2,2,2,2,2,3,3,3,2,3,3,3,3,4,4,3,4,3,4,3,3,4,3,3,3,4,4,4,4,4,5,4,4,5,5,5,5,5,5,5,5,4,4,5,5,5,5,5,5,5,5,5,5,5,5,5,5,6,6,6,7,7,6,6,6,6,6,6,7,6,6,6,7,6,6,6,6,6,5,5,5,5,5,5,5,5,5,5,4,4,4,4,4,4,5,5,4,5,5,5,6,6,5,5,5,5,5,5,5,4,4,4,4,5,4,4,4,5,5,5,6,6,7,7,7,7,7,6,6,6,5,5,5,4,4,5,5,4,5,4,4,4,4,5,6,9,11,13,13,15,17,15,13,12,11,8,5,4,4,4,4,4,5,5,6,6,6,7,6,6,5,5,5,5,5,4,4,4,4,4,4,3,4,4,3,3,4,4,3,3,4,4,4,4,4,4,4,5,6,6,8,9,10,12,14,16,15,14,14,14,13,13,13,15,15,15,17,18,20,20,22,23,25,24,25,26,26,26,27,27,28,28,27,28,28,28,28,28,28,28,28,26,26,24,21,20,19,18,16,12,13,16,18,18,21,22,22,23,23,21,21,21,19,19,17,16,13,13,12,15,15,14,15,14,15,15,16,16,18,15,14,12,10,7,5,5,6,7,7,9,7,8,9,11,14,16,17,18,18],[5,4,3,3,2,2,1,1,1,1,1,1,1,2,2,2,3,3,3,3,2,2,1,1,1,1,1,1,1,1,1,1,1,1,1,1,1,1,1,1,1,1,1,1,1,1,1,2,1,2,2,2,2,2,2,2,2,2,1,1,1,1,1,2,2,3,2,2,2,2,2,1,1,1,1,1,1,1,1,1,0,1,1,1,1,1,1,1,1,1,1,2,2,1,1,2,2,2,2,1,2,2,1,1,2,2,2,2,2,2,2,2,2,2,2,2,2,2,3,3,2,3,3,3,3,3,3,3,3,3,3,3,4,5,5,4,4,4,3,3,3,3,3,3,2,2,2,2,2,2,2,2,2,2,3,3,3,3,3,3,3,4,3,3,3,3,3,3,3,3,2,2,2,2,2,2,3,3,3,4,4,4,4,4,3,3,2,2,2,2,2,2,2,2,2,2,2,2,2,2,2,2,2,3,3,3,3,3,2,2,3,2,3,2,3,3,3,3,4,3,3,4,3,3,4,4,4,4,4,3,4,4,3,3,4,4,3,3,4,4,3,4,4,4,4,3,4,4,5,5,5,6,5,5,5,5,5,5,5,5,5,5,5,5,5,5,4,5,5,5,4,4,5,4,4,4,4,4,3,4,3,3,3,3,3,3,4,4,4,4,4,4,5,5,4,4,4,4,4,4,3,3,3,3,4,3,3,3,4,4,4,5,5,6,6,6,6,6,5,5,4,4,4,4,3,3,4,4,4,4,3,4,3,4,5,6,9,11,14,15,16,16,16,12,12,9,8,4,4,3,3,4,4,5,4,5,5,6,6,5,5,5,4,4,4,4,4,4,3,3,3,3,3,3,3,3,3,3,3,3,2,3,3,3,3,3,4,3,4,5,6,8,10,12,12,16,16,15,14,15,14,14,13,14,15,16,17,17,19,19,21,22,23,25,24,26,26,27,26,28,27,28,28,28,29,28,29,28,28,28,28,27,27,26,25,22,22,21,20,17,13,16,18,18,20,21,22,23,23,24,22,21,22,19,18,14,17,14,14,12,15,15,15,14,14,15,14,16,16,17,15,14,12,8,5,5,5,5,6,6,8,6,8,10,12,15,17,18,18,19],[5,4,3,3,2,1,1,1,1,1,1,1,1,2,2,2,2,3,3,3,2,2,1,1,1,1,1,1,1,1,1,2,2,1,1,1,1,1,1,1,1,1,1,2,1,1,2,2,2,2,2,2,2,2,2,2,2,2,1,2,1,1,2,2,2,3,3,2,2,2,2,2,1,1,1,1,1,1,1,1,1,0,1,1,1,1,1,1,1,1,1,2,2,2,1,2,2,2,2,2,2,2,2,2,2,2,2,2,2,2,2,2,2,2,2,2,2,2,3,3,3,3,3,3,3,3,3,3,3,3,3,3,4,5,5,4,4,4,4,3,4,3,3,3,3,2,2,2,2,2,2,3,3,3,3,3,3,3,3,4,4,4,4,4,3,3,3,3,3,3,3,2,2,2,2,3,3,4,4,5,5,5,5,4,3,3,3,3,2,2,2,2,2,2,2,2,2,2,2,2,3,3,3,3,3,3,3,3,3,3,3,3,3,3,3,3,3,3,4,3,3,4,4,3,4,4,4,4,4,4,4,4,3,3,4,4,3,4,4,4,4,4,4,4,4,4,4,4,5,5,5,6,6,5,5,6,6,5,5,6,5,5,5,6,5,5,5,5,5,5,4,5,5,4,4,4,5,4,3,4,3,3,3,4,3,4,4,4,4,4,4,4,5,5,5,5,5,5,4,4,4,3,3,4,4,3,3,3,4,4,5,5,6,6,7,7,6,6,5,5,4,4,4,4,4,4,4,4,4,4,4,4,3,4,4,6,9,11,13,16,17,17,16,14,13,10,8,5,4,4,4,4,4,4,4,5,4,5,5,5,5,5,4,4,4,4,4,4,4,4,3,3,3,3,3,3,3,3,3,3,3,3,3,3,3,3,3,4,4,5,6,8,9,12,13,16,16,17,15,15,15,16,14,15,16,17,17,18,20,21,22,23,23,25,26,26,27,28,27,28,28,28,29,28,29,29,29,29,28,28,28,27,27,27,25,22,22,22,21,18,13,16,19,20,21,23,24,25,25,26,24,23,23,22,20,17,17,14,17,14,16,17,15,16,14,14,13,16,17,18,16,14,12,9,5,4,5,4,6,6,7,5,8,9,11,15,17,17,19,18],[5,5,4,3,2,2,1,1,1,1,1,1,1,2,2,2,3,3,4,3,2,2,2,2,1,1,1,1,1,2,2,2,2,2,2,2,1,2,1,2,2,1,1,2,1,1,2,2,2,2,2,2,2,2,2,2,2,2,1,2,1,1,2,2,2,3,3,2,2,2,2,2,2,1,1,1,1,1,1,1,1,1,0,1,1,1,1,1,1,1,1,2,2,1,2,2,2,2,2,2,2,2,2,2,2,2,2,2,2,2,2,2,2,2,2,3,3,3,3,3,3,3,3,4,4,4,3,4,3,4,4,4,5,5,6,5,5,5,4,4,4,4,4,3,3,3,3,3,2,2,3,3,3,3,3,4,4,4,4,4,4,4,4,4,4,3,4,3,3,3,3,3,3,3,3,3,3,4,4,5,5,5,5,4,4,3,3,3,2,2,2,2,2,2,2,2,3,3,2,2,3,3,2,3,3,4,3,3,3,3,3,3,3,3,3,3,3,4,4,4,4,4,4,4,4,5,4,5,5,4,4,5,4,4,4,4,4,4,5,5,4,5,5,5,5,4,4,5,5,5,5,6,6,6,6,6,6,6,6,6,6,5,6,6,6,6,5,5,5,5,5,5,5,5,4,4,4,4,4,4,4,4,4,4,4,4,5,4,5,5,5,5,6,5,6,5,5,5,5,4,4,4,4,4,4,4,4,4,4,5,5,5,6,7,7,7,6,6,5,5,5,5,4,4,4,4,4,4,5,3,4,4,3,4,5,6,9,12,13,14,15,15,15,13,12,11,7,5,4,4,4,5,4,6,5,5,5,6,6,6,6,6,5,5,4,5,4,4,4,4,3,4,4,3,3,3,4,3,3,4,3,4,4,4,4,4,4,4,4,5,6,8,9,11,13,16,16,16,14,15,15,14,13,15,16,16,16,17,19,20,21,22,23,24,25,25,26,27,26,27,27,27,28,27,28,28,28,27,27,27,26,26,26,25,23,22,21,20,19,16,15,15,18,19,20,22,23,23,24,24,22,23,21,20,19,18,17,14,13,12,14,15,15,15,13,15,15,18,17,18,16,15,12,10,6,5,5,4,7,7,7,6,8,8,12,14,17,18,17,17],[5,4,3,2,2,1,1,1,1,1,1,1,1,2,2,2,3,3,4,3,2,2,2,1,1,1,1,1,1,1,2,2,1,1,1,1,1,1,1,1,1,1,1,1,1,1,1,1,1,2,2,2,2,2,2,2,2,1,1,1,1,1,2,2,2,3,3,2,2,2,2,2,1,1,1,1,1,1,1,1,1,1,1,0,1,1,1,1,1,1,1,1,1,1,1,1,1,2,2,1,1,2,1,1,2,2,1,1,2,2,2,2,2,2,2,2,2,2,3,3,2,3,3,3,3,3,3,3,2,3,3,3,4,5,5,4,4,4,3,3,3,3,3,3,2,2,2,2,2,2,2,2,2,2,2,3,3,3,3,3,3,4,3,3,3,3,3,2,2,2,2,2,2,2,2,3,3,4,4,4,4,4,4,4,3,3,3,2,2,2,2,2,2,2,2,2,2,2,2,2,2,2,2,3,3,3,3,3,2,3,2,3,3,2,3,3,3,3,3,3,3,3,3,3,4,4,3,4,3,3,3,4,3,3,4,3,3,3,4,4,3,4,4,4,4,4,4,4,5,5,5,5,5,5,5,5,5,5,5,5,5,5,5,5,5,5,4,4,4,4,4,4,4,4,4,4,4,4,4,3,3,3,3,4,3,4,4,4,4,4,4,5,5,5,4,4,5,4,4,4,3,3,3,3,4,3,3,3,4,4,4,5,5,6,6,6,6,6,5,5,4,4,4,4,3,4,4,4,4,4,3,4,3,4,5,6,9,11,13,13,14,16,15,13,12,11,8,5,4,4,3,4,4,4,4,5,5,5,6,5,5,4,4,5,4,4,4,4,4,4,3,3,3,3,3,3,3,3,3,3,3,3,3,3,3,3,3,3,4,5,7,8,10,12,13,16,17,16,15,15,14,14,13,16,15,16,17,17,18,19,21,22,23,24,24,25,25,27,26,27,27,28,28,28,28,28,29,28,28,28,28,27,26,25,23,21,21,20,20,16,12,16,17,20,20,22,23,23,23,24,22,22,22,21,20,18,18,14,14,15,16,17,15,17,15,15,15,16,16,17,15,13,11,9,6,5,5,4,5,6,6,6,8,10,11,14,15,16,17,17],[5,4,3,2,2,1,1,1,1,1,1,2,2,2,2,2,3,3,4,3,2,2,2,1,1,1,1,1,1,1,1,1,1,1,1,1,1,1,1,1,1,1,1,1,1,1,1,1,1,1,2,2,2,2,2,2,2,1,1,1,1,1,2,2,2,3,3,3,2,2,2,2,2,2,1,1,1,1,1,1,1,1,1,1,0,1,1,1,1,1,1,1,1,1,1,1,2,2,2,1,1,2,1,1,2,2,1,2,2,2,2,2,2,2,2,2,2,2,3,3,2,3,3,3,3,3,3,3,3,3,3,3,4,4,5,4,4,4,3,3,3,3,3,3,2,2,2,2,2,2,2,2,2,2,2,3,3,3,3,3,3,4,3,3,3,3,3,3,2,3,3,2,2,2,2,3,3,3,3,4,4,4,4,3,3,3,2,2,2,2,2,2,2,2,2,2,2,2,2,2,2,3,3,3,3,3,3,3,2,3,3,2,3,2,3,3,3,3,3,3,3,4,3,3,4,4,3,4,3,3,4,4,3,3,3,4,3,3,4,3,3,4,4,3,4,3,3,4,4,5,5,5,5,5,5,5,5,4,5,5,5,4,5,5,5,5,4,4,4,4,4,4,4,4,3,4,4,4,3,3,3,3,3,3,3,3,3,3,4,4,4,4,5,5,4,4,4,4,4,3,3,3,3,3,3,3,3,3,3,3,4,4,5,6,6,6,6,5,5,4,4,4,4,3,3,3,4,4,4,4,3,3,3,4,4,6,8,12,13,15,15,16,15,12,12,10,8,4,4,3,3,4,4,4,4,4,4,6,6,5,5,4,4,5,4,4,3,4,3,3,3,3,3,3,3,3,3,3,3,3,3,3,3,3,3,3,3,3,4,5,7,8,10,13,14,16,16,16,16,16,15,15,13,14,14,15,16,17,19,20,20,22,22,25,24,26,25,27,26,27,27,28,28,28,28,28,28,28,28,27,27,27,26,25,23,22,20,20,21,18,12,16,19,19,20,21,23,23,23,24,22,21,22,19,19,17,16,12,16,14,16,17,15,16,16,16,16,17,17,17,16,14,12,9,6,5,4,4,5,6,6,6,9,10,12,14,16,17,17,17],[5,4,3,2,2,2,1,1,1,1,2,2,2,2,2,2,3,3,4,3,2,2,2,2,1,1,1,1,1,2,2,2,2,2,2,2,1,2,2,2,2,1,2,2,1,1,2,2,2,2,2,2,2,2,2,2,2,2,1,1,1,2,2,2,2,3,3,3,2,2,2,2,2,2,2,1,1,1,1,1,1,1,1,1,1,0,1,1,1,1,1,1,1,1,1,2,2,2,2,2,2,2,2,2,2,2,2,2,2,2,2,2,2,2,2,3,2,3,3,3,3,3,3,3,3,4,3,4,3,4,4,4,4,5,5,5,5,4,4,4,4,4,4,3,3,3,3,3,2,2,3,3,3,3,3,3,3,3,4,4,4,4,4,4,4,4,4,3,3,3,3,3,3,3,3,3,3,4,4,5,5,5,5,4,4,3,3,3,2,2,2,2,2,2,2,2,2,3,2,2,3,3,3,3,4,4,3,3,3,3,3,3,3,3,3,3,3,4,4,4,4,4,4,4,4,4,4,5,4,4,4,4,4,4,4,4,4,4,4,5,4,4,5,5,4,4,4,5,5,5,5,6,6,6,6,6,6,5,6,6,6,6,6,6,6,5,5,5,5,5,4,5,5,5,4,5,4,4,4,4,4,4,4,4,4,4,4,4,5,5,5,5,5,5,5,5,5,5,4,4,4,4,4,4,4,4,4,4,4,4,5,5,6,7,7,7,6,6,6,5,4,4,4,4,4,4,4,4,4,3,4,3,3,4,4,7,8,12,13,14,15,16,14,13,12,10,7,5,4,4,4,4,4,5,5,5,5,5,5,5,5,5,5,5,4,5,5,4,4,4,4,4,3,3,3,3,3,3,3,3,3,3,3,3,3,4,4,4,5,5,6,8,10,12,14,17,16,17,17,15,15,15,13,13,15,16,16,17,19,20,20,22,23,24,25,26,26,27,27,28,28,28,29,28,29,29,29,29,28,28,28,27,26,26,24,22,21,20,20,17,14,15,19,20,21,24,24,25,26,25,25,23,23,22,20,19,18,16,14,14,16,18,17,17,15,15,15,17,18,18,16,15,12,10,6,5,5,4,5,5,7,6,8,8,12,14,17,17,17,18],[6,4,3,3,2,1,1,1,1,1,2,2,2,2,2,2,3,4,4,4,3,2,2,2,2,2,1,1,1,2,2,2,2,2,2,2,2,2,2,2,2,1,2,2,1,1,2,2,1,2,2,2,2,2,2,2,2,1,2,2,1,2,2,2,3,3,3,3,3,2,2,2,2,2,2,2,2,1,1,1,1,1,1,1,1,1,0,1,1,1,1,1,1,1,1,1,1,2,2,2,2,2,2,2,2,2,2,2,2,2,2,2,3,2,3,3,3,3,3,3,3,3,3,4,3,4,3,4,3,4,4,4,4,5,6,5,5,4,4,4,4,4,4,3,3,3,3,3,2,2,3,3,3,3,3,3,4,3,4,4,4,4,4,4,3,3,3,3,3,3,3,3,3,3,3,3,3,4,4,5,5,5,5,5,4,4,3,3,3,2,2,2,2,2,2,2,3,3,2,2,3,3,3,3,4,4,3,3,3,3,3,3,3,3,3,3,3,4,4,4,4,4,4,4,4,4,4,5,4,4,4,4,4,4,4,4,4,4,5,5,4,5,5,5,5,4,5,5,5,5,5,6,5,6,5,6,6,6,5,6,6,6,6,6,6,5,5,5,5,5,5,5,5,5,4,4,5,4,4,4,4,4,4,4,4,4,5,4,5,5,5,5,6,5,5,5,5,5,5,5,4,4,4,4,4,4,4,4,5,5,5,6,6,7,7,7,7,7,6,6,5,5,5,4,4,4,4,4,5,4,4,4,3,4,5,6,8,11,12,12,14,15,14,12,12,11,7,5,4,4,4,4,4,6,5,5,5,6,7,6,5,5,4,5,4,5,4,4,4,4,4,4,3,3,3,3,3,3,3,3,3,4,3,3,4,4,4,4,4,5,6,8,10,12,13,17,17,17,15,15,15,14,12,13,14,14,15,17,18,19,20,21,22,23,24,24,25,26,25,27,27,27,28,27,28,28,28,27,27,27,27,26,25,24,23,21,19,18,18,15,15,15,18,20,20,22,23,23,24,24,23,23,21,21,19,18,19,16,16,14,15,17,15,17,15,16,14,16,16,17,15,14,11,10,6,4,5,4,6,5,7,7,7,9,13,15,16,18,17,18],[5,4,3,2,2,1,1,1,1,1,2,2,2,2,2,3,3,4,5,4,3,3,2,2,2,2,1,2,1,2,2,2,2,2,2,2,2,2,2,2,2,1,2,2,2,1,2,2,1,2,2,2,2,2,2,2,2,1,1,1,1,2,2,2,3,3,3,3,3,3,2,2,2,2,2,2,2,1,1,1,1,1,1,1,1,1,1,0,1,1,1,1,1,1,1,1,1,2,2,1,1,2,1,1,2,2,2,2,2,2,2,2,2,3,2,3,3,3,3,3,3,3,3,3,3,3,3,3,3,3,3,3,4,5,5,4,4,4,4,3,4,3,3,3,3,2,2,2,2,2,2,2,2,2,3,3,3,3,3,3,3,4,3,3,3,3,3,3,3,3,3,2,2,2,2,3,3,4,4,5,5,5,5,4,4,3,3,3,2,2,2,2,2,2,2,2,2,2,2,2,3,3,3,3,4,4,3,3,3,3,3,3,3,3,3,3,3,3,4,3,3,4,4,3,4,4,4,4,4,3,4,4,3,3,4,4,3,4,4,4,4,4,4,4,5,4,4,5,5,5,5,6,6,5,5,5,5,5,5,5,5,5,5,5,5,5,4,4,5,5,4,4,5,4,4,4,4,4,4,4,3,4,3,4,4,4,4,4,5,5,5,5,6,5,5,5,5,5,5,4,4,4,4,3,4,3,4,4,4,4,5,5,6,6,6,7,6,6,6,6,5,4,4,4,4,4,4,4,4,4,4,4,4,4,6,7,10,12,13,14,14,15,15,13,12,11,8,5,4,4,4,4,4,5,5,5,5,6,7,6,5,5,5,5,5,4,4,4,4,4,3,4,4,3,3,3,3,3,4,3,3,3,3,3,3,3,4,4,4,6,7,9,11,14,14,18,18,17,16,16,15,15,14,15,15,16,17,19,19,19,21,21,22,24,24,25,25,26,25,27,27,27,28,27,28,28,28,28,27,27,27,27,25,25,24,21,20,20,21,16,13,15,17,20,21,22,24,23,23,24,22,22,23,21,21,18,19,17,17,16,17,18,16,17,16,17,15,16,16,17,15,13,12,9,6,5,5,5,5,6,6,6,10,10,13,15,16,16,17,17],[5,4,4,3,2,2,2,1,2,2,2,3,3,3,3,3,4,5,5,4,4,3,3,3,2,2,2,2,2,2,2,2,2,2,2,2,2,2,2,2,2,2,2,2,2,2,2,2,2,2,2,2,2,3,3,2,2,2,2,2,2,2,2,3,3,3,4,4,3,3,3,3,2,3,3,2,2,2,2,2,1,1,1,1,1,1,1,1,0,1,1,1,2,1,2,2,2,2,2,2,2,2,2,2,2,2,2,2,3,3,3,3,3,3,3,4,3,3,4,4,4,4,4,4,4,4,4,4,4,4,4,4,5,6,6,6,6,5,5,4,5,4,4,3,3,3,3,3,3,3,3,3,3,3,4,4,4,4,4,4,4,5,4,4,4,4,4,4,3,3,3,3,3,3,3,4,4,5,5,6,6,6,6,5,4,4,3,3,3,2,2,2,2,2,2,3,3,3,3,3,3,3,3,4,4,4,4,4,4,4,4,3,3,3,3,3,4,4,4,4,4,4,5,4,4,5,5,5,4,4,4,5,4,4,5,5,4,4,5,5,4,5,5,5,5,5,4,5,6,6,7,7,7,6,7,7,7,6,6,7,6,6,7,7,6,6,5,5,6,6,5,5,6,5,4,5,5,5,4,4,4,4,4,4,5,5,5,5,6,5,6,6,6,6,7,6,6,6,5,5,5,4,4,4,4,4,4,5,4,5,5,6,7,8,9,9,8,7,7,6,5,5,5,4,4,5,4,5,5,4,5,5,4,5,6,8,10,13,14,15,15,16,15,13,13,12,9,6,5,5,5,5,5,5,6,6,6,6,7,7,6,7,6,7,5,6,5,5,5,5,4,4,4,4,4,4,3,4,4,3,3,4,4,3,4,4,4,4,5,6,8,10,12,15,16,19,18,18,17,16,16,16,15,14,16,17,18,20,20,21,23,22,23,24,26,25,26,27,27,27,28,28,28,28,29,29,29,28,28,28,28,27,26,25,24,22,20,21,21,18,14,15,18,20,21,24,24,24,24,25,24,23,23,22,20,20,19,18,17,17,18,20,19,18,16,17,15,17,18,18,16,14,12,10,7,6,5,6,6,6,6,6,9,11,14,16,17,18,18,18],[6,5,4,3,1,2,3,2,2,2,2,3,3,3,3,3,4,5,6,5,4,3,3,3,2,3,2,2,2,2,2,3,3,2,2,2,2,2,2,3,2,2,2,2,2,2,2,2,2,2,3,3,3,3,3,2,2,2,2,2,2,2,3,3,3,4,4,4,3,4,3,3,3,3,3,3,2,2,2,2,2,2,2,1,1,1,1,1,1,0,1,1,1,1,1,2,2,2,2,2,2,2,2,2,2,3,2,2,3,3,3,3,3,3,3,4,3,4,4,4,4,4,4,5,4,5,4,5,4,5,5,5,6,6,7,6,6,6,6,5,5,5,5,4,4,4,3,3,3,3,3,3,4,4,4,4,4,5,5,5,5,6,5,5,5,5,5,4,4,4,4,4,3,3,3,4,4,5,6,6,6,7,6,6,5,4,4,3,3,3,3,3,3,2,2,3,3,4,3,3,3,3,3,4,5,5,4,4,4,4,4,4,4,4,4,4,4,5,5,5,5,5,5,5,5,6,6,6,6,6,6,6,5,5,6,6,5,5,6,6,5,6,6,6,6,5,6,6,6,7,7,7,7,7,7,7,7,7,7,7,7,7,7,7,7,6,6,6,6,6,6,6,6,6,5,5,6,5,5,5,5,5,5,5,5,5,6,6,6,7,6,6,7,7,7,6,7,7,6,6,5,5,6,6,5,5,5,6,5,6,6,7,8,8,8,9,8,8,7,6,6,5,6,5,5,6,5,5,5,4,5,4,4,6,6,8,10,13,13,14,15,16,15,13,13,11,8,6,5,5,5,6,6,6,7,7,6,7,7,7,6,7,6,7,6,6,6,5,5,5,5,5,4,4,4,4,4,4,4,4,4,5,3,4,4,5,4,4,6,7,7,10,12,14,15,19,19,19,19,17,17,17,15,14,16,17,18,18,19,21,22,22,23,24,25,25,26,27,26,28,28,28,28,28,29,28,28,29,28,28,27,27,26,26,24,22,21,21,20,17,16,17,20,21,22,24,25,25,26,26,25,24,24,25,22,21,21,20,18,19,20,20,20,18,18,16,15,17,18,18,16,14,13,11,6,6,5,4,6,5,7,8,9,10,15,15,17,18,18,19],[5,4,4,3,2,2,2,2,2,2,2,3,3,3,3,4,4,5,5,5,4,3,3,3,3,2,2,2,2,2,2,2,2,2,2,2,2,2,2,3,2,2,2,2,2,2,2,2,2,2,2,2,2,3,2,2,2,2,2,2,2,2,3,3,3,4,4,4,4,4,4,3,3,3,3,2,2,2,2,2,2,2,2,2,1,1,1,1,1,1,0,1,1,1,1,1,1,2,2,2,2,2,2,2,2,2,2,2,3,3,3,3,3,3,3,4,4,4,4,4,3,4,4,4,4,4,4,4,4,4,4,5,5,5,6,5,5,5,5,5,5,4,4,4,4,3,3,3,3,3,3,3,3,3,3,4,4,4,4,4,5,5,4,4,4,3,4,3,3,3,3,3,3,3,3,4,4,5,5,6,6,6,6,5,5,4,4,3,3,3,3,2,2,2,2,3,3,4,3,3,3,3,3,4,5,5,4,4,4,4,4,4,4,3,3,4,4,4,4,4,4,4,4,4,5,5,5,5,5,5,5,5,5,4,5,5,5,5,5,5,5,5,6,6,6,5,5,6,6,6,6,7,6,7,6,6,6,6,6,6,6,6,6,7,6,6,5,5,6,6,5,5,5,5,5,5,5,5,5,5,4,4,4,5,5,5,6,5,6,6,6,6,7,7,6,6,6,6,6,5,5,5,5,5,4,4,4,5,5,5,6,7,7,8,8,8,8,8,7,7,6,6,5,5,4,4,5,4,5,4,4,4,4,4,6,6,9,11,12,13,13,15,14,13,12,10,9,6,5,5,5,5,5,5,6,6,6,7,8,7,6,6,5,6,5,5,5,5,5,5,5,4,4,4,4,4,3,4,4,3,3,4,4,3,4,4,4,4,5,7,8,9,12,14,16,18,18,19,16,16,15,15,14,14,16,16,16,18,19,20,22,22,22,23,24,24,25,27,26,27,27,27,28,28,28,27,28,28,28,28,27,27,26,24,23,22,20,19,19,17,17,17,19,21,21,23,24,24,25,25,24,25,23,23,22,21,21,18,19,18,19,19,18,19,18,17,16,18,18,19,16,13,12,9,6,5,5,5,6,5,6,7,7,10,15,14,17,18,19,18],[7,4,4,4,2,2,2,3,3,4,3,4,4,5,5,5,6,7,8,7,6,5,5,4,4,4,4,3,3,3,3,4,4,3,3,4,4,4,3,4,3,3,3,3,3,3,3,3,3,3,3,3,3,3,3,2,3,2,2,3,3,3,4,4,4,6,6,6,5,5,6,5,5,4,4,4,3,3,3,3,3,3,2,3,2,2,2,2,2,1,1,0,1,1,1,1,2,2,2,2,2,2,3,3,3,3,4,3,4,4,4,4,4,5,5,5,5,4,5,5,4,5,5,5,5,5,5,5,4,5,5,5,6,7,7,7,6,6,6,5,5,5,5,4,4,4,3,3,4,3,3,3,4,4,4,4,4,4,4,5,5,5,5,4,4,4,4,4,4,5,4,4,4,4,4,5,5,6,6,7,7,7,7,6,6,5,5,4,4,4,3,3,3,3,3,3,4,4,4,4,4,4,4,5,6,5,5,5,4,5,4,5,5,4,4,5,5,5,5,5,5,5,5,5,6,5,5,6,5,5,6,6,5,5,6,6,5,6,6,7,6,6,7,8,7,6,6,7,7,7,8,8,7,8,7,8,7,8,8,8,7,7,7,8,7,7,6,6,7,7,6,6,6,7,5,6,6,6,6,5,6,6,6,6,6,6,6,6,7,7,6,7,7,7,7,7,7,8,6,6,6,6,6,7,6,6,6,6,6,6,7,7,8,9,10,10,8,8,7,7,6,6,6,6,6,6,5,6,5,5,5,5,6,5,7,7,9,12,14,15,16,16,16,13,12,11,9,7,5,6,6,5,6,6,6,7,6,7,8,7,7,7,6,6,6,6,6,6,6,6,5,5,5,5,6,5,4,5,5,4,4,5,4,4,5,6,4,5,6,7,9,11,14,16,17,19,19,20,18,17,17,17,14,13,17,18,15,18,20,21,22,23,23,24,25,25,26,27,26,28,28,28,29,28,29,28,28,28,28,28,28,27,26,25,24,23,21,21,20,18,18,18,21,22,23,26,25,26,27,26,25,25,25,24,23,23,22,21,21,20,21,22,19,19,19,19,18,19,19,20,18,15,13,10,7,5,6,5,6,5,7,8,10,11,16,14,17,16,17,18],[6,4,4,4,2,2,2,2,2,3,3,4,4,4,4,4,4,5,6,5,4,4,4,3,3,3,3,3,2,2,3,3,3,2,3,3,3,3,3,3,2,2,2,2,2,2,2,2,2,2,2,2,2,3,2,2,2,2,2,2,2,3,3,3,4,4,5,5,4,5,4,4,4,4,4,3,3,3,3,3,2,2,2,2,2,2,2,1,1,1,1,1,0,1,1,1,1,2,2,1,2,2,2,2,2,2,2,3,3,3,3,3,3,4,4,4,4,4,4,4,3,4,4,4,5,5,5,5,5,5,5,5,6,6,6,6,6,6,5,5,5,4,4,4,4,3,3,3,3,3,3,3,3,4,3,4,4,4,4,5,5,5,5,4,4,4,4,4,3,4,4,4,3,4,4,4,5,5,6,6,6,6,6,6,5,5,4,4,3,3,3,2,2,2,2,3,3,4,3,3,4,4,4,5,5,5,5,5,4,4,4,4,4,4,3,4,4,4,4,4,4,4,4,4,5,5,5,5,5,5,5,5,5,5,5,6,5,5,6,6,5,6,6,6,6,5,6,6,6,6,7,7,7,6,6,7,6,6,7,7,6,7,7,7,6,6,6,6,6,6,5,5,5,5,5,5,5,5,5,5,4,4,5,5,5,6,6,6,6,6,6,7,6,7,7,6,6,7,6,5,5,5,5,4,4,4,4,5,5,5,6,7,7,8,9,8,8,7,7,6,6,5,5,5,4,5,4,4,4,4,4,4,5,5,7,8,10,13,14,15,16,17,15,14,13,11,10,7,6,5,5,5,6,5,6,5,6,6,7,6,6,6,6,6,5,6,6,6,6,6,6,5,4,4,4,4,4,4,4,3,3,4,3,3,4,4,3,4,5,6,6,9,12,14,14,18,18,18,15,15,15,15,13,15,16,15,15,18,18,20,21,21,22,22,23,23,25,26,25,26,27,26,27,27,27,27,27,27,27,27,27,25,25,23,22,20,20,18,17,16,16,17,20,20,21,22,24,24,25,26,25,24,24,24,22,21,20,19,20,19,20,20,17,19,18,19,19,19,20,20,18,15,13,11,7,5,5,5,5,5,5,6,7,10,13,13,15,15,18,17],[6,4,3,2,2,1,2,2,2,2,2,3,3,3,3,3,4,4,5,4,3,3,3,2,2,2,2,2,2,2,2,2,2,2,2,2,2,2,3,2,2,2,2,2,2,2,2,2,1,2,2,2,2,2,2,2,2,1,2,2,2,2,3,3,3,4,4,4,4,4,4,3,3,3,3,3,2,2,2,2,2,2,2,2,2,1,1,1,1,1,1,1,1,0,1,1,1,1,1,1,1,2,2,2,2,2,2,2,2,2,2,2,3,3,3,3,3,3,3,3,3,3,3,3,3,4,3,4,3,4,4,4,5,5,5,5,5,5,4,4,4,3,3,3,3,3,2,3,2,2,2,3,3,3,3,3,3,3,4,4,4,4,4,4,4,4,4,3,4,3,3,3,3,3,3,3,4,4,5,5,6,6,5,5,4,4,3,3,3,2,2,2,2,2,2,2,2,3,3,2,3,3,3,4,4,4,3,3,3,3,3,3,4,3,3,4,4,4,4,4,4,5,4,4,5,5,5,5,4,4,5,5,4,4,5,5,4,5,5,5,5,5,5,5,5,5,5,6,6,6,6,6,6,7,6,6,6,6,6,6,6,6,6,6,6,5,5,5,5,6,5,5,5,5,5,5,5,5,5,5,4,4,4,4,4,5,5,5,6,5,6,6,7,6,7,6,6,6,6,5,5,5,5,4,4,4,4,4,5,5,6,6,7,8,7,7,7,7,7,6,6,5,5,5,4,4,5,5,4,4,4,4,4,4,6,7,9,11,12,14,15,16,15,13,11,10,8,5,5,4,4,5,5,5,5,6,6,6,7,7,6,6,5,6,5,5,5,5,5,4,4,4,4,4,4,4,3,4,4,3,3,4,3,4,4,4,4,4,4,6,9,10,12,14,16,18,18,18,16,16,15,15,14,15,16,16,16,18,19,20,21,22,23,23,24,24,24,26,25,26,27,27,27,27,28,27,28,28,27,27,27,27,26,26,24,22,20,21,20,17,13,15,18,21,21,23,24,24,24,25,23,23,24,22,20,19,20,17,19,17,19,19,17,19,17,18,16,19,18,20,17,13,12,10,7,5,5,5,6,6,6,6,9,10,13,15,16,17,17,17],[6,4,4,5,2,2,2,2,3,3,3,3,4,4,4,4,5,5,6,5,4,4,4,3,3,3,2,3,2,2,3,3,3,2,3,3,3,3,3,3,3,2,3,2,2,2,2,2,2,2,2,2,2,2,2,2,2,2,2,2,2,3,3,4,4,5,5,5,4,4,4,4,4,4,3,3,3,3,3,3,2,2,2,2,2,2,2,1,2,1,1,1,1,1,0,1,1,1,2,1,1,2,2,2,2,2,2,2,3,3,3,3,3,3,4,4,3,3,4,4,3,3,4,4,4,4,4,4,4,4,4,4,5,5,6,5,6,5,4,4,4,3,4,3,3,3,3,3,2,2,2,3,3,3,3,3,4,3,3,4,4,4,4,4,3,4,4,3,3,4,3,3,3,3,3,4,4,5,5,6,6,6,6,5,5,4,4,3,3,3,2,2,2,2,2,3,3,3,3,3,3,4,4,4,5,5,4,4,4,4,3,3,4,3,3,4,4,4,4,4,4,5,4,4,4,5,4,5,4,4,5,5,4,4,5,5,4,5,5,5,5,5,5,5,5,5,5,5,6,7,7,8,8,7,7,7,7,6,6,7,7,6,7,7,6,6,5,5,6,6,5,5,6,6,5,5,5,5,5,5,4,5,4,5,5,5,5,5,6,6,6,7,7,7,7,6,7,7,6,5,5,5,5,5,4,5,5,6,5,6,6,7,7,8,9,9,8,8,7,6,6,6,6,5,5,6,5,6,5,5,4,4,5,5,6,7,10,12,13,14,15,15,15,13,12,10,8,6,5,5,5,5,5,5,6,6,6,7,8,7,6,6,6,6,6,6,6,5,6,5,5,5,4,4,5,4,3,4,4,3,3,4,4,4,4,5,4,4,5,7,10,12,13,16,17,20,19,19,18,18,18,18,16,17,18,18,18,19,20,21,22,22,23,24,25,24,26,26,26,27,28,28,28,28,28,28,28,28,28,27,27,26,26,25,24,23,22,21,21,20,16,16,19,22,23,24,25,25,26,26,25,24,24,23,22,21,22,19,20,19,21,21,19,20,20,19,17,18,19,20,17,14,12,11,7,6,5,5,6,6,8,7,8,12,14,16,18,19,18,18],[7,5,4,4,2,2,2,2,3,3,3,4,4,4,5,5,6,6,7,7,5,5,5,4,4,4,3,3,3,3,3,3,3,3,3,4,3,3,4,4,3,3,3,3,2,2,3,2,2,2,3,2,3,3,3,2,2,2,2,3,3,3,4,4,5,6,6,6,5,5,5,5,4,5,4,4,4,4,3,3,3,2,2,2,2,2,2,2,2,2,1,1,1,1,1,0,1,1,2,2,1,2,2,2,3,3,3,3,3,3,4,4,4,4,5,4,4,4,5,4,4,4,4,4,5,5,4,5,5,5,5,5,5,6,6,6,7,6,6,5,5,5,4,4,4,4,3,3,3,3,3,3,4,3,3,4,5,5,4,5,5,5,5,4,4,4,5,4,3,4,4,4,4,4,4,5,5,6,6,7,7,6,7,6,6,5,5,4,4,3,3,3,2,2,3,3,4,4,4,4,4,4,4,5,5,6,5,5,5,5,5,4,5,4,4,4,4,5,5,5,5,5,5,5,6,5,5,5,5,5,6,6,5,5,6,6,5,6,6,6,6,6,6,7,6,6,6,7,7,7,7,8,7,7,7,7,7,7,7,7,7,7,7,7,7,6,6,6,7,7,6,6,6,7,6,6,6,6,6,6,5,6,6,6,6,6,6,6,6,6,6,7,7,7,7,7,7,7,6,6,6,6,6,6,5,5,5,6,6,6,6,7,8,9,9,10,9,8,7,7,6,6,6,6,5,6,6,6,5,5,5,4,5,5,6,7,9,12,13,15,16,16,16,13,12,10,9,7,6,5,5,5,6,5,6,6,7,7,8,7,7,6,6,6,6,6,6,5,6,6,5,5,5,5,5,5,4,4,5,4,4,5,4,4,4,5,5,4,6,8,9,11,14,17,17,19,19,19,17,17,18,17,15,11,18,18,17,17,21,22,21,23,23,24,24,25,25,27,26,27,28,27,28,28,28,28,28,28,27,27,27,27,26,25,24,22,21,21,19,18,17,16,20,21,22,23,25,25,25,25,25,23,24,24,22,21,22,20,20,20,21,21,18,18,18,19,18,19,19,19,17,15,13,11,7,5,6,6,6,7,8,8,9,12,13,15,17,17,17,18],[5,4,3,3,2,2,2,2,3,3,3,4,4,4,4,4,5,5,6,5,4,4,4,3,3,3,2,3,2,2,3,3,3,2,2,3,3,3,3,3,3,2,3,2,2,2,2,2,2,2,2,2,2,3,3,2,2,2,2,3,3,3,3,4,4,5,5,5,4,5,5,4,5,4,4,4,3,3,3,3,3,3,3,2,2,2,2,2,2,2,1,1,1,1,1,1,0,1,1,2,1,1,2,2,2,2,2,2,2,2,3,3,3,3,3,3,3,3,4,3,3,3,3,3,4,4,4,4,4,4,4,5,5,5,6,6,6,5,5,5,4,4,4,3,3,3,2,2,2,2,2,2,3,3,3,3,4,4,4,4,5,5,4,4,4,4,4,3,4,3,3,3,3,3,3,4,5,5,5,6,6,6,6,6,5,4,4,4,3,3,2,2,2,2,2,2,3,3,3,3,3,3,4,4,5,5,4,4,4,4,4,4,3,3,4,3,4,4,4,4,5,5,5,4,5,5,5,5,5,4,5,5,5,5,5,5,5,5,6,6,5,6,5,6,6,5,5,6,6,6,6,7,6,7,6,6,7,6,6,6,6,6,6,6,6,6,6,6,6,6,6,6,6,6,5,5,5,6,5,5,4,4,4,5,5,5,6,5,6,6,6,6,7,7,7,6,7,6,6,6,5,5,4,4,4,4,5,5,5,6,6,7,7,7,8,8,8,7,7,7,6,6,5,5,4,5,5,5,5,4,5,4,4,5,6,7,9,11,12,13,14,15,14,13,11,10,9,6,5,5,5,5,5,5,5,6,6,7,8,7,7,6,6,6,6,5,5,5,5,5,5,5,4,4,4,4,4,3,3,4,3,3,4,4,4,4,4,4,5,6,8,9,12,14,15,18,17,18,15,15,15,14,14,15,15,15,16,17,19,20,20,22,23,24,24,25,25,26,25,26,26,27,27,27,27,28,27,27,27,27,27,26,26,26,25,23,24,21,20,18,15,16,18,20,21,23,23,24,24,25,24,23,23,23,21,20,21,18,20,18,19,19,17,19,18,18,16,18,17,18,17,14,13,11,7,6,5,6,6,7,7,8,9,10,11,14,15,17,17,16],[6,5,4,3,3,2,2,2,3,3,3,3,3,3,4,3,4,5,6,5,4,3,3,3,3,3,2,3,2,3,3,3,3,2,2,2,2,2,3,3,2,2,2,2,2,2,2,2,2,2,2,2,2,2,3,2,3,2,3,3,3,3,3,3,4,5,5,5,4,5,5,5,4,4,4,4,3,3,3,3,3,3,3,2,2,2,2,2,2,2,2,2,1,1,1,1,1,0,1,1,1,1,1,1,1,2,2,2,2,2,2,2,2,2,3,3,3,3,3,3,2,3,3,3,3,3,3,4,4,4,4,4,5,5,6,5,5,5,4,4,4,4,3,3,3,2,2,2,2,2,2,3,3,3,3,4,3,4,4,4,4,4,4,4,4,4,4,3,3,3,4,3,3,3,3,4,4,5,5,6,6,6,5,5,5,4,4,4,3,3,2,2,2,2,2,2,2,3,2,2,3,3,3,4,4,4,4,4,3,4,4,3,4,3,3,4,4,4,4,4,4,4,4,4,5,4,4,4,4,4,5,5,4,4,5,5,5,5,5,6,5,5,5,6,6,5,5,6,6,6,6,7,7,6,6,6,6,6,6,6,6,6,6,6,6,5,5,5,6,6,5,5,5,5,5,5,5,5,5,5,4,5,5,5,5,5,6,6,6,7,7,7,7,7,7,7,7,7,6,6,5,5,5,5,5,4,5,5,5,6,6,7,7,8,8,8,7,7,7,6,6,6,6,5,5,5,5,5,5,5,5,5,5,6,6,7,9,12,13,14,14,15,15,13,11,10,9,6,5,6,5,5,5,6,6,6,7,7,8,7,7,6,6,7,6,6,6,6,5,5,5,5,4,4,4,4,4,4,4,4,4,4,4,4,4,4,4,4,5,6,7,9,12,14,15,18,18,18,16,16,16,16,13,15,16,16,15,16,18,19,19,22,22,24,24,25,25,26,25,26,27,26,26,25,26,26,27,26,25,26,26,26,25,25,23,22,22,21,18,16,15,15,16,19,21,23,23,24,24,24,23,22,23,22,21,20,20,18,19,18,19,20,17,19,18,18,17,18,18,19,17,15,14,11,7,7,5,6,7,7,8,7,7,9,11,14,16,16,17,17],[7,5,4,3,2,2,2,2,2,2,3,3,3,3,3,3,4,4,5,4,3,3,3,2,2,2,2,2,2,2,2,2,2,2,2,2,2,2,2,2,2,2,2,2,1,2,2,2,2,2,2,2,2,2,3,2,2,2,2,2,2,3,3,3,4,4,4,4,4,4,4,4,3,3,3,3,3,2,3,2,2,2,2,2,2,2,2,2,2,2,2,2,2,1,1,1,1,1,0,1,1,1,1,1,1,1,1,1,2,2,2,2,2,2,2,3,2,3,3,3,3,3,3,3,3,4,3,4,4,4,4,4,5,5,6,5,5,5,4,4,4,3,3,3,3,2,2,2,2,2,2,2,3,3,3,3,3,3,3,4,4,4,4,4,3,3,3,3,3,3,3,3,3,3,3,4,4,5,5,5,6,6,5,5,5,4,4,3,3,3,2,2,2,1,2,2,2,2,2,2,3,3,3,3,4,4,3,3,3,4,4,3,4,3,3,4,4,4,4,4,4,4,4,4,4,4,4,4,4,4,4,5,4,4,5,5,4,5,5,5,5,5,5,5,5,5,5,6,6,6,6,7,7,7,6,6,6,6,6,6,6,6,6,6,6,6,5,5,6,6,5,5,5,5,5,5,5,5,5,5,5,5,5,5,5,5,5,5,6,6,6,7,7,7,7,6,7,6,6,6,5,5,5,5,5,5,5,5,5,6,6,7,7,8,8,8,8,7,7,6,6,6,6,5,5,5,6,6,5,5,5,4,5,5,5,7,8,11,13,13,14,14,14,12,11,9,8,6,5,5,5,5,5,6,6,6,7,7,8,7,7,7,6,6,6,6,6,5,5,5,5,5,4,4,4,4,4,4,4,4,4,4,4,4,4,4,4,4,5,6,8,10,11,15,16,18,19,18,17,16,16,15,15,15,17,17,17,20,21,21,20,23,22,23,24,24,25,25,24,25,27,26,27,26,26,26,27,26,25,26,26,25,24,23,22,21,19,20,18,16,14,15,17,19,20,22,23,24,24,24,23,23,23,22,20,19,20,17,19,17,20,19,17,18,18,18,17,18,18,18,16,15,13,11,7,6,5,6,8,8,9,8,8,10,11,14,15,16,17,18],[5,4,3,3,2,2,2,2,2,2,2,2,2,2,2,2,3,4,4,3,3,3,2,2,2,2,1,2,1,2,2,2,2,1,1,1,1,2,2,2,1,1,2,1,1,1,1,1,1,1,2,2,2,2,2,2,2,2,2,2,2,2,2,2,3,3,4,3,3,3,3,3,3,2,2,2,2,2,2,2,2,2,2,2,1,1,2,1,1,1,1,1,1,1,1,1,1,1,1,0,1,1,1,1,1,1,1,1,1,1,1,2,2,2,2,2,2,2,2,2,2,2,2,2,2,2,2,2,2,3,3,3,3,4,4,4,4,3,3,3,3,2,2,2,2,2,2,2,2,1,2,2,2,2,2,2,2,2,3,3,3,3,3,3,3,3,3,2,2,3,2,2,2,2,2,2,3,3,3,4,4,4,4,3,3,3,2,2,2,2,2,1,1,1,1,2,2,2,2,2,2,2,2,3,3,3,2,2,2,2,2,2,3,2,3,3,3,3,3,3,3,3,3,3,3,3,3,3,3,3,3,3,3,3,3,3,3,3,3,3,3,4,4,3,4,3,4,4,4,5,5,5,5,5,5,5,5,4,5,5,5,4,5,4,4,4,4,4,4,4,4,4,4,4,4,4,4,4,4,3,3,3,3,3,3,3,4,4,4,4,5,5,5,5,5,4,4,4,4,4,3,3,3,3,3,3,3,3,4,4,4,5,5,6,7,6,6,5,5,5,4,4,4,4,4,4,4,4,4,4,4,3,4,4,5,6,8,10,11,13,13,14,13,12,11,9,7,5,4,4,4,4,4,5,5,5,5,6,6,6,5,5,5,4,4,4,4,4,4,4,3,3,3,3,3,3,3,3,3,3,3,3,3,3,3,3,4,4,4,5,7,9,11,14,15,19,18,18,17,16,16,16,15,15,17,17,17,19,20,20,21,22,23,24,24,25,25,26,25,26,26,27,27,27,27,27,27,27,27,26,26,26,25,25,23,23,23,21,21,20,16,18,18,20,20,22,23,23,24,24,21,22,22,21,20,18,19,16,19,17,20,19,17,18,16,17,15,17,16,17,15,13,11,10,7,5,5,5,6,7,7,7,8,9,10,14,16,17,16,17],[5,4,3,3,2,2,2,2,2,2,2,3,3,3,3,3,3,4,4,4,3,3,3,2,2,2,2,2,2,2,2,2,2,1,1,2,2,2,2,2,2,2,2,2,1,2,2,2,1,2,2,2,2,2,2,2,2,2,2,2,2,2,2,3,3,3,4,4,3,4,4,3,3,3,3,3,2,2,2,2,2,2,2,2,2,2,2,1,2,2,1,2,1,1,2,1,1,1,1,1,0,1,1,1,1,1,1,1,1,1,2,2,2,2,2,2,2,2,2,2,2,2,2,2,2,2,3,3,3,3,3,3,4,4,4,4,4,3,3,3,3,3,2,2,2,2,2,2,2,2,2,2,2,2,2,2,3,3,3,3,3,3,3,3,3,3,3,3,2,3,2,2,2,2,2,3,3,3,4,4,5,5,4,4,4,3,3,3,2,2,2,2,2,2,1,2,2,2,2,2,2,2,3,3,3,3,3,3,3,3,3,3,3,3,3,3,3,4,4,3,4,4,3,3,4,4,3,4,3,3,4,4,3,3,4,4,3,4,4,4,4,4,4,4,4,4,4,5,5,5,5,6,6,5,5,5,5,5,5,5,5,5,5,5,5,4,4,4,4,4,4,4,4,4,4,4,4,4,4,4,4,4,3,4,4,4,5,4,5,5,5,5,5,5,5,5,5,5,5,4,4,4,4,4,4,4,4,4,4,5,5,6,6,6,7,7,6,6,5,5,5,5,5,4,4,4,4,5,4,4,4,4,4,4,5,6,8,11,13,14,15,15,14,13,11,9,7,5,4,4,4,4,4,4,5,5,5,6,6,6,5,5,5,5,5,4,5,5,4,4,4,4,4,3,3,4,3,3,3,3,3,3,4,3,3,4,4,4,5,6,7,9,11,14,15,18,18,18,16,15,15,15,15,13,16,17,14,16,20,22,21,24,23,25,25,25,26,27,26,27,27,27,27,27,28,27,27,27,26,27,26,26,26,25,24,23,23,21,22,19,16,17,17,19,20,22,23,23,23,23,23,21,22,21,20,19,20,17,18,18,19,20,17,19,18,17,16,18,18,18,17,15,13,10,6,5,5,5,6,6,6,7,7,8,10,13,16,16,16,18],[5,4,3,2,2,2,2,2,2,2,2,2,2,2,2,3,3,3,4,3,3,2,2,2,2,2,2,2,2,2,2,2,2,1,1,2,2,2,2,2,1,1,2,2,1,2,2,2,1,2,2,2,2,2,2,2,2,2,2,2,2,2,3,3,3,4,4,4,3,3,3,3,3,3,3,3,2,2,2,2,2,2,2,2,2,2,2,2,2,2,2,2,1,1,1,1,1,1,1,1,1,0,1,1,1,1,1,1,1,1,1,2,2,2,2,2,2,2,2,2,2,2,2,2,2,3,3,3,3,3,3,3,4,4,5,4,4,4,3,3,3,2,2,2,2,2,2,2,2,2,2,2,2,2,2,2,3,3,3,3,3,3,3,3,3,3,3,3,2,2,2,2,2,2,2,3,3,4,4,5,5,5,4,4,4,3,3,3,2,2,2,1,1,1,1,1,2,2,2,2,2,2,3,3,3,3,3,3,3,3,3,3,3,2,3,3,3,3,3,3,3,3,3,3,3,3,3,3,3,3,3,4,3,3,4,4,3,4,4,4,4,4,4,4,4,4,4,5,5,5,5,6,5,5,5,5,5,5,5,5,5,5,5,5,5,4,4,4,4,4,4,4,4,4,4,4,4,4,4,4,3,4,3,4,4,4,4,5,5,5,5,6,6,6,6,5,5,5,5,4,4,4,3,3,4,3,4,4,4,5,5,6,6,7,7,7,6,6,5,5,5,5,5,4,4,4,4,4,4,4,4,4,4,4,5,6,8,10,12,13,14,15,13,12,11,9,7,5,4,4,4,4,4,5,5,5,6,6,7,6,6,5,5,5,5,5,4,5,4,4,4,4,3,3,3,3,3,3,3,3,3,3,3,3,3,3,3,3,4,5,6,8,10,13,15,18,18,17,16,15,15,15,14,14,16,17,15,16,18,20,18,22,22,24,23,24,24,26,24,25,26,25,26,24,26,26,26,26,25,25,26,26,25,24,24,21,21,19,18,17,14,15,15,16,19,21,20,23,23,22,21,20,21,19,19,17,18,16,17,17,19,20,18,18,19,17,16,18,17,18,16,14,12,9,6,5,5,5,6,5,7,7,7,8,10,12,15,16,16,17],[6,4,3,2,2,1,2,1,2,2,2,2,2,2,2,2,3,3,3,3,2,2,2,2,1,1,1,1,1,2,2,2,1,1,1,1,1,1,1,1,1,1,1,1,1,1,2,1,1,2,2,2,2,2,2,2,2,2,2,2,2,2,2,2,3,3,3,3,3,3,3,3,2,2,2,2,2,2,2,2,2,1,2,1,1,1,2,1,1,1,1,2,1,1,1,1,1,1,1,1,1,1,0,1,1,1,1,1,1,1,1,1,1,1,2,2,2,2,2,2,2,2,2,2,2,2,2,2,2,2,3,3,3,4,4,3,3,3,3,3,3,2,2,2,2,2,2,2,1,1,2,2,2,2,2,2,2,2,2,3,3,3,3,3,2,2,2,2,2,2,2,2,2,2,2,2,2,3,3,4,4,4,4,3,3,3,2,2,2,2,2,1,1,1,1,1,2,2,1,1,2,2,2,2,3,3,2,2,2,2,2,2,2,2,2,3,3,3,3,3,3,3,3,3,3,3,3,3,3,3,3,3,3,3,3,3,3,3,3,3,3,4,4,4,4,3,3,4,4,5,5,5,5,5,4,5,5,4,4,4,4,4,4,4,4,4,3,4,4,4,3,4,4,3,3,4,4,4,3,3,3,3,3,3,3,3,4,4,4,4,4,5,5,5,4,4,4,4,4,4,3,3,3,3,3,3,3,3,4,4,4,5,5,6,6,6,5,5,5,5,4,4,4,4,3,3,4,4,4,3,3,3,3,3,4,5,7,10,11,12,14,14,13,12,11,8,6,4,3,3,3,3,4,4,4,5,5,5,5,5,5,4,4,4,4,4,3,3,3,3,3,3,3,2,3,3,3,3,3,3,3,3,3,3,3,3,3,3,4,5,6,8,9,12,14,17,17,17,16,16,16,15,13,14,15,15,16,18,19,20,21,23,23,24,24,25,25,26,25,26,27,27,27,27,27,27,27,27,26,27,26,27,25,26,24,24,22,21,19,15,14,12,16,17,19,21,21,22,22,22,21,20,21,19,19,17,16,15,15,13,18,16,16,15,15,15,14,17,16,17,15,13,11,8,5,4,4,5,7,6,7,6,7,8,10,13,15,16,16,16],[5,4,3,3,2,2,2,1,2,2,2,2,2,2,2,2,3,3,4,3,2,2,2,2,1,1,1,1,1,2,2,2,1,1,1,1,1,1,1,1,1,1,1,1,1,1,1,1,1,2,2,2,2,2,2,2,2,2,2,2,2,2,2,2,3,3,3,3,3,3,3,3,3,2,2,2,2,2,2,2,2,2,2,2,1,1,2,1,1,2,2,2,2,1,1,1,1,1,1,1,1,1,1,0,1,1,1,1,1,1,1,1,1,1,2,2,2,2,2,2,2,2,2,2,2,2,2,2,2,2,2,3,3,4,4,3,3,3,2,2,2,2,2,2,2,1,2,1,1,1,1,2,2,2,2,2,2,2,2,2,2,3,2,3,2,3,2,2,2,2,2,2,2,2,2,2,2,3,3,4,4,4,3,3,3,3,2,2,2,2,1,1,1,1,1,1,1,1,1,1,2,2,2,2,3,3,2,2,2,2,2,2,2,2,2,3,3,3,3,3,3,3,3,3,3,3,3,3,3,3,3,3,3,3,3,3,3,3,3,3,3,3,4,3,4,3,3,4,4,5,5,5,5,5,4,5,4,4,4,4,4,4,4,4,4,4,3,4,4,4,3,4,4,3,3,4,4,4,3,3,3,3,3,3,3,3,4,3,4,4,4,5,5,5,5,4,4,4,4,4,3,3,3,3,3,3,3,3,4,4,4,5,5,6,6,6,5,5,5,5,4,4,4,4,3,4,4,4,4,4,4,3,3,3,4,6,8,11,13,14,14,15,15,13,12,10,6,4,4,4,3,4,4,4,4,4,5,5,6,5,5,4,4,4,4,4,4,4,4,3,3,3,3,3,3,3,3,3,3,3,3,3,3,3,3,3,3,4,4,5,7,8,10,13,15,17,17,17,17,16,16,16,15,15,17,17,17,18,21,20,21,22,23,24,24,25,25,26,25,26,27,27,26,27,27,27,27,26,26,26,26,26,25,25,24,22,22,21,21,19,16,17,19,19,19,20,21,21,22,22,21,20,21,20,20,17,16,16,14,14,17,18,16,19,16,17,14,16,15,17,15,13,11,9,6,5,5,5,6,6,6,6,7,8,10,12,16,16,15,16],[5,4,3,3,2,2,2,2,2,2,2,2,2,2,2,2,3,4,4,3,3,2,2,2,2,2,1,1,1,2,2,2,1,1,1,1,1,2,2,2,2,1,2,2,1,2,2,2,2,2,2,2,2,2,3,2,2,2,2,2,2,2,2,3,3,3,4,4,3,4,3,3,3,3,3,3,2,2,2,2,2,2,2,2,2,2,2,2,2,2,2,2,2,1,1,1,1,1,1,1,1,1,1,1,0,1,1,1,1,1,1,1,1,1,2,2,2,2,2,2,2,2,2,2,2,2,2,2,2,3,3,3,3,4,4,4,4,3,3,3,3,2,2,2,2,2,2,2,2,2,2,2,2,2,2,2,2,3,3,3,3,3,3,3,3,3,3,3,2,2,2,2,2,2,2,2,3,3,4,4,4,4,4,4,3,3,3,2,2,2,2,1,1,1,1,2,2,2,1,2,2,2,2,3,3,3,3,2,2,2,2,2,3,3,3,3,3,3,3,3,3,3,3,3,4,4,3,3,3,3,3,3,3,3,4,3,3,4,4,4,3,4,4,4,4,4,4,5,5,5,5,5,5,5,5,5,5,5,5,5,5,5,5,5,5,4,4,4,4,4,4,4,4,4,4,4,4,4,4,3,3,3,3,4,3,4,4,4,5,4,4,5,5,5,5,5,5,5,4,4,4,4,3,3,4,3,4,3,4,4,4,5,6,6,6,6,6,6,5,5,5,4,4,4,3,4,4,4,4,4,4,3,3,4,4,5,8,10,12,13,14,15,13,12,11,8,6,4,4,4,3,4,4,4,4,4,5,6,6,5,5,5,5,4,4,4,4,4,4,4,3,3,3,3,3,3,3,3,3,3,3,3,3,3,3,3,3,4,4,5,7,8,10,12,14,17,17,16,16,16,15,15,13,14,15,16,16,16,19,20,19,22,22,23,24,25,25,26,25,26,26,26,27,26,28,27,27,27,26,26,26,26,25,24,24,22,21,20,21,19,15,18,19,18,19,21,21,21,22,22,20,19,20,19,18,17,16,16,14,16,17,18,16,16,16,15,14,16,16,18,15,14,11,9,5,5,4,5,6,5,7,6,6,8,10,13,17,18,17,18],[6,4,4,3,2,2,2,2,2,2,2,2,2,2,2,2,3,3,4,3,2,2,2,2,2,1,1,1,1,2,2,2,1,1,1,1,1,2,2,2,1,1,2,2,1,2,2,2,2,2,2,2,2,2,3,2,2,2,2,2,2,2,2,2,3,3,4,3,3,3,3,3,3,2,2,3,2,2,2,2,2,2,2,2,2,2,2,2,2,2,2,2,2,2,2,2,1,1,1,1,1,1,1,1,1,0,1,1,1,1,1,1,1,1,1,2,2,2,2,2,2,2,2,2,2,2,2,2,2,3,3,3,3,4,4,4,4,3,3,3,3,2,2,2,2,2,2,2,1,1,2,2,2,2,2,2,2,2,2,3,3,3,3,3,3,3,2,2,2,2,2,2,2,2,2,3,3,3,3,4,4,4,4,4,3,3,3,3,2,2,2,1,1,1,1,1,2,2,1,1,2,2,2,3,3,3,2,2,2,2,2,2,3,2,2,3,3,3,3,3,3,3,3,3,3,3,3,3,3,3,3,3,3,3,3,3,3,3,4,4,3,4,4,4,4,4,4,4,5,5,5,5,5,5,5,5,5,5,5,5,5,5,5,5,4,4,4,4,4,4,4,4,4,4,4,4,4,4,4,3,3,3,3,4,3,4,4,4,4,5,5,5,5,5,5,5,5,5,5,4,4,4,3,3,4,3,4,4,4,5,4,5,5,6,6,6,6,6,5,5,5,4,4,4,3,4,4,4,4,4,4,4,4,4,4,6,8,10,12,12,14,14,13,12,11,9,7,5,4,4,4,4,4,4,5,5,5,6,6,6,5,5,5,5,5,4,4,4,4,4,3,4,3,3,3,3,3,3,3,3,3,3,3,3,3,4,3,3,4,5,6,7,9,11,13,16,16,16,15,15,15,14,13,14,15,16,16,16,18,19,17,21,19,22,23,22,23,24,23,24,25,25,26,25,26,26,27,27,26,26,26,25,25,24,23,21,21,18,14,16,14,14,18,18,20,22,21,22,22,21,21,20,21,20,19,18,16,15,14,14,17,17,16,16,15,15,15,17,16,17,15,13,11,10,6,5,5,5,6,6,6,7,6,8,10,12,14,15,16,16],[6,5,3,3,2,2,2,1,2,2,2,2,2,2,2,2,3,3,4,3,2,2,2,2,1,1,1,1,1,2,2,2,1,1,1,1,1,1,2,2,1,1,2,2,1,2,2,2,2,2,2,2,2,2,3,2,2,2,2,2,2,2,2,3,3,3,3,3,3,3,3,3,3,2,2,2,2,2,2,2,2,2,2,2,1,2,2,2,2,2,2,2,2,2,2,2,1,1,1,1,1,1,1,1,1,1,0,1,1,1,1,1,1,1,1,1,2,2,2,2,2,2,2,2,2,2,2,2,2,2,3,3,3,4,4,4,4,3,3,3,2,2,2,2,2,2,2,2,1,1,2,2,2,2,2,2,2,2,2,3,3,3,3,3,2,3,3,2,2,2,2,2,2,2,2,2,2,3,3,4,4,4,4,3,3,3,2,2,2,2,2,1,1,1,1,1,1,1,1,1,2,2,2,2,3,3,2,2,2,2,2,2,3,2,3,3,3,3,4,3,3,3,3,3,3,4,3,3,3,3,3,3,3,3,3,3,3,3,3,3,3,4,4,3,4,3,4,4,5,5,5,5,5,5,5,5,5,4,5,5,5,4,5,5,4,4,4,4,4,4,4,4,4,4,4,4,4,4,4,3,3,3,3,3,3,3,4,4,4,4,4,5,5,5,5,4,4,4,4,4,3,3,3,3,4,3,4,3,4,4,4,5,5,6,6,6,6,5,5,5,4,4,4,4,4,4,4,4,4,4,3,3,3,3,4,6,8,12,14,15,16,17,15,13,11,9,6,4,3,3,3,4,4,4,4,5,5,6,6,6,5,5,5,4,4,4,4,4,3,3,3,3,3,3,3,3,3,3,3,3,3,3,3,3,3,4,4,4,4,5,7,8,9,11,13,16,16,15,15,15,15,15,14,14,15,15,17,18,19,20,21,22,22,23,24,25,25,25,25,26,26,26,27,27,27,27,27,27,26,26,27,27,26,25,24,23,22,20,20,16,15,13,18,18,18,21,22,22,22,22,21,20,21,20,19,17,17,12,15,12,15,16,15,16,14,14,13,16,15,17,14,13,11,8,6,5,5,5,6,7,7,6,6,8,10,13,16,17,16,17],[6,5,4,3,2,2,2,2,2,2,2,2,2,2,2,2,3,4,4,4,3,2,2,2,2,1,1,1,2,2,2,2,1,1,1,1,1,2,2,2,1,1,2,2,2,2,2,2,2,2,2,2,2,3,3,2,3,2,2,2,2,2,3,3,3,3,4,4,3,3,3,3,3,3,2,3,2,2,2,2,2,2,2,2,2,2,2,2,2,2,2,2,2,2,2,2,2,1,1,1,1,1,1,1,1,1,1,0,1,1,1,1,1,1,1,1,1,1,2,2,2,2,2,2,2,2,2,2,2,2,3,3,3,4,4,4,3,3,3,2,2,2,2,2,2,1,2,1,1,2,2,2,2,2,2,2,2,2,2,3,3,3,3,3,3,3,3,3,2,3,3,2,2,2,2,2,3,3,3,4,4,4,4,4,3,3,3,2,2,2,2,2,2,1,1,2,1,1,1,1,2,2,2,3,3,3,2,2,2,2,3,3,3,3,3,3,3,4,4,4,4,4,4,3,4,4,4,4,3,3,4,4,3,3,4,4,3,4,4,4,4,4,4,4,4,4,4,5,5,5,6,6,6,5,5,5,5,5,5,5,5,5,5,5,5,5,4,4,5,5,4,5,5,4,4,5,4,5,4,4,4,4,3,4,3,4,4,4,5,5,5,5,5,5,5,5,5,5,5,4,4,4,4,4,4,4,4,4,4,5,5,5,6,6,7,7,6,6,6,5,5,5,4,4,4,4,5,5,4,4,4,4,4,4,5,6,9,12,14,16,16,16,16,14,12,10,7,5,4,4,4,4,4,4,5,5,6,6,7,6,6,5,5,5,5,4,5,4,4,4,3,4,3,3,4,4,3,3,3,3,3,4,4,4,3,4,4,4,4,5,7,8,9,12,13,16,16,16,15,15,15,15,15,15,16,17,18,19,20,21,22,22,23,24,25,25,25,26,25,26,26,26,26,27,27,27,26,26,26,26,26,26,26,25,24,23,22,21,21,19,15,14,19,18,19,21,23,21,22,22,21,21,21,20,20,17,16,14,15,13,15,17,15,17,16,15,15,17,17,18,16,15,12,10,6,6,5,6,6,7,7,6,7,9,11,13,16,17,16,18],[6,5,4,3,2,2,2,2,2,2,2,2,2,2,2,2,3,3,4,3,3,2,2,2,2,1,1,2,1,2,2,2,1,1,1,1,1,2,2,2,2,2,2,2,2,2,2,2,2,2,2,2,2,3,3,2,3,2,2,2,2,2,3,2,3,3,3,3,3,3,3,3,3,2,2,3,2,2,2,2,2,2,2,2,2,2,2,2,2,2,2,2,2,2,2,2,2,2,1,1,1,1,1,1,1,1,1,1,0,1,1,1,1,1,1,1,1,1,1,1,1,2,2,2,2,2,2,2,2,2,2,3,3,4,4,3,3,3,3,2,2,2,2,2,1,1,1,2,1,1,2,2,2,2,2,2,2,2,2,3,3,3,3,3,3,3,3,2,2,3,2,2,2,2,2,2,3,3,3,4,4,4,4,3,3,3,2,2,2,2,2,1,1,1,1,1,1,1,1,1,2,2,2,2,3,3,2,2,2,2,2,2,2,2,3,3,3,3,3,3,3,4,3,3,4,4,3,3,3,3,3,3,3,3,3,3,3,3,3,3,3,4,3,4,4,3,4,4,5,5,5,5,5,5,5,5,5,4,4,5,4,4,4,5,4,4,4,4,4,4,4,4,4,4,4,4,4,4,3,3,3,3,3,3,3,3,4,4,4,4,4,5,5,5,5,4,4,4,4,4,3,3,3,3,3,3,4,3,4,4,4,5,5,6,6,6,6,5,5,4,4,4,4,4,3,4,4,4,4,3,3,3,3,3,4,5,7,10,12,13,15,15,13,12,10,8,6,4,3,3,3,4,3,4,4,4,5,5,6,6,5,4,4,4,4,4,4,4,3,3,3,3,3,3,3,3,3,3,3,3,3,3,3,3,3,4,3,4,4,5,6,7,9,11,12,16,15,14,14,14,14,14,14,15,15,16,17,18,19,20,21,22,22,23,24,24,25,26,24,26,27,26,27,27,27,28,28,28,27,27,27,26,26,25,25,23,22,21,21,19,14,15,19,18,21,22,23,23,23,23,22,20,21,19,19,18,16,15,14,15,16,18,16,17,16,15,14,16,16,18,16,13,11,8,5,5,4,5,5,5,6,6,6,8,10,13,15,17,18,18],[6,4,4,3,2,2,2,2,2,2,2,2,2,2,2,2,3,3,4,4,2,2,2,2,2,2,1,2,2,2,2,2,2,1,1,1,2,2,2,2,2,2,2,2,2,2,2,2,2,2,2,2,3,3,3,3,3,2,2,3,2,3,3,3,3,4,4,3,3,3,3,3,3,3,2,3,2,2,2,2,2,2,2,2,2,2,2,2,2,2,2,2,2,2,2,2,2,2,2,2,1,1,1,1,1,1,1,1,1,0,1,1,1,1,1,1,1,1,2,1,2,2,2,2,2,2,2,2,2,3,3,3,4,4,4,4,4,3,3,3,3,2,2,2,2,1,2,2,1,2,2,2,2,2,2,2,2,2,3,3,3,3,3,3,3,3,3,2,2,3,2,2,2,2,2,2,3,3,4,4,4,4,4,4,3,3,3,3,2,2,2,2,2,1,1,1,1,1,1,1,2,2,2,3,3,3,3,2,2,2,2,3,3,2,3,3,3,4,4,3,4,4,3,3,4,4,3,4,3,3,4,4,3,3,4,3,3,4,4,4,4,4,4,4,4,4,4,5,5,5,5,5,6,5,5,5,5,5,5,5,5,5,5,5,5,4,4,4,5,5,4,4,5,4,4,4,5,4,4,4,3,4,3,4,4,4,4,4,5,5,5,5,5,5,5,5,5,5,4,4,4,4,4,4,4,4,4,4,4,5,5,5,5,6,6,6,6,6,5,5,5,5,5,4,4,4,5,4,4,4,4,4,4,4,4,6,7,11,13,14,15,16,14,13,11,8,7,5,4,4,4,4,4,4,5,5,5,6,6,6,6,5,5,5,5,4,4,4,4,4,3,4,3,3,3,3,3,3,3,3,3,3,3,3,3,4,4,4,4,5,7,8,9,11,12,15,15,14,13,14,13,13,13,15,15,15,16,18,19,20,20,22,21,23,24,24,24,25,23,25,26,26,26,26,27,27,27,27,26,27,27,26,26,25,24,23,22,22,20,17,15,6,16,17,21,23,22,22,22,22,21,20,20,19,18,17,16,14,15,12,14,16,16,16,15,14,14,16,16,17,15,13,11,9,6,6,5,6,6,6,6,6,7,8,10,13,13,15,15,15],[7,5,4,3,3,2,2,2,2,2,2,2,2,2,2,2,3,3,4,4,3,2,2,2,1,1,1,2,2,2,2,2,1,1,1,1,1,2,2,2,2,2,2,2,2,2,2,2,2,2,2,2,2,3,3,3,3,2,2,3,2,2,3,3,3,4,3,3,3,3,3,3,3,2,2,3,2,2,2,2,2,2,2,2,2,2,2,2,2,2,2,2,2,2,2,2,2,2,2,2,1,1,1,1,1,1,1,1,1,1,0,1,1,1,1,1,1,1,2,2,2,2,2,2,2,2,2,2,2,2,3,3,3,4,4,4,4,3,3,3,2,2,2,2,2,1,2,2,2,2,2,2,2,2,2,2,2,3,3,3,3,3,3,3,3,3,3,2,3,3,2,2,2,2,2,2,3,3,3,4,4,4,4,4,3,3,3,2,2,2,2,2,2,2,1,1,1,1,1,1,2,2,2,2,2,3,2,2,2,2,2,2,3,2,3,3,3,4,4,3,4,4,4,3,4,4,3,3,3,3,3,3,3,3,3,3,3,3,4,4,4,4,4,4,4,4,4,4,5,5,5,5,5,5,5,5,5,5,5,5,5,5,5,5,4,4,4,4,4,4,4,4,5,4,4,4,4,5,4,4,3,4,3,4,3,3,4,4,4,4,5,5,5,5,5,5,5,4,4,4,4,4,3,4,4,4,4,4,4,4,5,5,5,6,7,6,6,6,5,5,5,5,4,4,4,4,5,4,4,4,4,4,4,4,5,6,9,12,15,15,17,17,15,14,11,10,6,5,4,4,4,4,4,4,5,5,5,6,7,6,6,5,5,4,4,4,4,4,4,3,3,4,4,3,3,3,3,3,3,3,3,4,4,4,4,4,4,4,5,6,7,8,10,12,13,16,16,15,14,14,14,14,14,15,15,16,18,18,19,20,20,21,22,23,23,24,25,25,24,26,26,26,26,27,27,27,27,27,26,26,26,26,26,25,24,23,21,21,20,18,15,15,17,18,19,21,21,22,23,22,21,20,20,19,18,18,16,15,14,14,16,17,16,18,15,16,14,16,16,17,16,14,11,9,6,6,5,6,6,7,7,6,7,9,11,15,17,17,16,17],[6,5,4,3,3,2,2,2,2,2,2,2,2,2,2,2,3,4,4,4,3,2,2,2,2,2,1,2,2,2,2,2,2,1,1,1,1,2,2,2,2,2,2,2,2,2,2,2,2,2,2,2,2,3,3,3,3,3,2,3,2,2,3,3,3,4,4,4,3,3,3,3,3,3,2,3,2,2,2,2,2,2,2,2,2,2,2,2,2,2,2,2,2,2,2,2,2,2,2,2,2,1,1,1,1,1,1,1,1,1,1,0,1,1,1,1,1,1,1,1,2,2,2,2,2,2,2,2,2,3,3,3,4,4,4,4,4,3,3,3,2,2,2,2,2,1,2,2,2,2,2,2,2,2,2,2,3,2,3,3,3,3,3,3,3,3,3,3,3,3,3,3,2,2,2,3,3,3,3,4,4,4,4,4,3,3,3,3,2,2,2,2,2,2,1,1,1,1,1,1,2,2,2,2,3,3,2,2,2,3,3,3,3,3,3,3,4,4,4,4,4,4,4,4,4,4,4,4,3,3,4,4,3,4,4,4,3,4,4,4,4,4,4,4,4,4,4,5,5,5,5,5,5,5,5,5,5,5,5,5,5,5,5,5,5,5,4,4,5,5,4,5,5,4,4,5,5,5,4,4,4,4,3,4,3,4,4,4,4,4,5,5,5,5,5,5,5,5,4,4,4,4,4,4,4,4,4,4,4,4,5,5,5,6,7,7,6,6,5,5,5,5,4,4,4,4,5,4,4,4,4,3,3,4,4,5,8,11,13,15,16,16,15,14,11,9,6,4,4,4,4,4,4,4,5,5,5,6,6,6,6,5,5,4,4,4,4,4,4,4,3,3,3,3,3,3,3,3,3,3,3,4,4,4,4,4,4,4,5,6,7,8,10,11,12,16,15,15,14,14,14,14,14,15,15,16,18,18,20,21,21,22,24,24,24,25,26,26,26,26,27,27,28,28,28,28,27,28,27,27,27,27,27,25,25,23,22,22,21,19,15,17,18,18,21,23,24,22,22,23,21,20,22,19,19,16,16,14,15,13,16,17,16,16,17,16,16,17,18,19,16,14,12,9,6,5,5,5,6,6,6,7,7,8,11,13,16,18,18,16],[5,4,4,3,3,2,2,2,2,2,2,2,2,2,2,2,3,3,4,4,3,2,2,2,2,2,2,2,2,2,2,2,2,1,1,1,1,2,2,2,2,2,2,2,2,2,2,2,2,3,3,3,3,3,3,3,3,3,3,3,2,3,3,3,3,4,4,4,3,4,3,4,3,3,3,3,3,2,2,3,2,2,2,2,2,2,3,2,2,2,3,2,3,2,2,2,2,2,2,2,2,2,1,1,1,1,1,1,1,1,1,1,0,1,1,1,1,1,1,1,2,2,2,2,2,2,2,2,2,2,3,3,3,4,4,4,4,3,3,2,2,2,2,2,2,1,2,2,2,2,2,2,2,2,2,2,2,3,3,3,3,3,3,3,3,3,3,3,3,3,2,2,2,2,2,2,3,3,3,4,4,4,4,4,3,3,3,2,2,2,2,2,2,2,1,1,1,1,1,1,2,2,2,2,3,3,2,2,2,2,2,3,3,3,3,3,3,4,4,3,4,4,4,3,4,4,3,4,3,3,4,4,3,3,4,3,3,4,4,4,3,4,4,4,4,4,4,5,5,5,6,6,6,5,5,5,5,5,5,5,5,4,5,5,5,5,4,4,5,4,4,4,5,4,4,5,4,4,4,4,3,3,3,4,3,4,4,4,4,5,5,5,6,5,5,5,5,5,4,4,3,4,3,3,4,4,4,4,4,4,5,5,5,6,7,7,6,6,6,5,5,5,4,4,4,4,5,4,4,4,4,4,3,4,4,6,7,11,13,14,15,16,14,13,10,8,7,5,4,4,3,4,4,4,5,5,6,6,7,6,6,5,5,5,5,4,4,4,4,4,3,4,3,3,3,3,3,3,3,3,3,3,4,4,3,4,4,4,5,5,7,8,9,11,12,15,14,14,13,13,13,13,13,14,15,16,18,17,19,20,21,22,23,23,24,24,25,26,25,26,26,26,27,27,27,27,28,27,27,27,27,27,26,25,25,23,22,22,21,18,14,16,18,17,19,20,20,22,23,22,23,22,22,20,20,17,18,16,15,14,16,18,17,18,18,17,16,17,17,18,16,14,11,9,6,6,5,6,6,6,7,7,8,9,11,13,15,16,17,16],[6,5,4,4,3,2,3,2,2,2,2,3,2,2,3,3,3,4,5,4,3,3,2,2,2,2,2,2,2,3,2,2,2,2,1,2,2,2,2,2,2,2,2,2,2,3,3,3,3,3,3,3,3,4,4,4,4,3,3,3,3,3,3,3,4,4,4,4,4,4,3,4,4,3,3,3,3,3,3,3,3,3,3,3,2,3,3,3,2,3,3,3,3,3,2,3,2,2,2,2,2,2,2,2,1,1,1,1,1,1,1,1,1,0,1,1,1,1,2,2,2,2,2,2,2,3,3,3,3,3,3,4,4,5,5,5,5,4,3,3,3,3,3,2,2,2,2,2,2,2,2,2,2,2,3,3,3,3,3,3,3,4,4,4,3,4,4,3,3,3,3,3,2,3,3,3,3,4,4,4,5,5,5,4,4,4,3,3,3,3,2,2,2,2,2,2,2,2,2,2,2,2,2,3,3,3,3,3,3,3,3,3,4,3,4,4,4,4,4,4,5,5,4,4,5,5,4,5,4,4,4,4,4,4,4,4,4,4,5,5,4,5,5,5,5,5,5,6,6,6,6,7,6,6,6,6,6,6,6,6,6,6,5,6,5,5,5,5,6,6,5,5,6,5,5,6,5,5,5,5,4,4,4,4,4,4,5,5,5,5,6,6,6,6,6,6,5,5,5,5,4,5,4,5,5,5,5,4,5,5,5,6,6,7,8,7,7,7,6,6,6,5,5,5,5,5,5,5,5,5,4,4,4,4,5,6,7,12,15,15,17,18,16,14,11,9,6,5,4,5,4,5,5,5,5,6,6,7,7,7,6,6,6,6,5,5,5,5,4,4,4,4,4,4,4,4,4,4,4,4,4,4,4,4,4,5,5,5,5,6,7,8,10,12,13,16,15,15,14,13,13,13,13,15,15,16,17,17,19,20,20,22,21,23,23,24,24,25,24,25,26,26,26,26,27,27,26,27,26,27,27,26,26,25,25,23,22,21,19,17,13,14,15,15,18,20,20,21,21,21,20,19,19,19,16,17,17,14,14,14,15,16,16,16,16,16,15,17,16,18,15,13,11,10,7,6,6,7,6,7,7,8,8,10,12,14,15,16,16,16],[7,6,5,5,4,3,3,3,3,3,3,3,3,3,3,3,3,4,5,5,3,3,3,2,2,2,2,2,2,3,3,2,2,2,2,2,2,2,3,3,2,2,3,3,2,3,3,3,3,3,3,3,3,4,4,4,4,4,4,4,3,3,4,3,4,4,5,4,4,4,4,4,4,3,4,4,3,3,3,3,3,3,3,3,3,3,3,3,3,4,4,4,4,3,3,3,3,3,3,2,3,2,2,2,2,2,1,1,1,1,1,1,1,1,0,1,1,2,2,2,2,3,2,3,3,3,3,3,3,4,4,4,5,5,6,5,5,4,4,4,4,3,3,3,2,2,2,3,2,3,3,3,3,3,3,3,3,4,4,4,4,5,4,4,4,4,4,4,4,4,4,3,3,3,3,3,4,4,4,5,6,6,5,5,4,4,4,3,3,3,3,3,3,2,2,2,2,2,2,2,2,2,3,3,3,3,3,3,3,3,4,4,4,4,4,4,5,5,5,5,5,5,5,5,5,5,5,5,5,5,5,5,5,5,5,5,5,5,5,5,5,5,5,5,5,5,5,6,6,6,7,7,7,7,6,6,6,6,6,6,6,6,6,6,6,6,6,6,6,6,6,6,6,6,6,6,6,6,5,5,5,5,5,5,5,5,5,5,6,6,6,6,7,7,7,7,6,6,5,5,5,5,5,5,6,5,5,5,6,6,6,7,7,8,8,8,7,7,7,6,6,6,6,6,6,6,6,6,6,5,5,5,4,5,5,7,9,13,15,16,17,17,15,14,12,10,8,6,5,5,5,6,5,6,6,6,7,8,8,8,7,6,6,6,6,6,5,5,5,5,5,5,4,4,4,4,4,5,4,5,5,5,5,5,5,5,6,6,6,7,8,9,11,13,14,16,16,15,14,13,14,14,13,14,15,16,17,18,19,20,21,22,21,22,23,23,24,24,23,25,25,26,26,27,27,27,26,27,26,27,26,27,26,25,25,23,22,21,18,17,14,16,16,17,18,20,21,22,22,21,21,19,21,19,16,18,16,16,15,16,17,18,17,17,18,17,16,17,18,18,16,14,11,10,7,7,8,7,7,8,8,8,9,10,12,14,16,17,16,17],[9,7,6,6,5,4,4,3,3,3,3,3,3,3,3,3,4,4,5,5,3,3,3,3,3,2,3,3,3,4,4,3,2,2,2,2,2,2,3,3,3,3,3,3,4,4,4,4,5,4,5,5,5,5,6,6,5,5,5,5,4,4,5,4,5,5,5,5,5,5,4,4,5,4,4,4,4,3,4,4,3,4,4,4,3,4,4,4,4,5,5,6,5,4,4,5,4,4,4,3,4,3,3,3,3,3,2,2,2,2,1,1,1,1,1,0,1,1,2,2,2,3,2,3,2,3,3,3,4,4,5,5,5,6,6,5,6,5,4,4,3,3,3,3,2,2,3,3,3,3,4,4,3,4,4,4,4,5,5,4,5,6,6,5,5,6,6,5,5,6,5,4,4,4,4,4,4,4,5,5,5,6,6,5,5,5,5,4,4,4,3,4,3,3,3,2,3,2,2,2,2,2,3,3,4,4,4,3,3,4,4,5,5,5,6,6,6,6,7,7,7,7,7,6,6,7,6,6,5,6,6,6,6,6,6,6,6,6,6,6,6,6,6,6,6,6,7,7,7,7,8,8,8,8,7,8,7,7,6,7,7,7,7,7,7,7,6,7,7,7,7,7,7,7,7,7,7,7,7,7,6,6,6,6,5,6,6,6,6,7,7,8,8,7,7,7,7,7,6,6,7,6,6,7,7,7,6,7,6,7,7,7,7,8,9,9,8,9,8,8,7,7,7,7,7,7,7,7,6,6,6,6,6,6,7,7,9,12,14,15,16,17,16,15,11,10,8,6,6,6,6,6,7,7,7,8,9,9,9,9,8,8,7,7,7,6,7,6,6,6,6,6,5,5,6,6,5,6,6,6,6,6,6,6,7,7,7,8,8,8,10,11,12,15,15,18,17,17,16,16,15,15,15,15,16,17,18,18,19,20,20,21,20,22,21,22,22,24,23,24,25,25,26,26,27,26,26,27,25,26,27,26,26,25,24,22,22,21,19,17,15,17,17,16,17,19,20,21,21,20,19,18,20,19,17,18,17,15,16,14,17,18,16,16,17,18,16,18,18,18,16,14,12,10,8,8,8,8,9,10,10,10,10,11,13,15,15,17,18,17],[8,7,6,6,5,4,4,4,4,4,4,4,3,3,4,3,4,5,6,5,4,4,3,3,3,3,3,3,3,3,3,3,3,2,2,2,3,3,4,4,3,3,4,4,4,4,5,4,5,5,5,5,5,6,6,6,6,5,5,5,5,5,5,4,5,6,6,6,5,5,5,5,5,4,4,5,4,4,4,4,4,4,4,5,4,4,4,4,4,5,5,5,5,4,4,4,4,4,4,3,4,3,3,3,3,2,2,2,2,2,2,1,1,1,1,1,0,1,2,2,2,2,2,2,2,3,3,3,3,4,4,5,5,6,6,6,5,4,4,4,4,3,3,3,2,2,2,3,3,3,4,3,3,4,4,4,4,4,4,4,4,5,5,5,5,5,5,4,5,5,4,4,4,4,3,4,4,4,5,5,6,6,6,5,4,5,4,4,4,3,3,3,4,3,3,2,3,2,2,3,3,2,3,4,4,3,3,3,3,4,4,4,5,4,5,6,6,6,6,6,6,7,6,6,6,6,6,6,5,5,6,5,5,6,6,5,5,6,6,5,6,6,6,5,7,6,6,7,7,7,8,7,8,7,7,7,7,7,7,7,7,7,7,7,6,7,6,6,7,7,6,7,7,7,6,7,7,7,6,6,6,6,5,6,5,6,6,6,7,6,7,7,8,8,7,7,7,7,7,6,6,6,6,6,6,6,7,6,7,7,7,8,8,8,9,9,8,9,8,8,7,7,7,7,7,7,7,7,7,7,7,6,5,6,7,7,9,13,16,17,17,18,16,14,12,11,8,6,5,6,6,6,6,7,7,7,8,9,9,9,8,8,7,7,7,6,7,6,6,6,5,5,5,5,5,5,5,6,5,6,6,6,6,6,6,7,7,7,7,9,10,11,12,15,16,18,17,16,16,15,15,16,15,16,17,17,19,19,20,21,21,22,22,24,23,24,24,25,25,26,26,26,26,27,27,27,27,27,27,27,27,27,27,26,25,24,22,22,19,18,16,18,19,18,20,21,22,21,21,21,20,19,20,19,18,18,17,16,17,16,18,20,18,18,19,18,17,18,18,19,18,15,13,11,8,8,9,8,8,10,9,9,11,11,13,16,17,18,17,19],[8,7,7,6,5,4,4,4,4,4,4,4,4,4,4,4,5,6,6,6,5,4,4,3,4,3,3,3,3,4,4,3,3,2,2,3,3,3,4,4,4,4,4,4,4,5,5,5,5,5,5,5,6,6,6,6,6,6,6,5,5,5,6,5,6,7,7,7,6,6,6,6,6,5,5,5,5,4,5,5,5,4,5,5,4,4,5,5,5,5,5,5,5,5,4,4,4,4,4,4,3,3,3,3,2,2,2,2,2,2,2,1,1,2,2,1,1,0,1,1,2,2,2,2,2,3,3,3,3,4,4,5,5,6,6,6,6,5,4,4,4,3,3,3,2,2,2,3,3,3,4,3,3,4,4,4,4,4,4,4,5,5,5,5,5,5,5,5,5,5,5,4,3,4,3,4,4,4,5,5,6,6,6,5,5,4,4,4,4,4,3,3,3,3,3,2,2,2,2,2,3,2,3,3,4,4,4,3,3,4,4,4,5,5,6,6,6,6,7,6,6,7,6,6,7,7,6,6,6,6,6,6,6,6,6,6,6,6,6,6,6,6,6,6,7,7,6,7,7,7,8,8,8,7,7,7,7,7,7,7,7,7,7,7,7,7,7,7,7,7,7,7,7,7,7,7,7,7,6,6,6,6,6,6,6,6,6,6,7,6,7,8,8,8,7,7,7,7,7,6,6,6,6,6,7,6,7,6,7,6,7,8,8,8,9,9,9,9,8,8,8,7,7,7,6,7,7,7,7,7,6,6,6,6,6,7,9,12,15,16,17,17,15,13,11,9,8,6,5,6,6,6,6,7,7,8,9,9,9,9,8,8,7,8,7,6,6,6,6,5,5,6,5,5,6,5,5,5,5,6,6,6,6,7,6,7,7,7,8,9,10,11,13,15,15,18,17,17,15,15,15,15,15,16,17,17,18,18,20,20,21,22,23,23,24,25,25,26,25,26,26,26,27,27,27,27,27,27,27,28,27,27,27,26,25,24,22,23,21,19,16,17,18,17,21,22,22,22,21,21,21,19,20,19,19,17,17,16,15,18,19,20,18,18,19,18,17,18,19,19,18,15,13,11,9,8,8,9,9,10,10,10,11,12,13,16,16,18,17,18],[9,8,7,7,6,5,5,5,5,5,5,4,5,4,4,4,5,6,6,6,5,4,5,4,5,4,4,4,4,5,4,3,3,3,3,3,4,4,5,4,4,5,5,4,5,6,6,5,6,6,6,6,7,7,7,7,8,7,7,7,6,6,7,6,7,8,7,7,7,7,7,7,7,6,6,7,6,5,6,6,5,5,6,7,5,6,7,6,5,7,7,7,7,6,5,6,6,5,5,5,5,4,3,4,3,3,3,2,2,2,2,2,2,2,2,2,1,1,0,1,2,2,2,3,3,3,3,4,4,5,5,5,6,6,6,6,6,5,5,4,4,4,4,3,3,2,2,3,3,4,4,4,4,4,5,4,4,5,5,5,5,6,6,6,7,6,6,5,7,6,5,5,4,4,4,4,4,5,5,5,6,6,6,5,5,5,5,4,4,4,4,4,4,4,3,3,3,2,2,2,3,2,3,3,4,4,4,4,4,4,5,6,6,6,6,7,7,7,7,7,7,7,7,7,7,7,7,7,6,7,6,6,6,6,6,6,7,7,6,6,7,7,6,6,7,7,7,8,8,8,9,9,9,9,8,8,8,8,7,8,8,7,7,8,7,8,7,7,8,8,8,8,8,7,8,8,8,8,7,7,7,7,7,6,6,6,6,6,7,8,8,9,9,9,9,8,8,7,7,7,7,7,7,7,7,7,7,8,7,8,8,8,8,9,10,10,9,9,9,8,8,8,8,8,8,8,9,8,8,8,8,7,7,8,8,8,10,13,14,14,14,15,13,12,11,10,9,7,7,7,7,7,8,8,8,9,9,10,11,10,9,9,8,9,8,8,7,7,6,6,6,7,6,6,6,7,6,6,7,7,7,7,7,8,7,8,8,8,8,9,11,11,13,15,14,17,16,16,15,15,14,14,14,14,15,16,18,17,19,20,19,21,20,22,22,22,23,24,23,24,25,24,25,26,26,26,26,26,24,25,26,26,25,24,24,22,21,20,18,17,14,15,16,17,18,19,20,20,20,19,19,18,19,18,18,17,16,16,15,17,19,20,18,18,18,19,17,19,18,19,17,15,14,11,9,9,9,10,10,11,11,11,11,12,14,15,17,17,17,16],[9,7,7,6,5,4,5,4,5,5,5,5,5,4,5,4,5,6,7,6,5,4,5,4,5,4,4,4,4,5,5,4,4,3,3,3,3,4,5,4,4,4,4,4,5,5,5,5,5,5,5,5,5,5,6,6,6,6,6,6,5,6,6,6,7,7,7,8,7,7,7,7,6,6,6,7,6,5,6,6,5,5,6,6,5,5,6,5,5,6,5,5,5,5,4,4,4,4,4,4,3,3,3,3,2,2,3,2,2,2,3,2,1,2,2,2,2,1,1,0,1,1,2,2,3,3,3,4,4,5,5,6,7,6,7,7,6,5,5,4,4,3,3,2,2,2,2,3,3,3,3,3,3,4,4,4,4,4,4,4,5,6,6,6,5,5,5,5,5,5,5,4,5,5,4,5,6,6,6,6,7,7,7,6,6,6,5,5,6,4,4,4,4,3,3,3,3,2,2,3,3,3,4,4,4,4,4,4,4,5,5,6,6,5,6,6,6,7,7,7,7,7,6,7,7,7,7,7,7,7,7,7,7,7,7,8,7,7,6,7,7,7,7,8,7,8,8,8,9,9,9,10,9,9,9,9,9,9,8,9,9,8,7,8,8,7,7,7,8,8,8,8,8,8,8,9,8,8,8,8,7,7,7,7,7,7,7,8,8,9,9,9,10,10,10,9,9,8,8,8,8,7,7,7,7,7,8,8,8,8,8,9,9,10,10,11,10,10,9,9,8,8,8,8,8,8,8,8,8,7,8,7,8,7,9,9,10,13,14,14,15,15,14,13,12,11,10,7,8,7,7,7,8,8,9,8,9,10,11,10,9,9,8,9,8,8,8,8,7,8,7,7,6,7,7,6,6,6,6,6,7,7,6,7,7,7,7,7,8,9,10,11,13,14,14,16,16,16,14,14,14,14,14,15,15,16,17,17,19,19,20,21,22,22,23,23,23,24,22,24,24,25,25,25,26,26,26,26,23,25,25,26,25,26,24,22,22,20,19,18,15,16,17,17,19,21,20,21,21,20,21,19,21,19,19,18,17,18,17,18,20,20,18,20,19,19,18,20,19,20,18,16,14,12,9,9,8,9,10,10,11,11,11,11,15,15,16,18,18,17],[9,8,8,6,6,5,5,5,6,6,6,5,6,5,5,5,6,6,7,6,5,5,6,5,6,6,6,5,5,5,6,4,5,4,5,4,4,4,5,6,4,5,5,5,6,6,6,6,6,6,6,6,6,7,7,7,8,7,7,7,7,7,7,7,7,8,8,8,8,7,7,8,7,7,7,7,7,6,7,7,7,6,6,7,6,6,6,6,6,7,7,6,6,6,5,5,5,5,5,5,5,3,4,4,3,3,4,4,2,2,3,2,2,3,3,2,3,2,1,1,0,1,1,2,2,3,3,4,4,5,5,5,6,7,7,6,7,6,5,4,4,4,3,3,2,2,2,3,4,4,4,4,3,5,4,5,5,5,5,5,5,6,6,6,6,6,6,6,6,6,5,6,5,5,5,6,6,6,7,8,8,8,8,7,7,6,6,6,5,5,4,5,5,4,3,3,3,3,3,4,4,4,4,4,5,5,5,5,4,6,5,6,6,6,6,7,8,7,8,7,7,8,7,7,8,8,7,7,7,6,7,7,7,7,7,8,8,7,8,8,7,8,8,9,8,8,8,9,9,9,10,10,10,10,9,9,9,9,9,9,9,8,8,8,8,8,8,8,9,9,8,9,9,9,8,9,9,9,8,8,7,7,8,8,8,9,8,8,9,10,10,10,10,10,9,10,10,10,9,9,8,8,8,8,8,8,9,8,8,9,9,10,10,11,11,11,11,11,10,10,9,9,9,9,8,9,10,9,9,9,9,9,8,8,9,9,11,14,15,16,16,17,16,14,14,11,11,8,9,8,8,9,8,9,9,10,10,11,11,12,11,11,9,11,9,9,9,8,8,9,8,7,7,8,7,7,7,7,7,8,7,7,8,8,7,8,9,9,9,10,12,12,14,17,16,18,18,17,16,17,16,16,16,16,17,18,19,19,20,22,22,23,23,25,24,25,25,26,24,26,25,26,26,26,27,27,27,26,25,27,27,27,27,27,26,25,23,22,20,19,16,18,18,18,20,22,21,21,21,19,21,19,21,20,20,19,19,19,18,20,23,22,19,22,20,21,19,20,21,21,19,17,15,13,11,10,10,11,10,13,11,11,13,13,14,16,18,19,19,18],[10,8,8,7,7,7,6,6,6,6,7,6,6,6,6,5,5,6,7,6,6,5,6,5,5,6,6,6,6,7,7,6,5,4,4,4,4,4,5,4,4,5,5,4,5,6,5,5,6,6,6,6,6,7,8,7,9,7,8,9,6,7,7,6,7,9,9,9,7,9,8,8,8,7,8,8,7,7,8,7,6,7,7,7,6,7,7,6,6,7,7,7,7,6,6,6,5,6,4,5,5,4,4,4,4,3,3,4,3,2,3,3,2,3,4,3,4,2,2,1,1,0,1,1,2,3,3,4,5,5,5,6,6,7,7,7,7,5,5,4,4,3,2,2,2,2,2,4,5,5,5,5,4,5,5,4,5,5,5,5,5,6,7,6,7,7,7,6,7,7,6,6,6,6,6,6,7,7,7,9,9,8,8,7,7,7,7,8,7,6,6,6,5,4,5,4,4,3,3,5,5,4,5,6,6,6,6,5,5,6,6,7,7,8,8,9,9,9,10,8,9,9,9,9,9,9,8,8,7,7,8,7,8,8,8,8,10,9,8,9,9,9,9,9,9,10,10,11,11,10,11,11,10,10,10,11,10,10,9,10,10,9,9,10,9,9,9,9,10,10,10,10,10,10,9,10,10,10,10,9,9,9,9,9,9,10,10,9,10,11,11,11,13,12,12,11,11,12,10,11,10,9,9,10,8,9,10,10,10,11,11,12,11,12,12,13,12,11,11,11,11,9,10,10,11,11,11,10,10,9,10,9,10,9,11,10,11,15,16,16,17,17,16,14,14,12,11,9,10,9,9,9,9,10,11,11,11,12,13,13,12,10,10,11,10,10,10,10,10,10,9,8,8,8,9,8,8,8,9,8,8,9,9,9,9,9,9,9,10,11,12,13,14,17,15,17,18,17,16,16,16,15,15,16,16,18,19,18,20,21,21,23,22,24,23,24,23,25,22,24,25,26,26,25,26,27,26,26,23,26,26,27,26,27,26,23,23,21,19,16,14,15,15,18,19,21,21,22,23,20,22,20,20,20,18,19,19,18,19,18,21,21,20,20,20,19,19,21,20,21,19,17,15,13,11,10,10,11,11,11,12,12,13,14,14,16,18,19,19,17],[9,8,7,7,6,6,5,6,6,6,6,6,6,5,6,5,5,6,7,7,6,5,6,5,6,5,5,5,5,6,6,4,4,4,5,4,5,4,6,5,5,5,5,5,5,6,5,5,6,6,5,5,6,6,7,7,7,7,7,7,7,6,7,7,7,8,8,8,7,8,8,8,8,7,7,8,7,6,7,7,6,6,7,7,6,6,6,6,5,6,6,6,6,6,5,6,5,5,4,4,4,4,4,4,3,3,4,3,3,3,4,3,2,3,4,3,4,2,3,2,1,1,0,1,1,2,2,3,3,4,4,5,5,5,5,5,5,4,4,3,2,2,2,1,2,2,2,2,3,3,4,3,3,4,4,3,3,4,4,4,4,4,5,5,5,5,5,5,5,5,5,5,4,5,4,5,5,5,6,7,7,6,6,6,5,6,5,5,5,5,5,4,4,4,3,3,3,2,3,4,3,3,4,4,5,4,4,4,4,4,4,5,5,5,6,7,6,6,7,7,6,7,6,6,6,6,6,6,5,6,6,5,5,6,6,5,7,6,6,6,7,7,6,7,7,7,7,8,8,8,8,8,8,9,8,8,8,8,7,8,8,7,7,7,7,7,7,7,8,7,7,8,8,7,7,8,8,8,7,7,7,6,8,7,7,7,7,8,8,9,9,9,10,9,9,9,9,9,8,7,8,7,8,7,7,7,7,8,8,8,8,9,9,10,10,10,9,10,9,9,8,9,9,8,8,8,9,9,9,8,9,8,8,8,9,9,11,13,14,16,15,16,14,13,13,11,11,8,9,8,8,8,8,9,9,9,10,10,11,11,10,10,9,10,9,9,8,8,8,8,8,7,7,7,7,7,7,7,6,7,7,7,7,8,8,7,8,9,8,9,11,12,13,15,15,17,17,16,15,15,15,15,14,16,16,17,18,17,19,21,20,22,23,23,24,23,24,24,23,24,25,24,25,26,26,26,26,26,24,26,26,26,26,25,24,22,20,20,18,16,14,16,17,17,19,20,21,21,20,20,21,19,21,19,19,18,18,18,18,18,20,21,19,19,19,18,18,19,19,19,18,16,14,12,10,9,10,10,10,11,11,11,11,12,15,15,17,18,18,17],[7,6,6,5,5,4,5,5,5,5,5,5,5,5,5,5,6,6,7,6,6,5,6,5,5,5,5,5,4,5,5,5,4,4,4,4,4,4,5,5,4,5,5,5,5,5,5,5,5,5,5,5,5,6,6,6,7,6,6,7,6,6,7,6,7,7,8,8,7,7,7,7,7,7,6,6,6,6,6,6,6,5,6,6,5,5,6,5,4,6,5,5,5,5,4,5,4,5,4,4,4,4,3,3,3,3,4,3,2,3,4,3,2,3,4,3,3,2,2,2,2,1,1,0,1,1,2,2,2,3,4,4,4,4,4,4,4,3,3,3,2,2,2,1,1,1,2,2,3,3,3,3,2,3,3,2,3,3,3,3,4,4,4,4,5,5,5,4,4,4,4,4,4,3,3,4,4,4,5,6,6,5,5,4,4,4,4,4,4,4,4,3,3,3,3,2,2,2,3,3,3,3,4,4,4,4,4,3,3,3,4,4,4,4,5,5,5,5,6,5,5,6,5,5,5,5,5,5,5,5,5,4,4,5,4,4,5,5,5,4,5,5,5,5,6,6,6,7,7,7,7,7,7,7,7,7,6,6,6,6,6,6,5,6,6,6,5,6,6,6,6,6,7,6,6,7,6,6,6,5,5,5,5,5,5,6,6,6,7,7,8,8,8,8,8,7,8,7,7,6,6,5,6,6,6,6,6,6,6,7,7,8,8,9,9,9,9,8,8,7,7,6,7,7,7,7,7,8,7,7,7,6,7,6,7,8,9,12,14,15,14,16,15,13,12,10,9,6,6,6,6,7,7,8,8,8,8,9,10,10,9,9,8,9,8,7,7,6,6,6,6,6,5,5,5,5,5,5,6,6,5,5,6,6,6,7,7,7,7,9,10,11,12,15,15,16,17,15,15,15,15,15,15,15,15,15,17,17,18,19,19,21,19,22,21,21,21,23,20,23,23,24,25,25,26,26,26,25,24,26,26,27,25,26,25,23,22,21,18,17,14,15,16,15,18,19,19,20,19,20,20,18,19,18,18,18,18,17,18,17,20,20,19,19,19,18,18,19,19,18,18,16,14,11,9,8,8,8,9,9,10,10,10,11,12,14,16,17,16,16],[8,7,7,7,6,5,5,5,5,6,6,5,6,5,5,5,6,6,7,7,6,6,6,5,5,5,5,5,5,5,5,4,4,4,4,4,5,5,6,5,5,5,5,5,6,5,6,5,6,6,5,6,6,6,7,7,7,7,7,7,7,7,7,7,7,8,8,8,7,7,7,7,7,7,6,7,6,7,7,7,7,6,6,6,6,6,6,6,6,6,6,6,5,6,5,5,5,5,4,5,4,4,4,4,3,3,4,3,2,3,3,3,2,4,3,3,3,2,2,2,2,2,1,1,0,1,1,2,2,2,3,3,4,4,4,4,4,3,2,2,2,1,1,1,1,2,2,2,3,3,3,3,3,3,3,3,3,3,3,3,3,4,4,4,5,5,4,4,5,4,4,3,3,3,3,3,4,4,5,5,6,5,5,5,4,4,4,4,4,4,3,4,4,3,3,3,2,2,2,3,3,3,4,4,4,4,3,2,2,3,3,4,4,4,5,5,5,5,6,6,5,6,5,5,5,5,5,5,4,4,5,4,4,5,5,4,4,5,5,4,5,5,5,5,5,6,5,6,7,7,7,7,7,7,6,6,7,6,6,6,6,6,6,6,6,6,5,6,6,6,6,7,7,6,6,7,6,6,6,6,6,5,5,6,5,6,6,7,7,7,8,8,8,8,8,7,7,7,6,6,6,6,6,6,6,6,6,6,6,7,7,7,8,8,8,8,8,8,8,7,7,7,7,7,7,8,8,7,8,7,7,6,6,7,7,8,9,11,13,14,15,14,14,13,11,9,8,6,6,6,6,7,7,8,8,9,8,9,10,10,9,8,8,8,7,7,7,7,6,6,5,6,6,5,6,6,6,6,5,6,6,6,6,7,7,7,7,8,8,9,10,12,13,15,16,18,17,16,16,15,16,15,15,15,16,16,17,17,19,20,20,21,21,22,23,22,23,24,23,25,26,25,27,26,27,27,27,27,26,27,28,27,27,25,25,23,22,21,19,18,15,17,17,17,19,20,20,21,20,20,20,18,20,18,18,18,17,18,17,17,18,20,18,18,18,18,17,19,19,19,18,16,14,11,9,8,9,9,9,10,10,10,11,11,14,15,17,19,18,17],[8,6,6,6,5,4,5,5,5,5,6,6,6,5,6,5,6,6,7,7,7,6,7,5,6,5,5,5,4,4,5,4,4,4,4,4,5,5,6,6,5,5,6,5,5,6,6,6,6,7,6,6,6,7,8,7,7,7,7,7,6,7,7,7,7,8,8,8,7,8,8,8,7,7,7,8,7,7,7,7,6,6,6,7,6,6,6,6,5,5,6,6,6,5,5,5,5,5,5,5,4,4,4,4,4,4,4,4,3,4,4,3,3,4,4,3,3,2,2,2,2,2,1,1,1,0,1,1,2,2,2,3,3,4,4,4,3,3,2,2,1,1,1,2,2,2,2,2,3,2,3,3,2,3,3,2,2,3,3,2,3,4,3,4,4,4,4,3,4,4,3,3,3,2,3,3,3,3,4,5,5,5,5,4,4,3,3,3,3,3,3,3,3,3,3,2,2,2,2,3,2,3,3,3,4,3,3,2,2,2,2,3,3,4,4,4,5,5,6,5,4,5,5,4,5,5,4,4,4,4,4,4,3,4,4,3,3,4,4,4,4,4,4,4,5,5,5,6,6,7,7,7,6,6,6,6,6,5,5,6,5,5,5,5,5,5,5,5,6,5,5,6,6,5,5,6,6,6,5,5,5,5,4,5,4,5,5,6,6,7,8,8,8,8,8,7,7,7,6,5,5,5,5,5,5,6,6,6,6,6,6,7,7,8,8,9,8,8,8,7,7,6,6,6,6,7,7,7,8,7,7,6,6,7,7,8,9,11,13,14,14,15,14,13,11,9,8,6,6,6,6,6,6,8,8,8,8,9,10,9,9,8,8,8,7,7,6,6,6,5,5,5,5,4,5,5,5,5,5,5,5,5,6,6,5,6,7,7,7,9,10,11,12,15,15,17,16,15,15,15,14,14,15,14,15,15,16,15,17,19,20,21,20,22,22,23,22,24,22,24,23,25,25,25,27,26,27,27,25,26,26,27,26,26,26,23,22,22,18,17,17,15,17,17,19,20,20,21,19,20,20,19,20,19,19,19,18,18,17,17,19,20,18,18,18,18,18,18,19,19,18,17,14,12,9,8,9,9,10,10,10,10,10,11,13,14,17,17,16,16],[7,5,6,5,5,4,4,4,5,5,5,5,5,5,5,5,6,6,7,7,6,5,5,5,5,4,4,4,3,3,4,3,3,3,3,4,4,4,5,5,5,5,5,5,5,5,5,5,5,5,5,5,5,5,6,5,6,6,6,6,6,6,6,6,6,7,7,8,6,6,7,6,6,6,6,6,6,6,6,6,6,5,6,6,5,5,6,5,4,5,5,4,5,5,4,4,4,4,4,4,3,3,3,3,3,3,3,3,2,3,3,3,3,3,3,3,3,2,2,3,2,2,2,2,1,1,0,1,1,1,2,2,2,3,4,3,3,2,1,1,1,1,1,2,2,2,2,2,2,2,2,2,2,2,2,2,2,2,2,2,2,3,2,3,3,3,3,3,3,3,2,2,2,2,2,2,2,3,3,4,4,4,4,3,3,3,3,3,3,2,2,2,3,2,2,2,1,1,2,2,2,2,3,3,3,3,2,2,1,2,2,2,3,3,3,4,4,4,4,4,4,4,4,3,4,4,3,3,3,3,3,3,2,3,3,3,3,3,3,3,3,3,3,3,4,4,4,5,4,5,6,5,5,5,5,5,5,4,4,5,5,4,4,4,4,4,3,4,4,4,4,5,5,4,4,5,4,5,4,4,4,4,4,4,4,4,4,5,5,6,6,6,6,6,6,6,6,5,5,4,4,4,4,4,4,4,5,5,5,5,5,6,6,7,7,7,7,6,6,6,6,5,5,5,5,6,6,6,6,6,6,5,5,5,6,6,8,10,12,13,15,15,14,12,10,8,7,5,5,5,5,5,5,6,6,7,7,8,8,8,7,7,6,6,6,6,5,5,5,4,4,5,4,4,4,4,4,4,4,5,4,5,5,5,5,5,5,6,6,7,8,10,12,14,14,17,17,16,15,15,14,14,14,14,15,16,17,18,19,21,22,22,23,24,24,24,25,25,25,26,26,26,27,26,27,27,28,28,27,28,28,28,27,27,26,25,24,23,20,19,18,17,19,20,21,23,22,23,22,22,22,19,22,20,19,20,19,19,19,18,19,21,19,19,18,17,17,18,18,18,17,15,13,11,8,7,8,8,8,9,8,8,9,10,12,15,16,17,16,18],[5,5,5,5,4,4,4,4,4,4,4,4,5,4,5,5,5,5,6,6,5,5,5,4,5,4,4,4,3,3,3,3,3,3,3,3,4,4,5,5,4,5,5,4,4,5,5,5,5,5,5,5,5,5,5,5,5,5,5,5,5,5,6,5,6,7,7,7,6,6,6,6,6,6,5,5,5,5,5,5,5,5,5,5,4,4,5,4,4,4,5,4,4,4,4,4,4,4,4,4,3,3,3,3,3,3,3,3,3,3,3,3,3,3,3,3,2,2,2,3,3,2,2,2,1,1,1,0,1,1,1,2,2,3,4,3,3,2,1,1,1,1,1,2,2,2,2,2,2,2,2,2,2,2,2,2,2,2,2,2,2,3,2,3,3,3,3,2,2,2,2,2,1,2,2,2,2,3,3,4,4,4,4,3,3,3,2,3,2,2,2,2,2,2,2,2,2,2,2,2,2,2,3,3,3,3,2,1,1,1,1,2,2,2,3,3,3,3,3,3,3,3,3,3,3,3,3,3,2,2,2,2,2,2,3,2,2,2,3,2,2,3,3,3,3,3,3,4,4,5,5,4,4,4,4,4,4,3,4,4,4,3,3,4,3,3,3,3,3,3,3,4,4,3,3,4,3,4,3,3,3,3,3,3,3,3,3,4,4,5,5,5,5,5,5,5,5,4,4,4,4,3,3,3,4,4,4,4,4,4,4,5,5,6,6,6,5,5,5,4,5,4,4,4,4,5,5,5,5,5,5,5,4,5,5,6,7,10,11,12,13,13,13,12,10,8,6,5,4,4,4,5,5,5,5,6,6,6,7,7,6,6,5,6,5,5,4,4,4,4,3,4,3,3,3,4,3,3,4,4,4,4,4,4,4,4,5,5,5,7,8,9,11,13,14,15,14,14,14,13,12,13,13,13,13,15,16,15,17,18,19,20,20,22,22,22,22,24,22,24,25,25,26,26,27,26,27,27,25,27,26,27,26,26,25,24,23,21,20,18,16,17,18,18,21,22,22,23,21,21,20,18,22,19,19,20,19,17,18,17,20,20,19,19,18,18,16,18,18,17,16,14,12,10,7,7,7,7,7,8,7,7,8,8,11,12,14,15,14,16],[5,4,4,4,4,3,3,3,4,4,3,4,4,4,4,4,5,5,6,6,5,4,4,4,3,3,3,3,3,3,3,2,2,2,2,3,3,3,4,4,3,3,4,4,4,4,4,4,4,4,4,4,4,4,5,4,5,4,4,4,4,4,5,5,5,6,6,6,5,5,5,5,5,5,4,4,4,4,4,4,4,4,4,4,3,3,4,3,3,4,4,3,4,3,3,3,3,3,3,3,3,3,3,3,2,3,2,2,2,3,2,2,2,3,3,3,2,2,2,2,2,2,2,2,1,1,1,1,0,1,1,1,2,2,3,3,2,1,1,1,1,1,1,2,2,2,2,2,2,1,2,2,1,1,1,1,1,1,2,1,1,2,2,2,2,2,2,2,2,2,1,1,1,1,1,1,2,2,2,3,3,3,3,2,2,2,2,2,2,2,1,2,2,2,2,2,1,1,2,2,2,2,2,2,3,2,1,1,1,1,1,1,1,2,2,2,2,3,3,2,2,2,2,2,2,2,2,2,2,2,2,2,1,2,2,2,2,2,2,2,2,2,2,2,2,2,3,3,3,4,4,4,4,3,3,3,3,3,3,3,3,3,3,3,3,3,2,2,3,3,2,3,3,2,3,3,3,3,3,2,2,2,2,2,3,3,3,3,4,4,4,4,4,4,4,4,4,4,3,3,3,3,3,3,3,3,3,3,3,3,3,4,4,5,5,5,5,4,4,4,4,3,4,3,3,4,4,4,4,4,4,4,4,4,4,5,7,9,10,12,13,14,13,11,10,8,6,4,4,3,4,4,4,4,4,4,5,5,6,6,5,5,4,4,4,4,3,3,3,3,3,3,3,3,3,3,3,3,3,3,3,3,3,3,3,3,4,4,4,6,7,9,10,12,13,15,15,15,14,14,13,13,13,13,14,15,17,18,19,21,22,23,23,24,25,25,26,26,26,26,27,27,27,28,28,28,28,28,28,28,27,28,27,28,27,26,24,24,22,20,19,19,21,22,23,24,26,24,24,24,23,22,24,23,23,21,21,19,20,19,21,22,20,20,18,19,17,19,18,18,15,13,11,9,6,5,6,5,6,6,7,6,7,7,9,12,14,14,14,15],[5,5,4,5,4,3,3,3,4,4,4,4,4,4,4,4,5,5,6,6,5,4,4,4,4,3,3,3,3,3,3,3,3,3,3,3,3,4,4,4,4,4,4,4,4,4,4,4,4,4,4,4,4,5,5,4,5,4,5,5,4,4,5,5,5,6,6,6,5,6,5,5,5,5,5,5,4,4,4,4,4,4,4,4,3,4,4,4,3,4,4,4,4,4,3,3,3,3,3,3,3,3,3,2,3,3,3,2,2,3,3,3,3,3,3,3,3,3,3,3,3,3,2,2,2,2,1,1,1,0,1,1,1,2,3,3,2,1,1,1,1,2,2,2,2,2,2,2,2,2,2,2,2,2,2,2,1,2,2,2,2,2,2,2,2,2,2,2,2,2,1,1,1,1,1,2,2,2,3,3,4,4,3,3,2,2,2,2,2,2,2,2,2,2,2,2,2,2,2,2,2,2,2,2,3,2,2,1,1,1,1,1,2,2,2,2,3,3,3,3,2,2,2,2,2,2,2,2,2,2,2,2,1,2,2,1,1,2,2,2,2,2,2,2,3,2,3,3,3,4,4,4,4,3,3,3,3,3,3,3,3,3,3,3,3,3,2,2,3,3,2,3,3,3,3,3,3,3,3,3,2,2,2,3,3,3,3,4,4,4,5,4,4,5,5,5,4,4,4,4,3,3,3,3,3,3,3,3,4,4,4,4,5,5,6,6,5,5,4,4,4,4,4,4,4,4,4,4,4,4,4,4,4,4,4,5,7,9,10,11,12,13,13,11,9,8,6,4,4,4,4,4,4,4,5,5,5,5,6,6,5,5,5,5,4,4,4,4,4,4,3,3,3,3,3,3,3,3,3,3,3,3,4,4,4,4,4,4,5,6,7,9,10,12,14,15,14,15,14,14,13,13,13,13,14,16,16,17,19,20,21,22,22,23,23,24,25,26,25,26,27,27,28,27,28,28,28,28,27,28,27,28,28,28,26,26,25,24,22,20,18,19,21,21,22,24,24,24,23,22,21,20,22,21,21,20,20,18,19,19,20,21,19,19,18,18,15,17,17,16,14,13,11,9,6,6,6,6,7,7,7,6,7,8,10,13,14,14,13,16],[5,5,5,5,5,4,4,4,5,5,4,5,5,5,6,5,6,6,7,7,6,6,6,5,5,4,4,4,4,4,4,4,3,3,4,4,4,5,5,5,5,5,5,5,5,5,6,5,5,6,5,5,5,6,6,6,6,5,6,6,5,6,6,6,7,7,7,8,7,6,7,7,6,6,6,6,5,5,6,6,5,5,5,5,5,5,5,5,4,5,5,4,5,4,4,4,4,4,4,4,4,4,4,3,3,4,4,3,3,4,4,3,4,4,4,4,3,3,3,4,4,3,3,3,3,2,2,1,1,1,0,1,1,2,3,3,3,1,1,1,2,2,2,2,3,3,3,3,3,2,2,2,2,2,2,2,2,2,2,2,2,2,2,2,3,3,2,2,2,2,2,2,2,2,2,2,2,3,3,4,4,4,4,3,3,2,2,2,2,2,2,2,3,3,3,3,2,2,3,3,2,3,3,3,3,3,2,2,1,1,1,2,2,2,2,3,3,3,3,3,2,3,3,3,3,3,3,2,2,2,2,2,1,2,2,1,1,2,2,2,2,2,2,3,3,3,3,4,4,4,4,4,4,4,3,3,3,3,3,3,3,3,3,3,3,3,2,3,3,3,2,3,3,3,3,3,3,3,3,3,2,3,3,3,3,4,4,4,5,5,5,6,5,6,6,5,5,5,4,4,4,4,3,3,4,4,4,4,4,4,4,5,5,6,7,6,6,5,5,5,5,5,5,4,4,5,5,5,5,5,5,5,5,5,5,6,8,10,11,12,13,14,13,11,10,9,7,5,5,5,5,5,5,5,6,5,6,6,7,7,6,6,5,6,5,5,5,5,4,4,4,4,4,4,4,4,4,3,4,4,4,4,4,4,4,5,5,5,6,7,8,10,11,13,14,15,15,14,14,13,12,12,13,12,13,15,17,17,18,20,20,22,22,23,24,25,25,26,26,26,27,27,28,28,29,28,28,28,27,28,27,28,27,28,27,25,25,24,23,21,20,20,22,23,23,24,26,24,24,24,23,22,22,21,22,20,20,19,20,19,21,21,20,19,19,18,17,19,19,18,15,15,12,10,7,7,7,7,8,7,8,7,8,9,10,12,15,14,14,15],[6,6,6,6,5,5,5,5,5,6,6,6,6,6,7,6,8,8,9,8,7,7,7,6,6,5,5,5,4,4,5,4,4,4,4,5,5,6,7,6,6,6,6,6,6,6,7,6,6,7,6,6,6,7,8,7,8,7,7,7,7,8,8,8,8,9,9,9,8,9,8,8,8,8,7,8,7,6,7,7,6,6,6,6,6,6,6,6,5,6,6,6,6,5,5,5,5,5,5,5,4,4,4,4,4,4,5,4,4,5,5,4,5,5,5,5,4,4,5,5,5,5,4,4,3,3,2,2,1,1,1,0,1,1,3,3,3,2,2,2,2,3,3,3,3,3,4,3,3,3,3,3,3,3,3,3,2,2,3,2,2,3,3,3,3,3,3,3,3,3,3,2,2,2,3,3,3,3,4,4,4,5,4,4,3,3,3,3,3,3,3,3,3,3,4,3,4,3,3,4,3,3,4,4,4,4,3,2,2,2,1,2,2,3,4,3,4,4,4,4,4,4,4,4,3,4,3,3,2,3,3,2,2,2,2,2,2,2,2,2,3,3,3,3,3,4,4,4,4,5,5,5,5,4,4,4,4,4,3,4,3,3,3,3,3,3,3,3,4,3,4,4,5,5,4,5,5,5,4,4,3,3,3,4,4,4,5,5,5,6,6,6,6,6,6,6,6,5,5,5,4,4,4,4,4,4,5,4,5,5,5,6,6,7,7,8,7,6,6,5,6,5,5,6,5,6,6,6,6,6,6,5,5,6,6,7,8,10,12,13,13,13,13,12,10,9,7,6,5,5,5,5,6,6,7,7,7,8,8,8,7,7,6,7,6,6,6,5,5,5,4,4,4,4,4,4,4,4,4,4,4,4,5,5,5,5,5,6,6,8,9,11,12,14,15,17,15,16,15,15,14,15,14,14,15,17,18,19,21,22,24,25,24,27,26,27,28,28,27,28,28,29,29,29,29,29,29,29,29,29,29,29,29,29,28,28,27,26,25,24,23,22,24,25,25,27,27,27,26,26,26,23,25,23,25,23,23,21,22,21,23,23,21,21,19,19,17,19,19,19,17,14,12,10,8,7,7,7,8,8,9,8,9,9,11,14,15,15,15,16],[7,7,8,7,7,7,6,7,7,8,8,9,10,9,10,9,10,12,11,11,10,11,11,8,9,8,7,7,7,6,6,6,6,7,7,8,8,8,11,10,8,8,10,9,8,9,11,9,8,10,10,10,9,10,11,10,10,9,10,11,9,10,12,12,11,13,12,13,11,12,12,11,12,11,11,11,10,9,10,10,9,8,9,9,7,8,8,8,7,7,8,7,8,7,7,7,7,8,7,7,7,7,7,6,6,7,7,7,7,8,7,7,7,8,7,8,7,7,8,8,7,7,7,6,6,5,5,4,3,2,1,1,0,1,2,2,4,3,3,3,4,4,6,5,6,6,6,6,5,6,5,5,4,4,5,4,3,4,5,4,3,5,5,5,5,5,5,4,5,4,3,3,3,3,4,3,4,4,5,6,7,6,6,4,4,4,4,4,4,4,4,5,5,6,6,5,6,5,5,5,4,5,5,5,6,6,5,3,4,2,3,2,3,4,5,5,6,5,6,5,5,5,5,5,4,6,5,5,3,4,5,2,2,3,3,2,3,4,3,3,3,4,4,4,6,4,5,7,6,8,8,8,8,6,6,6,6,5,4,5,5,4,4,4,4,4,4,4,5,5,5,5,6,6,5,7,7,6,6,5,4,5,4,5,5,6,7,7,8,8,9,9,9,10,9,9,8,8,7,6,6,6,5,6,6,6,7,6,7,7,7,8,9,10,11,11,9,8,8,7,7,7,7,7,7,8,8,7,8,8,7,7,7,8,8,9,11,13,15,16,16,16,15,13,12,10,9,7,6,7,7,7,7,8,8,9,9,11,11,11,10,10,9,9,9,8,8,7,7,6,6,6,5,5,5,5,5,5,6,6,6,6,6,6,7,7,7,7,8,9,11,12,14,15,15,17,16,16,16,16,14,15,15,15,14,16,18,18,20,21,23,23,23,25,24,26,26,27,26,27,28,28,28,29,29,29,28,28,28,29,28,29,28,28,27,27,26,26,24,23,22,22,24,24,25,26,26,26,26,25,25,22,25,23,24,22,23,22,22,21,22,24,21,19,20,18,19,21,21,21,19,17,15,13,11,10,9,10,9,10,10,11,11,13,14,17,18,17,17,17],[10,10,10,11,10,11,10,10,11,12,13,13,13,13,14,12,13,14,14,14,14,14,14,12,14,12,12,11,10,9,11,10,11,10,11,12,11,12,14,13,13,13,13,13,11,13,14,13,12,14,14,13,12,14,15,13,14,13,13,14,13,14,15,15,15,16,15,16,15,15,15,14,15,14,14,14,13,13,13,13,14,12,13,14,12,12,12,12,11,11,13,11,12,11,10,10,11,10,11,10,9,10,11,10,9,11,11,11,10,10,11,11,11,11,11,11,11,10,11,11,10,10,10,9,10,9,7,7,5,3,3,2,1,0,1,2,4,2,4,5,7,7,9,7,8,8,8,8,8,8,7,7,6,6,7,7,5,5,6,6,5,8,5,7,7,7,6,6,7,6,4,6,6,7,7,7,8,8,8,9,10,9,9,7,7,7,6,8,8,7,7,8,8,8,9,9,8,8,9,9,9,9,8,8,9,9,7,7,7,6,4,5,5,7,7,9,8,8,9,7,6,8,7,5,6,7,6,8,6,5,6,4,3,5,4,3,5,6,4,5,6,7,7,7,9,9,8,10,8,11,10,11,10,9,8,8,8,7,7,7,6,6,6,7,5,6,6,6,7,8,8,7,8,8,8,10,10,11,10,9,9,9,7,9,9,11,11,12,13,10,13,12,13,15,13,15,13,13,10,11,11,10,9,9,10,10,11,11,11,10,11,13,12,12,14,15,14,12,12,11,11,12,10,12,12,12,12,12,12,11,12,11,11,12,12,13,14,14,16,17,17,17,17,15,15,13,12,12,11,11,11,11,12,13,12,13,13,16,15,14,15,13,14,14,12,12,13,12,12,13,12,9,10,9,11,9,9,9,9,10,9,10,9,10,10,9,10,11,12,12,14,15,15,18,18,18,18,17,17,17,15,15,16,16,16,17,19,19,20,21,24,23,23,25,24,26,26,26,26,27,27,27,27,28,28,28,27,27,27,28,28,28,28,28,28,27,26,26,24,24,24,24,24,24,25,26,26,26,26,27,25,25,26,24,24,23,23,23,22,22,23,24,21,21,21,20,20,21,21,21,19,17,16,14,13,12,12,12,12,13,12,13,14,16,16,18,19,18,18,19],[14,12,12,13,13,13,11,14,13,15,14,15,15,16,16,16,17,16,16,17,17,18,18,16,16,15,15,13,12,11,12,12,13,13,14,14,16,16,17,16,16,15,16,16,15,14,17,17,16,16,18,18,16,16,17,16,16,17,16,18,17,16,18,17,18,17,18,19,17,17,17,17,18,16,15,17,16,16,16,16,16,15,15,16,15,15,15,16,14,14,15,14,15,14,13,14,14,16,14,13,14,15,14,12,13,15,15,14,14,14,14,14,14,15,13,14,14,13,15,15,13,13,12,11,10,11,9,8,6,5,5,4,3,1,0,1,2,3,6,7,8,9,10,11,11,11,11,12,11,11,10,10,9,8,11,10,9,9,9,8,7,9,8,10,12,11,10,10,9,8,8,8,8,8,8,9,9,8,10,9,10,10,9,8,7,8,7,9,10,9,9,10,11,11,12,11,9,11,11,11,10,11,10,10,10,9,9,8,8,8,7,6,7,9,10,10,10,12,9,9,10,10,10,8,9,10,9,8,6,6,6,5,6,6,6,4,6,8,6,6,8,10,7,8,10,10,11,12,13,13,13,14,13,12,11,11,11,9,10,10,9,7,7,8,6,8,8,10,11,8,8,11,11,10,11,12,13,12,12,12,9,12,9,11,11,12,13,13,13,12,15,15,15,15,14,15,14,13,13,14,12,13,12,13,12,11,12,11,13,12,14,13,12,14,14,14,15,13,14,13,13,14,13,12,13,13,14,13,14,15,14,13,12,13,14,14,15,16,18,19,18,18,18,17,15,14,14,12,12,12,12,13,14,14,14,15,15,16,16,16,16,15,15,15,14,13,13,13,13,13,12,10,11,11,11,11,12,12,10,12,13,13,12,14,14,12,12,15,14,14,16,17,16,19,19,19,18,18,19,17,16,17,18,17,17,19,22,21,22,23,24,25,25,26,25,26,27,27,26,28,27,28,28,28,28,28,28,28,27,29,28,29,28,28,28,27,27,27,26,25,25,25,26,25,26,26,26,27,26,27,26,24,26,24,25,24,24,24,23,23,24,24,21,22,21,22,21,21,22,22,22,19,19,17,15,14,16,15,15,16,15,16,16,16,17,19,20,19,20,19],[13,13,13,14,14,14,14,13,15,15,15,16,16,17,18,16,16,17,16,18,18,18,19,16,18,15,14,14,14,13,12,11,13,13,13,14,14,16,19,17,16,15,18,18,14,17,19,17,17,18,18,17,16,18,20,18,20,19,18,19,18,18,19,18,19,19,19,20,19,20,19,19,19,18,17,20,18,16,18,19,18,15,18,18,15,16,18,16,15,15,16,15,16,15,14,14,15,15,15,14,14,14,14,13,13,13,14,12,13,12,12,12,12,14,12,13,11,11,13,12,11,11,10,10,11,9,9,6,5,5,4,4,3,2,1,0,1,3,4,5,6,10,10,11,10,10,10,11,10,12,11,10,8,9,11,9,7,7,9,7,8,10,8,10,12,13,10,9,12,10,8,9,8,8,8,7,8,7,9,9,10,9,9,7,7,8,8,9,9,9,10,13,11,13,11,10,8,11,10,12,7,10,10,9,9,8,7,6,5,6,6,7,8,9,10,12,13,11,13,13,11,13,13,10,10,11,11,9,8,9,8,6,7,9,7,4,10,9,6,7,10,10,7,10,9,10,10,10,10,11,12,11,12,10,10,10,11,11,8,10,9,9,8,9,7,10,9,11,11,10,12,11,13,12,12,12,13,10,11,12,11,12,11,10,10,12,10,12,14,15,16,17,16,18,17,17,16,13,13,11,12,10,12,12,12,15,15,12,12,13,12,14,11,15,16,14,16,12,15,13,15,16,16,16,15,16,16,16,17,15,15,14,13,15,13,14,15,16,18,19,19,19,19,17,16,14,14,12,14,13,13,14,16,17,17,18,18,19,18,18,18,18,18,17,17,15,14,14,12,11,12,11,12,13,11,12,14,13,13,14,13,15,13,16,15,15,15,17,18,16,16,17,18,19,22,21,21,21,21,20,20,20,21,20,20,21,23,21,24,24,26,26,26,28,27,28,28,29,28,29,29,29,29,29,29,29,29,29,29,30,30,30,30,29,29,29,29,28,27,26,26,24,27,26,27,27,28,28,28,28,27,25,27,25,26,26,25,24,23,24,24,25,23,22,23,22,23,23,23,24,23,21,19,18,16,15,16,17,15,17,17,16,19,20,19,22,23,22,22,23],[16,14,15,15,16,16,17,17,18,18,18,19,19,19,18,16,16,16,17,18,19,19,21,17,20,17,18,15,15,12,14,13,14,13,15,16,17,19,21,20,15,18,20,20,16,20,20,17,20,19,21,20,20,20,21,21,20,22,20,20,22,21,19,20,20,19,20,20,20,21,21,19,20,19,18,20,21,19,20,20,20,18,19,21,18,17,20,20,18,19,19,19,18,18,17,16,18,16,17,17,16,15,17,16,12,14,15,13,11,14,14,12,13,16,13,14,11,11,12,12,13,12,8,8,7,6,7,5,5,4,4,5,4,5,2,1,0,1,2,4,5,7,7,8,7,9,10,10,10,11,11,9,9,11,10,8,8,10,10,6,8,9,10,15,12,14,16,14,13,15,10,12,9,10,9,9,9,7,9,9,11,8,8,8,8,9,8,11,13,12,11,11,11,13,11,9,9,9,10,10,10,8,9,10,10,10,8,7,7,7,7,9,9,14,17,15,14,18,14,17,16,14,15,16,15,13,15,12,9,11,11,8,10,11,8,6,9,10,6,7,9,8,7,8,10,10,11,12,11,12,12,11,11,10,10,9,10,10,8,8,10,7,7,8,8,9,7,12,10,9,14,12,11,13,17,13,13,12,13,14,16,14,14,12,13,14,11,13,16,16,19,19,18,20,20,17,16,14,14,13,12,14,14,17,13,16,16,15,13,14,13,15,13,15,15,15,15,13,15,14,15,17,17,16,18,18,18,20,21,19,19,18,15,17,15,17,17,17,20,20,20,19,19,17,15,14,14,14,13,14,15,17,19,21,18,21,20,21,21,21,22,22,20,21,19,18,15,15,13,11,14,13,12,15,14,14,14,16,15,15,15,17,16,17,16,17,18,19,19,19,19,21,20,23,23,22,21,21,23,21,20,21,21,19,20,22,23,22,24,24,25,26,25,27,26,27,27,28,26,28,28,28,29,28,29,29,29,29,29,30,30,30,30,30,29,29,29,28,27,27,26,25,27,26,27,28,27,28,27,28,27,25,27,26,26,26,26,26,24,25,25,27,25,25,25,24,25,25,26,25,25,23,21,20,18,18,18,19,18,20,19,20,20,21,21,24,23,22,21,23],[10,9,10,11,10,8,9,10,11,10,11,11,10,11,11,10,10,11,12,12,11,11,13,9,11,10,11,9,9,9,9,8,9,8,9,10,9,10,12,12,9,11,12,9,10,11,12,9,11,12,11,11,10,11,12,12,12,12,12,11,12,13,12,13,12,12,12,12,12,13,13,12,12,12,12,12,13,12,12,12,12,11,11,12,10,11,11,10,11,11,11,11,11,10,10,10,9,9,9,10,9,8,8,9,8,7,8,8,7,8,9,7,7,8,8,7,6,6,7,6,6,6,5,4,4,4,4,2,2,3,4,4,5,3,3,2,1,0,1,2,3,4,5,4,5,5,6,5,5,5,6,5,5,5,5,4,4,5,5,4,4,7,7,7,7,8,6,7,7,6,7,7,5,6,6,5,5,6,7,6,7,7,7,5,5,5,6,7,6,7,6,7,7,8,6,6,6,4,5,6,5,5,6,6,5,6,5,4,3,4,4,5,5,6,8,8,9,8,9,8,7,8,8,7,6,7,7,7,6,6,6,6,6,6,5,4,5,5,4,4,5,5,5,5,6,6,6,8,8,9,9,9,8,8,7,7,7,6,5,6,6,6,5,6,6,6,6,7,7,6,7,7,7,7,7,9,8,9,8,7,7,8,6,6,7,7,8,10,10,11,11,12,11,12,11,11,10,10,9,8,8,8,9,9,8,9,9,10,10,10,8,10,9,10,11,11,11,9,10,9,10,10,10,10,11,11,10,11,12,12,11,11,10,11,11,10,12,13,16,17,17,16,16,14,14,12,12,10,9,10,10,10,11,12,11,12,12,13,13,13,13,13,12,14,11,11,10,10,9,8,8,9,8,8,9,10,8,9,10,10,10,10,11,12,11,11,11,12,12,12,14,14,14,17,17,18,17,17,17,18,16,18,17,17,16,17,19,18,20,21,22,22,22,24,23,25,24,26,24,26,26,27,27,28,28,27,27,27,26,28,27,28,27,27,27,26,26,25,23,24,22,21,24,23,24,25,25,25,24,24,23,22,23,22,22,22,22,21,21,22,22,22,21,21,20,19,20,20,21,21,21,19,16,15,12,12,12,12,12,13,13,14,14,15,16,17,19,18,18,18],[7,6,8,7,7,6,6,6,7,7,7,7,7,7,7,8,7,8,8,9,8,7,8,7,6,6,6,6,6,5,6,5,5,5,6,6,6,6,7,6,6,7,7,6,7,7,7,6,7,8,7,7,7,8,8,8,8,7,8,8,7,8,8,7,9,9,10,9,8,9,9,8,8,8,8,8,7,8,8,7,7,7,7,7,6,7,7,7,6,7,7,7,7,6,6,6,6,5,5,6,5,5,5,6,5,5,5,5,5,5,6,5,5,5,5,5,5,4,4,4,4,4,4,3,3,2,2,2,2,1,2,2,3,3,3,3,2,1,0,1,2,2,3,3,3,4,4,3,3,3,4,3,3,3,3,3,2,3,3,2,2,3,3,4,4,4,4,4,4,4,3,3,3,3,3,3,3,3,4,5,5,5,4,4,3,3,3,4,4,4,4,4,4,4,4,4,3,3,4,4,3,4,4,4,4,4,4,2,2,2,2,3,3,4,5,5,6,5,6,6,5,6,6,4,5,5,5,4,3,4,4,3,3,3,3,3,3,4,3,3,4,4,3,4,4,4,5,5,5,6,6,6,6,6,5,6,6,5,5,5,5,4,4,5,4,5,4,5,5,5,5,6,6,5,5,6,5,6,5,5,5,5,4,4,4,5,5,6,6,7,8,7,7,8,8,7,7,7,6,6,6,5,6,5,6,6,6,6,6,6,6,7,7,7,8,8,7,7,7,7,7,7,6,7,7,7,7,7,7,7,7,7,7,7,8,8,9,11,13,14,14,14,14,13,11,10,9,7,7,6,7,6,7,7,7,8,8,9,9,10,9,8,8,8,7,7,7,7,6,6,5,6,6,5,6,6,6,5,6,6,6,7,7,7,6,7,8,8,8,9,11,12,13,16,16,18,16,18,17,16,15,15,15,15,15,18,18,17,20,21,21,23,22,24,23,23,23,25,23,25,26,26,27,26,28,27,28,28,26,27,27,28,28,27,27,26,25,25,23,21,20,19,21,20,23,24,24,25,23,23,22,20,23,21,20,21,20,20,21,19,20,21,20,21,19,19,19,20,21,20,18,16,14,12,9,8,10,9,10,10,11,9,11,11,13,16,18,18,17,17],[7,6,6,6,6,5,5,6,6,6,6,6,6,6,6,6,6,7,8,8,6,6,7,6,6,6,6,5,5,5,5,5,4,4,5,5,6,6,6,6,6,6,6,6,6,6,7,6,6,7,6,7,7,7,7,7,7,7,7,7,7,7,8,8,8,9,9,9,8,8,9,7,8,8,8,7,7,7,7,7,7,6,6,7,6,6,6,6,6,6,6,6,6,6,6,5,6,5,5,5,5,4,5,4,4,4,4,4,4,4,4,4,4,4,4,4,4,3,3,3,3,3,3,2,2,2,1,1,1,1,1,2,2,3,3,3,2,1,1,0,1,1,1,2,2,3,3,3,3,3,3,3,3,3,3,2,3,2,2,2,2,2,3,3,3,4,3,3,3,3,3,3,3,2,3,2,3,3,4,4,5,4,4,3,3,3,3,3,3,3,3,4,3,4,3,3,2,2,3,3,3,3,4,4,4,3,2,2,2,2,2,2,2,3,4,4,5,4,5,4,4,4,4,4,4,4,3,3,2,3,3,2,2,2,3,2,2,3,3,3,3,3,3,3,4,4,4,5,5,5,5,6,6,5,5,5,5,5,4,5,5,4,4,5,4,4,3,4,5,4,4,5,5,4,4,5,5,5,4,4,4,4,3,4,4,4,4,5,6,6,6,7,7,7,7,6,6,6,5,5,5,4,5,5,5,5,5,5,5,5,5,6,6,7,8,8,7,6,6,6,6,6,6,6,6,6,6,6,7,6,6,6,6,6,7,7,9,10,13,13,14,14,14,12,11,9,8,6,5,6,6,6,6,7,7,7,7,8,8,8,8,8,7,7,6,6,6,6,5,5,5,5,5,5,5,5,5,5,5,6,5,5,6,6,6,6,6,7,7,8,9,11,11,13,14,16,15,15,15,15,14,14,14,15,14,16,16,17,18,20,20,21,21,22,23,23,23,24,23,25,25,25,27,26,27,27,27,27,26,27,27,28,27,26,26,24,23,23,21,19,19,18,20,21,22,23,23,23,22,22,21,20,22,21,20,21,20,20,19,19,20,21,19,18,18,17,17,19,19,18,17,15,13,11,9,8,8,9,9,10,10,9,10,11,13,14,15,15,15,16],[7,6,5,5,5,4,4,4,4,5,5,5,5,5,5,5,5,6,7,6,6,5,5,4,5,4,4,4,4,4,4,4,4,3,3,4,4,4,5,5,4,5,5,4,5,5,5,5,5,5,5,5,5,6,6,6,6,6,5,6,5,6,6,6,6,8,7,7,6,6,7,6,6,6,6,6,5,5,5,5,5,5,5,5,5,5,5,5,4,5,5,5,5,5,4,4,4,4,4,4,3,3,3,3,3,3,3,3,3,3,3,3,3,3,3,3,3,3,3,3,3,2,2,2,2,1,1,1,1,1,1,2,2,3,3,3,2,2,1,1,0,1,1,2,2,2,2,2,2,2,2,2,2,2,2,2,2,2,2,2,2,2,2,3,3,3,3,3,3,3,2,2,2,2,2,2,3,3,3,4,4,4,4,3,3,3,3,3,3,3,2,3,3,3,2,2,2,2,2,2,2,3,3,3,4,3,2,2,2,2,2,2,3,3,4,4,4,4,5,4,4,4,4,3,4,4,3,3,3,3,3,2,2,3,3,2,3,3,3,3,3,3,3,3,4,4,4,4,5,5,5,5,5,5,5,5,5,4,4,4,4,4,4,4,3,4,3,4,4,4,4,5,4,4,4,5,4,5,4,4,4,4,3,4,4,4,4,5,5,5,6,6,6,6,6,6,6,5,5,4,4,4,4,4,4,5,5,5,5,5,5,6,6,7,7,7,6,6,6,6,6,5,5,5,6,6,6,6,6,5,5,5,5,6,6,6,8,10,12,13,12,13,12,11,9,9,7,5,5,5,5,5,6,6,6,7,7,7,8,8,7,7,6,6,6,6,5,5,5,4,4,4,4,4,4,4,4,4,4,5,4,5,5,5,5,6,6,6,6,7,9,10,11,13,13,15,14,14,13,13,12,12,13,12,13,15,16,15,17,18,19,20,20,22,22,22,21,23,21,24,23,24,25,24,26,25,27,26,24,26,26,26,26,25,25,22,23,21,20,18,16,17,17,17,19,20,20,21,19,19,18,17,19,18,18,18,17,17,17,17,18,20,18,17,17,17,16,18,18,18,16,14,13,10,7,7,8,8,9,9,9,9,9,10,11,13,14,14,15,16],[7,5,6,6,5,5,5,5,6,6,6,6,6,6,6,6,6,6,8,7,6,6,6,5,6,5,5,5,5,5,5,5,4,4,4,5,5,5,6,6,5,6,6,5,6,5,5,5,6,6,5,6,6,6,7,6,7,6,6,7,6,7,7,7,8,8,8,9,7,8,8,7,8,7,7,7,6,7,7,7,6,6,6,6,6,6,6,6,6,6,6,6,5,5,5,5,5,4,4,4,4,3,4,4,3,3,3,3,3,3,3,3,3,4,4,4,3,3,3,3,3,2,2,2,1,1,1,1,2,2,2,3,3,4,4,4,3,2,2,1,1,0,1,1,1,2,2,2,2,2,3,2,2,2,2,2,2,2,2,2,2,3,3,3,3,4,3,3,3,3,3,3,2,3,3,3,4,4,4,5,5,5,4,4,4,4,4,4,4,3,3,3,3,3,3,2,2,2,3,3,3,3,4,4,5,4,3,2,2,2,2,3,3,4,4,5,5,5,5,5,5,5,5,4,4,4,4,4,3,3,4,4,3,3,4,3,3,4,4,3,4,5,4,4,5,5,5,6,6,7,6,6,6,6,6,6,6,6,5,6,5,5,5,5,5,5,4,5,5,5,5,5,6,5,6,6,6,6,5,5,5,5,5,5,5,5,5,6,6,7,7,8,8,8,8,7,7,6,6,5,5,6,5,6,6,6,6,6,6,6,6,7,7,8,8,8,8,7,7,7,7,6,7,6,7,7,7,6,7,7,7,6,7,7,7,8,9,10,13,14,15,15,14,12,11,9,8,6,6,7,6,6,6,7,7,7,8,9,9,9,8,8,8,8,7,7,6,6,6,5,5,6,5,5,5,6,5,5,5,6,5,5,6,6,6,6,6,7,7,8,9,11,11,14,14,15,15,14,14,15,14,14,13,14,14,15,16,17,18,19,20,21,21,22,22,23,22,24,22,24,24,25,25,25,26,26,27,27,26,27,27,27,27,26,25,24,23,22,19,17,17,17,19,19,21,22,22,22,22,22,21,20,21,21,20,19,20,18,19,18,20,21,19,18,19,16,17,19,19,19,17,15,13,11,9,8,9,9,9,10,10,9,11,12,12,15,16,16,15,16],[8,7,6,6,5,5,5,5,5,5,5,5,5,5,5,5,5,6,7,7,6,5,5,4,5,4,4,4,4,5,5,4,4,3,3,4,4,4,5,5,4,5,5,4,5,5,5,4,5,5,5,5,5,6,7,6,6,6,6,6,5,6,6,5,7,8,8,8,6,7,8,7,7,6,6,7,6,6,6,6,5,5,6,6,5,5,6,5,4,5,6,5,5,5,4,5,4,4,3,4,4,3,3,3,3,3,3,3,2,3,3,3,3,3,3,3,3,3,3,3,2,2,2,2,1,1,1,2,2,2,2,3,3,4,4,4,3,2,2,1,1,1,0,1,1,2,2,2,2,2,3,2,2,2,2,2,2,3,2,2,2,3,3,3,4,4,4,4,4,4,3,3,3,3,3,3,4,4,5,5,6,6,5,5,4,4,4,4,4,4,3,3,3,3,2,2,2,2,2,3,3,3,3,4,4,4,3,3,2,3,3,3,4,4,5,5,5,5,6,5,5,5,5,4,5,5,4,4,3,4,4,3,3,4,4,3,4,5,4,4,5,5,5,5,6,6,6,6,6,7,7,7,7,6,7,6,6,6,6,6,5,5,5,5,5,5,5,5,5,6,5,6,6,6,6,6,6,6,6,6,5,5,5,5,5,5,6,6,7,8,8,8,8,8,8,8,8,7,7,6,6,5,6,6,6,6,6,6,6,7,6,7,8,9,9,8,8,8,8,8,7,7,7,7,7,8,8,8,7,7,7,7,7,7,7,8,9,11,13,13,14,15,14,12,11,9,9,6,6,6,6,6,7,8,8,8,8,9,10,10,9,9,8,9,8,7,6,6,6,5,5,6,5,5,5,6,5,5,6,5,5,6,6,6,6,7,7,7,7,9,10,11,11,14,14,15,14,14,14,14,13,13,14,13,13,15,16,16,19,19,21,22,20,22,22,23,22,23,21,24,24,25,25,24,26,26,27,26,25,26,26,27,25,25,25,23,21,21,18,17,16,15,16,17,18,19,20,21,19,19,20,18,20,20,19,20,19,19,19,18,19,21,19,18,19,18,18,19,19,18,17,16,14,12,9,9,10,9,10,11,12,11,11,11,13,14,15,16,16,17],[8,6,7,6,7,6,6,6,7,6,6,7,7,6,6,5,6,7,8,7,6,6,6,5,5,5,5,5,5,5,5,5,4,4,4,4,5,4,6,5,5,6,6,5,6,6,6,5,6,6,6,6,7,7,7,7,7,7,8,7,8,7,7,7,8,8,9,9,8,9,9,8,8,8,8,8,7,8,7,7,7,7,7,7,6,6,7,6,6,7,6,7,6,6,5,5,5,4,4,4,5,3,3,4,3,3,3,3,3,3,3,3,3,3,4,4,4,3,3,3,2,2,2,1,2,1,3,3,3,5,4,4,4,5,5,4,5,4,3,2,2,2,1,0,1,2,2,2,3,3,3,2,2,3,3,3,3,4,4,2,3,4,4,5,5,5,5,5,5,5,5,4,4,4,4,4,5,6,6,7,7,7,7,6,6,5,5,5,5,4,4,4,4,3,3,3,2,3,3,3,4,4,5,5,6,5,4,4,4,4,4,4,5,5,6,7,8,8,7,7,7,7,6,6,7,6,6,5,4,5,6,5,5,6,6,5,6,7,6,6,7,6,6,7,7,9,8,8,8,9,9,9,9,9,8,8,8,9,7,8,8,7,7,7,7,7,7,7,8,8,8,8,8,9,8,9,8,9,7,8,8,6,7,7,7,7,7,8,9,9,9,9,10,9,10,9,9,9,8,8,8,8,8,8,8,7,8,9,8,8,8,9,9,10,10,10,10,10,9,10,9,9,9,9,10,10,10,9,9,8,10,8,8,8,9,9,10,12,15,16,17,17,16,14,13,11,10,8,8,8,9,8,9,10,10,9,10,10,11,10,10,10,10,10,9,9,9,8,8,8,7,7,7,7,7,7,7,7,7,7,7,8,8,7,8,8,8,8,9,10,10,12,13,16,16,17,17,18,16,16,16,16,15,15,15,17,18,18,20,21,21,22,22,24,23,23,24,25,24,25,26,26,26,26,27,27,27,27,27,27,28,28,27,27,26,23,23,22,20,18,17,16,19,20,20,22,23,23,23,23,22,21,22,22,20,21,21,19,21,19,21,22,19,20,20,18,19,20,20,21,19,16,14,12,9,9,10,9,11,11,11,11,12,13,13,16,17,18,17,17],[8,6,6,5,4,3,4,4,4,4,4,4,4,4,4,4,5,5,6,6,5,4,4,3,4,3,3,3,3,3,3,3,3,2,2,3,3,3,4,4,4,3,4,4,4,4,4,4,4,5,5,4,4,5,5,5,5,5,5,5,5,5,5,5,6,6,6,6,6,6,6,6,6,5,5,5,5,5,5,5,4,4,5,5,4,4,4,4,4,4,4,4,5,4,3,3,3,3,3,3,3,3,3,2,2,2,2,2,2,2,2,2,2,2,2,2,2,2,2,2,2,2,1,1,1,2,2,2,2,3,3,3,4,4,5,4,4,3,3,2,2,1,1,1,0,1,1,1,2,2,2,2,2,2,2,2,2,3,2,2,3,3,3,3,3,3,3,3,3,3,3,3,2,3,3,3,4,4,5,6,6,6,5,5,4,4,4,4,3,3,2,2,2,2,2,2,2,2,2,2,2,2,3,3,4,4,3,3,3,3,3,3,3,4,4,4,5,5,5,5,5,5,4,4,4,5,4,4,4,4,4,4,4,4,4,4,5,4,5,5,5,5,5,5,5,5,5,6,6,7,7,7,7,7,6,6,7,6,6,6,6,6,6,5,5,5,5,5,6,5,6,6,6,5,5,6,5,6,5,5,5,5,5,5,5,5,6,6,6,7,7,8,8,8,8,7,7,7,6,6,6,5,5,5,5,5,6,6,6,6,6,7,7,8,8,9,8,8,7,8,7,7,6,6,6,7,7,7,7,6,6,6,5,6,6,7,8,11,13,13,15,15,14,12,11,9,8,6,5,6,6,6,6,7,7,8,8,8,9,9,8,8,7,8,7,7,6,6,6,5,5,5,5,5,5,5,4,5,5,5,5,5,6,6,5,6,6,6,6,8,9,10,11,14,13,16,16,16,15,15,14,14,14,15,14,17,18,18,20,21,21,23,22,24,24,23,23,25,22,25,26,26,26,26,27,26,27,27,25,27,26,27,26,26,25,23,22,22,19,17,16,15,16,19,19,20,21,22,20,20,20,18,19,19,18,19,18,17,19,18,20,20,19,19,19,19,17,20,18,19,18,15,13,10,8,8,8,8,9,10,10,10,10,11,12,15,16,17,17,16],[7,5,5,4,4,3,3,3,3,4,4,4,4,3,4,4,4,5,6,6,5,4,4,3,3,3,3,3,3,3,3,3,3,2,2,3,3,3,3,3,3,3,3,3,3,3,4,3,3,4,4,4,4,4,5,4,5,4,4,5,4,4,5,5,5,6,6,6,5,5,5,5,5,5,5,5,4,4,4,4,4,3,4,4,3,3,4,3,3,4,4,3,3,3,3,3,3,3,3,3,2,2,2,2,2,2,2,2,1,2,2,2,2,2,2,2,2,2,2,2,1,1,1,1,2,2,2,2,2,3,3,3,4,4,5,4,4,3,3,3,2,2,2,1,1,0,1,1,1,2,2,2,2,2,2,2,2,3,3,3,3,3,3,3,3,3,3,3,3,3,3,3,2,3,3,3,3,4,4,5,5,5,5,4,4,4,3,3,3,3,2,2,2,2,2,1,1,2,1,2,2,2,3,3,4,3,3,3,3,3,3,3,3,3,4,4,4,5,5,4,4,5,4,4,5,5,4,4,4,4,4,4,4,4,4,4,5,4,5,4,5,5,5,5,5,5,5,6,6,6,6,6,6,6,6,6,6,6,6,6,6,6,5,5,5,5,5,5,5,6,5,5,6,6,5,5,6,5,5,5,5,5,5,5,4,5,5,6,6,6,6,7,7,7,7,6,6,6,6,5,5,5,4,5,5,5,5,5,5,5,6,6,7,7,8,8,7,7,6,7,6,6,6,5,5,6,6,6,6,5,5,5,5,5,6,6,8,11,12,14,15,15,14,12,11,9,8,6,5,5,5,5,5,6,6,7,7,7,8,8,7,7,6,6,6,6,6,5,5,5,5,5,4,4,5,4,4,4,4,4,4,5,5,4,5,5,5,5,6,7,8,10,12,14,15,18,16,16,15,15,14,15,14,15,15,16,17,18,20,21,21,22,23,23,23,24,25,25,24,26,26,26,26,27,26,27,27,27,25,27,27,26,26,25,24,24,21,22,21,18,16,16,18,19,20,22,23,23,24,23,21,21,21,20,20,17,18,17,17,19,20,21,18,19,19,18,18,18,18,19,17,15,13,10,7,7,7,7,8,8,9,8,9,10,12,15,16,18,17,16],[9,6,7,4,4,4,4,4,5,5,5,5,5,5,5,5,5,6,7,7,5,5,5,4,5,5,4,4,4,4,4,4,4,3,4,4,4,4,5,4,4,4,4,4,4,4,5,4,4,5,5,4,4,5,5,5,5,5,5,6,5,6,6,6,6,7,7,7,7,7,7,7,6,7,6,6,6,6,6,5,5,5,5,5,4,5,4,4,4,5,4,4,4,4,3,3,3,3,3,3,3,2,3,3,2,2,3,3,2,2,3,2,2,3,3,3,3,2,2,2,2,3,2,2,2,2,2,3,3,4,4,4,5,5,5,5,5,4,4,3,3,2,2,2,1,1,0,1,1,2,2,2,2,2,2,2,3,3,3,3,4,4,4,4,3,3,3,3,3,3,3,3,3,3,3,4,5,5,5,6,6,6,6,5,5,5,5,4,4,3,3,3,2,2,2,2,2,2,2,2,3,2,3,4,4,4,3,3,3,4,3,4,4,4,4,5,4,5,5,5,5,5,5,5,5,5,5,5,5,4,5,5,5,5,5,5,5,5,6,5,6,6,6,6,6,6,6,7,7,7,8,8,7,8,7,7,7,7,7,7,7,6,6,6,6,6,6,6,6,6,6,6,7,6,6,6,6,6,6,6,5,5,6,6,6,6,7,7,7,7,8,8,8,8,8,8,8,7,7,7,6,6,6,6,6,5,6,7,6,7,7,8,8,9,9,9,8,9,8,8,7,7,7,6,7,6,7,7,7,7,7,6,6,7,7,8,9,12,14,15,16,16,14,13,13,10,9,7,7,7,7,6,7,7,8,8,8,8,9,9,8,8,8,8,7,7,7,7,7,6,6,6,6,5,6,6,5,5,6,5,5,5,6,5,5,6,6,5,7,8,9,11,12,14,15,18,18,17,16,16,16,16,15,16,17,17,18,18,20,21,21,23,22,24,25,24,25,25,24,26,26,26,27,26,27,27,28,27,26,27,27,27,27,26,25,23,23,22,20,19,16,18,19,20,21,21,22,23,22,21,22,20,21,20,20,20,19,20,18,21,22,21,20,20,20,20,18,20,19,20,18,16,14,11,8,8,8,8,9,9,10,10,10,11,13,15,17,19,19,19],[5,5,5,4,3,3,3,4,4,4,4,5,5,4,5,4,5,5,7,6,5,4,5,4,4,4,3,3,3,3,3,3,3,3,3,3,4,4,5,4,4,4,4,4,4,4,4,4,4,4,4,4,4,4,5,5,5,5,5,5,5,5,6,6,6,7,7,7,6,6,7,6,6,6,6,6,5,5,5,5,5,4,4,5,4,4,4,4,3,4,4,4,3,3,3,3,3,3,3,3,2,2,3,2,2,2,2,2,2,2,3,2,2,3,3,3,3,2,2,2,2,2,2,2,2,2,3,3,3,3,3,4,4,4,5,4,4,4,3,3,3,2,2,2,1,1,1,0,1,1,2,1,2,3,3,2,2,3,3,3,3,3,3,3,3,3,3,3,2,3,3,2,2,3,3,3,4,4,5,6,5,5,5,5,4,4,4,3,3,2,2,2,2,1,2,1,2,2,2,2,3,3,3,4,4,4,3,3,3,3,3,3,3,3,3,3,4,4,4,4,4,4,4,4,4,4,4,4,4,3,4,4,4,4,4,4,4,4,5,5,5,5,5,5,5,5,5,6,6,6,6,7,7,6,6,6,6,6,6,6,6,6,6,6,6,5,5,5,5,5,5,5,5,5,5,5,5,5,5,5,4,4,4,5,5,5,5,6,6,6,7,7,7,7,8,7,7,6,6,6,5,5,4,4,4,4,5,5,5,6,5,7,7,8,8,9,8,7,7,6,6,6,6,5,5,5,6,6,6,5,5,5,5,6,6,7,9,11,13,14,15,15,14,13,12,10,8,6,6,5,5,5,6,6,6,6,7,8,8,9,7,7,7,7,6,6,5,6,6,6,5,5,4,4,4,4,4,4,4,4,4,4,4,4,4,5,5,5,5,7,8,10,11,13,14,16,17,16,16,16,15,15,14,15,15,16,17,15,18,19,19,21,19,22,22,22,23,24,22,24,26,25,26,25,27,26,26,26,26,26,26,26,25,25,24,22,22,22,19,16,15,15,17,17,19,19,21,21,21,21,20,20,21,21,20,20,19,18,19,19,20,20,19,20,20,18,17,18,19,19,18,15,13,11,8,8,7,7,8,9,8,8,8,10,12,14,16,16,17,17],[6,5,4,4,3,3,3,3,3,3,3,4,4,4,4,4,4,5,5,5,4,4,4,3,3,3,3,3,3,3,3,3,2,2,2,3,3,3,3,3,3,3,3,3,3,3,3,3,3,3,3,3,4,4,4,4,4,4,4,4,4,4,4,4,5,5,6,5,5,5,5,5,5,5,4,4,4,4,4,4,3,4,3,3,3,3,3,3,3,3,3,3,3,3,3,3,3,2,2,2,2,2,2,2,1,2,2,2,2,2,2,2,2,3,3,3,2,2,2,2,2,2,2,2,2,2,2,2,2,2,2,2,3,3,4,3,3,3,2,2,2,2,2,2,1,1,1,1,0,1,1,1,1,1,1,2,1,2,2,2,2,2,2,2,2,2,2,2,2,2,2,2,1,2,2,2,3,3,3,4,4,4,4,3,3,3,2,2,2,2,1,1,1,1,1,1,1,2,2,2,2,2,3,3,3,3,3,2,2,2,2,2,2,2,2,3,3,3,3,3,3,3,3,3,3,3,3,3,3,2,3,3,2,2,3,3,2,3,3,3,3,3,3,3,4,3,3,4,4,5,5,5,5,5,4,5,4,4,4,5,4,4,4,4,4,4,3,3,4,4,3,4,4,3,3,4,4,4,4,3,3,3,3,3,3,3,4,4,5,5,5,5,5,6,5,5,5,5,4,4,4,3,3,3,3,3,4,3,4,4,4,5,5,6,7,7,6,5,5,5,5,4,4,4,4,4,4,4,4,4,5,4,4,4,5,6,8,10,12,13,14,15,14,12,10,8,7,5,4,4,4,4,4,5,5,5,5,6,6,6,6,5,5,5,5,5,4,4,4,4,3,4,4,3,3,4,3,3,3,3,3,3,4,3,3,4,4,4,5,6,7,9,12,14,15,19,18,19,17,17,17,16,15,16,17,19,19,18,21,21,21,23,22,23,24,23,24,26,24,26,27,26,27,26,27,27,28,28,28,27,28,27,27,26,25,24,23,23,21,19,17,18,18,19,19,21,23,23,23,23,22,21,22,22,21,21,20,19,20,20,21,21,19,19,19,18,17,19,18,18,16,14,12,10,7,6,6,6,6,7,7,6,7,8,10,13,16,16,16,17],[5,4,4,3,3,2,2,2,3,3,3,3,3,3,3,3,4,4,5,4,4,3,3,3,3,3,2,2,2,2,2,2,2,2,2,2,2,2,3,3,2,2,3,2,2,3,3,3,2,3,3,3,3,3,4,3,3,3,3,3,3,3,4,4,4,5,5,5,4,4,4,4,4,4,4,4,3,3,3,3,3,3,3,3,2,3,3,2,2,3,3,3,3,2,2,2,2,2,2,2,2,2,2,1,1,2,2,1,2,2,2,2,2,2,2,2,2,2,2,2,2,2,2,2,2,2,2,2,1,2,2,2,2,3,3,3,3,2,2,2,2,2,2,2,1,1,1,1,1,0,1,1,1,1,1,1,1,1,1,2,2,2,2,2,2,2,2,1,2,2,1,1,1,1,2,2,2,3,3,4,4,4,3,3,3,3,2,2,2,2,1,1,1,1,1,1,1,1,1,1,2,2,2,3,3,3,2,2,1,2,1,2,2,2,2,2,3,3,3,2,2,3,2,2,2,2,2,2,2,2,2,2,2,2,2,2,2,2,3,3,3,3,3,3,3,3,3,4,4,4,5,5,5,4,4,4,4,3,4,4,3,3,4,4,3,3,3,3,3,3,3,3,3,3,3,3,3,4,3,3,3,3,3,3,3,3,4,4,4,4,4,5,5,5,5,5,5,4,4,4,3,3,3,3,3,3,3,3,4,4,4,5,5,6,6,6,6,5,5,4,4,4,4,4,3,4,4,4,4,4,4,4,3,4,4,5,7,10,12,14,15,15,14,13,10,9,7,5,4,4,4,4,4,4,4,5,5,6,6,6,5,5,5,4,4,4,4,4,4,4,3,3,3,3,3,3,3,3,3,3,3,3,3,3,3,3,4,4,4,6,7,9,12,14,16,19,18,18,16,16,16,15,14,14,15,17,17,16,20,21,21,22,22,23,24,24,25,25,25,26,26,27,27,27,27,27,27,27,27,27,27,27,26,27,24,24,22,21,20,17,15,16,17,19,20,23,23,24,24,24,22,22,23,22,22,21,22,20,20,20,22,22,20,20,19,17,16,19,18,19,17,14,12,10,6,6,5,5,6,6,7,6,7,8,10,13,16,16,15,17],[5,4,4,3,3,2,3,3,3,3,3,3,3,3,4,3,4,4,5,5,4,4,3,3,3,3,2,2,2,2,3,2,2,2,2,2,3,3,3,3,3,3,3,3,3,3,3,3,3,3,3,3,3,4,4,4,4,4,3,4,4,4,4,4,4,5,5,5,4,4,4,4,4,4,4,4,4,3,3,3,3,3,3,3,3,3,3,3,2,3,3,3,3,3,2,2,2,2,2,2,2,2,2,2,2,2,2,2,2,2,2,2,2,3,2,2,2,2,2,3,2,2,2,2,2,2,2,2,2,2,2,2,2,3,3,3,3,3,2,2,2,2,2,2,2,2,2,1,1,1,0,1,1,1,1,1,1,1,1,1,2,2,2,2,2,2,2,2,2,2,2,2,1,2,2,2,2,3,3,4,4,4,4,3,3,2,2,2,2,2,1,1,2,1,1,1,1,1,1,1,2,2,2,2,3,3,2,2,2,2,2,2,2,2,2,3,3,3,3,3,3,3,3,2,3,2,2,2,2,2,2,2,2,2,3,3,3,3,3,3,3,3,3,3,4,3,3,4,4,4,4,5,4,4,4,4,4,4,4,4,4,4,4,4,3,3,3,3,4,3,3,3,4,3,3,4,4,4,3,3,3,3,3,3,3,3,4,4,4,4,4,5,5,5,5,4,4,4,4,4,3,3,3,3,3,3,4,4,4,4,4,5,5,6,6,6,6,5,5,5,4,4,4,4,4,4,4,4,4,4,3,3,3,4,4,5,6,9,11,12,14,13,13,11,9,7,6,4,4,4,4,4,4,4,5,5,5,6,6,6,5,5,5,4,4,4,4,4,4,3,3,3,3,3,3,3,3,3,3,3,3,3,4,3,3,4,4,4,4,5,7,9,11,14,14,17,16,16,15,15,14,15,15,14,14,17,17,16,20,21,21,23,22,25,25,25,25,26,25,26,26,26,26,26,27,27,27,27,26,27,28,27,27,27,25,24,23,23,21,17,16,16,18,19,20,22,23,24,24,24,23,22,23,23,21,22,20,20,20,19,21,20,18,18,19,17,16,18,17,18,16,14,11,9,6,5,5,5,6,6,6,6,6,7,9,12,13,15,14,15],[6,4,4,3,3,2,2,2,3,3,3,3,3,3,3,3,4,4,5,4,4,3,3,3,3,3,2,2,2,2,2,2,2,2,2,2,2,3,3,3,3,2,3,3,3,3,3,3,3,3,3,3,3,3,3,3,3,3,3,3,3,3,4,4,4,5,5,5,4,4,4,4,4,4,4,4,4,3,3,3,3,3,3,3,2,2,3,2,2,2,2,2,2,2,2,2,2,2,2,2,2,2,2,2,2,2,2,2,2,2,2,2,2,2,2,2,2,2,2,2,2,2,2,2,2,2,2,2,1,2,2,2,2,3,3,3,3,2,2,2,2,1,2,2,2,2,1,1,1,1,1,0,1,1,1,1,1,1,1,1,1,2,1,2,2,2,2,1,2,2,1,1,1,1,2,2,2,3,3,4,4,4,4,3,3,2,2,2,2,2,1,1,1,1,1,1,1,1,1,2,2,2,2,3,3,3,2,2,1,2,1,2,2,2,2,2,2,3,3,2,2,3,2,2,2,2,2,2,2,2,2,2,2,2,2,2,2,2,3,2,3,3,3,3,3,3,3,4,4,4,4,5,4,4,4,4,4,3,4,4,3,3,3,3,3,3,3,3,3,3,3,3,3,3,3,3,3,3,3,3,3,3,3,3,3,3,4,4,4,4,4,5,5,5,5,5,4,4,4,4,3,3,3,3,3,3,3,3,4,4,4,4,5,5,6,6,5,5,5,4,4,4,4,3,3,4,4,4,4,3,3,3,3,4,4,5,6,8,10,11,12,12,11,10,9,8,6,4,4,4,3,4,4,4,4,4,5,5,6,5,5,4,4,4,4,4,4,4,4,3,3,3,3,3,3,3,3,3,3,3,3,3,3,3,3,3,3,3,4,5,6,8,11,13,14,18,17,17,15,14,14,14,13,14,15,17,16,16,19,20,20,22,20,23,22,24,25,26,24,26,27,26,27,25,27,27,27,27,27,27,27,27,26,25,24,24,22,22,19,17,15,16,16,18,19,22,21,23,23,22,21,21,22,21,20,20,19,18,19,18,20,20,19,18,18,18,15,18,17,18,15,13,11,8,6,5,4,4,6,5,6,6,6,7,10,11,13,14,15,15],[5,4,4,3,3,2,2,2,3,3,3,3,3,3,3,3,4,4,5,4,4,3,3,3,3,2,2,2,2,2,2,2,2,2,2,2,2,3,3,3,2,2,3,2,2,3,3,2,2,3,3,2,3,3,3,3,3,3,3,3,3,3,4,3,4,5,5,5,4,4,4,4,4,4,4,3,3,3,3,3,3,3,3,3,2,2,3,2,2,2,3,3,2,2,2,2,2,2,2,2,2,2,2,2,1,2,2,2,2,2,2,2,2,2,2,2,2,2,2,2,2,2,2,2,2,2,1,1,1,1,1,2,2,2,3,3,3,2,2,2,1,1,1,2,1,1,1,1,1,1,1,1,0,1,1,1,1,1,1,1,1,1,1,2,2,2,1,1,1,1,1,1,1,1,1,2,2,3,3,3,4,3,3,3,3,2,2,2,2,1,1,1,1,1,1,1,1,1,1,1,2,2,2,2,3,2,2,2,1,1,1,1,1,1,2,2,2,2,2,2,2,2,2,2,2,2,2,2,2,2,2,2,2,2,2,2,2,2,2,2,2,2,2,2,3,2,2,3,3,4,4,4,4,3,3,3,3,3,3,3,3,3,3,3,3,3,2,2,3,2,2,3,3,2,2,3,3,3,3,2,2,2,2,2,2,3,3,3,4,4,4,4,4,4,4,4,4,4,3,3,3,3,2,3,3,3,3,3,3,3,3,4,4,5,5,5,5,4,4,4,4,3,3,3,3,3,4,4,4,3,3,3,3,3,4,5,6,9,10,12,12,13,12,11,9,7,6,4,3,3,3,3,3,4,4,4,4,5,5,5,5,4,4,4,4,4,3,3,3,3,3,3,3,2,3,3,3,3,3,3,3,3,3,3,3,3,3,3,4,5,7,9,10,12,14,17,16,16,15,14,14,14,13,14,15,16,16,16,19,20,21,21,21,23,23,24,24,25,24,25,26,26,27,26,27,27,27,27,26,27,27,27,26,26,24,24,22,21,19,17,15,15,18,18,20,22,23,22,22,22,21,20,22,21,21,20,20,18,19,19,20,21,18,19,17,17,15,18,17,18,16,13,11,8,6,5,5,5,5,6,6,6,6,7,9,13,15,15,14,16],[4,4,3,3,3,2,2,2,3,3,3,3,3,3,3,3,3,4,5,4,3,3,3,3,3,2,2,2,2,2,2,2,2,2,2,2,2,2,3,3,2,2,3,2,2,3,3,3,2,3,3,3,3,3,3,3,3,3,3,3,3,3,4,3,4,4,4,4,4,4,4,4,4,3,3,4,3,3,3,3,3,3,3,3,2,3,3,2,2,2,3,3,2,2,2,2,2,2,2,2,2,2,2,2,2,2,2,2,2,2,2,2,2,2,2,2,2,2,2,2,2,2,2,2,2,2,1,1,1,1,1,2,2,2,3,3,3,2,2,1,1,1,1,1,1,1,1,1,1,1,1,1,1,0,1,1,1,1,1,1,1,1,1,1,1,1,1,1,1,1,1,1,1,1,1,2,2,2,2,3,3,3,3,3,2,2,2,2,2,1,1,1,1,1,1,1,1,1,1,1,2,2,2,2,2,2,2,1,1,1,1,1,1,1,2,2,2,2,2,2,2,2,2,2,2,2,2,2,1,1,2,1,1,2,2,2,2,2,2,2,2,2,2,2,3,2,2,3,3,3,4,4,3,3,3,3,3,3,3,3,3,2,3,3,2,2,2,2,2,2,2,2,2,2,2,2,3,3,3,2,2,2,2,2,2,3,3,3,4,3,4,4,4,4,4,4,4,3,3,3,3,3,3,2,2,2,3,3,3,3,3,4,4,5,5,5,5,4,4,3,4,3,3,3,3,3,3,3,3,3,3,3,3,3,3,4,5,8,10,11,12,12,11,10,8,6,5,4,3,3,3,3,3,4,4,4,4,5,5,5,4,4,4,4,4,3,3,3,3,3,3,3,3,2,3,3,3,2,3,3,2,3,3,3,3,3,3,3,4,5,6,8,10,13,14,16,15,15,14,14,13,15,14,13,14,17,17,17,21,22,22,23,23,24,25,25,25,26,25,26,27,27,27,27,28,28,28,27,28,28,28,28,27,27,26,25,24,22,20,18,18,17,20,20,21,24,24,24,24,24,23,22,24,22,21,20,21,19,20,18,21,21,19,19,17,16,16,19,17,17,15,13,11,8,5,5,5,4,5,4,5,5,5,6,8,11,13,13,13,15],[5,3,4,3,3,2,2,2,3,3,3,3,3,3,3,3,4,4,5,4,4,4,3,3,3,3,2,2,2,2,2,2,2,2,2,2,2,3,3,3,3,3,3,3,2,3,3,3,3,3,3,3,3,3,4,3,3,3,3,4,3,4,4,4,4,5,5,5,4,4,4,4,4,4,4,4,3,3,3,3,3,3,3,3,3,2,3,2,2,2,3,3,3,2,2,2,2,2,2,2,2,2,2,2,2,2,2,2,2,2,2,2,2,3,2,3,2,2,2,2,2,2,2,2,2,2,2,2,1,2,1,2,2,3,3,3,3,2,2,2,2,1,2,2,2,2,2,1,1,1,1,1,1,1,0,1,1,1,1,1,1,1,1,1,1,2,1,1,1,1,1,1,1,1,2,2,2,2,3,3,4,4,3,3,2,2,2,2,2,1,1,1,1,1,1,1,1,1,2,2,2,2,2,2,3,3,2,2,1,1,1,1,1,2,2,2,2,2,2,2,2,2,2,2,2,2,2,2,1,2,2,2,2,2,2,2,2,2,2,2,2,3,3,3,3,3,3,3,3,4,4,4,4,3,3,4,3,3,3,3,3,3,3,3,3,3,2,2,3,3,2,2,3,2,2,3,3,3,3,2,2,2,2,3,3,3,3,3,4,4,4,4,4,5,4,4,4,4,3,3,3,3,2,2,3,3,3,3,3,3,3,4,4,5,5,5,5,4,4,4,4,3,3,3,3,3,3,3,3,3,3,3,3,3,4,4,6,8,9,10,11,12,11,9,8,7,5,4,3,3,3,3,3,4,4,4,4,5,5,5,5,4,4,4,4,4,3,3,3,3,3,3,3,2,3,3,2,2,3,2,2,3,3,3,3,3,3,3,4,5,6,8,10,13,13,16,15,14,13,13,12,13,13,13,12,15,16,12,17,17,19,20,19,23,22,24,24,25,24,25,26,26,26,25,26,26,26,27,25,26,27,26,26,25,25,23,22,22,20,17,17,16,18,18,19,21,22,23,23,22,22,21,21,21,20,20,19,18,18,17,20,20,18,18,16,16,14,18,16,17,14,13,11,8,5,4,4,4,5,5,6,5,5,6,8,10,12,13,13,13],[6,4,4,3,3,2,3,3,3,3,3,4,4,4,4,4,4,5,5,5,4,4,4,3,3,3,3,3,2,3,3,2,3,2,2,3,3,3,4,3,3,3,3,3,3,3,3,3,2,3,3,3,3,4,4,3,4,3,4,4,3,4,4,4,5,5,5,5,4,5,5,5,4,4,4,4,4,4,4,4,3,3,3,3,3,3,3,3,2,3,3,3,3,2,2,2,2,2,2,2,2,2,2,2,2,2,2,2,2,2,2,2,3,3,3,3,2,2,3,3,2,2,2,2,2,2,2,1,1,1,1,2,2,3,3,3,3,2,2,1,2,2,2,2,2,2,2,2,1,1,1,1,1,1,1,0,1,1,1,1,1,1,1,1,2,2,1,1,1,1,1,1,1,1,2,2,2,2,3,4,4,4,3,3,3,2,2,2,2,2,1,1,1,1,1,1,1,2,2,2,2,2,3,3,3,3,2,2,1,1,1,1,2,2,2,2,2,3,3,2,2,2,2,2,2,2,2,2,1,2,2,2,2,2,2,2,2,2,2,2,2,3,3,3,3,3,3,4,4,4,4,4,4,4,4,4,4,3,3,3,3,3,3,3,3,3,2,3,3,3,2,3,3,3,3,3,3,3,3,3,2,3,3,3,3,3,4,4,4,4,5,5,5,5,5,5,5,4,4,4,3,3,3,3,3,3,3,3,4,4,4,4,5,5,6,6,5,5,5,4,4,4,4,4,3,4,4,4,4,4,4,4,4,4,4,5,6,8,10,10,11,11,11,10,8,7,5,4,4,4,4,4,4,4,4,5,5,5,6,6,5,5,5,4,4,4,4,4,3,3,3,3,3,3,3,3,3,3,3,3,3,3,3,3,3,3,3,3,4,5,6,8,10,12,12,15,15,15,13,13,12,12,13,12,13,15,16,16,19,20,21,22,21,23,22,24,23,25,23,25,26,25,27,26,27,27,26,27,25,26,26,27,26,26,25,24,23,21,20,17,15,16,18,19,20,22,21,22,22,22,20,20,21,20,20,19,19,17,18,17,18,20,17,17,17,16,14,18,16,17,15,13,11,8,6,5,5,5,6,5,6,6,6,7,9,11,12,13,13,13],[5,4,4,4,3,2,3,3,3,3,3,3,3,3,4,4,4,4,5,5,4,4,4,3,3,3,3,3,2,3,3,3,2,2,2,3,3,3,3,3,3,3,3,3,3,3,3,3,3,3,3,3,3,4,4,3,4,3,4,4,3,4,4,4,5,5,5,5,5,5,5,5,4,4,4,4,4,4,4,4,3,3,3,3,3,3,3,3,3,3,3,3,3,3,2,2,2,2,2,2,2,2,2,2,2,2,2,2,2,2,2,2,2,3,3,2,2,2,2,2,2,2,2,2,2,2,1,1,1,1,1,2,2,2,3,3,3,2,2,1,1,1,1,2,2,2,2,1,1,1,1,1,1,1,1,1,0,1,1,1,1,1,1,1,1,1,1,1,1,1,1,1,1,1,2,2,2,2,3,3,4,3,3,3,3,2,2,2,2,2,1,2,1,2,2,1,1,2,2,2,2,2,2,3,3,3,2,2,1,1,1,1,1,2,2,2,2,2,2,2,2,2,2,2,2,2,2,2,1,1,1,1,1,1,2,2,2,2,2,2,2,2,2,2,3,3,2,3,3,4,4,4,4,3,3,3,3,3,3,3,3,2,3,3,2,2,2,2,2,2,2,2,2,2,2,3,3,3,3,2,2,2,2,2,3,3,3,3,4,4,4,4,4,4,5,4,4,4,3,3,3,3,3,3,3,3,3,3,3,3,3,4,4,5,5,5,5,4,4,4,4,3,4,3,3,4,4,4,4,4,4,3,3,4,4,5,6,8,10,11,11,12,11,10,8,7,6,4,4,4,4,4,4,4,4,4,5,5,6,5,5,5,4,4,4,4,3,4,3,3,3,3,3,3,3,3,3,3,3,3,3,3,3,3,3,3,3,3,4,5,7,9,10,12,14,16,16,16,15,14,13,13,13,14,15,16,16,18,19,21,21,22,22,23,24,24,25,25,25,26,26,27,27,27,28,27,28,27,27,27,27,27,27,27,25,25,23,23,20,18,18,17,21,21,22,24,24,23,24,24,22,22,23,22,22,20,20,18,20,18,21,22,18,19,18,18,16,18,18,17,16,13,11,8,6,5,6,5,6,6,7,6,6,7,9,12,15,14,13,15],[5,4,4,3,3,2,3,3,3,3,3,3,3,3,4,4,4,5,5,5,4,4,3,3,3,3,3,3,2,2,3,2,2,2,2,3,3,3,3,3,3,3,3,3,3,3,3,3,3,3,3,3,3,4,4,3,4,3,4,4,3,4,4,4,5,5,5,5,4,5,5,4,4,4,4,4,4,4,4,4,3,3,3,3,3,3,3,3,3,3,3,3,3,3,3,3,3,2,2,2,2,2,2,2,2,2,2,2,2,2,2,2,2,3,3,3,2,2,2,2,2,2,2,2,2,2,1,1,1,1,1,2,2,2,3,3,3,2,2,1,2,1,2,2,2,2,2,2,1,1,1,1,1,1,1,1,1,0,1,1,1,1,1,1,1,1,1,1,1,1,1,1,1,2,2,2,2,2,3,3,4,4,3,3,3,2,2,2,2,2,1,2,2,2,2,2,1,2,2,2,2,2,2,2,3,3,2,2,1,1,1,1,1,2,2,2,2,2,2,2,2,2,2,2,2,2,2,1,1,1,1,1,1,2,2,2,2,2,2,2,2,2,2,2,3,2,3,3,3,4,4,4,4,3,3,3,3,3,3,3,3,3,3,3,2,2,2,2,2,2,2,2,3,2,2,3,3,3,3,2,2,2,2,3,3,3,3,3,4,4,4,4,5,5,4,4,4,4,4,3,3,3,3,3,3,3,3,3,3,4,4,4,4,5,5,5,5,4,4,4,4,3,4,3,3,4,4,4,4,4,4,3,3,4,4,5,6,8,10,11,13,12,11,10,8,7,5,4,3,4,3,4,4,4,4,4,5,5,5,5,5,4,4,4,4,4,3,4,3,3,3,3,3,3,3,3,3,3,3,3,3,3,3,3,3,3,3,3,4,5,6,8,10,12,14,16,15,15,14,15,13,14,12,14,15,17,18,20,21,22,23,24,24,25,26,25,26,27,26,27,27,27,28,28,29,29,29,29,27,28,29,29,28,28,28,26,25,25,22,19,19,17,22,20,23,25,25,26,25,25,24,22,24,23,22,22,21,21,21,21,22,22,19,19,18,16,16,19,19,19,16,14,11,8,5,5,5,5,6,5,7,5,6,7,8,11,13,12,12,14],[5,4,4,3,3,3,3,3,3,4,4,4,4,4,4,4,5,5,6,6,5,4,4,4,4,3,3,3,3,3,3,3,3,3,3,3,3,4,4,4,4,4,4,4,3,4,4,3,3,4,4,3,3,4,4,4,4,4,4,4,4,4,5,5,5,6,6,6,5,6,6,5,5,5,5,5,4,4,4,4,4,4,4,4,3,3,4,3,3,3,3,3,3,3,3,2,3,3,3,3,2,3,3,2,2,2,3,2,2,3,3,3,3,3,3,3,3,3,3,3,3,2,2,2,2,2,2,2,1,2,2,2,2,2,3,3,3,2,2,2,2,2,2,2,2,2,2,2,1,1,1,1,1,1,1,1,1,1,0,1,1,1,1,1,2,2,1,1,2,2,1,1,1,2,2,2,3,3,3,4,4,4,4,3,3,3,2,2,2,2,2,2,2,2,2,2,2,2,2,2,2,3,3,3,4,3,2,2,2,2,1,2,2,2,2,2,3,3,3,2,2,2,2,2,2,2,2,2,1,2,2,2,2,2,2,2,2,2,2,2,3,3,3,3,4,3,3,4,4,4,4,4,4,4,4,4,4,3,4,4,3,3,3,3,3,3,2,3,3,3,3,3,3,3,3,3,3,4,3,3,3,3,3,3,3,3,4,4,4,5,5,5,5,6,5,5,5,4,4,4,3,3,3,3,3,3,3,3,4,4,4,5,5,6,6,6,6,5,5,5,4,4,4,4,4,4,4,4,4,4,4,4,4,4,5,5,7,8,10,11,11,11,11,10,8,7,6,4,4,4,4,4,4,5,5,5,5,6,6,6,6,5,5,5,5,4,4,4,4,4,3,4,3,3,3,3,3,3,3,3,3,3,3,3,3,3,4,4,4,5,6,7,9,12,11,14,14,13,12,13,11,11,11,12,12,15,16,16,19,19,20,21,20,23,22,23,23,24,23,25,25,26,26,26,27,27,27,27,25,27,27,27,26,26,26,23,23,22,19,17,17,16,19,18,21,23,22,23,22,22,22,21,21,21,20,20,18,19,19,17,19,19,17,16,16,15,14,18,16,17,15,13,11,8,6,6,5,5,6,6,6,6,7,7,9,10,12,12,12,14],[6,4,4,4,3,3,3,3,4,4,4,4,4,4,4,4,5,5,6,6,5,4,5,4,4,4,3,3,3,3,3,3,3,3,3,4,3,4,4,4,4,4,4,4,3,4,4,4,3,4,4,4,4,4,4,4,4,4,5,5,4,5,5,5,6,6,6,6,5,6,6,5,5,5,5,5,5,5,5,4,4,4,4,4,4,4,4,3,3,3,4,3,3,3,3,3,3,3,3,3,3,3,3,3,2,3,3,3,3,3,3,3,3,3,3,3,3,3,3,3,3,3,3,2,2,2,2,2,2,2,2,2,2,2,3,3,3,2,2,2,2,2,2,2,2,2,2,2,2,2,1,1,1,1,1,1,1,1,1,0,1,1,1,2,2,2,2,1,2,2,2,2,2,2,2,2,3,3,3,4,4,4,4,3,3,3,3,3,2,2,2,2,2,2,2,2,2,2,3,2,2,3,3,3,3,3,2,2,2,2,2,2,2,2,2,3,3,3,3,3,3,3,2,2,2,2,2,2,1,1,2,2,1,2,2,2,2,2,2,3,3,3,3,3,3,3,3,4,4,4,4,4,4,4,4,4,4,3,3,3,3,3,3,3,3,3,2,3,3,3,3,3,3,3,3,3,3,4,3,3,3,3,3,3,3,3,4,4,5,5,5,5,5,5,5,5,5,4,4,4,4,3,3,3,3,3,4,4,4,4,4,5,5,5,6,6,5,5,5,5,4,5,4,4,4,4,5,5,5,5,4,4,4,5,5,6,7,8,10,10,11,11,10,10,8,7,6,5,4,4,4,4,5,5,5,5,5,6,6,6,6,5,5,5,5,5,4,5,4,4,3,4,4,3,3,4,3,3,3,3,3,3,4,3,3,4,4,4,5,6,7,8,9,11,12,14,14,14,12,13,12,11,12,12,11,13,15,15,17,18,21,21,20,22,22,23,24,25,24,25,25,26,26,27,27,26,27,27,24,26,26,27,26,25,25,23,23,21,19,17,16,16,18,18,20,23,22,22,21,21,21,18,21,19,19,19,18,18,17,17,18,19,17,16,16,15,14,16,17,16,15,13,11,8,6,6,7,6,7,7,7,7,7,7,9,11,12,12,12,13],[6,5,4,4,4,4,3,3,4,4,4,4,4,4,4,4,5,5,6,6,5,5,5,4,4,4,3,3,3,3,3,3,3,3,3,3,3,4,4,4,4,4,4,4,4,4,4,4,4,4,4,4,4,4,5,4,5,4,5,5,4,5,5,5,5,6,6,6,6,6,6,6,5,6,5,5,5,4,5,5,4,4,4,4,4,4,4,4,4,4,4,3,4,3,3,3,3,3,3,3,3,3,3,3,2,3,3,3,3,3,3,3,3,3,3,3,3,3,3,3,3,3,2,2,2,2,2,2,1,2,1,2,2,2,3,3,3,2,2,2,2,2,2,2,2,2,2,2,2,2,2,1,1,1,1,1,1,1,1,1,0,1,1,1,1,2,1,1,2,2,1,2,1,2,2,2,3,3,3,4,4,4,4,3,3,3,3,2,2,2,2,2,2,2,2,2,2,2,2,2,2,3,3,3,3,3,2,2,2,2,1,2,2,2,2,3,2,2,2,2,2,2,2,2,2,2,2,1,1,1,1,1,1,2,2,2,2,2,2,2,2,3,3,3,3,3,3,4,3,4,4,4,4,3,3,3,3,3,3,3,3,3,3,3,2,2,2,2,3,3,2,3,3,3,3,3,3,4,3,3,2,3,3,3,3,3,4,4,4,5,5,5,5,5,5,5,5,4,4,4,3,3,3,3,3,3,4,3,4,4,4,5,5,6,6,6,5,5,5,4,5,4,4,4,4,4,4,4,4,4,4,4,4,5,5,6,6,8,10,11,12,12,11,10,8,8,6,5,4,4,4,4,4,5,5,5,5,6,6,6,6,5,5,5,5,4,4,4,4,4,4,4,4,3,4,3,3,3,4,4,3,3,4,4,3,4,4,4,4,6,8,9,10,12,13,14,13,14,13,12,11,12,12,12,12,14,15,17,18,18,20,21,20,23,22,23,24,25,24,25,26,26,27,27,28,28,28,27,26,27,27,28,27,27,26,24,23,22,21,18,18,16,20,21,22,24,24,24,23,22,22,20,22,20,19,20,19,19,18,18,19,20,18,16,16,15,15,17,17,16,15,13,11,9,6,6,6,6,6,7,8,7,7,8,9,12,13,13,12,14],[6,4,5,4,4,4,4,4,4,5,5,5,5,5,6,5,5,6,7,7,5,6,5,5,5,4,4,4,4,4,4,4,4,3,4,4,4,4,5,4,4,4,5,4,4,5,4,4,5,5,4,4,5,5,5,5,5,5,5,5,5,5,5,6,6,6,7,7,6,7,7,6,6,6,6,6,5,5,6,5,5,5,5,4,4,5,4,4,4,4,5,4,4,4,4,4,4,3,4,3,3,3,3,3,3,3,4,3,3,4,4,3,3,4,4,3,3,3,3,3,3,3,3,3,2,2,2,2,2,2,2,2,2,3,3,3,3,2,2,2,2,2,2,2,2,3,3,2,2,2,2,2,2,2,1,1,1,1,1,1,1,0,1,1,1,1,1,1,2,2,2,2,2,2,2,2,3,3,4,4,5,5,4,4,3,3,3,3,3,3,2,2,3,3,2,2,2,2,3,3,3,3,3,3,4,3,3,2,2,2,2,2,2,2,2,3,3,3,3,2,2,2,2,2,2,2,1,1,1,1,2,2,2,2,2,2,2,3,3,3,3,3,3,3,4,4,3,4,4,5,5,4,4,4,4,4,4,3,3,4,3,3,3,3,3,3,2,3,3,3,3,3,3,3,3,3,3,4,3,3,3,3,3,4,3,4,4,4,5,5,6,6,6,6,6,6,6,5,5,4,4,4,4,3,4,4,4,4,4,5,5,5,5,6,6,6,6,6,5,5,5,5,4,4,4,5,5,5,5,5,5,5,5,5,5,6,7,9,10,11,12,12,12,10,9,8,7,5,5,5,5,5,5,5,5,6,6,6,7,7,6,6,6,6,6,6,5,5,5,4,4,4,4,3,4,4,4,3,4,4,3,4,4,4,3,4,4,4,4,6,8,8,9,11,11,12,12,11,11,12,9,10,11,12,11,12,15,15,16,17,20,20,21,22,22,23,23,23,24,25,24,26,25,26,26,26,26,26,25,26,25,26,24,25,24,22,22,20,19,17,17,16,20,18,20,21,22,22,21,22,21,20,21,19,20,19,19,17,17,17,19,19,17,16,16,16,15,16,16,15,14,13,12,10,7,7,7,7,7,7,7,7,7,8,10,11,12,12,12,14],[5,5,4,4,4,4,4,4,4,4,4,5,5,5,5,5,5,6,6,6,5,5,5,4,4,4,3,4,3,3,4,3,3,3,3,4,4,4,4,4,4,4,4,4,4,4,4,4,4,4,4,4,4,4,4,4,4,4,5,5,4,5,5,5,6,6,6,6,6,6,6,5,5,5,5,5,5,5,5,5,4,4,4,4,4,4,4,3,4,4,4,3,3,4,3,3,3,3,3,3,3,3,3,3,3,3,3,3,3,3,3,3,3,4,4,4,3,3,3,3,3,3,3,3,2,2,2,2,2,2,2,2,2,3,3,3,3,2,2,2,2,2,2,2,2,2,2,2,2,2,2,2,2,1,1,1,1,1,1,1,1,1,0,1,1,1,1,1,1,1,1,2,2,2,2,2,3,3,4,4,5,4,4,3,3,3,3,2,2,2,2,2,2,2,2,2,2,2,2,2,2,3,3,3,4,3,2,2,2,2,2,2,2,2,2,2,2,2,2,2,2,2,2,1,2,2,1,1,1,1,1,1,1,2,2,2,2,2,2,2,2,3,3,3,3,3,3,3,3,4,4,4,4,3,3,3,3,3,3,3,3,3,3,3,3,2,2,2,2,2,2,2,3,2,2,3,3,3,3,2,2,3,3,3,3,4,4,4,4,5,5,5,5,5,5,5,5,4,4,4,3,3,3,3,3,3,3,3,4,4,4,4,5,5,6,6,5,5,5,4,4,4,4,3,4,3,4,4,4,4,4,4,4,5,5,6,7,8,10,10,12,12,11,10,9,7,6,5,4,4,4,4,4,5,5,4,5,5,6,6,5,5,5,5,5,4,4,4,4,4,4,4,4,3,4,3,3,3,3,3,3,3,3,3,3,3,4,3,4,5,7,9,10,13,14,17,15,15,13,14,13,14,12,13,14,17,17,19,21,22,23,24,24,24,25,25,26,26,26,27,27,28,28,28,29,29,29,28,28,28,28,28,27,27,27,25,24,23,21,18,19,16,21,22,23,24,25,25,25,25,24,22,25,22,22,22,22,20,19,20,20,21,18,15,17,15,15,17,17,17,15,13,11,9,7,6,6,6,6,6,7,6,6,7,9,11,13,12,12,14],[5,4,4,4,4,3,4,4,4,5,5,5,5,5,5,5,5,6,7,7,6,6,6,5,5,4,4,4,3,3,4,4,4,3,4,4,4,4,5,5,4,4,5,4,4,4,4,4,4,4,4,3,4,4,4,4,4,4,5,5,5,5,6,6,6,7,7,7,6,7,7,6,6,6,6,6,5,5,6,5,5,5,5,4,4,4,4,4,3,4,4,3,3,4,3,3,3,3,3,3,3,3,3,3,3,3,3,3,3,4,4,4,4,4,4,4,4,4,4,4,3,3,3,3,3,3,2,2,2,2,2,2,2,3,3,3,3,2,2,2,2,2,2,2,3,3,3,2,2,2,2,2,2,1,2,2,1,1,1,1,1,1,1,0,1,1,1,1,1,1,1,2,2,2,3,3,3,3,4,5,5,4,4,3,3,3,3,3,3,2,2,2,2,2,2,3,2,3,3,3,3,3,4,4,4,4,3,3,2,2,2,2,2,2,2,2,2,2,2,2,2,2,2,1,2,2,1,1,1,1,1,2,1,2,2,2,2,2,2,2,3,3,3,3,3,3,3,3,3,4,4,4,4,4,3,4,3,3,3,3,3,3,3,3,2,2,2,2,3,3,2,3,3,3,3,3,3,3,3,3,3,3,3,3,3,4,4,4,5,5,5,5,5,6,6,5,5,5,5,4,4,3,3,3,3,3,3,4,4,4,4,5,5,6,6,6,5,5,5,4,4,4,4,4,4,4,4,4,4,4,4,4,5,5,5,6,7,8,10,11,11,12,11,10,9,8,7,5,5,5,5,5,5,5,5,5,5,6,6,6,6,5,5,5,5,5,5,5,4,4,4,4,4,3,3,4,3,3,3,3,3,3,3,3,3,3,3,3,4,5,7,8,10,13,14,16,15,14,13,13,11,12,12,13,13,14,18,19,19,19,22,21,22,23,23,23,24,24,25,25,26,26,27,27,27,27,27,27,26,26,27,26,26,25,25,23,23,21,19,18,18,17,19,20,21,22,23,23,23,24,23,22,22,22,21,20,20,18,18,17,19,19,17,16,15,15,14,16,16,15,14,12,11,9,7,6,6,6,7,6,7,6,7,7,8,10,12,11,11,12],[5,4,4,4,4,3,4,4,4,5,5,5,6,5,6,6,6,7,8,7,6,6,6,5,5,5,4,4,4,4,4,4,4,4,4,4,5,5,5,5,5,4,5,4,5,4,5,4,4,4,5,4,4,5,5,4,5,4,5,5,5,5,5,6,6,8,8,8,7,7,7,6,6,6,6,6,5,5,5,5,5,5,5,5,4,4,4,4,4,4,4,3,3,4,3,3,3,4,4,3,3,3,4,3,3,4,4,4,4,4,4,4,4,5,5,4,4,4,4,4,4,4,4,3,3,3,3,3,3,3,2,2,3,3,4,4,4,3,3,3,3,3,3,3,3,3,3,3,3,2,2,2,2,2,2,2,2,2,2,2,2,1,1,1,0,1,1,1,1,1,1,2,2,2,3,3,4,4,4,5,6,5,5,4,4,4,3,3,3,2,2,2,2,3,3,3,3,3,4,3,3,4,4,4,5,4,4,3,3,3,3,2,2,2,2,2,2,3,3,2,2,2,2,2,2,2,2,2,2,2,2,2,2,2,2,3,3,3,3,3,3,4,4,4,4,4,4,4,4,5,5,5,5,4,5,5,4,4,4,4,4,3,4,4,3,3,3,3,3,3,3,3,4,3,3,3,4,4,4,3,3,3,3,4,4,4,5,5,6,5,6,5,6,6,6,6,6,6,5,5,4,4,3,3,3,3,4,4,4,5,5,6,6,7,7,7,6,6,6,5,5,5,4,4,4,4,5,5,5,4,5,5,5,5,5,6,7,9,11,11,12,13,12,10,9,8,7,5,5,5,5,5,5,5,5,5,6,6,7,7,6,6,6,6,5,5,5,5,5,5,4,4,4,4,4,4,3,3,4,3,3,3,3,3,3,3,3,4,4,5,7,10,12,16,16,17,16,16,14,13,11,12,13,14,13,15,17,18,19,19,22,22,22,23,23,24,24,25,25,25,26,26,27,27,27,27,28,28,26,27,27,27,27,26,25,24,23,23,20,19,18,18,21,21,23,24,24,25,24,24,24,23,24,23,21,22,21,20,20,19,20,20,17,17,16,16,16,18,18,17,15,14,12,9,6,6,6,6,7,6,6,7,7,8,10,12,14,15,14,14],[5,4,4,4,4,4,4,4,4,5,5,5,5,6,6,6,6,7,7,7,6,6,6,5,5,5,4,4,4,3,4,4,4,4,4,5,5,5,5,5,5,5,5,4,5,4,5,4,4,4,4,4,4,4,5,4,5,5,5,5,5,5,5,6,6,7,7,7,7,7,7,6,6,6,6,6,6,5,5,5,5,5,5,5,4,5,4,4,4,4,4,4,3,4,3,4,3,4,3,4,3,3,4,3,3,4,4,4,4,4,4,4,4,5,5,5,4,4,4,4,4,4,4,3,3,3,3,3,3,3,2,2,3,3,4,4,4,4,3,3,3,3,3,3,3,3,3,3,3,2,2,2,2,2,2,2,2,2,2,2,2,1,1,1,1,0,1,1,1,1,1,2,2,2,3,3,4,4,4,5,5,5,5,4,4,3,3,3,3,2,3,3,3,3,3,3,3,3,4,3,3,4,4,4,5,4,3,3,3,2,2,2,2,2,2,2,2,2,2,2,2,2,2,2,2,2,2,2,2,2,2,2,2,2,2,2,2,2,3,3,3,3,3,3,4,3,3,4,4,4,4,5,4,4,4,4,4,3,4,4,3,3,4,4,3,3,3,3,3,3,3,3,3,3,3,3,3,3,3,3,2,3,3,3,3,4,4,4,5,5,5,5,5,6,6,6,5,5,5,4,4,3,3,3,3,3,3,3,4,4,4,5,5,6,7,6,6,5,5,5,4,4,4,4,4,4,4,4,4,4,4,4,4,5,6,6,8,9,11,11,12,13,11,10,10,8,7,6,5,5,4,5,4,5,4,5,5,5,6,6,6,5,5,5,5,5,4,5,4,4,4,4,4,4,3,4,3,3,3,3,3,3,3,3,3,3,3,4,4,5,8,9,11,14,15,15,16,14,13,12,11,13,14,14,14,16,18,18,20,20,22,23,23,24,23,24,24,25,24,25,27,27,27,27,28,27,27,27,27,27,27,27,27,26,26,24,24,23,21,18,18,18,21,21,23,24,25,24,25,25,23,24,23,23,21,21,21,19,20,18,20,20,18,17,17,16,15,18,17,16,15,13,12,9,6,6,6,6,6,6,6,6,6,7,8,10,12,12,13,13],[4,3,4,3,3,3,3,3,3,4,4,4,4,4,5,5,5,5,6,6,5,5,4,4,4,3,3,3,3,3,3,3,3,3,3,3,3,4,4,4,4,4,4,4,3,4,4,4,4,4,4,4,4,4,4,4,4,4,4,4,4,4,5,5,5,6,6,6,5,5,5,5,5,5,5,5,4,4,4,4,4,4,4,4,3,3,4,3,3,3,3,3,3,3,3,3,3,3,3,3,3,3,3,3,3,3,3,3,3,3,3,3,3,4,3,3,3,3,3,3,3,3,3,3,2,2,2,2,2,2,2,2,2,3,3,3,3,2,2,2,2,2,2,2,2,2,3,2,2,2,2,2,2,1,1,2,1,1,1,1,1,1,1,1,1,1,0,1,1,1,1,1,1,2,2,2,2,3,3,4,4,4,3,3,3,3,2,2,2,2,2,2,2,2,2,2,2,2,2,2,2,3,3,3,3,3,2,2,2,2,1,1,1,1,1,2,2,2,2,2,1,2,1,1,2,1,1,1,1,1,1,1,1,1,2,2,2,2,2,2,2,2,2,2,3,2,2,3,3,3,3,4,3,3,3,3,3,3,3,3,3,3,3,3,2,2,2,2,2,2,2,2,2,2,2,2,2,2,2,2,2,2,2,2,3,3,3,3,4,4,4,4,4,4,4,4,4,4,3,3,3,3,2,2,2,3,3,3,3,3,3,4,4,5,5,5,4,4,4,3,3,3,3,3,3,3,3,3,4,3,3,3,3,4,4,5,6,8,9,10,12,12,11,9,8,7,6,4,4,4,3,4,3,4,4,4,4,5,5,5,5,4,4,4,4,4,3,4,3,3,3,3,3,3,3,3,3,2,3,3,2,3,3,3,2,3,3,3,4,5,7,9,10,14,15,16,15,14,13,13,12,13,14,13,13,16,18,19,20,21,23,23,23,23,24,25,25,26,26,27,28,28,28,28,29,28,28,28,28,28,28,28,28,26,26,26,24,23,21,21,20,18,23,23,25,25,26,25,25,27,24,24,24,24,23,23,23,20,22,20,22,22,19,18,18,16,17,18,17,17,15,13,11,8,6,5,5,5,5,6,6,6,6,7,8,10,12,12,12,13],[4,3,3,3,3,3,3,3,3,3,4,4,4,4,5,5,5,5,6,6,5,5,4,4,4,3,3,3,3,3,3,3,3,3,3,3,3,4,4,4,3,3,4,4,3,3,4,3,3,4,4,3,3,4,4,4,4,4,4,4,4,4,5,5,5,6,6,6,5,6,6,5,5,5,5,5,4,4,4,4,4,3,3,4,3,3,3,3,3,3,3,3,3,3,3,3,3,3,3,3,2,3,3,2,3,3,3,2,3,3,3,3,3,3,3,3,3,3,3,3,3,3,3,2,2,2,2,2,2,2,2,2,2,3,3,3,3,3,2,2,2,2,2,2,2,2,3,2,2,2,2,2,2,1,1,2,1,1,1,2,1,1,1,1,1,1,1,0,1,1,1,1,1,2,2,2,2,3,3,4,4,4,3,3,3,2,2,2,2,2,2,2,2,2,2,2,2,2,2,2,2,3,3,3,3,3,2,2,2,2,1,1,1,1,1,2,2,2,2,2,2,2,1,1,2,2,1,1,1,1,1,2,1,1,2,2,2,2,2,2,2,2,2,2,3,2,2,3,3,4,4,4,4,3,3,4,3,3,3,3,3,3,3,3,3,2,2,2,2,2,2,2,3,2,2,3,3,3,3,2,2,2,2,2,3,3,3,3,4,4,4,4,4,4,4,4,4,4,4,3,3,3,2,2,2,3,3,3,3,3,3,4,4,5,5,5,5,4,4,4,4,3,3,3,3,3,4,4,4,3,3,3,3,4,4,5,6,8,10,11,12,12,11,9,8,7,6,4,4,4,3,4,3,4,4,4,4,5,5,5,5,4,4,4,4,4,4,4,3,3,3,3,3,3,3,3,2,2,3,3,2,3,3,3,2,3,3,3,4,5,7,9,11,14,15,16,15,15,14,14,12,14,13,14,13,16,17,17,20,21,22,23,23,25,25,24,25,26,25,27,27,27,28,27,28,28,28,28,27,28,28,28,27,27,27,25,24,23,21,20,18,17,21,22,22,25,25,25,25,26,23,23,24,22,22,21,21,20,21,19,22,21,18,18,18,18,16,19,19,19,16,14,12,8,6,5,5,5,5,5,6,6,6,7,9,11,14,14,14,14],[4,4,4,3,3,3,3,3,4,4,4,4,5,4,5,5,5,6,7,6,5,5,5,4,4,4,3,4,3,3,3,3,3,3,3,4,4,4,5,4,4,4,4,4,4,4,4,4,3,4,4,4,3,4,4,4,4,4,4,4,4,5,5,6,5,6,6,6,6,6,6,5,5,5,5,5,5,5,4,4,4,4,4,4,4,3,4,3,3,3,3,3,4,4,3,3,3,3,3,3,3,3,3,3,3,3,3,3,3,3,4,3,3,4,4,4,4,3,4,3,3,3,3,3,3,3,2,2,2,2,2,2,3,3,4,4,4,3,2,2,2,2,3,3,3,3,3,2,2,2,2,2,2,1,1,2,2,1,2,2,2,2,1,1,1,1,1,1,0,1,1,1,2,2,2,2,3,3,3,4,4,4,4,3,3,3,2,2,2,2,2,2,2,2,2,3,2,3,3,3,3,3,3,3,4,3,3,2,2,2,1,1,1,1,1,2,2,2,2,2,2,2,2,1,2,2,2,2,2,1,2,2,2,2,2,2,2,2,2,2,2,3,3,3,3,3,3,3,3,4,4,4,4,3,3,4,4,3,3,4,3,3,4,4,3,3,3,3,3,3,2,3,3,3,2,3,3,3,3,2,2,2,2,2,3,3,4,4,4,4,4,4,4,5,5,4,4,4,4,3,3,3,2,2,3,3,3,3,3,3,4,4,5,5,6,6,5,5,4,4,4,3,3,3,3,3,3,3,3,3,4,3,4,4,4,5,6,8,10,10,11,12,11,10,9,7,6,4,4,4,4,4,4,4,4,4,4,5,5,5,4,4,4,4,4,4,4,4,4,4,3,3,3,3,3,3,3,2,3,3,2,2,3,3,2,3,3,3,4,6,7,9,11,13,15,16,15,14,13,12,10,14,15,12,14,18,18,18,21,22,23,23,23,24,24,24,25,26,24,26,28,27,28,28,28,28,28,29,27,28,28,28,28,27,26,26,24,24,21,20,19,17,21,22,23,25,25,25,26,26,25,24,24,24,22,22,21,20,21,18,21,20,19,19,18,17,17,19,17,17,15,12,11,8,6,5,5,5,5,5,5,5,5,6,8,10,11,12,12,12],[4,4,3,3,3,3,3,3,3,4,3,4,4,4,4,4,5,5,6,5,4,4,4,4,3,3,3,3,3,3,3,3,3,3,3,3,3,4,4,4,3,3,4,3,3,3,4,3,3,3,3,3,3,3,4,3,4,3,4,4,4,4,4,4,5,5,5,5,5,5,5,5,4,5,4,4,4,4,4,4,4,3,3,3,3,3,3,3,3,3,3,3,3,3,3,3,3,2,3,2,2,3,3,2,2,3,3,3,3,3,3,3,3,3,3,3,3,3,3,3,3,3,3,3,2,2,2,2,2,2,1,2,2,2,3,3,3,2,2,2,2,2,2,2,2,2,2,2,2,2,1,2,1,1,1,1,1,1,1,2,1,1,1,1,1,1,1,1,1,0,1,1,1,1,2,2,2,2,3,3,4,3,3,3,3,2,2,2,2,1,1,2,2,2,2,2,2,2,2,2,2,3,3,3,3,3,2,2,2,1,1,1,1,1,1,1,2,2,2,1,1,2,1,1,2,2,1,1,1,1,1,1,1,1,2,1,1,2,2,2,2,2,2,2,2,2,2,2,3,3,3,3,3,3,3,3,3,2,3,3,2,2,3,3,2,2,2,2,2,2,2,2,2,2,2,2,2,2,2,2,2,2,2,2,2,2,3,3,3,3,3,3,3,4,4,4,3,3,3,3,2,2,2,2,2,2,2,2,3,3,3,3,4,4,5,5,4,4,3,3,3,3,3,3,3,3,3,3,3,3,3,3,3,3,4,4,6,8,9,10,11,11,11,10,8,7,5,4,3,3,3,3,3,3,3,3,3,4,5,4,4,4,4,3,3,3,3,3,3,3,3,3,3,2,2,3,2,2,2,3,2,2,2,2,2,3,3,3,3,4,6,8,9,12,13,15,13,13,12,10,10,12,11,11,12,15,16,17,19,20,22,23,23,24,24,25,25,26,26,27,27,27,28,28,28,28,28,28,28,27,28,28,27,26,26,26,24,23,22,20,18,19,21,23,24,25,25,25,26,26,24,24,24,23,23,22,22,19,21,20,22,21,19,19,18,17,16,19,16,16,14,12,11,8,5,5,5,4,5,4,5,5,5,6,8,10,12,12,11,12],[4,3,3,3,3,2,3,3,3,3,3,3,3,3,4,4,4,5,6,5,4,4,4,3,3,3,3,3,2,2,3,2,2,2,2,3,3,3,3,3,3,3,3,3,3,3,3,3,3,3,3,3,3,4,4,3,4,3,3,4,3,4,4,4,4,5,5,5,4,5,5,4,4,4,4,4,4,4,3,3,3,3,3,3,3,3,3,3,3,3,3,3,3,3,2,3,2,3,2,2,2,2,2,2,2,2,2,2,2,2,2,2,2,3,3,3,2,2,3,3,3,2,2,2,2,2,2,2,1,1,1,2,2,2,3,3,3,2,2,2,2,2,2,2,2,2,2,2,2,1,1,1,1,1,1,1,1,1,1,1,1,1,1,1,1,1,1,1,1,1,0,1,1,1,1,1,2,2,3,3,3,3,3,3,2,2,2,2,1,1,1,1,2,2,1,2,1,2,2,2,2,2,2,2,3,2,2,1,1,1,1,1,1,1,1,1,2,2,2,1,1,1,1,1,2,2,1,2,1,1,1,1,1,1,1,1,1,2,2,2,2,2,2,2,2,2,2,2,3,3,3,3,3,3,3,3,3,2,3,3,3,2,3,3,2,2,2,2,2,2,2,2,2,2,2,2,2,2,2,2,2,2,2,2,2,3,3,3,3,3,3,3,3,4,4,3,3,3,3,3,3,2,2,2,2,2,2,3,3,3,3,3,4,4,5,5,4,4,3,3,3,3,3,3,2,3,3,3,3,3,3,3,3,3,3,4,5,8,10,11,11,12,11,10,8,7,5,3,3,3,3,3,3,3,3,3,4,4,4,4,4,4,3,3,3,3,3,3,3,3,2,3,3,2,2,2,2,2,2,2,2,2,3,2,2,3,3,3,4,4,6,8,10,13,14,16,15,15,13,13,12,13,12,13,13,16,17,18,20,21,22,23,23,25,25,25,25,26,25,27,28,27,28,28,28,28,28,28,27,27,27,28,27,27,26,26,24,22,22,20,18,18,21,21,22,24,24,24,23,24,22,21,23,22,21,20,21,18,20,19,21,21,19,19,18,17,16,18,17,17,15,13,12,9,5,5,5,4,5,5,5,5,5,6,8,11,13,14,13,14],[5,5,4,4,3,3,3,3,3,4,3,4,4,4,5,4,5,6,7,6,5,5,4,4,4,3,3,3,3,3,3,2,3,2,3,3,3,4,4,4,3,3,4,4,3,4,4,4,3,4,4,4,4,4,4,4,4,4,4,4,4,4,5,5,6,6,6,6,6,6,6,5,5,5,5,5,5,4,4,4,4,4,4,4,3,3,4,3,3,3,3,3,3,3,3,3,3,3,3,3,3,3,3,3,2,3,3,2,3,3,3,3,3,3,3,3,3,3,3,3,3,3,3,2,2,2,2,2,1,1,1,2,2,3,3,3,3,2,2,2,2,2,2,2,2,2,2,2,2,1,2,2,1,1,1,2,1,1,2,2,2,2,1,2,2,2,1,1,1,1,1,0,1,1,1,1,2,2,3,3,4,4,3,3,2,2,2,2,2,1,1,2,2,2,2,2,2,2,2,2,2,2,3,3,3,2,2,2,1,1,1,1,1,2,1,2,2,2,2,2,2,2,2,2,2,2,2,2,2,2,2,2,2,2,2,2,2,2,2,2,2,3,3,3,3,3,3,3,3,4,4,4,4,4,3,4,3,3,3,4,3,3,3,3,3,3,2,2,3,3,2,3,3,2,2,3,3,3,3,2,2,2,3,3,3,3,3,4,4,4,4,5,4,5,5,4,4,4,4,4,3,3,3,3,3,3,3,3,3,4,4,4,5,6,6,6,5,5,4,4,4,4,4,3,3,4,4,4,4,4,4,4,3,4,4,5,6,8,11,12,13,13,13,11,10,8,6,4,3,4,4,4,4,4,4,4,5,5,6,6,5,5,5,5,4,4,4,4,4,3,3,3,3,2,3,3,2,3,3,3,2,3,3,3,2,3,3,3,4,4,6,8,10,13,14,16,15,15,14,14,13,15,13,14,14,17,17,18,21,21,23,23,23,26,25,25,25,26,25,27,27,27,28,28,28,28,28,28,28,27,28,28,27,28,26,26,24,23,22,20,18,18,21,22,22,24,23,25,25,24,23,22,23,22,21,21,21,20,20,20,22,22,21,20,19,17,16,17,16,17,15,13,11,9,6,5,6,5,6,6,7,6,6,7,9,12,12,14,15,14],[4,4,3,3,2,2,2,2,2,3,3,3,3,3,4,3,4,4,5,5,4,4,3,3,3,3,2,2,2,2,2,2,2,2,2,2,2,3,3,3,3,3,3,3,3,3,3,3,3,3,3,3,3,3,3,3,3,3,3,3,3,3,4,4,4,5,5,5,4,4,4,4,4,4,3,4,3,3,3,3,3,3,3,3,2,3,3,2,2,2,2,3,2,2,2,2,2,2,2,2,2,2,2,2,2,2,2,2,2,2,2,2,2,2,2,2,2,2,3,3,2,2,2,2,2,2,1,1,1,1,1,2,2,2,3,3,3,2,2,2,2,2,2,2,2,2,2,2,1,1,1,1,1,1,1,1,1,1,2,2,1,2,1,2,2,2,1,1,1,1,1,1,0,1,1,1,1,2,2,3,3,3,3,2,2,1,1,1,1,1,1,1,1,1,1,1,1,1,1,1,2,2,2,2,2,2,1,1,1,1,1,1,1,1,1,2,2,2,2,2,2,2,2,2,2,2,2,2,2,1,2,2,1,1,2,2,1,2,2,2,2,2,2,2,2,2,2,3,3,3,3,3,3,3,3,3,3,3,3,3,3,3,3,3,3,3,2,2,3,2,2,2,3,2,2,3,2,3,2,2,2,2,2,2,2,2,3,3,3,3,3,3,4,4,4,3,3,3,3,3,2,2,2,2,2,2,3,3,3,3,3,3,4,4,5,5,4,4,4,3,3,3,3,3,3,3,3,3,3,3,3,3,3,3,3,4,6,8,10,11,12,13,12,11,9,8,5,3,3,3,3,3,3,3,3,4,4,4,5,5,4,4,4,4,3,3,3,3,3,3,2,2,2,2,2,2,2,2,2,2,2,2,3,2,2,3,3,3,3,4,5,7,9,12,13,15,15,14,13,13,11,12,11,12,14,14,15,18,19,20,22,22,23,24,25,25,25,26,25,27,27,27,27,27,28,28,28,27,27,27,27,27,27,27,25,24,23,22,20,19,16,17,18,19,21,22,22,23,22,23,21,20,21,20,21,19,20,17,19,19,21,21,20,19,18,16,15,18,16,17,15,13,11,9,5,4,4,4,5,4,5,5,5,7,9,11,14,15,15,15],[3,4,3,3,3,2,2,2,3,3,3,3,3,3,4,4,4,5,5,5,4,4,3,3,3,3,2,2,2,2,2,2,2,2,2,2,3,3,3,3,3,3,3,3,3,3,3,3,3,3,3,3,3,4,4,3,4,3,3,4,3,3,4,4,4,5,5,5,4,4,4,4,4,4,3,4,3,3,3,3,3,3,3,3,3,3,3,2,2,3,3,3,3,3,2,3,2,2,2,2,2,2,2,2,2,2,2,2,2,2,2,2,2,3,3,3,2,2,3,3,3,3,2,2,2,2,1,1,1,1,1,1,2,2,3,3,2,2,2,2,2,2,2,2,2,2,2,2,2,1,1,1,1,1,1,1,1,1,2,2,2,2,2,2,2,2,2,1,1,1,1,1,1,0,1,1,1,2,2,3,3,3,2,2,2,1,1,1,1,1,1,1,1,1,1,2,1,2,2,1,2,2,2,2,2,2,1,1,1,1,1,1,1,1,2,2,2,2,2,2,2,2,2,2,2,2,2,2,2,2,2,2,2,2,2,2,1,2,2,2,2,2,2,2,3,2,2,3,3,3,4,4,4,3,3,3,3,3,3,3,3,3,3,3,3,3,2,2,3,3,2,3,3,2,2,3,3,3,2,2,2,2,2,2,2,2,3,3,3,3,3,4,4,4,4,3,3,3,3,3,2,2,2,2,2,2,3,3,3,3,3,4,4,5,5,5,4,4,4,3,3,3,3,3,3,3,3,3,3,3,3,3,3,3,3,4,6,9,11,12,13,14,14,11,10,8,5,3,3,3,3,3,3,3,4,4,4,5,5,5,4,4,4,3,3,3,3,3,3,2,2,2,2,2,2,2,2,2,2,2,2,2,3,3,2,3,3,3,4,5,6,8,10,12,14,17,16,17,15,15,14,14,13,14,15,16,17,18,21,21,22,22,22,24,23,24,25,25,25,26,26,27,27,28,27,28,27,27,27,27,27,27,27,27,26,26,25,23,23,20,19,19,21,22,22,24,24,24,25,24,22,22,23,22,21,21,21,19,20,19,21,20,21,20,19,17,15,17,16,17,15,13,11,9,5,5,5,4,5,5,5,5,5,6,8,11,13,14,14,13],[5,4,4,3,3,2,3,3,3,3,3,3,4,4,4,4,5,5,6,6,5,4,4,3,3,3,3,3,2,2,2,2,2,2,3,3,3,3,4,4,3,3,4,3,3,4,4,3,3,4,4,3,3,4,4,3,4,4,4,4,4,4,4,4,5,6,6,6,5,5,5,5,5,5,4,4,4,4,4,4,3,3,3,3,3,3,3,3,3,3,3,3,3,3,3,3,3,3,3,3,2,2,3,2,2,2,3,2,2,3,3,3,3,3,3,3,3,3,3,3,3,3,3,2,2,2,2,1,1,1,2,2,2,3,3,3,3,2,2,2,2,2,2,2,2,2,2,2,2,1,2,2,2,1,2,2,2,2,2,2,2,2,2,2,2,2,2,2,2,2,1,1,1,1,0,1,1,1,2,3,3,3,2,2,2,1,1,1,1,1,1,1,2,2,2,2,2,2,2,1,2,2,2,2,2,2,1,1,1,1,1,1,1,2,2,2,2,3,3,2,2,3,2,2,3,3,2,3,2,2,2,2,2,2,2,2,2,2,2,2,2,3,3,2,3,2,3,3,3,4,4,4,4,4,3,4,4,3,3,4,3,3,3,4,3,3,3,3,4,3,3,3,3,3,3,3,3,3,3,2,2,2,2,2,2,2,3,3,3,3,4,4,4,4,4,4,3,3,3,3,2,3,2,3,3,3,3,3,3,3,3,4,4,5,6,5,4,4,4,4,3,3,3,3,3,3,4,3,3,3,3,3,3,3,4,5,6,10,12,13,14,15,14,12,10,8,5,3,3,3,3,3,3,4,4,4,4,5,5,5,5,4,4,4,3,3,3,3,2,2,2,2,2,2,2,2,2,2,2,2,2,2,3,3,3,3,3,4,4,5,6,8,10,12,13,16,15,16,14,15,14,14,14,13,15,16,17,18,21,21,22,24,23,26,25,26,26,27,26,27,28,28,28,28,29,29,28,28,28,28,28,28,28,28,27,25,25,24,23,22,20,19,20,22,22,24,24,24,24,24,22,21,23,21,20,20,19,20,18,19,20,20,20,20,19,17,15,17,17,18,16,14,11,9,5,5,5,4,5,5,6,6,5,7,10,12,16,17,16,15],[5,5,5,4,4,3,3,3,4,4,4,4,4,4,5,5,5,6,7,6,6,5,5,4,4,4,3,3,3,3,3,3,3,3,3,4,4,4,4,4,4,4,4,4,4,4,4,4,4,4,4,4,4,5,5,4,5,4,4,5,4,5,5,5,6,6,6,7,6,6,6,5,5,5,5,5,5,4,4,4,4,4,4,4,4,3,4,3,3,3,4,3,4,4,3,3,3,3,3,3,3,3,3,3,2,3,3,2,3,3,3,3,3,3,3,3,3,3,3,3,3,3,3,3,2,2,2,2,2,2,2,2,3,3,4,3,3,2,2,2,2,2,2,2,2,2,2,2,2,2,2,2,2,2,2,2,2,2,2,2,2,3,2,3,3,3,3,2,2,2,2,1,1,1,1,0,1,1,2,2,3,3,2,2,1,1,1,1,1,1,1,2,2,2,2,2,2,2,2,2,2,2,2,3,2,2,1,1,1,1,1,2,2,2,2,2,3,3,3,3,3,3,3,3,3,3,3,3,3,3,3,3,2,2,3,3,2,3,3,2,2,3,3,2,3,2,3,3,4,4,4,5,4,4,4,4,4,4,4,4,4,3,4,4,4,4,3,4,4,4,3,4,4,3,3,4,4,4,3,3,3,3,2,2,2,2,3,3,3,4,4,4,4,5,5,4,4,4,3,3,3,3,3,3,3,3,3,3,3,4,4,4,5,6,6,6,5,5,4,4,4,4,4,4,4,4,4,4,4,4,4,4,3,4,4,5,7,10,12,13,14,14,13,11,9,8,6,4,3,3,3,4,4,4,4,5,5,6,6,6,5,5,5,5,4,4,3,4,3,3,2,3,2,2,2,3,3,2,3,3,3,3,3,3,3,4,4,4,5,6,7,9,10,12,14,16,15,16,15,15,15,15,15,14,15,17,19,19,20,21,22,23,23,25,25,25,26,27,25,27,27,27,27,28,28,28,28,28,27,28,27,28,28,28,27,27,26,25,24,22,20,21,22,23,22,25,25,24,25,24,22,22,23,22,22,22,20,20,19,19,21,22,21,19,18,16,15,17,17,18,16,14,12,10,7,6,6,5,6,6,6,7,6,8,9,12,14,14,14,14],[6,6,6,6,5,4,4,4,5,5,5,5,6,5,7,6,7,8,9,8,8,7,7,6,6,5,5,4,4,4,3,3,4,4,4,5,5,6,6,6,6,6,7,6,6,6,7,6,6,7,6,6,6,7,7,6,6,6,6,7,7,7,7,7,7,9,9,9,8,8,8,7,7,7,6,7,7,6,6,6,6,5,6,6,5,5,5,5,5,4,5,5,5,5,4,4,4,4,5,4,4,4,5,4,4,4,4,4,4,5,5,4,5,5,4,5,4,4,5,5,5,5,5,4,4,3,3,3,3,2,3,3,3,4,4,4,4,3,3,3,4,3,4,4,4,4,4,3,3,3,3,3,3,3,3,4,3,3,4,4,4,4,4,4,4,4,3,3,3,3,3,2,2,1,1,1,0,1,1,2,3,3,2,2,2,1,1,2,2,2,2,3,3,3,3,3,3,3,3,3,2,3,3,4,3,2,2,2,2,2,2,2,2,3,3,3,4,4,4,4,4,4,4,4,4,5,5,5,4,4,4,4,3,3,4,3,3,4,3,3,3,4,3,3,4,3,4,5,5,6,6,6,6,6,5,5,6,5,5,6,5,5,5,5,6,5,5,5,5,5,5,5,6,5,4,5,5,5,4,4,3,4,3,3,3,3,3,4,5,6,6,6,6,7,7,6,6,5,5,4,4,4,4,4,4,4,5,5,5,6,5,6,6,7,8,7,7,7,7,6,6,6,6,5,5,6,6,6,6,6,6,5,4,6,5,7,8,12,14,16,16,15,14,12,9,8,6,5,4,5,5,6,6,7,7,7,8,8,9,9,8,8,7,7,6,6,5,5,4,3,3,3,4,3,4,4,4,3,4,4,4,4,5,5,5,5,5,6,6,8,9,11,12,15,15,17,16,17,16,15,15,15,15,15,16,18,19,20,22,22,23,24,24,27,26,26,27,28,26,28,29,28,29,28,29,29,29,29,28,29,29,29,29,29,28,28,27,27,26,24,23,22,24,25,24,26,25,26,26,26,24,22,25,22,21,21,20,20,19,21,20,23,21,19,19,16,16,17,18,19,16,15,13,12,7,8,7,7,8,8,8,9,9,11,13,15,17,16,15,17],[8,8,9,8,7,6,6,6,7,7,7,7,8,7,9,8,9,10,11,11,10,9,9,8,8,7,6,6,5,5,5,4,5,5,6,6,7,8,9,8,8,8,10,8,8,9,10,8,8,11,10,9,9,10,11,10,10,10,9,10,10,10,11,11,12,12,13,12,11,11,11,10,11,9,9,10,9,9,9,9,8,8,8,8,7,7,8,7,7,7,7,7,7,7,7,6,7,6,7,7,5,6,6,6,5,6,6,5,5,6,6,6,6,6,6,6,5,6,6,7,7,6,6,6,5,5,4,4,4,4,4,4,5,6,6,5,5,4,4,5,5,5,6,5,5,5,5,5,4,4,4,5,5,5,5,5,5,5,6,6,6,7,6,6,6,6,5,5,5,5,5,4,4,3,2,1,1,0,1,2,2,3,2,2,1,2,2,2,2,3,4,4,4,5,4,4,4,4,4,4,3,4,4,4,4,3,2,3,3,3,5,4,4,5,5,5,7,6,6,6,6,7,7,6,7,7,7,8,7,6,7,7,6,5,6,5,4,5,5,4,4,5,4,3,5,4,5,6,7,9,8,7,8,7,7,7,8,7,6,7,7,6,7,7,8,7,7,7,7,7,7,7,8,7,7,8,7,7,6,6,5,5,4,3,4,4,4,5,6,7,9,8,8,8,9,7,7,7,6,5,5,5,5,6,7,7,7,7,7,7,6,7,7,8,9,9,8,8,8,7,8,8,8,7,8,8,9,9,8,8,8,7,7,7,8,9,11,13,15,16,17,16,15,13,12,10,8,6,6,7,6,8,7,9,9,9,10,11,12,13,12,10,9,10,8,8,7,6,5,4,4,5,4,4,5,5,4,5,6,6,6,7,7,7,7,8,9,9,9,11,12,14,15,18,18,18,18,18,18,16,16,17,18,16,17,19,21,20,22,23,24,25,24,27,26,26,26,28,25,28,28,28,29,28,29,29,29,29,28,29,28,29,29,29,29,27,28,27,25,24,23,23,24,24,25,26,25,25,25,25,23,21,24,22,22,23,21,21,19,21,21,22,20,19,20,18,18,19,20,19,18,16,14,13,10,10,10,10,10,11,10,11,12,14,15,19,19,18,17,19],[10,10,11,10,10,8,8,9,9,10,10,10,11,11,13,13,12,13,14,14,13,12,12,11,10,10,9,9,8,7,7,6,8,7,8,10,10,11,11,12,11,11,12,12,10,11,13,11,10,14,14,12,10,14,13,12,14,12,11,14,12,12,14,14,14,15,14,15,12,13,14,13,13,12,13,12,11,12,12,11,10,11,10,11,10,10,10,10,9,10,10,10,10,9,9,10,9,9,10,10,9,9,9,8,8,9,9,8,9,9,9,9,11,10,9,10,10,9,11,11,10,10,10,9,8,8,5,5,5,4,5,5,6,8,8,7,6,6,5,6,7,7,9,7,8,8,8,7,7,6,7,7,7,6,7,7,6,7,7,8,8,9,8,8,8,8,8,7,8,8,6,6,6,4,4,3,2,1,0,1,2,6,3,2,2,3,3,4,5,6,6,7,7,8,7,7,5,6,7,6,5,6,6,5,5,4,3,3,4,4,6,5,6,6,9,8,9,10,9,9,9,9,9,8,10,10,10,10,8,8,9,8,6,7,8,6,6,7,6,5,5,7,6,5,6,6,8,8,9,11,11,10,11,10,10,11,11,10,10,11,11,10,11,11,12,10,10,10,10,10,10,10,11,9,10,11,10,10,8,9,8,8,7,6,5,5,6,7,8,9,11,11,11,12,11,9,9,9,8,7,6,7,8,8,10,10,10,9,9,8,8,9,9,11,11,11,12,9,11,9,10,10,11,11,10,11,11,11,10,11,11,10,8,10,8,10,12,14,17,18,18,16,16,13,12,11,9,8,7,8,8,10,10,12,12,12,15,14,14,15,13,12,13,12,11,11,8,8,6,6,5,7,7,6,7,7,8,7,9,9,9,10,10,10,11,10,10,12,13,13,14,16,16,19,20,21,20,20,21,18,19,20,20,18,20,21,23,23,25,26,26,27,26,29,28,28,29,29,28,29,30,30,30,29,30,30,30,30,29,30,30,30,30,30,29,29,29,29,28,27,26,25,27,26,27,27,27,28,27,27,26,24,26,25,24,24,23,24,21,23,22,24,22,21,20,19,20,19,20,21,20,18,16,16,13,13,12,12,14,12,12,13,14,15,17,18,20,19,18,19],[14,12,11,11,10,8,9,10,11,10,12,11,12,12,14,13,14,15,15,16,13,13,13,11,11,11,10,10,9,7,8,7,8,8,9,11,10,13,12,13,12,11,14,13,11,12,15,12,12,15,15,13,12,14,14,13,14,13,13,15,13,14,16,15,16,15,17,16,14,16,15,13,16,12,13,13,12,12,11,11,11,11,11,12,10,11,11,10,10,10,11,11,11,10,10,11,10,11,10,10,10,11,10,10,10,11,9,10,11,11,10,11,12,11,11,11,11,11,12,12,11,12,11,11,11,11,8,9,7,7,8,7,12,12,11,10,9,9,9,10,11,10,10,10,9,9,9,9,9,9,9,8,9,8,9,9,10,10,11,10,10,11,11,11,10,10,10,8,9,9,9,9,8,7,5,4,3,2,1,0,1,3,3,4,3,3,5,4,5,7,7,9,9,9,8,9,7,8,9,7,7,7,6,5,6,4,4,5,6,6,8,6,9,9,9,9,10,12,10,11,12,12,11,11,13,12,11,14,11,10,11,12,10,10,13,10,8,10,10,8,7,10,9,7,9,8,11,12,13,13,14,12,13,12,13,13,13,14,12,13,13,13,13,12,14,13,12,12,13,14,13,12,13,13,11,13,14,13,12,12,10,10,7,8,8,7,9,10,11,12,13,14,14,13,13,12,13,12,11,10,9,9,10,11,12,10,12,11,12,12,12,13,12,13,13,13,14,13,14,13,13,14,12,12,12,12,12,13,12,11,12,11,10,11,10,13,13,17,18,20,18,18,17,15,13,12,11,10,9,10,9,12,12,12,12,13,15,15,17,17,15,14,13,13,13,13,10,10,9,8,7,8,7,7,8,9,8,9,10,10,10,11,10,11,12,12,11,13,13,15,15,18,18,19,19,21,19,20,20,18,19,19,19,17,19,21,22,21,24,24,25,27,26,28,28,28,28,29,27,29,29,29,30,29,29,29,30,29,28,29,29,29,29,29,29,28,28,29,27,26,26,24,26,26,26,27,26,27,27,26,26,23,26,22,24,23,24,23,21,22,22,23,21,20,21,21,21,20,20,20,20,17,16,15,13,12,13,13,12,14,14,15,15,16,19,20,21,19,18,20],[14,14,14,13,13,11,11,12,11,12,11,12,12,12,15,13,15,16,16,18,15,14,15,12,12,11,12,10,11,10,9,8,10,10,11,12,12,14,15,16,13,13,17,15,13,15,17,16,15,17,16,16,16,17,17,16,17,17,16,18,17,16,17,18,18,18,18,17,16,17,16,15,18,14,14,17,14,14,14,15,14,13,14,15,13,13,14,12,13,13,14,14,14,14,13,14,13,13,13,12,13,12,12,12,12,12,12,12,12,12,11,11,13,12,10,11,11,12,14,14,13,13,13,12,12,12,10,10,10,8,11,8,13,12,11,10,9,11,10,12,12,12,13,11,12,11,12,12,11,11,11,11,11,11,12,13,12,12,13,14,13,13,12,13,13,12,12,12,12,12,12,12,10,8,8,8,4,3,1,1,0,1,2,3,4,5,7,6,8,11,9,11,11,11,10,11,9,11,10,9,6,8,7,6,7,5,5,6,7,9,11,8,13,11,13,12,14,13,15,14,13,15,14,14,15,15,14,15,14,14,13,13,12,13,13,11,10,12,9,8,10,9,8,8,10,10,11,11,11,13,13,11,13,14,10,11,13,13,11,13,13,13,13,14,15,14,14,14,14,14,15,15,13,12,14,15,12,13,11,13,13,11,10,10,10,8,9,10,11,12,13,14,15,14,13,12,11,11,10,10,10,9,11,14,14,14,14,12,12,11,11,12,11,13,12,11,14,12,13,13,14,16,14,15,15,15,15,15,14,14,15,14,11,14,11,13,13,15,17,17,18,16,17,14,14,13,12,10,9,11,11,13,14,15,15,15,16,18,19,19,18,16,17,17,13,13,10,11,11,9,8,9,9,9,10,12,12,11,13,13,14,14,13,14,15,14,15,16,17,17,17,20,18,21,21,22,20,22,20,18,20,21,20,18,20,21,21,21,23,24,25,26,26,28,28,27,28,29,27,28,28,29,29,29,29,29,28,28,28,29,28,28,28,28,28,28,28,28,26,25,26,24,25,25,26,27,26,27,26,26,25,23,25,22,24,23,22,22,21,22,22,23,20,21,21,21,21,20,21,21,21,18,18,17,15,14,15,15,14,16,15,16,18,18,20,22,21,21,18,20],[12,14,13,12,12,12,12,12,14,13,13,15,13,15,15,14,16,16,16,17,16,16,15,13,13,14,12,14,12,10,11,10,12,11,12,15,13,14,16,16,15,13,17,16,13,17,17,17,14,18,17,16,15,17,18,16,17,17,16,18,17,17,18,18,19,17,18,18,18,19,17,16,19,15,14,18,16,14,15,16,14,14,14,16,13,15,14,13,14,14,14,13,14,13,13,13,13,14,14,13,12,13,13,12,13,13,12,12,13,13,13,13,14,13,13,14,13,13,14,14,13,14,14,12,13,11,10,8,7,7,8,8,10,10,11,10,8,10,8,10,10,12,12,12,11,12,12,13,10,11,10,11,11,11,11,12,10,11,12,12,11,13,12,12,13,13,12,11,12,11,10,9,7,8,8,5,4,3,2,3,1,0,1,2,3,5,6,7,8,8,8,11,10,11,11,10,9,11,10,9,7,11,8,7,7,6,7,5,7,6,8,8,9,10,12,12,14,12,13,14,12,14,13,14,14,14,14,13,12,13,12,11,10,10,11,9,9,10,8,7,6,8,6,6,8,6,9,10,10,12,11,9,13,11,10,10,12,10,10,12,13,11,11,12,13,12,11,13,13,12,14,13,11,10,12,13,10,10,9,10,10,10,8,8,8,7,8,9,11,11,14,13,13,14,13,11,10,11,10,9,9,9,10,11,11,13,12,11,10,11,10,11,10,12,14,11,13,12,12,11,13,12,13,14,14,14,14,15,14,13,13,13,12,15,13,14,14,15,17,18,18,17,17,14,13,13,12,9,9,12,10,13,13,13,14,14,17,17,17,18,17,15,15,15,12,14,10,10,10,9,8,9,9,9,8,10,10,9,11,13,12,12,13,14,14,14,13,15,15,16,17,19,17,20,20,19,19,20,22,19,19,20,20,18,19,22,23,22,24,25,26,26,26,28,28,28,28,29,28,29,29,28,29,29,29,29,29,29,29,29,29,29,29,29,28,29,29,28,27,25,26,24,26,26,27,27,27,27,27,27,26,24,26,24,24,24,23,23,21,22,22,23,21,20,21,20,19,20,21,20,20,18,17,16,15,14,15,15,14,16,15,15,17,19,19,21,22,21,18,20],[12,11,12,11,11,10,12,11,13,12,11,13,13,13,14,13,14,14,15,16,14,14,14,12,13,12,12,11,10,8,10,9,10,9,10,12,12,13,14,14,12,12,14,14,11,14,15,14,14,14,15,15,13,15,16,14,15,15,15,14,15,15,14,16,16,16,16,18,16,17,15,15,15,13,13,15,15,12,13,14,13,13,12,14,11,14,13,11,13,12,12,11,12,12,12,11,12,12,13,12,11,11,12,11,10,11,11,10,10,11,12,11,11,12,11,13,12,10,13,13,12,11,10,10,10,9,8,7,6,5,6,6,8,9,8,7,7,7,6,8,8,9,9,9,10,9,9,10,9,10,8,9,9,9,10,9,9,9,10,9,9,11,10,10,10,10,10,9,9,9,8,8,6,5,6,4,4,3,3,3,2,1,0,1,2,3,4,6,8,6,6,8,8,9,9,8,7,8,8,7,7,8,7,7,7,6,6,5,5,5,6,6,7,8,9,8,10,10,10,11,10,11,11,11,11,12,12,12,10,10,10,9,7,8,8,7,6,7,7,5,5,6,6,4,6,5,6,8,8,11,10,10,10,10,9,10,10,8,10,10,10,9,10,10,12,11,10,11,12,11,10,12,11,9,9,11,10,9,7,8,8,7,6,6,6,6,7,8,9,11,13,12,11,12,11,11,11,9,9,8,8,7,8,10,10,10,11,10,9,10,8,11,9,11,12,11,11,10,11,10,12,12,13,11,12,12,12,14,13,13,12,12,11,13,12,14,15,15,17,18,18,17,17,14,13,13,11,9,9,11,10,12,12,12,13,13,14,15,15,15,15,14,14,13,13,12,10,10,8,8,7,8,8,7,7,9,9,8,10,10,9,10,11,11,11,12,12,13,13,15,16,18,16,20,20,21,19,20,20,19,18,19,20,18,19,21,23,21,24,24,25,26,26,28,27,27,27,28,27,29,29,29,29,29,29,29,29,29,29,30,29,29,29,29,29,29,28,28,26,26,25,25,26,26,26,27,26,28,26,26,26,24,25,24,25,24,23,23,22,22,22,24,22,21,22,21,21,21,22,21,20,19,18,17,13,13,13,13,13,15,14,15,15,17,19,20,20,19,18,19],[9,10,10,10,9,9,8,9,10,10,10,11,11,11,12,11,12,13,15,14,13,13,13,10,10,10,9,8,7,6,7,6,8,7,8,10,9,11,12,13,10,10,13,12,10,11,12,11,10,13,14,12,10,13,13,11,13,12,11,13,12,12,13,15,15,14,15,15,13,15,14,13,14,12,12,13,13,11,11,12,11,10,10,11,10,10,10,9,10,10,9,9,10,9,9,8,9,9,9,9,8,8,9,8,8,8,8,8,8,9,9,8,9,9,9,10,8,8,10,10,9,9,10,9,8,8,6,6,5,5,6,5,8,8,9,7,7,7,6,7,8,8,8,8,7,7,7,7,6,7,6,7,7,8,7,7,8,8,8,8,9,10,8,9,8,8,8,7,7,7,7,6,6,4,4,2,2,2,2,3,3,2,1,0,1,2,2,3,4,4,5,6,6,6,5,6,6,7,6,5,5,5,5,5,5,4,4,3,4,4,5,5,7,6,7,6,9,8,9,9,9,9,9,9,9,9,9,10,9,9,9,8,8,8,9,7,6,7,6,6,4,5,5,5,5,4,6,7,7,9,9,8,9,9,7,8,9,9,7,9,9,8,9,9,10,9,9,9,10,9,10,9,9,8,9,9,8,7,6,8,7,6,5,4,4,5,6,7,9,9,10,10,10,11,11,10,9,9,8,6,6,6,6,7,7,9,8,7,8,8,7,9,8,10,11,10,10,8,9,8,9,10,10,10,10,9,11,11,10,10,10,9,8,9,10,11,13,14,17,18,19,17,17,15,14,13,11,8,7,9,7,10,10,9,10,10,12,13,14,13,13,12,12,12,9,10,8,8,7,6,5,7,6,5,6,7,6,6,7,7,7,8,9,9,9,10,10,11,12,13,14,16,16,18,20,20,19,19,20,18,19,19,19,18,19,20,22,22,24,25,26,26,26,27,27,28,28,29,28,29,29,29,29,29,30,29,30,29,29,30,29,30,30,30,29,29,28,28,27,26,25,24,26,26,26,27,27,27,27,27,26,25,26,25,25,24,24,23,22,22,22,22,22,20,21,20,20,20,20,21,20,18,16,16,13,11,11,11,11,13,12,12,13,15,16,19,21,20,18,19],[8,8,8,8,7,6,6,7,7,7,7,8,8,8,9,10,9,11,12,11,10,9,9,8,8,7,7,6,5,5,5,5,5,5,7,8,8,8,8,10,9,8,9,10,9,8,10,9,8,11,11,10,9,10,11,9,10,9,9,10,9,10,10,10,12,12,12,11,10,12,11,10,10,9,9,10,9,9,8,9,8,7,8,9,7,7,7,7,8,7,7,7,8,7,7,7,7,7,8,7,7,7,7,7,7,7,7,7,7,7,7,7,7,7,8,8,7,8,8,8,8,8,7,7,6,7,6,4,4,3,4,4,5,6,6,5,5,5,4,5,6,6,6,7,6,7,7,6,5,6,5,6,6,6,6,6,6,6,6,7,7,7,7,7,7,7,7,6,6,6,5,4,4,3,3,2,1,1,2,2,3,3,1,1,0,1,2,2,3,3,4,5,5,5,6,5,5,6,5,5,4,5,4,4,4,4,3,2,4,3,4,4,4,4,5,5,7,7,8,7,7,8,7,7,8,8,8,8,6,6,7,7,5,5,6,5,4,5,5,4,4,5,4,4,5,4,5,7,7,9,9,8,8,8,8,8,8,7,7,7,7,6,7,8,8,7,8,8,8,7,8,8,8,8,8,8,8,8,6,7,5,5,4,4,3,4,4,5,6,7,8,8,8,9,8,9,8,7,6,5,4,5,4,6,7,7,7,5,6,6,6,8,7,9,10,10,8,8,8,8,8,8,7,8,7,8,9,8,8,7,7,6,5,7,8,9,11,13,16,16,18,16,16,13,12,11,8,6,5,6,5,7,6,7,8,9,10,12,12,12,11,10,9,9,8,7,5,6,4,4,3,4,5,3,4,4,4,4,5,6,5,6,7,7,8,8,8,10,11,12,12,15,16,19,18,21,19,20,19,19,18,18,19,18,19,20,22,20,23,24,25,26,26,27,27,27,28,29,28,29,29,29,30,29,30,30,30,30,29,29,30,30,30,29,29,29,28,28,27,24,24,22,25,26,25,27,27,27,27,27,25,25,26,26,24,24,23,23,23,22,23,23,22,20,20,19,20,20,21,20,19,18,15,15,11,9,9,10,10,10,11,11,12,14,17,19,19,19,19,20],[5,6,6,6,5,4,4,5,6,6,6,6,7,7,8,8,9,9,10,11,9,9,8,7,7,6,5,5,4,4,4,4,5,4,5,6,6,7,8,8,7,7,8,7,7,7,8,7,7,8,8,7,7,8,8,7,8,7,8,8,8,8,9,9,10,11,11,11,9,10,10,9,8,9,8,8,8,8,8,7,7,6,6,7,6,6,6,6,5,6,6,6,6,6,5,5,6,5,6,6,5,5,5,4,5,5,5,5,5,6,5,6,6,6,6,6,6,6,7,7,6,7,6,6,5,5,4,4,4,4,4,4,4,5,5,5,4,4,4,4,4,4,5,5,5,5,5,5,4,3,4,4,4,4,4,5,5,5,5,5,5,6,6,5,5,5,5,5,4,4,4,3,3,2,2,1,1,1,3,3,3,3,2,2,1,0,1,2,2,2,2,3,4,4,3,4,4,4,4,4,4,4,4,4,5,4,3,2,3,3,3,3,4,3,4,4,5,6,6,6,6,6,6,6,6,6,6,7,5,5,6,6,5,5,6,5,4,5,5,4,4,5,4,3,4,4,5,5,6,6,7,7,7,7,7,7,7,7,7,7,7,7,7,7,7,7,7,7,7,8,7,7,7,6,6,7,6,6,5,6,5,5,4,4,4,4,3,5,5,6,7,7,7,7,7,6,6,6,5,4,4,5,4,5,6,6,6,5,5,6,5,6,6,8,9,9,8,7,7,6,6,7,6,6,6,7,7,7,7,6,6,5,5,5,6,7,9,12,14,16,16,16,16,13,13,10,8,6,6,5,5,6,6,6,8,7,8,8,9,9,8,8,8,7,6,6,5,5,4,4,4,4,4,3,3,4,3,3,6,5,4,5,6,5,6,6,6,7,8,9,10,13,13,16,17,19,18,18,18,17,17,17,17,16,18,19,20,20,22,23,23,25,24,26,27,26,27,28,27,28,28,28,28,29,29,28,29,29,28,29,28,29,29,28,28,28,28,27,26,24,23,22,23,25,24,26,26,26,26,26,25,25,25,24,22,23,22,22,21,20,22,22,22,18,18,17,17,17,18,19,17,15,14,12,8,8,7,8,9,8,9,10,9,11,13,15,16,17,16,18],[5,5,5,5,4,3,3,4,4,4,4,4,5,5,6,6,7,7,8,8,6,6,5,5,4,4,4,4,3,3,3,3,3,3,4,4,4,5,5,5,5,4,5,5,5,5,5,5,5,5,5,5,6,6,6,6,5,5,5,5,5,5,6,6,7,8,8,8,7,7,7,6,6,6,6,6,5,5,5,5,5,4,5,5,4,4,5,4,4,4,4,4,5,4,4,4,4,4,4,4,4,4,4,3,3,4,3,3,4,4,4,4,4,4,4,4,4,4,4,4,4,4,4,4,3,3,3,3,3,2,3,3,3,4,4,4,4,3,3,3,3,3,3,3,3,3,4,3,3,3,3,3,3,3,3,3,3,3,3,3,3,4,4,4,4,4,4,3,3,3,3,2,2,2,1,1,1,2,2,3,3,3,3,2,1,1,0,1,1,2,2,2,3,3,2,3,2,3,3,2,2,3,3,3,3,2,2,2,2,2,2,2,2,2,3,3,3,3,4,4,4,4,4,4,4,4,4,4,4,4,4,4,4,3,4,3,3,3,3,3,3,3,3,2,3,3,3,3,4,5,5,5,5,5,5,5,5,5,4,5,5,4,5,5,5,5,4,4,5,4,4,4,4,4,4,4,4,4,4,3,3,3,2,3,3,3,3,3,5,5,5,5,5,6,5,5,5,5,4,3,3,3,3,3,4,4,4,4,4,4,4,5,5,6,7,6,6,5,5,4,5,4,5,4,4,5,5,5,5,5,4,4,4,4,4,6,8,11,13,14,16,15,14,12,10,9,7,4,4,4,4,5,4,5,6,6,7,7,7,7,7,6,6,5,5,5,4,4,3,3,3,3,3,2,3,3,3,3,3,4,3,4,4,4,4,4,5,6,6,7,8,10,12,14,16,18,17,17,17,16,16,17,16,16,18,19,20,20,22,23,25,25,25,26,26,27,27,28,28,29,29,29,29,29,29,29,29,29,29,29,29,29,28,28,28,28,27,26,25,23,23,21,24,25,25,27,26,26,26,26,25,24,24,24,22,23,23,22,21,21,23,23,23,21,21,18,16,18,18,18,17,15,14,11,7,7,8,6,7,7,8,8,8,9,12,14,16,17,16,16],[5,5,5,4,3,3,3,3,3,4,4,4,4,5,5,5,6,7,8,8,6,6,5,4,4,4,3,3,3,2,2,2,3,3,3,4,4,4,5,5,4,4,5,5,4,5,5,5,4,5,5,5,5,6,6,5,5,5,5,5,5,5,6,6,7,8,7,7,7,6,7,6,6,5,5,5,5,5,4,5,4,4,4,4,4,4,4,4,3,4,4,4,4,4,3,4,4,4,4,3,3,3,3,3,3,4,3,3,4,4,4,4,4,4,4,4,4,4,4,4,4,4,4,4,4,3,3,2,2,2,2,3,3,4,4,4,3,3,2,3,3,3,3,3,3,4,3,3,3,3,3,3,3,3,3,3,3,3,3,3,3,3,3,3,3,4,3,3,3,3,2,2,2,1,1,1,1,2,2,3,4,3,3,2,2,1,1,0,1,1,2,2,2,3,2,3,2,3,3,3,3,3,3,3,3,3,2,2,2,2,2,2,2,2,3,3,3,4,4,4,4,4,4,4,4,4,4,4,3,3,4,3,3,3,3,3,2,3,3,3,3,3,3,3,4,3,3,4,4,5,5,5,5,4,4,5,5,4,4,4,4,4,4,4,4,4,4,4,4,4,4,4,4,4,4,4,4,4,4,3,3,3,3,3,3,3,3,3,4,5,5,5,6,6,5,5,5,4,4,4,3,3,3,3,4,4,4,4,4,4,4,5,5,6,7,6,6,5,5,5,5,5,4,4,4,5,5,5,5,4,4,3,3,4,4,6,8,11,15,15,16,15,15,13,11,9,6,4,3,3,4,4,4,5,5,6,6,7,7,7,6,6,5,5,5,4,4,4,3,3,2,3,2,2,2,3,2,2,3,3,3,4,4,4,4,5,5,5,6,7,9,11,12,14,15,18,16,17,16,16,16,16,16,16,17,17,19,20,21,22,23,24,24,26,25,26,26,27,26,28,28,28,28,28,29,28,28,28,28,29,28,28,28,28,27,26,25,25,24,23,21,21,23,23,24,25,25,26,26,26,24,22,24,22,21,21,20,20,18,18,21,21,21,19,19,17,15,16,17,18,17,15,13,9,6,5,6,6,7,7,7,8,8,10,11,14,16,18,15,16],[7,6,4,4,4,3,3,4,4,5,4,5,5,5,5,5,6,7,8,8,7,6,5,5,5,4,4,4,3,3,3,4,3,3,4,4,5,4,5,5,5,4,5,5,5,5,5,5,5,5,5,4,5,5,5,5,5,5,5,5,5,6,6,6,7,8,8,8,7,7,8,7,6,6,6,6,5,5,5,5,5,5,5,5,4,4,4,4,4,4,4,3,4,4,3,3,4,3,4,4,3,3,4,4,3,4,4,4,4,4,4,4,5,5,4,5,4,5,5,5,4,4,5,4,4,4,5,4,3,3,4,4,4,5,5,4,4,4,4,3,4,4,4,4,3,4,3,3,3,2,2,3,4,2,3,3,4,3,3,3,4,3,3,3,3,3,3,3,2,3,2,2,2,1,1,1,2,2,3,3,4,4,4,3,3,2,2,1,0,1,1,1,2,2,2,3,2,3,3,2,3,4,3,4,4,3,2,2,2,2,2,2,3,2,3,4,4,4,4,4,4,4,4,4,4,4,4,4,3,3,4,3,4,3,4,4,4,4,4,4,4,4,4,4,4,4,4,5,5,6,6,6,6,5,6,6,5,5,5,6,5,5,5,5,5,5,5,5,5,5,5,5,5,5,5,5,5,5,5,5,4,4,4,4,4,3,4,4,5,5,5,6,6,6,6,6,6,5,5,4,4,4,5,4,5,5,5,5,6,5,5,5,6,6,7,7,6,6,6,6,6,6,6,5,5,6,6,6,5,6,5,4,4,5,5,6,8,12,14,15,17,16,15,13,12,10,7,4,4,4,5,5,6,6,6,6,7,7,7,7,7,6,7,6,6,5,5,5,4,3,3,3,3,3,4,4,3,4,5,4,4,4,5,4,4,6,5,5,6,7,8,10,12,14,16,17,17,17,17,16,16,16,15,15,17,18,18,19,21,22,23,24,24,26,25,26,25,27,26,27,27,27,28,27,28,28,28,28,27,28,27,28,28,28,27,26,25,24,23,20,20,19,21,23,23,25,25,25,25,25,23,23,23,23,21,21,21,21,18,17,20,21,20,20,20,18,16,17,17,18,17,14,12,10,7,6,6,7,7,8,8,7,8,9,11,13,14,15,15,15],[5,4,5,4,3,3,3,2,3,3,3,3,4,4,4,4,5,5,6,5,5,4,4,3,3,3,3,3,2,2,2,2,2,2,2,3,3,3,4,3,3,3,3,3,3,3,3,3,3,4,4,3,4,4,4,4,4,4,4,4,4,4,5,4,5,6,6,6,5,5,5,5,5,5,4,4,4,4,4,4,3,3,3,3,3,3,3,3,3,3,3,3,3,3,3,3,3,2,3,2,2,2,2,2,2,2,2,2,2,3,3,2,3,3,3,3,3,3,3,3,3,3,3,3,3,2,2,2,2,2,2,2,3,3,4,3,4,3,2,2,2,2,2,2,2,2,2,2,2,1,2,2,2,2,2,2,2,2,2,2,2,3,2,3,2,2,2,2,2,2,2,1,1,1,1,1,2,2,3,3,4,3,3,3,2,2,1,1,1,0,1,1,1,1,1,2,1,2,2,2,2,2,2,3,3,2,2,2,1,2,2,2,2,2,2,2,3,3,3,3,3,3,3,3,3,3,3,3,3,3,3,3,3,2,3,3,2,3,3,3,3,3,3,3,3,3,3,4,4,4,4,4,4,4,4,4,4,4,4,4,4,4,4,4,4,4,3,3,4,3,3,4,4,3,3,3,3,3,3,3,2,3,2,3,3,3,3,3,3,4,4,4,4,4,4,4,4,4,3,3,3,3,3,3,3,3,3,3,3,3,4,4,4,5,6,6,5,5,4,4,4,4,4,4,3,4,4,4,4,4,3,4,3,4,5,5,7,9,12,13,14,15,14,12,11,9,6,4,3,3,3,3,4,4,4,5,5,5,6,6,5,5,4,4,4,4,4,3,3,3,2,3,3,2,2,3,3,2,3,3,3,3,3,4,3,4,4,4,5,6,7,9,10,13,14,18,17,18,16,17,16,17,15,16,18,19,18,20,23,22,23,24,24,25,25,25,25,26,26,27,27,28,28,28,28,28,28,28,28,27,28,27,27,27,26,24,23,22,22,18,18,17,20,21,21,24,23,25,24,24,22,22,23,22,20,22,21,20,18,19,21,21,21,19,20,18,16,18,17,17,16,13,12,10,6,5,6,5,6,5,6,5,6,8,10,12,13,13,14,15],[4,4,4,3,2,2,2,2,2,3,3,3,3,3,4,4,4,5,6,5,4,3,3,3,3,3,2,2,2,2,2,2,2,2,2,2,2,3,3,3,3,3,3,3,2,3,3,3,3,3,3,3,3,3,3,3,3,3,3,3,3,3,4,4,4,5,5,5,4,5,4,4,4,4,4,4,3,3,3,3,3,3,3,3,2,2,3,2,2,2,2,2,3,2,2,2,2,2,2,2,2,2,2,2,2,2,2,2,2,2,2,2,3,3,3,3,2,2,3,3,2,3,3,2,2,2,2,2,1,2,2,2,2,3,3,3,3,2,2,2,2,2,2,2,2,2,2,2,1,1,1,1,1,1,2,2,2,2,2,2,2,2,2,2,2,2,2,2,2,2,1,1,1,1,1,1,2,2,3,3,4,3,3,3,2,2,1,1,1,1,0,1,1,1,1,1,1,2,2,1,2,2,2,2,3,2,2,2,1,1,1,1,2,1,2,2,2,3,3,2,3,3,3,2,3,3,2,3,2,2,2,2,2,2,2,2,2,2,2,2,2,3,3,3,3,2,3,3,3,4,4,4,4,4,4,4,4,3,3,4,4,3,4,4,4,3,3,3,3,3,3,3,3,3,3,3,3,3,3,3,2,2,2,3,3,3,3,3,4,4,4,4,5,5,5,4,4,4,3,3,3,3,3,3,3,3,3,3,3,3,4,4,4,5,6,5,5,5,4,4,4,4,3,3,3,4,4,4,4,4,3,3,3,4,4,5,7,9,12,13,13,15,14,12,11,8,6,4,3,3,3,3,3,4,4,5,5,5,6,6,5,5,4,4,4,4,4,3,3,3,2,3,2,2,2,2,2,2,3,3,2,3,3,3,3,3,4,4,4,5,6,8,10,13,15,17,17,17,15,15,14,14,13,14,15,16,17,18,21,21,22,23,23,25,25,25,25,26,26,27,27,28,28,28,28,28,28,28,27,27,27,28,27,27,25,24,22,21,19,17,15,16,17,19,20,22,22,22,23,23,21,21,22,21,20,20,19,19,19,19,22,20,20,19,18,16,15,17,17,17,15,14,12,9,5,5,5,5,5,5,6,6,7,8,10,13,15,17,15,15],[5,5,4,4,2,2,2,2,3,3,3,3,3,3,4,4,4,4,6,5,4,4,4,3,3,3,2,2,2,2,2,2,2,2,2,2,3,3,3,3,3,3,3,3,2,3,3,3,3,3,3,3,3,4,4,3,4,3,3,3,3,3,4,4,4,6,5,5,4,5,4,4,4,4,4,4,4,3,3,3,3,3,3,3,2,3,3,2,2,2,3,3,2,2,2,2,2,2,2,2,2,2,2,2,1,2,2,2,2,2,2,2,2,3,3,3,2,2,3,3,3,3,3,2,2,2,2,2,2,2,2,2,3,4,4,3,3,3,2,3,2,2,2,2,2,2,2,2,1,1,1,1,1,2,2,2,2,2,2,2,3,3,2,3,2,2,2,2,2,2,2,1,1,1,1,2,2,2,3,3,3,3,3,3,2,2,2,2,1,1,1,0,1,1,1,1,1,2,2,1,2,2,2,2,3,3,2,2,2,2,2,2,2,2,2,2,3,3,3,3,3,3,3,3,3,3,3,3,3,3,3,3,3,3,3,3,2,3,3,3,3,3,3,3,3,3,3,4,4,4,5,4,5,4,4,5,5,4,4,4,4,4,4,4,4,4,3,4,4,4,3,4,4,3,3,4,3,3,3,3,3,3,3,3,3,3,3,3,4,4,4,4,5,5,4,4,4,4,4,4,3,3,3,3,3,3,3,3,3,4,4,4,5,5,6,6,5,5,5,4,4,4,4,4,3,4,4,4,4,3,3,3,3,4,4,5,7,10,12,12,13,14,14,11,10,8,6,4,3,3,3,4,4,4,4,5,5,5,6,6,5,5,5,4,4,4,4,3,3,3,3,3,2,2,3,3,2,2,3,3,2,3,3,3,3,4,4,4,4,6,6,8,10,13,14,17,16,16,16,14,14,15,13,13,15,16,16,18,20,20,21,23,22,25,26,25,25,27,26,27,28,27,28,29,28,28,28,28,28,27,28,27,26,26,25,24,22,22,21,20,15,17,18,20,20,22,22,23,23,23,22,21,22,21,20,20,19,18,18,19,21,21,21,20,19,17,15,18,16,16,15,12,11,8,6,5,5,5,7,6,7,5,7,8,9,12,13,13,14,14],[5,4,3,3,2,2,2,2,3,3,3,3,3,3,4,4,4,5,6,5,5,4,4,3,3,3,2,2,2,2,3,2,2,2,2,2,2,3,3,3,3,3,3,3,3,3,3,3,3,3,3,3,3,3,4,3,4,3,3,4,3,4,4,4,5,5,5,5,5,5,5,4,4,4,4,4,4,3,3,3,3,3,3,3,3,3,3,2,2,2,3,3,2,2,2,2,2,2,2,2,2,2,2,2,1,2,2,2,2,2,2,2,2,3,3,3,2,2,3,3,2,2,2,2,2,2,2,2,2,2,3,3,3,4,4,3,3,3,3,3,2,2,2,2,2,2,2,2,1,1,2,1,2,2,2,2,2,2,2,3,3,3,3,3,3,3,3,2,2,2,2,2,2,2,2,2,2,3,3,4,4,4,4,3,3,3,2,2,2,1,1,1,0,1,1,1,1,2,2,1,2,2,2,3,3,3,2,2,2,2,2,2,2,2,2,2,3,3,3,3,3,3,3,3,3,3,3,3,3,3,3,3,3,3,3,3,3,3,3,3,3,3,4,3,4,3,3,4,4,5,5,5,5,4,4,5,4,4,4,5,4,4,4,5,5,4,4,4,4,4,3,4,4,3,3,4,4,4,3,3,3,3,3,3,3,3,4,4,4,4,4,5,5,5,5,5,4,4,4,4,3,3,3,3,3,3,3,3,3,4,4,5,5,6,6,6,6,5,5,4,4,4,4,4,3,4,4,4,4,4,3,3,3,4,4,5,8,10,11,13,14,14,14,12,11,9,7,4,3,4,4,4,4,4,4,4,5,5,6,6,5,5,4,4,4,4,4,4,4,3,3,3,3,3,3,3,2,2,3,3,2,3,3,3,3,3,4,4,4,5,6,8,10,12,14,16,16,16,15,15,14,14,13,12,14,16,15,15,20,21,21,23,23,25,24,25,25,26,25,26,27,26,27,27,27,27,27,27,26,27,27,26,26,25,24,23,22,22,20,17,14,15,17,19,20,22,21,23,23,23,23,21,22,22,20,21,20,19,18,19,20,21,18,18,18,17,16,18,17,18,15,14,12,10,6,5,5,4,5,5,6,6,6,8,10,13,14,15,15,15],[5,4,3,3,2,2,2,2,2,2,3,3,3,3,3,3,4,4,5,4,4,3,3,3,3,2,2,2,1,2,2,2,2,2,2,2,2,3,3,3,3,2,3,3,2,2,3,3,3,3,4,3,3,3,4,3,3,3,3,3,3,3,3,4,4,5,5,4,5,4,4,4,4,4,4,3,3,3,3,3,3,3,3,3,2,2,3,2,2,2,2,2,2,2,2,2,2,2,2,2,2,2,2,1,1,1,2,1,2,2,2,2,2,2,2,2,2,2,2,2,2,2,2,2,2,2,2,2,2,2,2,3,3,4,4,4,4,3,3,3,2,2,2,2,2,2,2,1,1,1,1,1,1,2,2,2,2,2,3,3,2,3,2,3,3,2,2,2,2,2,2,2,1,2,2,2,3,3,3,4,4,4,4,3,3,3,2,2,2,1,1,1,1,0,1,1,1,1,1,1,2,2,2,3,3,3,2,2,2,2,2,2,2,2,2,2,3,3,3,3,3,3,3,3,3,3,3,3,3,3,3,3,3,3,3,3,3,3,3,3,3,3,4,4,4,4,4,4,4,5,5,5,5,5,5,5,5,4,5,5,4,4,5,5,4,4,4,4,4,4,4,4,4,4,3,4,4,4,4,3,3,3,3,3,3,4,4,4,4,5,5,5,5,5,5,5,5,5,4,4,4,4,3,3,3,3,3,4,4,4,4,5,5,7,7,6,6,6,5,5,5,4,4,4,4,4,4,5,4,4,4,4,4,4,5,6,8,11,12,13,14,14,13,13,12,10,7,5,4,4,4,4,4,5,5,5,5,6,6,6,6,5,5,5,4,5,4,4,4,3,3,3,3,3,3,3,3,3,3,3,2,3,3,3,3,3,4,4,4,5,6,8,10,12,13,16,16,17,15,14,14,14,13,13,15,16,16,15,19,20,20,23,22,24,24,24,25,26,25,26,26,26,26,27,26,27,27,27,26,27,27,27,26,26,25,24,24,23,22,19,18,17,19,19,19,20,21,20,22,22,20,20,19,20,19,18,18,16,18,17,20,19,18,19,18,17,15,17,16,17,15,13,11,10,6,5,5,5,6,5,6,6,7,8,10,13,14,15,16,15],[6,4,4,3,2,2,2,2,2,2,3,3,3,3,3,3,4,4,5,5,3,3,3,3,3,2,2,2,2,2,2,2,2,1,2,2,2,2,3,3,2,2,3,3,2,3,3,3,2,3,3,3,3,3,3,3,3,3,3,3,3,3,3,4,4,5,5,5,4,4,4,4,4,4,4,4,3,3,3,3,3,2,3,3,2,2,2,2,2,2,2,2,2,2,2,2,2,2,2,2,1,1,2,1,1,1,1,1,1,2,2,1,2,2,2,2,2,2,2,2,2,2,2,2,2,2,2,2,2,2,2,3,3,4,4,4,3,3,2,2,2,2,2,2,2,1,1,1,1,1,1,1,1,2,2,2,2,2,2,2,2,2,2,3,2,2,2,2,2,2,2,2,1,2,2,2,2,3,3,4,4,4,3,3,3,2,2,2,2,2,1,1,1,1,0,1,1,1,1,1,1,2,2,2,3,2,2,2,2,2,2,2,2,2,2,2,3,3,3,3,3,3,3,3,3,3,3,3,3,3,3,3,3,3,3,3,3,3,3,3,3,4,4,3,4,3,3,4,4,5,5,5,5,5,5,5,5,5,4,4,4,4,4,4,4,4,4,4,4,4,4,4,4,4,3,4,4,4,4,3,3,3,3,3,3,4,4,4,4,4,5,5,5,5,5,5,5,5,4,4,4,3,3,3,3,3,4,4,4,4,5,5,6,6,7,6,6,6,5,5,5,4,4,4,4,4,4,4,4,4,3,3,3,4,4,6,8,11,12,14,15,16,14,13,11,9,6,4,4,4,4,4,4,4,5,5,5,6,6,6,5,5,5,5,5,4,4,4,4,4,3,4,3,3,3,3,2,3,3,3,3,3,3,3,3,3,3,4,4,5,6,8,10,12,14,17,16,17,16,15,16,15,13,13,15,15,15,17,18,19,20,21,22,22,23,23,23,24,23,24,24,24,24,25,25,25,25,25,25,24,25,25,25,25,23,22,21,21,20,17,15,15,17,17,17,19,20,21,21,21,20,19,20,19,19,18,18,17,16,17,19,20,18,19,17,16,15,16,16,17,16,14,12,9,6,5,5,5,5,5,6,6,6,8,10,12,15,15,15,15],[6,4,4,3,2,2,2,2,2,3,3,3,3,3,3,3,4,5,5,4,4,3,3,2,2,2,2,2,2,2,2,2,2,2,2,2,2,2,2,3,2,2,3,3,2,2,3,3,2,3,3,3,3,3,3,3,3,3,3,3,3,3,3,3,4,4,4,4,4,4,4,4,4,3,3,3,3,3,3,3,3,3,3,3,2,2,2,2,2,2,2,2,2,2,2,2,2,2,2,2,2,2,2,1,1,2,1,1,1,2,2,1,2,2,2,2,2,2,2,2,2,2,2,2,2,2,1,2,2,2,2,2,3,3,3,3,3,3,2,2,2,2,2,2,2,1,2,1,1,1,1,1,1,1,2,2,2,2,2,2,2,2,2,3,2,2,2,2,2,2,2,2,1,1,1,2,2,3,3,4,4,4,3,3,3,2,2,2,2,1,1,1,1,1,1,0,1,1,1,1,1,1,2,2,3,2,2,2,1,2,2,2,2,2,2,3,3,3,3,3,3,3,3,3,3,3,3,3,3,2,3,3,2,3,3,3,3,3,3,3,3,3,3,3,4,3,3,4,4,5,5,5,5,4,4,5,5,4,4,4,4,4,4,4,4,4,3,4,4,4,3,4,4,4,3,4,4,4,4,3,3,3,3,3,3,3,4,4,4,4,5,5,5,5,5,5,5,4,4,4,3,3,3,3,4,3,4,4,4,4,4,5,5,6,6,6,6,6,5,5,5,4,4,4,4,4,5,4,4,4,4,3,3,3,4,5,7,10,12,13,15,16,14,12,11,9,6,4,4,4,4,4,4,4,5,5,5,6,7,6,5,5,5,5,4,4,4,4,4,3,3,3,3,3,3,3,3,3,3,3,3,3,3,3,3,4,3,4,4,5,7,8,10,12,13,16,16,16,15,14,14,14,14,13,15,16,16,17,19,20,20,22,22,23,24,25,25,25,25,25,26,26,26,26,27,27,27,27,26,26,27,27,26,26,25,24,23,23,22,19,18,18,19,20,19,20,22,21,23,22,21,20,21,20,19,19,18,18,18,18,20,20,18,17,17,16,15,17,16,17,16,14,11,9,6,5,5,5,6,6,7,6,7,8,11,14,15,17,17,16],[6,4,4,4,3,2,2,2,3,3,3,3,3,3,3,3,4,4,5,5,4,3,3,3,3,2,2,2,2,2,2,2,2,2,2,2,2,2,3,3,2,2,3,3,2,3,3,3,3,3,3,3,3,3,4,3,4,3,3,4,3,3,4,4,4,5,5,5,4,4,4,5,4,4,4,4,3,3,3,3,3,3,3,3,2,3,3,3,2,3,3,3,3,2,2,2,2,2,2,2,2,2,2,2,1,2,2,1,1,2,2,1,2,2,2,2,2,2,2,2,2,2,2,2,1,2,1,1,2,2,2,2,3,3,3,3,3,3,2,2,2,2,2,2,2,1,1,1,1,1,1,1,1,1,2,2,2,2,2,2,2,3,2,3,2,3,3,2,2,2,2,2,1,2,2,2,2,3,3,3,4,4,3,3,3,3,2,2,2,2,1,1,1,1,1,1,0,1,1,1,1,1,2,2,2,2,2,2,1,2,2,2,2,2,3,3,3,3,4,3,3,4,3,3,3,3,3,3,3,3,3,3,3,3,3,3,3,3,3,3,3,4,3,3,3,3,4,4,4,5,5,5,5,5,5,5,5,5,4,5,5,4,4,4,4,4,4,4,4,4,4,4,4,4,4,4,4,4,4,4,3,3,3,3,3,3,4,4,4,4,5,5,5,5,5,4,5,4,4,4,4,3,3,3,4,4,4,4,4,4,4,5,5,6,6,6,6,6,5,5,5,5,4,4,4,4,5,5,4,4,4,4,4,4,4,5,7,10,13,14,14,15,14,12,10,8,6,4,4,4,4,4,4,5,5,5,5,6,6,6,6,5,5,5,5,4,4,4,4,3,3,3,3,3,3,3,3,3,3,3,3,3,3,3,3,4,4,4,5,6,7,8,10,12,14,16,16,17,15,15,14,14,14,14,15,17,17,18,21,21,22,22,22,24,24,24,24,26,25,25,26,25,26,26,27,27,27,27,27,27,27,27,27,26,25,24,22,21,18,16,15,14,17,17,19,21,21,21,21,22,20,19,21,20,20,19,18,17,17,18,20,21,19,18,18,16,16,18,18,18,16,14,12,9,6,6,6,5,6,6,8,6,7,8,10,12,15,15,14,16],[6,5,5,4,3,2,3,2,3,3,3,3,3,3,3,3,4,4,5,5,4,3,3,3,3,2,2,2,2,2,2,2,2,2,2,2,2,2,3,3,3,3,3,3,3,3,3,3,3,3,3,3,3,4,4,4,4,3,3,4,3,4,4,4,5,5,5,5,4,5,4,4,4,4,3,4,4,3,3,3,3,3,3,3,3,3,3,3,3,3,3,3,3,3,2,3,2,2,2,2,2,2,2,2,1,2,2,1,1,2,2,1,2,2,2,2,1,1,2,2,2,2,2,2,1,2,1,2,2,2,2,2,3,3,4,3,3,3,2,2,2,2,2,2,1,1,2,1,1,1,1,1,1,2,2,2,2,2,2,2,2,3,2,3,2,3,2,2,2,2,2,2,2,2,2,2,2,3,3,3,4,4,3,3,3,2,2,2,2,2,1,1,1,1,1,1,1,0,1,1,1,1,1,2,2,2,2,2,1,2,2,2,2,2,3,3,3,3,4,3,3,3,3,3,3,3,3,3,3,2,3,3,2,2,3,3,3,3,3,3,3,3,3,3,4,3,3,4,4,5,5,5,5,4,4,4,4,4,4,4,4,4,4,4,4,4,3,4,4,4,3,4,4,4,4,4,4,4,4,3,3,3,3,3,3,3,4,4,4,4,5,5,5,5,5,5,5,4,4,4,4,3,3,3,4,4,4,4,4,4,4,5,5,6,6,6,5,6,5,5,5,4,4,4,4,4,5,5,5,4,4,4,4,4,4,5,7,11,12,14,15,16,15,12,11,8,6,4,4,4,4,4,4,5,5,5,5,6,6,6,5,5,5,5,5,4,4,4,4,3,3,3,3,3,3,3,3,3,3,3,3,3,4,3,3,4,4,4,5,6,7,9,10,12,13,16,15,15,13,15,14,14,13,14,14,15,16,18,18,19,20,20,22,22,22,23,24,24,23,25,26,25,26,26,26,26,27,27,26,27,27,27,27,25,24,24,21,21,19,16,15,16,16,18,17,19,20,19,21,20,19,19,19,18,19,18,18,16,17,16,19,19,18,18,18,17,16,18,18,18,16,14,12,10,6,6,6,6,7,7,7,8,8,9,12,14,15,16,16,17],[6,5,4,4,3,2,2,2,2,2,2,3,3,3,3,3,4,4,6,5,3,3,3,2,2,2,2,2,2,2,2,2,2,2,2,2,2,2,3,3,2,2,3,3,2,3,3,3,3,3,3,3,3,4,4,3,4,3,3,3,3,3,4,4,4,5,5,5,4,4,4,4,4,3,3,4,3,3,3,3,3,3,3,3,2,3,3,3,2,3,3,3,3,3,2,3,2,2,2,2,2,2,2,2,1,2,2,1,1,2,1,1,1,2,2,2,1,1,2,2,2,2,2,2,1,2,1,2,2,2,2,3,3,4,4,3,3,3,2,2,2,2,2,2,1,1,1,1,1,1,1,1,1,2,2,2,2,2,2,2,2,2,2,3,2,3,2,2,2,2,2,2,2,2,2,2,2,3,3,3,4,4,3,3,3,2,2,2,2,2,1,1,1,1,1,1,1,1,0,1,1,1,1,2,2,2,2,2,2,2,2,2,2,2,3,3,3,3,4,3,3,4,3,3,3,3,3,3,3,3,3,3,3,3,3,3,3,3,3,3,3,4,3,3,4,3,4,4,4,5,5,5,5,5,5,4,4,4,4,5,4,4,4,4,4,4,4,4,4,4,4,4,4,4,4,4,4,4,4,3,3,3,3,3,3,3,3,4,4,4,4,5,5,5,4,4,5,4,4,4,3,3,3,3,4,3,4,3,4,4,4,5,5,6,6,6,5,5,5,5,4,4,4,4,4,4,4,4,4,4,4,3,4,4,4,5,7,11,13,15,16,16,15,12,11,9,6,4,3,3,3,4,4,4,5,5,5,6,6,6,5,5,5,4,4,4,4,4,3,3,3,3,3,3,3,3,3,3,3,3,3,3,4,4,4,4,4,4,5,6,8,9,11,13,13,16,15,15,14,15,14,14,14,15,16,16,17,18,19,20,22,22,23,23,24,25,25,25,25,26,26,26,26,27,26,27,27,27,27,27,28,27,27,25,24,24,21,22,21,18,15,17,19,18,19,20,23,20,22,22,20,20,20,19,19,17,18,15,16,15,18,19,18,19,18,16,15,17,17,17,15,14,12,10,6,5,5,6,6,7,7,7,7,9,11,14,16,17,16,16],[7,6,5,4,3,3,3,2,3,3,3,3,3,3,3,3,4,5,5,5,4,3,3,3,3,2,2,2,2,2,2,2,2,2,2,2,2,3,3,3,3,3,3,3,3,3,3,3,3,4,4,4,3,4,4,4,4,4,4,4,4,4,4,4,5,6,5,5,4,5,5,5,4,4,4,4,4,4,3,4,3,3,3,4,3,3,3,3,3,3,3,3,3,3,3,3,3,3,3,3,2,2,2,2,2,2,2,1,1,2,2,1,2,2,2,2,2,2,2,2,2,2,2,2,2,2,2,2,2,2,2,3,3,4,4,4,3,3,2,2,2,2,2,2,2,1,2,1,1,1,2,2,2,2,2,2,2,2,2,2,3,3,3,3,3,3,3,2,3,3,2,2,2,2,2,2,2,2,3,3,3,3,3,3,3,2,2,2,2,2,1,1,2,1,1,1,1,1,1,0,1,1,1,2,2,2,2,2,2,2,2,2,3,3,3,3,4,4,4,3,4,4,4,3,4,4,3,3,3,3,3,3,3,3,3,3,3,3,3,3,3,4,3,3,3,3,4,4,4,5,5,5,5,5,5,5,5,5,4,5,5,4,4,5,4,4,4,4,4,5,4,4,5,4,4,5,4,4,4,4,3,3,3,3,3,3,4,4,4,4,5,5,6,5,5,5,5,4,4,4,4,4,3,4,4,4,4,4,4,4,5,5,5,6,7,7,6,6,6,5,5,5,5,5,4,5,5,5,5,4,5,4,4,4,4,6,8,11,13,15,16,15,15,12,11,8,6,4,4,4,4,4,5,5,5,6,6,7,7,7,6,6,5,5,5,4,4,4,3,3,3,3,3,3,3,3,3,3,3,3,3,3,4,4,4,4,5,5,5,6,8,9,11,13,14,16,16,16,16,15,15,15,15,14,15,17,18,20,21,21,23,23,23,24,25,25,24,24,24,25,25,26,26,26,26,27,27,27,27,27,27,27,27,26,25,23,23,22,20,18,15,16,18,18,19,20,21,21,22,22,21,20,21,20,20,19,18,18,17,17,19,21,21,19,20,17,16,18,17,18,16,14,12,9,6,6,6,6,6,7,8,7,7,8,10,14,16,17,16,18],[7,5,6,4,4,3,3,3,4,4,4,4,4,4,5,5,5,6,7,7,6,5,5,4,4,3,3,3,2,3,3,2,2,2,2,3,3,4,5,5,4,4,5,4,4,4,5,4,4,5,5,4,4,5,5,5,5,5,5,5,5,5,6,5,6,7,7,7,6,7,6,6,6,5,5,6,5,5,5,5,4,4,4,4,4,4,4,3,4,4,4,4,4,4,3,3,3,3,3,3,2,3,3,2,2,2,2,2,2,2,2,2,3,3,3,3,2,2,3,3,3,3,3,3,3,3,2,3,3,3,3,4,5,5,5,5,4,4,3,3,3,3,3,2,2,2,2,2,2,2,2,2,2,2,3,3,3,3,4,4,4,4,4,4,4,4,4,3,3,3,3,3,2,2,2,2,2,3,3,4,4,4,4,4,3,3,3,3,2,2,2,2,2,2,1,1,1,1,1,1,0,1,1,2,2,2,2,2,2,3,3,3,4,3,4,4,5,6,5,5,5,5,5,5,5,5,5,5,5,4,5,5,5,4,5,5,6,5,5,5,5,5,5,4,5,5,5,6,6,7,7,7,7,7,7,7,7,7,6,7,7,7,7,6,6,6,6,6,6,7,6,6,7,6,6,6,6,6,6,5,5,5,5,4,4,5,5,5,6,6,7,7,7,7,7,6,6,6,6,5,5,5,5,5,5,5,5,5,6,6,6,7,7,8,8,8,8,7,7,7,7,7,7,6,5,7,7,7,6,6,5,5,5,5,6,7,9,11,14,15,16,16,16,13,11,9,7,5,5,5,5,5,6,7,7,8,8,8,9,9,8,8,7,7,6,6,6,5,5,4,4,4,4,4,4,5,4,4,5,4,4,5,5,5,5,6,5,6,7,8,9,11,11,14,15,17,16,16,16,15,14,15,15,14,15,16,17,17,19,20,21,22,22,23,23,24,24,25,24,25,26,26,27,27,27,28,27,28,27,27,27,27,27,26,25,24,22,22,19,18,17,15,18,19,20,22,22,22,23,22,21,22,21,20,20,19,19,18,18,19,20,21,19,18,19,16,18,18,19,19,17,15,13,11,8,8,7,7,8,8,9,9,10,11,14,17,18,18,17,18],[8,7,7,5,5,4,4,4,4,5,4,4,5,4,5,5,6,6,8,8,6,5,6,4,4,4,4,4,3,3,4,3,3,3,3,4,4,5,6,6,5,5,6,6,6,6,6,6,6,6,7,6,6,7,7,7,7,7,7,7,7,7,7,8,8,9,8,9,7,8,7,7,7,6,6,7,6,5,5,6,6,6,6,6,5,6,6,5,5,5,6,5,5,5,5,4,5,4,5,4,3,4,4,3,3,3,3,3,3,3,3,2,3,3,3,3,2,2,3,4,3,3,3,3,3,3,3,3,3,4,4,4,5,5,6,5,5,4,4,4,4,3,3,3,3,2,3,2,2,2,3,3,3,3,3,3,3,4,4,4,4,5,4,4,4,4,4,4,4,4,3,3,3,3,2,3,3,3,4,5,5,5,4,4,4,4,3,3,3,3,2,2,3,2,2,2,1,1,1,1,1,0,1,2,2,2,3,2,2,3,3,3,4,4,4,5,5,6,6,5,6,6,6,5,6,6,5,6,5,5,6,5,4,5,5,4,5,5,5,5,5,6,5,5,6,5,6,8,8,9,9,9,8,8,8,7,8,7,8,8,8,7,8,8,7,7,6,7,7,7,7,7,8,7,7,7,8,7,7,6,5,6,5,6,5,5,6,6,7,7,8,9,9,9,9,8,7,8,7,7,6,6,6,6,6,7,7,7,7,8,7,8,9,10,10,10,9,10,9,8,8,8,8,8,7,8,9,9,8,7,7,6,6,6,6,8,10,13,15,15,17,17,16,13,12,10,8,6,5,6,6,7,7,8,8,10,10,10,11,11,10,9,9,9,8,8,7,6,6,5,5,5,5,4,5,5,5,5,6,6,5,6,7,6,6,7,7,7,8,10,11,11,13,15,15,18,17,17,15,15,14,14,14,15,15,16,17,18,19,20,21,22,22,23,23,23,24,25,23,25,26,26,27,26,27,27,27,28,26,28,28,28,27,26,26,24,22,22,20,18,17,17,19,19,20,21,23,22,22,23,22,21,22,20,19,19,18,17,17,18,20,20,19,17,19,16,17,19,18,18,17,15,13,12,8,9,9,9,10,9,10,11,12,13,15,17,18,18,19,19],[10,8,7,7,6,6,5,5,5,5,5,5,5,5,7,6,7,8,10,10,8,7,6,5,5,5,4,4,4,4,4,4,3,4,5,4,5,6,6,7,6,6,7,7,7,8,8,7,8,8,8,8,9,8,9,8,9,8,7,8,8,8,9,9,10,10,11,10,8,9,8,9,9,7,7,8,7,7,6,7,7,7,7,7,6,7,7,7,6,6,7,7,7,7,6,6,7,6,6,6,5,5,5,5,4,4,4,4,4,4,5,3,4,4,4,4,3,4,4,5,5,5,4,4,4,4,4,4,4,5,6,6,7,8,9,8,8,7,5,6,5,4,4,4,4,3,4,4,4,5,5,5,4,5,5,5,6,6,6,6,6,7,7,7,7,8,7,7,7,7,6,5,4,5,4,4,3,5,5,6,6,6,6,5,5,5,5,4,4,4,4,4,5,4,4,3,3,2,3,2,1,1,0,1,2,2,3,3,3,5,5,6,7,7,7,7,8,9,9,8,9,9,9,8,9,9,9,9,7,7,8,8,7,7,8,8,8,8,8,7,7,9,8,6,8,8,8,9,9,10,12,12,12,11,10,11,12,9,11,11,11,9,11,11,10,10,9,10,11,11,10,10,11,10,9,11,9,9,8,9,8,8,8,7,6,7,7,7,8,7,9,9,10,9,9,9,8,9,8,7,7,7,7,8,8,8,8,8,8,8,9,9,10,11,12,12,11,11,11,10,9,10,9,9,9,10,10,10,8,8,8,7,6,7,7,9,10,14,16,16,18,17,15,12,13,10,9,6,6,6,7,7,8,9,9,10,11,13,13,13,11,10,9,9,8,7,7,7,6,5,6,6,5,6,7,7,6,7,7,7,7,8,7,8,8,8,8,10,10,12,12,14,15,18,18,19,19,19,18,17,18,17,18,17,17,18,20,20,21,22,22,23,23,25,25,25,25,26,25,26,27,27,27,28,28,28,28,28,27,28,28,29,28,27,27,25,24,25,21,21,19,20,21,20,22,22,22,23,23,23,23,21,22,21,19,20,19,19,17,18,18,20,20,17,20,17,17,19,19,20,19,17,14,12,9,10,9,9,10,11,11,12,12,14,16,19,21,21,20,21],[11,10,9,9,8,8,7,7,7,6,7,8,6,8,8,7,8,9,12,11,9,8,8,7,7,5,5,6,6,6,7,4,4,5,4,5,6,7,8,8,7,8,9,8,9,10,10,9,10,11,10,10,12,12,12,11,11,10,10,10,10,9,11,10,12,13,14,11,10,11,9,10,10,8,8,10,9,7,8,9,8,8,9,10,9,8,9,8,9,9,9,9,9,9,9,7,9,9,9,8,8,7,7,7,6,6,6,5,5,6,5,5,5,5,4,5,5,5,6,6,5,7,6,7,6,6,6,6,6,7,8,7,10,10,10,8,8,8,8,7,8,7,7,5,6,5,6,6,6,7,7,7,8,9,8,9,8,8,11,10,9,11,10,10,11,11,10,10,9,9,11,8,7,8,5,6,3,5,5,6,7,6,6,6,6,6,6,5,7,6,8,6,7,7,7,4,4,4,3,3,2,2,1,0,2,2,3,4,6,8,9,8,8,9,8,9,11,11,11,11,11,13,11,12,12,13,13,12,11,10,11,11,11,9,11,9,8,8,10,8,8,9,8,8,9,8,10,12,11,12,13,13,14,12,13,12,14,12,13,13,12,12,13,13,13,13,12,13,14,14,14,14,13,12,11,13,11,11,10,11,9,8,8,8,7,7,8,9,9,10,11,12,12,13,13,11,11,10,9,9,9,9,9,9,10,11,10,10,10,10,11,11,13,13,13,13,13,13,13,12,12,12,12,11,10,12,12,12,12,10,10,8,8,10,8,10,12,15,18,18,18,17,16,14,14,12,10,8,7,9,9,9,9,12,13,13,15,15,16,15,14,14,13,13,11,9,9,8,8,6,6,7,7,7,9,8,8,8,9,9,9,9,9,9,10,11,11,13,12,13,15,16,17,19,19,21,21,21,20,19,20,20,19,18,19,20,21,20,22,24,24,25,25,26,26,26,26,27,26,27,28,28,28,28,29,28,29,28,28,29,29,29,28,29,28,27,26,25,24,22,21,21,22,21,22,23,23,24,23,24,22,21,22,21,20,20,19,18,17,17,19,20,21,19,20,18,19,20,20,22,21,18,16,13,10,11,11,11,12,13,13,14,14,15,18,19,21,21,21,22],[14,12,11,11,10,9,8,8,8,8,9,10,10,10,11,11,13,13,16,14,13,11,11,9,8,8,7,6,7,6,7,5,5,5,5,7,8,10,11,12,12,11,12,12,11,12,13,12,14,13,15,13,13,15,15,13,14,12,12,13,12,11,13,13,14,16,15,16,13,15,14,14,13,12,11,12,12,12,11,11,11,11,11,11,12,11,10,11,10,12,11,12,12,11,11,13,11,12,11,10,12,11,9,9,10,9,8,6,9,8,6,7,9,7,6,8,7,8,11,11,10,10,12,11,10,11,8,9,7,8,10,9,13,13,13,10,10,11,10,11,11,11,11,8,10,9,9,10,11,9,10,10,10,11,13,11,12,12,15,12,14,17,15,13,13,13,14,14,14,13,13,11,7,6,5,6,4,5,7,7,8,9,8,8,8,8,7,6,6,7,6,8,10,10,8,7,5,6,5,5,3,4,2,1,0,1,2,4,5,8,9,11,12,12,12,12,12,14,13,14,14,14,14,13,15,16,17,17,16,12,15,15,15,14,14,13,14,13,13,12,13,14,12,12,14,14,14,16,15,15,16,16,17,14,16,15,16,15,16,15,14,16,17,17,16,16,17,16,17,17,20,16,15,15,16,17,14,14,15,16,13,13,11,13,10,11,13,13,14,13,14,13,14,14,15,15,13,15,14,14,14,13,13,13,13,12,13,14,14,14,15,15,16,16,17,17,15,16,15,15,13,14,13,13,13,15,14,15,13,13,13,11,11,12,11,13,15,16,18,18,20,19,17,15,16,14,13,10,10,12,12,12,13,13,14,16,15,17,18,18,17,15,14,14,14,13,14,13,12,9,10,9,8,9,10,9,10,11,11,12,12,13,12,12,14,13,13,15,15,15,16,18,19,21,21,23,21,23,22,20,21,22,21,19,21,22,23,23,24,25,26,26,26,27,27,27,27,28,26,28,28,28,29,28,29,29,29,29,28,29,29,29,29,28,29,28,27,27,25,24,23,22,23,23,24,25,24,26,25,25,24,23,24,22,21,21,20,21,19,20,20,22,21,18,21,18,21,22,21,22,21,20,18,16,13,13,12,13,14,13,13,16,16,17,20,22,22,23,23,23],[11,11,10,10,9,9,8,10,9,10,10,10,10,10,10,10,11,12,14,14,11,11,11,10,10,8,9,7,6,7,8,6,6,6,6,9,9,10,11,12,11,11,13,12,11,11,13,12,13,13,14,12,13,14,13,13,14,13,12,14,13,13,15,14,14,16,16,15,13,14,12,12,14,11,11,13,12,11,12,12,11,11,11,12,11,12,11,10,10,11,10,10,10,11,9,9,10,10,10,10,9,10,10,9,10,10,9,6,8,9,7,7,8,8,6,8,7,7,10,11,10,10,9,10,8,8,6,5,5,5,7,7,9,9,9,8,8,9,7,7,9,8,9,7,8,8,10,8,8,6,9,10,7,7,10,10,8,10,10,10,9,10,9,10,10,9,9,9,8,8,9,7,5,6,3,3,3,4,6,5,7,6,6,6,5,6,5,5,6,5,5,7,8,7,6,5,5,6,6,4,4,4,4,2,2,0,1,2,3,5,8,7,8,9,8,8,9,9,10,9,9,11,10,9,10,11,11,11,10,8,10,9,10,8,9,10,8,8,9,9,8,8,9,9,9,9,9,10,10,12,13,14,13,11,11,11,12,10,10,11,11,10,12,12,11,11,9,11,12,12,10,12,12,9,10,12,10,11,10,9,9,9,8,8,8,9,10,9,10,11,13,12,13,14,12,11,11,11,11,9,10,9,9,9,9,11,10,11,11,11,11,11,11,13,14,14,14,12,13,12,12,11,12,12,11,12,14,13,13,13,12,11,11,10,10,10,12,14,17,17,17,17,15,14,13,11,10,8,9,9,10,11,11,12,12,15,15,17,17,17,16,16,14,15,12,11,11,9,9,7,7,9,8,8,8,9,8,8,10,9,9,10,11,11,10,11,11,12,11,14,15,16,18,19,19,21,20,20,20,18,18,18,18,17,19,20,21,20,22,24,23,24,24,26,26,26,27,27,26,27,28,27,28,28,28,28,28,28,27,29,28,28,28,27,28,26,26,26,24,23,23,21,23,22,24,24,25,25,24,24,24,22,24,21,20,20,19,20,19,21,20,22,20,19,20,18,20,20,20,20,20,18,16,15,12,12,12,13,13,14,13,15,16,17,19,20,21,21,21,21],[9,7,8,7,6,6,5,6,6,7,6,6,7,7,8,7,8,9,11,10,9,8,8,6,7,6,5,5,4,5,5,4,4,4,5,5,6,7,9,8,7,8,8,8,8,9,9,8,9,9,9,8,8,9,10,9,9,9,9,10,9,9,10,9,10,12,12,11,10,10,11,9,9,9,9,9,8,8,8,8,8,8,8,8,8,7,7,8,7,7,7,7,7,7,6,6,7,7,7,7,6,6,6,6,5,6,6,5,6,6,5,5,6,5,5,5,4,5,6,7,6,6,6,5,5,4,3,2,2,2,3,4,4,5,5,5,4,3,3,3,3,3,5,4,5,4,4,5,4,4,4,5,4,4,4,4,3,4,4,4,4,5,5,5,6,5,5,5,5,4,4,4,2,3,2,2,1,3,3,4,5,4,4,4,3,3,3,3,3,3,3,4,5,5,4,4,3,3,4,3,2,3,3,2,2,1,0,1,1,2,3,4,5,4,5,5,7,6,6,6,6,6,6,6,6,6,6,5,5,5,6,5,5,5,5,5,5,5,5,5,5,5,5,5,6,5,6,7,7,8,7,9,8,7,8,7,8,7,8,7,7,7,7,7,7,7,6,7,7,7,7,7,7,7,6,7,7,7,7,6,6,7,6,5,5,5,6,6,7,8,8,9,8,9,9,8,8,8,7,6,6,6,7,7,7,7,8,8,8,8,8,8,9,9,10,10,9,9,8,9,9,8,8,9,9,9,9,10,9,9,9,7,6,7,6,8,9,12,16,16,17,17,16,13,12,10,8,6,6,7,7,8,8,9,10,10,11,12,12,12,12,11,9,10,9,8,7,7,6,5,4,5,5,5,6,5,5,5,7,6,6,7,8,7,7,8,8,9,9,10,11,13,15,17,18,20,19,20,18,18,17,18,17,17,18,19,20,21,22,23,24,24,25,26,26,26,26,27,27,27,28,27,28,28,29,28,28,28,28,28,28,29,29,29,28,27,26,27,25,22,22,20,23,23,23,25,25,25,25,25,23,21,23,22,21,21,20,21,19,20,21,21,21,19,20,18,19,20,21,21,19,18,15,13,9,10,10,10,12,11,11,11,12,14,15,19,20,20,19,20],[6,5,5,5,4,4,4,4,5,5,5,4,5,5,5,5,6,7,7,7,7,6,6,5,5,5,4,4,3,3,3,3,3,3,4,4,4,5,6,5,5,5,6,5,5,5,5,5,6,5,5,5,6,6,6,6,6,6,6,6,6,6,6,7,7,8,8,8,7,7,7,6,7,7,6,6,6,6,5,5,5,5,5,5,5,5,5,5,5,5,5,5,5,5,4,4,4,4,4,4,4,4,4,4,3,4,4,4,4,4,4,4,4,4,4,4,3,4,4,4,4,4,4,3,3,3,2,2,1,2,2,2,3,4,4,4,3,3,2,2,2,2,3,3,3,3,3,3,3,2,2,3,2,2,3,3,2,2,3,3,3,3,3,3,3,3,3,2,3,3,2,2,1,1,1,1,1,2,2,3,4,4,4,3,2,2,2,2,2,2,2,2,3,3,2,3,2,2,3,2,2,2,3,3,2,1,1,0,1,1,1,2,2,2,3,3,4,4,4,3,4,4,4,3,4,4,3,4,3,3,3,3,3,3,3,3,3,3,4,3,3,4,4,3,4,4,4,5,5,5,5,6,5,5,5,5,5,5,5,5,5,5,5,5,4,4,4,4,5,4,4,4,5,4,4,4,4,5,4,4,3,4,3,3,3,3,4,4,5,5,5,5,6,5,6,5,5,5,5,4,4,4,4,4,4,4,5,4,5,5,5,5,6,6,7,7,6,6,6,6,5,6,5,5,5,5,6,6,6,5,5,5,5,5,5,6,8,10,12,14,15,15,14,12,10,9,7,4,4,4,5,5,5,6,6,6,6,7,8,7,7,7,6,6,6,5,5,4,4,3,3,4,3,3,4,4,3,4,4,4,4,4,5,4,4,5,5,5,6,7,9,10,11,13,15,16,15,15,14,14,14,14,14,14,14,16,17,17,18,20,21,21,22,23,23,24,24,25,24,25,26,26,27,27,28,27,28,28,27,27,27,28,27,27,26,25,25,24,22,21,19,19,21,20,22,24,23,24,23,23,22,20,22,20,20,20,19,19,18,19,21,21,20,19,19,18,17,18,17,17,16,14,13,11,8,6,8,7,8,7,8,9,9,10,12,15,16,17,16,17],[4,4,5,4,3,2,3,3,3,3,3,3,3,4,4,4,4,5,6,5,4,4,4,3,3,3,3,3,2,2,3,2,2,2,2,3,3,3,3,4,3,3,4,3,3,3,4,3,3,4,4,4,4,4,4,4,4,4,4,4,4,4,4,4,5,6,6,6,5,5,5,5,5,4,4,4,4,4,4,4,3,3,4,3,3,3,3,3,3,3,3,3,3,3,3,3,3,3,3,3,3,3,3,2,2,3,3,2,2,3,3,2,3,3,3,3,2,2,3,3,3,2,2,2,2,2,1,1,1,1,1,1,2,2,3,3,2,2,1,1,1,2,2,2,2,2,2,2,2,1,2,2,1,1,2,2,1,2,2,2,2,2,2,2,2,2,2,2,2,2,1,1,1,1,1,1,1,2,2,3,3,3,3,2,2,2,1,1,1,1,1,2,2,2,2,2,1,1,2,1,2,2,2,2,2,2,1,1,0,1,1,1,1,2,2,2,2,2,2,2,2,2,2,2,2,2,2,2,2,2,2,2,2,2,2,2,2,2,2,2,2,2,2,2,3,2,3,3,3,4,4,4,4,3,3,3,3,3,3,3,3,3,3,3,3,3,2,2,3,3,2,3,3,2,2,3,3,3,3,2,2,2,2,2,2,3,3,3,3,4,4,4,4,4,4,4,4,4,3,3,3,3,2,3,3,3,3,3,3,3,3,4,4,5,5,5,5,4,4,4,4,3,3,3,3,3,4,4,4,3,3,3,3,3,4,5,6,9,11,12,14,14,13,11,10,8,5,4,3,3,3,3,3,4,4,4,4,5,5,5,5,4,4,4,4,3,3,3,3,3,3,3,3,2,3,3,2,2,3,3,3,3,3,3,3,3,4,4,4,5,7,9,11,12,13,16,15,15,14,15,14,14,14,14,15,16,17,18,20,21,22,23,24,24,25,26,26,26,26,27,28,28,28,28,28,28,28,28,28,28,28,28,28,28,27,26,25,24,22,21,19,19,21,21,23,24,24,23,24,23,22,21,23,22,21,21,20,19,19,19,21,22,20,19,18,16,16,19,18,18,15,14,11,9,6,5,5,5,5,5,6,6,6,7,10,13,15,16,15,16],[4,4,4,4,3,3,3,3,3,3,3,3,3,3,4,4,4,5,5,5,4,4,4,3,3,3,3,3,2,2,2,2,2,2,2,3,3,3,4,3,3,3,3,3,3,3,3,3,3,4,4,3,4,4,4,4,4,4,4,4,3,4,4,4,5,5,5,5,4,4,5,4,4,4,4,4,3,3,4,4,3,3,3,3,3,3,3,3,3,3,3,3,3,3,3,3,2,3,3,2,2,2,2,2,2,2,2,2,2,3,2,2,3,3,3,3,2,2,3,3,3,3,2,2,2,2,1,1,1,1,1,1,2,2,3,3,3,2,1,1,1,2,2,2,2,2,2,2,2,1,1,2,1,1,1,1,1,1,2,2,1,2,1,2,2,2,1,1,1,1,1,1,1,1,1,1,1,2,2,3,3,3,3,2,2,2,1,1,1,1,1,1,2,2,1,2,1,2,2,2,2,2,2,2,2,2,1,1,1,0,1,1,1,1,1,2,2,2,2,2,2,2,2,2,2,2,2,2,2,1,2,2,1,1,2,1,1,1,2,2,2,2,2,2,2,2,2,3,3,3,3,3,3,3,3,3,3,2,3,3,3,2,3,3,2,2,2,2,2,2,2,2,2,2,2,2,2,2,2,2,2,2,2,2,2,2,3,3,3,3,3,3,4,4,4,4,3,3,3,3,3,2,2,2,2,2,3,3,3,3,3,4,4,5,5,5,4,4,4,3,3,3,3,3,3,3,3,3,3,3,3,3,3,3,4,4,6,8,10,11,12,13,13,11,9,8,6,4,3,3,3,3,3,3,4,4,4,5,5,5,4,4,4,4,3,3,3,3,3,3,2,3,2,2,2,3,2,2,2,3,2,2,3,3,3,3,3,3,4,5,6,8,9,11,13,15,14,15,14,14,13,14,14,13,15,16,17,18,20,21,22,23,22,25,24,25,25,27,25,26,27,27,28,28,28,28,28,28,28,27,28,28,28,27,27,26,25,24,23,21,20,19,21,22,22,24,25,24,24,24,22,21,22,22,22,22,21,18,20,20,22,22,21,19,19,17,15,17,17,16,14,12,11,9,6,5,5,4,5,5,6,5,5,7,8,12,13,13,12,14],[3,3,3,3,3,2,3,3,3,3,3,3,3,3,4,4,4,4,5,5,4,4,4,3,3,3,3,3,2,2,2,2,2,2,2,3,3,3,3,3,3,3,3,3,3,3,3,3,3,3,3,3,3,4,4,3,4,3,3,4,3,3,4,4,4,5,5,5,4,5,5,4,4,4,4,4,3,3,4,3,3,3,3,3,3,3,3,3,3,3,3,3,3,3,2,2,2,3,3,2,2,2,2,2,2,2,2,2,2,2,2,2,2,3,3,3,2,2,2,3,2,2,2,2,2,2,1,1,1,1,1,1,2,2,3,3,3,2,1,1,1,2,2,2,2,2,2,2,2,1,1,1,1,1,1,1,1,1,1,1,1,2,1,2,2,2,1,1,1,1,1,1,1,1,1,1,1,2,2,3,3,3,3,2,2,2,1,1,1,1,1,1,2,2,1,2,1,2,2,2,2,2,2,2,2,2,1,1,1,1,0,1,1,1,1,2,2,2,2,2,2,2,2,1,2,2,2,2,2,1,1,1,1,1,1,1,1,1,1,1,2,2,2,2,2,2,2,2,3,3,3,3,3,3,3,3,3,2,2,3,2,2,2,2,2,2,2,2,2,2,2,2,2,2,2,2,2,2,2,2,2,2,2,2,2,3,3,3,3,3,3,3,4,4,4,4,3,3,3,3,2,2,2,2,2,2,2,2,3,3,3,3,4,4,5,4,4,4,3,3,3,3,3,3,3,3,3,3,3,3,3,3,3,3,3,4,6,8,10,11,12,13,12,10,9,7,5,3,3,3,3,3,3,3,3,4,4,4,5,5,4,4,3,4,3,3,3,3,3,3,2,3,3,2,2,3,2,2,2,2,2,2,3,3,3,3,3,3,4,5,6,8,10,12,13,15,15,15,14,13,11,13,11,13,14,15,15,18,19,20,22,22,23,24,25,26,25,27,26,27,28,27,28,28,28,28,28,28,28,28,27,28,27,27,27,25,25,23,22,21,19,19,21,21,23,24,24,24,24,24,22,22,22,22,21,21,21,20,20,19,21,22,20,19,18,16,16,19,17,17,16,14,12,8,5,5,4,5,5,5,5,5,5,6,9,11,13,13,12,14],[5,5,4,4,3,3,3,3,4,4,4,4,4,4,5,5,5,6,7,6,5,5,5,4,4,4,3,3,3,3,3,3,3,3,3,3,3,4,4,4,4,4,4,4,4,4,4,4,4,4,4,4,4,5,4,4,5,4,4,5,4,5,5,5,5,6,6,6,5,6,6,5,5,5,5,5,5,5,5,4,4,4,4,4,3,4,4,3,4,3,4,4,3,3,3,3,3,3,3,3,3,3,3,3,3,3,3,3,3,3,3,3,3,3,3,3,3,3,3,3,3,3,3,3,2,2,2,2,1,1,1,2,2,3,3,3,3,2,2,2,2,2,2,2,2,2,3,2,2,2,2,2,2,1,2,2,1,1,2,2,2,2,2,2,2,2,1,1,1,1,1,1,1,1,1,2,2,2,3,3,4,4,3,3,2,2,1,2,2,2,2,2,2,2,2,2,2,2,2,2,2,3,3,3,3,3,2,1,1,1,1,0,1,1,1,2,2,2,2,2,2,2,2,2,2,2,2,2,2,2,2,2,1,1,2,2,1,2,2,2,2,2,2,2,2,2,2,3,3,3,4,4,3,3,3,3,3,3,3,3,3,3,3,3,3,3,2,2,2,2,2,2,2,2,2,2,2,2,2,2,2,2,2,2,3,3,3,4,4,4,4,4,4,5,5,4,4,4,4,3,3,3,2,2,2,2,3,3,3,3,3,4,5,5,6,6,5,4,4,3,4,3,4,3,3,3,4,4,4,4,4,4,4,4,5,5,6,8,10,12,12,13,13,12,9,8,6,5,4,4,4,4,4,4,4,4,5,5,5,5,5,5,4,4,4,4,4,4,3,4,3,3,3,2,3,3,3,2,3,3,2,2,3,3,3,3,3,3,4,5,7,8,10,12,14,16,15,16,14,14,13,14,13,14,15,16,17,19,21,21,22,23,22,25,24,25,25,26,25,26,27,27,28,28,28,28,28,27,27,27,27,27,27,27,26,26,25,24,22,20,19,18,21,22,22,24,24,24,24,24,23,22,22,22,21,21,21,19,20,19,22,22,21,20,19,17,16,18,17,16,15,13,11,9,6,6,6,5,6,5,5,6,5,6,8,10,12,13,11,12],[3,3,3,3,3,3,3,3,4,4,4,4,4,5,5,5,5,6,7,6,5,5,5,4,4,4,3,3,3,3,3,3,3,3,3,4,4,4,4,4,4,4,4,4,4,4,4,4,3,4,4,4,4,5,4,4,4,4,4,5,4,5,5,5,6,7,7,6,6,6,6,5,5,5,5,5,5,5,4,4,4,4,4,4,3,3,3,3,3,3,3,3,3,3,3,3,3,3,3,3,3,3,3,3,3,3,3,3,3,4,3,3,4,4,4,4,3,3,4,4,3,3,3,3,3,2,2,2,2,2,1,1,2,3,3,3,3,2,2,2,2,2,3,2,3,3,3,2,2,2,2,2,2,2,2,2,2,2,2,2,2,2,2,2,2,2,1,1,1,1,1,1,1,1,2,2,2,2,3,4,4,4,3,3,2,2,2,2,2,2,2,2,2,2,2,2,2,2,3,2,2,3,3,3,3,3,2,2,1,1,1,1,0,1,1,1,2,2,2,1,2,2,2,2,2,2,2,2,2,2,2,2,1,1,2,2,1,1,2,2,2,2,2,2,2,2,2,3,3,3,4,4,4,3,3,3,3,3,3,3,3,2,3,3,3,3,2,2,3,2,2,2,2,2,2,2,2,2,2,2,2,2,2,2,2,3,3,3,4,4,4,4,4,5,5,4,4,4,3,3,3,2,2,2,2,2,3,3,3,3,3,4,5,5,6,5,5,4,4,3,4,3,3,3,3,3,3,3,3,3,3,3,4,4,4,5,6,8,10,11,12,12,11,10,9,7,6,4,4,4,3,3,3,4,4,4,4,5,5,5,5,4,4,4,4,4,4,4,3,3,3,3,3,2,3,3,2,2,2,3,2,2,3,2,2,3,3,3,4,5,6,8,9,12,14,16,14,15,14,13,12,14,13,12,14,15,17,18,19,21,22,23,23,25,25,25,25,25,26,26,27,27,27,27,28,27,27,27,27,27,27,27,27,27,26,25,24,22,22,21,19,19,22,21,22,24,24,24,25,24,23,23,23,22,23,21,22,19,20,19,22,21,19,19,19,18,15,17,16,17,15,13,11,9,6,5,5,4,5,4,5,5,5,6,8,9,11,12,13,13],[6,6,5,4,4,4,4,5,5,6,6,6,7,7,8,7,8,8,10,9,8,9,7,7,6,5,5,5,4,4,5,4,4,4,4,5,5,6,8,7,6,6,6,6,5,6,6,5,5,6,6,5,5,6,6,5,6,5,6,6,6,7,8,8,8,10,10,10,9,10,9,8,8,8,8,7,7,7,6,6,7,6,6,6,5,5,5,4,5,5,4,4,4,4,4,4,4,5,4,4,4,4,4,5,4,5,4,4,4,5,5,5,5,6,6,6,5,5,6,6,5,5,5,4,4,3,4,3,3,3,2,2,3,3,4,4,4,3,3,3,3,3,4,3,4,4,4,4,3,2,3,3,3,2,3,3,3,2,3,3,2,3,3,3,3,3,2,2,2,1,1,2,2,3,3,3,4,4,4,5,5,5,4,4,3,3,3,3,3,2,2,3,3,3,3,3,3,4,4,4,3,4,4,4,4,4,4,3,3,2,2,1,1,0,1,2,2,2,2,2,2,3,3,2,3,3,3,3,2,2,2,2,2,2,2,2,2,2,3,3,3,3,4,3,4,3,4,4,4,5,5,5,5,4,4,5,4,4,4,4,4,4,4,4,4,4,3,3,3,3,3,3,3,3,3,3,4,4,3,3,2,2,3,3,4,5,5,5,6,5,6,6,6,7,7,6,6,6,5,5,5,4,3,3,3,3,4,4,5,5,5,5,6,8,8,8,7,6,6,5,5,4,5,4,3,4,4,5,5,5,5,5,5,6,6,7,8,11,12,13,14,15,14,12,11,9,8,6,5,5,5,5,5,5,5,5,6,7,7,7,6,6,6,6,5,5,5,5,5,5,4,4,4,3,4,4,3,3,3,3,3,3,3,3,3,3,4,4,4,6,7,8,10,13,15,17,17,17,16,16,15,16,15,15,16,18,19,20,21,22,24,24,25,26,26,27,26,27,27,28,28,29,29,29,29,29,29,28,28,28,29,28,28,28,28,27,26,26,24,22,21,20,24,24,25,27,26,27,27,27,25,26,25,25,24,23,24,22,23,22,23,23,22,21,22,20,18,20,19,19,17,15,13,11,8,7,9,6,7,8,7,6,7,9,11,13,14,17,16,16],[4,4,4,4,3,3,4,4,4,5,5,5,5,5,6,6,6,7,8,8,6,6,6,5,5,4,4,4,4,3,4,4,4,3,3,5,4,5,5,5,5,5,5,5,4,5,5,4,4,5,5,4,4,5,5,5,5,5,5,5,5,6,6,6,7,7,8,7,6,7,7,6,6,6,6,6,5,5,5,5,5,5,5,5,4,4,4,4,4,4,4,4,4,4,3,3,4,4,4,3,3,4,4,3,3,4,4,3,3,4,4,4,4,4,4,4,4,4,4,4,4,4,4,4,3,3,3,3,2,2,2,2,3,4,4,4,4,3,3,3,3,3,3,3,3,3,3,3,3,2,2,2,2,2,2,2,2,2,3,3,2,3,2,2,3,2,2,2,2,1,1,1,2,2,2,3,3,3,4,4,5,5,4,4,3,3,2,2,2,2,2,2,2,3,3,3,3,3,3,3,3,3,3,3,4,3,3,3,2,2,2,1,1,1,0,1,1,1,2,1,1,2,2,2,2,3,2,2,2,2,2,2,2,2,2,2,2,2,2,2,2,3,3,3,3,3,3,3,3,4,4,4,4,4,4,4,4,4,4,4,4,4,4,4,3,3,3,3,3,3,2,3,3,3,2,2,3,2,2,2,1,2,2,3,3,3,4,4,4,4,4,4,4,4,5,4,4,4,4,3,3,3,2,2,2,2,2,2,3,3,3,4,5,5,6,6,5,5,4,4,3,3,3,3,3,3,3,3,3,3,4,4,4,4,5,6,7,9,12,12,14,14,13,11,10,8,6,5,4,4,3,4,3,4,4,4,4,4,5,5,4,4,4,4,4,4,4,4,4,4,3,3,3,3,2,3,2,2,2,3,2,2,3,3,2,2,3,4,4,5,7,9,10,13,15,17,16,17,16,15,15,16,15,15,16,17,19,19,21,22,23,24,23,26,26,26,26,27,27,28,28,28,29,28,28,28,29,28,28,28,28,29,28,28,28,26,26,25,24,21,21,20,23,24,24,25,26,26,27,26,25,25,25,25,24,24,24,22,23,21,22,23,21,20,21,19,17,19,18,18,16,14,12,10,6,6,7,5,6,6,6,7,6,9,11,11,13,13,13,14],[3,5,4,4,3,4,4,4,5,5,6,6,6,6,8,7,7,9,10,9,8,7,7,6,6,5,4,5,4,4,4,4,5,4,4,5,5,6,6,6,5,5,6,5,5,5,6,5,4,5,5,4,5,5,6,5,5,5,5,6,5,6,7,7,8,9,9,9,8,9,8,8,8,7,7,7,6,6,6,6,6,5,5,5,4,4,4,4,4,4,4,4,4,4,4,3,4,4,4,4,3,4,4,4,4,4,4,4,4,5,5,4,5,5,5,5,5,5,6,5,5,5,5,4,4,4,4,4,3,3,3,3,4,5,5,4,4,4,4,4,4,3,4,3,4,4,4,4,3,3,3,3,3,3,3,3,3,3,3,3,3,3,3,3,3,3,2,2,2,2,2,2,2,3,3,3,3,4,4,6,6,5,5,4,4,3,3,3,3,2,2,3,3,3,3,4,3,4,4,3,3,4,4,4,5,4,3,3,3,3,2,2,2,1,1,0,1,1,1,1,2,2,2,2,3,3,3,3,3,3,3,3,3,2,3,3,3,3,3,3,3,3,4,3,3,4,3,4,4,4,4,5,5,4,4,5,4,4,4,5,5,4,5,4,4,4,4,3,4,3,3,3,3,3,3,2,3,3,3,2,2,2,2,3,3,3,4,4,4,5,5,4,4,5,6,5,5,4,4,4,4,3,2,2,2,2,3,3,3,4,4,5,5,6,6,6,5,5,4,4,4,4,4,3,3,3,4,4,4,4,4,4,4,4,5,6,8,9,10,12,14,13,12,11,10,8,6,5,4,4,4,4,4,4,4,5,4,5,5,5,5,4,4,4,5,4,4,4,5,4,4,4,3,3,3,3,3,2,3,2,2,2,3,2,2,3,4,3,4,5,9,11,11,13,15,17,16,17,16,15,15,16,15,14,16,17,18,19,21,22,23,25,25,27,28,27,28,28,27,28,29,29,29,29,29,29,29,29,29,29,29,29,29,29,28,27,27,27,25,24,23,22,26,25,26,28,27,28,28,28,26,27,27,26,26,25,25,23,25,23,24,25,24,22,22,21,18,21,18,17,16,13,11,10,6,6,7,6,7,7,7,7,8,8,10,11,14,13,14,14],[5,4,4,4,4,4,4,4,5,5,5,6,6,6,7,7,8,9,9,9,7,8,7,6,6,5,5,5,4,4,4,4,5,4,4,6,5,6,6,6,6,6,6,6,5,5,6,5,5,5,5,5,5,6,6,5,6,5,5,6,6,6,7,7,8,9,9,8,8,8,8,7,8,8,7,6,7,6,6,6,6,5,5,5,4,4,4,4,4,4,4,4,5,4,4,4,4,5,4,4,4,4,4,4,4,5,5,4,5,5,5,5,5,6,6,6,6,6,6,6,6,6,5,5,5,5,4,4,4,4,4,3,4,4,5,5,4,4,4,4,4,4,5,4,5,4,4,4,4,3,3,3,4,3,3,4,4,4,4,4,4,4,3,3,3,3,3,3,3,2,2,2,3,3,3,4,4,5,5,6,6,6,5,5,4,4,3,3,3,2,3,3,3,3,3,4,3,4,4,4,4,5,5,4,5,5,4,3,3,3,4,2,2,2,1,1,0,1,1,1,1,2,2,2,2,3,3,3,3,3,3,3,3,2,3,3,3,3,3,4,3,3,4,4,4,3,3,4,4,4,5,5,5,4,4,4,4,4,4,4,4,5,4,4,4,4,3,3,3,3,3,3,3,3,2,3,3,3,3,2,2,2,2,3,3,4,4,4,5,5,5,5,5,6,6,5,5,5,5,4,4,4,2,2,3,2,3,3,3,4,5,5,6,7,7,7,6,6,5,5,5,4,4,4,3,4,4,4,4,4,4,4,4,4,5,6,7,9,11,13,14,14,13,12,10,9,7,5,4,4,4,4,4,4,4,5,5,6,6,6,6,5,5,5,5,4,5,4,5,4,4,4,3,3,3,3,3,3,3,3,2,2,3,3,3,3,3,4,4,5,7,9,11,13,14,16,15,16,16,15,15,17,17,16,17,18,20,20,21,22,24,25,25,27,26,27,27,28,28,29,29,28,29,29,29,29,29,29,28,29,29,29,28,28,28,27,25,25,24,23,22,21,24,25,25,26,27,27,27,27,26,27,26,26,24,24,25,23,23,22,23,23,21,20,20,20,17,19,18,18,15,14,12,10,7,6,6,5,6,5,6,6,7,7,10,10,13,13,12,15],[4,4,5,5,4,5,5,5,5,6,6,7,7,8,8,8,8,9,10,10,9,9,9,7,7,6,6,5,5,5,5,5,6,5,6,7,6,7,8,8,7,6,7,7,6,6,7,7,6,7,7,7,6,7,7,6,7,6,6,7,7,8,8,8,9,10,10,10,9,10,10,9,8,8,8,8,8,7,7,7,7,6,6,6,5,5,5,5,5,5,5,5,5,5,5,5,5,5,6,5,5,5,6,5,5,6,6,5,6,7,6,6,7,7,7,7,7,7,8,8,7,7,7,7,6,6,5,5,5,5,4,4,4,4,6,5,5,5,5,5,5,5,6,5,6,6,6,5,5,4,5,4,4,4,4,5,4,4,4,4,4,4,4,3,3,3,3,3,3,2,3,3,4,4,4,5,5,6,6,7,7,7,6,6,5,5,4,4,4,4,4,4,4,4,4,5,4,5,5,5,5,6,5,5,6,6,5,5,4,4,3,3,2,2,2,1,1,0,1,1,1,1,2,2,2,3,3,3,3,3,3,3,3,2,3,3,3,3,3,4,4,4,4,4,4,4,3,4,4,4,5,5,5,4,4,5,4,4,4,5,5,4,5,5,4,4,3,3,3,3,3,2,3,3,2,3,3,3,3,2,2,3,3,4,4,4,5,5,5,5,5,5,5,6,6,6,6,6,5,5,4,4,3,3,2,2,3,3,4,5,5,5,6,7,7,7,6,6,5,5,5,4,4,3,3,4,4,4,4,4,5,5,5,5,6,7,9,10,12,13,14,13,13,11,10,9,8,6,6,5,5,4,4,4,5,5,5,6,6,6,6,5,5,5,5,5,5,5,5,5,5,4,4,4,4,3,4,3,3,3,3,2,3,3,2,3,4,4,4,6,7,9,11,13,14,15,15,15,15,14,13,15,14,14,14,17,18,19,21,22,24,25,25,26,26,26,27,28,27,28,29,28,29,28,28,29,29,29,28,29,28,29,28,28,28,27,26,26,24,24,23,21,24,24,25,27,27,27,27,28,26,26,26,26,25,24,24,23,23,22,23,23,21,21,19,19,19,18,19,19,17,14,13,10,7,6,5,5,5,6,5,5,7,8,10,11,14,14,11,14],[5,5,5,5,4,4,5,5,5,6,6,7,7,7,8,7,8,9,10,10,8,8,8,7,7,6,6,5,5,5,4,5,5,5,5,6,6,7,8,7,7,6,7,6,6,6,6,6,5,6,6,6,6,6,6,6,6,6,6,6,6,7,8,8,8,9,10,9,9,9,8,8,8,8,8,7,8,7,6,6,6,6,6,6,5,5,5,5,5,5,4,5,5,5,4,5,4,5,5,5,5,5,5,5,5,5,5,5,6,6,6,6,6,7,6,7,6,6,7,7,6,6,6,6,6,5,5,4,4,4,3,3,4,4,5,5,4,4,4,4,4,4,5,4,5,5,5,4,4,4,4,4,4,3,3,4,3,3,3,4,3,3,3,3,3,3,2,2,3,2,2,3,3,3,4,4,4,5,5,6,6,6,5,4,4,4,3,4,3,3,3,4,4,4,4,5,4,5,5,4,5,5,5,5,6,5,4,4,4,3,3,3,2,2,2,1,1,1,0,1,1,1,2,2,2,2,2,2,3,2,2,3,2,2,2,3,2,3,3,3,3,3,3,3,3,3,3,3,4,4,4,4,4,4,4,4,4,4,4,4,4,4,4,4,4,4,3,3,3,3,3,3,3,3,2,3,3,3,3,3,2,2,3,3,4,4,4,4,5,4,5,5,5,6,6,6,5,5,4,4,3,3,2,2,2,2,3,3,3,4,4,5,5,6,6,6,6,5,4,4,4,4,4,3,3,3,4,4,4,4,4,4,5,5,6,7,8,9,12,12,14,13,13,12,10,9,8,6,5,5,5,4,4,5,5,4,5,5,6,6,5,5,5,5,5,5,4,5,5,4,5,4,4,4,3,3,3,3,3,3,3,2,3,3,3,3,3,4,4,5,7,8,10,12,14,14,15,15,16,15,13,15,15,16,16,16,18,19,20,21,23,23,24,25,25,26,27,27,27,28,28,28,28,28,28,27,28,28,27,28,28,28,28,27,27,26,25,25,23,22,22,20,24,24,24,25,26,25,26,26,24,25,25,24,24,23,25,22,23,22,22,22,19,19,18,18,16,19,17,17,15,13,12,10,7,7,7,5,6,6,6,6,7,8,11,10,12,12,13,15],[6,5,5,4,4,4,4,5,5,5,6,6,7,6,7,7,7,8,9,8,7,7,7,6,6,6,5,5,4,4,4,4,5,5,5,6,6,6,6,7,6,6,6,6,6,6,6,6,5,6,6,5,5,6,5,5,6,5,5,6,6,7,7,7,8,8,8,8,7,8,8,7,7,7,6,7,6,6,6,6,6,6,5,6,5,5,5,4,4,4,4,4,4,4,4,4,4,4,4,4,4,4,5,4,4,5,5,5,5,5,5,5,5,6,6,5,5,6,6,5,5,5,5,5,5,4,4,4,3,3,3,3,3,3,4,4,4,4,4,3,4,4,4,4,4,4,5,4,3,3,3,3,3,3,3,3,3,2,3,3,3,3,3,2,2,2,2,2,2,1,2,2,3,3,3,3,4,5,5,5,5,6,5,4,4,4,3,3,3,3,3,3,3,3,3,4,3,4,4,4,4,5,5,5,5,5,4,3,3,3,3,2,2,2,1,1,1,1,1,0,1,1,1,1,2,2,2,2,2,2,2,2,2,2,2,2,2,2,2,3,2,3,3,3,3,3,3,3,3,4,4,5,4,4,4,4,4,3,4,4,3,3,4,4,3,3,2,2,3,2,2,2,3,2,2,2,2,2,2,2,2,2,3,3,3,4,4,4,5,5,5,5,5,5,5,5,5,5,4,4,4,3,3,2,2,2,3,3,4,4,4,5,6,6,6,6,5,5,5,4,4,3,3,3,3,4,3,4,4,4,4,4,4,5,5,6,7,9,11,12,14,14,12,11,10,8,7,6,5,5,4,4,4,4,4,4,5,5,6,5,5,5,5,5,5,5,5,5,5,5,4,4,4,3,3,3,3,3,3,3,3,3,3,3,2,3,3,3,4,5,6,8,10,12,12,14,15,15,15,14,13,15,16,15,16,18,18,20,21,22,24,24,25,27,26,27,27,28,28,29,29,29,30,29,29,29,29,29,29,29,29,30,29,29,28,27,26,26,22,23,23,20,24,25,26,27,27,28,28,28,27,27,27,27,25,25,25,23,24,21,23,23,20,20,18,17,17,19,18,18,15,13,12,10,7,6,5,5,7,5,6,6,6,8,10,10,13,13,12,14],[4,4,4,4,4,4,4,4,5,5,5,6,6,6,7,7,7,8,9,8,7,7,6,6,6,5,5,5,4,4,4,4,5,4,4,5,5,6,6,6,6,5,6,6,5,5,6,5,5,5,5,5,5,6,6,5,6,5,5,6,6,6,6,7,7,8,8,8,8,7,7,7,7,7,7,6,7,6,6,6,6,5,5,5,5,4,5,4,4,4,4,4,4,4,4,4,4,4,4,4,4,4,4,4,4,5,5,4,4,5,5,5,5,5,5,5,5,5,5,5,5,5,5,5,4,4,4,4,3,3,3,3,3,3,4,4,4,3,3,3,3,3,4,4,4,4,4,3,3,3,3,3,3,3,3,3,3,2,3,3,2,2,2,2,2,2,2,2,2,1,2,2,2,2,3,3,4,4,5,5,5,5,5,4,3,3,3,3,3,3,3,3,3,3,3,4,3,4,4,4,4,4,5,4,5,4,4,3,3,3,2,2,2,2,2,1,1,1,1,1,0,1,1,1,1,1,2,2,2,1,1,2,2,1,2,2,2,2,2,2,2,2,3,3,3,3,3,3,3,4,4,4,4,3,3,3,3,3,3,3,3,3,3,4,3,2,2,2,2,2,2,2,2,2,2,2,2,2,2,2,2,2,2,3,3,4,4,4,4,4,5,4,5,5,5,5,5,4,4,4,3,3,2,2,2,2,3,3,3,3,4,5,5,6,6,6,5,5,5,4,4,3,3,3,3,3,3,4,4,4,4,4,4,5,5,6,7,8,10,11,12,12,11,10,9,8,7,5,5,4,4,4,4,4,4,4,4,5,5,5,5,5,4,5,4,4,4,4,4,4,4,4,4,3,3,3,3,3,3,3,2,2,3,3,2,3,3,3,3,5,6,8,10,13,14,15,13,15,15,13,12,15,14,14,14,15,17,18,20,21,23,23,24,26,25,27,27,28,27,28,28,29,29,28,29,28,29,28,28,29,28,29,28,28,28,26,26,25,24,23,22,21,24,25,25,26,27,27,27,27,26,26,26,26,25,23,24,21,23,21,23,22,20,19,19,17,17,18,19,18,16,14,12,9,7,6,5,5,5,5,6,6,6,7,9,11,13,14,13,15],[5,5,5,5,4,4,4,5,5,6,6,6,6,7,7,7,8,9,10,10,8,8,7,7,6,6,5,5,5,4,4,5,5,5,5,6,6,6,7,6,6,6,6,6,6,6,6,6,5,5,6,5,5,6,6,6,6,6,6,6,6,7,7,7,8,9,9,9,8,8,9,8,8,8,7,7,8,7,6,6,7,6,5,6,5,5,5,5,5,4,4,5,4,5,5,4,4,5,5,5,4,5,5,4,4,5,5,5,5,5,5,6,6,7,6,6,6,6,6,6,5,5,5,5,5,4,4,4,3,3,3,2,3,3,4,4,4,4,3,3,4,3,4,4,4,5,5,4,4,3,3,3,3,3,3,3,3,3,3,3,3,2,2,2,2,2,2,2,2,2,2,2,3,3,3,3,4,4,4,5,6,5,5,4,4,3,3,3,3,3,3,4,3,4,4,4,4,4,5,4,4,5,5,5,5,5,4,3,3,3,3,2,2,2,2,2,2,2,1,1,1,0,1,1,1,1,2,2,2,1,2,2,2,2,2,2,2,2,3,3,3,3,3,3,3,3,3,3,3,4,4,4,4,3,3,4,3,4,3,4,3,3,4,4,3,3,2,2,2,2,2,2,3,2,2,2,3,3,3,2,2,2,2,3,3,3,4,4,5,4,5,5,5,6,6,5,5,4,4,4,3,3,3,3,2,3,3,3,3,4,4,4,5,6,6,6,5,5,4,4,4,4,3,3,3,4,4,4,4,4,4,4,4,5,6,6,8,9,11,12,12,12,12,10,9,9,7,6,5,5,4,4,4,4,4,4,5,5,6,6,5,5,5,5,4,5,4,5,4,5,4,4,4,3,3,4,3,3,3,3,3,3,3,3,3,3,3,3,4,5,7,8,10,12,13,14,12,13,13,13,12,13,13,13,14,15,17,18,19,20,22,23,23,24,24,25,25,27,26,27,27,27,28,27,28,28,27,28,26,28,28,27,27,26,26,24,24,23,22,21,21,20,22,22,22,25,26,24,25,25,23,25,22,23,23,21,23,20,21,20,21,22,20,18,17,16,16,18,17,17,15,13,11,10,7,6,6,5,6,6,6,6,6,7,8,10,12,13,13,13],[6,5,5,5,4,4,4,5,5,5,6,6,6,6,6,6,7,7,8,8,6,7,6,6,5,5,5,5,4,4,4,4,5,4,4,5,5,5,6,6,5,5,5,5,5,5,5,5,5,5,5,5,5,5,5,5,5,5,6,6,6,6,6,7,7,8,8,8,7,7,7,7,7,7,6,6,6,6,6,5,6,5,5,5,5,5,5,4,4,4,4,4,4,4,4,4,4,4,4,4,4,4,4,4,4,4,4,4,4,5,5,5,5,5,5,5,5,5,5,5,5,4,4,4,4,4,3,3,2,3,2,2,3,3,4,4,4,3,3,3,3,3,3,3,4,4,4,3,3,3,3,3,3,2,2,2,2,2,2,2,2,2,2,2,2,2,1,2,2,2,2,2,2,3,3,3,4,4,5,5,5,5,5,4,4,4,3,3,3,3,3,3,3,3,3,3,3,4,4,3,4,4,4,4,5,4,4,3,3,3,2,2,2,2,2,2,2,1,1,1,1,1,0,1,1,1,1,2,2,1,1,2,2,1,2,2,2,2,3,3,2,3,3,3,3,3,3,3,3,4,4,4,4,3,3,4,3,3,3,4,3,3,3,3,3,3,2,2,2,2,2,2,2,2,2,2,2,2,2,2,2,2,3,3,3,4,4,4,4,5,5,5,5,5,5,5,5,4,5,4,4,3,3,3,2,3,3,3,3,4,4,4,5,6,6,5,5,5,4,4,4,3,4,3,3,4,4,4,4,4,4,4,5,5,6,6,7,9,10,11,12,12,11,10,10,8,7,5,5,5,5,4,5,4,5,5,5,5,5,5,5,5,5,5,5,5,5,5,5,4,4,4,4,4,4,4,3,3,3,3,3,3,3,3,3,3,4,3,4,5,7,8,9,12,13,13,13,12,14,12,11,14,14,15,14,16,18,19,19,20,21,22,23,24,24,25,25,27,25,27,28,27,28,27,28,27,27,28,27,27,27,27,27,26,26,25,24,24,21,20,19,18,22,22,23,25,25,26,26,25,24,25,24,24,23,23,23,21,22,21,22,21,18,19,18,17,16,18,18,17,15,13,12,10,7,6,7,6,7,6,7,6,6,7,9,11,12,12,13,13],[6,5,5,4,4,4,4,4,5,5,5,6,6,6,7,6,7,7,8,8,6,7,6,6,5,5,4,5,4,4,4,4,5,4,4,5,5,5,6,6,5,5,6,5,5,5,6,5,4,5,5,5,5,5,5,5,5,5,5,6,5,6,6,7,7,8,8,8,7,7,7,7,7,7,6,6,6,6,6,6,5,5,5,5,5,5,5,4,4,4,4,4,4,4,4,4,4,4,4,4,4,4,4,4,4,4,4,4,4,5,5,5,4,5,5,5,5,5,5,5,4,4,4,4,4,3,3,3,3,3,2,2,3,3,3,4,4,3,3,3,3,3,3,3,3,4,4,3,3,3,2,2,3,2,2,2,2,2,2,2,2,2,2,2,2,1,1,1,1,1,2,2,2,2,3,3,4,4,5,5,5,5,5,4,4,3,3,3,3,3,3,3,3,3,3,3,3,4,4,3,4,4,4,4,5,4,4,3,3,2,2,2,1,2,2,2,2,2,1,1,1,1,1,0,1,1,1,1,1,1,1,1,1,1,2,2,2,2,2,2,2,2,3,3,3,3,3,3,3,4,4,4,4,3,3,3,3,3,3,3,3,3,3,3,2,2,2,2,2,2,2,2,2,2,2,2,2,3,2,2,2,2,3,3,3,4,4,4,5,5,5,5,5,5,5,5,5,4,4,4,3,3,3,3,2,3,3,3,3,4,4,5,5,6,6,6,5,5,5,4,4,4,4,3,3,3,4,4,4,4,4,4,4,5,5,6,7,9,11,11,12,13,12,10,10,8,7,5,5,5,4,5,4,5,5,4,5,5,6,6,5,5,5,5,5,5,5,5,5,5,4,4,4,4,4,4,3,3,3,3,3,3,3,3,2,3,3,3,4,4,6,8,10,12,13,15,13,13,13,14,12,14,14,14,14,16,17,18,20,22,23,24,24,26,25,27,27,28,27,28,28,29,29,28,29,29,29,29,28,29,28,29,28,28,27,27,26,25,24,21,21,19,23,24,26,27,26,26,27,26,26,25,25,25,24,23,24,22,22,21,22,22,19,18,18,16,17,19,19,18,16,14,12,10,7,7,6,6,6,6,7,6,7,7,9,11,14,14,13,14],[6,5,5,6,5,6,5,6,7,8,8,8,9,9,9,9,10,11,11,11,10,10,10,9,8,7,7,6,6,5,6,6,7,6,6,8,7,8,9,8,8,7,8,8,7,8,8,7,6,8,7,7,7,8,8,7,7,7,7,8,8,9,9,10,10,12,12,12,11,11,11,10,11,10,9,10,9,9,9,9,8,7,8,7,6,6,7,6,6,5,6,5,6,6,5,5,6,5,6,5,5,6,6,6,5,7,7,6,7,8,7,7,8,8,8,8,7,7,8,8,7,7,7,7,6,6,6,5,4,5,4,4,4,4,5,5,5,5,4,4,5,5,6,5,6,6,6,5,4,4,4,4,4,4,4,4,4,4,4,4,4,3,3,3,3,3,2,2,2,2,3,3,4,4,5,5,6,6,7,7,7,7,7,6,5,5,5,5,4,4,4,5,4,5,5,6,4,6,6,5,5,6,6,6,7,6,6,5,4,4,4,3,3,3,3,3,3,3,2,2,2,2,1,1,0,1,2,2,2,2,2,2,3,3,3,3,4,4,4,5,4,4,5,5,5,5,4,5,5,6,6,6,6,5,5,6,4,4,5,6,4,4,5,4,4,3,3,2,3,3,3,3,3,4,3,4,4,5,5,4,4,5,4,5,5,6,6,6,7,7,8,7,8,9,8,8,7,7,7,6,5,5,4,4,4,4,5,5,6,6,6,7,7,8,9,8,8,8,7,6,6,6,6,5,5,6,6,6,6,6,6,7,6,7,8,9,10,11,13,14,14,14,13,12,11,9,9,7,7,7,6,7,6,7,7,7,7,8,8,9,9,7,8,7,7,7,7,7,7,6,7,6,6,6,5,5,5,4,5,4,4,4,4,4,3,4,4,4,5,6,8,10,10,13,14,15,14,14,14,14,12,14,13,13,13,15,17,18,20,20,21,23,23,25,25,26,27,27,26,28,28,28,28,28,28,29,29,28,28,29,28,29,28,28,27,26,26,25,23,23,21,21,22,24,24,26,26,26,26,26,24,25,25,24,24,23,23,21,22,20,22,22,20,18,18,16,17,19,19,18,16,15,13,12,9,8,7,7,8,7,9,7,8,8,9,12,14,14,14,14],[7,6,6,6,6,6,6,7,7,8,8,8,9,8,9,9,10,11,12,11,9,10,9,9,8,8,7,7,7,6,6,7,7,7,7,8,8,8,9,8,8,8,8,8,7,8,7,7,7,7,7,8,7,7,8,7,8,7,7,8,8,8,9,9,10,11,11,11,10,11,10,10,10,10,9,10,9,9,8,8,9,8,7,8,7,7,7,7,7,6,6,6,6,6,7,6,6,6,6,7,6,6,7,7,6,7,7,7,7,7,7,8,7,8,8,8,7,7,8,8,7,8,7,7,6,6,6,5,5,4,4,3,3,4,4,5,5,4,4,4,4,4,5,5,6,6,7,5,5,5,5,4,4,4,4,4,4,4,3,3,3,2,2,2,3,3,2,3,3,2,3,4,4,5,5,5,6,7,7,7,7,7,8,6,6,5,5,5,5,5,5,5,5,6,5,6,5,6,7,6,6,7,7,7,7,7,6,5,5,4,4,3,3,3,3,3,3,2,2,2,2,2,2,1,1,0,1,1,2,2,2,2,2,2,3,4,3,3,4,4,4,4,5,5,5,5,4,4,5,5,5,6,5,4,5,5,4,5,5,4,4,4,4,4,4,3,3,3,3,3,3,3,3,3,3,3,4,4,4,3,3,4,4,5,5,6,6,6,7,7,7,7,7,8,8,8,7,7,7,6,5,5,5,4,4,4,4,5,5,6,6,6,7,8,8,8,7,7,6,6,6,5,5,5,6,5,6,6,6,6,7,7,7,7,8,8,9,10,12,13,14,14,14,12,11,10,9,8,7,7,7,7,6,6,7,6,7,7,8,8,8,7,7,8,7,7,7,7,7,7,6,6,6,6,5,6,6,5,5,5,5,5,5,5,4,4,5,5,5,7,8,9,10,12,12,14,12,13,12,13,11,13,12,13,13,14,16,17,18,18,21,21,22,23,23,24,24,24,24,25,26,26,27,26,26,27,26,27,25,27,26,26,27,25,25,24,23,24,21,20,20,19,21,22,23,24,26,24,24,24,23,23,23,23,22,21,22,19,19,19,21,20,19,17,17,16,16,18,17,17,15,14,13,12,9,8,8,8,9,8,8,8,8,8,9,12,13,12,13,13],[7,6,5,5,5,5,5,6,6,6,6,6,6,7,7,7,7,8,9,9,7,8,7,7,6,6,6,5,5,6,5,6,6,5,5,6,6,6,7,6,6,6,6,6,6,6,6,6,6,6,6,5,6,6,6,6,6,6,6,7,7,6,7,7,8,8,9,9,8,9,9,8,8,8,8,7,7,7,7,7,6,6,6,6,5,6,6,5,5,5,5,5,5,5,5,4,5,5,4,5,4,5,5,5,4,5,5,5,5,6,5,5,5,6,6,6,5,5,5,5,5,5,4,4,4,3,3,3,3,3,2,2,2,3,3,3,4,3,3,3,3,3,3,4,4,4,4,4,3,3,3,3,3,3,3,3,2,2,2,2,2,2,1,2,2,2,2,2,2,2,2,3,3,3,3,3,4,4,5,5,6,5,5,4,4,4,4,4,4,4,3,4,3,4,4,4,3,4,4,4,4,5,5,5,5,4,4,3,3,3,2,2,2,2,2,3,3,2,2,2,2,2,1,1,1,1,0,1,1,1,1,1,1,1,2,2,3,2,2,3,3,3,3,3,3,3,4,4,4,4,4,4,4,4,4,4,3,3,3,3,3,3,3,3,2,2,2,2,2,2,2,2,3,3,2,3,3,3,3,3,3,3,3,4,4,4,5,5,6,6,6,6,6,7,6,6,6,6,5,5,5,4,4,4,3,4,4,4,5,5,5,5,6,7,7,6,6,6,6,5,5,5,5,5,5,5,5,5,5,6,6,6,6,6,7,7,8,9,11,12,13,12,12,11,10,8,8,6,6,6,6,6,6,6,6,6,6,7,7,7,7,7,6,7,6,6,6,5,5,5,5,5,5,5,5,5,5,4,4,4,4,4,5,4,4,4,5,4,5,6,8,9,11,14,14,15,14,13,13,13,12,13,12,14,13,14,17,19,19,19,21,22,22,23,22,24,24,25,25,26,26,27,27,27,28,27,27,27,26,28,28,28,27,27,26,25,24,22,21,19,19,18,21,21,23,24,25,25,24,25,24,24,23,24,23,22,22,20,20,19,21,20,18,17,18,17,16,17,17,18,16,13,12,10,8,7,8,7,8,8,9,7,8,8,9,12,13,14,12,14],[6,5,5,5,4,4,4,5,5,5,5,6,6,6,6,6,6,7,8,8,6,6,6,6,6,5,5,5,4,4,4,4,5,4,5,5,5,5,6,6,6,6,6,5,6,5,6,5,5,5,5,5,5,6,6,5,6,6,6,6,6,6,7,6,7,8,8,8,7,8,8,7,7,7,6,7,6,6,6,6,6,6,6,6,5,5,5,5,5,5,5,4,5,5,4,4,4,4,4,4,4,4,5,4,4,4,5,4,4,5,5,4,4,5,5,5,4,4,4,4,4,4,4,3,3,3,3,3,2,2,2,2,2,2,3,3,3,2,2,2,2,3,3,3,3,3,4,3,3,3,3,3,2,2,2,2,2,2,2,2,1,2,1,2,2,2,1,2,2,2,2,2,2,3,3,3,3,3,4,4,5,4,4,3,3,3,3,3,3,3,3,3,3,4,3,3,3,3,4,3,3,4,4,4,4,4,3,3,2,2,2,2,2,2,2,3,3,2,2,2,2,2,2,2,1,1,1,0,1,1,1,1,1,1,1,1,1,2,2,2,2,2,2,2,3,2,3,3,3,3,4,4,3,3,3,3,3,3,3,3,2,2,2,3,2,2,2,2,2,2,2,2,3,2,2,3,3,3,3,2,2,3,3,3,3,3,4,4,5,5,5,5,5,5,6,5,5,4,4,3,4,3,3,3,3,3,4,3,4,4,4,5,5,6,6,6,5,5,5,4,5,4,4,4,4,4,5,5,5,5,5,5,5,5,6,6,7,9,10,11,11,11,11,10,9,7,7,5,5,5,5,5,5,6,5,5,5,6,6,6,6,6,6,6,5,5,5,5,4,4,4,4,4,3,4,4,4,3,4,4,4,4,4,4,4,4,5,4,4,6,7,8,9,11,12,13,13,12,12,12,10,11,12,13,12,14,17,18,18,19,20,21,21,23,22,23,23,24,24,25,25,25,25,26,26,26,26,26,25,26,26,27,26,26,25,23,24,23,21,20,18,18,20,20,21,22,23,22,23,23,22,21,21,21,20,19,19,17,18,16,18,18,16,17,16,16,14,16,16,15,14,13,12,9,7,7,7,7,7,7,8,7,7,8,9,11,13,13,12,14],[5,4,4,4,3,3,3,4,4,4,4,5,5,5,5,5,6,7,7,7,5,6,5,5,5,4,4,4,3,3,3,3,4,3,4,4,4,4,5,5,4,4,5,4,4,4,4,4,4,5,4,4,4,5,5,5,5,5,5,5,5,5,6,6,6,7,7,7,6,7,6,6,6,6,5,6,5,5,5,5,5,4,5,5,4,4,4,4,3,4,4,3,4,4,3,3,3,3,3,3,3,3,3,3,3,3,4,3,3,4,4,3,4,4,4,4,3,3,4,4,3,3,3,3,3,3,2,2,2,2,2,2,2,2,3,3,3,2,2,2,2,2,3,3,3,3,3,3,2,2,2,2,2,2,2,2,2,1,2,2,1,1,1,1,2,2,1,1,2,1,1,2,2,2,2,2,3,3,3,4,4,4,4,3,3,3,2,3,2,2,2,2,2,3,2,3,2,3,3,3,3,3,3,3,4,3,3,2,2,2,2,2,1,2,2,2,2,2,2,2,2,2,2,1,1,1,1,1,0,1,1,1,1,1,1,1,1,1,2,2,2,2,2,2,2,2,2,3,3,3,3,3,3,3,3,3,3,2,2,3,2,2,2,2,2,2,2,2,2,2,2,2,2,2,2,2,2,2,2,2,2,2,2,2,3,3,3,3,4,4,4,4,5,5,5,4,4,4,4,3,3,3,2,2,3,3,3,3,3,3,3,4,4,5,6,5,5,4,4,4,4,3,3,3,3,4,4,4,4,4,4,4,4,4,5,5,6,8,10,11,12,12,11,10,8,7,6,4,4,4,4,4,4,4,4,5,5,5,6,6,5,5,5,4,4,4,4,4,3,3,3,3,3,3,3,3,3,3,3,3,3,3,3,3,3,3,3,3,4,5,7,9,11,12,13,15,15,15,13,13,12,12,12,13,13,15,16,17,19,20,20,22,21,23,22,24,24,26,25,26,27,27,28,27,28,28,28,28,27,27,27,28,27,27,26,26,25,24,22,20,19,19,22,22,23,25,25,24,24,25,24,22,23,22,22,21,21,19,19,19,20,20,18,17,18,17,16,18,17,18,16,14,12,9,6,6,6,6,6,6,7,6,7,8,9,12,13,13,13,15],[5,4,4,4,4,3,3,4,4,4,4,4,5,5,5,5,5,6,7,6,5,5,5,4,4,4,4,4,3,3,3,3,4,3,3,4,4,4,5,4,4,4,4,4,4,4,4,4,4,4,4,4,4,4,5,4,5,4,5,5,5,5,5,5,6,7,6,6,5,6,6,6,6,5,5,5,5,5,5,5,5,4,4,4,4,4,4,4,3,4,4,3,4,4,3,3,3,3,3,3,3,3,3,3,3,3,4,3,3,4,4,3,4,4,4,4,3,3,4,3,3,3,3,3,3,3,2,2,2,2,2,2,2,2,3,3,3,2,2,2,2,2,2,2,3,3,3,2,2,2,2,2,2,2,2,2,2,1,2,1,1,1,1,1,1,1,1,1,2,1,1,2,2,2,2,2,3,3,3,4,4,4,3,3,3,3,2,2,2,2,2,2,2,2,2,2,2,3,3,3,3,3,3,3,3,3,2,2,2,2,1,1,1,2,2,2,2,2,2,2,1,1,1,1,1,1,1,1,1,0,1,1,1,1,1,1,1,1,1,1,2,2,2,2,2,2,2,2,2,3,3,3,3,2,2,2,2,2,2,2,2,2,2,2,2,2,1,1,2,2,1,2,2,2,2,2,2,2,2,2,2,2,2,2,2,3,3,3,4,3,4,4,4,4,4,4,4,3,3,3,3,2,2,2,2,2,3,3,3,3,3,4,4,5,5,4,4,4,4,3,3,3,3,3,3,3,3,3,4,4,3,4,3,4,4,5,6,8,10,10,12,12,11,9,8,7,6,4,4,4,3,4,4,4,4,4,4,4,5,5,5,4,4,4,4,4,3,4,3,3,3,3,3,3,3,3,3,3,3,3,3,3,3,3,3,3,3,3,4,5,6,8,10,12,14,15,14,15,13,14,12,13,12,13,13,15,17,18,20,21,22,24,23,25,25,26,27,28,28,28,29,28,29,29,30,29,29,29,29,29,29,29,29,29,28,27,26,25,23,21,21,19,23,24,25,27,27,27,27,28,26,25,26,25,24,24,24,21,23,21,22,22,19,17,18,17,16,19,19,18,15,14,12,9,6,6,5,5,6,6,7,5,6,6,7,10,12,12,12,13],[5,4,4,4,3,3,3,3,4,4,4,5,5,5,5,5,5,6,7,6,5,5,5,4,4,4,4,3,3,3,3,3,4,3,3,4,4,4,5,4,4,4,4,4,4,4,4,4,4,4,4,3,4,4,4,4,4,4,4,5,4,5,5,5,6,6,6,6,6,6,6,6,5,5,5,5,5,5,5,5,4,4,4,4,4,4,4,3,3,3,4,3,3,3,3,3,3,3,3,3,3,3,3,3,3,3,3,3,3,3,3,3,3,4,4,4,3,3,4,4,3,3,3,3,3,3,2,2,2,2,1,1,2,2,2,2,3,2,2,2,2,2,2,2,3,3,3,2,2,2,2,2,2,2,2,2,2,1,2,2,1,1,1,1,1,1,1,1,2,1,1,2,2,2,2,2,2,3,3,4,4,4,3,3,3,3,2,2,2,2,2,2,2,2,2,3,2,3,3,3,3,3,3,3,3,3,3,2,2,2,1,1,1,2,2,2,2,2,2,2,1,1,1,1,1,1,1,1,1,1,0,1,1,1,1,1,1,1,1,1,1,1,2,2,2,2,2,2,2,3,3,2,2,2,2,2,2,2,2,2,2,2,2,2,2,2,1,1,2,1,1,2,2,2,2,2,2,2,2,2,2,2,2,2,2,2,3,3,4,3,4,4,4,4,4,4,4,3,3,3,2,2,2,2,2,2,2,3,3,3,3,3,4,5,5,4,4,4,3,3,3,3,3,3,3,3,3,3,4,3,3,4,3,4,4,5,6,8,9,10,11,11,11,9,8,7,5,4,3,3,3,4,4,4,4,4,4,4,5,5,4,4,4,4,4,4,3,3,3,3,3,3,3,3,3,3,3,2,3,2,3,2,3,3,3,3,3,3,3,5,6,7,9,11,12,14,13,13,11,12,11,12,12,13,12,15,17,18,19,20,22,22,23,24,24,25,26,26,26,27,27,27,28,27,28,28,28,28,28,28,28,28,28,28,26,26,25,24,23,22,21,21,22,23,23,26,26,25,26,26,23,24,23,24,23,22,22,19,22,19,22,21,20,19,18,18,16,19,17,17,15,13,11,9,6,5,5,5,6,5,6,6,6,6,7,10,12,12,12,14],[5,4,4,4,4,3,3,4,4,4,4,4,5,5,5,5,5,6,7,7,5,5,5,4,4,4,3,3,3,3,3,3,3,3,3,4,4,4,5,5,4,4,4,5,4,4,4,4,4,4,4,4,4,5,5,4,5,5,5,5,5,5,5,6,6,7,7,6,6,6,6,6,6,6,5,5,5,5,5,5,5,4,5,4,4,4,4,4,3,4,4,3,4,4,3,3,3,3,3,3,3,3,3,3,3,3,3,3,3,3,3,3,3,4,4,3,3,3,3,3,3,3,3,3,2,2,2,2,2,2,1,1,2,2,2,3,3,2,2,2,2,2,2,2,3,3,3,2,2,2,2,2,2,2,2,2,2,1,2,2,1,2,1,2,2,2,1,2,2,1,1,2,2,2,2,2,2,3,3,3,4,3,3,3,2,2,2,2,2,2,2,2,2,3,2,2,2,2,3,2,2,3,3,3,3,3,2,2,2,2,1,1,1,2,2,2,2,2,2,2,1,2,2,1,1,1,1,1,1,1,1,0,1,1,1,1,1,1,1,1,1,2,2,2,2,2,2,2,2,3,3,3,3,2,2,2,2,2,2,2,2,2,2,2,2,2,1,1,2,1,1,2,2,2,2,2,2,2,2,2,2,2,2,2,2,2,3,3,3,3,4,4,4,4,4,4,3,3,3,3,3,2,2,2,2,3,3,3,3,3,3,4,4,5,5,5,4,4,4,3,3,3,3,3,3,3,4,3,4,4,3,4,3,4,4,5,6,7,9,10,10,11,10,9,7,6,5,4,3,3,3,4,4,4,4,4,4,5,5,5,5,4,4,4,4,4,3,3,3,3,3,3,3,3,3,3,3,3,3,3,3,3,3,3,3,3,3,3,4,5,7,8,9,11,12,13,13,12,11,12,10,11,12,12,12,14,16,17,18,19,21,22,22,23,23,24,25,25,24,26,26,27,27,27,28,27,28,27,27,27,27,28,27,27,27,25,24,23,22,21,19,19,21,22,22,24,25,24,24,25,23,23,22,23,21,20,21,19,19,18,20,20,17,18,17,17,15,18,16,15,15,12,11,8,6,5,5,5,6,6,6,6,6,7,8,11,12,12,12,15],[3,4,4,3,3,3,3,3,3,4,4,4,4,4,5,5,5,6,6,6,5,5,4,4,4,3,3,3,3,3,3,3,3,3,3,3,3,4,4,4,3,4,4,4,3,4,4,3,3,4,4,4,4,4,4,4,4,4,4,4,4,5,5,5,5,6,6,6,5,5,6,5,5,5,5,5,4,4,4,4,4,4,4,4,3,3,4,3,3,3,3,3,3,3,3,3,3,3,3,3,2,3,3,3,2,3,3,3,3,3,3,3,3,4,3,3,3,3,3,3,3,3,3,2,2,2,2,2,1,1,1,1,1,2,2,3,3,2,2,2,2,2,2,2,2,2,2,2,2,2,2,2,2,1,2,2,1,1,1,1,1,1,1,1,1,1,1,1,1,1,1,1,1,2,2,2,2,2,3,4,4,4,3,3,2,2,2,2,2,2,2,2,2,2,2,2,2,2,2,2,2,3,3,3,3,3,2,2,2,1,1,1,1,1,1,2,2,2,2,1,1,1,1,1,1,1,1,1,1,1,1,1,0,1,1,1,1,1,1,1,1,1,1,2,2,2,2,2,2,2,2,2,2,2,2,2,2,2,2,2,2,2,2,2,2,2,1,1,2,1,1,2,2,1,2,2,2,2,2,1,1,2,2,2,2,2,2,3,3,3,3,3,3,4,4,3,3,3,2,2,2,2,2,2,2,2,2,2,2,2,3,3,3,4,5,4,3,3,3,3,3,2,3,2,2,3,3,3,3,3,3,3,3,3,3,4,5,7,9,10,11,11,10,9,8,6,5,3,3,3,3,3,3,3,3,3,3,4,4,4,4,3,3,3,3,3,3,3,3,3,2,3,3,2,2,2,2,2,2,2,2,2,2,2,3,2,3,3,3,4,6,7,9,11,12,15,14,14,12,13,11,12,11,12,13,15,16,19,20,21,21,23,23,25,25,25,26,27,27,28,28,28,29,28,29,29,29,29,28,28,28,28,28,28,27,26,24,25,23,20,20,19,23,23,24,25,26,25,25,26,24,22,23,22,22,21,21,19,21,19,21,21,19,18,17,17,15,19,17,17,15,13,11,8,6,5,4,4,4,5,6,5,5,6,7,10,13,13,12,14],[4,4,4,3,3,3,3,3,4,4,4,4,4,4,5,4,5,6,6,6,5,5,4,4,4,3,3,3,3,3,3,3,3,3,3,4,3,4,4,4,4,4,4,4,3,4,4,4,3,4,4,4,4,4,4,4,4,4,4,4,4,5,5,5,6,6,6,6,5,6,5,5,5,5,5,5,4,4,4,4,4,4,4,4,3,3,4,3,3,3,3,3,3,3,3,3,3,3,3,3,3,3,3,3,2,3,3,3,3,3,3,3,3,3,3,3,3,3,3,3,3,3,3,3,2,2,2,2,2,1,1,1,2,2,2,3,2,2,2,2,2,2,2,2,2,2,3,2,2,2,2,2,2,2,2,2,1,1,2,2,1,1,1,1,2,2,1,1,1,1,1,1,2,2,2,2,2,2,3,3,4,3,3,3,2,2,2,2,2,2,2,2,2,2,2,2,2,2,2,2,2,3,3,3,3,3,2,2,2,1,1,1,1,1,2,2,2,2,2,1,1,1,1,1,2,1,1,1,1,1,1,1,1,0,1,1,1,1,1,1,1,1,1,1,2,1,1,2,2,2,2,2,2,2,2,2,2,1,2,2,2,1,2,2,1,1,1,1,1,1,1,1,1,1,1,2,1,2,2,1,1,2,2,2,2,2,2,3,3,3,3,3,3,4,4,3,3,3,2,2,2,2,2,2,2,2,2,2,2,2,3,3,3,4,5,4,4,3,3,3,3,3,3,2,3,3,3,3,3,3,3,3,3,3,4,4,5,7,9,10,11,11,10,9,8,6,5,4,3,3,3,3,3,3,3,3,3,4,4,4,4,3,3,3,3,3,3,3,3,3,2,3,3,2,2,3,2,2,2,2,2,2,2,3,2,3,3,3,3,5,6,7,9,11,12,14,13,14,12,13,12,12,11,12,13,15,17,18,20,21,23,24,24,25,26,26,26,27,27,27,28,28,29,28,29,28,28,28,28,28,28,28,28,28,27,27,26,24,24,21,21,20,22,24,25,26,26,26,26,27,24,24,24,24,24,22,23,21,22,19,22,21,19,18,17,17,15,19,17,16,14,12,11,8,5,5,4,4,5,4,5,4,5,5,6,9,10,11,10,12],[4,4,4,4,3,3,3,3,3,4,4,4,4,4,5,5,5,6,6,6,5,5,4,4,4,3,3,3,3,3,3,3,3,3,3,4,3,4,4,4,4,4,4,4,3,4,4,4,4,4,4,4,4,4,4,4,4,4,4,4,4,5,5,5,5,6,6,6,5,6,5,5,5,5,5,5,4,4,4,4,4,4,4,4,3,3,4,3,3,3,3,3,3,3,3,3,3,3,3,3,3,3,3,3,3,3,3,3,3,3,3,3,3,4,4,3,3,3,3,3,3,3,3,3,3,2,2,2,2,2,1,1,1,2,2,2,2,2,2,2,2,2,2,2,3,3,3,2,2,2,2,2,2,2,2,2,2,2,2,2,1,2,1,2,2,2,1,1,2,1,1,2,2,2,2,2,2,3,3,3,3,3,3,3,2,2,2,2,2,2,2,2,2,2,2,3,2,2,3,2,3,3,3,3,3,3,2,2,2,2,1,1,1,1,2,2,2,2,2,1,1,2,1,1,2,1,1,1,1,1,1,1,1,1,0,1,1,1,1,1,1,1,1,1,1,1,1,2,2,2,2,2,2,2,2,2,2,1,1,2,1,1,2,2,1,1,1,1,1,1,1,1,1,1,1,2,2,2,2,1,1,2,2,2,2,2,2,3,3,3,3,3,3,4,4,3,3,3,3,2,2,2,2,2,2,2,2,2,2,3,3,3,3,4,4,4,4,3,3,3,3,3,3,3,3,3,3,3,3,3,3,3,3,3,4,4,5,7,8,9,10,10,10,9,7,6,5,4,3,3,3,3,3,3,3,3,4,4,4,4,4,3,3,3,3,3,3,3,3,3,3,3,3,2,2,3,2,2,2,2,2,2,3,2,2,3,3,3,3,4,6,7,8,10,11,13,12,12,11,11,10,11,12,13,12,14,17,18,19,20,23,22,24,25,24,26,27,27,27,28,27,28,28,28,29,28,28,28,28,28,28,28,27,28,27,25,25,24,23,21,20,21,23,23,23,25,26,25,26,26,24,23,22,23,23,20,21,19,21,18,22,21,20,19,18,18,16,18,17,16,14,13,11,8,5,5,4,5,5,5,5,5,5,6,7,9,11,10,11,12],[4,4,4,4,3,3,3,3,3,4,4,4,4,4,5,4,5,6,6,6,5,5,4,4,4,3,3,3,3,3,3,3,3,3,3,3,3,4,4,4,4,4,4,4,3,4,4,4,4,4,4,4,4,4,4,4,4,4,4,4,4,5,5,5,5,6,6,6,5,6,5,5,5,5,4,5,4,4,4,4,4,4,4,4,3,3,4,3,3,3,4,3,3,3,3,3,3,3,3,3,3,3,3,3,3,3,3,3,3,3,3,3,3,4,3,3,3,3,3,3,3,3,3,3,2,2,2,2,2,1,1,1,1,2,2,3,3,2,2,2,2,2,2,2,3,3,3,2,2,2,2,2,2,2,2,2,2,2,2,2,2,2,2,2,2,2,2,2,2,1,1,2,2,2,2,2,2,2,3,3,3,3,3,2,2,2,2,2,2,2,2,2,2,2,2,2,2,2,2,2,2,3,3,3,3,2,2,2,2,1,1,1,1,2,2,2,2,2,2,2,1,2,2,1,2,2,1,1,1,1,1,1,1,1,1,0,1,1,1,1,1,1,1,1,2,1,2,2,2,2,2,2,2,2,2,2,2,2,2,2,2,1,2,2,2,2,1,1,1,1,1,1,1,1,2,2,2,2,2,2,2,2,2,2,2,2,2,2,3,3,3,3,3,4,4,3,3,3,2,2,2,2,2,2,2,2,2,2,2,2,3,3,3,4,5,4,4,3,3,3,3,3,3,3,3,3,3,3,3,3,3,3,3,3,3,4,5,7,8,9,10,10,9,8,7,6,4,3,3,3,3,3,3,3,3,3,4,4,4,4,4,4,3,3,3,3,3,3,3,2,2,2,3,2,2,2,2,2,2,2,2,3,3,3,3,3,3,3,4,4,6,7,8,10,11,13,13,12,11,12,11,11,11,12,12,14,16,17,18,20,21,22,22,24,23,25,26,27,26,28,28,27,28,28,29,28,28,28,28,28,28,29,28,28,27,27,26,25,23,21,19,19,23,22,23,24,25,25,25,25,23,22,24,21,22,20,20,19,19,19,20,20,18,18,17,16,15,17,17,16,14,12,10,8,5,5,5,5,5,5,6,5,5,6,7,9,12,11,10,12],[3,4,4,4,3,3,3,3,4,4,4,4,4,4,5,5,5,6,7,7,5,5,5,4,4,3,3,3,3,3,3,3,3,3,3,4,4,4,4,4,4,4,4,4,4,4,5,4,4,4,4,4,4,4,4,4,5,4,4,5,4,5,5,5,6,7,7,7,6,6,6,6,5,5,5,5,5,4,5,4,4,4,4,4,4,3,4,3,3,3,4,3,3,4,3,3,3,3,3,3,3,3,3,3,3,3,3,3,3,4,3,3,3,4,4,4,3,3,4,4,3,3,3,3,3,2,2,2,2,2,1,1,1,2,2,3,3,2,2,2,2,2,2,2,3,3,3,2,2,2,2,2,2,2,2,2,2,2,2,2,2,2,2,2,2,2,2,2,2,1,2,2,2,2,2,2,2,2,3,3,3,4,3,3,2,2,2,2,2,2,2,2,2,2,2,2,2,2,3,2,3,3,3,3,3,3,2,2,2,2,1,1,1,2,2,2,2,2,2,2,2,2,2,1,2,2,2,1,1,1,1,1,1,1,1,1,0,1,1,1,1,1,1,1,1,1,1,2,2,2,2,2,2,2,2,2,2,2,2,2,2,1,2,2,2,2,1,1,2,1,1,1,1,1,2,2,2,2,2,2,2,2,2,2,2,2,2,3,3,3,3,3,3,3,4,3,3,3,3,2,2,2,2,2,2,2,2,2,2,2,3,3,4,5,5,4,4,3,3,3,3,2,2,3,2,3,3,3,3,3,3,3,3,3,4,4,6,7,9,10,11,11,10,9,8,6,5,3,3,3,3,3,3,3,3,3,3,4,4,5,4,4,3,3,3,3,3,3,3,3,2,3,3,2,2,2,2,2,2,2,2,2,2,3,2,3,3,3,3,5,6,7,8,11,12,14,13,14,13,13,11,12,13,12,14,16,18,20,20,23,24,25,25,27,27,27,27,28,28,28,28,28,29,28,29,29,28,29,28,29,28,29,28,28,28,27,26,25,26,22,21,20,23,24,25,26,26,26,27,26,25,24,24,24,24,22,22,20,21,19,22,21,19,18,17,17,14,17,16,16,14,12,10,8,5,5,4,4,4,5,5,5,5,6,7,9,12,12,11,13],[4,4,3,3,3,3,3,3,3,4,4,4,4,4,5,5,5,6,7,6,5,5,5,4,4,3,3,3,3,3,3,3,3,3,3,3,3,4,4,4,4,4,4,4,3,4,4,4,3,4,4,4,4,4,5,4,4,4,4,5,4,5,5,5,6,6,6,6,5,6,5,5,5,5,5,5,4,4,4,4,4,4,4,4,3,4,4,3,3,3,3,3,3,3,3,3,3,3,3,3,3,3,3,3,3,3,3,3,3,3,3,3,3,4,3,3,3,3,3,3,3,3,3,3,3,2,2,2,2,2,1,1,1,2,2,3,2,2,2,2,2,2,2,2,3,3,3,2,2,2,2,2,2,2,2,2,2,2,2,2,2,2,2,2,2,2,2,2,2,1,1,2,2,2,2,2,2,2,3,3,4,3,3,3,2,2,2,2,2,2,2,2,2,2,2,2,2,2,2,2,2,3,3,3,3,3,2,2,2,1,1,1,1,1,2,2,2,2,2,2,1,2,2,1,2,2,2,1,1,1,1,1,1,1,1,1,1,0,1,1,1,1,1,1,1,1,1,2,2,2,2,2,2,2,1,2,2,1,1,2,1,1,2,2,2,1,1,1,1,1,1,1,1,1,1,1,1,2,2,1,1,1,2,2,2,2,2,2,3,3,3,3,3,3,4,3,3,3,3,2,2,2,2,2,2,2,2,2,2,2,3,3,3,4,5,4,4,3,3,3,3,2,3,3,2,3,3,3,3,3,3,3,3,3,4,4,5,7,9,10,11,11,11,9,8,6,5,4,3,3,3,3,3,3,3,3,3,4,4,4,4,3,3,3,3,3,3,3,3,3,2,2,2,2,2,2,2,2,2,2,2,2,2,2,2,3,3,3,3,4,6,7,8,10,12,13,13,13,12,12,11,13,12,14,14,15,18,19,21,22,24,25,25,26,27,26,27,28,28,27,29,28,29,29,29,28,29,29,29,28,29,29,29,29,28,28,27,25,25,24,22,22,25,25,25,25,27,26,27,27,24,25,25,25,24,23,24,20,22,20,23,22,20,19,18,18,15,18,17,16,14,12,10,8,5,4,4,4,5,4,5,5,5,5,6,9,10,11,10,12],[4,4,4,4,3,3,3,3,4,4,4,4,4,4,5,5,5,6,7,7,5,5,5,4,4,4,3,3,3,3,3,3,3,3,3,4,4,4,5,4,4,4,4,4,4,4,4,4,4,4,4,4,4,4,4,4,5,4,4,4,4,5,5,5,6,6,6,6,5,6,5,5,5,5,5,5,5,4,5,4,4,4,4,4,4,4,4,3,3,3,4,3,3,3,3,3,3,3,3,3,3,3,3,3,3,3,3,3,3,3,3,3,3,4,4,3,3,3,3,3,3,3,3,3,3,2,2,2,2,2,1,1,2,2,2,3,2,2,2,2,2,2,2,2,3,3,3,2,2,2,2,2,2,2,2,2,2,2,2,2,2,2,2,2,2,2,2,2,2,2,2,2,2,2,2,2,2,2,3,3,3,3,3,2,2,2,2,2,2,2,2,2,2,3,2,3,2,2,3,2,2,3,3,3,3,2,2,2,2,2,1,1,1,2,2,2,2,2,2,2,1,2,2,1,2,2,2,1,1,1,1,1,1,1,1,1,1,1,0,1,1,1,1,1,1,1,1,2,2,2,2,2,2,2,2,2,2,1,2,2,1,1,2,2,2,2,1,1,1,1,1,1,1,1,1,1,1,2,2,1,1,1,2,2,2,2,2,2,3,3,3,3,3,3,3,3,3,3,2,2,2,2,2,2,2,2,2,2,2,2,3,3,3,4,5,4,4,3,3,3,3,3,3,2,3,3,3,3,3,3,3,3,3,3,4,4,5,7,8,9,10,9,9,8,7,6,4,3,3,3,3,3,3,3,3,3,3,4,4,4,4,4,4,3,3,3,3,3,3,3,2,3,3,2,2,3,2,2,2,2,2,2,3,2,2,3,3,3,3,4,6,7,8,9,10,13,12,12,11,12,10,11,11,13,12,14,17,18,19,21,23,23,24,25,25,26,27,26,27,27,27,27,28,28,28,28,28,28,28,28,28,28,28,28,27,26,26,25,24,23,20,21,23,22,23,25,26,25,25,25,23,22,23,22,22,20,20,19,19,18,21,20,18,19,17,18,14,17,16,15,14,12,10,8,5,5,5,5,5,5,5,5,5,6,7,9,11,11,10,12],[4,4,4,4,3,3,3,4,4,4,4,4,5,5,5,5,6,7,8,7,5,5,5,5,4,4,4,3,3,3,3,3,3,3,3,4,4,4,5,5,4,4,5,5,4,4,5,5,4,5,5,5,4,5,5,5,5,5,5,5,5,6,5,6,6,7,7,7,6,6,6,6,6,5,5,5,5,5,5,5,5,4,4,4,4,4,4,4,4,4,4,3,4,4,3,3,4,4,4,4,3,4,4,3,3,4,4,3,3,4,4,3,4,4,4,4,3,4,4,4,4,4,3,3,3,3,3,2,2,2,2,1,2,2,3,3,3,2,2,2,2,2,3,3,3,3,3,3,3,3,2,3,3,2,2,2,2,2,2,2,2,2,2,2,2,2,2,2,2,2,2,2,2,2,2,2,2,2,3,3,4,3,3,3,2,2,2,2,2,2,2,2,3,3,3,3,3,3,3,3,3,3,3,3,3,3,2,2,2,2,2,1,1,2,2,2,2,2,2,2,2,2,2,2,2,2,2,2,2,1,1,1,1,1,1,1,1,1,1,0,1,1,1,1,1,1,1,2,2,2,2,2,2,2,2,2,2,2,2,2,2,2,2,2,2,2,1,2,2,1,1,2,2,1,2,2,2,2,2,1,1,1,2,2,2,2,2,3,3,3,3,3,3,3,4,3,3,3,2,2,2,2,2,2,2,2,2,2,2,2,2,3,3,4,5,5,4,3,3,3,3,3,3,3,3,3,3,3,3,3,3,3,3,3,4,4,6,7,9,10,10,10,10,9,8,6,5,4,3,3,3,3,3,3,3,4,3,4,4,5,4,4,3,3,3,3,3,3,3,3,2,3,3,2,2,3,3,2,2,3,2,2,3,3,3,3,3,3,4,5,6,7,8,10,11,13,13,12,11,12,11,11,12,12,12,14,16,18,20,21,22,24,24,26,26,27,27,28,26,28,29,28,29,28,29,29,28,29,28,29,29,29,28,29,28,28,27,26,25,22,21,22,24,24,25,26,27,26,26,26,24,23,24,23,22,21,21,20,20,19,21,21,18,18,17,17,14,16,16,16,14,12,10,8,6,5,4,5,5,5,6,5,5,6,8,10,13,12,11,13],[4,4,4,4,3,3,4,4,4,4,4,4,4,4,5,5,5,6,7,7,5,5,5,4,4,4,4,4,3,3,3,3,3,3,3,4,4,5,5,5,4,4,4,5,4,4,5,4,4,5,4,4,4,5,5,5,5,5,5,5,5,5,5,6,6,7,7,6,6,6,6,5,6,5,5,5,5,4,5,5,5,4,4,4,4,4,4,4,4,4,4,4,4,4,3,3,4,3,4,4,3,3,4,3,3,4,4,3,3,4,4,3,4,4,4,4,3,3,4,4,4,4,3,3,3,3,2,2,2,2,1,1,2,2,3,3,3,2,2,2,2,2,3,2,3,3,3,2,2,2,2,2,2,2,2,2,2,2,2,2,2,2,2,2,2,2,2,2,2,2,2,2,2,2,2,2,2,2,3,3,4,3,3,2,2,2,2,2,2,2,2,2,2,3,3,3,3,2,3,3,3,3,3,3,3,3,2,2,2,2,2,2,1,2,2,2,2,2,2,2,2,2,2,2,2,2,2,2,2,2,1,1,1,1,1,1,1,1,1,1,0,1,1,1,1,1,1,1,1,2,2,2,2,2,2,2,2,1,2,2,2,2,2,2,2,2,1,2,2,1,1,2,1,1,2,1,1,2,2,1,1,2,2,2,2,2,2,2,3,3,3,3,3,3,3,3,3,3,2,2,2,2,2,2,2,2,2,2,2,2,2,3,4,5,5,4,4,3,3,3,3,2,2,2,3,3,3,3,3,3,3,3,3,3,3,4,5,6,8,10,11,11,10,9,8,6,5,3,3,3,3,3,3,3,3,3,3,4,4,4,4,3,3,3,3,3,3,3,2,3,2,2,3,2,2,2,3,2,2,2,2,2,3,3,3,3,3,3,3,4,6,7,8,10,12,14,13,14,13,13,13,13,13,14,14,16,19,20,20,23,24,25,25,27,27,27,28,27,28,28,28,28,29,28,29,29,29,28,28,28,28,28,28,29,28,28,27,26,26,23,22,22,25,25,25,26,27,27,27,27,25,25,26,24,24,24,23,22,21,21,23,22,21,20,18,19,14,17,16,16,14,12,10,8,5,5,4,5,5,5,5,5,5,6,7,9,11,11,10,12],[5,4,4,4,3,3,3,3,4,4,4,4,5,5,5,5,6,6,8,7,6,5,5,5,4,4,4,3,3,3,3,3,3,3,3,4,4,4,5,5,4,4,5,5,4,4,5,4,4,5,5,4,4,5,5,5,5,5,5,5,5,5,6,6,6,7,7,7,6,6,6,6,6,6,5,5,5,5,5,5,5,4,4,4,4,4,4,4,3,3,4,3,4,4,3,3,3,3,4,3,3,3,4,3,3,4,4,3,3,4,4,4,4,4,4,4,4,4,4,4,4,4,4,3,3,3,3,2,2,2,2,1,2,2,3,3,3,2,2,2,3,2,3,3,3,3,3,3,3,2,2,2,2,2,2,2,2,2,2,2,2,2,2,2,2,2,2,2,2,2,2,2,2,2,2,2,2,3,3,3,4,3,3,3,2,2,2,2,2,2,2,3,2,3,3,3,2,3,3,3,3,3,3,3,3,3,3,2,2,2,2,1,1,2,2,2,2,2,2,2,2,2,2,2,2,2,2,2,2,2,1,1,1,1,1,1,1,1,1,1,1,0,1,1,1,1,1,2,2,2,2,2,2,2,2,2,2,1,2,2,2,1,2,2,2,2,1,2,2,1,1,2,1,1,1,1,1,2,2,1,1,1,2,2,2,2,2,3,3,3,3,3,3,3,3,3,3,3,3,2,2,2,2,2,2,2,2,2,2,3,2,3,4,4,5,5,4,3,3,3,3,3,2,3,2,3,3,3,3,3,3,3,3,4,4,4,6,7,8,9,10,10,10,9,8,7,5,4,3,3,3,3,3,3,3,4,4,4,5,5,4,4,4,3,3,3,3,3,3,3,2,3,3,2,2,3,2,2,2,2,2,2,3,3,2,3,3,3,4,4,6,7,8,10,12,13,14,13,12,13,11,12,13,13,13,15,17,19,20,22,24,24,25,25,26,27,27,27,28,28,29,28,29,28,29,29,29,28,28,28,28,28,28,28,27,27,26,25,25,23,23,22,25,24,24,25,27,25,26,26,24,25,24,23,23,22,22,21,21,20,22,21,19,19,18,18,15,17,17,16,14,12,10,9,6,5,4,5,4,5,5,5,5,6,7,9,11,11,11,12],[5,5,5,5,4,4,4,4,5,5,5,5,5,6,6,6,6,7,9,8,6,6,6,5,5,5,4,4,4,4,4,4,4,4,4,5,5,5,6,6,5,6,6,6,5,6,6,5,5,6,6,5,6,6,6,6,6,6,6,6,6,6,6,7,7,8,8,7,7,7,7,6,7,7,6,6,6,6,6,6,6,5,5,5,5,5,5,5,4,4,5,4,5,5,4,4,4,4,4,4,4,4,4,4,4,4,5,4,4,5,4,4,4,5,5,4,4,4,4,4,5,4,4,4,4,3,3,3,2,2,2,2,2,3,3,3,3,3,3,3,3,3,4,3,4,4,4,4,3,3,3,3,3,3,3,3,3,2,3,3,2,3,2,3,3,3,2,2,3,2,2,2,3,2,3,3,3,3,3,4,4,3,3,3,2,3,2,3,3,3,3,3,3,3,3,4,3,4,4,4,3,4,4,3,4,3,3,3,3,2,2,2,2,2,2,2,2,2,2,2,2,2,2,2,2,2,2,2,2,2,2,2,2,2,1,1,1,1,1,1,1,1,0,1,1,1,1,2,2,2,2,2,2,2,2,2,2,2,2,2,2,2,2,2,2,2,2,2,2,2,2,2,2,1,2,2,2,2,2,2,2,2,2,2,2,2,2,3,3,3,4,4,4,4,4,4,4,3,3,2,2,2,2,2,2,3,3,3,3,3,3,3,4,4,5,5,4,4,3,3,3,3,3,3,3,4,4,4,4,4,4,4,4,4,4,5,6,7,9,9,11,11,10,9,8,7,5,4,4,4,3,4,4,4,4,4,4,5,5,5,5,5,5,4,4,4,3,3,3,3,3,3,3,3,3,3,3,3,3,3,3,3,4,4,3,3,4,4,4,5,7,8,8,10,12,12,11,12,11,10,10,11,12,12,12,15,17,17,19,20,22,23,23,26,25,26,27,28,26,27,28,28,29,28,29,28,28,29,27,28,28,28,28,28,28,27,27,26,25,24,23,23,24,25,25,26,26,26,26,25,24,22,23,21,22,22,21,21,20,20,20,21,18,17,17,16,15,17,17,15,14,12,10,9,6,6,6,6,6,6,6,6,6,8,8,10,12,11,11,13],[7,5,5,5,5,5,5,5,5,6,5,6,6,6,7,7,7,8,9,9,7,7,7,6,6,5,5,5,5,4,4,5,5,5,5,6,6,6,6,6,7,6,7,7,6,6,7,6,6,7,7,6,7,7,7,6,7,6,7,7,6,7,7,7,8,9,9,9,8,8,8,7,8,7,7,7,6,7,7,6,6,6,6,6,6,5,6,5,5,5,6,5,5,5,5,5,5,5,5,5,5,5,5,5,4,6,5,5,5,6,6,5,6,6,6,5,5,5,6,6,5,6,5,5,5,4,4,4,3,3,2,2,2,3,4,3,3,3,3,3,4,4,4,4,5,5,5,5,4,4,4,4,4,4,4,4,3,3,4,3,3,3,3,3,4,4,3,3,3,3,3,3,3,3,3,3,3,3,3,4,4,4,4,3,3,3,3,3,3,3,4,4,4,4,4,4,4,4,4,4,4,4,4,4,4,4,4,3,3,2,2,2,2,3,3,3,3,3,3,3,3,3,3,3,3,3,3,2,3,3,2,2,2,2,2,2,1,1,1,1,1,1,1,0,1,1,1,2,2,2,3,3,3,2,2,3,2,2,2,3,2,2,2,3,2,2,2,2,2,2,2,2,2,2,2,2,2,2,2,2,2,2,2,2,2,2,3,3,4,4,4,4,4,4,4,4,4,3,3,2,2,2,2,3,3,3,3,3,3,3,3,3,4,5,6,6,5,4,4,3,3,3,3,3,3,4,4,4,4,5,4,4,4,5,5,6,7,8,10,11,13,13,12,10,9,8,7,5,4,4,4,4,4,4,4,5,4,5,6,6,6,5,5,4,4,4,4,3,3,3,3,4,4,3,3,4,3,3,3,4,4,4,4,4,4,4,5,5,6,6,8,9,10,12,13,14,14,14,14,13,13,13,14,14,15,16,18,19,21,22,24,25,24,27,27,27,28,28,27,29,29,28,29,29,29,29,29,29,29,29,29,29,29,29,28,28,27,26,26,24,24,22,26,26,26,27,27,27,27,27,26,25,25,24,22,23,22,21,21,20,21,21,19,18,17,16,16,16,16,16,14,12,10,9,7,6,6,6,7,7,8,6,7,8,10,12,14,15,12,15],[6,6,5,6,5,4,5,5,6,6,6,6,6,6,7,7,8,9,10,9,8,8,8,7,6,6,6,6,5,5,5,5,5,5,5,6,6,7,7,7,7,7,7,7,7,7,7,7,7,7,7,7,7,7,7,7,7,6,7,7,7,7,8,8,8,9,9,9,8,9,9,8,8,8,7,7,7,7,7,7,7,6,6,6,6,6,6,5,5,5,6,5,6,6,5,5,5,5,5,6,5,5,5,6,5,6,6,5,6,6,6,5,6,6,6,5,5,6,5,6,6,5,5,5,5,4,4,3,3,3,3,3,3,3,4,4,3,3,3,3,4,4,5,5,5,5,5,4,4,4,4,4,4,4,4,4,4,4,4,4,4,4,4,4,4,4,4,4,4,3,3,3,3,3,3,3,3,3,4,5,5,4,4,3,3,3,3,3,3,4,4,4,4,4,5,4,4,4,5,4,4,5,5,4,4,4,4,3,3,3,3,3,3,3,3,3,3,3,3,3,3,3,3,3,4,4,3,3,3,3,3,3,3,3,3,2,2,2,2,1,1,1,1,1,0,1,1,2,2,2,3,3,3,3,2,3,3,2,2,3,3,2,3,3,3,3,3,3,3,3,3,3,2,2,2,2,2,2,2,2,2,2,2,2,2,2,3,3,4,4,4,4,4,4,4,4,4,3,3,3,2,2,2,2,3,3,3,3,2,3,3,3,4,6,7,5,5,4,4,3,3,3,3,3,3,4,4,4,4,4,4,4,4,5,5,6,7,9,10,11,12,12,12,10,9,8,6,5,4,4,4,4,4,4,4,5,4,5,5,6,5,5,4,4,4,4,4,4,4,3,3,4,3,3,3,4,4,3,3,4,4,3,4,4,4,4,4,5,5,6,8,10,10,12,13,14,14,14,15,13,13,14,14,14,15,17,18,19,21,22,24,24,25,27,26,26,27,28,27,28,29,28,29,28,29,29,29,29,28,28,29,29,29,29,28,28,27,27,25,25,23,22,25,26,26,27,27,27,27,27,26,25,25,24,24,23,24,21,22,21,21,22,20,18,18,16,16,16,16,15,14,12,11,9,7,6,6,6,6,7,6,6,7,7,8,10,12,12,11,12],[6,6,6,6,5,5,5,5,5,6,6,6,6,6,7,7,8,9,10,10,8,7,8,7,6,5,5,5,5,4,4,4,5,5,5,6,6,6,7,7,7,7,7,7,6,7,7,6,6,6,6,6,6,7,7,6,6,6,6,7,6,7,7,7,8,9,9,9,8,9,9,8,8,8,7,7,7,7,7,6,7,6,6,6,6,5,6,5,5,5,6,5,5,6,5,5,6,5,6,6,5,5,6,5,5,6,6,5,5,6,6,5,6,6,6,6,5,5,6,6,6,6,6,5,5,5,4,4,3,3,3,2,3,4,4,4,3,3,3,4,4,4,4,4,5,5,5,4,4,4,4,4,4,4,4,4,4,3,4,3,4,4,4,3,4,3,3,3,3,3,3,3,3,3,3,3,3,3,4,4,5,3,4,3,3,3,2,3,3,3,3,4,4,4,4,4,4,4,5,4,4,5,5,4,4,4,3,3,3,3,3,2,2,3,3,3,3,2,3,3,3,3,3,3,3,3,3,3,3,3,3,2,3,2,2,2,2,2,2,1,1,1,1,1,1,0,1,2,2,2,2,3,3,2,2,3,3,2,2,3,3,3,3,3,3,3,2,3,3,3,2,2,2,2,2,2,2,2,1,2,2,2,2,2,2,2,3,3,4,4,4,4,4,4,4,4,4,3,3,3,2,2,2,2,2,3,2,3,2,3,3,3,4,5,6,6,5,4,4,3,3,3,3,3,3,3,4,4,4,4,4,4,4,4,5,6,7,8,10,11,13,13,12,11,9,7,6,4,4,4,4,4,3,3,4,4,4,5,5,5,5,4,4,4,4,4,3,3,3,3,3,3,3,3,3,3,3,3,3,4,3,3,3,4,4,4,4,4,5,6,8,9,11,13,15,16,16,16,15,15,15,15,16,16,17,18,21,22,24,25,27,27,27,28,28,28,29,29,29,29,30,30,30,30,30,30,30,29,30,30,30,30,30,30,29,29,28,27,27,25,22,24,27,28,27,28,29,28,28,29,27,27,27,27,25,26,24,24,23,23,23,24,24,20,20,17,16,18,18,17,15,14,11,10,7,6,6,5,7,6,7,6,6,7,8,10,13,13,12,14],[6,6,5,5,5,5,5,5,5,6,6,6,7,7,7,8,8,9,10,10,8,8,8,6,6,5,5,5,4,4,4,4,5,4,5,6,6,7,8,7,7,6,7,7,6,7,7,6,6,7,7,7,6,7,7,6,7,6,7,7,7,8,8,8,9,10,10,9,9,9,9,8,8,8,8,8,7,7,7,7,7,6,6,6,5,5,6,6,5,5,5,5,5,6,5,5,5,5,6,5,5,5,5,5,4,6,6,5,5,6,6,5,6,6,6,6,5,5,6,6,6,6,6,5,5,4,4,4,3,3,3,3,3,4,4,4,4,3,3,3,4,4,5,5,5,5,5,5,4,4,4,4,4,4,4,4,4,4,4,4,3,4,4,4,4,4,4,3,3,3,3,3,3,3,3,3,3,3,4,4,5,4,4,3,3,3,3,3,3,3,3,4,4,4,4,4,4,4,4,4,4,4,4,4,4,4,3,3,3,3,3,2,2,2,2,2,3,2,3,3,3,3,3,3,3,3,3,3,3,3,3,3,2,2,2,2,2,2,2,2,1,1,2,1,1,1,0,1,1,2,2,2,2,2,2,2,2,2,2,2,2,2,3,3,3,3,3,3,2,2,2,2,2,1,2,2,1,1,1,1,1,1,2,2,2,2,3,3,4,4,4,4,4,4,4,4,4,4,3,3,2,2,2,2,2,3,3,3,3,3,3,4,4,5,6,6,5,4,3,3,3,3,3,3,3,4,4,4,4,4,4,4,4,5,5,6,7,8,10,11,12,12,11,9,9,8,6,5,4,4,4,4,4,4,5,5,5,5,6,6,5,5,5,5,4,4,4,4,3,3,3,3,3,3,3,3,3,3,3,3,3,3,3,4,3,4,4,4,5,7,8,9,10,12,14,15,14,15,14,15,14,15,15,16,16,17,20,21,22,23,25,25,25,27,27,27,28,29,28,29,29,29,30,29,30,30,30,29,29,29,29,29,29,29,28,28,27,26,26,24,22,23,25,25,25,26,27,26,27,27,26,26,26,25,25,24,24,22,23,21,24,23,20,19,19,17,16,18,18,17,16,14,12,10,7,7,6,6,6,6,7,6,7,7,9,11,12,13,12,13],[7,7,7,6,6,5,6,6,7,7,7,8,9,8,9,9,9,10,12,11,9,9,9,8,8,7,7,7,5,5,5,5,6,6,6,8,8,8,10,9,9,8,9,8,8,8,9,8,8,9,8,8,8,9,9,8,9,8,8,9,9,10,9,10,10,12,11,11,10,10,10,10,10,9,9,9,9,8,8,9,9,8,7,8,7,7,7,7,6,6,7,6,7,7,6,6,6,6,7,6,6,7,7,6,6,7,7,6,7,7,7,7,8,8,7,8,7,7,8,8,9,7,7,7,7,6,5,5,4,4,4,3,5,5,6,5,5,5,5,5,6,5,6,6,6,7,6,6,6,5,5,6,5,5,5,6,5,4,5,5,5,5,5,5,5,5,4,4,4,4,4,4,4,3,4,4,4,4,4,5,5,5,5,4,4,3,3,4,4,4,4,5,5,5,5,6,5,6,6,5,5,6,6,5,5,5,4,4,4,4,4,3,3,3,3,3,3,3,4,4,4,4,4,4,4,5,5,5,4,4,4,4,4,3,3,4,2,2,2,2,2,2,2,2,2,1,1,0,1,1,2,2,2,2,2,2,2,3,3,3,3,3,4,4,4,4,3,4,3,3,3,3,2,2,2,3,2,2,2,2,2,2,2,2,3,3,3,4,5,5,5,5,5,5,6,5,5,4,4,3,3,3,2,3,3,3,3,3,3,3,3,4,4,6,7,6,5,4,4,4,4,4,4,4,4,5,5,5,6,5,5,6,5,6,6,7,8,10,11,12,12,12,11,10,9,9,7,6,5,5,5,5,5,5,6,6,5,6,7,7,7,6,6,6,5,5,4,5,4,4,4,4,4,4,4,4,4,4,4,4,4,4,4,4,4,5,5,5,6,7,8,10,11,12,15,16,15,16,15,15,14,15,15,16,16,18,20,20,22,24,26,26,26,28,28,27,28,28,28,28,29,28,29,28,29,29,29,29,28,29,29,29,29,29,28,28,28,27,25,24,23,22,26,26,26,27,28,28,28,28,26,26,26,25,25,25,24,24,23,23,24,23,22,18,19,17,17,18,18,17,15,14,13,11,8,8,7,7,8,7,8,7,8,8,9,11,13,14,13,13],[7,7,7,7,7,6,6,7,7,8,7,8,9,9,10,10,10,12,13,12,11,11,10,9,9,7,8,7,6,5,5,6,6,6,7,8,8,9,11,10,9,9,10,9,8,9,10,9,9,10,9,9,9,9,10,9,9,9,9,9,9,10,11,11,12,13,12,12,12,11,10,10,11,10,10,10,10,9,9,9,8,8,8,9,7,7,7,7,7,6,7,7,7,7,7,6,7,7,7,7,6,7,8,7,6,8,7,7,7,9,8,7,9,9,8,8,8,8,9,9,9,9,8,7,7,7,6,6,5,4,4,4,4,5,5,6,5,5,5,6,6,6,7,6,7,7,7,6,6,5,5,6,6,5,5,6,6,5,5,5,6,6,5,5,5,5,5,5,5,5,4,4,4,4,4,4,4,5,5,6,6,5,5,4,4,4,3,4,4,4,5,5,5,6,5,6,5,6,7,6,6,6,7,6,6,6,5,5,5,4,4,3,3,4,4,4,4,4,4,4,4,4,4,4,4,5,4,5,5,4,4,4,4,4,3,3,3,3,3,3,3,2,2,2,2,2,1,1,0,1,2,2,3,2,2,3,3,2,3,4,4,4,4,4,4,3,3,3,3,3,3,3,2,2,2,2,2,2,2,2,2,3,3,3,3,3,4,4,5,5,5,5,5,5,6,5,5,5,4,3,3,3,3,3,3,4,4,4,4,4,4,4,5,6,7,6,5,5,4,5,4,4,4,5,5,6,6,5,7,6,5,6,5,6,6,7,9,10,12,13,14,13,13,11,10,9,8,6,5,5,5,6,5,6,7,7,6,7,7,8,7,7,6,6,5,5,5,5,5,4,4,4,5,4,4,5,4,4,4,5,5,5,5,5,5,6,6,6,7,8,9,11,11,14,15,16,15,15,15,15,15,16,17,16,17,18,20,21,23,24,26,26,27,28,28,28,28,28,28,29,29,29,30,29,29,29,30,29,29,29,29,29,29,29,28,28,28,26,26,25,24,23,25,25,26,27,28,28,28,28,26,26,26,26,25,25,24,23,23,23,23,24,22,20,21,18,18,19,19,18,17,15,13,12,9,9,7,8,7,8,8,8,9,10,11,12,14,14,13,14],[10,9,9,9,9,9,10,9,10,11,11,11,11,12,13,13,13,15,16,16,14,14,14,11,11,10,10,10,8,7,8,8,9,8,9,11,11,12,13,13,12,11,13,13,10,12,13,12,11,12,12,13,11,13,13,12,14,12,13,14,12,13,13,13,14,16,16,15,13,14,13,13,13,12,13,13,12,12,12,12,11,11,11,11,10,11,11,10,9,10,10,10,10,10,9,9,9,9,10,10,9,10,10,9,9,10,10,9,10,12,11,11,13,13,11,11,10,11,12,12,13,12,12,11,10,9,8,8,7,6,6,5,6,6,7,7,7,7,7,8,8,8,9,9,10,10,11,10,8,8,7,8,8,7,8,8,8,6,8,8,7,8,7,7,7,7,6,7,7,6,6,6,6,6,6,6,7,7,8,8,8,8,7,5,6,5,5,6,6,6,7,8,8,8,8,8,7,9,9,8,8,9,9,9,9,9,7,7,7,5,6,4,5,5,5,5,5,5,6,6,6,6,6,5,6,7,6,7,6,6,6,5,5,5,5,4,4,3,4,4,3,2,4,3,3,3,2,2,1,0,1,4,3,2,2,4,4,3,5,5,4,5,7,6,5,6,5,5,6,4,5,6,4,3,4,4,2,3,3,3,4,4,4,4,5,6,6,6,7,7,8,8,7,7,8,7,7,7,6,5,5,5,5,4,4,5,6,6,5,5,5,6,6,8,9,8,7,6,5,5,6,5,7,6,6,7,7,8,9,8,8,8,8,9,10,10,11,13,14,14,16,14,14,13,12,11,10,8,8,7,8,8,8,8,8,8,8,9,9,10,10,9,8,9,8,8,7,8,7,9,7,6,8,6,6,7,7,6,6,7,7,6,7,7,7,7,8,8,8,9,10,11,12,15,16,17,17,18,17,17,16,17,18,18,19,20,22,24,25,26,27,28,27,28,28,28,28,29,28,28,29,29,29,29,29,29,29,29,28,29,29,29,29,29,29,29,28,28,28,27,25,25,27,27,27,27,28,28,28,29,28,27,27,28,26,27,27,26,25,26,25,26,23,21,21,19,20,20,21,20,20,17,15,14,11,11,9,10,10,9,11,11,11,11,12,14,15,15,14,16],[10,8,8,8,8,8,8,8,8,9,9,10,10,10,11,11,12,13,15,14,12,13,12,10,11,9,9,9,8,7,8,9,8,9,8,10,10,10,12,11,11,10,12,11,10,10,12,11,10,11,12,11,10,11,11,11,10,10,10,11,12,11,13,13,14,15,15,14,13,14,12,12,13,12,11,12,11,10,10,10,10,10,10,10,9,10,9,9,9,9,8,8,9,8,8,8,8,9,9,9,9,9,9,9,9,9,9,9,9,10,10,10,10,10,9,9,10,10,10,10,11,10,9,9,9,8,8,8,7,7,6,6,6,6,7,6,7,7,7,8,7,8,8,8,8,9,9,8,7,9,7,7,8,8,7,7,8,7,7,6,7,7,7,7,6,6,6,6,6,6,7,6,6,7,7,6,7,8,8,8,7,8,7,6,6,6,6,6,6,6,7,8,7,8,8,8,8,8,8,8,8,8,8,8,8,8,7,7,7,6,6,5,5,5,5,5,4,4,5,5,4,6,6,5,5,6,6,7,6,5,5,6,5,4,5,4,4,5,4,4,4,3,3,4,3,3,3,2,1,1,0,1,1,2,2,2,3,3,3,3,3,4,4,4,5,4,4,4,4,4,4,4,3,3,3,3,2,2,3,3,4,4,4,4,5,6,6,6,6,6,6,6,6,6,6,7,6,6,5,5,4,4,4,4,4,5,4,5,4,4,4,5,5,7,8,7,6,6,4,4,5,4,5,5,5,6,6,6,7,7,6,7,7,8,8,8,10,10,12,13,13,13,13,12,11,10,9,8,7,7,6,6,6,6,6,6,6,7,8,8,7,7,7,7,6,6,6,7,7,7,8,6,7,7,5,6,5,5,5,6,6,5,5,6,6,5,6,7,8,8,10,11,11,12,14,15,15,15,15,14,13,15,15,15,17,19,20,21,22,23,24,24,25,25,26,25,26,26,25,26,27,27,27,27,27,27,27,27,26,27,27,27,27,27,26,27,26,25,25,24,24,23,24,25,24,25,26,25,26,26,25,25,25,25,24,23,24,22,23,22,22,24,21,21,20,20,19,20,19,19,18,15,14,13,11,9,8,10,9,9,8,9,9,9,10,12,13,13,12,13],[9,8,8,8,8,8,8,8,8,9,9,10,10,11,11,12,11,13,15,14,12,11,12,10,10,9,9,9,8,8,8,8,8,8,8,9,9,11,11,11,10,11,11,11,10,10,12,11,10,11,11,10,9,11,10,10,11,10,10,12,11,12,12,13,14,15,15,15,13,14,13,12,12,11,10,11,11,10,10,10,10,10,10,10,9,9,9,9,9,9,8,9,9,9,8,8,8,9,8,9,9,9,9,9,8,9,9,8,8,10,9,9,9,10,9,10,9,9,9,10,10,9,9,8,8,8,7,7,6,6,6,4,5,5,5,4,6,5,6,7,7,7,8,8,7,8,8,8,7,8,7,7,7,7,7,7,7,6,7,6,6,6,6,6,7,6,6,6,7,6,6,6,6,7,6,6,6,6,7,6,7,7,6,5,6,6,6,6,6,6,6,7,8,7,7,7,8,7,7,8,8,8,8,8,8,8,6,7,6,6,6,5,5,5,6,5,5,5,6,5,5,6,6,6,5,6,5,5,5,5,5,4,5,5,4,4,4,4,4,3,4,3,3,3,3,4,3,2,2,1,1,0,1,1,1,1,2,2,2,2,3,3,3,3,5,4,3,4,3,3,4,4,3,3,3,3,3,3,3,4,4,4,4,5,5,5,5,5,6,6,6,6,6,6,6,6,6,6,5,5,5,5,5,5,5,5,5,5,5,4,5,5,5,6,7,6,5,4,4,5,5,5,5,5,6,6,6,7,7,7,6,7,7,8,8,8,9,10,12,13,13,12,13,11,10,10,8,7,7,6,7,6,7,7,6,7,6,7,8,8,7,7,7,7,6,6,6,6,6,6,7,6,6,7,6,6,7,6,6,7,6,7,6,7,7,7,7,7,8,8,10,11,11,13,15,15,15,15,16,15,15,15,16,15,16,19,19,20,21,22,24,24,25,25,26,25,26,26,26,27,27,27,28,27,28,28,28,28,27,28,27,28,27,27,26,26,26,25,26,24,24,23,23,23,23,26,26,27,27,27,25,26,25,25,24,24,24,23,22,21,21,23,21,21,20,19,19,19,19,18,17,16,14,12,10,8,9,9,9,9,10,9,10,10,11,13,14,14,13,13],[9,8,8,8,8,8,8,9,9,9,10,10,10,10,12,12,12,14,15,14,12,12,12,11,10,9,10,9,8,8,8,8,9,9,8,9,10,11,12,11,11,11,11,11,10,10,12,10,10,11,11,10,9,10,11,10,11,11,11,12,11,11,12,13,13,14,15,14,14,14,12,13,13,12,11,12,11,10,11,11,11,10,10,10,10,10,9,9,9,9,9,7,9,9,9,8,8,8,9,9,8,9,9,9,8,9,9,9,9,10,9,9,10,10,9,10,9,9,10,10,10,10,9,8,8,7,7,7,6,6,5,4,4,5,5,5,6,5,6,6,7,7,8,8,8,8,8,7,7,7,7,7,7,7,6,6,6,5,6,6,5,6,5,6,6,6,5,6,6,5,6,6,6,7,7,6,6,7,7,7,7,7,7,6,6,6,6,7,6,6,7,7,7,7,8,7,7,8,8,8,7,8,8,8,8,7,7,6,7,5,5,5,4,5,5,5,5,5,5,5,4,5,5,5,4,5,5,4,4,4,4,4,4,4,3,4,4,3,3,4,4,3,4,4,4,5,3,2,2,2,1,1,0,1,4,1,1,1,3,2,3,3,3,3,4,3,3,3,3,2,3,3,2,2,3,3,2,3,4,3,4,4,4,5,6,6,6,6,7,7,7,7,6,6,7,6,6,6,5,5,6,5,5,5,5,5,5,6,5,5,5,5,6,6,7,7,6,6,5,5,5,5,7,7,7,7,8,7,7,8,7,8,8,9,8,8,9,10,12,14,13,12,13,12,10,9,9,7,7,7,7,7,7,7,7,8,7,8,8,9,8,7,8,7,7,7,7,7,7,7,8,6,7,7,7,7,7,7,7,7,6,6,7,7,7,7,7,7,7,9,10,10,10,13,14,14,14,14,15,15,13,14,15,16,16,18,20,21,22,23,24,24,25,26,25,25,26,27,28,27,28,27,28,27,28,28,28,27,27,27,27,27,27,27,26,27,26,25,26,25,25,25,24,26,24,26,26,25,26,26,25,26,24,24,24,23,25,22,23,22,22,24,22,22,21,20,20,21,20,18,18,16,14,14,11,9,9,10,10,10,9,9,10,10,11,14,13,14,13,15],[8,7,7,7,7,6,7,7,7,8,8,8,9,9,10,11,11,12,13,12,11,11,10,9,9,8,7,7,6,6,6,6,7,7,7,8,8,9,10,10,9,9,9,9,8,9,9,9,8,9,9,9,9,9,9,9,9,9,9,9,9,9,9,11,12,12,13,12,12,11,11,10,11,10,10,10,9,9,9,9,9,8,8,8,8,8,8,7,7,7,8,8,8,8,7,7,8,7,8,7,7,7,7,7,6,7,7,6,7,8,7,7,8,8,8,7,7,7,8,8,8,8,7,7,7,6,5,5,4,4,3,3,3,4,4,4,4,4,4,4,5,5,6,6,7,6,7,6,6,5,5,6,5,5,5,5,4,4,5,4,4,4,4,5,5,5,4,4,4,4,4,4,4,4,4,4,5,5,6,6,6,6,5,4,4,4,4,4,4,4,5,6,5,6,5,6,5,6,6,6,5,6,6,6,6,6,5,4,4,4,4,3,3,4,4,4,4,3,4,4,4,4,4,4,4,4,4,3,3,3,4,3,3,3,2,2,2,2,2,2,2,2,2,2,3,2,2,2,2,3,1,1,1,0,1,1,1,1,1,1,1,2,2,2,2,2,2,2,2,2,2,2,2,2,2,2,3,3,3,2,3,3,3,3,3,4,4,5,5,5,6,6,5,6,6,6,5,5,4,4,4,4,3,4,3,4,4,4,4,4,4,5,6,6,7,7,5,4,5,4,5,5,4,5,5,5,6,6,6,6,6,6,6,7,6,7,8,10,12,12,13,13,12,11,9,9,8,6,6,6,6,6,6,6,6,7,6,7,7,7,7,7,7,6,6,6,5,5,5,5,4,5,5,5,5,5,5,4,5,5,5,5,5,5,5,5,6,7,7,8,9,10,10,13,14,15,15,15,15,15,14,15,16,15,16,17,20,20,22,23,25,25,26,28,28,27,28,28,28,28,29,28,29,29,29,29,29,29,28,29,29,29,29,29,28,28,28,26,27,25,25,24,25,26,25,27,27,26,28,28,26,27,26,26,25,25,25,23,24,22,23,23,21,20,20,18,18,19,20,18,17,15,14,11,9,8,7,8,9,8,10,9,9,8,10,13,14,14,13,14],[8,7,7,7,6,6,6,6,7,7,8,8,8,8,9,9,10,10,11,11,9,9,9,8,8,7,7,7,6,6,6,6,7,6,6,7,7,8,9,8,8,8,8,9,7,8,8,8,7,8,8,8,8,8,9,8,8,8,8,8,8,8,9,9,10,10,11,11,10,10,10,9,9,9,9,8,8,8,8,8,8,8,7,8,7,7,7,7,6,6,7,6,7,6,6,6,6,7,6,7,6,7,7,6,6,7,7,6,6,7,7,7,7,8,7,7,7,7,7,7,7,7,6,6,6,5,5,4,4,4,4,3,3,4,4,4,4,4,4,4,5,5,6,5,6,6,6,5,5,5,5,5,5,4,5,5,4,5,5,4,4,4,4,5,5,4,4,4,5,4,4,5,4,4,5,5,5,4,5,6,5,5,5,4,4,4,4,5,5,4,5,5,5,6,5,6,5,5,6,5,5,6,6,6,6,6,5,5,4,4,4,3,3,4,4,3,3,3,4,4,3,3,4,3,4,4,4,3,3,4,3,3,3,3,2,2,3,2,2,2,2,2,2,2,2,2,2,2,2,2,1,1,1,1,0,1,3,1,1,1,2,1,1,2,2,2,2,2,2,2,2,2,2,2,2,2,2,2,2,2,3,3,3,3,3,4,5,5,5,5,5,5,5,6,5,6,5,5,4,4,4,4,3,3,3,4,4,4,4,4,4,4,5,6,6,7,5,5,4,4,4,4,4,4,4,5,5,5,5,6,5,6,5,6,6,7,8,9,11,12,12,12,13,10,9,9,7,6,6,6,6,5,6,6,5,6,5,6,6,6,6,6,5,6,6,5,5,6,5,6,5,5,5,5,5,5,5,5,5,5,5,5,5,5,5,5,5,5,6,7,8,10,10,13,14,15,15,15,16,14,14,15,16,15,17,19,20,21,23,24,26,26,27,27,27,28,28,29,29,29,29,29,29,29,30,30,29,29,29,29,29,29,29,29,28,28,28,26,26,25,25,24,25,26,25,28,28,28,28,28,27,27,26,26,24,25,26,24,24,22,23,24,22,21,22,20,19,20,20,18,17,15,13,12,9,7,7,8,8,8,8,8,8,8,9,12,13,13,12,13],[7,6,7,7,6,6,6,6,6,7,7,7,8,8,9,9,9,10,12,11,10,9,9,8,8,7,7,6,6,6,5,6,6,6,6,7,7,8,9,9,8,8,9,9,8,8,9,8,8,9,9,8,8,8,8,8,8,8,9,9,9,9,10,10,11,12,12,11,11,11,11,9,10,9,9,9,9,8,8,8,8,8,8,8,7,7,7,7,7,6,7,7,6,7,7,6,6,7,7,7,6,7,6,7,6,7,7,7,7,8,7,7,8,8,7,7,7,7,7,8,8,7,7,6,6,5,5,5,4,4,3,3,3,3,4,4,4,4,4,4,5,5,6,6,6,6,7,6,5,5,5,5,5,5,5,5,5,4,5,4,4,4,4,4,5,4,4,4,5,4,4,5,4,4,5,4,4,5,5,5,5,4,4,4,4,4,4,4,5,4,5,5,5,5,5,6,6,6,6,6,6,6,6,6,6,5,5,5,4,4,4,3,3,4,4,4,4,3,4,4,3,3,4,3,3,4,3,3,3,3,3,3,3,3,2,2,2,2,2,2,2,2,2,2,2,2,2,2,1,2,1,1,1,1,1,0,1,1,1,1,1,1,1,1,2,2,2,2,2,1,2,2,2,2,2,2,2,2,2,2,3,3,3,3,3,4,4,4,4,5,5,5,5,5,5,5,4,4,4,3,3,3,4,3,3,4,4,4,3,4,3,4,4,5,5,6,5,4,4,4,4,4,4,5,4,5,5,5,5,5,5,5,5,6,6,6,7,8,10,12,11,11,12,10,9,8,7,5,5,5,5,5,5,5,5,5,5,6,6,7,6,6,5,5,5,5,5,5,5,5,4,5,5,5,4,5,5,4,5,5,5,5,5,5,5,5,5,6,6,7,9,9,9,11,13,14,13,13,14,14,13,14,14,14,15,16,19,18,21,23,24,24,25,25,26,25,26,27,26,27,28,27,28,27,28,27,28,27,27,27,27,27,27,27,26,27,26,25,25,24,24,25,25,25,24,26,26,25,26,26,24,24,24,25,23,23,24,22,23,21,22,22,20,20,20,20,19,18,18,17,16,15,13,11,8,8,7,8,9,7,8,7,7,8,9,11,13,12,12,12],[6,5,5,5,5,5,5,5,6,6,6,6,7,7,8,8,8,9,10,10,8,8,8,7,6,6,6,6,5,5,5,5,5,5,5,6,6,7,8,7,7,7,7,7,6,6,7,6,6,7,7,6,6,7,7,6,7,7,7,8,7,8,8,8,9,10,10,10,9,9,9,8,9,8,8,8,7,7,7,7,7,6,6,6,6,6,6,5,5,5,5,5,5,5,5,5,5,5,5,5,5,5,5,5,5,5,5,5,5,6,6,5,6,6,6,6,5,6,6,6,6,6,5,5,5,4,4,4,3,3,2,2,2,3,3,3,3,3,3,3,4,4,5,4,5,5,5,4,4,4,4,4,4,4,3,4,3,3,3,3,3,3,3,3,3,3,3,3,3,3,3,3,3,3,4,3,4,4,4,5,5,5,4,4,3,4,3,3,4,3,3,4,4,4,4,4,4,4,5,4,4,5,5,5,5,5,4,4,3,3,3,3,2,3,3,3,3,3,3,3,2,3,3,2,3,3,2,2,2,2,2,2,2,2,2,2,2,2,2,2,2,2,2,2,2,2,2,2,2,2,2,1,1,1,1,1,0,1,1,1,1,1,1,1,1,1,1,2,1,1,1,2,2,2,2,2,2,2,2,2,2,2,2,3,3,3,4,4,4,4,5,5,5,5,5,5,5,4,4,3,3,3,3,3,3,3,3,3,3,3,3,4,5,5,6,6,4,5,4,3,4,3,4,4,4,4,5,4,5,5,5,5,5,5,5,6,7,8,10,11,11,11,11,9,8,7,6,5,4,4,4,4,4,5,5,5,5,6,6,6,5,5,5,5,5,4,4,4,4,4,4,4,4,4,4,4,4,4,4,4,4,4,4,4,4,4,4,5,5,6,7,8,9,11,12,13,13,13,13,13,12,12,13,14,14,16,18,19,20,21,24,24,25,25,25,25,27,26,27,26,28,27,28,27,28,28,27,27,27,27,27,27,27,27,25,26,26,24,25,23,23,23,23,24,23,24,25,24,25,25,23,24,23,23,22,21,23,19,21,19,20,20,20,20,19,18,17,19,17,15,15,13,12,10,8,7,7,7,8,6,8,6,7,8,9,11,13,12,12,12],[6,5,5,5,5,5,5,5,6,6,6,6,6,7,7,7,8,9,10,9,8,8,7,6,6,6,5,5,5,5,5,5,5,5,5,6,6,6,7,7,6,6,7,7,6,6,7,6,6,6,6,6,6,7,7,6,7,6,6,7,6,7,7,8,8,9,9,9,8,8,8,8,8,8,7,7,7,6,7,6,6,6,6,6,6,6,6,5,5,5,6,5,5,5,5,5,5,5,5,6,4,5,5,5,4,5,5,5,5,6,5,5,6,6,6,6,5,5,6,6,5,5,5,4,4,4,3,3,3,3,2,2,2,3,3,3,3,3,3,3,3,3,4,4,4,5,5,4,4,3,3,4,4,3,3,3,3,3,3,3,3,3,3,3,3,3,3,3,3,3,2,3,3,3,3,3,3,3,4,5,5,4,4,4,3,3,3,3,3,3,3,4,4,4,4,4,3,4,4,4,4,4,5,4,4,4,4,3,3,3,2,2,2,3,3,3,3,2,3,2,2,2,3,2,2,3,2,2,2,2,2,2,2,2,2,2,2,1,1,2,2,1,2,2,2,2,2,2,1,2,1,1,1,1,1,1,1,0,1,1,1,1,1,1,1,1,1,1,1,1,1,1,1,1,1,2,1,2,2,2,2,2,3,2,3,3,3,3,4,4,4,4,4,5,5,5,4,4,3,3,3,3,3,2,3,3,3,3,3,3,3,4,4,5,6,6,4,4,4,4,3,3,3,3,4,4,4,4,4,5,4,5,4,5,5,6,7,8,10,11,12,12,11,10,9,7,6,5,4,4,4,4,4,5,5,5,4,5,5,6,5,5,5,5,4,4,4,4,4,4,3,4,4,3,3,4,4,3,4,4,4,4,4,4,4,4,4,4,5,6,7,8,9,11,13,14,14,14,13,14,13,13,14,14,14,16,18,19,21,22,24,25,25,27,26,27,27,28,28,28,29,29,29,28,30,29,29,29,29,29,29,29,29,29,28,28,27,25,26,24,24,24,25,25,25,27,27,26,27,28,26,26,26,25,25,25,24,22,22,21,21,22,20,19,19,17,18,20,19,17,16,14,12,10,8,6,6,7,7,7,8,6,7,7,8,11,12,12,12,13],[6,6,5,6,5,5,5,5,5,6,6,6,6,7,7,7,8,9,11,10,8,8,7,6,6,6,6,5,5,5,5,5,5,5,5,6,6,7,7,7,7,7,7,7,6,6,7,6,6,7,7,6,6,7,7,6,7,7,7,7,7,8,8,8,9,10,10,9,8,9,8,8,8,8,7,8,7,7,7,7,7,6,6,6,6,6,6,6,5,5,5,5,5,5,5,5,5,6,5,6,5,6,6,5,5,6,6,5,6,6,6,5,6,6,6,6,5,5,6,6,6,6,5,5,5,4,4,4,3,3,3,2,3,3,3,4,3,3,3,3,4,4,4,5,5,5,5,5,4,4,4,5,4,4,4,4,3,4,4,3,3,3,3,4,4,4,3,3,4,3,3,4,3,3,4,3,4,4,4,5,5,4,4,4,3,3,3,4,4,4,4,5,4,5,4,5,4,4,5,4,5,5,5,5,5,4,4,3,3,3,3,3,3,3,3,3,3,2,3,3,2,3,3,3,3,3,3,2,3,2,2,2,2,2,2,2,2,2,2,2,2,2,2,2,2,2,2,2,2,2,2,2,1,1,1,1,1,1,0,1,1,1,1,1,1,1,1,2,1,1,2,2,1,2,2,2,2,2,2,2,2,2,3,3,3,3,3,4,4,4,4,4,4,4,5,4,4,4,3,3,3,3,3,3,3,3,3,3,3,3,3,4,4,5,6,6,4,4,4,3,3,3,3,3,4,4,4,4,5,5,4,5,5,5,5,6,7,9,10,11,12,11,11,10,9,8,6,5,5,4,4,5,4,5,4,5,4,5,5,6,5,5,5,5,4,4,4,4,4,4,4,4,4,4,4,4,4,4,4,4,4,4,4,4,4,4,4,5,5,6,8,9,9,11,13,13,12,13,13,12,11,13,14,13,14,16,18,18,20,21,24,24,24,25,25,26,27,28,26,28,28,28,28,28,29,29,29,29,28,28,28,28,28,28,26,27,25,24,25,22,24,23,23,25,24,26,27,26,27,26,25,25,24,24,22,23,22,21,21,20,22,22,20,19,19,18,17,18,17,16,15,13,12,10,7,6,6,7,7,7,7,6,7,8,8,11,13,11,10,12],[6,6,5,6,5,5,5,6,6,6,6,6,7,7,8,8,8,9,10,10,8,8,8,7,7,6,6,5,5,5,5,5,6,6,6,6,7,7,8,8,7,7,8,7,7,7,8,7,7,7,8,7,6,7,7,7,7,7,7,8,8,8,9,9,10,10,11,10,9,9,9,8,9,8,8,8,8,7,7,7,7,7,7,7,7,6,6,6,6,6,6,6,5,6,5,5,6,6,6,6,6,6,6,6,6,6,6,6,6,7,6,6,6,7,6,6,6,6,6,7,7,6,6,5,5,5,4,4,3,3,3,2,3,3,3,4,3,3,3,3,4,4,5,5,5,5,6,5,5,4,4,4,4,3,4,4,4,3,4,4,3,3,3,3,4,3,3,3,4,3,3,4,3,4,4,4,4,4,4,5,5,4,4,4,3,3,3,4,4,4,4,4,5,5,5,5,5,5,5,5,5,5,5,5,5,5,4,4,3,3,3,3,3,3,3,3,3,3,3,3,3,3,3,3,3,3,3,3,2,2,2,2,2,2,2,2,2,2,2,2,2,2,2,2,2,2,2,2,2,2,2,2,1,1,1,1,1,1,1,0,1,1,1,1,1,1,1,2,1,1,2,2,1,2,2,2,2,2,2,2,2,2,3,3,3,3,3,4,4,4,5,5,5,5,5,5,4,4,4,3,3,3,3,3,3,3,3,3,3,3,3,4,4,5,5,5,4,4,4,3,4,4,4,4,4,5,5,4,5,5,5,5,5,5,6,6,7,7,9,11,10,10,10,9,8,7,6,5,5,5,4,5,5,5,5,5,5,6,6,6,6,5,5,5,5,5,4,4,4,4,4,4,4,4,4,4,4,4,4,4,4,4,4,4,4,4,4,5,5,6,7,8,8,10,11,13,12,12,12,12,11,12,12,12,13,15,17,18,19,20,23,23,24,24,24,25,26,26,26,27,27,27,27,26,27,27,27,26,27,26,26,26,25,26,24,25,24,22,23,21,21,22,22,24,23,24,25,23,24,24,23,23,22,22,20,20,22,20,20,18,20,20,18,18,18,17,15,17,15,15,15,13,12,10,8,7,7,7,8,7,7,7,7,8,8,11,12,11,11,11],[6,5,5,5,5,4,5,5,5,6,6,6,6,6,7,7,7,8,10,10,8,7,7,6,6,5,5,5,4,4,5,4,5,5,5,5,6,6,6,6,6,6,6,6,6,6,6,6,5,6,6,6,6,6,6,6,6,6,6,6,6,7,7,8,8,10,9,9,8,9,8,7,8,7,7,7,6,6,6,6,6,6,6,6,5,5,5,5,5,5,5,5,5,5,5,4,5,5,5,5,4,4,5,5,4,5,5,4,4,5,5,5,5,6,5,5,5,5,5,5,5,5,4,4,4,3,3,3,3,3,2,2,2,2,3,3,3,3,3,3,3,3,3,4,4,4,4,4,4,3,3,3,3,3,3,3,3,3,3,3,3,2,3,3,3,3,3,3,3,2,2,3,3,3,3,3,3,4,4,5,5,5,4,4,3,3,3,3,3,3,3,4,4,4,4,4,3,4,4,4,4,4,4,4,4,4,3,3,3,3,2,2,2,3,3,2,3,3,3,2,2,3,2,2,2,2,2,2,2,2,2,2,2,2,1,1,2,1,1,2,2,1,2,2,2,2,2,2,2,2,2,2,1,1,1,1,1,1,1,1,0,1,1,1,1,1,1,1,1,1,1,1,1,1,2,2,2,2,2,2,2,2,2,3,3,3,3,4,4,4,5,5,5,5,5,5,4,4,3,3,3,3,3,2,3,3,3,3,3,3,3,4,5,5,6,5,4,4,4,4,4,4,4,4,4,4,4,4,4,4,4,4,4,5,5,6,6,8,10,10,11,12,11,10,8,7,6,5,4,4,4,4,4,4,5,5,5,6,6,6,5,5,5,4,5,4,4,4,4,4,3,4,4,3,4,4,3,4,4,3,3,4,4,4,4,4,4,4,5,6,7,8,9,11,12,13,12,12,12,12,11,12,13,12,12,15,18,18,20,22,24,24,25,25,25,26,27,27,27,28,29,28,29,28,29,29,28,28,28,28,29,28,28,28,27,27,27,24,25,23,23,23,24,25,24,26,27,26,26,26,25,25,23,24,22,22,23,21,22,20,22,21,20,19,19,18,17,19,18,17,15,14,12,10,7,6,6,6,7,7,8,6,7,8,9,11,13,12,12,12],[6,6,6,6,5,5,6,6,6,6,7,7,7,7,8,8,9,10,11,10,8,8,8,7,7,7,6,6,6,6,5,6,6,6,6,6,6,7,8,7,7,7,7,8,7,7,8,7,6,7,7,7,7,7,7,7,8,7,7,7,7,7,8,8,9,10,10,10,9,10,9,8,9,8,8,8,7,7,7,7,7,7,7,7,6,6,6,6,6,6,6,6,6,6,6,6,6,6,6,6,5,6,6,5,5,6,6,6,5,6,6,6,6,7,6,6,6,6,6,6,6,6,6,5,5,4,4,4,4,3,3,2,2,3,3,3,3,3,3,3,4,4,5,5,5,5,5,5,5,4,4,4,4,4,4,4,4,3,4,3,3,3,3,3,4,4,3,3,4,3,3,3,3,4,4,4,4,4,5,5,5,5,4,4,4,4,4,4,4,4,4,5,4,5,5,5,4,5,5,5,5,5,6,5,5,5,4,4,4,3,3,3,3,3,3,3,3,3,3,3,3,3,3,3,3,3,3,2,2,2,2,2,2,2,2,2,2,2,1,2,2,2,2,2,2,3,2,2,2,3,2,2,2,1,2,1,1,1,1,1,1,0,1,1,1,1,1,1,1,1,2,2,2,2,2,2,2,2,3,2,2,3,3,3,3,4,4,5,5,5,5,5,5,5,6,5,5,5,4,4,4,3,3,3,3,4,4,4,4,4,4,5,5,6,6,6,5,4,4,4,4,4,4,4,4,5,5,5,5,5,5,5,5,6,6,6,8,9,11,12,13,12,12,10,9,9,7,6,5,5,5,5,5,5,5,5,5,5,6,6,6,6,5,6,5,5,5,5,5,5,4,4,5,4,5,5,5,4,4,4,4,5,5,4,4,4,5,5,5,6,8,8,9,11,13,14,14,13,13,13,12,13,13,14,14,15,18,18,20,21,24,25,25,26,26,27,27,28,27,29,29,29,29,28,30,30,29,29,28,30,29,30,29,29,29,28,26,26,25,22,22,22,24,25,25,27,27,27,27,27,26,24,25,24,23,24,23,22,21,20,21,21,20,18,19,17,16,19,18,17,16,14,12,10,8,7,7,7,7,7,8,7,7,8,9,12,14,12,11,13],[7,6,6,7,6,6,6,6,6,7,7,7,8,7,8,8,8,9,12,11,9,8,8,7,7,7,7,6,6,6,5,6,6,6,6,7,7,7,8,8,7,8,8,8,7,7,8,7,7,8,8,7,7,8,8,8,8,8,8,8,8,9,9,9,10,11,11,11,9,10,10,9,9,9,8,9,8,8,8,8,8,7,7,7,7,7,7,7,6,6,6,6,6,6,6,6,6,6,6,6,6,6,7,6,6,6,7,6,7,7,6,7,7,7,6,6,6,6,7,7,7,7,6,6,5,5,5,4,4,3,3,2,3,3,3,3,3,3,3,4,4,5,5,5,6,5,6,6,5,5,5,5,5,4,5,5,4,4,5,4,4,4,4,4,4,4,4,4,4,4,3,4,4,4,4,4,4,4,5,5,5,5,4,4,3,4,4,4,5,4,4,5,5,5,5,6,5,5,6,5,5,5,6,5,5,5,4,4,4,3,4,3,3,4,4,3,3,3,4,3,3,3,3,3,3,3,3,3,3,3,3,2,3,2,2,2,2,2,2,2,2,2,2,2,2,2,2,2,2,3,2,2,2,2,1,1,1,1,1,1,1,1,0,1,1,1,2,2,2,1,2,2,2,2,2,2,2,3,3,2,3,3,3,3,3,4,4,4,5,5,6,5,5,6,6,5,5,5,4,4,4,3,4,3,4,4,4,4,4,4,4,5,5,6,6,6,5,5,5,4,4,4,4,4,4,5,5,5,6,6,5,6,6,6,7,7,8,9,10,12,12,11,11,10,9,8,7,6,5,5,5,5,6,6,5,6,6,6,7,7,7,6,6,6,5,5,5,5,5,5,4,5,5,5,4,5,5,4,4,5,5,4,5,5,5,5,5,5,6,6,8,9,9,11,12,12,12,12,12,11,11,12,13,12,13,14,16,16,19,20,23,22,23,25,25,25,26,26,25,27,27,27,27,27,27,27,27,26,25,27,27,27,27,26,26,25,25,24,23,21,21,22,22,22,23,24,24,23,24,24,24,22,23,22,22,21,20,20,19,20,21,21,17,16,17,18,15,15,16,16,15,14,12,10,8,8,7,7,8,8,8,8,8,9,9,11,13,12,11,13],[7,6,7,6,6,7,7,7,7,8,8,8,9,9,10,9,9,11,11,11,10,10,10,8,8,8,7,7,7,7,6,7,7,8,7,7,8,9,9,9,8,9,9,8,8,8,9,8,8,9,9,7,7,8,8,8,8,9,9,9,9,10,10,10,11,12,12,11,11,12,11,10,11,11,10,10,9,9,10,9,9,8,8,8,8,8,8,8,7,7,7,7,6,7,7,6,6,6,6,7,7,6,7,7,7,7,7,8,7,8,8,8,7,8,7,7,7,7,7,7,7,7,7,7,6,6,6,5,5,4,4,3,3,3,4,4,4,4,4,4,5,5,6,6,6,6,7,6,6,5,5,6,6,5,5,6,5,4,5,4,4,4,4,4,5,4,4,5,4,4,4,4,5,5,5,5,5,5,6,6,6,5,5,4,5,5,5,5,6,5,6,6,6,6,6,6,6,6,6,6,6,6,6,6,6,6,5,5,5,5,4,4,4,4,4,4,4,4,4,4,3,3,3,3,3,3,3,2,3,3,2,2,3,3,2,2,3,3,2,2,3,2,3,3,3,4,3,3,3,3,3,2,3,2,2,2,2,2,1,1,1,1,1,0,1,1,1,2,2,2,2,2,2,2,3,3,3,3,3,3,3,3,4,4,4,5,5,5,6,6,6,6,7,7,7,6,6,5,5,5,5,4,4,4,4,5,5,5,5,5,5,5,6,6,7,7,6,6,5,5,5,6,5,6,5,6,6,6,6,7,7,7,7,7,7,7,8,9,11,12,12,12,12,10,9,8,7,6,6,6,6,6,7,7,7,6,7,7,7,8,8,7,7,7,7,6,6,6,6,6,6,5,6,5,5,5,5,5,5,5,6,5,5,5,5,5,6,6,7,7,8,9,10,11,13,13,13,12,13,12,11,13,13,13,12,14,17,16,17,18,22,21,22,23,22,24,25,25,25,25,25,26,26,27,26,27,26,26,26,26,26,26,26,26,25,24,24,22,22,19,19,20,20,21,21,23,25,23,23,24,22,22,21,21,21,20,20,19,18,18,18,18,17,16,16,16,14,16,16,15,15,14,13,10,8,8,9,8,9,8,8,8,8,9,10,11,13,13,12,13],[8,6,7,7,6,6,6,7,7,7,8,8,8,9,9,9,9,11,12,11,9,9,9,8,8,8,7,7,6,6,7,7,7,6,7,7,8,8,9,8,8,8,8,8,8,8,8,8,8,8,8,9,8,8,9,8,9,8,8,9,8,9,9,9,10,11,11,12,11,11,11,10,10,10,9,9,9,9,9,8,8,8,8,8,7,7,7,7,7,7,7,6,7,7,6,6,7,7,7,7,6,7,7,7,6,7,7,7,7,7,8,7,8,8,8,8,7,7,8,8,8,7,7,6,6,6,5,5,5,4,4,3,3,3,4,5,4,4,4,4,5,5,6,6,6,6,6,6,5,5,5,5,5,5,4,5,5,4,4,4,4,4,3,4,4,4,4,4,4,4,4,5,4,5,5,5,5,6,6,6,6,6,6,5,5,5,5,5,6,5,5,5,5,6,6,6,5,6,6,6,6,6,7,6,6,6,6,5,5,5,4,4,4,4,4,5,4,3,3,4,3,3,3,3,3,3,3,3,3,3,2,2,2,3,2,2,3,2,2,3,3,3,3,4,3,4,3,4,4,4,4,3,4,3,3,2,2,2,2,1,2,1,1,1,0,1,1,2,2,2,2,2,3,3,3,3,4,4,4,3,3,4,4,5,5,5,5,6,6,6,7,7,7,7,7,7,6,6,6,6,5,5,5,4,4,5,5,5,5,5,5,6,6,7,8,7,7,7,6,6,6,6,6,6,5,6,6,6,6,6,7,6,6,7,7,8,9,10,12,13,14,13,13,12,10,9,8,7,6,6,6,6,7,7,7,7,7,7,8,8,8,7,7,7,7,7,6,6,6,6,6,6,6,5,6,6,5,5,5,5,5,5,6,5,5,6,6,6,6,7,9,10,11,13,13,14,13,13,13,13,12,13,13,14,13,15,18,18,19,20,23,22,23,25,23,26,25,26,26,27,26,27,26,27,27,28,28,28,27,28,27,28,27,28,27,25,26,24,23,22,22,22,22,22,23,25,25,25,25,25,24,23,24,24,23,22,22,21,22,20,21,22,19,18,19,19,16,18,18,17,15,14,13,11,9,8,7,8,8,9,8,9,9,10,10,13,13,12,12,15],[6,5,5,5,5,5,5,6,6,6,7,7,8,8,8,8,8,10,11,10,8,9,8,7,7,6,6,6,5,5,5,6,6,5,6,6,6,7,8,7,7,7,7,7,7,6,7,6,6,7,7,6,7,7,6,6,7,7,6,7,7,7,8,9,9,10,10,10,9,10,9,8,9,9,8,8,8,7,8,7,7,7,7,7,6,6,6,6,6,5,5,5,5,6,5,5,5,5,5,6,5,5,6,5,5,6,6,6,6,6,6,6,6,7,6,6,6,6,6,6,6,6,5,5,5,5,5,4,4,3,3,2,2,3,3,4,4,3,3,4,4,4,5,5,5,5,5,5,4,5,4,4,5,4,4,4,4,3,3,3,3,3,3,3,3,3,3,3,3,3,3,3,4,4,4,4,4,4,5,5,5,5,5,4,4,4,4,4,4,4,4,4,4,5,5,5,4,5,5,5,5,5,5,5,5,5,5,4,4,4,3,3,2,3,3,3,3,3,3,3,2,2,2,2,2,2,2,2,2,2,2,2,2,2,1,2,2,2,2,2,2,2,2,2,3,2,2,2,2,3,3,3,2,2,2,2,2,2,2,1,1,1,1,1,1,0,1,1,1,1,1,1,2,2,2,2,2,2,2,2,2,2,3,3,3,4,4,4,5,5,5,5,5,6,6,5,5,4,5,4,4,3,3,3,3,3,4,3,4,4,4,5,5,6,6,6,5,5,5,4,4,4,4,4,4,4,5,4,5,5,5,5,5,6,6,7,7,9,10,11,12,12,11,10,9,8,7,5,5,5,5,5,5,5,5,5,5,5,6,6,6,5,5,5,5,5,5,5,5,5,4,5,5,4,4,4,4,4,4,4,4,4,4,4,4,4,4,4,5,6,8,8,8,11,12,12,12,12,12,12,10,12,13,14,13,15,18,19,20,21,23,23,24,25,24,26,26,27,27,27,27,27,28,27,27,27,27,27,27,26,26,26,26,27,25,25,25,22,23,19,20,20,21,22,21,24,25,23,24,23,22,23,21,22,21,20,21,18,19,17,19,19,17,17,17,18,15,17,16,16,15,13,12,10,8,7,6,7,7,7,7,7,7,8,8,11,13,11,12,14],[6,5,5,5,4,5,5,5,5,6,6,6,6,6,7,7,8,9,9,9,7,8,7,6,6,6,5,5,5,4,5,5,5,5,5,6,6,6,6,6,6,6,6,6,6,6,6,6,6,6,6,6,6,6,6,6,6,6,6,7,6,6,7,7,8,9,9,9,8,9,8,7,8,8,7,7,7,6,6,6,6,6,6,6,5,5,5,5,5,5,5,4,5,5,5,4,4,5,5,5,4,5,5,5,4,5,5,5,5,6,6,6,5,6,6,6,5,5,6,5,6,5,5,4,4,4,4,4,3,3,3,2,2,3,3,3,3,3,3,3,4,3,4,4,4,4,4,4,4,4,3,4,4,3,3,3,3,3,3,3,3,3,2,3,3,3,3,3,3,2,2,3,3,3,4,3,4,4,4,5,5,5,4,4,3,3,3,4,3,3,3,4,3,4,4,4,4,4,5,4,4,5,5,4,5,4,4,3,3,3,2,2,2,2,2,3,2,2,2,2,2,2,2,2,2,2,2,2,2,2,2,2,2,2,2,2,2,1,2,2,2,2,2,2,2,2,2,2,2,3,3,3,2,2,2,2,2,2,2,2,1,1,1,1,1,1,0,1,1,1,1,1,1,1,1,2,2,2,2,2,2,2,3,3,3,3,4,4,5,4,5,4,4,5,5,5,4,4,4,4,3,3,3,3,3,3,3,3,3,3,4,4,5,5,6,5,5,4,4,4,4,3,3,3,3,3,4,4,4,4,4,4,4,5,5,6,7,8,10,11,12,12,11,10,9,8,6,5,4,4,4,4,4,5,4,4,4,5,5,5,5,5,5,4,4,4,4,4,4,4,4,4,4,4,3,4,4,3,3,3,3,3,3,4,3,3,4,4,4,5,7,8,9,11,12,14,13,13,13,13,12,13,13,14,13,15,17,18,20,21,22,22,23,25,24,25,26,27,26,27,28,27,28,28,29,28,28,28,28,29,28,29,29,29,28,27,26,25,23,22,21,20,22,23,23,25,25,26,26,26,25,23,24,24,22,23,22,21,20,20,21,20,19,18,17,17,16,18,18,17,16,13,12,9,7,6,6,6,6,6,6,6,6,7,8,11,14,12,12,13],[5,5,5,5,5,4,5,5,5,6,6,6,6,6,7,7,7,8,9,9,7,7,7,6,6,5,5,5,5,5,5,5,5,5,5,5,6,6,6,6,5,6,6,6,5,6,6,5,5,6,6,6,6,6,6,6,6,6,6,6,6,6,7,7,7,9,9,8,8,8,8,7,7,7,7,7,7,6,6,6,6,6,6,6,5,5,5,5,5,5,5,5,5,5,5,5,4,5,5,5,4,5,5,5,4,5,5,5,5,5,5,5,5,6,6,5,5,5,5,5,5,5,5,4,4,4,4,3,3,3,2,2,2,2,3,4,3,3,3,3,3,3,4,4,4,4,4,4,4,4,3,3,3,3,3,3,3,3,3,3,3,3,2,3,3,3,3,3,3,2,2,3,3,3,3,3,4,4,4,5,5,5,4,4,3,3,3,3,3,3,3,4,4,4,4,4,4,4,4,4,4,4,5,5,5,4,4,3,3,3,3,2,2,3,2,3,2,2,2,2,2,2,2,2,2,2,2,2,2,2,2,2,2,1,1,2,2,1,2,2,2,2,2,2,2,2,2,2,2,3,2,3,2,2,2,2,2,2,2,2,1,1,2,1,1,1,1,0,1,1,1,1,1,1,1,2,2,2,2,2,2,2,2,3,3,3,4,4,5,4,5,4,4,5,5,5,4,4,4,3,3,3,3,3,3,3,3,3,3,4,4,4,5,5,6,5,5,4,4,4,4,3,4,3,3,4,4,4,4,4,4,4,5,5,5,6,7,8,10,10,11,11,11,9,9,7,6,5,5,4,4,4,5,5,5,4,5,5,5,6,5,4,5,5,5,5,4,4,4,4,4,4,4,4,4,4,4,3,4,3,3,4,4,4,4,4,4,4,4,5,7,8,8,11,12,13,13,12,12,13,10,13,13,13,13,16,18,18,19,20,22,23,24,24,24,25,25,26,26,26,27,27,27,27,27,28,27,27,27,27,27,28,28,27,27,25,25,24,22,20,21,20,21,23,22,25,25,24,25,24,23,24,22,23,22,20,21,19,21,18,21,20,19,17,17,17,16,18,16,16,14,13,11,9,7,6,6,6,7,6,7,6,6,7,8,10,12,11,11,13],[6,5,5,5,4,4,4,5,5,5,6,6,6,6,7,7,7,8,9,8,7,7,7,6,6,5,5,5,4,4,4,4,5,5,5,5,5,6,6,6,6,6,6,6,6,5,6,5,6,5,5,5,6,5,5,6,6,6,6,6,6,6,7,7,8,9,9,9,8,8,8,7,7,7,7,7,6,6,6,6,6,6,6,6,5,5,5,5,5,5,5,5,4,5,5,4,4,4,5,5,4,4,5,5,4,5,5,4,5,5,5,5,5,6,5,5,5,5,5,5,5,5,5,4,4,4,3,3,3,3,2,2,2,2,3,3,3,3,3,3,3,3,4,4,4,4,4,4,4,3,3,3,3,3,3,3,3,2,3,3,2,2,2,2,3,3,2,3,3,2,2,3,3,3,3,3,3,4,4,4,4,4,4,3,3,3,3,3,3,3,3,4,3,4,4,4,4,4,4,4,4,4,4,4,5,4,4,3,3,3,2,2,2,2,2,2,2,2,2,2,2,2,2,2,2,2,2,2,2,2,2,2,2,2,1,1,2,1,1,2,2,2,2,2,2,2,2,2,2,2,2,2,2,2,2,2,1,1,1,1,1,1,1,1,1,1,1,1,0,1,1,1,1,1,1,1,1,2,2,2,2,2,2,2,3,3,3,3,4,4,4,4,4,4,5,4,4,3,3,3,3,2,3,2,2,3,3,3,3,3,3,4,4,5,5,4,4,4,4,3,3,3,3,3,3,3,4,4,4,4,4,4,4,5,5,5,6,8,9,10,11,11,10,9,8,7,6,5,4,4,4,4,4,4,4,4,4,4,5,5,5,4,4,4,4,4,4,4,4,4,3,4,4,3,3,4,3,3,3,3,3,3,3,3,3,3,4,4,4,5,6,7,8,10,11,12,13,13,12,12,12,13,13,14,13,15,17,19,19,20,22,23,23,25,24,25,26,26,26,26,27,27,27,26,27,27,27,26,26,26,25,26,26,26,24,25,24,21,22,19,18,19,19,22,20,22,24,22,22,23,20,22,20,20,20,19,20,17,18,17,18,19,18,18,17,17,14,17,16,15,14,12,11,9,7,6,6,6,6,6,6,6,6,6,7,9,11,11,10,11],[4,4,4,4,3,3,3,4,4,4,4,5,5,5,6,6,6,7,8,7,6,6,5,5,4,4,4,4,3,3,3,3,4,3,4,4,4,4,5,5,4,5,5,5,4,4,5,4,4,5,5,4,4,5,4,4,5,5,5,5,5,5,5,6,6,7,7,7,6,6,6,6,6,6,5,5,5,5,5,5,5,4,4,4,4,4,4,4,3,3,4,3,4,4,3,3,3,3,4,3,3,4,3,3,3,4,4,3,4,4,4,4,4,4,4,4,4,4,4,4,4,4,4,4,3,3,3,3,2,2,2,2,2,2,3,3,3,2,2,2,3,3,3,3,3,3,3,3,3,3,2,3,2,2,2,2,2,2,2,2,2,2,2,2,2,2,2,2,2,2,2,2,2,2,2,2,3,3,3,4,4,4,3,3,3,3,2,3,2,2,2,3,3,3,3,3,3,3,3,3,3,3,4,3,4,3,3,2,2,2,2,2,2,2,2,2,2,2,2,2,1,2,2,2,2,2,2,2,2,1,1,1,1,1,1,1,1,1,1,1,1,1,1,2,2,1,1,2,1,2,2,2,2,1,1,1,1,1,1,1,1,1,1,1,1,1,1,1,1,0,1,1,1,1,1,1,1,1,2,1,1,1,2,2,2,3,3,3,3,3,3,3,3,4,4,4,3,3,3,2,2,2,2,2,2,2,2,2,2,2,3,3,4,4,5,4,4,3,3,3,3,2,3,2,2,3,3,3,3,3,3,3,3,4,4,4,5,7,9,9,10,10,10,8,7,6,5,4,3,3,3,3,3,3,3,3,3,4,4,4,4,3,3,3,3,3,3,3,3,3,2,3,3,2,2,3,2,2,2,2,2,2,2,3,3,3,3,3,4,4,6,7,9,10,12,15,15,15,13,14,12,13,13,14,13,15,17,19,20,22,23,24,25,25,26,26,27,27,27,28,28,28,29,28,29,28,29,28,28,28,28,28,28,28,27,27,25,23,23,21,21,21,23,24,23,25,27,25,26,26,24,24,23,24,23,22,22,19,21,18,20,20,18,18,18,17,16,18,17,16,14,13,11,8,5,5,4,5,5,5,5,5,5,6,7,9,11,11,11,12],[5,4,4,4,4,4,4,4,4,5,5,5,5,6,6,6,7,8,8,8,6,6,6,5,5,5,4,4,4,4,4,4,4,4,4,5,5,5,5,6,5,5,5,5,5,5,5,5,5,5,5,5,5,5,5,5,5,5,5,6,5,6,6,7,7,8,8,7,7,7,7,7,6,6,6,6,6,5,5,5,5,5,5,5,4,4,5,4,4,4,4,4,4,4,4,4,4,4,4,4,3,4,4,4,3,4,5,4,4,5,5,4,5,5,5,5,4,4,5,5,5,4,4,4,4,3,3,3,2,2,2,2,2,2,3,3,3,3,2,3,3,3,3,3,4,4,4,3,3,3,3,3,3,3,2,3,3,2,2,2,2,2,2,2,2,2,2,2,2,2,2,2,2,2,3,3,3,3,4,4,4,4,4,3,3,3,2,3,3,3,3,3,3,3,3,4,3,4,4,3,3,4,4,4,4,4,3,3,3,2,2,2,2,2,2,2,2,2,2,2,1,2,2,2,2,2,2,2,2,2,1,1,2,1,1,1,1,1,1,1,2,1,2,2,2,2,1,2,2,2,2,2,2,2,1,2,1,1,1,1,1,1,1,1,1,1,1,1,1,1,0,1,1,1,1,1,1,1,2,1,1,2,2,2,2,3,3,3,3,3,4,3,3,4,4,4,3,3,3,3,2,2,2,2,2,2,2,2,3,3,3,3,4,5,5,5,4,4,3,3,3,3,3,3,3,3,3,3,3,4,3,4,3,4,4,5,6,8,9,10,11,11,11,9,8,7,6,4,4,4,3,3,3,4,3,4,4,4,4,5,4,4,4,4,3,4,3,3,3,3,3,3,3,3,3,3,3,3,3,3,3,3,3,3,3,3,3,3,3,5,7,8,9,11,12,14,13,13,12,13,11,13,12,14,14,16,18,18,20,22,24,25,25,26,27,27,27,28,28,29,29,29,29,29,30,29,29,29,29,29,29,29,29,29,28,28,27,25,24,24,22,22,25,25,25,27,28,27,27,28,26,26,25,26,24,24,25,22,23,21,23,22,20,19,18,17,16,19,18,17,15,13,12,9,6,5,5,5,6,5,5,5,5,6,7,9,12,13,12,12],[5,4,5,4,4,4,5,5,5,6,6,6,6,6,7,7,7,8,9,9,7,7,7,6,6,5,5,5,5,5,5,5,5,5,5,6,6,6,6,6,6,6,6,6,6,6,6,6,6,6,5,5,6,6,6,6,6,6,6,6,6,7,7,7,8,8,9,8,8,8,8,7,8,7,7,7,6,6,6,6,6,6,6,5,5,6,5,5,5,5,5,4,5,5,4,4,4,4,5,5,4,4,5,5,4,5,5,5,5,5,5,5,5,6,5,5,5,5,5,5,5,5,5,4,4,4,3,3,3,2,2,2,2,2,3,3,3,3,3,3,3,3,4,4,4,4,4,4,4,3,3,3,3,3,3,3,3,2,3,3,2,2,2,3,3,3,2,2,3,2,2,3,3,3,3,3,3,4,4,4,5,4,4,3,3,3,3,3,3,3,3,4,3,4,4,4,3,4,4,4,4,4,4,5,5,4,4,3,3,3,2,2,2,2,2,2,2,2,2,2,2,2,2,2,2,2,2,2,2,2,1,2,2,1,1,1,2,1,1,2,2,2,2,2,2,2,2,2,2,2,2,2,2,2,2,2,2,1,1,2,1,1,2,2,1,1,1,1,1,1,1,0,1,1,1,1,1,2,2,1,2,2,2,2,3,3,3,3,4,4,4,4,4,4,5,5,4,4,3,3,3,3,3,2,2,3,3,3,3,3,3,4,4,5,6,5,4,4,4,3,3,3,3,3,3,4,4,4,4,4,4,4,4,5,5,6,6,8,9,10,10,11,10,9,8,7,6,5,4,4,4,4,4,4,4,4,4,4,5,5,5,4,4,4,4,4,4,4,4,4,4,4,4,3,3,4,3,3,3,3,3,3,3,4,3,3,4,3,4,5,7,8,9,11,12,14,13,13,12,13,11,13,13,14,14,15,19,19,20,23,23,24,24,26,25,26,26,27,26,27,28,28,28,27,28,28,28,28,27,28,28,27,27,27,27,26,25,24,24,21,20,20,22,23,22,24,26,24,24,24,23,24,23,22,22,21,23,20,21,20,21,22,20,18,18,17,16,18,17,16,15,13,11,9,7,6,6,6,7,6,6,6,5,6,7,9,11,10,10,12],[5,5,4,4,4,4,4,4,5,5,5,5,6,6,7,7,7,8,9,8,7,7,6,6,5,5,5,4,4,4,4,4,4,4,5,5,5,5,6,6,6,6,6,6,5,5,6,5,5,5,5,5,5,5,5,5,5,6,6,6,6,6,7,7,7,8,8,8,7,7,7,7,7,6,6,6,6,6,6,6,5,5,5,5,5,5,5,5,4,4,5,4,4,4,4,4,4,4,4,4,4,4,4,4,4,5,5,4,4,5,5,5,5,5,5,5,5,5,5,5,5,5,4,4,4,4,3,3,2,2,2,2,2,2,3,3,3,3,3,3,3,3,3,3,4,4,4,4,3,3,3,3,3,3,3,3,2,2,3,3,2,2,2,2,3,3,2,2,2,2,2,2,3,2,3,3,3,3,4,4,4,4,3,3,3,3,2,3,3,3,3,3,3,4,3,4,3,4,4,3,4,4,4,4,4,4,3,3,3,2,2,2,2,2,2,2,2,2,2,2,2,2,2,2,2,2,2,2,2,2,2,2,2,1,1,1,1,1,1,1,1,1,2,2,2,1,1,1,2,2,2,2,2,2,1,2,1,1,1,1,1,1,2,2,1,1,1,1,1,1,1,1,0,1,1,1,1,1,1,1,1,1,2,2,2,3,3,3,3,3,3,3,3,4,4,4,3,3,3,3,2,2,2,2,2,2,2,2,2,3,3,3,4,4,5,5,4,4,3,3,3,3,3,3,3,3,3,3,3,4,3,4,3,4,4,5,6,8,9,10,10,10,10,8,8,6,5,4,4,3,3,3,3,4,4,4,4,4,5,5,4,4,4,4,3,3,3,3,3,3,3,3,3,3,3,3,3,3,3,3,3,3,3,3,3,3,3,3,4,5,7,8,9,11,13,14,14,14,13,14,13,13,13,15,14,16,18,19,20,22,24,24,25,25,26,26,26,27,26,27,28,27,28,27,28,28,27,27,27,27,27,27,27,27,25,26,25,23,24,23,22,23,24,24,23,24,25,24,25,26,24,24,23,24,24,22,23,20,22,20,22,22,20,20,19,17,17,18,17,16,15,13,12,10,7,5,6,6,6,6,6,6,6,6,7,9,11,11,11,11],[5,4,4,4,4,4,4,4,5,5,5,6,6,6,7,6,7,8,9,9,7,7,7,6,6,5,5,5,4,4,4,4,5,4,5,5,5,6,6,6,5,5,6,6,5,5,6,5,5,6,6,6,5,6,6,5,6,6,5,6,6,7,7,7,8,8,9,8,8,8,8,7,7,7,7,7,6,6,6,6,6,5,5,5,5,4,5,5,4,4,4,4,4,5,4,4,4,4,4,4,4,4,5,4,4,5,5,4,5,5,5,5,5,6,5,5,5,5,6,6,5,5,5,5,5,4,4,3,3,3,2,2,2,3,3,4,3,3,3,3,4,4,4,4,4,4,4,4,4,3,3,4,3,3,3,3,3,3,3,3,3,3,3,3,3,3,3,3,3,2,2,2,3,3,3,3,3,3,4,5,5,4,4,3,3,3,3,3,3,3,3,3,3,4,4,4,4,4,4,4,4,4,4,4,5,4,3,3,3,3,2,2,2,2,2,2,2,2,2,2,2,2,2,2,2,2,2,2,2,2,2,2,2,2,1,2,2,1,1,2,2,1,2,2,2,2,1,2,2,2,2,2,2,2,2,2,1,1,2,2,1,2,2,2,2,1,1,1,1,1,1,1,1,0,1,1,1,1,2,1,1,1,2,2,2,3,3,3,4,3,4,3,4,4,4,4,4,3,3,3,2,2,2,2,2,2,2,2,2,3,3,3,4,5,5,6,4,4,3,3,3,3,3,3,3,3,3,3,3,4,3,4,3,4,5,5,7,8,10,10,11,11,11,9,8,7,6,4,4,4,3,4,3,4,4,4,4,4,4,5,4,4,4,4,4,3,3,3,3,3,3,3,3,3,3,3,3,3,3,3,3,3,3,3,3,3,3,3,4,5,7,9,10,12,14,15,15,14,14,14,13,14,14,15,15,16,19,20,21,22,24,25,25,27,27,27,27,28,28,28,29,28,29,29,29,29,29,29,29,28,29,28,28,29,28,28,27,25,26,25,23,22,25,25,26,26,27,27,27,27,26,26,25,25,24,24,24,22,22,22,21,21,19,19,18,18,16,18,18,17,15,13,11,9,6,5,5,5,5,5,6,5,6,6,7,10,12,13,11,12],[5,5,5,5,4,4,5,5,5,6,6,6,6,7,7,7,8,8,10,9,7,7,7,6,6,5,5,5,4,4,5,5,5,5,5,6,6,6,7,7,6,6,6,7,6,6,7,6,6,6,6,6,6,6,6,6,6,5,6,6,6,7,7,7,8,9,9,9,8,8,8,8,8,7,7,7,7,6,6,6,6,6,5,6,5,5,5,5,5,5,5,4,5,5,5,5,5,5,5,5,5,5,5,5,4,5,5,5,5,6,5,5,6,6,6,6,5,5,6,6,5,5,5,5,5,4,4,4,3,3,3,2,3,3,4,3,4,3,3,3,4,4,4,4,5,5,5,4,4,4,4,4,4,4,3,4,3,3,3,3,3,3,3,3,3,3,3,3,3,2,3,3,3,3,3,3,4,4,4,5,5,4,4,3,3,3,3,3,3,3,3,4,4,4,4,4,4,4,4,4,4,5,5,5,5,4,4,3,3,3,3,3,2,2,2,2,2,2,2,2,2,2,2,2,2,2,2,2,2,2,2,2,2,2,1,2,2,1,2,2,2,1,2,2,2,2,1,2,2,2,2,2,2,2,2,2,2,1,2,2,2,2,2,2,2,2,1,1,1,1,1,1,1,1,0,1,1,1,1,1,1,2,2,2,3,3,3,3,4,4,4,4,4,4,4,4,4,4,3,3,3,3,2,2,2,2,2,3,3,3,3,4,4,5,6,6,5,4,4,3,3,3,3,3,3,3,3,4,4,4,4,4,4,5,5,6,7,8,10,10,11,12,11,10,8,7,6,5,4,4,4,4,4,4,4,4,4,4,5,5,5,4,4,4,4,4,4,4,4,4,3,4,4,3,3,3,3,3,3,3,3,3,3,3,3,3,4,4,4,5,8,8,10,12,14,15,15,15,14,15,13,14,14,15,15,17,19,19,21,24,25,25,26,28,28,28,28,29,28,29,30,29,30,29,30,29,29,29,29,29,29,29,29,29,29,28,27,26,26,26,24,22,25,26,26,27,27,27,28,28,27,26,26,26,25,24,25,22,23,22,23,23,20,19,18,18,17,18,18,17,16,14,12,9,6,6,6,5,6,5,6,5,5,6,8,9,11,12,11,15],[6,5,5,5,5,5,5,6,6,7,7,7,7,7,8,8,8,9,10,10,8,8,8,7,7,6,7,6,5,5,5,5,6,6,6,6,7,7,7,7,7,7,7,7,7,7,7,6,7,7,7,6,7,7,6,7,7,7,7,7,7,7,7,8,9,9,10,9,8,9,8,8,8,8,8,7,7,7,7,7,7,7,6,7,6,6,6,6,6,5,5,5,5,5,5,5,5,5,5,6,5,5,6,6,5,6,6,6,6,6,6,6,6,7,6,6,6,6,6,7,7,6,6,5,5,5,5,4,4,4,3,3,3,3,4,4,4,4,4,4,4,4,5,5,5,5,5,5,4,4,4,4,4,4,3,4,4,3,3,3,3,3,3,3,3,3,3,3,3,3,3,3,4,3,4,4,4,4,5,5,6,5,5,4,4,4,3,4,4,4,4,4,4,5,5,5,4,5,5,5,5,5,5,5,5,5,5,4,4,4,3,3,2,3,3,3,2,2,2,2,2,2,3,2,2,3,2,3,2,2,2,2,2,2,2,2,2,2,2,2,2,2,2,3,2,2,2,2,2,2,2,3,3,2,2,3,2,2,2,2,2,2,3,2,2,2,2,2,2,1,1,1,1,1,1,0,1,1,2,1,2,2,3,2,3,3,4,4,4,4,4,4,4,4,5,4,4,4,4,3,3,3,3,3,2,3,3,3,3,3,3,4,5,5,6,5,5,4,4,4,4,3,3,3,4,4,4,4,4,5,5,5,5,6,6,6,7,8,10,11,12,12,11,9,9,8,7,5,5,5,4,4,5,5,5,4,4,4,5,5,5,5,5,5,4,5,4,4,4,4,4,4,4,4,3,4,4,4,4,4,4,3,4,4,4,4,4,4,5,6,7,9,10,12,13,14,13,13,12,13,11,13,13,13,14,15,18,19,19,21,23,23,24,25,26,26,27,27,26,27,27,27,28,27,28,28,27,27,26,27,27,27,27,27,27,26,25,24,24,23,22,22,23,24,23,24,25,25,25,24,24,24,24,24,23,22,24,21,23,20,23,22,20,19,18,18,16,17,17,17,15,13,12,10,8,7,6,6,7,6,6,6,6,7,8,10,11,13,12,13],[6,5,5,5,4,4,4,5,4,6,5,5,6,6,7,7,7,8,9,9,7,7,7,6,6,5,5,5,4,4,4,4,5,4,5,5,6,6,7,6,6,6,6,6,6,6,6,6,6,6,6,6,6,6,6,6,6,6,6,6,6,7,7,7,8,9,9,8,8,8,7,7,7,7,6,6,6,6,6,6,6,5,5,6,5,5,5,5,4,5,5,4,5,5,5,5,5,5,5,5,4,5,5,4,4,5,5,4,5,5,5,5,5,6,5,5,5,5,6,6,6,5,5,5,5,4,4,4,3,3,3,3,3,3,4,4,4,3,3,4,4,4,4,4,5,5,5,4,4,3,4,4,4,3,4,4,3,3,3,4,3,3,3,3,3,3,3,3,3,2,2,3,3,3,3,3,3,4,4,4,5,4,4,4,3,3,3,3,3,3,3,4,4,4,4,4,4,4,4,4,4,4,4,4,5,4,4,3,3,3,3,2,2,2,2,2,2,2,2,2,2,2,2,2,2,3,2,2,2,2,2,2,2,2,2,2,2,2,2,2,2,1,2,2,2,2,1,1,2,2,2,2,2,2,2,2,2,2,2,2,2,2,2,2,2,2,2,2,2,1,1,1,1,1,1,1,0,1,1,1,1,1,2,2,2,3,3,3,3,3,3,3,3,4,4,3,3,3,3,3,2,2,2,2,2,2,2,2,2,3,3,3,4,5,5,5,4,3,3,3,3,2,3,3,3,3,3,3,4,4,3,3,3,4,4,5,6,7,9,10,11,11,10,9,8,7,5,4,4,3,3,3,3,4,4,4,4,4,5,5,4,4,4,4,3,3,3,3,3,3,3,3,3,3,3,3,3,3,3,3,3,3,3,3,3,3,3,4,4,5,7,9,10,12,14,15,14,14,13,14,13,14,14,15,14,16,19,19,20,22,24,24,25,26,27,27,27,28,27,28,29,28,29,28,29,28,28,28,27,28,28,28,28,28,27,28,27,25,26,24,22,23,24,25,24,25,26,26,27,27,25,25,25,25,25,23,24,22,22,22,22,22,19,18,18,18,16,17,16,16,15,13,11,9,7,5,5,6,6,6,6,6,6,6,8,10,12,13,11,12],[5,5,6,5,5,5,5,5,6,6,6,7,7,7,8,8,9,10,11,10,9,9,8,7,7,6,6,6,5,5,5,5,5,5,6,6,7,7,8,8,7,7,7,7,7,7,7,7,6,7,7,7,7,7,7,7,7,7,7,7,7,8,8,8,9,10,10,10,9,9,9,9,8,9,8,8,8,7,7,7,7,6,6,6,6,6,6,6,5,5,5,5,6,5,5,5,5,6,6,5,5,6,6,5,5,6,6,5,6,7,6,6,7,7,7,7,6,7,7,7,7,7,7,6,6,5,5,5,4,4,3,3,4,5,5,4,5,4,4,5,5,5,6,5,6,6,6,5,5,4,5,5,4,4,4,5,4,4,5,5,4,5,5,4,4,4,4,4,4,4,3,4,3,4,3,4,4,4,5,5,6,6,5,4,4,4,3,3,3,4,4,4,5,5,4,5,4,5,5,5,4,5,5,5,5,5,4,4,4,4,3,3,3,3,3,2,3,2,3,3,3,3,4,3,3,4,4,4,3,3,3,3,3,3,3,3,3,2,3,3,2,3,3,3,3,2,2,2,2,2,2,3,3,2,3,3,2,3,3,3,3,3,4,4,3,3,3,3,2,3,2,2,2,2,1,1,1,0,1,1,1,1,2,2,3,3,3,4,4,4,4,4,4,4,4,4,4,4,3,3,2,2,2,2,2,3,2,3,2,3,3,4,4,6,6,6,6,5,4,3,3,3,3,3,3,4,4,4,4,4,4,4,4,4,5,6,6,9,10,11,12,12,11,10,9,7,6,5,4,4,4,4,4,4,4,4,4,5,6,6,5,4,4,4,4,4,4,4,4,3,4,4,4,3,3,4,3,3,3,4,3,3,4,4,4,4,4,4,5,6,8,9,11,12,14,15,14,14,14,13,13,15,14,14,15,17,19,20,21,22,24,24,25,27,26,27,27,28,27,28,28,28,28,28,29,28,28,28,28,28,28,29,28,29,29,28,28,28,28,27,25,26,27,26,26,26,26,26,27,27,26,26,26,26,25,24,25,23,24,23,24,23,21,18,19,16,16,18,17,16,15,14,12,10,7,6,6,5,6,6,7,6,6,8,9,11,13,15,12,14],[5,6,6,6,5,5,5,5,7,6,7,7,8,8,8,8,9,9,10,10,9,8,8,7,7,6,6,6,5,6,6,5,5,5,5,7,7,7,8,8,7,7,8,7,6,7,8,6,6,8,7,7,7,8,8,7,8,7,7,8,7,9,9,8,10,10,10,10,9,9,9,8,9,8,8,8,8,8,8,7,7,7,7,7,6,6,6,5,5,6,6,5,6,6,5,5,6,5,6,5,5,6,5,5,5,6,6,5,6,7,6,6,7,7,7,7,7,6,7,7,6,7,6,6,6,5,5,4,4,4,3,3,4,5,5,5,4,4,4,4,4,4,5,5,5,5,6,5,4,4,4,4,4,4,4,4,4,4,4,4,4,4,4,4,4,4,3,3,3,3,3,3,3,3,3,3,4,4,5,6,6,5,5,5,4,4,3,3,3,3,3,4,4,4,4,4,4,5,5,5,5,5,5,5,5,5,4,4,4,3,3,3,2,3,3,2,3,2,3,3,3,3,3,3,3,4,3,3,3,3,3,3,3,2,2,3,2,2,3,3,2,3,3,3,2,2,1,2,3,3,3,4,4,3,4,4,4,4,4,4,4,4,4,4,4,4,3,3,4,3,3,3,2,2,2,2,1,1,0,1,1,1,2,2,3,3,4,4,5,4,5,4,4,5,5,5,5,4,4,3,3,2,2,2,2,3,3,3,3,3,3,4,4,5,6,6,5,4,4,4,3,3,3,4,4,5,4,5,4,4,5,5,4,5,5,6,7,9,11,11,13,13,12,10,9,8,7,5,4,4,5,4,4,5,5,5,5,5,6,6,5,5,5,4,5,4,4,4,4,4,3,4,4,3,3,4,3,3,3,4,4,4,4,4,4,4,4,4,6,7,8,10,11,13,14,16,15,16,15,14,14,15,15,15,16,18,20,21,22,23,25,26,26,27,27,28,28,28,28,29,30,29,29,29,29,29,30,29,29,29,29,30,29,29,29,29,28,27,27,26,25,24,26,27,27,27,28,28,28,28,28,27,27,27,27,26,26,24,24,23,25,24,23,19,20,17,18,19,18,18,15,14,12,10,7,6,6,6,8,6,9,6,8,8,9,11,12,14,12,12],[3,4,4,4,4,4,4,4,4,4,5,5,5,5,6,6,7,8,9,8,6,6,6,5,5,4,4,4,4,4,4,4,4,4,4,4,5,5,5,5,5,5,5,5,5,5,5,5,5,5,5,5,5,5,5,5,5,5,5,5,5,6,6,6,7,8,8,8,7,7,7,6,6,7,6,6,6,6,5,5,5,4,4,4,4,4,4,4,4,4,4,4,4,4,4,4,4,4,4,4,3,3,4,4,3,4,4,4,4,4,4,4,4,5,5,5,4,4,5,5,4,4,4,4,4,4,3,3,3,2,2,2,2,3,4,4,3,3,3,3,3,3,4,3,4,4,4,3,3,3,3,3,3,3,3,3,3,2,3,3,3,3,2,3,2,3,2,2,2,2,2,2,2,2,3,2,3,3,4,5,5,4,4,3,3,3,2,3,3,2,3,3,3,3,3,3,3,3,3,3,3,4,4,4,4,3,3,3,3,2,2,2,2,2,2,1,2,1,2,2,1,2,2,2,2,3,2,2,2,2,2,2,2,2,2,2,1,1,1,2,1,1,2,2,2,1,1,1,2,2,2,2,2,2,2,2,2,2,2,2,2,2,3,3,3,2,2,2,2,2,1,2,1,1,1,1,1,1,1,0,1,1,1,2,2,2,3,3,3,3,3,3,3,3,4,3,3,3,3,2,2,2,1,1,2,2,2,2,2,2,2,3,4,4,5,5,4,3,3,3,3,2,3,2,2,3,3,3,3,3,3,3,3,3,4,5,6,8,9,11,12,12,11,9,8,7,5,4,3,3,3,3,3,3,3,3,3,4,4,4,4,4,3,4,3,3,3,3,3,3,2,3,3,2,2,2,2,2,2,2,2,2,3,2,2,3,3,3,4,5,7,9,10,13,14,16,15,15,14,13,12,14,14,15,15,17,20,20,21,22,24,25,25,27,26,27,28,28,28,29,29,29,29,29,29,29,29,29,28,29,29,29,29,29,28,28,28,25,26,24,23,22,25,26,25,27,28,26,28,28,26,26,25,26,25,24,25,22,23,21,23,23,20,19,18,18,16,19,18,18,15,13,12,9,6,5,5,5,5,4,6,6,5,7,9,10,12,14,12,13],[5,4,5,5,4,4,4,4,5,5,5,6,6,6,7,7,8,9,10,9,8,8,7,6,6,5,4,5,4,4,5,4,4,4,5,5,6,6,7,7,6,5,6,7,5,6,7,6,6,6,6,6,6,6,6,6,6,5,6,6,6,7,7,8,8,9,9,9,8,8,9,8,7,8,7,7,7,6,6,6,6,5,5,6,4,5,5,5,4,5,5,4,5,4,4,4,5,5,5,4,4,5,5,4,4,5,5,4,5,6,5,5,5,6,6,6,5,5,6,6,6,5,6,5,5,5,4,4,4,3,3,3,3,4,4,5,4,4,4,4,4,4,5,4,5,5,5,4,4,4,4,4,4,4,4,4,4,3,4,4,4,4,3,4,3,3,3,3,3,3,2,3,3,3,3,3,4,4,5,5,5,5,5,4,3,3,3,3,3,3,3,3,3,4,4,4,4,4,4,4,4,4,4,4,5,4,4,3,3,3,3,2,2,2,2,2,2,2,2,2,2,3,3,2,3,3,3,3,3,3,3,3,3,2,2,3,2,2,2,3,2,2,2,2,2,2,1,2,2,2,3,3,3,3,3,3,3,2,3,3,3,3,3,3,3,3,3,2,3,2,2,2,2,2,1,2,1,1,1,1,0,1,1,2,2,2,3,3,3,3,3,3,3,4,4,4,3,3,3,2,2,2,1,1,2,2,2,2,2,2,3,3,4,5,6,6,4,4,3,3,3,3,3,3,3,4,4,3,3,3,3,3,3,4,4,5,6,8,10,11,13,12,11,10,9,7,6,4,3,3,3,3,3,3,4,4,4,5,5,5,5,4,4,4,3,3,3,3,3,3,2,3,3,2,2,3,2,2,2,3,2,2,3,3,3,3,4,4,5,6,7,8,9,12,14,16,15,16,15,14,14,15,15,14,15,18,19,19,22,23,25,25,26,27,27,27,27,28,28,28,29,29,29,29,29,29,29,29,29,29,29,29,29,29,28,28,28,28,27,25,24,23,24,26,26,27,27,27,28,28,27,26,26,26,24,25,24,24,24,23,23,23,22,21,20,19,16,18,17,17,15,13,12,9,6,5,5,4,6,6,6,6,6,8,10,11,13,14,12,14],[5,5,4,5,4,3,4,4,4,5,5,5,5,5,6,6,7,8,9,8,7,6,6,5,5,4,4,4,4,4,4,3,4,4,4,5,5,5,5,5,6,5,5,6,5,5,6,6,5,6,6,5,6,6,6,6,6,5,5,6,6,6,6,7,7,8,8,8,7,7,7,6,7,6,6,6,6,5,5,5,5,5,5,5,4,4,5,4,4,4,4,4,4,5,4,4,4,4,5,4,4,4,4,4,4,5,4,4,4,5,4,4,5,5,5,5,4,5,5,5,5,5,5,5,4,4,4,3,3,3,3,2,3,4,5,4,4,3,3,3,4,4,4,4,4,4,4,4,4,3,3,4,4,3,3,4,3,3,4,4,4,4,3,3,3,3,3,3,3,2,2,2,2,2,2,2,3,3,4,4,5,4,4,3,3,2,2,2,2,2,3,3,3,3,3,4,3,4,4,3,3,4,4,4,4,3,3,3,3,2,2,2,2,2,2,2,2,2,2,2,2,2,2,2,3,3,3,3,3,2,2,3,2,2,2,2,2,2,2,2,2,2,2,2,2,1,2,2,2,3,3,3,3,3,3,3,3,2,3,3,3,3,3,3,3,3,3,2,2,2,2,2,2,2,2,2,1,1,1,1,1,0,1,1,1,2,2,2,3,2,3,3,3,3,3,3,3,3,2,2,1,2,1,1,1,2,2,2,2,2,2,3,3,4,5,5,4,3,3,2,2,2,2,2,2,2,3,3,3,3,2,2,2,3,3,4,5,7,8,10,12,11,11,10,8,7,5,3,3,3,2,3,2,3,3,3,3,4,5,4,4,3,3,3,3,3,2,2,2,2,2,2,2,2,2,2,2,1,2,2,2,2,2,2,2,2,3,3,4,4,8,9,10,12,14,16,15,16,16,14,15,16,15,15,16,18,20,21,23,23,25,25,25,27,27,27,27,28,28,28,29,29,29,29,29,29,29,29,29,29,29,29,29,29,29,29,28,27,27,25,25,23,25,26,26,27,27,27,28,27,26,26,26,25,25,24,24,23,24,21,24,22,21,21,19,19,15,17,16,17,14,12,10,9,5,4,7,4,5,5,6,6,6,7,10,10,13,14,13,13],[5,5,5,4,4,3,3,4,4,5,4,5,5,5,6,6,7,7,9,8,6,6,6,5,5,4,4,4,4,3,4,3,4,4,4,5,5,5,6,6,5,5,5,5,5,5,6,5,5,5,5,5,5,5,5,5,5,5,5,5,5,6,6,6,6,8,8,8,7,7,7,6,6,6,5,6,5,5,5,5,5,5,4,5,4,4,4,4,4,4,4,4,4,4,4,4,4,4,4,4,4,4,4,4,4,4,4,4,4,5,5,4,5,5,5,5,4,4,5,5,5,5,4,4,4,4,3,3,3,3,3,2,3,4,4,4,4,3,3,3,3,3,4,3,4,4,4,4,4,3,3,3,4,3,3,4,3,3,3,3,3,3,3,3,3,3,3,3,3,2,2,2,2,2,2,2,2,3,3,4,4,4,4,3,2,2,2,2,2,2,2,3,3,3,3,4,3,3,4,4,3,4,4,4,4,3,3,3,3,2,2,2,2,2,2,2,2,2,2,2,2,3,3,3,3,3,3,3,3,3,2,3,2,2,2,2,2,2,2,2,2,2,2,2,2,2,2,2,2,3,3,3,3,3,3,3,3,3,3,3,3,3,3,3,3,3,3,2,3,3,2,2,2,2,2,2,2,2,1,1,1,1,0,1,1,1,1,2,2,2,2,2,2,2,3,2,2,2,2,1,1,1,1,1,1,1,1,1,1,2,2,2,3,3,4,4,3,3,2,2,2,2,2,2,2,2,2,2,2,2,2,2,2,3,3,4,5,7,9,11,12,13,12,10,9,7,5,3,2,2,2,2,2,2,2,3,3,3,4,4,3,3,3,2,2,2,2,2,2,2,1,2,2,2,1,2,2,1,2,2,2,2,2,2,2,2,3,3,4,4,6,8,9,12,14,16,16,16,15,15,16,16,15,15,17,18,19,20,22,23,24,25,25,26,26,27,27,28,28,28,29,28,29,28,29,29,29,28,29,28,29,29,28,28,28,29,28,27,27,26,26,23,26,26,26,27,27,27,27,26,25,25,25,25,23,23,23,21,22,21,23,23,23,19,20,17,15,17,15,17,14,13,10,9,5,5,5,4,5,4,4,5,4,6,9,10,12,14,12,14],[5,5,5,6,4,4,4,5,5,5,5,5,6,6,6,7,7,8,8,8,8,7,7,6,6,5,5,5,4,4,4,4,4,4,5,5,5,6,6,6,6,6,6,6,6,6,6,6,6,6,6,6,6,6,6,6,6,6,6,6,6,7,7,7,8,8,8,9,8,8,8,7,7,7,6,7,6,6,6,6,6,5,6,5,5,5,5,5,5,5,5,4,5,5,5,4,5,5,5,5,4,5,5,5,4,5,5,5,5,6,5,5,6,6,6,5,5,6,6,6,6,6,6,5,5,5,4,4,3,3,3,3,3,4,5,5,4,4,4,4,4,4,5,4,5,5,5,4,4,4,3,4,4,4,4,4,4,4,4,4,4,4,4,4,4,3,3,3,3,3,3,3,3,3,3,3,3,3,4,4,4,4,4,3,3,3,2,2,2,2,3,3,4,4,4,4,4,4,4,4,4,4,4,4,4,4,3,3,3,3,3,2,2,2,2,2,2,2,3,3,3,3,3,3,3,3,3,4,3,3,3,3,3,2,3,3,2,2,2,2,2,2,2,2,2,2,2,3,3,4,4,4,4,3,3,4,3,3,4,4,4,3,4,4,3,3,3,3,3,3,3,3,3,3,2,3,3,2,2,2,2,1,1,0,1,1,2,2,2,2,3,2,3,3,3,3,3,2,2,2,1,1,1,2,2,2,2,2,2,2,2,2,3,4,4,4,4,3,3,3,2,2,2,3,2,3,3,3,3,3,2,3,2,3,3,4,5,7,10,11,12,13,12,10,9,7,5,3,2,2,2,2,3,3,3,3,3,4,5,5,4,4,3,3,3,2,2,2,2,2,1,2,2,2,2,2,2,2,2,2,2,2,3,3,3,3,3,3,4,5,7,8,9,12,13,15,15,15,15,14,14,14,15,14,15,17,19,20,21,22,24,25,25,27,27,28,28,28,28,29,29,29,29,29,29,29,29,29,29,29,29,29,29,29,28,28,27,27,26,25,24,25,26,25,25,27,26,27,27,26,25,24,25,24,23,23,22,21,21,18,21,20,21,18,17,16,15,16,15,16,14,12,11,8,6,5,5,4,6,5,6,5,6,7,9,10,12,14,12,13],[4,5,5,5,4,4,4,4,4,5,4,5,5,5,6,6,7,7,8,8,7,6,6,5,5,5,4,4,4,4,4,3,4,4,4,5,5,5,5,6,5,5,5,5,5,5,6,5,5,5,6,6,5,6,6,5,5,5,5,5,5,6,6,6,7,8,8,7,7,7,7,6,6,6,6,6,5,5,5,5,5,5,5,5,5,4,4,4,4,4,4,4,4,4,4,4,4,4,4,4,4,4,4,4,4,4,4,4,4,5,4,4,5,5,5,5,4,5,5,5,5,5,5,4,4,4,4,4,3,3,3,3,3,4,5,4,4,3,4,3,4,4,4,4,4,4,4,4,4,3,3,4,4,3,3,4,3,3,4,4,3,4,3,3,3,3,3,3,3,3,3,3,3,2,3,2,2,3,3,4,4,4,4,3,3,2,2,2,2,2,3,3,3,3,3,4,3,4,4,3,3,4,3,3,4,3,3,3,3,3,3,2,2,2,2,2,2,2,2,2,2,3,3,3,3,3,3,3,3,3,3,3,3,2,3,3,2,2,2,2,2,2,2,2,2,2,2,2,3,3,3,4,3,3,3,3,3,3,3,4,3,3,4,4,3,3,3,3,3,3,2,3,3,2,2,2,2,2,2,2,1,1,1,1,0,1,1,1,2,2,2,2,2,2,2,2,2,1,1,1,1,1,1,1,2,2,2,1,1,1,2,2,3,3,4,4,3,2,2,2,2,2,2,2,2,2,2,2,3,3,2,2,2,2,3,4,4,7,10,12,13,12,11,10,8,7,5,3,2,2,2,2,2,2,2,3,3,3,4,4,3,3,2,2,2,2,1,2,1,2,1,1,2,1,1,2,2,1,2,2,2,2,2,3,2,3,3,3,3,4,6,7,8,10,12,14,14,15,15,15,15,16,15,16,16,17,19,20,22,23,25,25,26,27,27,27,28,28,28,29,29,29,29,29,29,29,29,29,28,29,29,28,28,29,28,29,28,27,27,27,26,24,26,26,26,28,27,27,27,27,25,25,25,24,23,23,23,20,19,20,22,21,21,19,18,17,12,14,14,14,13,11,10,7,4,4,4,3,5,4,5,5,5,6,8,10,12,14,13,15],[5,5,6,6,4,4,4,4,4,5,5,5,5,5,6,6,7,8,9,8,7,7,7,6,5,5,4,5,4,3,4,4,4,4,4,5,5,6,6,6,6,5,6,6,5,6,6,6,6,6,6,6,6,7,7,6,6,6,6,6,6,6,7,8,7,8,9,8,7,7,7,7,6,6,6,6,6,6,6,6,5,5,5,5,4,5,5,4,4,5,5,4,5,5,4,4,5,5,5,5,4,5,5,5,4,5,5,5,5,5,5,5,5,5,5,5,5,5,6,5,6,6,5,5,5,5,4,4,4,4,3,3,4,5,5,4,5,4,4,4,5,4,5,4,5,5,5,4,4,4,4,4,4,4,4,4,4,4,4,4,4,5,4,4,4,4,4,4,4,3,3,3,3,3,3,3,3,3,4,5,5,5,4,4,3,3,2,2,3,3,3,3,4,4,4,4,4,4,4,4,4,4,4,4,4,4,3,3,3,3,3,3,3,3,3,2,3,3,3,3,3,4,4,4,4,4,4,5,4,4,4,4,3,3,3,3,3,3,3,3,2,3,3,2,3,2,2,3,3,4,4,4,4,4,4,4,4,4,4,4,4,4,4,5,4,4,4,4,4,4,3,4,4,3,3,4,3,3,2,2,2,2,1,1,1,0,1,1,1,2,2,2,3,2,2,2,2,1,1,2,1,2,2,2,2,3,3,2,2,2,2,2,3,3,4,4,3,3,3,2,2,3,3,3,3,3,3,3,3,3,3,3,2,3,3,4,5,8,10,12,13,13,13,10,8,7,5,3,2,2,2,2,3,3,3,4,3,5,5,5,4,3,3,3,2,2,2,2,2,2,1,2,2,2,2,2,2,2,2,3,2,3,3,3,3,3,4,4,5,5,6,8,9,11,13,14,13,14,14,13,13,13,14,14,14,16,17,17,20,22,22,24,23,27,26,25,27,28,27,28,28,28,29,29,29,29,29,29,28,29,28,29,28,28,28,27,27,27,25,24,23,21,23,24,23,26,26,26,26,25,24,23,24,22,21,21,21,20,18,19,20,19,18,16,15,14,13,13,14,14,13,12,10,7,5,5,5,4,5,5,6,5,6,7,8,10,12,14,13,13],[7,6,6,6,5,5,4,5,4,5,5,5,5,6,6,6,7,8,9,9,8,7,7,6,6,5,5,5,4,4,4,4,4,4,5,5,5,6,7,7,7,7,7,7,6,6,7,7,7,7,7,7,6,7,7,7,7,7,6,6,7,7,7,8,8,9,9,9,8,8,8,7,7,7,6,6,6,6,6,6,6,5,5,6,5,5,5,5,5,5,5,5,5,6,5,5,5,6,6,6,5,5,5,5,5,6,5,5,5,6,6,5,6,6,5,5,5,5,6,6,6,6,5,5,5,5,4,4,4,3,3,3,4,4,5,4,4,4,4,4,4,4,5,5,5,5,5,5,4,4,4,5,4,4,5,5,4,4,5,5,4,5,5,5,5,5,4,4,4,4,3,3,3,3,3,3,3,3,4,5,5,4,4,3,3,3,3,3,3,3,3,4,4,4,4,4,4,4,4,4,4,4,4,4,4,4,4,3,3,3,3,3,3,3,3,3,3,3,4,4,4,4,4,4,4,5,5,5,4,4,4,4,4,3,3,3,3,3,3,3,2,3,3,2,3,2,2,3,3,4,4,4,4,4,4,4,4,4,4,4,4,4,4,5,4,4,4,4,4,4,4,4,4,3,3,4,3,3,3,3,3,2,2,1,1,1,0,1,1,1,2,2,2,2,2,2,2,2,1,1,1,2,2,2,3,3,3,2,2,2,2,2,3,3,4,4,3,3,3,3,2,2,2,3,3,3,3,3,3,3,3,2,2,3,3,4,5,6,9,11,12,12,11,10,7,6,4,3,2,2,2,2,2,3,3,3,3,4,5,4,4,3,3,2,2,2,1,1,1,2,2,2,2,2,2,2,2,2,2,3,3,3,3,4,3,4,4,4,5,6,7,9,9,11,14,14,14,15,16,13,13,15,15,14,16,17,19,19,21,22,23,24,24,25,25,25,27,27,27,27,29,28,29,28,29,29,29,28,28,28,29,29,28,28,28,27,27,26,25,25,24,23,24,24,24,26,25,26,26,25,24,24,24,22,23,22,21,20,19,18,17,18,16,14,14,14,13,14,13,13,12,11,9,7,5,4,5,4,5,5,6,5,6,7,8,10,12,13,11,13],[8,6,7,6,5,5,4,5,5,6,6,6,6,6,7,7,8,8,9,8,8,7,7,6,6,6,5,5,5,4,4,4,5,5,5,6,6,6,7,7,7,7,7,7,7,7,7,7,7,7,7,7,7,7,7,7,7,7,8,6,7,7,7,7,8,9,9,9,8,8,8,7,7,7,6,6,6,7,6,6,6,6,6,6,6,6,6,6,6,6,6,6,6,6,6,6,6,6,6,6,6,6,6,6,6,6,6,5,6,6,6,6,6,6,6,6,6,6,6,7,7,7,6,6,5,5,5,4,4,4,4,4,4,5,5,5,5,4,4,5,5,5,6,5,6,5,6,5,5,5,5,5,5,5,5,6,5,5,5,5,5,6,5,5,5,5,4,5,5,4,4,4,4,3,3,3,3,4,4,5,5,4,5,4,3,3,3,3,3,3,4,4,5,5,4,5,5,4,5,5,4,5,4,4,4,4,4,4,4,3,4,3,3,4,3,3,4,4,4,4,4,4,4,4,4,5,5,5,5,5,4,4,4,4,4,4,3,3,3,3,3,3,3,2,3,2,3,3,3,4,4,4,4,4,4,4,4,4,4,4,4,4,4,5,5,4,4,5,5,4,4,4,4,3,4,4,3,3,3,3,3,2,2,2,1,1,1,0,1,1,1,2,2,2,2,1,1,1,1,1,1,2,2,3,3,3,2,2,2,2,2,2,3,3,4,4,3,3,2,2,2,2,2,3,3,3,3,3,3,3,3,2,2,2,3,4,5,7,9,11,12,12,11,9,8,6,5,3,2,2,2,2,2,2,3,3,3,4,4,4,3,3,2,2,2,1,1,1,1,2,2,2,2,2,2,2,2,2,3,3,3,3,3,4,4,4,4,5,5,6,7,8,9,11,13,15,14,15,15,14,15,16,15,15,15,18,20,19,22,23,24,25,25,27,27,28,28,28,28,28,29,29,29,29,30,29,29,29,29,29,29,29,29,29,29,29,28,27,27,26,25,24,26,26,26,28,28,28,28,28,27,26,26,25,23,24,22,21,20,21,21,20,20,17,17,15,13,15,14,15,14,12,10,8,5,4,5,4,8,6,8,6,7,8,9,10,11,13,13,13],[8,6,6,6,5,4,4,4,4,5,5,5,5,5,6,6,7,7,8,8,8,7,6,5,5,5,4,4,4,4,4,3,4,4,4,5,5,5,6,6,6,6,6,6,6,6,7,6,7,7,7,7,7,7,7,7,6,7,6,6,6,6,7,7,7,8,8,8,7,7,6,6,6,6,5,6,6,5,5,6,5,5,5,6,5,5,5,5,5,5,5,5,5,5,5,5,5,5,5,5,5,5,5,5,5,5,5,5,5,5,5,5,5,5,5,5,5,5,6,6,6,6,5,5,5,5,4,4,4,4,4,4,4,5,5,4,4,4,4,5,5,5,5,5,5,5,5,5,5,4,5,5,5,5,5,5,5,5,5,5,5,5,5,5,5,5,4,4,5,4,4,4,4,3,3,3,3,3,3,5,4,4,4,4,3,3,3,2,3,3,3,4,4,4,4,5,4,4,4,4,4,4,4,3,4,3,3,3,4,3,4,3,4,3,4,3,4,3,4,4,4,4,5,5,4,5,5,5,5,5,4,4,4,4,4,4,3,3,3,3,3,3,3,2,3,2,3,3,4,4,4,4,4,4,4,4,4,4,4,5,5,4,4,5,5,5,4,5,5,5,4,4,4,4,4,4,3,3,3,3,3,3,2,2,1,1,1,1,0,1,1,1,1,2,1,1,1,1,1,1,1,2,2,2,3,3,2,2,2,1,2,2,2,3,3,3,3,2,2,2,2,2,2,2,2,3,3,2,2,2,2,2,2,2,2,4,5,7,9,11,12,11,11,10,7,6,4,3,2,2,1,1,2,2,2,2,2,3,3,3,3,2,2,2,1,1,1,1,2,2,2,2,2,2,2,2,2,2,2,3,3,3,3,4,4,4,4,4,5,5,7,8,9,10,12,15,14,15,15,14,15,15,15,14,15,17,18,18,20,22,23,23,24,26,25,25,26,26,27,27,28,28,28,27,28,28,27,28,28,28,28,28,28,28,28,27,26,26,25,24,22,22,24,25,24,25,26,26,26,26,24,23,24,22,22,21,21,19,19,18,19,19,18,14,14,14,11,13,14,14,13,11,10,6,4,3,4,3,4,5,5,4,5,5,7,9,11,12,11,11],[7,6,6,6,5,4,4,5,5,5,5,5,6,6,7,7,8,8,9,9,8,7,6,6,5,5,5,5,4,4,4,4,4,4,5,6,6,6,7,7,7,6,7,7,6,6,7,7,6,6,7,7,7,7,7,7,6,6,6,6,6,7,7,7,7,9,8,9,8,8,8,7,7,7,6,6,6,6,6,6,6,6,5,6,5,5,5,5,5,6,6,6,6,6,6,6,6,6,6,6,5,6,5,5,5,6,6,5,5,6,6,5,6,6,6,6,5,6,6,7,7,7,6,6,6,5,5,5,4,4,4,4,5,5,6,5,5,5,5,5,5,5,6,5,6,5,6,5,5,5,5,5,5,5,5,6,5,5,6,6,5,6,6,5,5,5,5,5,5,5,4,4,4,3,3,3,3,4,4,5,5,4,5,4,4,3,3,3,3,3,4,5,5,4,5,5,5,5,5,5,4,5,4,4,4,4,4,4,4,4,4,4,4,4,4,4,4,4,4,5,5,5,5,5,5,5,5,5,5,5,5,5,5,5,4,4,4,4,4,4,3,3,3,3,3,3,3,3,4,4,4,5,5,4,5,5,5,5,5,5,5,5,5,5,6,5,5,5,5,5,5,5,5,4,4,4,4,3,3,3,3,3,2,2,2,2,1,1,1,0,1,1,1,1,1,1,1,1,1,1,2,2,2,2,3,3,2,2,2,1,2,2,3,3,4,4,3,3,2,2,2,2,2,2,2,3,2,2,2,2,2,2,2,2,3,4,5,7,10,11,12,12,11,9,8,6,4,3,2,2,2,1,2,2,2,2,2,3,3,3,2,2,2,2,1,1,1,1,1,2,2,2,2,2,2,2,2,2,2,3,3,3,3,4,4,4,4,4,5,6,7,8,9,11,12,15,16,16,15,15,15,15,15,16,17,18,20,20,22,24,26,26,26,27,27,27,28,28,28,28,29,29,29,29,29,29,29,29,29,29,29,29,29,29,29,28,29,27,27,25,26,25,26,26,27,28,28,28,28,28,26,26,25,26,23,24,23,23,23,22,24,21,21,16,17,16,12,15,15,15,13,11,9,7,4,4,5,4,5,5,7,6,6,6,7,10,12,13,13,14],[8,6,6,6,5,5,4,5,5,5,5,5,5,6,7,7,8,9,10,10,8,8,7,6,6,5,5,5,4,4,4,4,4,5,5,5,6,7,7,7,7,6,7,7,7,7,7,7,7,7,7,7,8,8,8,7,7,7,7,8,7,7,8,8,9,10,10,10,8,9,7,7,7,7,6,7,7,6,6,7,6,5,5,6,5,5,6,5,5,5,6,6,6,6,5,6,6,6,6,6,6,6,6,6,5,6,6,6,5,6,5,5,6,6,6,6,6,6,6,6,7,7,6,6,6,5,5,5,5,5,5,5,5,6,6,6,6,5,5,5,5,6,6,6,6,6,6,6,5,5,5,5,5,5,5,6,6,6,6,6,6,6,6,6,6,5,5,5,5,5,4,4,4,4,4,4,3,4,4,5,5,5,5,4,4,3,3,3,3,4,4,4,5,5,5,5,5,5,5,4,4,5,4,4,4,4,4,4,4,4,4,4,4,4,4,4,4,4,5,5,5,5,5,6,6,6,6,6,6,6,5,5,5,5,5,5,4,4,5,4,4,4,4,3,4,3,4,4,5,4,5,5,6,5,5,6,6,6,6,6,6,6,6,6,6,6,5,5,5,5,5,6,6,5,5,5,4,4,3,4,3,3,3,3,2,2,2,1,1,1,0,1,2,1,1,2,1,1,2,2,2,2,2,3,3,3,3,2,2,2,2,2,3,3,4,4,4,3,2,2,2,2,2,3,3,3,2,2,2,2,2,2,2,2,2,3,5,7,9,11,12,11,12,10,8,6,4,3,2,2,2,2,2,2,2,2,2,3,3,3,3,3,2,2,1,1,1,1,1,2,2,2,2,2,2,2,3,3,3,3,3,4,3,4,4,4,4,4,6,7,7,8,10,12,12,14,14,16,14,14,15,15,15,14,16,17,18,19,20,21,23,23,24,25,25,26,26,26,26,27,27,27,27,27,27,27,27,27,27,27,27,27,27,27,27,26,26,26,26,25,24,24,26,26,25,26,26,27,27,27,26,25,25,25,23,24,23,22,22,21,21,21,20,16,16,15,12,16,15,15,13,11,9,7,4,4,4,4,7,5,5,7,5,6,7,10,12,14,12,13],[8,6,7,6,5,5,5,5,6,6,5,6,7,7,8,8,9,9,10,10,9,8,8,7,6,6,6,6,5,5,5,5,5,6,6,6,7,8,8,8,8,8,8,8,8,7,8,8,8,8,7,8,8,8,8,8,7,8,7,7,8,9,8,8,9,9,9,10,9,9,8,7,8,8,7,7,8,7,6,6,7,6,6,6,6,6,6,6,6,6,6,6,6,7,7,7,6,7,7,7,7,7,6,7,6,7,7,6,7,7,7,7,7,7,7,7,7,8,7,7,8,7,7,7,7,6,7,6,6,5,6,6,6,7,7,6,6,6,6,6,6,6,7,7,6,7,7,6,6,6,6,6,6,6,6,6,6,6,6,6,7,6,7,6,6,6,6,6,6,5,5,6,5,4,4,5,5,5,5,6,6,6,6,5,5,4,4,4,4,5,5,5,6,5,6,6,6,6,6,6,5,5,5,5,6,5,5,5,5,5,5,5,5,5,5,4,4,5,5,5,5,5,5,6,6,6,6,6,6,6,6,6,6,6,5,5,5,4,5,5,4,4,5,4,4,4,4,4,4,5,5,5,5,5,5,5,5,5,5,6,6,6,6,6,6,6,6,6,6,6,6,5,5,4,5,4,4,4,3,4,4,3,3,3,2,2,2,2,1,1,1,0,1,1,1,2,2,2,2,2,2,2,2,3,3,3,2,2,2,2,2,2,3,4,4,4,4,3,2,2,2,2,2,2,2,3,2,2,3,2,2,2,2,2,3,4,5,7,9,11,12,12,12,10,9,7,4,3,2,2,2,2,2,2,2,2,2,3,4,3,3,2,2,2,1,1,1,2,2,2,2,2,2,3,2,2,3,3,2,3,3,3,3,4,4,4,4,5,6,6,7,9,10,12,13,16,15,16,16,15,15,17,16,16,17,18,20,20,22,23,24,25,26,27,26,27,27,28,27,28,28,28,28,28,28,28,28,27,27,28,28,28,28,28,28,28,27,26,26,24,24,24,26,26,26,27,28,28,28,27,27,26,26,26,24,25,24,23,23,22,21,23,22,19,16,16,14,16,15,15,14,11,9,7,5,4,6,6,6,5,6,6,6,7,8,9,12,13,12,12],[8,7,7,6,6,5,6,6,7,7,7,8,8,8,9,9,10,10,12,11,10,9,10,8,8,7,7,7,6,6,6,6,7,7,6,8,8,8,9,8,9,9,9,8,8,8,9,8,9,9,8,8,9,9,9,9,9,8,8,8,9,10,9,9,10,11,11,11,11,11,10,9,9,9,9,9,9,8,9,8,8,8,8,7,7,8,8,7,7,7,7,7,7,7,7,7,7,7,7,8,7,7,8,8,7,8,8,8,8,8,8,8,8,9,8,7,8,8,8,8,9,8,8,8,8,7,7,6,6,6,6,6,6,7,7,7,7,6,6,7,7,7,7,7,7,7,7,7,7,7,6,6,7,7,7,7,7,7,7,7,7,7,7,7,7,7,6,6,6,6,6,6,5,5,5,5,6,5,6,7,7,6,6,6,5,5,4,5,5,5,5,6,6,6,7,6,6,6,7,6,6,6,6,6,6,6,6,5,6,6,5,6,5,6,5,4,5,5,6,6,6,7,7,6,7,7,7,7,6,7,7,7,6,6,6,6,6,5,5,5,5,5,5,4,4,4,4,5,5,5,5,6,6,6,6,6,6,6,7,7,6,7,7,7,7,7,6,7,7,6,6,6,6,5,5,5,5,4,4,4,4,4,3,3,3,3,3,2,2,2,1,1,0,1,1,2,1,2,2,3,2,3,3,3,4,4,3,2,2,2,3,3,4,5,5,5,5,4,3,3,2,2,2,3,3,4,3,3,4,3,3,3,3,4,4,5,6,9,10,12,13,13,12,11,9,8,6,4,3,3,2,2,2,3,3,3,3,3,4,5,4,3,3,2,2,2,2,2,3,3,3,3,3,3,3,3,4,3,3,4,4,4,4,4,5,4,5,5,6,7,8,9,10,11,14,15,16,17,17,16,17,17,17,16,18,19,20,22,23,24,25,25,26,25,25,26,26,26,26,27,27,27,28,27,27,28,28,28,27,28,28,29,28,28,28,28,28,27,27,26,25,25,25,26,26,27,27,27,28,28,27,27,27,26,25,25,25,24,23,23,22,22,20,20,18,18,15,15,14,14,13,11,10,9,5,5,4,5,6,5,5,6,6,7,7,10,12,12,11,13],[9,8,9,8,7,7,6,8,7,8,7,8,8,8,9,10,10,11,13,13,11,10,9,9,8,8,8,8,8,7,6,7,7,8,8,8,9,10,9,10,10,10,10,9,10,10,11,10,10,11,10,10,10,10,10,10,9,10,10,10,9,10,10,11,10,11,11,11,10,11,9,8,10,9,8,9,9,10,8,9,9,9,9,8,8,9,8,8,9,8,8,8,8,8,9,9,9,9,9,9,9,9,9,9,9,10,9,9,10,10,9,9,10,9,9,8,9,10,9,10,11,10,10,10,9,9,9,8,8,8,8,7,8,8,8,7,8,7,9,9,9,9,9,9,9,9,10,9,9,8,8,8,9,9,10,9,9,9,9,8,9,9,9,8,10,8,8,8,8,7,7,8,7,6,7,7,6,7,6,7,7,6,7,7,6,6,6,5,6,7,7,8,8,7,7,8,8,8,8,8,7,7,7,7,7,7,7,7,8,8,8,7,7,7,6,5,6,6,6,7,7,7,8,8,8,8,9,9,8,9,8,8,8,7,7,8,8,7,6,7,6,6,6,6,5,5,5,4,5,5,6,6,6,6,6,6,7,7,7,7,7,9,8,9,9,8,8,8,8,8,7,7,6,6,7,5,5,4,4,6,6,4,5,4,4,4,3,2,2,2,2,1,1,0,1,1,1,2,3,3,3,4,4,4,4,4,3,3,2,2,3,3,4,4,5,5,4,4,3,3,2,3,3,3,4,4,3,4,4,4,4,4,4,4,4,5,6,8,10,12,12,13,13,10,10,8,6,4,4,3,4,3,3,4,3,4,3,4,5,5,4,4,3,3,2,2,3,2,3,4,4,4,4,5,4,4,5,5,4,6,6,5,5,6,6,5,6,7,7,8,9,10,11,12,14,15,15,17,16,15,16,18,16,16,18,19,20,19,22,22,24,23,24,25,25,25,26,26,25,27,27,26,27,26,26,27,26,26,26,26,26,26,27,26,26,26,27,26,25,25,23,23,24,24,25,25,26,26,27,25,25,25,25,23,22,23,22,21,21,19,20,20,20,18,17,16,15,16,14,13,12,11,10,9,7,5,6,7,7,7,7,6,7,7,7,11,12,13,12,12],[9,8,8,7,7,8,6,8,6,7,6,6,8,8,9,9,10,11,12,12,11,10,9,8,8,7,7,6,8,6,6,6,6,7,7,8,8,9,10,10,9,9,10,9,9,9,10,9,10,10,10,10,10,10,10,10,10,9,9,9,9,11,10,11,11,11,11,11,10,11,9,10,9,9,8,9,9,8,8,9,8,7,9,8,8,8,8,8,8,8,8,9,8,8,8,8,8,8,8,8,8,8,8,8,7,8,8,8,8,8,9,8,9,9,9,9,8,9,9,9,9,9,8,8,8,8,8,7,7,6,6,7,7,8,8,7,7,7,7,8,8,8,8,8,8,8,8,8,7,7,7,7,7,8,8,8,8,8,8,8,8,8,9,8,8,8,8,7,8,8,7,7,6,6,6,6,5,5,5,6,6,6,6,6,6,5,5,5,5,7,6,7,7,7,7,7,7,7,7,7,7,7,6,6,7,6,6,6,6,7,6,7,7,6,6,6,6,6,6,7,7,7,8,8,8,8,8,9,8,8,8,8,7,7,7,7,7,6,6,6,6,6,5,5,5,5,6,5,6,6,6,6,6,6,7,7,8,7,7,8,8,7,8,9,8,8,8,8,8,8,7,7,7,6,6,6,6,5,5,5,5,4,5,4,3,3,2,2,2,2,1,1,1,1,0,1,1,2,2,3,3,4,4,4,5,5,4,3,3,3,3,3,3,4,5,5,5,4,3,3,3,3,3,4,4,5,4,4,4,4,4,4,4,4,4,5,7,8,11,13,14,14,13,13,9,8,5,4,3,3,4,3,3,3,3,3,3,4,5,5,3,3,2,3,2,2,2,2,3,3,3,3,4,5,4,4,5,5,4,5,6,6,5,6,6,6,6,7,8,8,9,11,11,13,15,16,16,17,17,16,16,18,17,16,18,19,19,20,21,22,23,24,24,25,25,25,27,27,26,27,28,27,28,28,28,28,29,28,28,28,28,29,29,28,28,27,28,26,26,25,25,24,25,26,26,27,27,28,28,27,26,26,26,26,24,24,23,22,22,19,20,20,18,16,15,15,14,15,16,14,14,12,10,8,6,5,6,6,7,8,8,6,8,8,9,11,13,14,13,13],[11,9,9,8,8,7,7,8,7,7,7,7,8,9,9,11,10,12,12,12,11,10,9,9,8,8,8,7,8,7,7,6,7,8,8,9,9,10,10,9,10,10,10,9,10,10,10,10,11,10,10,10,10,10,10,10,9,10,9,9,9,9,9,11,11,11,11,12,11,11,9,9,8,10,9,8,9,9,8,8,8,9,8,8,9,8,8,8,9,9,8,9,9,9,9,9,9,9,9,9,10,9,9,10,9,9,9,10,9,10,10,9,9,10,10,10,10,10,9,10,11,10,9,9,10,8,9,8,7,7,7,7,7,8,8,7,8,7,8,8,8,9,8,9,8,9,9,9,9,8,8,8,8,10,9,8,8,9,9,8,9,9,9,8,9,8,8,8,9,8,7,8,8,6,7,5,5,5,6,6,6,6,6,5,6,5,5,5,5,7,7,8,8,8,9,8,8,8,8,8,7,7,7,6,6,6,6,6,7,7,7,7,7,7,7,6,7,6,8,7,7,8,9,8,8,8,9,8,8,8,8,8,8,7,7,6,8,6,6,6,5,5,5,4,5,5,5,5,5,5,6,5,6,6,6,6,7,7,6,7,7,7,7,8,8,8,7,8,8,7,7,7,7,6,6,6,5,5,4,5,5,4,5,4,3,3,2,2,2,2,2,2,2,1,1,0,1,1,2,2,3,4,6,5,5,5,5,4,3,3,3,2,3,4,4,4,4,3,3,3,3,3,4,5,5,6,5,5,5,5,6,5,5,5,5,6,7,8,11,13,13,14,14,12,9,8,6,4,4,4,4,4,5,5,5,5,4,5,5,5,4,5,3,3,3,3,3,3,3,4,4,4,5,5,5,5,5,5,6,6,6,7,7,7,7,8,7,8,8,8,9,12,12,13,14,16,16,17,17,16,17,17,17,16,19,20,20,21,22,23,24,24,25,26,26,26,27,27,27,28,29,28,29,29,29,29,29,28,28,28,28,28,28,28,28,27,27,26,25,25,24,24,25,26,26,27,28,27,27,27,26,26,25,25,24,24,24,22,23,20,21,21,19,18,17,17,15,16,16,16,14,13,12,9,6,7,6,7,9,7,8,8,8,8,10,11,11,13,13,13],[8,6,7,6,6,5,6,6,6,6,6,6,6,6,7,8,8,8,10,10,9,8,7,7,6,6,5,5,5,4,5,5,5,5,6,6,7,7,8,8,8,7,8,8,7,7,8,8,7,8,8,8,8,8,8,8,7,7,7,7,8,8,8,9,9,9,9,10,9,8,8,8,7,8,7,7,7,7,7,6,6,6,6,6,6,6,6,6,6,7,6,6,6,6,6,6,6,6,7,6,6,7,6,6,6,7,6,6,7,7,7,6,7,7,7,7,6,7,7,7,8,7,7,6,6,6,6,5,5,4,4,4,5,5,6,5,5,5,5,5,6,6,6,6,6,6,6,6,5,5,5,6,6,6,6,6,5,5,6,6,5,6,6,6,6,5,5,5,5,5,5,4,4,4,4,4,4,4,4,5,5,5,4,4,4,3,3,3,3,4,4,5,5,5,5,5,5,5,5,5,5,5,5,5,5,4,4,4,4,4,4,4,4,4,4,4,4,4,5,4,5,5,5,5,5,6,6,6,5,5,5,5,5,5,4,4,4,4,4,3,3,3,3,3,3,3,3,3,4,4,4,4,5,4,4,4,5,4,4,5,5,5,5,6,5,5,5,5,5,5,5,5,4,4,4,4,4,3,3,3,3,3,2,2,2,2,1,1,1,1,1,2,1,1,1,1,0,1,1,1,1,2,2,3,3,3,3,2,2,2,2,2,2,3,4,4,3,2,2,2,2,2,2,3,3,3,3,3,3,3,3,2,3,2,3,4,6,8,10,12,12,13,12,11,9,7,5,3,2,2,2,2,2,2,3,3,3,4,4,4,3,3,2,2,2,2,2,2,2,2,2,2,2,3,2,3,3,3,3,3,3,3,4,4,5,4,5,5,6,7,8,9,10,12,14,16,15,17,16,14,15,16,16,15,17,19,20,20,22,23,24,24,25,26,25,26,27,27,27,27,28,28,28,28,28,29,28,28,28,28,28,29,29,28,28,28,28,27,26,26,25,25,26,26,26,27,27,27,28,28,26,26,25,26,23,25,23,23,22,20,22,21,21,19,19,18,15,16,15,15,13,12,10,8,6,5,6,6,8,6,7,7,6,8,8,11,13,13,13,14],[6,6,5,5,5,4,4,5,5,5,5,5,5,5,6,6,7,7,9,8,7,7,6,5,5,5,4,4,5,4,4,4,4,4,4,5,5,6,6,6,6,6,6,6,6,6,6,6,6,7,7,6,7,7,7,7,7,6,6,6,6,6,7,7,8,9,8,8,7,8,7,7,6,6,6,6,6,5,6,6,5,5,5,5,5,5,5,5,5,5,5,5,5,5,5,5,5,5,5,5,5,5,5,5,4,5,5,4,5,6,5,5,5,6,6,5,5,5,6,6,6,6,5,5,5,5,4,4,4,4,4,3,4,4,5,4,4,4,4,4,5,5,5,5,5,5,5,5,4,4,4,5,4,4,5,5,4,5,5,5,4,5,4,5,5,5,4,4,4,3,3,4,4,3,3,3,3,4,4,5,5,4,5,4,4,3,3,3,3,3,4,4,4,4,4,4,4,4,4,4,4,4,4,4,4,4,4,3,4,3,3,3,3,3,3,3,3,3,4,4,3,4,4,4,4,5,5,4,4,4,4,4,4,3,3,3,3,3,3,3,3,3,3,3,3,2,3,3,3,4,4,3,4,4,4,4,4,4,4,4,4,4,4,4,4,4,4,4,4,4,4,4,4,3,3,3,3,3,2,3,2,2,2,2,1,1,1,1,1,1,2,2,2,1,1,1,1,0,1,1,1,2,2,2,2,2,2,2,2,1,1,1,2,3,3,3,3,2,2,2,2,2,2,2,3,3,3,3,3,3,2,2,2,3,3,4,5,7,10,12,13,12,12,10,7,7,4,3,2,2,2,2,2,3,2,3,3,3,4,4,3,3,2,2,2,2,2,2,2,2,2,2,2,2,2,2,2,2,2,3,3,3,3,3,3,3,4,4,4,5,7,9,9,11,13,15,14,15,16,15,15,16,16,15,17,19,19,19,21,23,24,23,25,26,26,26,27,27,27,28,29,28,29,28,28,29,29,28,28,28,29,28,28,28,28,28,27,27,26,25,22,25,25,25,25,26,26,26,27,26,25,23,25,23,23,22,21,20,20,18,20,19,18,16,16,15,14,15,14,14,12,11,9,7,5,4,4,4,5,5,5,5,5,6,8,10,11,13,12,12],[6,6,6,6,5,5,5,5,6,6,6,6,6,6,7,7,8,8,9,9,8,7,7,6,6,5,5,5,5,4,5,4,5,5,5,6,6,6,7,7,7,6,7,7,7,7,7,7,6,7,7,7,7,7,7,7,7,7,7,7,7,7,8,8,9,9,9,9,8,8,8,7,7,7,7,7,7,6,6,6,6,6,6,6,5,6,5,5,6,6,5,5,5,6,6,5,5,6,6,5,5,5,5,6,5,6,6,5,5,6,6,6,6,6,6,6,6,6,7,6,7,6,6,6,6,5,5,4,4,4,4,3,4,5,5,4,4,4,4,4,5,5,5,5,6,5,5,5,5,4,4,5,5,4,5,5,4,4,5,5,4,5,5,5,5,5,4,4,4,4,4,4,4,3,3,3,3,4,4,5,6,5,4,4,3,3,3,3,3,3,4,5,4,4,4,5,4,5,5,4,4,5,4,4,5,4,4,4,4,3,3,3,3,3,3,3,3,3,4,4,4,4,4,4,4,5,5,5,4,4,4,4,4,4,3,3,3,3,3,3,2,3,3,2,3,2,2,3,3,4,4,4,4,4,4,4,4,4,4,4,4,4,4,5,4,4,4,4,4,4,4,4,4,3,3,4,3,3,2,3,2,2,2,1,1,1,1,1,1,1,1,2,2,2,2,1,1,1,0,1,1,1,2,2,2,2,2,2,1,1,1,2,2,3,3,3,3,2,2,2,2,2,2,2,2,3,3,3,3,3,2,3,3,3,3,4,6,7,10,11,12,12,12,10,9,7,5,3,2,2,2,2,2,2,3,3,3,4,4,4,3,3,3,2,2,2,2,2,2,2,2,2,2,2,2,2,2,2,2,3,3,3,3,3,3,4,4,4,5,6,7,9,10,12,13,15,15,15,15,15,16,16,16,15,17,18,19,20,22,23,25,24,25,26,26,26,27,27,28,28,28,28,29,29,28,29,28,28,28,28,28,29,28,28,28,28,27,27,26,25,25,25,26,25,25,26,27,27,27,27,26,26,25,25,24,24,23,22,22,21,23,23,23,20,19,18,15,16,15,15,13,12,10,8,6,5,6,5,8,5,6,6,6,7,8,10,12,12,12,13],[6,5,5,5,4,4,4,5,5,5,5,5,5,6,6,6,6,7,8,8,7,6,6,5,5,5,5,4,5,4,4,4,4,4,4,5,5,6,6,6,6,6,6,6,5,6,6,6,6,6,6,6,6,6,6,6,6,6,6,6,6,6,6,7,8,8,8,8,7,7,7,7,6,6,6,6,6,6,5,5,5,5,5,5,5,5,5,4,4,4,4,4,5,5,4,4,5,5,5,5,4,5,5,5,4,5,5,4,5,5,5,5,5,5,5,5,5,5,5,5,5,5,5,5,5,4,4,4,4,4,4,3,4,4,5,4,4,4,4,4,4,4,5,5,5,5,5,4,4,4,4,4,4,4,4,4,4,4,4,4,4,5,4,4,4,4,4,4,3,3,3,3,3,3,3,3,3,3,3,5,5,4,4,3,3,3,2,3,3,3,3,4,4,4,4,4,4,4,4,4,4,4,4,4,4,4,3,3,3,3,3,3,3,3,3,2,3,3,3,3,3,4,3,4,4,4,4,4,4,4,4,4,3,3,3,3,3,3,3,3,2,2,3,2,2,2,2,3,3,3,3,4,4,4,4,3,4,4,4,4,4,4,4,4,4,4,4,4,4,4,3,4,3,3,3,3,3,2,2,2,2,2,2,1,1,1,1,1,1,1,2,2,2,2,2,2,1,1,1,0,1,1,1,1,2,2,1,1,1,1,1,1,2,3,3,3,2,2,2,1,1,1,1,2,2,2,2,2,2,2,2,2,2,2,3,4,5,7,9,12,13,13,12,10,8,7,5,3,2,2,2,2,2,2,2,3,3,3,4,4,3,3,3,2,2,2,1,2,1,2,2,2,2,2,2,2,2,2,2,2,2,2,2,3,3,3,3,3,4,5,6,8,9,11,13,15,15,15,15,15,14,15,16,16,16,18,19,19,22,23,25,24,26,27,27,27,27,28,28,28,29,29,29,28,29,29,29,29,29,29,29,29,29,28,28,27,27,26,25,25,25,25,27,26,26,27,27,26,27,27,25,25,25,25,23,23,23,21,22,19,21,21,20,18,18,17,15,16,14,15,13,12,10,8,5,4,4,4,4,4,4,4,5,6,8,9,11,13,12,13],[5,5,5,6,4,3,4,4,4,4,4,4,5,5,6,6,7,7,8,8,7,6,6,5,5,4,4,4,4,3,4,3,4,4,4,4,5,5,5,6,5,5,5,5,5,5,6,5,5,5,6,5,6,6,6,5,5,5,5,5,5,6,6,6,7,8,8,8,7,7,7,6,6,6,6,6,5,5,5,5,5,5,5,5,4,4,4,4,4,4,4,4,4,4,4,4,4,4,4,4,4,4,4,4,4,5,4,4,4,5,4,4,5,5,5,5,5,5,5,5,5,5,5,4,4,4,4,4,3,3,3,3,3,4,4,4,4,3,3,3,4,4,4,4,4,4,4,4,3,3,3,4,3,3,3,4,3,3,4,4,3,4,3,3,3,3,3,3,3,3,3,3,3,3,3,2,3,3,3,5,5,4,4,3,3,3,2,2,2,2,3,3,3,3,3,4,3,4,4,3,3,4,4,3,4,3,3,3,3,3,3,2,2,2,2,2,2,2,2,3,3,3,3,3,3,3,3,3,3,3,3,3,3,3,2,3,2,2,2,2,2,2,2,2,2,2,2,2,2,3,3,3,3,3,3,3,3,3,3,4,3,3,3,4,4,3,3,3,3,3,3,3,3,2,2,2,2,2,2,2,2,1,1,1,1,1,1,1,1,1,2,2,2,2,2,2,1,1,1,1,0,1,1,1,1,1,1,1,1,1,1,1,2,2,3,3,2,2,2,2,1,1,1,1,2,2,2,2,2,2,2,2,2,2,3,4,4,7,9,12,13,12,11,10,8,7,4,3,2,2,2,2,2,2,2,2,2,3,3,3,3,3,2,2,2,2,1,1,1,2,1,1,2,1,1,2,2,1,2,2,2,2,2,2,2,2,2,3,3,4,6,8,9,11,12,16,15,16,15,15,15,15,15,16,17,18,19,21,22,23,24,25,25,27,27,27,27,28,28,28,29,29,29,29,29,29,29,29,28,29,29,29,28,29,28,28,28,25,26,24,24,24,26,25,25,27,27,26,27,27,26,26,25,26,24,24,23,22,22,21,23,22,21,18,18,16,12,14,14,14,13,11,9,7,4,4,4,4,5,4,4,5,4,6,7,10,12,13,12,13],[5,5,4,5,3,4,4,4,4,5,5,5,5,5,6,6,7,8,8,8,7,6,6,6,5,5,5,4,4,4,4,4,4,4,4,5,5,5,6,6,6,5,5,6,5,5,6,5,5,6,6,6,5,6,6,5,6,5,6,6,5,6,6,7,7,8,8,8,7,7,8,6,7,6,6,6,6,5,5,5,5,5,5,5,4,5,4,4,4,4,4,4,4,4,4,4,4,4,5,4,4,4,5,4,4,5,5,4,5,5,5,5,5,6,5,5,5,5,6,5,5,5,5,5,5,4,4,4,4,3,3,3,4,4,5,4,4,4,4,4,4,4,5,4,5,5,5,4,4,3,4,4,4,4,4,4,4,4,4,4,4,4,4,4,4,3,3,3,3,3,3,3,3,3,3,3,3,3,4,4,5,4,4,4,3,3,2,2,3,2,3,3,3,4,4,4,4,4,4,4,4,4,4,4,4,4,3,3,3,3,3,3,3,2,2,2,2,2,2,3,3,3,3,3,3,4,4,4,4,3,3,4,3,3,3,3,2,2,3,3,2,2,3,2,2,2,2,2,3,3,3,4,4,4,3,4,4,3,3,4,4,4,4,4,4,4,3,3,4,3,3,3,3,3,2,3,2,2,2,2,2,2,1,1,1,2,1,2,2,2,2,2,2,2,2,2,2,1,1,1,1,0,1,1,1,1,1,1,1,1,1,2,2,3,4,4,3,2,2,2,2,1,1,2,2,2,2,2,2,2,2,2,2,2,3,3,5,7,9,10,12,12,11,10,9,7,5,3,2,2,2,2,2,2,2,2,3,3,4,4,3,3,3,2,2,2,1,2,2,2,2,2,2,2,1,2,2,1,1,2,2,2,2,2,2,2,2,3,3,4,7,8,9,12,14,15,15,15,15,16,15,16,16,15,16,18,20,20,23,23,25,25,26,27,27,28,28,28,28,28,29,28,29,29,29,29,29,29,29,29,29,29,29,29,28,28,27,26,26,25,25,25,27,26,25,27,27,27,28,27,26,26,26,26,24,23,24,22,23,21,23,22,22,20,19,18,15,16,15,15,14,12,10,8,5,4,4,3,4,4,4,4,4,6,8,9,12,14,13,13],[5,4,4,4,3,3,3,4,4,4,4,4,5,5,5,5,6,7,8,8,6,6,5,5,4,4,4,4,4,3,4,4,3,3,4,4,5,5,5,5,5,5,5,5,5,5,5,5,4,5,5,5,5,5,5,5,5,5,5,5,5,5,5,6,7,8,7,7,7,6,6,6,6,6,5,6,5,5,5,5,5,4,4,4,4,4,4,4,3,4,4,4,4,4,3,4,4,4,4,4,4,4,4,4,4,4,4,4,4,4,4,4,4,4,4,4,4,4,5,5,4,5,4,4,4,4,3,3,3,3,3,3,3,4,4,3,3,3,3,3,3,3,4,4,4,4,4,4,3,3,3,3,3,3,3,3,3,3,3,3,3,3,3,3,3,3,3,3,3,2,2,2,2,2,2,2,3,3,3,4,4,4,4,3,3,2,2,2,2,2,2,3,3,3,3,3,3,3,3,3,3,3,3,3,4,3,3,2,2,2,2,2,2,2,2,2,2,2,2,2,2,3,3,2,3,3,3,3,3,3,2,3,2,2,2,3,2,2,2,2,2,2,2,2,2,2,2,2,2,3,3,3,3,3,3,3,3,3,3,3,3,3,3,3,3,3,3,3,3,2,2,2,2,2,2,2,2,2,1,1,1,1,1,1,1,1,1,1,2,2,2,2,2,2,2,2,2,2,1,1,1,1,0,1,1,1,1,1,1,1,1,2,2,3,3,3,3,2,2,2,1,1,1,1,1,1,2,1,2,2,2,2,2,2,3,3,4,6,8,10,11,12,11,9,8,7,4,3,2,2,2,2,2,2,2,2,2,3,3,3,2,2,2,2,2,2,1,2,1,2,1,2,1,1,1,1,1,1,1,1,1,1,2,2,2,2,2,2,3,4,5,7,8,12,13,16,16,16,16,15,16,16,15,16,17,18,20,21,23,24,25,26,26,27,27,28,28,28,28,29,29,29,29,29,29,29,29,28,29,28,29,29,29,29,28,28,28,26,27,27,24,24,26,25,25,27,26,27,27,28,25,26,26,26,25,25,25,22,24,23,23,23,23,20,20,19,15,16,15,16,13,11,9,6,4,4,3,3,3,3,3,3,4,5,7,9,13,13,12,14],[5,6,5,5,4,4,4,4,5,5,5,5,6,6,7,7,8,8,10,9,8,8,7,6,5,5,5,5,4,4,5,4,4,4,5,5,6,6,7,7,6,6,6,6,6,6,7,6,6,6,6,6,7,6,6,6,6,6,6,6,6,6,7,7,8,9,9,9,8,8,8,7,7,7,6,7,6,6,5,6,5,5,5,5,5,5,5,5,4,5,5,5,5,5,5,5,5,5,5,5,5,5,5,5,5,5,5,5,5,6,5,5,6,6,6,6,5,6,6,6,6,6,5,5,5,5,5,5,4,4,4,3,4,4,5,4,4,4,5,5,5,5,5,5,5,5,5,5,5,4,4,5,4,4,4,5,4,4,5,5,5,5,4,4,4,4,4,4,3,3,3,3,3,3,3,3,3,4,4,5,5,4,4,4,4,3,2,3,3,3,3,3,4,4,4,4,4,5,5,4,4,4,4,4,5,4,3,4,4,3,3,3,3,3,2,2,2,2,2,3,3,3,4,3,3,4,4,5,4,4,3,4,4,3,4,4,3,2,3,3,2,3,3,2,3,2,2,3,3,3,4,4,4,4,4,4,4,3,4,4,4,4,4,4,5,4,4,3,3,3,3,3,3,3,2,2,2,2,2,2,2,1,1,1,1,2,2,2,2,2,2,2,3,3,3,3,3,2,2,2,1,1,1,0,1,1,1,1,1,2,2,3,3,4,5,5,4,3,3,2,2,2,2,1,2,2,2,2,3,2,2,2,2,3,3,4,5,7,9,10,11,11,11,9,8,7,5,3,3,2,2,2,2,2,2,3,3,4,4,4,3,3,3,2,2,2,2,2,2,2,2,2,2,2,1,2,2,1,2,2,2,2,2,2,2,2,3,3,4,5,6,7,10,12,14,17,16,16,16,15,14,16,15,15,17,18,20,21,23,24,26,26,26,28,28,28,28,29,28,29,29,29,29,29,29,29,29,29,29,29,29,29,29,29,29,28,28,28,28,28,24,25,25,27,26,28,28,28,28,28,27,27,27,26,25,26,25,25,24,23,25,25,23,22,21,19,17,19,17,17,15,13,12,9,5,5,6,4,5,5,4,6,5,8,9,10,14,15,13,15],[5,6,5,6,5,4,5,6,6,7,6,7,7,7,8,9,10,10,11,11,9,9,9,8,7,6,6,5,5,5,5,4,5,5,6,7,7,7,8,8,8,8,8,8,8,8,8,7,7,8,8,7,8,8,8,7,7,8,7,8,8,8,9,10,10,10,10,10,10,9,10,9,10,9,8,8,9,8,8,8,8,6,6,7,6,6,6,6,5,5,5,5,5,6,5,5,6,6,7,6,5,6,6,6,5,6,6,5,6,7,6,6,7,7,7,7,6,6,7,8,8,7,6,6,6,5,5,4,4,4,4,4,4,5,5,5,5,5,4,5,5,5,6,6,6,5,6,5,5,4,5,5,5,5,5,5,4,5,5,5,5,5,5,5,5,5,5,4,4,3,3,4,4,3,3,3,4,4,5,5,5,5,5,4,4,3,3,3,3,3,3,4,4,5,4,5,4,4,5,4,4,5,5,5,5,4,4,4,4,3,4,3,3,3,2,2,2,2,3,3,3,4,4,4,4,4,5,4,4,4,4,4,4,3,4,4,3,3,3,3,3,3,3,3,3,2,3,3,4,4,4,5,5,4,4,4,4,4,4,5,4,4,5,5,5,5,4,4,4,4,3,4,4,3,3,3,4,3,2,2,2,1,1,2,2,3,3,3,3,3,3,3,4,4,4,4,4,3,4,3,2,2,1,1,0,1,1,2,3,3,3,4,4,5,6,5,5,4,4,3,3,2,2,2,2,2,2,2,3,3,3,3,4,4,4,5,6,8,10,11,11,11,12,10,8,7,6,4,3,3,3,3,3,3,3,3,3,4,4,4,4,3,3,3,4,3,4,3,3,3,3,3,3,2,2,2,2,2,2,2,2,2,2,2,2,2,3,3,4,5,7,9,10,13,15,15,15,16,16,15,14,16,16,15,17,18,20,20,22,23,25,25,26,28,27,28,28,29,28,29,29,29,30,29,30,29,29,29,29,29,29,29,29,29,28,28,28,27,26,26,25,24,26,26,25,26,27,28,27,28,27,27,26,27,26,25,25,25,25,24,23,24,22,21,20,19,16,18,16,16,14,12,11,9,6,5,7,4,4,5,3,5,4,8,8,10,12,12,10,14],[4,4,5,4,4,4,4,4,5,5,5,6,6,6,6,7,7,8,9,9,7,7,6,6,6,5,5,5,4,4,5,4,4,4,5,6,6,5,6,6,6,6,6,6,6,5,6,5,5,5,6,5,5,6,6,5,5,5,5,5,6,6,6,7,7,8,8,8,7,7,7,6,6,7,6,6,6,6,5,5,6,5,5,5,5,5,4,4,4,4,4,4,4,4,4,4,4,4,4,4,4,4,5,5,4,5,5,5,5,5,6,5,5,6,6,5,5,5,6,5,5,5,5,5,5,4,4,4,4,3,3,3,3,4,5,4,4,4,4,4,4,4,4,4,4,4,4,4,4,4,3,4,4,4,3,4,4,3,4,4,4,4,3,3,4,3,3,3,3,2,3,3,3,3,3,3,4,4,5,5,5,5,4,4,4,3,3,3,3,3,3,3,3,4,4,4,4,4,4,4,4,4,4,4,5,4,4,4,3,3,3,3,2,2,2,2,2,2,2,2,2,3,3,3,3,3,3,3,3,3,3,3,3,3,3,3,3,2,3,3,2,3,3,3,3,2,2,3,3,3,4,4,4,3,4,4,3,3,4,4,4,4,4,4,4,4,3,3,3,3,3,3,3,2,2,2,2,2,2,2,2,1,2,2,2,2,2,2,2,2,2,2,2,3,3,3,3,2,3,2,2,1,1,1,1,0,1,1,1,2,2,3,3,4,5,4,4,3,3,2,2,1,1,1,1,1,2,2,2,2,2,2,3,3,4,4,5,7,9,10,11,11,10,9,8,7,5,4,3,3,2,2,2,2,2,2,2,3,3,3,3,2,2,2,2,2,2,2,2,3,2,2,2,2,2,2,2,2,2,2,2,2,2,2,2,2,2,3,4,4,6,7,8,10,12,15,15,16,16,15,15,16,15,15,16,18,19,20,22,24,25,25,26,28,28,28,28,29,28,29,29,29,29,28,29,29,29,29,28,29,29,29,29,29,28,28,28,26,26,25,23,22,25,26,25,26,27,26,27,27,26,27,26,27,24,25,24,24,24,22,23,22,20,21,19,19,15,18,15,16,14,11,9,8,5,4,5,4,3,3,3,3,3,5,7,8,12,12,10,12],[4,5,5,5,4,4,4,5,5,6,5,5,6,6,7,7,8,8,9,9,8,7,7,7,6,5,5,5,5,4,4,4,5,5,5,6,6,6,6,6,6,6,6,6,6,6,6,6,6,6,6,6,6,6,6,6,6,6,6,6,6,7,7,7,7,8,8,8,8,8,7,6,7,7,6,6,6,6,6,6,6,5,5,6,5,5,5,5,5,4,5,4,5,5,5,4,5,5,5,5,5,5,5,5,5,5,6,5,5,6,6,6,6,6,6,6,6,6,6,6,6,6,6,6,5,5,5,5,4,4,4,4,5,5,5,5,5,5,5,5,5,5,5,5,5,5,5,5,5,4,4,4,5,4,4,5,5,4,5,5,5,5,5,4,4,4,4,4,3,3,3,3,4,3,3,4,3,4,4,5,5,5,5,4,4,3,3,3,3,3,3,4,4,4,4,5,4,5,5,5,4,5,4,4,5,4,4,4,4,4,4,3,3,3,2,2,2,3,2,3,3,3,3,3,4,4,4,4,4,4,4,4,4,3,4,4,3,3,4,3,3,3,4,3,3,3,3,3,3,4,4,4,4,4,4,4,4,4,4,5,5,5,5,5,5,5,4,4,4,4,3,3,3,3,3,3,3,3,2,2,2,2,2,2,2,2,2,2,2,2,2,2,2,2,3,2,2,2,2,2,1,1,1,1,1,1,0,1,1,2,2,2,3,4,4,4,3,3,3,2,2,1,1,1,1,2,2,2,2,2,2,2,2,3,3,4,5,7,9,10,11,11,10,9,7,6,5,3,3,2,2,2,2,2,2,2,2,3,3,3,3,3,2,2,2,2,2,2,2,2,2,2,2,2,2,2,2,2,2,2,2,1,2,2,2,2,2,3,3,4,5,7,9,12,14,16,15,16,16,14,15,16,15,15,16,18,20,21,21,22,24,25,25,27,27,27,27,28,27,28,29,28,29,28,29,28,28,28,27,28,28,29,28,28,28,27,26,26,26,25,23,23,25,25,24,26,26,27,27,27,26,27,26,26,25,25,25,23,23,20,21,22,22,21,20,19,15,16,15,15,14,11,9,8,5,5,5,4,4,4,4,5,4,5,7,9,12,15,13,14],[4,5,5,4,4,3,3,3,4,4,4,4,5,5,5,6,6,7,8,8,6,6,5,5,4,4,4,4,4,3,4,3,4,4,4,4,4,5,5,5,5,5,5,5,5,4,5,5,4,5,5,5,4,5,5,4,5,4,5,5,4,5,5,6,6,7,7,7,6,6,6,6,5,6,5,5,5,5,5,5,5,5,4,4,4,4,4,4,4,3,3,3,4,4,3,4,4,4,4,4,3,4,4,4,4,4,4,4,4,5,4,4,5,5,5,5,4,5,5,5,5,5,4,4,4,4,3,3,3,3,3,3,3,4,4,4,3,3,3,3,4,3,4,4,4,4,4,4,3,3,3,3,3,3,3,4,3,3,4,4,3,4,3,3,3,3,3,3,3,2,2,3,3,2,2,2,3,3,3,5,5,4,4,3,3,3,2,2,2,2,3,3,3,3,3,4,3,4,4,3,3,4,4,4,4,4,3,3,3,2,2,2,2,2,2,2,2,2,2,2,3,3,3,3,3,3,3,3,3,3,3,3,3,2,3,3,2,2,2,2,2,2,2,2,2,2,2,2,3,3,3,3,3,3,3,3,3,3,3,3,3,3,3,4,4,3,3,3,3,3,3,3,3,2,2,2,2,2,2,2,2,1,1,1,1,1,1,1,2,1,2,1,2,2,2,2,2,1,1,1,1,1,1,1,1,1,1,0,1,1,1,2,2,3,3,3,2,2,1,1,1,1,1,1,1,1,1,1,2,2,1,2,2,2,3,3,5,7,9,11,12,11,11,9,8,7,4,3,2,2,2,1,1,1,1,2,2,2,3,3,2,2,2,2,1,1,1,2,2,2,1,1,2,1,1,1,2,1,1,1,1,1,1,2,2,2,2,2,3,4,5,7,8,11,13,16,15,16,16,16,16,16,16,16,17,19,20,21,22,24,25,26,26,27,27,28,27,28,28,28,29,28,29,28,29,28,29,28,29,28,28,29,28,29,28,28,28,27,26,25,26,23,26,26,27,27,27,27,27,28,26,26,26,26,24,24,25,22,24,20,22,22,22,19,19,18,14,17,14,14,12,10,8,7,4,3,3,3,2,3,2,2,3,4,7,8,11,13,11,13],[4,5,5,5,4,3,3,4,4,5,5,5,5,6,6,7,7,8,9,9,7,7,6,6,5,5,4,4,4,3,4,4,4,4,4,5,5,6,6,6,6,5,6,6,5,5,6,5,5,6,6,6,5,6,6,5,6,5,5,6,5,6,6,7,7,8,8,8,7,7,7,6,7,7,6,6,6,6,5,5,5,5,5,5,4,4,4,4,4,4,4,4,4,4,4,4,4,4,5,4,4,5,5,4,4,5,5,5,5,5,5,5,5,6,6,5,5,6,6,6,6,6,5,5,5,5,4,4,4,4,3,3,4,5,5,5,4,4,4,4,4,4,5,4,4,4,4,4,4,4,4,4,4,4,4,4,4,4,4,4,4,4,4,4,4,4,3,3,3,3,3,3,3,3,3,3,3,3,4,5,5,4,4,4,3,3,2,3,3,3,3,3,3,4,4,4,4,4,4,4,4,4,4,4,4,4,4,4,3,3,3,3,3,2,2,2,2,2,3,3,3,3,3,3,4,4,4,4,4,4,4,4,3,3,3,3,3,3,3,3,3,3,3,2,2,2,2,3,3,4,3,4,4,4,3,4,4,4,4,4,4,4,4,5,5,4,4,4,4,4,3,3,3,3,3,3,3,2,2,2,2,1,1,1,1,2,1,2,2,1,2,2,2,2,2,2,2,1,1,1,1,1,1,1,2,1,1,1,0,1,1,1,2,3,3,3,2,2,2,1,1,1,1,1,1,2,2,2,2,2,2,2,2,3,3,3,5,7,9,9,11,11,10,9,8,6,5,3,2,2,2,2,2,2,2,2,2,3,3,3,3,2,2,2,2,2,1,2,2,2,2,2,2,2,2,2,2,1,1,2,2,2,2,2,2,2,2,3,3,4,6,7,9,11,13,15,15,15,15,15,15,15,15,15,16,17,19,20,21,23,24,24,25,27,27,27,28,28,28,28,29,28,29,28,29,29,29,28,28,29,29,29,29,29,28,28,28,26,26,24,25,25,26,25,25,26,27,26,27,26,26,26,26,26,24,25,24,23,22,21,22,21,21,18,20,18,15,16,15,15,13,11,10,8,5,3,3,3,3,3,3,4,4,5,7,8,11,12,10,14],[6,5,5,5,4,4,4,4,4,5,5,5,5,5,6,6,7,8,9,8,7,6,6,5,5,5,4,4,4,3,4,4,4,4,4,5,5,5,6,6,6,6,6,6,5,5,6,6,5,6,6,6,6,6,6,5,6,6,5,5,6,6,6,7,7,8,8,8,7,7,7,7,6,6,6,6,6,6,6,5,5,5,5,5,4,4,4,4,4,4,4,4,4,4,4,4,4,5,5,4,4,5,5,4,4,5,5,5,5,5,5,5,5,6,5,5,5,5,6,6,6,5,5,5,5,4,4,4,4,4,4,3,4,5,5,4,4,4,4,4,4,4,5,4,5,4,5,4,4,4,4,4,4,4,4,5,4,4,4,5,4,5,4,4,4,4,4,4,3,3,3,3,3,3,3,3,3,4,4,5,5,4,4,4,3,3,3,2,2,3,3,3,4,4,4,4,4,4,4,4,4,4,4,4,4,4,3,4,3,3,3,3,3,3,2,2,2,3,3,3,3,3,3,4,4,4,4,4,4,4,4,4,3,3,3,3,3,3,3,3,3,3,3,2,2,2,2,3,3,3,4,3,4,4,3,4,4,4,4,4,4,4,4,4,4,4,4,4,4,4,3,3,3,3,3,3,3,2,2,2,2,2,1,1,1,1,1,1,1,1,2,1,2,2,2,2,1,1,1,1,1,1,1,1,2,1,1,1,1,0,1,1,2,2,3,3,2,1,1,1,1,1,1,1,1,2,2,2,2,2,2,2,2,2,3,4,5,7,10,12,13,13,11,9,9,6,4,3,2,2,2,2,2,2,2,2,2,2,3,3,3,2,2,2,1,2,1,2,2,2,2,2,2,2,1,2,2,2,2,2,2,2,2,2,2,2,3,3,3,4,6,7,9,11,12,15,14,16,15,15,14,16,15,15,17,19,20,21,22,24,26,26,26,27,27,27,28,28,28,29,29,29,29,29,29,29,29,29,29,29,29,29,29,29,28,28,27,26,26,23,25,24,27,27,27,28,28,28,28,28,27,27,26,27,25,26,25,22,23,20,22,20,20,18,18,16,15,16,15,15,13,11,9,7,4,3,5,3,3,3,4,3,4,5,7,9,12,14,13,14],[7,6,7,6,5,5,5,5,5,6,6,7,7,7,8,9,9,10,11,10,10,9,9,8,7,6,6,5,5,4,4,5,6,5,6,6,7,7,8,8,8,7,8,8,7,8,8,8,7,8,8,8,8,8,8,7,8,7,7,7,8,8,8,9,9,10,10,10,10,10,10,9,9,9,8,8,8,7,7,7,7,6,6,6,5,5,5,6,5,5,5,6,6,6,5,6,6,6,6,6,5,6,6,6,6,6,6,6,6,7,7,7,8,7,8,7,8,7,8,8,8,7,7,7,7,7,6,6,5,5,5,5,5,6,6,5,5,5,6,6,6,6,7,7,6,6,6,6,5,5,5,6,6,5,5,6,6,6,6,6,6,7,7,6,6,6,5,5,5,5,5,4,4,4,4,4,4,4,4,6,6,6,5,5,4,4,3,3,3,3,4,5,5,5,5,5,5,5,5,5,5,5,5,5,6,5,4,5,5,4,5,3,3,3,3,3,3,3,4,4,5,5,5,5,5,6,6,6,5,6,5,6,5,4,4,5,4,4,4,4,4,3,3,3,3,3,3,5,4,4,4,5,5,4,4,5,5,5,5,6,6,5,6,6,6,6,5,6,5,5,5,5,4,4,4,4,3,3,3,3,3,2,2,2,2,2,2,2,2,2,2,2,2,2,2,2,2,1,1,1,1,2,2,2,2,2,2,1,1,1,0,1,1,2,3,3,2,1,1,1,1,1,2,2,2,3,2,2,3,3,2,3,3,3,4,4,6,8,10,12,13,13,12,10,9,7,6,3,3,3,2,2,2,3,2,3,3,3,4,4,4,3,3,2,2,2,2,2,2,2,2,2,2,2,2,2,3,2,2,3,3,2,3,3,3,3,4,4,5,6,7,9,10,12,13,16,16,16,16,16,15,16,17,16,18,20,21,21,24,24,26,26,26,28,27,27,28,28,28,29,29,29,29,29,29,29,29,29,29,29,29,29,29,29,29,28,28,27,25,25,25,24,27,27,26,27,27,28,28,28,27,27,27,27,26,26,25,24,24,22,22,22,21,17,18,14,16,17,15,15,13,12,10,8,5,4,5,4,5,4,5,4,5,6,7,9,12,13,12,13],[10,9,10,8,9,8,9,8,9,9,9,10,10,11,13,12,13,12,15,13,14,12,12,11,10,10,8,8,8,7,8,7,9,8,8,10,10,11,12,12,12,11,12,11,10,11,12,11,11,12,12,12,11,11,11,11,11,11,10,12,12,12,13,13,13,14,15,14,13,13,13,12,12,12,11,11,11,10,10,10,11,10,9,10,9,9,9,9,9,8,8,8,8,9,9,8,9,10,9,9,9,10,10,9,9,10,10,9,11,12,11,10,12,12,11,12,11,11,11,12,12,11,12,11,11,10,10,9,8,7,8,7,8,9,9,8,8,8,8,9,10,10,9,9,9,10,10,10,8,8,8,9,9,8,9,10,9,8,9,10,9,9,9,8,9,8,7,8,7,6,7,7,7,6,7,6,6,6,6,7,7,7,7,6,6,5,5,5,5,6,7,7,7,8,8,9,8,9,9,8,8,9,8,7,8,7,7,7,7,6,7,5,6,6,5,4,5,5,6,6,6,6,7,8,7,8,9,9,9,7,8,8,8,7,7,7,6,6,6,6,4,4,5,4,4,3,4,4,5,5,6,6,6,5,6,6,7,7,6,8,7,7,8,8,9,8,7,7,8,7,7,7,6,6,5,5,4,4,3,4,4,3,4,3,3,2,2,2,3,2,3,3,3,3,3,4,2,2,2,2,2,2,2,3,3,3,3,2,2,2,1,0,1,2,3,3,2,2,1,2,2,2,3,4,4,4,4,4,5,5,4,5,5,5,6,6,8,10,11,14,14,14,13,12,10,8,8,5,4,4,4,5,4,5,4,5,4,6,6,6,6,5,4,5,3,4,3,4,3,4,3,4,4,4,3,4,4,4,4,5,4,4,5,5,5,5,6,6,7,8,9,11,12,14,15,17,16,18,18,16,18,19,18,17,20,21,22,23,24,25,25,26,27,27,27,27,27,28,28,28,29,29,29,29,29,29,29,29,29,29,29,29,29,29,28,28,27,27,26,27,26,27,28,28,27,28,28,29,29,29,28,28,28,28,27,26,26,26,25,24,25,23,22,20,19,19,18,18,17,17,15,14,11,11,8,8,8,8,10,8,8,8,8,9,10,12,14,15,14,15],[12,11,12,11,11,11,10,11,10,13,11,13,16,15,17,16,17,17,19,18,18,16,17,15,14,14,12,11,10,8,9,9,12,11,12,14,14,16,17,16,16,15,16,16,15,16,17,16,14,16,16,16,14,16,15,14,15,15,14,17,16,17,16,17,19,17,18,19,18,18,17,16,17,16,15,17,16,13,13,15,15,13,12,15,12,11,12,13,11,10,12,11,13,13,11,12,13,15,13,14,12,14,14,13,12,15,15,12,15,16,15,14,16,16,14,16,15,15,17,17,17,16,15,16,14,14,12,13,11,11,12,10,12,12,13,12,11,12,12,12,14,14,16,13,14,14,15,14,13,11,12,13,13,11,14,14,12,12,15,14,12,15,12,13,13,12,11,12,11,10,10,10,10,9,10,9,9,10,9,10,10,10,10,9,9,8,8,8,8,9,10,9,11,11,11,13,12,13,12,11,11,12,11,10,11,11,10,10,11,9,11,9,10,9,9,8,9,9,10,9,10,10,11,10,11,13,13,13,12,11,11,12,11,10,10,11,10,9,10,10,8,8,9,7,7,6,6,6,8,7,8,10,11,9,9,10,12,11,11,12,12,11,12,12,12,11,11,11,11,11,10,11,11,9,10,10,7,6,5,8,8,6,7,4,4,4,4,4,4,4,5,4,4,5,6,6,4,4,2,3,3,4,5,6,6,7,6,5,4,3,2,1,0,1,2,4,2,2,2,3,3,4,5,7,6,7,8,6,9,8,8,8,7,8,9,9,11,11,13,15,15,15,15,13,12,10,10,7,6,7,6,6,6,7,6,8,7,9,10,10,9,8,7,8,5,6,4,6,5,7,7,6,7,7,5,6,8,7,6,8,8,7,8,8,9,8,9,10,11,11,13,14,14,17,18,18,17,19,20,17,19,20,20,18,21,23,24,23,25,26,27,27,27,28,28,28,29,28,28,29,29,29,30,29,30,29,29,29,29,29,29,29,30,29,28,28,28,27,27,27,28,26,28,28,27,28,27,28,29,29,28,28,27,26,26,26,25,25,24,23,23,24,22,20,20,19,19,19,19,18,17,16,14,14,10,10,10,10,10,10,11,10,11,12,12,14,15,16,14,15],[14,13,13,12,13,12,13,13,15,14,14,15,17,18,19,19,18,19,21,20,20,20,20,17,16,15,13,13,12,12,12,12,14,13,13,16,15,18,18,19,18,16,18,17,16,17,19,19,15,19,18,17,16,18,18,17,17,17,16,19,17,17,19,19,20,21,21,20,18,20,18,18,19,18,17,17,18,16,16,16,16,15,15,15,14,15,14,14,13,13,13,13,14,13,13,13,16,17,16,14,14,17,17,14,15,17,16,14,18,17,18,15,18,19,17,18,17,18,18,19,19,18,18,18,17,17,14,15,13,13,13,12,14,15,15,13,13,14,14,15,16,16,17,16,17,17,18,17,15,13,13,15,14,13,15,16,14,13,17,16,14,16,14,14,16,15,13,13,12,12,13,12,12,12,12,11,12,13,11,12,12,12,12,10,11,10,9,10,10,11,11,12,12,13,13,14,12,15,14,13,13,15,12,11,13,13,12,13,12,12,12,13,12,11,10,10,10,13,11,11,13,12,13,13,14,14,15,16,14,12,13,13,13,12,12,13,11,12,12,11,9,8,10,9,9,6,8,7,8,9,11,11,12,10,10,12,12,12,13,13,13,14,15,14,14,13,12,12,13,13,12,13,12,11,12,12,8,7,7,10,10,7,9,6,6,7,5,5,5,4,6,5,6,5,6,7,5,5,4,4,4,6,7,8,9,9,7,6,6,4,4,2,1,0,1,3,3,2,3,5,5,6,7,8,8,11,10,9,11,11,10,12,10,12,12,10,12,13,14,16,15,15,15,14,12,12,11,9,10,9,8,9,8,10,8,10,9,10,11,12,10,10,8,10,6,7,5,7,7,10,8,8,9,9,8,9,10,9,9,11,10,11,10,11,12,11,11,11,13,12,14,16,16,17,19,20,20,21,20,20,20,21,20,18,21,23,23,24,25,26,26,26,27,28,27,27,27,28,28,28,29,28,29,28,29,28,29,29,29,28,29,29,29,29,28,28,27,28,27,27,27,27,28,28,27,28,28,29,29,29,28,28,27,28,26,27,27,26,26,26,25,26,23,22,21,21,20,21,19,19,18,17,16,14,12,14,12,11,13,12,13,13,14,13,14,15,17,17,15,17],[15,14,15,14,15,16,16,15,16,18,17,18,21,21,22,20,22,22,23,22,23,21,22,20,19,18,18,18,15,15,15,16,16,17,17,19,19,21,22,21,21,20,21,21,20,21,22,21,20,20,20,21,20,21,22,21,20,21,19,21,22,21,21,22,23,22,24,24,22,23,23,22,22,21,18,21,21,19,18,21,21,17,18,20,18,18,18,17,17,15,17,17,18,17,17,19,19,20,19,19,20,21,20,19,19,20,19,20,20,20,20,20,21,22,19,22,20,20,22,22,23,21,22,21,21,20,19,18,17,16,17,15,17,18,16,14,15,17,18,18,19,20,20,20,20,20,21,19,20,18,19,19,18,19,19,19,19,20,20,19,19,19,19,18,19,18,17,18,17,17,17,17,17,15,15,15,14,14,15,15,17,17,14,14,15,13,13,12,14,15,16,16,17,17,16,17,17,18,19,17,18,18,17,16,17,16,16,17,16,15,16,15,16,15,14,13,14,14,15,14,16,16,17,17,16,18,19,18,18,16,16,17,17,15,15,16,16,13,12,13,12,10,13,13,13,11,10,10,9,10,10,12,13,11,10,12,13,13,14,14,16,16,15,16,17,16,15,15,15,14,16,16,12,12,14,14,10,9,8,11,13,10,12,9,9,9,8,6,6,6,7,6,7,6,7,7,5,6,5,6,7,8,10,13,11,11,10,9,9,5,5,3,2,1,0,1,2,3,4,6,6,9,7,11,11,11,10,11,11,11,11,12,11,13,13,10,13,12,13,16,16,15,17,15,13,13,11,9,11,9,10,9,10,11,9,11,10,12,11,12,12,12,11,11,7,9,7,8,9,10,12,9,12,12,10,13,13,12,11,13,14,12,12,13,15,12,13,14,14,13,15,17,16,18,19,20,19,21,21,20,20,22,21,20,22,23,24,24,25,25,26,26,27,28,27,28,28,28,28,29,29,28,29,29,29,29,29,29,28,29,29,29,28,28,26,27,27,27,26,27,27,26,27,27,26,28,27,28,28,28,28,28,27,27,26,26,26,25,25,25,24,25,23,22,21,20,20,20,20,19,18,17,17,17,13,12,14,14,15,14,14,13,14,14,15,18,17,17,15,16],[14,14,15,14,15,14,15,15,17,17,17,17,19,19,20,21,21,23,24,23,23,21,21,21,20,19,18,17,15,15,16,15,16,16,17,19,19,21,21,21,21,21,20,20,19,21,22,21,20,21,21,21,19,22,20,19,20,20,20,19,21,20,21,22,22,22,23,22,22,22,21,20,22,22,19,19,21,20,18,19,20,18,18,19,18,17,17,17,17,16,17,15,16,17,17,17,18,19,18,20,19,19,19,19,18,20,20,19,20,20,21,19,21,21,19,20,20,20,20,21,21,21,20,20,21,19,18,17,16,15,16,14,15,14,15,15,15,16,16,18,18,18,19,19,19,20,21,18,19,16,17,18,18,17,18,20,17,17,19,19,17,18,17,17,18,16,16,17,15,14,14,16,14,15,15,13,15,13,14,14,16,16,13,14,13,13,13,13,14,13,14,16,15,17,16,18,15,17,18,17,16,17,18,15,15,16,15,16,15,14,15,15,16,13,14,12,14,11,14,14,13,14,15,14,14,16,17,18,17,16,15,16,14,14,13,14,15,13,12,12,13,10,12,12,12,10,9,8,9,8,9,10,12,10,10,11,13,12,14,13,14,14,14,15,15,15,13,14,13,13,14,14,12,10,12,12,9,7,9,11,12,11,12,11,10,10,10,7,7,9,10,7,7,8,9,9,7,7,7,9,8,9,12,13,10,10,10,9,7,7,5,4,3,2,1,0,1,2,4,7,7,6,8,10,11,12,11,13,12,13,13,13,12,13,14,12,13,13,14,15,16,15,16,15,13,13,13,11,12,12,12,13,13,12,13,12,12,12,13,13,13,12,14,13,10,12,10,11,11,11,12,11,13,13,11,14,13,12,13,14,13,12,14,13,14,13,13,14,14,14,15,16,15,17,18,18,18,19,20,20,20,21,21,20,21,22,22,23,24,25,26,25,26,27,27,27,27,28,28,28,28,28,29,29,28,29,28,28,29,28,29,28,28,28,27,27,28,27,27,27,27,26,26,26,26,28,26,27,27,28,28,27,28,27,25,26,26,25,25,23,25,24,22,21,21,19,21,19,20,19,19,17,17,16,13,12,13,14,14,14,13,14,14,14,15,17,17,17,15,16],[11,11,10,11,11,10,11,11,11,12,12,13,15,15,17,17,19,20,21,20,19,19,18,16,15,14,13,13,11,10,11,10,12,12,14,15,15,17,18,19,17,16,17,17,15,16,18,17,14,17,18,17,15,17,17,15,16,15,14,17,17,17,17,20,19,20,20,20,18,21,17,17,19,18,15,16,17,15,14,15,15,13,13,15,13,12,12,13,12,10,12,10,13,13,11,12,14,14,14,14,13,15,15,14,13,16,16,13,15,16,16,15,16,17,14,16,15,15,17,18,18,19,16,16,16,15,13,12,11,12,11,10,12,12,13,11,12,12,12,13,13,14,15,14,15,15,15,14,13,11,12,13,13,12,13,15,12,12,14,14,13,14,12,14,14,13,11,12,11,10,11,10,10,10,10,10,11,11,11,11,12,13,10,9,10,9,9,9,9,9,10,10,11,12,11,13,11,13,13,11,11,13,12,11,12,12,11,11,11,11,11,10,10,10,10,8,9,9,10,11,10,11,12,11,12,13,13,14,13,12,11,11,11,10,10,11,10,9,10,9,9,8,8,7,8,6,7,6,8,6,7,9,9,9,9,9,10,10,12,11,11,12,12,12,13,12,11,11,11,11,11,11,10,9,10,9,6,7,6,8,8,7,7,6,5,5,5,5,6,5,7,6,5,6,7,7,6,5,4,4,5,5,6,7,6,7,5,4,4,4,3,2,3,2,2,1,0,1,2,3,4,4,5,6,6,7,7,7,8,9,7,8,7,9,9,10,10,12,13,14,15,14,14,13,12,11,10,8,8,7,8,7,7,7,7,7,7,8,8,9,8,8,8,8,6,7,5,7,7,7,8,7,8,7,7,8,8,7,7,9,9,7,8,9,10,8,10,10,11,11,13,14,13,15,18,17,17,18,19,18,18,20,20,19,21,22,22,22,24,24,26,26,26,27,26,27,27,27,27,27,28,27,29,28,28,28,29,28,28,28,28,29,29,28,28,28,28,27,27,26,25,25,25,26,25,27,28,27,28,27,27,27,27,27,25,26,26,25,24,23,24,23,20,19,18,19,18,18,18,17,17,15,14,14,11,9,10,10,9,11,10,10,10,10,11,14,14,15,15,15],[12,10,10,10,10,9,9,10,11,11,11,11,12,13,13,14,15,16,17,16,16,15,14,13,12,12,11,11,10,8,9,9,11,10,11,13,12,14,16,15,13,13,15,14,14,14,14,14,13,15,14,15,13,14,14,13,12,13,12,13,13,15,14,15,16,17,17,16,15,14,14,13,14,15,12,12,15,13,11,12,13,11,10,12,12,10,11,11,10,9,11,10,12,12,10,11,13,12,12,12,12,12,12,12,12,13,12,12,13,13,13,14,14,14,13,14,15,14,14,15,14,15,14,14,14,13,13,12,10,10,10,9,11,10,11,9,10,11,12,13,13,13,14,13,13,13,12,13,11,11,10,12,12,11,13,13,12,12,13,14,13,13,12,13,12,11,11,11,10,9,9,10,10,8,10,8,8,9,9,10,10,10,10,9,8,8,7,8,7,9,10,10,10,10,10,12,10,11,11,10,10,12,11,9,10,10,8,10,10,8,10,8,8,9,9,9,8,8,9,10,10,10,10,11,9,12,12,11,11,11,10,11,11,10,9,10,9,8,9,8,8,6,8,6,5,5,6,6,5,6,7,6,9,7,7,8,9,7,9,9,10,10,10,10,11,10,9,11,10,10,10,10,9,7,8,10,7,6,5,7,8,5,7,4,4,4,4,4,4,4,5,4,4,5,5,6,4,3,3,3,4,4,6,5,5,5,4,4,3,2,2,2,2,3,3,2,1,0,1,2,2,3,4,4,5,6,5,6,6,6,6,6,6,7,7,8,10,11,12,14,15,15,15,13,11,10,9,6,7,6,5,5,5,5,5,6,5,7,7,7,7,6,5,6,5,5,4,5,5,6,5,6,7,7,6,7,8,6,6,7,8,8,7,8,8,7,8,9,9,10,11,13,13,15,17,17,18,18,20,18,18,20,20,18,20,23,23,23,25,26,27,28,27,28,28,28,28,29,28,29,29,29,30,30,30,30,30,30,29,30,30,30,30,30,29,28,28,28,27,26,26,25,27,27,27,28,28,29,29,29,29,29,28,28,26,27,26,26,24,23,24,23,21,19,18,18,19,18,18,18,17,15,14,12,9,8,8,9,9,9,9,9,9,10,10,12,14,15,14,15],[9,8,8,8,7,7,7,8,8,9,9,10,11,11,12,12,13,14,15,15,14,12,13,12,10,10,9,9,8,6,8,7,9,8,9,11,10,11,12,11,12,11,11,11,11,11,11,11,11,11,11,12,11,11,11,10,11,11,10,11,11,12,11,13,13,14,15,15,13,15,14,13,13,13,12,11,12,12,10,10,11,10,8,10,9,9,8,9,9,7,8,8,9,9,9,8,9,9,9,9,9,10,10,9,9,10,10,9,10,10,11,11,11,11,10,11,11,11,11,11,11,11,11,11,11,10,9,9,8,8,7,7,8,8,9,7,8,8,9,9,9,9,10,10,9,11,10,9,8,8,8,9,9,9,9,9,9,9,9,9,9,9,9,9,9,9,8,8,7,7,7,7,7,6,7,6,7,7,7,8,8,8,7,6,6,6,6,6,6,6,7,8,7,8,8,9,8,9,9,9,8,9,8,8,9,9,7,8,8,7,7,6,7,6,6,5,5,6,6,7,7,7,7,8,9,9,9,10,8,9,8,8,7,8,7,7,7,6,6,6,5,5,5,4,5,4,4,5,5,5,6,6,6,6,6,6,7,8,7,7,7,8,8,8,9,8,8,8,8,8,8,7,7,7,6,6,5,5,4,5,5,4,4,3,3,3,3,3,3,4,4,3,3,3,4,4,3,3,2,2,3,3,3,4,3,4,3,2,2,1,2,1,1,2,3,2,1,1,0,1,1,2,2,3,4,4,3,4,4,4,5,5,5,6,6,6,8,10,11,11,13,13,12,11,10,9,7,6,5,5,4,5,4,4,4,4,4,4,5,5,5,5,4,5,4,4,4,4,4,5,4,4,5,5,5,5,4,4,4,5,5,5,4,5,5,5,6,6,7,7,9,11,10,13,15,17,16,17,18,16,17,18,17,17,19,21,21,21,23,24,25,25,25,26,27,26,26,27,26,27,28,27,28,28,28,28,28,28,27,28,28,29,28,28,28,28,28,27,27,25,24,25,25,26,26,27,27,26,28,27,27,27,26,27,25,26,26,24,24,23,22,22,20,18,17,17,16,18,16,16,14,13,11,11,7,6,7,6,8,7,6,6,7,7,8,11,12,13,12,13],[9,8,8,7,8,7,7,7,8,8,9,9,9,10,11,12,12,13,14,14,13,11,12,10,9,9,8,8,7,6,7,7,8,8,8,9,10,11,12,11,10,10,11,10,10,11,11,10,9,11,10,12,10,10,11,9,10,9,9,10,10,11,11,11,12,13,13,12,12,12,12,11,11,12,11,10,11,10,10,9,10,9,8,9,8,8,7,7,7,7,7,7,8,7,7,8,8,9,9,8,8,10,9,9,9,10,9,9,9,10,10,10,10,11,11,11,11,11,11,11,11,10,10,10,10,10,9,8,8,7,7,6,7,8,8,7,7,7,8,8,9,9,10,9,9,9,9,9,7,8,7,9,9,9,8,9,9,9,10,10,9,10,9,9,9,8,7,7,7,6,7,7,7,5,6,5,6,6,6,8,8,7,7,6,6,5,5,5,5,5,7,7,7,7,8,8,8,9,9,8,8,9,8,8,8,7,6,7,7,6,7,5,5,5,5,5,4,5,6,6,6,6,7,8,7,8,8,9,8,8,8,8,8,6,6,7,6,6,6,6,5,4,5,5,4,4,4,3,4,4,5,6,6,5,5,6,6,6,7,7,7,7,7,8,9,7,7,7,7,6,6,6,6,5,5,5,4,3,3,4,5,3,4,3,3,3,3,3,4,3,3,2,3,3,4,4,3,3,2,2,2,2,3,3,3,3,2,2,2,1,2,2,3,3,4,3,2,1,1,0,1,1,2,2,3,3,3,3,4,4,4,4,4,5,6,6,8,9,11,13,14,14,13,11,10,8,7,5,4,4,4,4,3,3,3,3,3,4,4,5,4,4,3,4,3,4,3,4,3,4,4,4,4,4,4,4,4,4,3,4,4,4,4,5,4,4,5,6,6,7,9,11,11,14,16,17,16,17,18,17,17,18,18,18,19,21,22,21,23,25,26,27,27,28,28,28,28,29,29,29,30,29,30,29,30,30,30,30,29,30,29,30,29,29,29,29,28,27,27,25,26,25,26,26,27,28,28,29,29,29,28,28,28,28,26,27,26,25,24,22,22,23,20,17,18,17,17,18,17,17,15,14,13,10,7,6,6,5,7,6,7,5,6,7,7,10,12,14,12,14],[6,6,6,6,5,5,5,6,6,7,7,7,7,8,8,9,10,10,12,11,10,9,8,8,7,7,6,6,6,5,6,6,6,6,6,7,7,8,8,8,8,7,7,8,8,7,8,8,6,8,8,8,7,8,7,7,7,7,7,7,7,8,8,9,9,10,11,11,9,9,10,9,8,9,9,8,8,8,7,7,7,7,6,7,6,6,6,6,6,5,5,5,6,6,6,6,6,6,6,6,6,6,6,7,6,7,6,6,7,7,7,7,8,8,8,7,8,8,8,8,9,8,8,7,7,7,7,6,5,5,5,5,6,6,6,5,6,5,6,6,6,7,7,7,7,7,7,6,6,5,5,6,6,6,6,6,6,6,6,6,6,6,7,6,6,6,6,5,5,5,5,5,5,4,5,4,5,5,5,6,6,5,6,5,5,4,4,4,4,4,5,5,5,5,6,6,6,6,6,6,6,6,6,6,7,6,5,5,5,5,5,4,4,4,4,3,3,3,4,4,5,5,5,5,6,6,6,6,6,6,6,6,5,5,5,5,5,4,4,4,3,3,4,3,3,3,3,3,4,4,4,4,4,4,4,5,5,5,5,5,5,5,6,6,6,6,6,6,6,5,5,5,4,4,4,4,3,3,3,3,3,2,2,2,2,2,2,2,2,2,2,2,2,2,3,3,2,2,2,2,2,2,2,2,2,2,1,1,1,1,1,2,2,3,3,3,2,2,1,1,0,1,1,1,2,2,2,2,2,2,2,3,3,3,4,4,7,8,10,11,13,12,12,10,9,8,6,4,3,3,2,2,2,2,2,2,2,3,4,3,3,3,2,3,2,2,2,3,3,3,3,3,3,3,2,3,3,2,2,3,3,2,3,3,3,3,3,4,4,5,7,10,10,12,14,16,16,16,16,15,16,17,16,17,18,20,20,21,23,24,25,25,25,26,26,26,26,27,27,27,28,28,28,28,28,28,28,28,28,28,28,29,29,29,28,28,28,27,27,26,25,25,26,26,26,27,28,27,28,28,27,28,26,27,26,26,26,24,23,22,21,21,19,17,18,19,17,17,15,15,13,11,10,9,6,4,5,4,6,4,5,5,5,6,6,9,11,13,10,11],[7,5,5,6,5,5,5,5,5,6,6,6,6,7,8,8,8,9,10,10,8,8,8,7,6,6,5,5,5,5,5,5,5,5,5,6,6,7,7,7,7,6,7,6,6,6,7,6,6,6,7,6,6,7,6,6,6,6,6,6,6,7,7,7,8,9,9,9,8,8,9,8,8,8,8,7,7,7,6,6,6,5,5,6,5,5,5,5,5,5,5,5,5,5,5,5,5,5,5,5,5,5,5,5,5,6,6,6,6,6,6,6,6,7,6,6,6,6,7,7,6,7,6,6,6,6,6,5,5,5,4,4,4,5,6,5,5,5,5,5,6,6,6,6,6,6,5,5,5,5,4,5,5,5,5,5,5,5,5,5,5,5,5,5,5,4,4,4,4,4,4,4,4,4,4,4,4,4,5,6,6,5,5,4,4,4,3,3,3,3,4,4,4,4,5,5,5,5,5,5,4,5,5,5,5,5,4,4,4,4,4,3,3,3,3,3,3,3,3,3,4,4,4,4,4,5,5,5,5,5,5,5,5,4,4,4,4,4,4,4,3,3,3,3,3,3,3,3,3,3,4,4,4,4,4,4,4,4,4,5,5,4,5,5,5,5,5,5,4,5,4,4,4,3,3,3,3,3,2,3,2,2,2,2,2,2,2,2,2,2,2,2,2,2,2,2,2,2,2,2,2,1,1,2,2,2,1,1,1,1,1,2,2,3,3,3,2,2,1,1,1,0,1,1,1,2,1,1,2,2,2,2,3,3,4,4,6,7,9,10,10,11,10,9,8,6,5,3,3,3,2,2,2,2,2,2,2,3,3,3,3,2,2,2,2,2,2,2,2,3,2,2,2,3,2,2,2,2,2,2,2,2,2,3,3,2,3,3,4,4,7,9,9,12,14,15,15,15,16,14,15,16,16,16,16,18,20,20,21,22,24,25,26,27,28,27,27,29,28,28,29,29,29,28,29,29,29,29,29,29,29,29,29,29,29,28,28,27,26,25,24,24,25,25,25,27,27,27,28,28,26,26,26,27,24,26,25,24,23,21,19,20,20,17,18,18,15,16,15,15,14,11,10,8,5,4,5,3,5,4,5,4,3,5,6,8,13,12,10,12],[5,5,4,5,3,3,4,4,4,4,4,4,5,5,6,6,7,7,8,8,6,6,5,5,4,4,4,4,3,3,4,3,4,4,4,4,4,5,5,5,5,4,5,5,5,4,5,5,4,4,5,5,5,5,5,4,5,5,5,4,5,5,5,6,6,7,7,7,6,6,6,6,5,6,5,5,5,5,5,5,5,4,4,4,4,4,4,4,4,3,3,3,3,4,3,4,4,4,4,4,3,4,4,4,4,4,4,4,4,4,4,4,5,5,5,5,5,5,5,5,5,5,5,5,4,4,4,4,3,3,3,3,4,4,4,4,4,4,4,4,4,4,4,4,4,4,4,4,3,3,3,4,3,3,3,4,4,4,4,4,4,4,4,4,3,3,3,3,3,3,3,3,3,3,3,3,3,3,4,4,5,4,4,3,3,3,2,2,2,3,3,3,3,3,3,4,4,4,4,3,3,4,4,4,4,4,3,3,3,3,3,3,2,2,2,2,2,2,3,3,3,3,3,3,3,4,4,4,4,3,3,3,3,3,3,3,3,3,3,3,2,2,3,2,2,2,2,2,3,3,3,3,3,3,3,3,3,3,3,4,4,3,4,4,4,4,3,4,3,3,3,3,3,3,2,3,2,2,2,2,2,2,1,2,2,2,2,2,2,1,2,1,1,2,2,2,2,2,1,1,1,1,1,1,1,1,1,1,1,1,1,2,2,3,3,3,2,2,1,1,1,1,0,1,1,1,1,1,1,1,1,2,2,2,3,3,4,6,8,9,11,11,10,8,7,6,4,3,2,2,2,2,1,1,1,1,2,2,2,2,2,2,2,1,1,2,1,2,2,2,2,2,2,2,1,2,2,1,1,2,2,1,1,2,2,2,2,2,3,4,5,7,8,11,13,16,15,16,15,15,15,15,14,16,15,17,18,20,21,23,24,25,25,26,26,27,27,28,27,28,28,28,28,28,29,28,29,28,28,29,29,29,29,29,28,28,28,26,26,24,24,24,25,26,26,28,28,27,27,28,26,27,26,27,24,25,24,22,21,19,19,20,22,20,18,17,13,16,14,14,12,10,8,6,3,3,3,2,2,3,2,2,3,4,5,7,9,11,9,10],[4,4,4,4,3,3,3,4,4,5,4,5,5,5,6,6,7,7,8,8,7,6,6,5,5,5,4,4,4,3,4,4,4,4,4,5,5,5,5,5,5,5,5,5,5,5,5,5,4,5,5,4,4,5,4,4,4,4,4,4,5,5,5,6,6,8,7,8,7,7,7,6,6,7,6,5,5,5,5,4,5,4,4,4,4,4,4,4,3,3,3,3,3,4,3,4,4,4,4,4,4,4,4,4,4,4,4,4,4,5,4,5,5,5,5,5,5,5,6,5,5,5,5,5,5,4,4,4,4,4,3,3,4,4,4,4,4,4,4,4,4,4,4,4,4,4,4,4,4,3,3,4,4,3,3,4,4,3,4,4,4,4,4,4,4,3,3,3,3,3,3,3,3,3,3,3,3,4,4,5,5,5,4,4,3,3,3,3,3,2,3,3,3,3,3,4,3,4,4,4,4,4,4,4,4,4,4,3,3,3,3,3,2,2,2,2,2,2,3,3,3,3,3,3,3,3,3,4,4,3,3,4,3,3,3,3,3,3,3,3,3,3,3,3,3,2,2,3,3,3,3,4,4,3,3,4,4,3,4,4,4,4,4,4,4,4,3,4,3,3,3,3,3,3,2,3,3,2,2,2,2,2,2,2,2,2,2,2,2,2,2,2,2,2,2,2,2,2,2,2,2,1,1,1,1,1,1,1,1,1,2,2,2,3,3,3,3,3,2,2,1,1,1,0,1,1,1,1,1,1,1,2,2,3,3,3,5,6,8,9,9,10,9,8,7,5,4,3,2,2,2,2,1,1,1,1,2,2,3,3,2,2,2,2,2,2,2,2,2,2,2,2,2,2,2,2,2,2,1,1,2,1,1,2,2,2,2,2,3,4,6,7,9,11,13,15,14,15,14,13,14,14,14,14,15,17,19,20,22,23,25,25,26,27,27,27,28,29,28,28,29,29,29,29,29,28,29,29,29,29,29,29,29,28,28,27,27,25,25,25,22,22,24,26,25,26,26,26,26,27,25,27,26,25,24,25,25,24,23,20,20,22,22,21,19,17,15,17,15,15,13,10,8,6,4,3,3,2,2,3,2,3,3,5,6,8,10,10,8,10],[5,5,4,4,4,4,4,4,5,5,5,5,5,6,7,7,8,8,9,9,7,7,6,6,5,5,4,4,4,4,4,4,4,4,5,5,5,6,6,6,5,5,5,6,5,5,5,5,5,5,5,5,5,5,5,5,5,5,5,5,5,5,5,6,7,8,8,8,8,7,7,6,6,7,6,5,5,6,5,5,5,5,5,5,5,4,4,4,4,4,4,4,4,4,4,4,4,4,4,4,4,5,4,4,4,5,5,4,5,5,5,6,6,6,6,6,6,5,6,6,6,6,6,5,5,5,5,4,4,4,4,4,4,4,5,4,5,4,4,5,5,5,5,5,5,5,5,4,4,4,4,4,4,4,4,4,4,4,4,5,4,5,4,4,4,4,4,4,3,3,3,3,3,3,3,3,3,4,4,5,5,5,5,4,4,3,3,3,3,3,3,3,3,4,4,4,4,5,5,4,4,5,5,5,5,5,4,4,4,3,3,3,3,3,2,2,2,2,2,3,3,3,3,3,4,4,4,4,4,4,4,4,4,3,3,4,3,3,3,3,3,3,3,3,3,2,2,3,3,3,3,4,4,3,3,4,4,3,4,4,4,4,4,4,5,4,4,4,4,3,3,3,3,3,3,3,3,2,2,2,2,2,2,2,2,2,2,2,3,2,2,2,2,2,3,3,3,2,2,2,2,2,1,1,1,1,1,1,1,2,2,3,3,3,4,4,3,3,2,2,2,1,1,1,0,1,1,1,1,1,2,2,2,3,3,4,5,7,9,10,12,11,11,9,8,7,4,3,3,2,2,2,1,1,1,1,2,2,3,3,2,2,2,2,2,2,2,2,2,3,2,2,2,2,2,2,2,2,1,1,2,1,1,2,2,2,2,2,3,4,5,7,10,12,13,16,16,16,16,15,15,16,16,16,18,20,21,22,23,24,26,27,27,28,28,29,29,29,29,29,30,29,30,30,30,29,30,29,29,29,29,29,29,30,29,28,28,27,27,25,25,24,27,26,27,27,28,28,28,29,27,28,27,27,26,25,26,24,25,20,23,23,22,20,21,19,16,18,17,16,14,10,8,6,4,3,3,2,1,2,2,2,2,4,6,7,10,12,11,11],[5,5,5,4,4,4,4,4,5,6,5,6,6,6,7,7,7,8,9,9,7,7,7,6,6,5,5,5,4,4,4,4,5,4,5,6,6,6,7,6,6,6,6,6,5,6,6,5,5,6,6,5,6,6,6,6,6,5,6,6,6,6,6,7,7,8,8,8,7,7,8,7,6,7,6,6,6,6,5,5,6,5,5,5,5,5,4,4,4,4,4,4,4,4,4,4,4,5,5,5,4,5,5,5,4,5,5,5,5,5,5,5,5,6,6,6,5,5,6,6,5,5,5,5,5,5,5,4,4,4,4,3,4,5,5,4,4,4,4,4,5,4,5,5,5,5,5,4,4,4,4,4,4,4,4,4,4,4,4,4,4,4,4,4,4,4,4,4,4,3,3,3,4,3,3,3,4,4,5,5,5,5,5,4,4,3,3,3,3,3,3,3,3,4,4,4,4,5,5,4,4,5,5,5,5,5,4,4,4,3,4,3,3,3,2,2,2,2,3,3,3,3,4,3,4,4,4,4,4,4,4,4,4,3,3,3,3,3,3,3,3,3,3,3,3,3,3,3,3,4,4,4,4,4,4,4,4,4,4,4,4,4,4,5,5,4,4,4,4,4,4,3,3,3,3,3,3,3,2,2,2,2,2,2,2,2,2,3,3,2,3,2,2,3,3,3,3,3,3,2,2,2,2,1,1,1,1,1,2,2,2,3,3,4,5,4,4,3,3,2,2,2,1,1,1,0,1,1,1,2,2,2,2,3,3,4,6,8,9,10,11,11,10,10,8,7,5,4,3,3,2,2,2,2,1,1,2,2,3,3,2,2,2,2,2,2,2,3,3,3,2,2,2,2,2,2,2,2,2,2,2,2,2,2,2,2,2,2,3,4,5,7,9,11,14,16,15,17,16,15,15,15,14,14,17,19,19,21,23,24,25,26,27,28,28,28,28,29,28,29,29,28,29,29,29,29,29,29,29,29,29,29,29,29,29,28,28,27,27,26,24,24,26,26,26,27,27,27,28,28,26,27,26,26,25,25,26,24,24,22,24,24,22,21,20,19,17,19,16,16,14,11,9,7,4,3,3,2,2,3,2,2,4,4,6,7,10,10,10,11],[5,5,5,5,4,3,4,4,4,5,4,5,5,6,6,7,7,8,9,8,7,7,6,6,5,5,5,4,4,4,4,4,5,4,5,5,5,6,6,6,6,5,6,6,5,5,6,6,5,5,5,6,6,5,5,5,5,5,5,5,6,5,6,7,7,8,7,8,7,7,7,6,6,7,5,5,6,6,5,5,6,5,5,5,5,4,5,4,4,4,4,4,4,4,4,4,4,4,5,4,4,5,5,5,5,5,5,4,5,5,5,5,6,6,6,5,5,6,6,6,6,6,5,6,5,5,5,4,4,4,4,4,4,5,5,4,5,4,5,5,5,5,5,5,5,5,5,5,4,4,4,4,4,4,4,5,4,4,4,5,4,5,4,4,4,4,3,4,3,3,3,3,4,3,4,4,4,4,5,5,5,5,5,4,4,4,3,3,3,3,4,3,4,4,4,5,4,5,5,4,4,5,5,5,5,5,4,4,4,4,3,3,3,3,2,2,2,3,3,3,3,3,3,3,3,4,4,4,4,4,3,4,4,3,3,4,3,3,3,3,3,3,3,3,3,3,3,3,3,3,4,4,4,4,4,4,4,4,4,4,4,4,4,4,4,4,4,4,4,3,3,3,3,3,3,3,3,3,2,2,2,2,2,2,2,2,2,2,2,2,2,2,2,2,2,2,2,2,2,2,2,2,2,2,2,1,1,1,2,2,2,3,3,4,4,4,4,3,3,2,2,1,1,1,1,1,0,1,1,1,1,2,2,2,3,4,4,7,8,9,10,11,10,8,7,6,4,3,2,2,2,2,1,1,1,1,2,2,2,2,2,1,1,1,1,2,2,2,2,2,2,2,2,2,2,2,2,2,2,2,2,2,2,2,2,2,2,2,3,3,5,7,8,9,12,14,14,15,15,14,15,15,14,15,16,18,19,20,21,22,25,25,25,27,26,26,27,28,27,28,28,28,28,28,28,28,28,28,28,28,28,29,28,28,28,28,27,26,26,26,24,24,26,26,26,27,27,27,27,27,26,27,26,27,25,26,26,24,23,22,22,23,21,19,19,17,15,17,15,15,12,9,8,6,4,3,2,2,2,2,2,2,3,4,5,8,10,10,8,9],[7,5,6,5,4,3,4,4,4,5,4,5,5,5,6,6,7,8,9,8,7,7,6,5,5,5,4,4,4,4,4,4,4,4,4,5,5,5,5,6,5,5,5,5,5,5,5,5,5,5,5,5,5,5,6,5,5,5,5,5,5,5,5,6,6,7,7,8,6,6,6,6,6,6,5,5,5,5,5,5,5,5,4,5,4,4,4,4,4,4,4,4,4,4,4,4,4,4,4,4,4,5,4,4,4,5,4,4,5,5,5,5,5,6,5,6,5,5,6,6,5,6,5,5,5,5,4,5,4,4,4,4,4,5,5,4,5,4,4,5,5,5,5,5,5,4,4,4,4,4,4,4,4,4,4,5,4,4,5,5,4,5,4,4,4,4,4,4,3,3,3,3,3,3,3,3,4,4,5,6,6,5,5,4,4,3,3,3,3,3,3,3,4,4,4,4,4,4,4,4,4,4,4,4,5,4,4,4,4,3,4,3,3,3,3,2,2,3,3,3,3,3,4,4,4,4,4,4,4,4,4,4,4,3,4,4,3,3,3,3,3,3,3,3,3,3,3,3,4,4,4,4,4,4,4,4,4,4,4,4,4,4,5,5,5,4,4,4,4,4,3,3,3,3,3,3,3,3,3,2,2,2,2,2,2,2,2,2,2,2,2,2,2,2,2,2,2,2,2,2,2,2,2,2,2,1,1,1,2,2,2,3,3,4,4,4,4,3,3,2,2,1,1,1,1,1,1,0,1,1,1,1,2,2,3,4,5,7,9,11,12,12,11,9,8,6,4,3,2,2,2,1,1,1,1,1,2,2,2,2,2,1,1,1,1,2,2,2,2,2,2,2,2,2,2,2,2,2,1,1,2,2,2,2,2,2,2,2,3,4,6,7,8,11,14,16,16,17,17,16,16,16,16,16,17,19,20,21,23,24,25,26,26,27,27,27,27,29,28,29,29,29,29,29,29,29,29,29,29,29,29,29,29,29,29,28,28,27,27,26,25,24,26,27,26,28,28,28,28,28,27,26,26,26,25,25,25,22,23,19,23,23,22,19,19,18,15,18,15,15,13,10,9,6,4,3,3,2,4,3,4,3,3,4,5,8,9,10,10,12],[6,5,5,5,4,4,4,4,4,5,4,5,5,6,6,7,8,8,9,9,8,7,6,5,5,5,4,4,4,4,4,4,4,4,5,5,5,6,5,6,5,5,5,6,5,5,5,5,5,5,5,5,6,5,5,5,5,5,5,5,5,5,5,6,6,7,7,8,7,7,7,6,6,6,5,5,5,5,6,5,5,5,5,4,4,5,5,4,4,4,4,4,4,4,4,4,4,5,5,4,4,5,4,5,4,5,5,5,5,5,5,5,5,6,6,6,6,6,6,6,6,6,6,6,6,6,5,5,5,5,5,4,5,6,6,5,5,5,5,5,5,6,6,6,5,5,5,5,4,5,4,5,5,4,5,5,5,5,5,6,5,5,6,5,5,5,4,4,4,4,4,4,4,4,4,4,4,4,5,5,5,6,5,5,5,4,4,3,3,3,4,4,4,4,4,5,5,5,5,4,5,5,4,5,5,5,4,4,5,4,4,4,3,3,3,3,3,3,3,3,4,4,4,4,5,5,5,5,5,5,4,5,5,4,4,4,4,4,4,4,4,4,4,4,4,3,3,4,4,4,4,5,5,4,5,5,5,4,5,5,5,5,5,6,6,5,5,5,5,4,4,4,4,4,3,4,3,3,3,3,3,2,3,3,3,3,3,2,2,2,2,2,2,2,3,3,3,3,2,3,2,2,2,2,2,2,2,2,2,2,3,3,4,4,5,5,4,3,3,3,2,2,2,1,1,1,1,1,0,1,1,1,2,2,3,4,5,7,9,10,11,12,10,9,8,6,4,3,2,2,2,1,1,1,1,1,2,2,2,3,2,2,2,1,1,2,2,2,2,3,3,2,2,2,2,2,2,2,2,2,2,2,2,2,2,2,2,3,3,4,5,7,8,10,12,15,15,15,15,14,15,15,14,15,16,17,18,20,21,23,24,25,25,27,26,26,27,28,28,28,29,28,29,29,29,28,29,29,29,29,29,29,29,28,28,28,27,27,26,24,24,23,26,26,27,28,28,28,28,28,26,27,26,27,25,26,25,23,23,22,22,23,21,19,18,17,14,16,15,15,12,10,8,6,3,2,3,2,2,2,3,3,3,5,6,7,9,10,10,12],[6,5,5,5,4,4,3,4,4,5,5,5,5,5,6,7,8,9,9,9,7,7,6,5,5,5,5,5,4,4,5,4,4,5,5,5,5,5,6,6,6,6,6,6,6,5,7,6,7,6,6,6,7,6,7,7,7,7,6,7,6,7,7,7,7,8,9,8,7,8,7,7,7,6,6,6,6,6,6,6,6,6,5,6,6,4,5,5,5,4,4,5,5,6,5,5,5,5,5,5,5,5,5,5,4,5,5,5,5,5,5,5,6,6,5,6,5,6,6,6,6,7,6,5,5,5,5,5,4,4,5,4,5,6,6,5,5,5,5,5,5,5,5,5,5,5,5,5,4,4,4,4,5,4,5,5,5,5,6,5,5,6,5,5,5,5,4,4,4,4,4,4,4,3,3,4,3,4,5,5,6,6,5,5,4,4,3,3,3,3,3,4,4,4,4,4,4,5,4,4,4,4,4,4,5,4,4,4,4,4,4,4,4,3,3,3,3,4,4,4,4,4,4,4,5,5,5,5,5,4,5,5,4,4,4,5,4,4,4,4,4,4,4,4,4,4,4,4,5,5,5,5,5,5,5,6,5,5,5,6,5,5,6,6,5,6,5,5,5,5,4,5,5,4,4,4,4,4,3,3,3,2,2,2,2,2,2,2,2,2,2,2,3,3,3,3,3,3,2,3,2,2,2,2,2,2,2,2,2,2,3,3,4,5,5,5,4,4,3,3,2,2,2,2,2,2,1,1,1,0,1,1,1,2,2,3,5,8,9,11,12,12,11,9,8,7,3,3,2,2,1,1,1,1,1,1,2,2,3,2,2,1,2,2,2,2,2,2,2,2,2,2,2,2,2,1,2,2,2,2,2,2,2,2,3,2,3,3,4,4,5,8,10,12,13,16,15,17,16,15,15,16,15,15,16,18,19,21,20,23,24,26,26,27,28,27,28,28,28,29,29,29,29,30,30,30,30,30,29,30,30,30,30,30,30,28,27,28,26,25,24,24,26,26,26,28,28,28,29,28,27,27,26,26,24,24,24,22,21,21,21,21,20,17,17,15,14,15,13,13,12,10,8,7,4,3,2,2,3,3,3,2,3,4,7,7,10,11,11,12],[5,5,5,5,4,3,3,4,4,5,4,4,5,5,6,6,8,8,8,8,7,7,5,5,5,4,4,4,4,3,3,3,3,4,4,4,5,5,5,5,5,5,5,6,6,6,6,6,6,6,5,5,6,6,6,5,6,5,6,5,5,5,6,6,6,7,7,8,7,7,6,6,6,6,5,5,5,5,5,5,5,5,5,5,5,4,4,4,4,4,4,4,4,4,4,4,5,5,5,5,4,4,4,5,4,5,5,4,4,5,5,4,5,6,5,5,5,5,6,5,6,5,5,5,5,5,4,4,4,4,4,4,4,5,5,4,5,4,4,4,5,5,5,5,5,4,4,4,4,4,4,4,4,4,4,4,4,4,5,5,4,5,4,4,4,4,4,4,3,3,3,3,3,3,3,3,3,4,4,5,5,5,5,4,3,3,3,3,3,3,3,4,3,3,3,4,4,4,4,4,4,4,4,4,4,4,3,3,3,3,4,3,3,3,3,3,3,3,3,3,4,4,4,4,4,4,4,4,4,4,4,4,4,4,4,4,3,3,4,3,3,3,4,3,3,3,3,4,4,4,5,5,5,4,5,4,5,5,5,5,5,5,5,5,5,5,4,4,4,4,4,4,4,4,3,3,3,3,3,3,3,2,2,2,2,2,2,2,2,2,2,2,2,2,2,2,2,2,2,2,2,2,2,2,2,2,2,2,2,2,2,3,3,4,5,5,4,3,3,2,2,2,2,2,2,1,1,1,1,1,0,1,1,1,2,3,4,6,9,10,12,12,11,9,7,5,4,2,2,1,1,1,1,1,1,2,2,2,3,3,2,2,2,1,1,1,2,2,2,2,2,1,1,2,1,1,1,2,1,1,2,2,1,2,2,2,2,2,3,4,5,7,8,11,12,15,16,16,17,17,16,16,16,17,17,19,21,22,23,24,25,26,25,27,26,27,28,28,28,28,28,29,29,28,29,29,29,29,28,29,29,28,29,29,28,27,28,27,25,25,24,23,26,26,26,27,27,27,27,27,26,26,26,25,23,23,23,22,21,22,21,21,19,17,17,15,13,14,14,13,12,10,9,6,3,2,1,1,1,2,2,2,3,4,7,7,11,10,10,12],[6,5,6,5,4,4,3,5,4,5,5,5,6,6,6,6,8,8,9,9,7,7,7,6,6,5,5,5,4,3,4,4,4,5,5,5,5,6,6,7,6,7,6,7,6,6,7,6,7,6,7,6,7,7,7,7,7,7,6,6,7,7,7,7,8,9,9,9,7,7,7,7,8,7,6,7,7,7,5,7,7,5,5,7,6,4,5,6,5,4,4,5,5,6,5,5,5,6,5,5,5,5,5,5,5,6,5,5,5,5,5,5,5,5,5,5,5,6,6,6,6,6,6,6,5,5,5,5,5,5,5,5,5,6,6,5,6,5,5,5,5,6,5,6,5,5,5,5,5,4,4,5,5,5,5,6,6,6,6,5,6,6,6,5,6,5,5,5,4,4,4,4,4,4,3,3,3,4,5,5,5,6,5,5,4,3,3,3,3,3,4,4,4,4,4,5,5,5,5,5,4,4,4,4,4,4,4,4,4,4,4,4,4,4,3,3,3,4,4,4,4,5,5,5,5,5,6,6,5,5,5,5,5,5,5,5,4,4,5,4,4,4,4,4,4,4,4,4,5,5,5,5,5,5,6,5,5,5,5,6,6,6,6,6,6,5,5,5,5,5,5,5,5,4,4,4,4,4,3,4,3,3,3,3,2,2,2,2,2,2,2,3,2,3,3,3,3,3,3,2,3,2,2,2,3,2,2,2,2,3,3,3,4,5,5,5,4,4,3,3,3,2,2,2,2,2,2,1,1,1,1,0,1,1,2,3,5,7,8,10,12,12,11,9,7,6,4,2,1,1,1,1,1,1,2,2,2,3,3,3,2,2,2,2,1,1,1,2,2,2,2,1,1,2,1,1,2,2,2,2,2,2,2,2,3,3,3,3,4,4,6,7,9,10,12,15,15,15,15,15,16,15,14,15,16,17,18,20,21,23,23,24,24,26,27,26,27,28,27,28,29,28,29,29,29,29,29,29,29,29,29,29,29,29,29,28,27,27,26,24,24,23,25,26,26,27,27,28,28,27,26,25,25,23,22,23,22,21,20,21,22,21,17,17,16,12,13,13,13,12,12,10,9,7,5,3,4,3,2,3,4,3,4,4,6,9,11,12,10,14],[8,6,6,5,4,4,4,4,5,5,5,6,6,6,6,7,8,8,10,10,8,7,7,6,6,6,5,4,4,4,4,4,4,5,6,6,6,5,6,7,6,7,6,7,7,6,7,6,7,6,7,7,7,6,6,6,6,7,6,6,6,7,7,8,8,9,10,9,8,7,7,6,7,6,6,6,6,6,6,6,6,5,5,7,5,4,5,6,5,4,5,5,5,6,5,6,6,5,5,6,5,5,6,6,5,6,6,6,5,5,6,5,6,6,6,5,5,5,6,6,6,6,6,6,5,5,5,5,4,5,4,4,5,6,6,5,6,5,5,5,5,5,5,5,5,5,5,5,5,4,4,5,5,5,5,5,5,5,5,5,6,6,5,5,5,5,4,4,4,4,4,4,4,3,3,4,3,4,4,5,6,6,5,5,4,4,3,3,3,3,3,4,4,4,4,5,4,4,5,4,4,5,4,5,5,4,4,4,4,4,4,4,3,3,3,3,3,4,4,4,4,4,5,4,5,5,5,5,5,5,5,5,4,5,4,5,4,4,4,4,4,4,4,4,4,3,4,4,4,5,5,5,5,4,5,5,5,5,5,5,5,5,5,5,6,5,5,5,5,5,4,4,5,4,4,4,4,4,3,3,3,3,3,2,2,2,2,2,2,2,2,2,2,3,2,2,2,2,2,2,2,2,2,2,3,2,2,2,2,2,3,3,4,4,5,5,4,3,3,3,3,2,2,2,2,2,2,2,2,1,1,1,0,1,1,3,4,7,8,10,11,10,10,9,8,6,4,2,1,1,1,1,1,2,2,2,2,3,3,3,3,2,2,2,2,1,1,1,2,2,2,1,1,2,1,1,2,2,2,2,2,2,2,2,3,3,3,3,4,5,6,7,9,11,13,16,16,16,16,16,16,16,16,17,18,18,20,21,22,23,24,25,26,26,26,27,27,28,28,28,29,29,28,28,29,29,29,29,29,29,29,29,28,29,28,27,27,26,25,23,23,21,23,25,25,27,27,27,27,27,25,25,24,24,23,22,22,21,20,19,20,19,16,16,17,14,14,16,14,14,12,10,9,6,4,2,2,2,3,3,4,5,4,5,8,10,11,12,11,15],[9,8,7,7,5,5,4,6,6,7,7,7,9,9,9,9,10,10,11,11,10,10,9,8,8,7,7,6,5,4,5,5,6,6,7,8,8,8,9,10,9,9,9,9,9,10,9,10,9,9,9,8,8,9,8,8,9,9,8,10,10,9,10,12,10,12,12,12,10,9,9,8,9,9,8,9,8,8,7,8,8,7,8,9,7,7,7,7,6,6,7,6,6,7,5,7,7,7,7,7,7,7,7,7,7,8,7,7,8,8,8,8,9,8,8,8,8,9,9,9,9,9,9,8,9,7,8,8,7,8,7,7,7,8,9,8,8,6,8,7,8,8,9,8,7,8,8,7,6,6,6,7,8,7,7,8,8,8,8,8,8,8,8,7,8,6,6,6,6,6,6,5,6,5,5,5,5,6,6,7,7,8,8,7,6,5,5,4,4,5,5,6,5,6,6,7,6,8,7,6,6,6,5,5,6,5,5,6,6,6,6,6,6,5,5,4,4,5,5,6,6,6,6,7,6,7,8,8,7,7,7,7,7,7,6,7,6,6,6,6,5,6,7,5,6,5,6,6,7,7,7,7,8,7,8,7,7,7,7,8,8,8,8,8,8,7,8,8,7,8,7,7,6,6,6,6,6,5,5,5,4,4,4,4,4,4,3,3,3,3,3,3,4,4,4,4,4,4,4,4,3,4,3,4,4,3,3,3,4,4,4,4,5,6,8,6,6,5,5,4,4,4,3,4,3,3,4,3,3,2,2,1,1,0,1,2,4,7,9,10,11,12,11,9,8,8,5,2,2,1,1,2,2,3,3,4,4,5,5,5,4,4,3,3,3,3,2,2,2,2,2,2,2,2,2,2,2,3,2,3,3,4,3,4,4,4,4,4,6,6,7,9,10,12,13,16,16,17,16,15,16,15,15,16,17,19,18,20,22,23,24,25,24,26,27,27,27,28,27,28,29,28,29,28,29,29,29,29,28,29,29,29,29,29,29,28,27,27,26,25,25,23,24,25,25,27,26,27,28,26,25,25,24,24,22,22,21,21,21,20,20,20,18,16,15,14,15,16,16,16,16,12,12,8,5,4,3,4,5,6,5,6,6,7,9,11,12,13,12,15],[13,11,11,11,9,11,7,9,7,9,8,10,11,12,12,13,15,15,15,16,13,13,12,12,10,10,9,8,9,7,7,8,8,10,11,11,13,11,12,15,12,13,12,13,13,12,13,13,13,12,12,12,13,12,12,12,11,12,11,12,13,11,13,14,14,15,15,15,12,11,11,11,12,12,13,12,11,11,11,11,12,10,10,12,11,9,9,11,10,9,10,10,9,11,10,10,10,11,10,12,11,12,12,12,12,14,12,12,13,12,12,13,14,12,12,12,13,13,14,13,12,12,13,12,12,12,12,12,11,11,10,12,11,12,12,12,11,11,12,11,12,12,12,12,11,11,12,11,10,11,10,10,11,11,11,11,12,12,12,12,11,13,12,12,11,11,10,10,10,10,10,12,10,9,8,7,7,9,8,10,10,10,10,10,8,7,7,6,8,8,9,8,11,10,11,11,11,10,10,10,10,10,8,8,10,8,8,9,9,10,10,10,11,10,9,9,9,10,9,9,11,10,11,10,10,12,11,11,12,10,11,12,10,11,11,11,12,11,10,10,10,10,11,10,9,10,10,10,11,12,11,11,12,10,11,12,13,11,12,12,12,11,13,12,12,11,11,11,11,11,10,11,12,10,10,11,11,10,8,10,10,9,6,7,6,5,5,5,4,6,5,8,8,7,6,5,7,5,7,6,6,7,7,8,9,7,7,6,8,6,8,8,9,9,11,10,9,8,9,8,8,7,7,7,6,7,6,6,5,5,4,2,2,1,0,1,3,5,8,9,10,10,9,9,8,7,4,2,2,2,3,3,5,5,7,7,7,9,8,8,8,6,6,6,5,4,4,4,3,3,4,3,3,4,5,4,5,6,5,6,7,8,7,8,10,8,7,8,9,10,11,13,14,17,17,20,19,20,19,18,19,19,19,18,20,21,22,22,23,24,25,27,25,27,28,28,28,28,28,28,29,28,30,29,29,29,29,30,29,30,30,29,30,29,29,28,27,28,26,25,25,24,25,26,25,28,27,27,28,27,26,25,25,25,24,23,23,21,21,19,20,20,18,17,18,16,17,19,18,17,16,13,12,9,6,5,6,7,8,9,7,9,9,11,12,14,16,18,17,17],[18,15,16,14,13,12,10,10,12,12,13,15,15,16,18,17,18,18,18,19,19,17,18,15,14,13,12,12,10,8,9,11,12,12,14,15,16,17,17,19,18,16,18,17,16,16,19,19,17,19,20,20,17,19,19,17,18,16,16,17,17,17,19,19,17,20,19,19,19,17,17,16,17,16,16,16,16,14,15,15,14,13,13,15,13,12,14,14,12,13,14,15,15,14,13,15,17,17,17,14,16,17,15,13,17,18,16,16,18,18,17,17,18,18,18,20,19,18,20,20,19,20,20,19,20,19,19,19,17,19,18,19,19,21,21,19,19,17,20,18,19,18,20,18,18,17,17,18,17,16,16,18,17,17,18,19,18,18,20,20,18,20,18,20,19,19,18,17,17,16,16,16,15,15,13,14,13,16,14,17,17,16,17,14,15,11,11,11,10,14,14,15,15,14,14,16,15,16,15,14,16,17,12,12,14,13,13,16,16,17,16,18,15,15,14,17,16,17,18,17,17,19,19,18,19,20,22,21,20,18,19,20,18,17,18,19,19,18,19,19,18,17,19,16,17,16,17,19,20,20,19,21,21,19,20,21,21,18,21,22,21,18,23,21,22,20,19,20,21,19,19,20,20,17,17,21,18,18,16,16,17,17,12,13,11,11,11,11,10,12,11,13,15,13,12,11,12,11,12,13,12,12,11,15,16,14,15,11,13,12,14,13,14,15,18,20,20,17,16,16,14,15,13,15,13,15,16,11,13,11,9,7,5,3,1,0,1,5,8,9,10,11,10,11,9,8,6,3,4,5,7,8,9,11,15,16,15,18,16,16,15,14,13,12,10,9,8,7,10,8,8,6,5,9,10,8,9,12,10,8,12,14,13,14,15,16,14,15,17,18,18,20,20,21,21,23,22,25,23,22,23,24,22,20,23,25,24,23,25,26,26,27,27,28,28,28,28,29,28,29,29,29,30,29,30,30,29,30,29,29,30,30,30,29,29,29,28,28,27,26,27,24,26,27,26,27,27,28,28,26,26,25,24,25,22,23,22,22,21,20,21,20,21,16,18,17,17,19,17,18,18,16,15,12,10,11,10,13,14,13,12,16,16,18,19,19,20,20,21,22],[20,20,19,19,18,18,16,18,17,17,17,18,20,21,21,24,25,25,24,25,23,24,22,22,20,19,18,17,16,15,15,16,18,18,21,21,22,22,23,25,24,23,24,24,23,22,24,24,23,25,26,25,22,25,25,23,23,23,22,23,23,23,25,25,25,24,25,25,23,21,21,19,22,20,20,20,23,19,20,21,21,18,19,22,18,17,20,21,19,18,20,19,22,21,20,21,22,22,24,22,23,24,22,21,24,25,23,23,25,24,23,24,25,25,23,25,24,26,25,26,24,26,26,26,25,25,24,26,23,25,23,24,24,25,25,25,24,23,24,24,24,25,26,24,24,24,25,24,22,21,23,23,23,23,25,25,24,24,27,24,24,25,24,26,25,25,25,24,23,22,22,22,22,20,19,21,19,21,18,20,22,22,23,21,20,16,17,17,16,19,19,21,21,21,20,23,22,25,22,19,21,21,18,17,21,21,17,23,21,22,22,24,22,20,19,20,20,22,22,22,22,25,25,23,25,26,27,26,26,23,26,25,23,22,24,25,24,23,23,24,22,22,24,22,23,21,22,22,23,23,24,25,25,24,24,25,25,23,24,25,26,25,26,25,25,25,26,26,26,24,25,25,25,23,22,24,23,21,21,20,20,20,18,19,15,17,17,14,13,14,14,16,20,19,18,16,17,17,17,19,15,18,17,19,19,17,16,17,18,18,20,20,21,21,22,22,21,22,20,19,20,19,16,18,17,18,18,17,16,15,12,12,10,6,5,2,0,1,5,8,9,12,11,12,11,11,9,6,8,7,12,11,12,15,17,19,19,19,20,20,19,18,18,14,13,12,11,10,12,12,16,11,13,14,15,13,15,16,16,17,18,19,18,19,19,19,19,20,21,21,22,24,23,24,25,26,25,27,26,25,26,26,25,25,26,28,26,27,28,28,28,29,28,30,30,29,30,30,30,30,30,30,30,30,30,30,30,30,30,30,30,30,30,30,30,30,29,30,29,28,28,27,27,28,28,29,28,28,29,28,27,27,26,27,24,26,24,23,22,21,23,21,21,20,19,20,20,21,21,20,21,19,19,15,13,12,14,17,17,18,17,18,19,21,22,24,24,25,23,23],[24,23,24,23,23,22,18,20,18,19,17,19,22,24,25,26,26,26,25,26,25,25,26,24,20,20,21,19,22,18,16,19,18,21,24,23,25,25,26,26,26,25,26,26,25,25,27,27,25,27,28,27,25,28,27,26,26,25,24,26,25,25,27,27,26,26,26,26,24,25,23,23,24,23,21,23,25,21,21,23,23,20,22,24,22,22,23,24,24,23,24,23,25,24,24,24,25,26,26,25,25,26,25,24,26,27,26,25,27,27,26,26,27,27,26,27,27,27,28,28,27,28,28,28,27,28,26,27,25,27,27,26,28,28,29,27,26,27,27,27,27,27,28,27,28,26,27,28,26,25,26,26,26,25,27,28,26,27,28,28,27,28,27,28,27,27,27,26,25,26,25,25,25,24,24,24,21,25,23,24,26,25,26,25,24,20,22,19,18,23,24,24,25,25,24,26,24,26,26,25,25,26,22,20,24,24,23,26,25,25,25,26,27,25,24,24,25,24,26,25,26,27,27,26,27,28,28,28,27,27,28,28,25,26,27,27,26,26,27,26,26,26,27,26,27,26,26,27,27,27,27,28,28,27,27,28,28,26,28,28,28,28,29,28,28,28,27,27,28,27,27,28,27,26,26,28,26,26,26,25,25,26,23,24,20,21,23,18,16,20,18,22,25,25,21,19,22,22,23,23,21,23,22,24,25,23,25,22,24,24,25,26,25,26,27,28,27,26,26,25,25,24,24,24,22,24,24,23,23,21,19,15,13,10,7,5,2,0,1,5,8,11,12,13,13,12,11,7,11,10,14,14,20,22,24,25,26,26,26,26,26,24,24,20,20,14,15,13,13,13,16,13,14,17,19,15,19,21,22,22,23,24,23,23,24,25,24,25,26,27,25,27,27,28,27,28,27,29,28,27,28,28,28,25,28,29,27,28,29,29,29,30,29,30,30,30,30,30,30,30,31,30,31,30,31,30,30,30,30,30,31,30,30,30,30,30,30,30,29,28,29,28,28,28,28,29,28,28,29,28,28,28,26,27,25,26,25,24,24,23,23,23,21,20,20,20,20,20,22,23,24,22,22,17,15,19,21,23,23,24,21,25,25,26,27,27,27,27,27,27],[25,25,25,25,25,22,21,22,20,22,19,21,24,24,25,26,27,27,27,27,27,27,26,25,23,23,23,20,22,19,18,20,21,22,26,25,25,27,27,28,26,26,27,27,27,27,28,28,27,29,29,28,28,29,29,27,28,27,26,28,27,26,28,28,27,28,27,27,26,26,24,23,26,24,23,24,26,23,23,25,25,22,24,25,23,22,25,26,25,25,26,26,27,26,25,26,27,28,28,26,27,27,26,25,27,27,26,26,26,27,27,26,27,27,26,27,28,27,28,29,28,28,28,28,29,28,27,28,27,28,27,27,28,28,28,27,27,27,28,28,27,28,28,28,28,28,28,28,28,26,27,27,27,26,28,28,28,27,28,28,27,28,28,29,29,28,27,27,27,26,26,26,26,24,25,24,22,26,23,23,25,26,27,25,24,21,22,21,22,24,24,25,25,26,24,26,26,27,26,25,26,26,23,21,25,24,23,27,26,25,25,26,26,25,25,25,27,25,27,26,27,28,28,26,28,29,29,29,28,27,28,29,26,26,27,28,26,26,26,26,26,26,26,25,26,25,26,25,27,27,28,27,28,27,27,28,28,26,28,28,29,27,28,28,29,28,28,29,28,27,28,29,28,26,26,28,25,26,25,25,25,24,22,23,19,19,21,16,15,19,19,22,25,23,21,19,21,21,22,23,20,23,23,24,25,24,24,22,23,22,25,25,25,25,26,26,26,25,26,24,26,24,24,24,23,25,25,24,25,22,21,18,14,11,9,6,5,2,0,1,6,7,8,10,11,11,10,8,11,11,15,16,20,23,24,24,25,25,26,26,25,25,24,20,20,15,15,13,14,14,17,15,17,18,19,20,21,21,21,22,23,24,24,25,25,26,26,25,26,27,26,28,28,28,28,28,27,28,28,27,28,28,27,26,28,29,28,28,29,29,29,30,29,30,30,29,30,30,30,30,30,30,30,30,30,30,30,30,30,30,30,30,30,30,30,30,30,30,29,29,29,27,28,28,28,29,28,28,28,28,27,27,25,26,25,25,24,22,23,21,23,22,21,20,21,19,21,21,22,23,23,22,23,19,19,21,22,24,23,25,24,24,25,26,27,28,27,27,27,27],[27,27,27,27,26,24,23,24,21,23,20,22,24,24,25,26,28,27,27,27,27,28,26,25,23,23,24,22,24,22,20,23,23,23,26,26,26,27,27,28,28,27,28,28,28,28,29,29,28,29,29,29,28,29,29,29,28,28,27,28,27,27,28,29,28,29,28,26,25,26,25,24,25,23,24,25,26,25,24,25,26,24,25,27,26,24,26,27,27,26,27,27,28,28,27,28,28,28,29,28,28,28,27,27,28,28,27,27,27,28,27,27,28,28,26,28,28,28,29,29,29,29,29,29,29,29,28,29,28,29,28,28,29,29,29,28,29,28,29,29,29,29,29,29,28,28,29,28,29,28,28,28,28,28,28,29,29,28,29,29,29,29,29,29,29,29,28,28,28,28,27,28,27,25,26,26,24,27,24,25,25,27,28,27,27,24,24,23,25,26,26,26,27,27,27,28,27,27,27,26,27,27,25,22,26,25,25,28,27,27,27,29,27,26,27,27,28,27,28,28,28,28,28,28,29,29,29,29,29,28,29,29,28,28,28,28,27,28,27,27,27,27,27,28,28,27,27,26,27,28,28,28,29,29,28,29,29,28,28,29,29,28,29,29,29,29,28,29,29,28,29,29,28,28,28,29,28,27,27,27,27,25,24,25,21,23,23,18,17,20,19,23,25,25,21,20,23,23,24,25,23,24,24,26,26,25,25,23,24,24,26,26,26,26,26,27,27,27,26,26,26,26,24,25,24,25,25,25,25,24,22,21,18,13,11,9,6,5,2,0,2,3,5,9,8,10,10,10,13,13,18,17,21,23,24,25,25,26,27,26,25,24,23,21,21,18,18,14,16,17,18,16,19,20,22,21,22,22,23,23,24,25,25,26,27,26,26,27,27,28,27,28,28,28,28,29,28,29,29,28,29,29,28,27,28,29,28,28,29,29,29,30,29,30,30,30,30,30,30,30,30,30,31,30,30,30,30,30,30,30,30,31,31,30,30,30,30,30,29,28,29,27,28,28,28,29,28,28,28,28,27,27,26,26,25,24,23,23,23,21,21,22,20,20,20,20,21,20,22,23,23,22,23,20,21,21,22,24,24,25,25,25,27,27,28,29,28,28,28,28],[28,27,27,27,27,26,23,25,21,24,20,21,24,24,25,25,27,27,27,28,26,27,26,24,24,23,24,21,25,23,20,23,22,24,26,25,26,27,27,28,27,27,28,28,28,27,29,29,28,29,29,29,29,29,29,29,28,28,27,28,28,27,28,29,28,28,28,27,26,26,24,24,26,23,23,25,26,24,22,25,26,24,23,26,26,24,26,27,28,26,27,27,28,28,27,28,29,29,29,28,29,28,28,27,28,28,27,27,28,28,26,27,28,28,26,28,27,28,29,29,29,29,29,30,30,29,29,29,29,29,29,29,30,29,29,29,29,29,29,29,29,29,29,29,29,29,29,29,29,28,29,28,29,29,29,29,29,29,29,29,29,30,29,30,30,30,29,29,28,29,29,29,28,27,27,27,23,27,26,25,26,28,28,28,27,25,27,24,26,27,28,27,27,27,27,27,27,27,26,26,27,26,24,24,26,25,26,28,28,28,28,29,28,28,28,28,28,28,29,29,29,29,29,29,29,30,30,30,30,29,30,29,29,28,29,29,29,29,29,28,28,28,28,27,28,27,28,28,29,29,29,28,30,29,28,29,29,29,29,29,30,29,29,30,30,30,29,30,30,29,30,30,29,29,29,29,28,28,28,28,28,27,26,26,23,23,24,19,19,21,22,25,26,25,23,22,24,25,24,25,23,26,26,28,27,27,26,24,25,25,27,26,27,27,28,28,28,27,27,27,26,27,26,26,26,27,26,25,25,25,23,21,19,15,11,10,8,6,5,1,0,1,4,6,8,10,10,11,15,16,18,19,22,25,25,26,26,27,27,27,25,25,25,23,22,20,19,17,18,17,21,17,20,22,22,22,25,24,24,26,26,26,27,27,28,28,27,27,28,28,28,28,28,28,28,28,28,29,29,28,29,29,28,27,29,29,28,28,28,29,29,29,29,30,30,29,30,30,29,30,30,30,30,30,30,30,30,30,30,30,30,30,30,30,30,30,30,30,29,29,29,28,27,28,28,29,27,29,28,27,27,27,26,25,25,24,24,23,22,23,22,22,21,21,21,21,20,21,22,22,22,22,23,20,21,23,24,25,25,27,26,27,27,28,28,29,28,29,28,28],[28,28,28,28,28,27,24,25,22,24,20,21,25,24,25,25,27,27,27,27,26,27,26,25,24,23,24,22,25,24,21,23,23,24,26,26,26,27,27,29,27,27,28,28,28,28,29,29,29,30,29,29,28,29,29,29,29,29,27,28,28,27,29,29,28,29,28,27,26,26,25,25,26,24,25,25,27,25,25,26,26,24,26,27,27,26,27,27,27,28,28,28,28,29,28,28,29,29,29,29,28,28,28,28,28,28,27,27,27,28,26,26,28,28,26,27,26,28,28,29,29,29,29,29,29,29,28,29,28,29,29,28,29,30,29,28,29,29,29,30,29,29,29,29,29,28,29,29,29,28,29,29,28,28,29,30,29,29,30,30,29,30,30,30,30,30,30,29,29,29,29,28,28,27,26,26,24,27,25,24,26,27,27,27,26,25,26,24,26,28,27,28,28,28,27,27,26,26,26,27,26,26,24,24,25,24,25,27,27,28,28,30,29,28,29,28,29,29,29,29,29,30,30,29,30,30,30,30,30,30,30,30,29,29,29,29,28,29,29,28,28,29,29,28,29,28,29,29,30,29,30,29,30,30,29,30,30,29,30,30,30,29,30,30,30,30,30,30,30,30,30,30,30,29,29,30,29,30,29,28,29,28,28,28,23,23,24,20,20,23,24,27,28,28,25,23,26,25,26,27,24,27,27,29,29,29,29,27,28,26,28,28,28,28,28,28,29,29,29,29,29,29,28,29,28,29,29,28,28,27,25,25,20,16,13,13,12,9,8,4,2,0,2,4,7,10,11,13,16,18,20,23,25,27,27,28,28,29,28,29,28,28,28,26,25,22,22,18,18,17,21,18,21,23,23,23,26,26,27,28,28,28,28,28,28,29,29,28,29,29,28,29,28,29,28,29,29,29,29,28,28,29,28,27,29,29,29,29,29,30,29,30,30,31,30,30,30,30,30,30,31,30,31,30,30,30,30,30,30,30,30,30,30,30,30,30,30,30,29,29,29,28,28,29,28,29,28,28,28,28,27,27,26,25,25,24,24,24,22,23,22,24,23,22,23,22,23,24,24,24,25,24,25,24,23,26,26,28,28,28,27,28,28,29,29,29,29,28,28,28],[27,27,27,28,27,26,23,24,22,24,20,22,24,25,26,25,26,26,26,28,26,27,26,25,24,23,24,23,25,23,21,23,23,25,25,25,26,27,27,28,26,26,28,29,28,29,29,29,28,29,30,29,28,29,29,29,29,28,27,28,28,27,28,29,28,28,28,26,26,27,26,27,27,25,25,26,27,25,25,27,26,24,26,28,26,25,27,27,27,26,28,28,28,28,27,28,29,29,29,27,28,28,27,27,27,28,27,26,27,27,26,25,27,27,26,27,26,27,27,29,28,29,28,29,28,28,27,28,27,28,28,28,29,29,29,28,28,28,29,29,28,28,28,28,28,28,28,28,28,28,28,28,28,27,29,28,28,28,29,28,28,29,29,29,30,29,29,28,28,28,28,27,27,26,25,26,22,25,23,23,24,26,26,26,26,23,25,23,25,27,26,27,27,27,26,27,25,26,24,25,25,25,23,22,24,23,25,26,26,27,27,28,28,26,27,27,28,28,28,28,29,29,29,28,29,29,30,30,29,29,29,29,27,28,28,28,27,28,28,27,27,27,27,27,27,26,28,28,28,28,28,27,29,29,28,28,29,28,28,28,29,28,29,29,29,29,29,30,29,29,29,29,29,28,28,28,28,28,27,27,27,26,25,26,21,21,22,18,19,21,22,25,25,25,23,21,24,24,24,25,23,25,25,27,27,27,27,24,26,24,26,26,26,26,26,27,27,28,27,28,27,27,26,27,25,28,27,26,26,26,24,23,20,17,13,12,12,11,9,7,5,2,0,1,3,5,8,10,13,16,18,21,23,26,25,27,27,27,27,28,26,26,26,26,24,21,19,17,16,15,20,16,20,21,21,21,24,24,24,25,25,27,26,27,27,28,27,27,28,28,27,28,28,29,28,29,27,29,28,29,29,28,28,27,28,29,29,29,30,29,30,30,30,31,31,30,30,31,30,31,31,31,31,31,31,31,31,31,31,31,31,31,31,31,31,30,30,30,30,29,29,28,29,29,28,29,29,29,29,28,27,27,26,25,25,26,23,25,21,24,19,23,23,22,22,21,22,22,24,24,25,24,24,23,22,26,25,25,26,27,26,27,27,28,29,29,28,28,28,28],[26,27,27,27,26,24,23,23,21,23,19,20,24,23,25,25,27,26,26,28,26,27,24,24,23,21,24,22,23,21,20,22,22,24,25,25,26,26,27,28,27,26,28,28,28,28,29,29,28,29,30,29,28,29,29,28,27,28,27,27,27,26,28,28,27,29,28,27,26,26,24,25,26,24,22,24,27,24,23,25,26,23,25,26,25,24,26,27,26,26,27,27,27,28,27,27,28,28,29,28,28,29,28,26,27,28,27,26,27,28,26,25,28,27,25,26,25,26,28,29,29,29,28,29,28,28,27,27,27,27,28,27,28,28,29,27,26,28,27,28,28,28,29,28,28,28,29,29,28,26,28,28,27,27,29,28,27,28,30,29,28,29,28,29,29,29,28,28,28,28,26,27,26,25,23,24,21,24,22,22,22,24,24,24,24,22,23,22,23,26,25,26,27,27,25,26,25,26,24,24,24,24,22,21,22,22,23,25,25,25,27,27,27,26,27,26,27,26,28,28,28,29,29,28,29,30,29,30,29,28,29,28,27,27,28,27,26,27,27,26,25,27,26,25,26,26,26,25,27,27,28,27,29,28,26,28,29,27,28,28,29,27,29,29,29,29,28,29,29,28,28,29,28,26,28,29,26,26,26,26,26,25,24,24,19,19,20,17,17,21,22,23,24,25,23,21,23,21,21,23,21,24,23,26,26,25,25,21,24,22,24,25,25,25,26,26,26,25,25,25,25,26,24,25,24,26,25,24,24,23,22,21,16,14,13,10,11,10,9,8,7,3,1,0,2,3,6,7,12,14,18,19,21,24,23,24,25,26,26,25,25,24,24,24,21,20,20,15,14,13,16,14,17,20,21,19,22,23,23,24,24,24,25,26,26,26,26,27,27,28,27,28,27,28,28,28,28,28,29,28,28,28,29,27,29,29,28,28,29,29,29,30,29,31,30,30,30,31,30,30,31,30,31,30,31,31,31,31,30,30,31,31,30,30,30,30,30,30,29,29,29,28,28,28,28,29,28,28,28,27,27,27,26,26,24,24,24,22,22,22,21,23,21,21,22,21,21,22,22,23,23,22,23,20,20,24,23,24,25,26,26,26,27,27,28,29,28,28,27,27],[25,25,25,25,25,23,20,23,20,22,19,20,23,23,24,25,27,27,27,27,26,26,25,24,23,22,23,21,22,19,18,20,20,23,24,23,25,27,26,27,26,25,28,28,26,26,28,28,27,28,29,28,27,28,28,27,27,27,25,28,27,26,28,29,27,28,28,27,26,27,24,25,26,25,23,25,26,23,23,25,25,23,24,25,24,22,24,25,24,24,26,24,26,26,24,25,27,28,28,26,27,27,26,26,26,27,26,25,27,27,25,25,27,26,24,27,25,26,28,29,28,28,28,29,28,28,26,27,26,27,28,26,28,28,29,27,26,28,27,28,28,28,29,27,28,26,28,28,27,25,27,27,27,26,28,28,27,28,29,28,28,29,28,29,29,29,27,28,27,26,26,25,26,23,21,22,20,23,22,21,23,23,24,23,23,20,22,19,20,23,24,24,25,25,24,26,24,26,25,23,23,24,21,19,22,22,21,24,25,25,27,26,26,24,25,24,26,25,27,27,27,28,28,27,28,29,29,29,29,28,28,28,27,26,28,27,25,26,27,26,24,27,27,24,26,25,26,26,28,27,28,28,29,28,27,29,29,27,28,29,29,28,29,29,29,30,28,29,29,28,28,29,28,26,27,28,26,27,25,26,25,23,22,23,17,19,21,17,17,19,21,24,26,26,23,22,24,22,22,22,19,24,21,24,25,24,23,21,24,21,25,24,26,27,27,27,28,26,26,24,25,25,23,24,21,25,25,22,24,23,20,18,13,12,11,11,11,13,12,11,10,8,4,2,0,1,5,5,9,12,13,16,19,22,23,25,25,26,27,27,27,24,26,23,21,17,15,13,12,11,15,13,15,18,18,15,20,21,21,22,23,22,23,24,24,24,25,27,26,27,26,28,27,28,27,28,27,28,28,27,27,28,28,26,28,28,28,28,29,29,29,30,29,30,30,30,30,30,30,30,30,30,31,30,31,30,31,30,30,31,30,31,31,30,30,30,30,30,30,29,29,28,29,28,28,29,28,29,28,28,28,27,26,25,24,24,24,23,22,23,22,23,23,21,22,22,21,23,23,24,25,23,23,19,18,22,21,24,23,25,23,24,26,27,27,28,28,28,27,27],[24,24,22,23,23,22,18,21,19,22,18,20,21,22,24,24,26,25,25,26,25,25,25,24,22,20,22,20,20,19,16,19,20,20,23,22,24,25,24,26,24,25,25,25,25,24,26,27,25,26,27,27,26,27,27,25,25,25,23,25,25,25,25,26,26,26,26,25,25,24,23,25,25,24,19,23,25,20,20,24,24,19,23,24,22,21,23,23,23,22,23,22,24,25,23,24,26,26,26,25,25,26,25,25,25,27,25,23,26,26,24,24,27,24,23,25,24,25,26,27,27,28,27,28,26,27,26,26,26,26,26,25,27,27,28,25,25,26,27,28,27,27,27,27,27,26,27,27,26,25,26,27,26,25,27,27,26,27,28,27,27,28,27,28,28,27,27,27,26,25,25,25,25,23,20,22,18,22,20,20,22,22,23,21,21,19,20,19,19,22,22,23,23,24,23,25,23,25,23,21,22,22,20,18,21,20,19,23,24,24,26,26,25,23,25,23,25,24,26,26,26,28,28,26,28,28,29,28,28,27,28,28,26,25,27,27,26,25,27,25,25,27,26,25,24,24,25,25,27,26,27,27,28,27,27,27,28,26,28,28,28,27,28,28,28,29,27,28,29,27,27,28,28,26,25,27,25,25,25,26,24,24,21,21,18,17,19,15,14,15,17,20,23,23,19,19,20,21,18,20,15,22,20,23,24,23,22,20,21,18,22,22,23,24,25,26,26,24,25,23,23,23,21,22,20,22,22,21,22,19,18,17,13,11,8,7,10,11,11,10,10,10,6,3,1,0,1,3,7,9,13,14,19,19,20,22,21,23,24,23,22,22,21,19,18,14,12,10,11,10,14,11,13,18,16,17,19,20,20,20,21,23,23,24,22,23,24,26,26,26,25,27,26,27,27,28,26,28,27,26,27,27,27,25,27,28,28,28,29,29,29,30,29,30,30,30,30,30,30,30,30,30,31,30,30,30,30,30,30,30,30,30,30,30,30,30,29,30,29,28,29,27,28,28,28,29,28,29,29,28,27,27,27,26,24,24,24,23,22,23,21,23,21,19,20,20,21,21,22,23,23,21,21,18,16,19,20,22,22,23,23,23,25,26,26,28,27,28,26,26],[22,22,21,21,19,20,16,19,17,21,16,18,20,21,21,21,24,23,24,24,24,25,22,20,21,18,20,18,19,16,15,16,16,19,20,20,20,23,23,24,25,22,24,25,24,22,25,25,24,25,26,26,23,25,26,23,24,23,21,23,23,21,24,26,24,25,24,24,23,24,22,22,24,21,22,23,24,22,21,22,22,19,21,23,20,18,20,21,19,20,20,20,23,22,19,21,23,24,24,22,22,25,23,21,24,25,23,21,24,25,21,21,24,22,20,22,21,24,24,26,25,25,25,25,25,25,25,23,24,23,24,23,24,24,24,22,23,24,24,25,25,25,25,25,25,24,25,25,24,22,22,24,24,23,25,25,24,24,26,25,24,26,25,26,26,26,24,25,24,22,23,22,23,19,18,19,16,18,16,17,18,18,19,18,19,15,17,16,17,20,21,20,22,22,20,22,22,22,20,21,20,20,18,16,19,17,17,20,22,22,23,24,23,20,21,20,21,21,23,25,24,25,26,24,26,26,26,26,26,24,25,26,23,22,24,24,24,22,24,23,22,22,22,23,22,21,22,21,22,21,23,23,24,23,24,24,25,23,25,25,26,24,26,25,26,26,25,27,26,25,24,25,24,22,22,23,22,19,20,22,22,20,19,19,14,12,14,11,10,13,14,17,18,19,15,15,17,15,15,14,13,18,15,20,21,18,18,13,16,14,18,19,19,20,21,21,19,19,20,19,17,17,16,18,17,19,18,17,20,16,15,14,12,9,7,5,10,10,12,12,13,11,9,7,6,2,0,1,4,7,11,12,14,16,17,18,18,18,20,20,19,19,18,15,13,11,9,6,7,6,10,8,12,14,12,13,16,16,14,17,19,19,18,21,22,19,21,24,23,23,23,25,24,25,25,26,25,27,26,25,26,26,26,23,27,27,27,27,28,29,29,29,29,30,30,29,29,30,30,30,31,30,31,30,30,31,31,31,30,31,31,31,31,30,31,30,30,30,29,28,29,27,29,28,29,29,28,28,28,28,27,27,27,26,26,25,24,24,22,23,22,24,23,19,21,19,21,20,22,21,22,20,19,16,14,17,18,21,20,20,17,21,21,23,23,25,25,25,24,25],[16,16,14,14,13,12,10,11,13,14,14,14,14,17,17,17,18,18,19,20,18,18,16,15,15,14,13,13,12,10,11,12,15,13,15,16,15,16,16,18,18,15,16,18,17,15,18,18,17,18,20,19,17,19,19,17,17,16,15,16,17,15,18,20,19,20,19,19,17,18,17,17,18,16,16,16,16,15,15,15,15,13,14,14,14,13,13,13,12,13,14,14,14,15,13,16,16,16,17,16,17,17,16,16,17,18,15,17,18,17,16,16,17,15,16,16,18,18,18,19,19,19,19,18,19,19,17,18,18,18,18,17,18,18,18,17,16,17,19,19,18,20,20,20,18,17,19,19,17,15,17,17,17,17,19,20,18,20,21,20,20,21,19,20,20,19,18,18,19,17,17,16,17,15,14,14,13,14,12,14,15,14,15,14,13,11,12,10,13,15,16,15,15,15,15,16,15,16,16,15,16,16,14,13,16,12,13,16,16,16,18,18,17,14,16,14,15,16,16,18,18,19,20,18,20,21,20,23,21,19,20,21,18,18,19,19,19,18,19,16,16,18,18,17,16,18,17,16,19,18,19,20,20,18,18,20,21,19,21,21,20,20,21,22,21,22,20,21,22,19,18,20,19,18,18,19,17,16,15,18,17,15,13,13,11,11,11,9,7,10,9,12,12,13,10,10,11,10,10,12,10,13,11,14,16,15,12,11,11,11,13,12,13,13,15,16,16,14,13,14,12,12,12,13,12,13,12,10,10,9,9,7,5,3,4,5,8,9,12,11,11,11,8,8,6,4,1,0,1,3,5,6,12,11,11,11,12,13,14,13,12,11,13,11,10,7,7,5,5,4,8,4,7,10,11,8,9,12,11,11,13,12,12,13,14,13,12,16,15,16,16,19,18,20,22,24,22,24,23,22,24,24,23,22,24,25,25,25,27,27,28,28,28,29,29,29,29,30,29,29,30,30,30,30,30,30,30,30,30,30,30,30,30,29,30,29,29,29,28,26,27,25,26,26,27,28,27,28,28,28,27,26,25,24,23,23,22,22,22,20,21,21,20,18,19,18,17,18,18,18,18,16,14,11,9,9,12,12,13,13,12,12,14,17,16,20,20,22,20,21],[11,9,9,8,7,7,4,7,6,7,7,8,8,9,10,10,11,11,13,13,11,10,9,9,9,7,7,6,6,5,5,4,6,7,7,8,9,8,9,10,10,10,10,11,10,9,10,10,10,9,11,11,11,10,10,10,9,9,9,9,9,9,10,11,11,12,12,12,11,10,10,10,9,10,10,9,9,9,8,9,9,8,8,9,8,7,8,8,7,7,8,8,8,8,8,8,10,9,10,9,8,10,9,9,8,10,9,9,8,9,9,9,9,9,8,8,7,8,9,9,10,10,9,9,8,8,8,7,7,7,7,7,7,8,9,8,9,7,8,8,8,9,8,8,9,8,9,9,7,8,8,9,8,8,8,9,8,9,10,9,10,9,10,9,10,9,8,8,9,8,7,7,6,5,5,5,4,5,5,7,7,7,7,6,5,5,4,4,4,5,5,6,7,7,6,7,6,6,7,6,5,6,6,6,6,5,5,5,6,6,7,6,6,6,6,5,6,7,6,8,8,8,8,8,8,9,10,10,9,9,8,8,8,8,7,8,7,7,7,7,6,6,7,5,6,4,6,6,7,7,7,8,8,7,9,8,8,8,9,9,8,9,9,9,9,9,9,9,9,9,8,8,8,7,6,6,7,5,6,7,6,5,5,4,3,3,3,2,3,2,3,3,4,3,3,3,3,3,3,3,3,4,4,4,5,4,4,4,3,3,3,4,5,5,7,7,6,5,5,4,4,3,3,3,4,4,3,3,3,3,2,2,2,2,1,3,5,8,9,9,11,10,9,7,7,5,3,1,0,1,1,2,3,3,3,4,4,5,5,5,4,3,3,3,2,2,1,2,2,2,2,2,2,3,2,2,4,5,5,4,6,5,5,6,6,5,7,7,8,8,9,11,12,15,16,18,18,19,20,18,18,18,18,17,19,21,22,22,24,26,26,27,27,28,27,28,28,29,28,30,30,29,30,29,30,30,29,30,29,30,30,30,30,30,30,29,29,29,27,26,26,23,25,26,27,29,28,29,28,28,26,25,26,25,23,24,23,22,22,20,19,21,19,17,18,15,16,17,16,16,15,13,11,8,6,4,5,6,9,8,6,6,6,8,11,12,14,16,16,16],[8,7,6,7,5,5,4,5,5,6,7,6,5,6,7,7,8,9,10,10,9,8,7,6,6,5,5,5,5,4,4,4,5,5,5,6,6,6,7,7,7,7,7,8,7,7,8,7,7,7,8,7,7,8,7,7,7,7,8,7,6,7,8,8,8,10,9,10,8,8,8,7,8,7,7,7,6,7,7,6,6,7,6,6,5,6,6,6,5,5,6,6,6,6,6,5,6,6,7,6,6,6,6,6,6,6,6,6,6,7,5,5,7,7,5,6,5,7,8,8,8,8,7,7,7,6,6,6,5,5,6,6,6,7,7,6,6,6,6,6,6,7,7,7,7,6,6,6,6,5,5,6,6,6,6,7,6,6,7,7,7,7,7,7,6,6,6,6,5,5,5,5,4,4,4,4,4,4,5,6,6,6,6,5,5,4,4,3,4,4,4,5,5,5,5,5,5,5,5,5,4,4,4,4,5,4,4,4,4,5,5,4,4,5,4,4,4,5,5,5,6,5,6,6,6,6,7,7,6,7,6,6,6,6,6,6,5,5,5,5,5,5,5,4,5,4,5,5,6,6,6,7,6,6,7,6,6,7,7,7,7,7,6,7,7,6,7,6,6,6,6,6,6,6,5,5,5,4,4,5,4,4,3,3,3,3,3,2,2,2,2,2,3,3,3,3,3,3,3,3,3,3,3,3,3,3,3,3,3,3,3,3,4,4,6,6,5,4,4,3,3,3,3,3,2,3,3,2,2,2,1,2,1,2,2,5,5,7,9,10,11,10,9,7,7,6,4,2,1,0,1,1,2,2,3,3,3,4,4,4,3,3,3,2,2,1,1,1,2,2,2,1,2,2,2,2,2,2,2,2,3,3,3,3,4,4,4,5,5,6,7,9,10,12,13,16,15,17,17,16,16,18,16,16,17,19,20,20,23,24,25,25,25,27,27,27,28,28,28,28,29,29,29,28,29,29,29,29,28,29,29,29,29,29,28,27,27,26,25,25,25,23,25,26,26,27,27,28,28,27,26,25,24,25,22,23,21,22,20,21,22,23,19,19,18,17,16,18,18,18,17,13,12,9,6,4,3,4,4,5,4,7,5,7,9,10,12,14,14,16],[6,6,5,4,4,3,3,4,4,4,4,4,4,5,5,5,6,7,8,8,6,6,5,4,4,4,4,4,3,3,3,3,4,4,4,4,4,4,5,5,5,5,5,5,5,5,5,5,5,5,5,5,5,5,5,5,5,5,5,5,5,5,5,6,6,7,7,7,6,6,5,5,5,5,5,5,5,5,5,5,5,5,4,5,4,4,4,4,4,4,4,4,4,4,4,4,4,4,4,4,4,4,4,4,4,4,4,4,4,4,4,4,4,4,4,4,4,4,5,5,5,5,5,4,4,4,3,3,3,3,3,3,4,4,5,4,4,4,3,4,4,4,4,4,4,4,4,4,4,3,4,4,4,4,4,4,4,4,4,4,4,4,4,4,4,4,4,4,3,3,3,3,3,3,2,3,3,3,4,5,5,4,4,4,3,3,2,2,2,2,3,3,3,3,3,3,3,3,3,3,3,3,3,3,4,3,3,3,3,3,3,3,3,3,3,2,3,3,3,3,3,4,4,4,4,4,4,4,4,4,4,4,3,3,3,3,3,3,3,3,3,3,3,2,3,2,3,3,3,3,4,4,4,4,4,4,4,4,4,4,4,4,4,4,5,4,4,4,4,4,4,4,3,3,3,3,3,3,2,2,2,2,2,2,1,2,1,1,1,1,1,1,2,2,2,2,2,2,1,2,1,2,2,2,2,2,2,2,2,1,2,2,2,3,4,4,3,3,2,2,2,2,1,2,2,2,2,1,1,1,1,1,1,1,1,3,4,6,8,9,11,10,10,8,7,5,3,2,1,1,0,1,1,1,1,2,2,2,2,2,2,2,1,1,1,1,1,1,1,1,1,1,1,1,1,1,1,1,1,2,2,2,2,2,2,2,2,3,3,4,5,7,8,10,12,15,15,16,16,15,16,16,16,16,18,19,20,20,23,23,26,26,26,27,27,27,27,28,28,28,29,29,29,28,28,29,29,28,29,29,29,29,28,29,29,28,28,27,27,26,25,24,26,26,27,28,28,27,27,27,25,25,25,25,23,23,22,21,20,20,21,20,18,16,16,13,12,14,13,13,11,9,8,6,3,2,2,2,2,3,4,3,3,5,6,10,12,14,11,15],[6,5,5,5,4,3,3,4,4,4,5,4,4,4,5,5,6,7,8,7,6,6,5,4,4,4,4,4,3,3,3,3,3,3,3,4,4,5,5,5,5,5,5,5,5,5,5,5,5,5,5,5,5,6,5,5,5,5,5,5,5,5,6,6,6,7,7,7,6,6,6,5,5,5,5,5,5,5,5,5,5,5,5,5,4,5,4,4,4,4,4,4,4,4,4,4,4,5,4,4,4,4,4,4,4,4,4,4,4,4,4,4,4,5,4,5,4,4,5,5,5,5,5,4,4,4,4,4,3,3,4,4,4,5,5,4,4,4,4,4,4,4,4,4,4,4,4,4,4,3,4,4,4,4,4,4,4,4,4,4,4,5,4,4,4,4,4,3,3,3,3,3,3,3,2,3,3,3,3,4,4,4,4,4,3,3,3,2,2,3,3,3,3,3,3,4,3,4,3,3,3,3,3,3,4,3,3,3,3,3,3,3,3,3,3,3,3,3,3,3,3,4,4,4,4,4,4,4,4,4,4,4,4,3,4,4,3,3,3,3,3,3,3,3,3,3,3,3,4,4,4,4,4,4,4,4,4,4,4,5,4,4,4,5,5,4,4,4,4,4,4,4,4,3,3,3,3,3,2,3,2,2,2,2,2,2,2,1,1,1,1,1,2,2,2,2,2,2,2,2,2,2,2,2,2,2,2,1,2,2,2,2,3,3,4,4,3,3,3,2,2,2,1,2,1,2,1,1,1,1,1,1,1,1,2,3,4,6,9,11,12,12,11,9,7,5,4,2,1,1,1,0,1,1,1,2,2,2,3,2,2,2,1,1,1,1,1,1,1,1,1,1,1,1,1,1,1,1,1,2,2,2,2,2,2,2,3,3,3,4,5,6,8,9,10,14,13,15,14,14,14,14,13,14,15,17,19,18,21,23,24,25,25,27,26,27,27,28,27,28,29,29,29,28,29,29,29,29,28,29,29,29,29,29,29,28,27,27,26,25,24,24,25,26,25,27,26,27,27,27,26,26,25,25,22,24,22,22,20,22,21,21,20,18,19,18,15,15,16,14,13,11,10,7,4,2,3,2,2,3,3,3,4,5,6,9,11,13,10,13],[6,5,6,4,4,3,3,4,4,4,4,4,4,4,5,5,6,7,8,7,6,6,5,4,4,4,4,4,4,3,4,3,3,3,4,4,4,5,5,5,5,4,5,5,5,5,5,5,5,5,5,5,5,5,5,5,5,5,5,5,5,5,5,6,6,7,7,7,6,6,5,5,5,5,5,5,5,4,5,5,5,5,5,4,4,4,4,4,4,4,3,3,4,4,4,4,4,4,4,4,4,4,4,4,4,4,4,4,4,5,4,4,4,5,4,5,4,4,5,5,5,5,5,5,4,4,4,4,3,3,3,3,4,4,5,4,4,4,4,4,4,4,4,4,4,4,4,4,4,3,4,4,4,3,4,4,4,4,4,4,4,4,4,4,4,4,3,3,3,3,3,3,3,3,3,3,3,3,3,4,4,4,4,3,3,3,2,2,2,2,3,3,3,3,3,4,3,4,3,3,3,4,3,3,4,3,3,3,3,3,3,3,3,3,2,3,2,3,3,3,3,3,3,3,3,4,4,4,4,4,3,4,3,3,3,3,3,3,3,3,3,3,3,3,3,3,3,3,3,3,4,4,4,3,4,4,4,4,4,4,4,4,4,4,4,4,4,4,4,3,3,4,3,3,3,3,3,3,2,2,2,2,2,2,2,2,2,1,1,1,1,1,2,2,2,2,2,2,2,2,2,1,1,2,2,2,1,1,1,1,2,2,2,3,4,4,3,3,2,2,2,2,1,1,1,1,1,1,1,1,1,1,1,1,2,3,4,6,9,10,12,11,11,9,8,5,4,2,1,1,1,1,0,1,1,1,1,2,2,2,2,1,1,1,1,1,1,1,1,2,1,1,1,1,1,1,1,1,1,2,2,2,2,2,2,2,2,3,3,4,6,7,8,11,12,15,15,15,16,15,15,15,15,15,16,18,19,20,23,23,25,25,26,27,27,28,28,28,28,28,29,29,29,29,29,29,29,29,28,29,29,29,29,29,28,28,28,26,26,26,25,23,26,26,26,27,27,26,27,28,26,26,26,25,23,23,23,21,21,21,22,20,19,17,17,16,13,15,13,13,11,9,8,6,3,3,2,2,2,3,3,3,4,4,6,7,9,11,11,12],[6,5,5,4,4,3,3,3,4,4,4,4,4,4,6,6,7,8,8,9,7,6,5,5,4,4,3,4,3,3,4,3,3,3,4,4,4,5,5,5,5,5,5,5,5,5,5,5,5,5,5,5,5,6,5,5,5,5,4,5,5,5,5,6,6,8,7,7,6,7,6,6,6,5,6,5,5,5,5,5,4,4,5,4,4,4,4,3,3,4,4,4,4,4,4,4,4,5,4,4,4,4,4,4,4,5,4,4,4,5,4,4,5,5,4,5,5,5,6,6,5,5,5,5,5,5,4,4,4,4,4,4,5,5,5,5,5,5,4,5,5,5,5,5,5,4,5,4,4,4,4,4,4,4,4,5,4,4,5,5,5,5,5,5,4,4,4,4,4,3,3,3,3,3,3,3,3,4,4,5,5,5,5,4,4,3,3,2,2,3,3,3,3,3,3,4,4,4,4,3,4,4,3,3,4,4,4,4,4,3,4,3,3,3,3,3,3,3,3,3,3,4,4,4,4,4,5,5,4,4,4,4,4,4,4,4,4,3,4,4,3,4,4,3,3,3,3,3,4,4,4,4,5,4,5,5,5,5,5,5,5,5,5,5,5,5,5,5,5,4,4,4,4,4,3,4,3,3,3,3,3,3,2,2,2,2,2,2,2,2,2,2,2,2,2,2,2,2,2,2,2,2,2,2,2,2,2,1,2,2,2,3,3,4,4,4,3,3,3,2,2,2,1,1,1,1,1,1,1,1,1,1,1,2,2,3,4,7,9,10,11,12,11,8,7,6,3,3,2,2,1,1,1,0,1,1,1,2,2,2,1,1,1,1,1,1,1,2,2,2,2,2,2,2,2,1,2,2,2,2,2,2,2,2,2,2,2,3,3,4,5,7,9,10,12,15,15,15,14,15,14,14,14,16,16,17,19,20,21,23,24,25,25,27,26,27,27,28,27,28,28,28,28,27,29,28,29,28,28,29,28,28,28,28,28,27,26,26,26,24,24,23,24,26,24,26,27,27,
[truncated: 185,157 more chars]
