# Supplementary material for: Selective cargo and membrane recognition by SNX17 regulates its interaction with Retriever
Source: EMBO Rep. 2024 Dec 9;26(2):470–93. doi: 10.1038/s44319-024-00340-1 (PMC11772769; doi:10.1038/s44319-024-00340-1)
Supplement: Supplementary file 8 — EV and Appendix Figures Source Data [file 44319_2024_340_MOESM8_ESM.zip › EMBOR-2024-59048V3_SourceDataForExpandedView+Appendix/Figure S10/S10B/Dropsophila melanogaster/S10B Drosophila melanogaster AF-Q9VL28-F1-model_v4.pdb]

HEADER                                            01-JUN-22                     
TITLE     ALPHAFOLD MONOMER V2.0 PREDICTION FOR LD15323P (Q9VL28)               
COMPND    MOL_ID: 1;                                                            
COMPND   2 MOLECULE: LD15323P;                                                  
COMPND   3 CHAIN: A                                                             
SOURCE    MOL_ID: 1;                                                            
SOURCE   2 ORGANISM_SCIENTIFIC: DROSOPHILA MELANOGASTER;                        
SOURCE   3 ORGANISM_TAXID: 7227                                                 
REMARK   1                                                                      
REMARK   1 REFERENCE 1                                                          
REMARK   1  AUTH   JOHN JUMPER, RICHARD EVANS, ALEXANDER PRITZEL, TIM GREEN,    
REMARK   1  AUTH 2 MICHAEL FIGURNOV, OLAF RONNEBERGER, KATHRYN TUNYASUVUNAKOOL, 
REMARK   1  AUTH 3 RUSS BATES, AUGUSTIN ZIDEK, ANNA POTAPENKO, ALEX BRIDGLAND,  
REMARK   1  AUTH 4 CLEMENS MEYER, SIMON A A KOHL, ANDREW J BALLARD,             
REMARK   1  AUTH 5 ANDREW COWIE, BERNARDINO ROMERA-PAREDES, STANISLAV NIKOLOV,  
REMARK   1  AUTH 6 RISHUB JAIN, JONAS ADLER, TREVOR BACK, STIG PETERSEN,        
REMARK   1  AUTH 7 DAVID REIMAN, ELLEN CLANCY, MICHAL ZIELINSKI,                
REMARK   1  AUTH 8 MARTIN STEINEGGER, MICHALINA PACHOLSKA, TAMAS BERGHAMMER,    
REMARK   1  AUTH 9 DAVID SILVER, ORIOL VINYALS, ANDREW W SENIOR,                
REMARK   1  AUTH10 KORAY KAVUKCUOGLU, PUSHMEET KOHLI, DEMIS HASSABIS            
REMARK   1  TITL   HIGHLY ACCURATE PROTEIN STRUCTURE PREDICTION WITH ALPHAFOLD  
REMARK   1  REF    NATURE                        V. 596   583 2021              
REMARK   1  REFN                   ISSN 0028-0836                               
REMARK   1  PMID   34265844                                                     
REMARK   1  DOI    10.1038/s41586-021-03819-2                                   
REMARK   1                                                                      
REMARK   1 DISCLAIMERS                                                          
REMARK   1 ALPHAFOLD DATA, COPYRIGHT (2021) DEEPMIND TECHNOLOGIES LIMITED. THE  
REMARK   1 INFORMATION PROVIDED IS THEORETICAL MODELLING ONLY AND CAUTION SHOULD
REMARK   1 BE EXERCISED IN ITS USE. IT IS PROVIDED "AS-IS" WITHOUT ANY WARRANTY 
REMARK   1 OF ANY KIND, WHETHER EXPRESSED OR IMPLIED. NO WARRANTY IS GIVEN THAT 
REMARK   1 USE OF THE INFORMATION SHALL NOT INFRINGE THE RIGHTS OF ANY THIRD    
REMARK   1 PARTY. THE INFORMATION IS NOT INTENDED TO BE A SUBSTITUTE FOR        
REMARK   1 PROFESSIONAL MEDICAL ADVICE, DIAGNOSIS, OR TREATMENT, AND DOES NOT   
REMARK   1 CONSTITUTE MEDICAL OR OTHER PROFESSIONAL ADVICE. IT IS AVAILABLE FOR 
REMARK   1 ACADEMIC AND COMMERCIAL PURPOSES, UNDER CC-BY 4.0 LICENCE.           
DBREF  XXXX A    1   490  UNP    Q9VL28   Q9VL28_DROME     1    490             
SEQRES   1 A  490  MET HIS SER SER ARG MET HIS PHE SER ILE PRO ASP THR          
SEQRES   2 A  490  GLN GLU LEU GLY SER SER PRO THR TYR THR ALA TYR ASN          
SEQRES   3 A  490  ILE HIS ILE ASN GLY ILE HIS HIS CYS VAL LEU ARG TYR          
SEQRES   4 A  490  LYS GLN LEU HIS SER LEU ASN ASP GLN LEU ARG ARG HIS          
SEQRES   5 A  490  CYS VAL GLY VAL PRO LEU PRO PRO PHE PRO PRO LYS ARG          
SEQRES   6 A  490  LEU LEU PRO LEU THR ASN GLY GLN LEU GLU ALA ARG ARG          
SEQRES   7 A  490  SER SER LEU GLU GLN TYR LEU GLN ALA VAL GLY GLN ASP          
SEQRES   8 A  490  ASN ARG LEU ALA ARG SER ALA HIS LEU GLN GLN PHE LEU          
SEQRES   9 A  490  GLN ARG ALA GLN LEU ASP THR ALA LEU ALA GLU GLY GLN          
SEQRES  10 A  490  VAL ALA THR ASP CYS GLU GLU GLN GLN LEU GLU VAL GLN          
SEQRES  11 A  490  VAL TYR THR ASN PRO ALA GLY GLU ARG ILE LEU VAL ASN          
SEQRES  12 A  490  CYS SER VAL GLN GLN ASN ALA SER ALA LEU LEU LYS SER          
SEQRES  13 A  490  VAL CYS ARG GLU LEU GLN LEU PRO ASP GLU LEU VAL ARG          
SEQRES  14 A  490  PHE PHE CYS LEU PHE LEU VAL ARG ARG GLN ARG LYS SER          
SEQRES  15 A  490  GLY GLU LEU HIS LEU VAL ARG ARG LEU MET ASP PHE GLU          
SEQRES  16 A  490  SER PRO TYR ILE THR ARG LEU HIS VAL GLN PRO CYS GLU          
SEQRES  17 A  490  LEU LEU LEU ARG THR CYS TYR TRP ASP SER SER ARG ASP          
SEQRES  18 A  490  ALA LYS LEU THR GLY SER LYS VAL ALA LEU ASN LEU LEU          
SEQRES  19 A  490  TYR ASN GLN THR VAL ALA ASP VAL ASN ARG GLU TRP VAL          
SEQRES  20 A  490  VAL ILE CYS THR PRO GLY GLU GLY ARG GLN LEU ASN SER          
SEQRES  21 A  490  LEU GLN MET GLN GLY ARG ALA ARG GLU TYR MET ASP LEU          
SEQRES  22 A  490  VAL ARG GLN LEU PRO SER TYR GLY CYS LEU GLN PHE ASP          
SEQRES  23 A  490  GLU ALA GLN VAL ASP TYR PRO GLU PRO ASP THR MET ALA          
SEQRES  24 A  490  LEU ILE SER ILE GLY ASN LYS GLU LEU ALA LEU ARG THR          
SEQRES  25 A  490  ALA ARG GLY VAL LYS ILE TYR GLU THR LYS PHE ARG VAL          
SEQRES  26 A  490  THR ARG MET ARG SER TRP ARG VAL SER VAL THR HIS ILE          
SEQRES  27 A  490  THR LEU GLU SER ARG LEU GLU PRO THR HIS LEU GLN LEU          
SEQRES  28 A  490  ALA PHE GLU TYR LEU ILE GLY LYS GLN THR LEU ARG TRP          
SEQRES  29 A  490  ILE THR ILE ASN SER ASP GLN ALA MET LEU MET SER VAL          
SEQRES  30 A  490  CYS LEU GLN ALA MET VAL ASP GLU LEU LEU GLN ARG GLY          
SEQRES  31 A  490  ALA GLY SER GLY LYS ASP GLN ASN SER ASP GLU GLU GLN          
SEQRES  32 A  490  GLU GLN ASN ALA VAL THR SER SER SER SER THR PRO SER          
SEQRES  33 A  490  SER THR CYS SER THR SER THR TRP ALA SER SER THR CYS          
SEQRES  34 A  490  SER THR SER THR ALA PRO THR THR PRO PRO VAL ARG PHE          
SEQRES  35 A  490  LEU SER GLU ASP SER ALA PRO ARG SER LYS PRO ARG LEU          
SEQRES  36 A  490  THR THR SER ARG THR PHE GLY ALA VAL PHE PHE ARG ASN          
SEQRES  37 A  490  ASP VAL VAL ASP ASN GLY ALA ARG VAL ALA ASN GLY ALA          
SEQRES  38 A  490  PHE GLU GLY ILE GLY ASP ASP ASP LEU                          
CRYST1    1.000    1.000    1.000  90.00  90.00  90.00 P 1           1          
ORIGX1      1.000000  0.000000  0.000000        0.00000                         
ORIGX2      0.000000  1.000000  0.000000        0.00000                         
ORIGX3      0.000000  0.000000  1.000000        0.00000                         
SCALE1      1.000000  0.000000  0.000000        0.00000                         
SCALE2      0.000000  1.000000  0.000000        0.00000                         
SCALE3      0.000000  0.000000  1.000000        0.00000                         
MODEL        1                                                                  
ATOM      1  N   MET A   1      -1.072 -13.281  -3.099  1.00 40.30           N  
ATOM      2  CA  MET A   1      -2.388 -12.771  -3.550  1.00 40.30           C  
ATOM      3  C   MET A   1      -2.309 -11.255  -3.647  1.00 40.30           C  
ATOM      4  CB  MET A   1      -3.482 -13.149  -2.541  1.00 40.30           C  
ATOM      5  O   MET A   1      -2.258 -10.624  -2.602  1.00 40.30           O  
ATOM      6  CG  MET A   1      -3.883 -14.620  -2.621  1.00 40.30           C  
ATOM      7  SD  MET A   1      -5.330 -14.977  -1.596  1.00 40.30           S  
ATOM      8  CE  MET A   1      -5.835 -16.558  -2.326  1.00 40.30           C  
ATOM      9  N   HIS A   2      -2.137 -10.659  -4.834  1.00 53.70           N  
ATOM     10  CA  HIS A   2      -1.526  -9.319  -4.902  1.00 53.70           C  
ATOM     11  C   HIS A   2      -2.185  -8.391  -5.921  1.00 53.70           C  
ATOM     12  CB  HIS A   2      -0.015  -9.479  -5.188  1.00 53.70           C  
ATOM     13  O   HIS A   2      -2.191  -8.704  -7.114  1.00 53.70           O  
ATOM     14  CG  HIS A   2       0.672 -10.400  -4.208  1.00 53.70           C  
ATOM     15  CD2 HIS A   2       0.520 -10.343  -2.862  1.00 53.70           C  
ATOM     16  ND1 HIS A   2       1.459 -11.502  -4.467  1.00 53.70           N  
ATOM     17  CE1 HIS A   2       1.799 -12.060  -3.289  1.00 53.70           C  
ATOM     18  NE2 HIS A   2       1.162 -11.441  -2.284  1.00 53.70           N  
ATOM     19  N   SER A   3      -2.629  -7.217  -5.462  1.00 53.35           N  
ATOM     20  CA  SER A   3      -2.701  -6.052  -6.342  1.00 53.35           C  
ATOM     21  C   SER A   3      -1.307  -5.792  -6.875  1.00 53.35           C  
ATOM     22  CB  SER A   3      -3.263  -4.815  -5.636  1.00 53.35           C  
ATOM     23  O   SER A   3      -0.373  -5.511  -6.129  1.00 53.35           O  
ATOM     24  OG  SER A   3      -3.130  -3.694  -6.488  1.00 53.35           O  
ATOM     25  N   SER A   4      -1.155  -6.008  -8.175  1.00 61.72           N  
ATOM     26  CA  SER A   4       0.096  -5.802  -8.891  1.00 61.72           C  
ATOM     27  C   SER A   4       0.194  -4.409  -9.480  1.00 61.72           C  
ATOM     28  CB  SER A   4       0.222  -6.840  -9.997  1.00 61.72           C  
ATOM     29  O   SER A   4       1.233  -4.081 -10.039  1.00 61.72           O  
ATOM     30  OG  SER A   4      -0.974  -6.925 -10.764  1.00 61.72           O  
ATOM     31  N   ARG A   5      -0.880  -3.611  -9.411  1.00 73.28           N  
ATOM     32  CA  ARG A   5      -0.886  -2.291 -10.030  1.00 73.28           C  
ATOM     33  C   ARG A   5       0.143  -1.403  -9.340  1.00 73.28           C  
ATOM     34  CB  ARG A   5      -2.288  -1.669 -10.057  1.00 73.28           C  
ATOM     35  O   ARG A   5       0.149  -1.265  -8.119  1.00 73.28           O  
ATOM     36  CG  ARG A   5      -3.188  -2.381 -11.078  1.00 73.28           C  
ATOM     37  CD  ARG A   5      -4.511  -1.629 -11.255  1.00 73.28           C  
ATOM     38  NE  ARG A   5      -5.298  -2.187 -12.368  1.00 73.28           N  
ATOM     39  NH1 ARG A   5      -7.354  -1.274 -11.827  1.00 73.28           N  
ATOM     40  NH2 ARG A   5      -7.118  -2.401 -13.714  1.00 73.28           N  
ATOM     41  CZ  ARG A   5      -6.574  -1.945 -12.624  1.00 73.28           C  
ATOM     42  N   MET A   6       1.023  -0.828 -10.149  1.00 83.47           N  
ATOM     43  CA  MET A   6       2.111   0.041  -9.713  1.00 83.47           C  
ATOM     44  C   MET A   6       1.862   1.453 -10.231  1.00 83.47           C  
ATOM     45  CB  MET A   6       3.452  -0.506 -10.218  1.00 83.47           C  
ATOM     46  O   MET A   6       1.621   1.658 -11.425  1.00 83.47           O  
ATOM     47  CG  MET A   6       3.900  -1.761  -9.465  1.00 83.47           C  
ATOM     48  SD  MET A   6       5.419  -2.510 -10.115  1.00 83.47           S  
ATOM     49  CE  MET A   6       4.759  -3.379 -11.554  1.00 83.47           C  
ATOM     50  N   HIS A   7       1.939   2.437  -9.340  1.00 83.31           N  
ATOM     51  CA  HIS A   7       1.867   3.845  -9.708  1.00 83.31           C  
ATOM     52  C   HIS A   7       3.274   4.386  -9.942  1.00 83.31           C  
ATOM     53  CB  HIS A   7       1.114   4.631  -8.631  1.00 83.31           C  
ATOM     54  O   HIS A   7       3.987   4.695  -8.991  1.00 83.31           O  
ATOM     55  CG  HIS A   7      -0.338   4.250  -8.554  1.00 83.31           C  
ATOM     56  CD2 HIS A   7      -0.928   3.455  -7.609  1.00 83.31           C  
ATOM     57  ND1 HIS A   7      -1.323   4.636  -9.436  1.00 83.31           N  
ATOM     58  CE1 HIS A   7      -2.481   4.092  -9.029  1.00 83.31           C  
ATOM     59  NE2 HIS A   7      -2.290   3.362  -7.920  1.00 83.31           N  
ATOM     60  N   PHE A   8       3.672   4.493 -11.207  1.00 90.33           N  
ATOM     61  CA  PHE A   8       4.966   5.056 -11.577  1.00 90.33           C  
ATOM     62  C   PHE A   8       4.913   6.578 -11.722  1.00 90.33           C  
ATOM     63  CB  PHE A   8       5.481   4.400 -12.859  1.00 90.33           C  
ATOM     64  O   PHE A   8       3.963   7.130 -12.287  1.00 90.33           O  
ATOM     65  CG  PHE A   8       5.935   2.971 -12.656  1.00 90.33           C  
ATOM     66  CD1 PHE A   8       7.246   2.714 -12.216  1.00 90.33           C  
ATOM     67  CD2 PHE A   8       5.061   1.901 -12.918  1.00 90.33           C  
ATOM     68  CE1 PHE A   8       7.683   1.390 -12.043  1.00 90.33           C  
ATOM     69  CE2 PHE A   8       5.503   0.578 -12.753  1.00 90.33           C  
ATOM     70  CZ  PHE A   8       6.807   0.324 -12.302  1.00 90.33           C  
ATOM     71  N   SER A   9       5.983   7.235 -11.287  1.00 89.06           N  
ATOM     72  CA  SER A   9       6.311   8.604 -11.677  1.00 89.06           C  
ATOM     73  C   SER A   9       7.815   8.766 -11.896  1.00 89.06           C  
ATOM     74  CB  SER A   9       5.752   9.636 -10.690  1.00 89.06           C  
ATOM     75  O   SER A   9       8.631   7.981 -11.411  1.00 89.06           O  
ATOM     76  OG  SER A   9       6.220   9.438  -9.372  1.00 89.06           O  
ATOM     77  N   ILE A  10       8.180   9.776 -12.676  1.00 94.11           N  
ATOM     78  CA  ILE A  10       9.550  10.207 -12.927  1.00 94.11           C  
ATOM     79  C   ILE A  10       9.597  11.709 -12.639  1.00 94.11           C  
ATOM     80  CB  ILE A  10      10.016   9.861 -14.360  1.00 94.11           C  
ATOM     81  O   ILE A  10       9.532  12.495 -13.584  1.00 94.11           O  
ATOM     82  CG1 ILE A  10       9.762   8.377 -14.708  1.00 94.11           C  
ATOM     83  CG2 ILE A  10      11.510  10.210 -14.498  1.00 94.11           C  
ATOM     84  CD1 ILE A  10      10.296   7.964 -16.086  1.00 94.11           C  
ATOM     85  N   PRO A  11       9.637  12.139 -11.367  1.00 89.11           N  
ATOM     86  CA  PRO A  11       9.480  13.552 -11.015  1.00 89.11           C  
ATOM     87  C   PRO A  11      10.553  14.444 -11.642  1.00 89.11           C  
ATOM     88  CB  PRO A  11       9.546  13.595  -9.485  1.00 89.11           C  
ATOM     89  O   PRO A  11      10.282  15.585 -12.010  1.00 89.11           O  
ATOM     90  CG  PRO A  11      10.293  12.319  -9.104  1.00 89.11           C  
ATOM     91  CD  PRO A  11       9.824  11.335 -10.169  1.00 89.11           C  
ATOM     92  N   ASP A  12      11.767  13.923 -11.802  1.00 90.40           N  
ATOM     93  CA  ASP A  12      12.884  14.696 -12.310  1.00 90.40           C  
ATOM     94  C   ASP A  12      13.972  13.813 -12.946  1.00 90.40           C  
ATOM     95  CB  ASP A  12      13.409  15.597 -11.177  1.00 90.40           C  
ATOM     96  O   ASP A  12      13.867  12.586 -13.069  1.00 90.40           O  
ATOM     97  CG  ASP A  12      14.002  14.787 -10.037  1.00 90.40           C  
ATOM     98  OD1 ASP A  12      15.143  14.334 -10.251  1.00 90.40           O  
ATOM     99  OD2 ASP A  12      13.335  14.618  -8.999  1.00 90.40           O  
ATOM    100  N   THR A  13      15.011  14.486 -13.432  1.00 93.86           N  
ATOM    101  CA  THR A  13      16.198  13.871 -14.024  1.00 93.86           C  
ATOM    102  C   THR A  13      17.449  14.428 -13.368  1.00 93.86           C  
ATOM    103  CB  THR A  13      16.270  14.096 -15.541  1.00 93.86           C  
ATOM    104  O   THR A  13      17.462  15.564 -12.893  1.00 93.86           O  
ATOM    105  CG2 THR A  13      15.079  13.480 -16.270  1.00 93.86           C  
ATOM    106  OG1 THR A  13      16.279  15.473 -15.848  1.00 93.86           O  
ATOM    107  N   GLN A  14      18.538  13.672 -13.411  1.00 93.46           N  
ATOM    108  CA  GLN A  14      19.840  14.093 -12.904  1.00 93.46           C  
ATOM    109  C   GLN A  14      20.963  13.734 -13.875  1.00 93.46           C  
ATOM    110  CB  GLN A  14      20.059  13.553 -11.487  1.00 93.46           C  
ATOM    111  O   GLN A  14      20.836  12.799 -14.659  1.00 93.46           O  
ATOM    112  CG  GLN A  14      19.939  12.027 -11.323  1.00 93.46           C  
ATOM    113  CD  GLN A  14      20.182  11.612  -9.872  1.00 93.46           C  
ATOM    114  NE2 GLN A  14      20.070  10.355  -9.529  1.00 93.46           N  
ATOM    115  OE1 GLN A  14      20.475  12.425  -9.016  1.00 93.46           O  
ATOM    116  N   GLU A  15      22.049  14.504 -13.853  1.00 93.30           N  
ATOM    117  CA  GLU A  15      23.258  14.196 -14.623  1.00 93.30           C  
ATOM    118  C   GLU A  15      24.217  13.413 -13.731  1.00 93.30           C  
ATOM    119  CB  GLU A  15      23.920  15.486 -15.137  1.00 93.30           C  
ATOM    120  O   GLU A  15      24.600  13.899 -12.668  1.00 93.30           O  
ATOM    121  CG  GLU A  15      23.161  16.130 -16.306  1.00 93.30           C  
ATOM    122  CD  GLU A  15      23.113  15.223 -17.547  1.00 93.30           C  
ATOM    123  OE1 GLU A  15      22.006  15.087 -18.120  1.00 93.30           O  
ATOM    124  OE2 GLU A  15      24.167  14.645 -17.908  1.00 93.30           O  
ATOM    125  N   LEU A  16      24.592  12.209 -14.160  1.00 91.66           N  
ATOM    126  CA  LEU A  16      25.484  11.308 -13.431  1.00 91.66           C  
ATOM    127  C   LEU A  16      26.705  10.931 -14.276  1.00 91.66           C  
ATOM    128  CB  LEU A  16      24.708  10.051 -12.996  1.00 91.66           C  
ATOM    129  O   LEU A  16      26.696  11.049 -15.500  1.00 91.66           O  
ATOM    130  CG  LEU A  16      23.534  10.300 -12.035  1.00 91.66           C  
ATOM    131  CD1 LEU A  16      22.910   8.957 -11.674  1.00 91.66           C  
ATOM    132  CD2 LEU A  16      23.952  10.978 -10.730  1.00 91.66           C  
ATOM    133  N   GLY A  17      27.750  10.424 -13.620  1.00 85.77           N  
ATOM    134  CA  GLY A  17      29.018  10.040 -14.248  1.00 85.77           C  
ATOM    135  C   GLY A  17      30.080  11.143 -14.203  1.00 85.77           C  
ATOM    136  O   GLY A  17      29.788  12.290 -13.880  1.00 85.77           O  
ATOM    137  N   SER A  18      31.332  10.782 -14.496  1.00 82.92           N  
ATOM    138  CA  SER A  18      32.487  11.686 -14.380  1.00 82.92           C  
ATOM    139  C   SER A  18      32.975  12.244 -15.721  1.00 82.92           C  
ATOM    140  CB  SER A  18      33.615  10.985 -13.618  1.00 82.92           C  
ATOM    141  O   SER A  18      33.402  13.392 -15.755  1.00 82.92           O  
ATOM    142  OG  SER A  18      33.878   9.715 -14.187  1.00 82.92           O  
ATOM    143  N   SER A  19      32.897  11.480 -16.820  1.00 83.71           N  
ATOM    144  CA  SER A  19      33.108  11.946 -18.204  1.00 83.71           C  
ATOM    145  C   SER A  19      32.959  10.778 -19.209  1.00 83.71           C  
ATOM    146  CB  SER A  19      34.527  12.512 -18.384  1.00 83.71           C  
ATOM    147  O   SER A  19      33.697   9.801 -19.080  1.00 83.71           O  
ATOM    148  OG  SER A  19      34.647  13.090 -19.667  1.00 83.71           O  
ATOM    149  N   PRO A  20      32.061  10.838 -20.217  1.00 82.59           N  
ATOM    150  CA  PRO A  20      30.981  11.810 -20.345  1.00 82.59           C  
ATOM    151  C   PRO A  20      29.919  11.577 -19.264  1.00 82.59           C  
ATOM    152  CB  PRO A  20      30.412  11.601 -21.752  1.00 82.59           C  
ATOM    153  O   PRO A  20      29.673  10.440 -18.848  1.00 82.59           O  
ATOM    154  CG  PRO A  20      30.634  10.109 -21.998  1.00 82.59           C  
ATOM    155  CD  PRO A  20      31.946   9.826 -21.262  1.00 82.59           C  
ATOM    156  N   THR A  21      29.274  12.655 -18.821  1.00 91.20           N  
ATOM    157  CA  THR A  21      28.067  12.524 -18.001  1.00 91.20           C  
ATOM    158  C   THR A  21      26.929  11.948 -18.841  1.00 91.20           C  
ATOM    159  CB  THR A  21      27.628  13.840 -17.337  1.00 91.20           C  
ATOM    160  O   THR A  21      26.967  11.927 -20.077  1.00 91.20           O  
ATOM    161  CG2 THR A  21      28.765  14.486 -16.545  1.00 91.20           C  
ATOM    162  OG1 THR A  21      27.179  14.771 -18.294  1.00 91.20           O  
ATOM    163  N   TYR A  22      25.908  11.443 -18.167  1.00 91.62           N  
ATOM    164  CA  TYR A  22      24.679  11.005 -18.796  1.00 91.62           C  
ATOM    165  C   TYR A  22      23.475  11.387 -17.946  1.00 91.62           C  
ATOM    166  CB  TYR A  22      24.735   9.491 -19.059  1.00 91.62           C  
ATOM    167  O   TYR A  22      23.515  11.354 -16.716  1.00 91.62           O  
ATOM    168  CG  TYR A  22      24.839   8.625 -17.813  1.00 91.62           C  
ATOM    169  CD1 TYR A  22      26.102   8.318 -17.266  1.00 91.62           C  
ATOM    170  CD2 TYR A  22      23.669   8.166 -17.175  1.00 91.62           C  
ATOM    171  CE1 TYR A  22      26.197   7.564 -16.080  1.00 91.62           C  
ATOM    172  CE2 TYR A  22      23.762   7.406 -15.995  1.00 91.62           C  
ATOM    173  OH  TYR A  22      25.083   6.389 -14.295  1.00 91.62           O  
ATOM    174  CZ  TYR A  22      25.023   7.112 -15.440  1.00 91.62           C  
ATOM    175  N   THR A  23      22.362  11.643 -18.625  1.00 94.41           N  
ATOM    176  CA  THR A  23      21.074  11.848 -17.973  1.00 94.41           C  
ATOM    177  C   THR A  23      20.526  10.531 -17.424  1.00 94.41           C  
ATOM    178  CB  THR A  23      20.060  12.456 -18.944  1.00 94.41           C  
ATOM    179  O   THR A  23      20.380   9.538 -18.154  1.00 94.41           O  
ATOM    180  CG2 THR A  23      18.818  12.976 -18.227  1.00 94.41           C  
ATOM    181  OG1 THR A  23      20.629  13.504 -19.696  1.00 94.41           O  
ATOM    182  N   ALA A  24      20.166  10.550 -16.148  1.00 96.52           N  
ATOM    183  CA  ALA A  24      19.408   9.525 -15.458  1.00 96.52           C  
ATOM    184  C   ALA A  24      18.032  10.055 -15.028  1.00 96.52           C  
ATOM    185  CB  ALA A  24      20.237   8.999 -14.288  1.00 96.52           C  
ATOM    186  O   ALA A  24      17.816  11.258 -14.888  1.00 96.52           O  
ATOM    187  N   TYR A  25      17.100   9.131 -14.850  1.00 97.40           N  
ATOM    188  CA  TYR A  25      15.699   9.348 -14.527  1.00 97.40           C  
ATOM    189  C   TYR A  25      15.450   8.779 -13.133  1.00 97.40           C  
ATOM    190  CB  TYR A  25      14.832   8.645 -15.588  1.00 97.40           C  
ATOM    191  O   TYR A  25      15.728   7.600 -12.898  1.00 97.40           O  
ATOM    192  CG  TYR A  25      15.041   9.155 -17.004  1.00 97.40           C  
ATOM    193  CD1 TYR A  25      14.315  10.266 -17.464  1.00 97.40           C  
ATOM    194  CD2 TYR A  25      15.999   8.554 -17.843  1.00 97.40           C  
ATOM    195  CE1 TYR A  25      14.564  10.802 -18.741  1.00 97.40           C  
ATOM    196  CE2 TYR A  25      16.258   9.084 -19.120  1.00 97.40           C  
ATOM    197  OH  TYR A  25      15.804  10.753 -20.784  1.00 97.40           O  
ATOM    198  CZ  TYR A  25      15.542  10.211 -19.567  1.00 97.40           C  
ATOM    199  N   ASN A  26      14.945   9.612 -12.227  1.00 96.15           N  
ATOM    200  CA  ASN A  26      14.599   9.194 -10.875  1.00 96.15           C  
ATOM    201  C   ASN A  26      13.231   8.521 -10.916  1.00 96.15           C  
ATOM    202  CB  ASN A  26      14.663  10.427  -9.958  1.00 96.15           C  
ATOM    203  O   ASN A  26      12.237   9.173 -11.215  1.00 96.15           O  
ATOM    204  CG  ASN A  26      16.106  10.846  -9.751  1.00 96.15           C  
ATOM    205  ND2 ASN A  26      16.496  12.062 -10.001  1.00 96.15           N  
ATOM    206  OD1 ASN A  26      16.955  10.047  -9.416  1.00 96.15           O  
ATOM    207  N   ILE A  27      13.179   7.211 -10.690  1.00 96.21           N  
ATOM    208  CA  ILE A  27      11.953   6.422 -10.805  1.00 96.21           C  
ATOM    209  C   ILE A  27      11.326   6.282  -9.427  1.00 96.21           C  
ATOM    210  CB  ILE A  27      12.214   5.043 -11.439  1.00 96.21           C  
ATOM    211  O   ILE A  27      11.942   5.760  -8.497  1.00 96.21           O  
ATOM    212  CG1 ILE A  27      13.042   5.111 -12.740  1.00 96.21           C  
ATOM    213  CG2 ILE A  27      10.881   4.311 -11.690  1.00 96.21           C  
ATOM    214  CD1 ILE A  27      12.485   6.017 -13.846  1.00 96.21           C  
ATOM    215  N   HIS A  28      10.085   6.734  -9.315  1.00 91.71           N  
ATOM    216  CA  HIS A  28       9.270   6.590  -8.123  1.00 91.71           C  
ATOM    217  C   HIS A  28       8.171   5.558  -8.373  1.00 91.71           C  
ATOM    218  CB  HIS A  28       8.703   7.953  -7.708  1.00 91.71           C  
ATOM    219  O   HIS A  28       7.573   5.517  -9.451  1.00 91.71           O  
ATOM    220  CG  HIS A  28       9.702   8.894  -7.082  1.00 91.71           C  
ATOM    221  CD2 HIS A  28      10.957   9.195  -7.546  1.00 91.71           C  
ATOM    222  ND1 HIS A  28       9.505   9.643  -5.942  1.00 91.71           N  
ATOM    223  CE1 HIS A  28      10.620  10.359  -5.720  1.00 91.71           C  
ATOM    224  NE2 HIS A  28      11.540  10.104  -6.663  1.00 91.71           N  
ATOM    225  N   ILE A  29       7.897   4.728  -7.368  1.00 89.86           N  
ATOM    226  CA  ILE A  29       6.822   3.734  -7.385  1.00 89.86           C  
ATOM    227  C   ILE A  29       5.956   3.954  -6.150  1.00 89.86           C  
ATOM    228  CB  ILE A  29       7.352   2.285  -7.467  1.00 89.86           C  
ATOM    229  O   ILE A  29       6.458   4.031  -5.030  1.00 89.86           O  
ATOM    230  CG1 ILE A  29       8.357   2.137  -8.629  1.00 89.86           C  
ATOM    231  CG2 ILE A  29       6.156   1.328  -7.650  1.00 89.86           C  
ATOM    232  CD1 ILE A  29       8.924   0.726  -8.803  1.00 89.86           C  
ATOM    233  N   ASN A  30       4.645   4.084  -6.354  1.00 82.68           N  
ATOM    234  CA  ASN A  30       3.662   4.362  -5.305  1.00 82.68           C  
ATOM    235  C   ASN A  30       4.050   5.585  -4.451  1.00 82.68           C  
ATOM    236  CB  ASN A  30       3.378   3.070  -4.517  1.00 82.68           C  
ATOM    237  O   ASN A  30       3.908   5.582  -3.231  1.00 82.68           O  
ATOM    238  CG  ASN A  30       2.859   1.940  -5.393  1.00 82.68           C  
ATOM    239  ND2 ASN A  30       3.048   0.709  -4.980  1.00 82.68           N  
ATOM    240  OD1 ASN A  30       2.284   2.132  -6.455  1.00 82.68           O  
ATOM    241  N   GLY A  31       4.565   6.627  -5.114  1.00 79.72           N  
ATOM    242  CA  GLY A  31       4.932   7.910  -4.508  1.00 79.72           C  
ATOM    243  C   GLY A  31       6.335   7.985  -3.898  1.00 79.72           C  
ATOM    244  O   GLY A  31       6.756   9.073  -3.520  1.00 79.72           O  
ATOM    245  N   ILE A  32       7.089   6.884  -3.833  1.00 84.42           N  
ATOM    246  CA  ILE A  32       8.403   6.846  -3.171  1.00 84.42           C  
ATOM    247  C   ILE A  32       9.506   6.574  -4.187  1.00 84.42           C  
ATOM    248  CB  ILE A  32       8.413   5.819  -2.019  1.00 84.42           C  
ATOM    249  O   ILE A  32       9.304   5.805  -5.124  1.00 84.42           O  
ATOM    250  CG1 ILE A  32       7.220   6.084  -1.069  1.00 84.42           C  
ATOM    251  CG2 ILE A  32       9.749   5.866  -1.249  1.00 84.42           C  
ATOM    252  CD1 ILE A  32       7.237   5.245   0.209  1.00 84.42           C  
ATOM    253  N   HIS A  33      10.671   7.190  -3.981  1.00 90.74           N  
ATOM    254  CA  HIS A  33      11.877   6.885  -4.741  1.00 90.74           C  
ATOM    255  C   HIS A  33      12.197   5.385  -4.679  1.00 90.74           C  
ATOM    256  CB  HIS A  33      13.048   7.703  -4.187  1.00 90.74           C  
ATOM    257  O   HIS A  33      12.258   4.807  -3.595  1.00 90.74           O  
ATOM    258  CG  HIS A  33      14.280   7.508  -5.023  1.00 90.74           C  
ATOM    259  CD2 HIS A  33      15.271   6.578  -4.838  1.00 90.74           C  
ATOM    260  ND1 HIS A  33      14.548   8.171  -6.195  1.00 90.74           N  
ATOM    261  CE1 HIS A  33      15.682   7.663  -6.703  1.00 90.74           C  
ATOM    262  NE2 HIS A  33      16.136   6.669  -5.930  1.00 90.74           N  
ATOM    263  N   HIS A  34      12.395   4.766  -5.842  1.00 94.79           N  
ATOM    264  CA  HIS A  34      12.702   3.339  -5.953  1.00 94.79           C  
ATOM    265  C   HIS A  34      14.086   3.090  -6.547  1.00 94.79           C  
ATOM    266  CB  HIS A  34      11.608   2.644  -6.774  1.00 94.79           C  
ATOM    267  O   HIS A  34      14.842   2.282  -6.015  1.00 94.79           O  
ATOM    268  CG  HIS A  34      11.813   1.153  -6.838  1.00 94.79           C  
ATOM    269  CD2 HIS A  34      12.367   0.460  -7.874  1.00 94.79           C  
ATOM    270  ND1 HIS A  34      11.588   0.278  -5.780  1.00 94.79           N  
ATOM    271  CE1 HIS A  34      12.037  -0.917  -6.185  1.00 94.79           C  
ATOM    272  NE2 HIS A  34      12.495  -0.842  -7.446  1.00 94.79           N  
ATOM    273  N   CYS A  35      14.415   3.748  -7.661  1.00 97.23           N  
ATOM    274  CA  CYS A  35      15.708   3.581  -8.318  1.00 97.23           C  
ATOM    275  C   CYS A  35      16.044   4.733  -9.269  1.00 97.23           C  
ATOM    276  CB  CYS A  35      15.732   2.228  -9.058  1.00 97.23           C  
ATOM    277  O   CYS A  35      15.195   5.552  -9.632  1.00 97.23           O  
ATOM    278  SG  CYS A  35      14.534   2.154 -10.426  1.00 97.23           S  
ATOM    279  N   VAL A  36      17.289   4.741  -9.742  1.00 97.85           N  
ATOM    280  CA  VAL A  36      17.803   5.689 -10.728  1.00 97.85           C  
ATOM    281  C   VAL A  36      18.211   4.942 -11.991  1.00 97.85           C  
ATOM    282  CB  VAL A  36      18.990   6.465 -10.147  1.00 97.85           C  
ATOM    283  O   VAL A  36      19.084   4.078 -11.968  1.00 97.85           O  
ATOM    284  CG1 VAL A  36      19.481   7.493 -11.166  1.00 97.85           C  
ATOM    285  CG2 VAL A  36      18.607   7.206  -8.867  1.00 97.85           C  
ATOM    286  N   LEU A  37      17.604   5.289 -13.127  1.00 98.12           N  
ATOM    287  CA  LEU A  37      17.833   4.580 -14.387  1.00 98.12           C  
ATOM    288  C   LEU A  37      18.212   5.520 -15.520  1.00 98.12           C  
ATOM    289  CB  LEU A  37      16.583   3.767 -14.756  1.00 98.12           C  
ATOM    290  O   LEU A  37      17.627   6.580 -15.690  1.00 98.12           O  
ATOM    291  CG  LEU A  37      16.301   2.587 -13.809  1.00 98.12           C  
ATOM    292  CD1 LEU A  37      15.016   1.898 -14.258  1.00 98.12           C  
ATOM    293  CD2 LEU A  37      17.421   1.546 -13.858  1.00 98.12           C  
ATOM    294  N   ARG A  38      19.131   5.105 -16.390  1.00 96.19           N  
ATOM    295  CA  ARG A  38      19.373   5.782 -17.674  1.00 96.19           C  
ATOM    296  C   ARG A  38      18.440   5.248 -18.758  1.00 96.19           C  
ATOM    297  CB  ARG A  38      20.860   5.714 -18.039  1.00 96.19           C  
ATOM    298  O   ARG A  38      18.031   4.088 -18.733  1.00 96.19           O  
ATOM    299  CG  ARG A  38      21.315   4.317 -18.485  1.00 96.19           C  
ATOM    300  CD  ARG A  38      22.835   4.226 -18.600  1.00 96.19           C  
ATOM    301  NE  ARG A  38      23.334   5.062 -19.708  1.00 96.19           N  
ATOM    302  NH1 ARG A  38      25.567   4.678 -19.355  1.00 96.19           N  
ATOM    303  NH2 ARG A  38      24.926   6.051 -20.994  1.00 96.19           N  
ATOM    304  CZ  ARG A  38      24.603   5.257 -20.013  1.00 96.19           C  
ATOM    305  N   TYR A  39      18.218   6.042 -19.807  1.00 96.36           N  
ATOM    306  CA  TYR A  39      17.366   5.661 -20.949  1.00 96.36           C  
ATOM    307  C   TYR A  39      17.680   4.261 -21.515  1.00 96.36           C  
ATOM    308  CB  TYR A  39      17.524   6.710 -22.061  1.00 96.36           C  
ATOM    309  O   TYR A  39      16.774   3.495 -21.827  1.00 96.36           O  
ATOM    310  CG  TYR A  39      16.802   6.347 -23.344  1.00 96.36           C  
ATOM    311  CD1 TYR A  39      17.480   5.635 -24.352  1.00 96.36           C  
ATOM    312  CD2 TYR A  39      15.439   6.659 -23.500  1.00 96.36           C  
ATOM    313  CE1 TYR A  39      16.788   5.231 -25.506  1.00 96.36           C  
ATOM    314  CE2 TYR A  39      14.754   6.288 -24.672  1.00 96.36           C  
ATOM    315  OH  TYR A  39      14.793   5.182 -26.807  1.00 96.36           O  
ATOM    316  CZ  TYR A  39      15.433   5.573 -25.678  1.00 96.36           C  
ATOM    317  N   LYS A  40      18.968   3.901 -21.623  1.00 95.36           N  
ATOM    318  CA  LYS A  40      19.399   2.592 -22.145  1.00 95.36           C  
ATOM    319  C   LYS A  40      18.869   1.417 -21.308  1.00 95.36           C  
ATOM    320  CB  LYS A  40      20.936   2.559 -22.267  1.00 95.36           C  
ATOM    321  O   LYS A  40      18.523   0.395 -21.890  1.00 95.36           O  
ATOM    322  CG  LYS A  40      21.455   1.275 -22.943  1.00 95.36           C  
ATOM    323  CD  LYS A  40      22.990   1.242 -23.031  1.00 95.36           C  
ATOM    324  CE  LYS A  40      23.455  -0.100 -23.622  1.00 95.36           C  
ATOM    325  NZ  LYS A  40      24.936  -0.241 -23.639  1.00 95.36           N  
ATOM    326  N   GLN A  41      18.790   1.557 -19.983  1.00 97.82           N  
ATOM    327  CA  GLN A  41      18.256   0.513 -19.099  1.00 97.82           C  
ATOM    328  C   GLN A  41      16.744   0.352 -19.303  1.00 97.82           C  
ATOM    329  CB  GLN A  41      18.576   0.843 -17.632  1.00 97.82           C  
ATOM    330  O   GLN A  41      16.275  -0.765 -19.490  1.00 97.82           O  
ATOM    331  CG  GLN A  41      20.065   0.687 -17.275  1.00 97.82           C  
ATOM    332  CD  GLN A  41      20.394   1.356 -15.941  1.00 97.82           C  
ATOM    333  NE2 GLN A  41      20.901   0.657 -14.954  1.00 97.82           N  
ATOM    334  OE1 GLN A  41      20.214   2.553 -15.799  1.00 97.82           O  
ATOM    335  N   LEU A  42      15.998   1.459 -19.388  1.00 98.11           N  
ATOM    336  CA  LEU A  42      14.556   1.436 -19.678  1.00 98.11           C  
ATOM    337  C   LEU A  42      14.249   0.870 -21.074  1.00 98.11           C  
ATOM    338  CB  LEU A  42      13.989   2.860 -19.524  1.00 98.11           C  
ATOM    339  O   LEU A  42      13.299   0.111 -21.246  1.00 98.11           O  
ATOM    340  CG  LEU A  42      13.983   3.371 -18.071  1.00 98.11           C  
ATOM    341  CD1 LEU A  42      13.684   4.867 -18.035  1.00 98.11           C  
ATOM    342  CD2 LEU A  42      12.928   2.654 -17.229  1.00 98.11           C  
ATOM    343  N   HIS A  43      15.081   1.179 -22.070  1.00 97.28           N  
ATOM    344  CA  HIS A  43      14.966   0.581 -23.402  1.00 97.28           C  
ATOM    345  C   HIS A  43      15.220  -0.932 -23.364  1.00 97.28           C  
ATOM    346  CB  HIS A  43      15.943   1.282 -24.352  1.00 97.28           C  
ATOM    347  O   HIS A  43      14.508  -1.691 -24.014  1.00 97.28           O  
ATOM    348  CG  HIS A  43      15.811   0.850 -25.794  1.00 97.28           C  
ATOM    349  CD2 HIS A  43      15.320   1.614 -26.815  1.00 97.28           C  
ATOM    350  ND1 HIS A  43      16.140  -0.377 -26.337  1.00 97.28           N  
ATOM    351  CE1 HIS A  43      15.834  -0.345 -27.641  1.00 97.28           C  
ATOM    352  NE2 HIS A  43      15.417   0.878 -28.000  1.00 97.28           N  
ATOM    353  N   SER A  44      16.210  -1.381 -22.584  1.00 97.21           N  
ATOM    354  CA  SER A  44      16.478  -2.810 -22.383  1.00 97.21           C  
ATOM    355  C   SER A  44      15.294  -3.521 -21.725  1.00 97.21           C  
ATOM    356  CB  SER A  44      17.738  -2.995 -21.536  1.00 97.21           C  
ATOM    357  O   SER A  44      14.935  -4.613 -22.161  1.00 97.21           O  
ATOM    358  OG  SER A  44      18.093  -4.360 -21.463  1.00 97.21           O  
ATOM    359  N   LEU A  45      14.654  -2.893 -20.730  1.00 97.38           N  
ATOM    360  CA  LEU A  45      13.418  -3.399 -20.129  1.00 97.38           C  
ATOM    361  C   LEU A  45      12.318  -3.556 -21.187  1.00 97.38           C  
ATOM    362  CB  LEU A  45      12.975  -2.465 -18.986  1.00 97.38           C  
ATOM    363  O   LEU A  45      11.713  -4.619 -21.277  1.00 97.38           O  
ATOM    364  CG  LEU A  45      11.573  -2.775 -18.422  1.00 97.38           C  
ATOM    365  CD1 LEU A  45      11.518  -4.141 -17.739  1.00 97.38           C  
ATOM    366  CD2 LEU A  45      11.153  -1.692 -17.431  1.00 97.38           C  
ATOM    367  N   ASN A  46      12.077  -2.539 -22.022  1.00 96.98           N  
ATOM    368  CA  ASN A  46      11.095  -2.628 -23.109  1.00 96.98           C  
ATOM    369  C   ASN A  46      11.379  -3.808 -24.056  1.00 96.98           C  
ATOM    370  CB  ASN A  46      11.049  -1.280 -23.847  1.00 96.98           C  
ATOM    371  O   ASN A  46      10.466  -4.555 -24.406  1.00 96.98           O  
ATOM    372  CG  ASN A  46      10.306  -1.358 -25.171  1.00 96.98           C  
ATOM    373  ND2 ASN A  46      11.017  -1.546 -26.263  1.00 96.98           N  
ATOM    374  OD1 ASN A  46       9.093  -1.275 -25.262  1.00 96.98           O  
ATOM    375  N   ASP A  47      12.641  -4.019 -24.434  1.00 96.37           N  
ATOM    376  CA  ASP A  47      13.024  -5.131 -25.311  1.00 96.37           C  
ATOM    377  C   ASP A  47      12.876  -6.500 -24.622  1.00 96.37           C  
ATOM    378  CB  ASP A  47      14.468  -4.938 -25.803  1.00 96.37           C  
ATOM    379  O   ASP A  47      12.572  -7.499 -25.276  1.00 96.37           O  
ATOM    380  CG  ASP A  47      14.681  -3.684 -26.663  1.00 96.37           C  
ATOM    381  OD1 ASP A  47      13.700  -3.178 -27.255  1.00 96.37           O  
ATOM    382  OD2 ASP A  47      15.848  -3.222 -26.725  1.00 96.37           O  
ATOM    383  N   GLN A  48      13.087  -6.581 -23.304  1.00 95.85           N  
ATOM    384  CA  GLN A  48      12.829  -7.790 -22.513  1.00 95.85           C  
ATOM    385  C   GLN A  48      11.328  -8.076 -22.409  1.00 95.85           C  
ATOM    386  CB  GLN A  48      13.450  -7.654 -21.116  1.00 95.85           C  
ATOM    387  O   GLN A  48      10.899  -9.186 -22.717  1.00 95.85           O  
ATOM    388  CG  GLN A  48      14.976  -7.827 -21.138  1.00 95.85           C  
ATOM    389  CD  GLN A  48      15.613  -7.543 -19.781  1.00 95.85           C  
ATOM    390  NE2 GLN A  48      16.731  -8.156 -19.463  1.00 95.85           N  
ATOM    391  OE1 GLN A  48      15.147  -6.742 -18.993  1.00 95.85           O  
ATOM    392  N   LEU A  49      10.512  -7.079 -22.060  1.00 96.14           N  
ATOM    393  CA  LEU A  49       9.060  -7.242 -21.984  1.00 96.14           C  
ATOM    394  C   LEU A  49       8.476  -7.655 -23.336  1.00 96.14           C  
ATOM    395  CB  LEU A  49       8.403  -5.950 -21.472  1.00 96.14           C  
ATOM    396  O   LEU A  49       7.644  -8.553 -23.384  1.00 96.14           O  
ATOM    397  CG  LEU A  49       8.724  -5.594 -20.009  1.00 96.14           C  
ATOM    398  CD1 LEU A  49       8.051  -4.268 -19.654  1.00 96.14           C  
ATOM    399  CD2 LEU A  49       8.244  -6.660 -19.025  1.00 96.14           C  
ATOM    400  N   ARG A  50       8.968  -7.091 -24.445  1.00 95.21           N  
ATOM    401  CA  ARG A  50       8.503  -7.447 -25.795  1.00 95.21           C  
ATOM    402  C   ARG A  50       8.785  -8.903 -26.147  1.00 95.21           C  
ATOM    403  CB  ARG A  50       9.164  -6.503 -26.802  1.00 95.21           C  
ATOM    404  O   ARG A  50       7.981  -9.533 -26.824  1.00 95.21           O  
ATOM    405  CG  ARG A  50       8.556  -6.642 -28.208  1.00 95.21           C  
ATOM    406  CD  ARG A  50       9.212  -5.673 -29.195  1.00 95.21           C  
ATOM    407  NE  ARG A  50       9.049  -4.275 -28.752  1.00 95.21           N  
ATOM    408  NH1 ARG A  50       8.654  -3.292 -30.790  1.00 95.21           N  
ATOM    409  NH2 ARG A  50       8.539  -2.074 -28.910  1.00 95.21           N  
ATOM    410  CZ  ARG A  50       8.754  -3.223 -29.490  1.00 95.21           C  
ATOM    411  N   ARG A  51       9.933  -9.424 -25.706  1.00 94.88           N  
ATOM    412  CA  ARG A  51      10.343 -10.812 -25.950  1.00 94.88           C  
ATOM    413  C   ARG A  51       9.608 -11.808 -25.060  1.00 94.88           C  
ATOM    414  CB  ARG A  51      11.861 -10.946 -25.769  1.00 94.88           C  
ATOM    415  O   ARG A  51       9.289 -12.893 -25.526  1.00 94.88           O  
ATOM    416  CG  ARG A  51      12.620 -10.357 -26.966  1.00 94.88           C  
ATOM    417  CD  ARG A  51      14.131 -10.551 -26.815  1.00 94.88           C  
ATOM    418  NE  ARG A  51      14.697  -9.699 -25.753  1.00 94.88           N  
ATOM    419  NH1 ARG A  51      16.607 -10.928 -25.388  1.00 94.88           N  
ATOM    420  NH2 ARG A  51      16.288  -9.025 -24.269  1.00 94.88           N  
ATOM    421  CZ  ARG A  51      15.854  -9.890 -25.142  1.00 94.88           C  
ATOM    422  N   HIS A  52       9.358 -11.455 -23.801  1.00 93.25           N  
ATOM    423  CA  HIS A  52       8.865 -12.404 -22.799  1.00 93.25           C  
ATOM    424  C   HIS A  52       7.369 -12.284 -22.481  1.00 93.25           C  
ATOM    425  CB  HIS A  52       9.724 -12.279 -21.540  1.00 93.25           C  
ATOM    426  O   HIS A  52       6.781 -13.243 -21.994  1.00 93.25           O  
ATOM    427  CG  HIS A  52      11.150 -12.725 -21.760  1.00 93.25           C  
ATOM    428  CD2 HIS A  52      12.263 -11.932 -21.845  1.00 93.25           C  
ATOM    429  ND1 HIS A  52      11.580 -14.026 -21.871  1.00 93.25           N  
ATOM    430  CE1 HIS A  52      12.916 -14.012 -22.017  1.00 93.25           C  
ATOM    431  NE2 HIS A  52      13.378 -12.751 -22.049  1.00 93.25           N  
ATOM    432  N   CYS A  53       6.732 -11.148 -22.770  1.00 92.04           N  
ATOM    433  CA  CYS A  53       5.288 -10.942 -22.607  1.00 92.04           C  
ATOM    434  C   CYS A  53       4.583 -11.013 -23.971  1.00 92.04           C  
ATOM    435  CB  CYS A  53       5.017  -9.632 -21.848  1.00 92.04           C  
ATOM    436  O   CYS A  53       3.901 -10.077 -24.390  1.00 92.04           O  
ATOM    437  SG  CYS A  53       5.868  -9.624 -20.242  1.00 92.04           S  
ATOM    438  N   VAL A  54       4.791 -12.116 -24.696  1.00 89.45           N  
ATOM    439  CA  VAL A  54       4.225 -12.321 -26.039  1.00 89.45           C  
ATOM    440  C   VAL A  54       2.694 -12.252 -25.984  1.00 89.45           C  
ATOM    441  CB  VAL A  54       4.697 -13.655 -26.653  1.00 89.45           C  
ATOM    442  O   VAL A  54       2.067 -12.833 -25.103  1.00 89.45           O  
ATOM    443  CG1 VAL A  54       4.181 -13.830 -28.088  1.00 89.45           C  
ATOM    444  CG2 VAL A  54       6.230 -13.731 -26.702  1.00 89.45           C  
ATOM    445  N   GLY A  55       2.085 -11.521 -26.922  1.00 89.93           N  
ATOM    446  CA  GLY A  55       0.629 -11.329 -26.989  1.00 89.93           C  
ATOM    447  C   GLY A  55       0.078 -10.233 -26.068  1.00 89.93           C  
ATOM    448  O   GLY A  55      -1.106  -9.908 -26.153  1.00 89.93           O  
ATOM    449  N   VAL A  56       0.914  -9.618 -25.226  1.00 90.85           N  
ATOM    450  CA  VAL A  56       0.530  -8.444 -24.436  1.00 90.85           C  
ATOM    451  C   VAL A  56       0.960  -7.181 -25.190  1.00 90.85           C  
ATOM    452  CB  VAL A  56       1.112  -8.499 -23.015  1.00 90.85           C  
ATOM    453  O   VAL A  56       2.159  -6.990 -25.408  1.00 90.85           O  
ATOM    454  CG1 VAL A  56       0.597  -7.317 -22.192  1.00 90.85           C  
ATOM    455  CG2 VAL A  56       0.690  -9.792 -22.301  1.00 90.85           C  
ATOM    456  N   PRO A  57       0.023  -6.319 -25.631  1.00 91.70           N  
ATOM    457  CA  PRO A  57       0.379  -5.095 -26.335  1.00 91.70           C  
ATOM    458  C   PRO A  57       1.182  -4.183 -25.407  1.00 91.70           C  
ATOM    459  CB  PRO A  57      -0.945  -4.466 -26.781  1.00 91.70           C  
ATOM    460  O   PRO A  57       0.724  -3.824 -24.323  1.00 91.70           O  
ATOM    461  CG  PRO A  57      -1.954  -4.998 -25.764  1.00 91.70           C  
ATOM    462  CD  PRO A  57      -1.418  -6.390 -25.436  1.00 91.70           C  
ATOM    463  N   LEU A  58       2.387  -3.809 -25.837  1.00 94.18           N  
ATOM    464  CA  LEU A  58       3.210  -2.861 -25.098  1.00 94.18           C  
ATOM    465  C   LEU A  58       2.856  -1.420 -25.475  1.00 94.18           C  
ATOM    466  CB  LEU A  58       4.703  -3.131 -25.316  1.00 94.18           C  
ATOM    467  O   LEU A  58       2.638  -1.138 -26.658  1.00 94.18           O  
ATOM    468  CG  LEU A  58       5.211  -4.390 -24.602  1.00 94.18           C  
ATOM    469  CD1 LEU A  58       6.668  -4.595 -24.995  1.00 94.18           C  
ATOM    470  CD2 LEU A  58       5.159  -4.280 -23.077  1.00 94.18           C  
ATOM    471  N   PRO A  59       2.857  -0.497 -24.500  1.00 93.68           N  
ATOM    472  CA  PRO A  59       2.711   0.921 -24.782  1.00 93.68           C  
ATOM    473  C   PRO A  59       3.873   1.430 -25.655  1.00 93.68           C  
ATOM    474  CB  PRO A  59       2.638   1.609 -23.415  1.00 93.68           C  
ATOM    475  O   PRO A  59       4.964   0.846 -25.657  1.00 93.68           O  
ATOM    476  CG  PRO A  59       3.356   0.643 -22.473  1.00 93.68           C  
ATOM    477  CD  PRO A  59       3.105  -0.727 -23.083  1.00 93.68           C  
ATOM    478  N   PRO A  60       3.672   2.524 -26.408  1.00 94.38           N  
ATOM    479  CA  PRO A  60       4.715   3.090 -27.252  1.00 94.38           C  
ATOM    480  C   PRO A  60       5.921   3.521 -26.410  1.00 94.38           C  
ATOM    481  CB  PRO A  60       4.057   4.266 -27.983  1.00 94.38           C  
ATOM    482  O   PRO A  60       5.793   4.290 -25.459  1.00 94.38           O  
ATOM    483  CG  PRO A  60       2.913   4.676 -27.054  1.00 94.38           C  
ATOM    484  CD  PRO A  60       2.472   3.348 -26.445  1.00 94.38           C  
ATOM    485  N   PHE A  61       7.110   3.041 -26.778  1.00 96.99           N  
ATOM    486  CA  PHE A  61       8.355   3.415 -26.110  1.00 96.99           C  
ATOM    487  C   PHE A  61       9.013   4.608 -26.825  1.00 96.99           C  
ATOM    488  CB  PHE A  61       9.294   2.207 -26.020  1.00 96.99           C  
ATOM    489  O   PHE A  61       9.140   4.580 -28.054  1.00 96.99           O  
ATOM    490  CG  PHE A  61      10.464   2.448 -25.087  1.00 96.99           C  
ATOM    491  CD1 PHE A  61      11.688   2.941 -25.575  1.00 96.99           C  
ATOM    492  CD2 PHE A  61      10.304   2.239 -23.706  1.00 96.99           C  
ATOM    493  CE1 PHE A  61      12.731   3.235 -24.679  1.00 96.99           C  
ATOM    494  CE2 PHE A  61      11.346   2.529 -22.812  1.00 96.99           C  
ATOM    495  CZ  PHE A  61      12.558   3.044 -23.299  1.00 96.99           C  
ATOM    496  N   PRO A  62       9.475   5.649 -26.104  1.00 94.22           N  
ATOM    497  CA  PRO A  62      10.072   6.826 -26.729  1.00 94.22           C  
ATOM    498  C   PRO A  62      11.337   6.461 -27.524  1.00 94.22           C  
ATOM    499  CB  PRO A  62      10.367   7.806 -25.592  1.00 94.22           C  
ATOM    500  O   PRO A  62      12.250   5.835 -26.972  1.00 94.22           O  
ATOM    501  CG  PRO A  62      10.412   6.927 -24.344  1.00 94.22           C  
ATOM    502  CD  PRO A  62       9.437   5.800 -24.657  1.00 94.22           C  
ATOM    503  N   PRO A  63      11.453   6.867 -28.802  1.00 92.56           N  
ATOM    504  CA  PRO A  63      12.518   6.400 -29.680  1.00 92.56           C  
ATOM    505  C   PRO A  63      13.894   6.977 -29.325  1.00 92.56           C  
ATOM    506  CB  PRO A  63      12.078   6.776 -31.099  1.00 92.56           C  
ATOM    507  O   PRO A  63      14.045   8.058 -28.730  1.00 92.56           O  
ATOM    508  CG  PRO A  63      11.205   8.009 -30.875  1.00 92.56           C  
ATOM    509  CD  PRO A  63      10.513   7.692 -29.550  1.00 92.56           C  
ATOM    510  N   LYS A  64      14.929   6.251 -29.758  1.00 90.20           N  
ATOM    511  CA  LYS A  64      16.316   6.722 -29.725  1.00 90.20           C  
ATOM    512  C   LYS A  64      16.454   7.955 -30.616  1.00 90.20           C  
ATOM    513  CB  LYS A  64      17.273   5.599 -30.163  1.00 90.20           C  
ATOM    514  O   LYS A  64      15.867   8.031 -31.690  1.00 90.20           O  
ATOM    515  CG  LYS A  64      17.457   4.567 -29.043  1.00 90.20           C  
ATOM    516  CD  LYS A  64      18.240   3.328 -29.491  1.00 90.20           C  
ATOM    517  CE  LYS A  64      18.373   2.360 -28.307  1.00 90.20           C  
ATOM    518  NZ  LYS A  64      18.708   0.984 -28.742  1.00 90.20           N  
ATOM    519  N   ARG A  65      17.258   8.918 -30.167  1.00 87.51           N  
ATOM    520  CA  ARG A  65      17.678  10.072 -30.972  1.00 87.51           C  
ATOM    521  C   ARG A  65      19.194  10.044 -31.095  1.00 87.51           C  
ATOM    522  CB  ARG A  65      17.169  11.402 -30.391  1.00 87.51           C  
ATOM    523  O   ARG A  65      19.858   9.705 -30.120  1.00 87.51           O  
ATOM    524  CG  ARG A  65      15.635  11.511 -30.448  1.00 87.51           C  
ATOM    525  CD  ARG A  65      15.197  12.965 -30.244  1.00 87.51           C  
ATOM    526  NE  ARG A  65      13.731  13.118 -30.266  1.00 87.51           N  
ATOM    527  NH1 ARG A  65      13.724  15.400 -30.431  1.00 87.51           N  
ATOM    528  NH2 ARG A  65      11.787  14.308 -30.419  1.00 87.51           N  
ATOM    529  CZ  ARG A  65      13.088  14.268 -30.367  1.00 87.51           C  
ATOM    530  N   LEU A  66      19.698  10.355 -32.287  1.00 82.50           N  
ATOM    531  CA  LEU A  66      21.129  10.304 -32.611  1.00 82.50           C  
ATOM    532  C   LEU A  66      21.871  11.588 -32.209  1.00 82.50           C  
ATOM    533  CB  LEU A  66      21.291  10.019 -34.117  1.00 82.50           C  
ATOM    534  O   LEU A  66      23.073  11.549 -31.979  1.00 82.50           O  
ATOM    535  CG  LEU A  66      20.661   8.700 -34.609  1.00 82.50           C  
ATOM    536  CD1 LEU A  66      20.824   8.580 -36.122  1.00 82.50           C  
ATOM    537  CD2 LEU A  66      21.292   7.472 -33.950  1.00 82.50           C  
ATOM    538  N   LEU A  67      21.152  12.708 -32.099  1.00 87.98           N  
ATOM    539  CA  LEU A  67      21.689  13.991 -31.647  1.00 87.98           C  
ATOM    540  C   LEU A  67      21.493  14.172 -30.131  1.00 87.98           C  
ATOM    541  CB  LEU A  67      21.026  15.137 -32.433  1.00 87.98           C  
ATOM    542  O   LEU A  67      20.507  13.652 -29.588  1.00 87.98           O  
ATOM    543  CG  LEU A  67      21.285  15.107 -33.952  1.00 87.98           C  
ATOM    544  CD1 LEU A  67      20.490  16.223 -34.627  1.00 87.98           C  
ATOM    545  CD2 LEU A  67      22.765  15.289 -34.292  1.00 87.98           C  
ATOM    546  N   PRO A  68      22.378  14.933 -29.454  1.00 84.45           N  
ATOM    547  CA  PRO A  68      22.159  15.369 -28.079  1.00 84.45           C  
ATOM    548  C   PRO A  68      20.792  16.041 -27.927  1.00 84.45           C  
ATOM    549  CB  PRO A  68      23.301  16.336 -27.751  1.00 84.45           C  
ATOM    550  O   PRO A  68      20.367  16.812 -28.790  1.00 84.45           O  
ATOM    551  CG  PRO A  68      24.409  15.913 -28.713  1.00 84.45           C  
ATOM    552  CD  PRO A  68      23.635  15.477 -29.954  1.00 84.45           C  
ATOM    553  N   LEU A  69      20.087  15.730 -26.840  1.00 86.86           N  
ATOM    554  CA  LEU A  69      18.768  16.302 -26.597  1.00 86.86           C  
ATOM    555  C   LEU A  69      18.882  17.753 -26.136  1.00 86.86           C  
ATOM    556  CB  LEU A  69      18.002  15.495 -25.545  1.00 86.86           C  
ATOM    557  O   LEU A  69      19.677  18.067 -25.254  1.00 86.86           O  
ATOM    558  CG  LEU A  69      17.646  14.052 -25.918  1.00 86.86           C  
ATOM    559  CD1 LEU A  69      16.683  13.549 -24.846  1.00 86.86           C  
ATOM    560  CD2 LEU A  69      16.956  13.915 -27.273  1.00 86.86           C  
ATOM    561  N   THR A  70      18.014  18.615 -26.660  1.00 89.87           N  
ATOM    562  CA  THR A  70      17.751  19.909 -26.017  1.00 89.87           C  
ATOM    563  C   THR A  70      16.971  19.699 -24.714  1.00 89.87           C  
ATOM    564  CB  THR A  70      16.998  20.878 -26.941  1.00 89.87           C  
ATOM    565  O   THR A  70      16.310  18.674 -24.543  1.00 89.87           O  
ATOM    566  CG2 THR A  70      17.631  21.007 -28.326  1.00 89.87           C  
ATOM    567  OG1 THR A  70      15.660  20.482 -27.134  1.00 89.87           O  
ATOM    568  N   ASN A  71      16.969  20.686 -23.812  1.00 89.15           N  
ATOM    569  CA  ASN A  71      16.235  20.594 -22.540  1.00 89.15           C  
ATOM    570  C   ASN A  71      14.744  20.256 -22.732  1.00 89.15           C  
ATOM    571  CB  ASN A  71      16.399  21.915 -21.766  1.00 89.15           C  
ATOM    572  O   ASN A  71      14.218  19.387 -22.045  1.00 89.15           O  
ATOM    573  CG  ASN A  71      17.810  22.131 -21.248  1.00 89.15           C  
ATOM    574  ND2 ASN A  71      18.178  23.352 -20.945  1.00 89.15           N  
ATOM    575  OD1 ASN A  71      18.603  21.219 -21.125  1.00 89.15           O  
ATOM    576  N   GLY A  72      14.077  20.870 -23.717  1.00 91.39           N  
ATOM    577  CA  GLY A  72      12.675  20.558 -24.025  1.00 91.39           C  
ATOM    578  C   GLY A  72      12.472  19.128 -24.541  1.00 91.39           C  
ATOM    579  O   GLY A  72      11.469  18.491 -24.237  1.00 91.39           O  
ATOM    580  N   GLN A  73      13.441  18.581 -25.281  1.00 92.80           N  
ATOM    581  CA  GLN A  73      13.390  17.189 -25.738  1.00 92.80           C  
ATOM    582  C   GLN A  73      13.692  16.195 -24.611  1.00 92.80           C  
ATOM    583  CB  GLN A  73      14.394  16.980 -26.871  1.00 92.80           C  
ATOM    584  O   GLN A  73      13.163  15.083 -24.625  1.00 92.80           O  
ATOM    585  CG  GLN A  73      14.087  17.790 -28.136  1.00 92.80           C  
ATOM    586  CD  GLN A  73      15.222  17.701 -29.153  1.00 92.80           C  
ATOM    587  NE2 GLN A  73      15.024  18.162 -30.368  1.00 92.80           N  
ATOM    588  OE1 GLN A  73      16.276  17.140 -28.922  1.00 92.80           O  
ATOM    589  N   LEU A  74      14.542  16.577 -23.655  1.00 92.50           N  
ATOM    590  CA  LEU A  74      14.833  15.797 -22.455  1.00 92.50           C  
ATOM    591  C   LEU A  74      13.587  15.692 -21.579  1.00 92.50           C  
ATOM    592  CB  LEU A  74      16.046  16.427 -21.750  1.00 92.50           C  
ATOM    593  O   LEU A  74      13.219  14.580 -21.204  1.00 92.50           O  
ATOM    594  CG  LEU A  74      16.627  15.600 -20.587  1.00 92.50           C  
ATOM    595  CD1 LEU A  74      18.065  16.058 -20.347  1.00 92.50           C  
ATOM    596  CD2 LEU A  74      15.858  15.775 -19.278  1.00 92.50           C  
ATOM    597  N   GLU A  75      12.894  16.809 -21.355  1.00 93.69           N  
ATOM    598  CA  GLU A  75      11.630  16.823 -20.615  1.00 93.69           C  
ATOM    599  C   GLU A  75      10.546  16.010 -21.334  1.00 93.69           C  
ATOM    600  CB  GLU A  75      11.205  18.281 -20.366  1.00 93.69           C  
ATOM    601  O   GLU A  75       9.944  15.124 -20.736  1.00 93.69           O  
ATOM    602  CG  GLU A  75       9.912  18.423 -19.546  1.00 93.69           C  
ATOM    603  CD  GLU A  75       9.937  17.672 -18.204  1.00 93.69           C  
ATOM    604  OE1 GLU A  75       8.846  17.318 -17.707  1.00 93.69           O  
ATOM    605  OE2 GLU A  75      11.032  17.369 -17.682  1.00 93.69           O  
ATOM    606  N   ALA A  76      10.381  16.186 -22.651  1.00 93.51           N  
ATOM    607  CA  ALA A  76       9.448  15.371 -23.431  1.00 93.51           C  
ATOM    608  C   ALA A  76       9.763  13.864 -23.344  1.00 93.51           C  
ATOM    609  CB  ALA A  76       9.476  15.855 -24.885  1.00 93.51           C  
ATOM    610  O   ALA A  76       8.853  13.033 -23.268  1.00 93.51           O  
ATOM    611  N   ARG A  77      11.052  13.489 -23.327  1.00 95.41           N  
ATOM    612  CA  ARG A  77      11.475  12.096 -23.128  1.00 95.41           C  
ATOM    613  C   ARG A  77      11.166  11.614 -21.711  1.00 95.41           C  
ATOM    614  CB  ARG A  77      12.957  11.926 -23.498  1.00 95.41           C  
ATOM    615  O   ARG A  77      10.682  10.493 -21.591  1.00 95.41           O  
ATOM    616  CG  ARG A  77      13.436  10.479 -23.286  1.00 95.41           C  
ATOM    617  CD  ARG A  77      14.891  10.289 -23.726  1.00 95.41           C  
ATOM    618  NE  ARG A  77      15.026  10.157 -25.189  1.00 95.41           N  
ATOM    619  NH1 ARG A  77      17.315  10.343 -25.281  1.00 95.41           N  
ATOM    620  NH2 ARG A  77      16.143  10.079 -27.165  1.00 95.41           N  
ATOM    621  CZ  ARG A  77      16.158  10.189 -25.867  1.00 95.41           C  
ATOM    622  N   ARG A  78      11.415  12.420 -20.671  1.00 95.07           N  
ATOM    623  CA  ARG A  78      11.057  12.099 -19.277  1.00 95.07           C  
ATOM    624  C   ARG A  78       9.559  11.807 -19.169  1.00 95.07           C  
ATOM    625  CB  ARG A  78      11.464  13.258 -18.345  1.00 95.07           C  
ATOM    626  O   ARG A  78       9.200  10.717 -18.734  1.00 95.07           O  
ATOM    627  CG  ARG A  78      11.228  12.945 -16.853  1.00 95.07           C  
ATOM    628  CD  ARG A  78      10.946  14.205 -16.019  1.00 95.07           C  
ATOM    629  NE  ARG A  78       9.692  14.880 -16.411  1.00 95.07           N  
ATOM    630  NH1 ARG A  78       8.075  13.368 -15.685  1.00 95.07           N  
ATOM    631  NH2 ARG A  78       7.478  15.220 -16.709  1.00 95.07           N  
ATOM    632  CZ  ARG A  78       8.439  14.479 -16.255  1.00 95.07           C  
ATOM    633  N   SER A  79       8.707  12.708 -19.663  1.00 93.71           N  
ATOM    634  CA  SER A  79       7.249  12.522 -19.648  1.00 93.71           C  
ATOM    635  C   SER A  79       6.805  11.286 -20.439  1.00 93.71           C  
ATOM    636  CB  SER A  79       6.534  13.748 -20.225  1.00 93.71           C  
ATOM    637  O   SER A  79       5.943  10.542 -19.989  1.00 93.71           O  
ATOM    638  OG  SER A  79       7.005  14.955 -19.666  1.00 93.71           O  
ATOM    639  N   SER A  80       7.419  11.015 -21.597  1.00 96.21           N  
ATOM    640  CA  SER A  80       7.086   9.824 -22.398  1.00 96.21           C  
ATOM    641  C   SER A  80       7.492   8.515 -21.706  1.00 96.21           C  
ATOM    642  CB  SER A  80       7.780   9.868 -23.760  1.00 96.21           C  
ATOM    643  O   SER A  80       6.785   7.516 -21.803  1.00 96.21           O  
ATOM    644  OG  SER A  80       7.457  11.023 -24.506  1.00 96.21           O  
ATOM    645  N   LEU A  81       8.638   8.498 -21.013  1.00 97.56           N  
ATOM    646  CA  LEU A  81       9.079   7.341 -20.225  1.00 97.56           C  
ATOM    647  C   LEU A  81       8.163   7.106 -19.019  1.00 97.56           C  
ATOM    648  CB  LEU A  81      10.523   7.554 -19.742  1.00 97.56           C  
ATOM    649  O   LEU A  81       7.846   5.960 -18.714  1.00 97.56           O  
ATOM    650  CG  LEU A  81      11.604   7.436 -20.825  1.00 97.56           C  
ATOM    651  CD1 LEU A  81      12.929   7.939 -20.254  1.00 97.56           C  
ATOM    652  CD2 LEU A  81      11.791   5.998 -21.319  1.00 97.56           C  
ATOM    653  N   GLU A  82       7.722   8.177 -18.362  1.00 95.62           N  
ATOM    654  CA  GLU A  82       6.758   8.117 -17.263  1.00 95.62           C  
ATOM    655  C   GLU A  82       5.429   7.514 -17.729  1.00 95.62           C  
ATOM    656  CB  GLU A  82       6.595   9.531 -16.690  1.00 95.62           C  
ATOM    657  O   GLU A  82       4.977   6.532 -17.148  1.00 95.62           O  
ATOM    658  CG  GLU A  82       5.533   9.642 -15.593  1.00 95.62           C  
ATOM    659  CD  GLU A  82       5.633  11.017 -14.923  1.00 95.62           C  
ATOM    660  OE1 GLU A  82       5.434  12.046 -15.608  1.00 95.62           O  
ATOM    661  OE2 GLU A  82       6.032  11.061 -13.743  1.00 95.62           O  
ATOM    662  N   GLN A  83       4.863   8.014 -18.832  1.00 94.38           N  
ATOM    663  CA  GLN A  83       3.640   7.465 -19.431  1.00 94.38           C  
ATOM    664  C   GLN A  83       3.789   5.987 -19.813  1.00 94.38           C  
ATOM    665  CB  GLN A  83       3.285   8.270 -20.687  1.00 94.38           C  
ATOM    666  O   GLN A  83       2.887   5.186 -19.567  1.00 94.38           O  
ATOM    667  CG  GLN A  83       2.731   9.659 -20.351  1.00 94.38           C  
ATOM    668  CD  GLN A  83       2.487  10.508 -21.594  1.00 94.38           C  
ATOM    669  NE2 GLN A  83       1.921  11.683 -21.436  1.00 94.38           N  
ATOM    670  OE1 GLN A  83       2.791  10.153 -22.723  1.00 94.38           O  
ATOM    671  N   TYR A  84       4.939   5.608 -20.379  1.00 97.27           N  
ATOM    672  CA  TYR A  84       5.245   4.214 -20.691  1.00 97.27           C  
ATOM    673  C   TYR A  84       5.223   3.337 -19.429  1.00 97.27           C  
ATOM    674  CB  TYR A  84       6.596   4.139 -21.420  1.00 97.27           C  
ATOM    675  O   TYR A  84       4.533   2.317 -19.405  1.00 97.27           O  
ATOM    676  CG  TYR A  84       7.113   2.725 -21.593  1.00 97.27           C  
ATOM    677  CD1 TYR A  84       7.938   2.154 -20.604  1.00 97.27           C  
ATOM    678  CD2 TYR A  84       6.719   1.965 -22.708  1.00 97.27           C  
ATOM    679  CE1 TYR A  84       8.330   0.806 -20.704  1.00 97.27           C  
ATOM    680  CE2 TYR A  84       7.108   0.615 -22.814  1.00 97.27           C  
ATOM    681  OH  TYR A  84       8.242  -1.278 -21.875  1.00 97.27           O  
ATOM    682  CZ  TYR A  84       7.897   0.031 -21.802  1.00 97.27           C  
ATOM    683  N   LEU A  85       5.934   3.735 -18.366  1.00 96.07           N  
ATOM    684  CA  LEU A  85       5.979   2.974 -17.114  1.00 96.07           C  
ATOM    685  C   LEU A  85       4.616   2.925 -16.421  1.00 96.07           C  
ATOM    686  CB  LEU A  85       7.030   3.569 -16.162  1.00 96.07           C  
ATOM    687  O   LEU A  85       4.236   1.875 -15.913  1.00 96.07           O  
ATOM    688  CG  LEU A  85       8.496   3.343 -16.563  1.00 96.07           C  
ATOM    689  CD1 LEU A  85       9.398   4.007 -15.523  1.00 96.07           C  
ATOM    690  CD2 LEU A  85       8.864   1.857 -16.628  1.00 96.07           C  
ATOM    691  N   GLN A  86       3.854   4.019 -16.445  1.00 92.70           N  
ATOM    692  CA  GLN A  86       2.484   4.051 -15.936  1.00 92.70           C  
ATOM    693  C   GLN A  86       1.612   3.025 -16.660  1.00 92.70           C  
ATOM    694  CB  GLN A  86       1.903   5.463 -16.086  1.00 92.70           C  
ATOM    695  O   GLN A  86       0.996   2.191 -16.005  1.00 92.70           O  
ATOM    696  CG  GLN A  86       2.482   6.417 -15.034  1.00 92.70           C  
ATOM    697  CD  GLN A  86       2.081   7.871 -15.247  1.00 92.70           C  
ATOM    698  NE2 GLN A  86       2.364   8.713 -14.280  1.00 92.70           N  
ATOM    699  OE1 GLN A  86       1.520   8.269 -16.258  1.00 92.70           O  
ATOM    700  N   ALA A  87       1.616   3.008 -17.993  1.00 91.94           N  
ATOM    701  CA  ALA A  87       0.854   2.027 -18.762  1.00 91.94           C  
ATOM    702  C   ALA A  87       1.294   0.577 -18.469  1.00 91.94           C  
ATOM    703  CB  ALA A  87       0.972   2.397 -20.242  1.00 91.94           C  
ATOM    704  O   ALA A  87       0.446  -0.294 -18.280  1.00 91.94           O  
ATOM    705  N   VAL A  88       2.604   0.324 -18.343  1.00 93.76           N  
ATOM    706  CA  VAL A  88       3.144  -0.986 -17.928  1.00 93.76           C  
ATOM    707  C   VAL A  88       2.665  -1.380 -16.526  1.00 93.76           C  
ATOM    708  CB  VAL A  88       4.687  -0.976 -18.003  1.00 93.76           C  
ATOM    709  O   VAL A  88       2.282  -2.527 -16.309  1.00 93.76           O  
ATOM    710  CG1 VAL A  88       5.349  -2.185 -17.332  1.00 93.76           C  
ATOM    711  CG2 VAL A  88       5.169  -0.965 -19.459  1.00 93.76           C  
ATOM    712  N   GLY A  89       2.664  -0.444 -15.576  1.00 90.63           N  
ATOM    713  CA  GLY A  89       2.247  -0.674 -14.192  1.00 90.63           C  
ATOM    714  C   GLY A  89       0.741  -0.862 -14.006  1.00 90.63           C  
ATOM    715  O   GLY A  89       0.337  -1.449 -13.004  1.00 90.63           O  
ATOM    716  N   GLN A  90      -0.085  -0.393 -14.946  1.00 86.01           N  
ATOM    717  CA  GLN A  90      -1.546  -0.540 -14.901  1.00 86.01           C  
ATOM    718  C   GLN A  90      -2.064  -1.800 -15.625  1.00 86.01           C  
ATOM    719  CB  GLN A  90      -2.216   0.739 -15.436  1.00 86.01           C  
ATOM    720  O   GLN A  90      -3.169  -2.259 -15.319  1.00 86.01           O  
ATOM    721  CG  GLN A  90      -1.946   2.002 -14.594  1.00 86.01           C  
ATOM    722  CD  GLN A  90      -2.326   1.867 -13.125  1.00 86.01           C  
ATOM    723  NE2 GLN A  90      -1.441   2.192 -12.204  1.00 86.01           N  
ATOM    724  OE1 GLN A  90      -3.416   1.451 -12.773  1.00 86.01           O  
ATOM    725  N   ASP A  91      -1.287  -2.404 -16.537  1.00 87.49           N  
ATOM    726  CA  ASP A  91      -1.610  -3.719 -17.116  1.00 87.49           C  
ATOM    727  C   ASP A  91      -1.191  -4.838 -16.150  1.00 87.49           C  
ATOM    728  CB  ASP A  91      -0.990  -3.909 -18.517  1.00 87.49           C  
ATOM    729  O   ASP A  91      -0.007  -5.095 -15.935  1.00 87.49           O  
ATOM    730  CG  ASP A  91      -1.458  -5.209 -19.213  1.00 87.49           C  
ATOM    731  OD1 ASP A  91      -1.380  -6.301 -18.601  1.00 87.49           O  
ATOM    732  OD2 ASP A  91      -1.938  -5.176 -20.369  1.00 87.49           O  
ATOM    733  N   ASN A  92      -2.170  -5.556 -15.593  1.00 85.47           N  
ATOM    734  CA  ASN A  92      -1.933  -6.618 -14.611  1.00 85.47           C  
ATOM    735  C   ASN A  92      -1.001  -7.736 -15.111  1.00 85.47           C  
ATOM    736  CB  ASN A  92      -3.289  -7.212 -14.182  1.00 85.47           C  
ATOM    737  O   ASN A  92      -0.309  -8.350 -14.300  1.00 85.47           O  
ATOM    738  CG  ASN A  92      -4.075  -6.315 -13.241  1.00 85.47           C  
ATOM    739  ND2 ASN A  92      -5.344  -6.590 -13.047  1.00 85.47           N  
ATOM    740  OD1 ASN A  92      -3.564  -5.382 -12.650  1.00 85.47           O  
ATOM    741  N   ARG A  93      -0.964  -8.020 -16.417  1.00 90.01           N  
ATOM    742  CA  ARG A  93      -0.100  -9.067 -16.988  1.00 90.01           C  
ATOM    743  C   ARG A  93       1.351  -8.604 -17.013  1.00 90.01           C  
ATOM    744  CB  ARG A  93      -0.555  -9.436 -18.407  1.00 90.01           C  
ATOM    745  O   ARG A  93       2.237  -9.355 -16.614  1.00 90.01           O  
ATOM    746  CG  ARG A  93      -2.019  -9.901 -18.482  1.00 90.01           C  
ATOM    747  CD  ARG A  93      -2.489  -9.976 -19.936  1.00 90.01           C  
ATOM    748  NE  ARG A  93      -2.557  -8.632 -20.540  1.00 90.01           N  
ATOM    749  NH1 ARG A  93      -3.399  -9.249 -22.586  1.00 90.01           N  
ATOM    750  NH2 ARG A  93      -3.063  -7.082 -22.101  1.00 90.01           N  
ATOM    751  CZ  ARG A  93      -3.008  -8.331 -21.740  1.00 90.01           C  
ATOM    752  N   LEU A  94       1.589  -7.360 -17.435  1.00 92.25           N  
ATOM    753  CA  LEU A  94       2.930  -6.767 -17.445  1.00 92.25           C  
ATOM    754  C   LEU A  94       3.434  -6.527 -16.023  1.00 92.25           C  
ATOM    755  CB  LEU A  94       2.928  -5.444 -18.227  1.00 92.25           C  
ATOM    756  O   LEU A  94       4.556  -6.914 -15.692  1.00 92.25           O  
ATOM    757  CG  LEU A  94       2.572  -5.566 -19.713  1.00 92.25           C  
ATOM    758  CD1 LEU A  94       2.549  -4.187 -20.367  1.00 92.25           C  
ATOM    759  CD2 LEU A  94       3.581  -6.441 -20.467  1.00 92.25           C  
ATOM    760  N   ALA A  95       2.580  -5.961 -15.172  1.00 90.13           N  
ATOM    761  CA  ALA A  95       2.891  -5.635 -13.791  1.00 90.13           C  
ATOM    762  C   ALA A  95       3.290  -6.872 -12.963  1.00 90.13           C  
ATOM    763  CB  ALA A  95       1.684  -4.902 -13.210  1.00 90.13           C  
ATOM    764  O   ALA A  95       4.177  -6.786 -12.116  1.00 90.13           O  
ATOM    765  N   ARG A  96       2.690  -8.040 -13.240  1.00 88.12           N  
ATOM    766  CA  ARG A  96       3.019  -9.331 -12.600  1.00 88.12           C  
ATOM    767  C   ARG A  96       4.146 -10.103 -13.278  1.00 88.12           C  
ATOM    768  CB  ARG A  96       1.768 -10.221 -12.528  1.00 88.12           C  
ATOM    769  O   ARG A  96       4.517 -11.168 -12.791  1.00 88.12           O  
ATOM    770  CG  ARG A  96       0.748  -9.641 -11.554  1.00 88.12           C  
ATOM    771  CD  ARG A  96      -0.529 -10.476 -11.484  1.00 88.12           C  
ATOM    772  NE  ARG A  96      -1.469  -9.931 -10.485  1.00 88.12           N  
ATOM    773  NH1 ARG A  96      -3.235 -11.317 -10.947  1.00 88.12           N  
ATOM    774  NH2 ARG A  96      -3.422  -9.818  -9.315  1.00 88.12           N  
ATOM    775  CZ  ARG A  96      -2.697 -10.354 -10.252  1.00 88.12           C  
ATOM    776  N   SER A  97       4.673  -9.622 -14.401  1.00 92.48           N  
ATOM    777  CA  SER A  97       5.711 -10.357 -15.119  1.00 92.48           C  
ATOM    778  C   SER A  97       6.971 -10.494 -14.259  1.00 92.48           C  
ATOM    779  CB  SER A  97       6.010  -9.725 -16.484  1.00 92.48           C  
ATOM    780  O   SER A  97       7.458  -9.517 -13.685  1.00 92.48           O  
ATOM    781  OG  SER A  97       6.695  -8.498 -16.359  1.00 92.48           O  
ATOM    782  N   ALA A  98       7.534 -11.705 -14.199  1.00 92.47           N  
ATOM    783  CA  ALA A  98       8.767 -11.968 -13.453  1.00 92.47           C  
ATOM    784  C   ALA A  98       9.915 -11.049 -13.908  1.00 92.47           C  
ATOM    785  CB  ALA A  98       9.135 -13.446 -13.631  1.00 92.47           C  
ATOM    786  O   ALA A  98      10.685 -10.565 -13.087  1.00 92.47           O  
ATOM    787  N   HIS A  99       9.966 -10.739 -15.206  1.00 93.42           N  
ATOM    788  CA  HIS A  99      10.965  -9.854 -15.797  1.00 93.42           C  
ATOM    789  C   HIS A  99      10.881  -8.424 -15.258  1.00 93.42           C  
ATOM    790  CB  HIS A  99      10.797  -9.856 -17.322  1.00 93.42           C  
ATOM    791  O   HIS A  99      11.914  -7.845 -14.937  1.00 93.42           O  
ATOM    792  CG  HIS A  99      11.010 -11.221 -17.917  1.00 93.42           C  
ATOM    793  CD2 HIS A  99      12.216 -11.773 -18.255  1.00 93.42           C  
ATOM    794  ND1 HIS A  99      10.050 -12.191 -18.105  1.00 93.42           N  
ATOM    795  CE1 HIS A  99      10.669 -13.307 -18.522  1.00 93.42           C  
ATOM    796  NE2 HIS A  99      11.984 -13.092 -18.649  1.00 93.42           N  
ATOM    797  N   LEU A 100       9.676  -7.854 -15.128  1.00 95.63           N  
ATOM    798  CA  LEU A 100       9.522  -6.521 -14.547  1.00 95.63           C  
ATOM    799  C   LEU A 100       9.887  -6.525 -13.060  1.00 95.63           C  
ATOM    800  CB  LEU A 100       8.089  -6.023 -14.773  1.00 95.63           C  
ATOM    801  O   LEU A 100      10.629  -5.651 -12.623  1.00 95.63           O  
ATOM    802  CG  LEU A 100       7.828  -4.605 -14.235  1.00 95.63           C  
ATOM    803  CD1 LEU A 100       8.689  -3.535 -14.908  1.00 95.63           C  
ATOM    804  CD2 LEU A 100       6.369  -4.272 -14.504  1.00 95.63           C  
ATOM    805  N   GLN A 101       9.412  -7.520 -12.304  1.00 94.07           N  
ATOM    806  CA  GLN A 101       9.698  -7.638 -10.869  1.00 94.07           C  
ATOM    807  C   GLN A 101      11.210  -7.740 -10.609  1.00 94.07           C  
ATOM    808  CB  GLN A 101       8.949  -8.853 -10.288  1.00 94.07           C  
ATOM    809  O   GLN A 101      11.760  -6.961  -9.833  1.00 94.07           O  
ATOM    810  CG  GLN A 101       7.414  -8.740 -10.361  1.00 94.07           C  
ATOM    811  CD  GLN A 101       6.847  -7.638  -9.472  1.00 94.07           C  
ATOM    812  NE2 GLN A 101       5.968  -6.795  -9.964  1.00 94.07           N  
ATOM    813  OE1 GLN A 101       7.163  -7.518  -8.304  1.00 94.07           O  
ATOM    814  N   GLN A 102      11.901  -8.625 -11.334  1.00 95.21           N  
ATOM    815  CA  GLN A 102      13.354  -8.798 -11.242  1.00 95.21           C  
ATOM    816  C   GLN A 102      14.121  -7.556 -11.703  1.00 95.21           C  
ATOM    817  CB  GLN A 102      13.779  -9.992 -12.105  1.00 95.21           C  
ATOM    818  O   GLN A 102      15.103  -7.175 -11.070  1.00 95.21           O  
ATOM    819  CG  GLN A 102      13.370 -11.340 -11.494  1.00 95.21           C  
ATOM    820  CD  GLN A 102      13.635 -12.512 -12.435  1.00 95.21           C  
ATOM    821  NE2 GLN A 102      13.522 -13.730 -11.955  1.00 95.21           N  
ATOM    822  OE1 GLN A 102      13.941 -12.371 -13.609  1.00 95.21           O  
ATOM    823  N   PHE A 103      13.682  -6.903 -12.786  1.00 97.45           N  
ATOM    824  CA  PHE A 103      14.312  -5.674 -13.266  1.00 97.45           C  
ATOM    825  C   PHE A 103      14.247  -4.567 -12.213  1.00 97.45           C  
ATOM    826  CB  PHE A 103      13.648  -5.214 -14.569  1.00 97.45           C  
ATOM    827  O   PHE A 103      15.257  -3.926 -11.940  1.00 97.45           O  
ATOM    828  CG  PHE A 103      14.165  -3.875 -15.062  1.00 97.45           C  
ATOM    829  CD1 PHE A 103      13.549  -2.681 -14.642  1.00 97.45           C  
ATOM    830  CD2 PHE A 103      15.279  -3.823 -15.917  1.00 97.45           C  
ATOM    831  CE1 PHE A 103      14.051  -1.441 -15.069  1.00 97.45           C  
ATOM    832  CE2 PHE A 103      15.781  -2.582 -16.347  1.00 97.45           C  
ATOM    833  CZ  PHE A 103      15.167  -1.392 -15.923  1.00 97.45           C  
ATOM    834  N   LEU A 104      13.075  -4.346 -11.614  1.00 97.47           N  
ATOM    835  CA  LEU A 104      12.873  -3.310 -10.602  1.00 97.47           C  
ATOM    836  C   LEU A 104      13.669  -3.598  -9.326  1.00 97.47           C  
ATOM    837  CB  LEU A 104      11.375  -3.214 -10.295  1.00 97.47           C  
ATOM    838  O   LEU A 104      14.282  -2.680  -8.782  1.00 97.47           O  
ATOM    839  CG  LEU A 104      10.515  -2.613 -11.414  1.00 97.47           C  
ATOM    840  CD1 LEU A 104       9.049  -2.704 -10.999  1.00 97.47           C  
ATOM    841  CD2 LEU A 104      10.877  -1.159 -11.722  1.00 97.47           C  
ATOM    842  N   GLN A 105      13.712  -4.856  -8.889  1.00 96.28           N  
ATOM    843  CA  GLN A 105      14.511  -5.282  -7.741  1.00 96.28           C  
ATOM    844  C   GLN A 105      16.007  -5.081  -7.997  1.00 96.28           C  
ATOM    845  CB  GLN A 105      14.173  -6.750  -7.469  1.00 96.28           C  
ATOM    846  O   GLN A 105      16.716  -4.510  -7.167  1.00 96.28           O  
ATOM    847  CG  GLN A 105      14.836  -7.315  -6.208  1.00 96.28           C  
ATOM    848  CD  GLN A 105      14.507  -8.793  -6.031  1.00 96.28           C  
ATOM    849  NE2 GLN A 105      15.046  -9.456  -5.044  1.00 96.28           N  
ATOM    850  OE1 GLN A 105      13.781  -9.418  -6.788  1.00 96.28           O  
ATOM    851  N   ARG A 106      16.497  -5.484  -9.178  1.00 97.40           N  
ATOM    852  CA  ARG A 106      17.901  -5.284  -9.548  1.00 97.40           C  
ATOM    853  C   ARG A 106      18.245  -3.803  -9.685  1.00 97.40           C  
ATOM    854  CB  ARG A 106      18.235  -6.077 -10.825  1.00 97.40           C  
ATOM    855  O   ARG A 106      19.292  -3.388  -9.207  1.00 97.40           O  
ATOM    856  CG  ARG A 106      19.721  -5.980 -11.218  1.00 97.40           C  
ATOM    857  CD  ARG A 106      20.658  -6.620 -10.178  1.00 97.40           C  
ATOM    858  NE  ARG A 106      22.044  -6.169 -10.353  1.00 97.40           N  
ATOM    859  NH1 ARG A 106      23.154  -7.700  -8.999  1.00 97.40           N  
ATOM    860  NH2 ARG A 106      24.243  -6.009  -9.928  1.00 97.40           N  
ATOM    861  CZ  ARG A 106      23.129  -6.646  -9.769  1.00 97.40           C  
ATOM    862  N   ALA A 107      17.360  -3.004 -10.277  1.00 98.05           N  
ATOM    863  CA  ALA A 107      17.546  -1.563 -10.413  1.00 98.05           C  
ATOM    864  C   ALA A 107      17.656  -0.855  -9.055  1.00 98.05           C  
ATOM    865  CB  ALA A 107      16.374  -0.998 -11.221  1.00 98.05           C  
ATOM    866  O   ALA A 107      18.463   0.065  -8.912  1.00 98.05           O  
ATOM    867  N   GLN A 108      16.869  -1.283  -8.064  1.00 97.57           N  
ATOM    868  CA  GLN A 108      16.954  -0.765  -6.698  1.00 97.57           C  
ATOM    869  C   GLN A 108      18.320  -1.076  -6.070  1.00 97.57           C  
ATOM    870  CB  GLN A 108      15.798  -1.352  -5.878  1.00 97.57           C  
ATOM    871  O   GLN A 108      18.962  -0.181  -5.523  1.00 97.57           O  
ATOM    872  CG  GLN A 108      15.742  -0.742  -4.475  1.00 97.57           C  
ATOM    873  CD  GLN A 108      14.605  -1.295  -3.633  1.00 97.57           C  
ATOM    874  NE2 GLN A 108      13.883  -0.457  -2.927  1.00 97.57           N  
ATOM    875  OE1 GLN A 108      14.377  -2.492  -3.573  1.00 97.57           O  
ATOM    876  N   LEU A 109      18.801  -2.315  -6.209  1.00 97.31           N  
ATOM    877  CA  LEU A 109      20.123  -2.722  -5.726  1.00 97.31           C  
ATOM    878  C   LEU A 109      21.269  -1.983  -6.425  1.00 97.31           C  
ATOM    879  CB  LEU A 109      20.246  -4.244  -5.855  1.00 97.31           C  
ATOM    880  O   LEU A 109      22.150  -1.458  -5.753  1.00 97.31           O  
ATOM    881  CG  LEU A 109      21.609  -4.807  -5.412  1.00 97.31           C  
ATOM    882  CD1 LEU A 109      21.938  -4.542  -3.942  1.00 97.31           C  
ATOM    883  CD2 LEU A 109      21.563  -6.315  -5.615  1.00 97.31           C  
ATOM    884  N   ASP A 110      21.244  -1.896  -7.755  1.00 97.19           N  
ATOM    885  CA  ASP A 110      22.272  -1.183  -8.522  1.00 97.19           C  
ATOM    886  C   ASP A 110      22.337   0.305  -8.132  1.00 97.19           C  
ATOM    887  CB  ASP A 110      21.995  -1.315 -10.031  1.00 97.19           C  
ATOM    888  O   ASP A 110      23.423   0.883  -8.084  1.00 97.19           O  
ATOM    889  CG  ASP A 110      22.250  -2.706 -10.635  1.00 97.19           C  
ATOM    890  OD1 ASP A 110      23.016  -3.521 -10.069  1.00 97.19           O  
ATOM    891  OD2 ASP A 110      21.718  -2.966 -11.738  1.00 97.19           O  
ATOM    892  N   THR A 111      21.189   0.916  -7.817  1.00 96.75           N  
ATOM    893  CA  THR A 111      21.122   2.299  -7.315  1.00 96.75           C  
ATOM    894  C   THR A 111      21.767   2.408  -5.933  1.00 96.75           C  
ATOM    895  CB  THR A 111      19.674   2.813  -7.273  1.00 96.75           C  
ATOM    896  O   THR A 111      22.655   3.234  -5.746  1.00 96.75           O  
ATOM    897  CG2 THR A 111      19.582   4.271  -6.836  1.00 96.75           C  
ATOM    898  OG1 THR A 111      19.091   2.714  -8.559  1.00 96.75           O  
ATOM    899  N   ALA A 112      21.403   1.532  -4.991  1.00 96.30           N  
ATOM    900  CA  ALA A 112      21.970   1.537  -3.639  1.00 96.30           C  
ATOM    901  C   ALA A 112      23.493   1.302  -3.624  1.00 96.30           C  
ATOM    902  CB  ALA A 112      21.236   0.476  -2.817  1.00 96.30           C  
ATOM    903  O   ALA A 112      24.208   1.927  -2.839  1.00 96.30           O  
ATOM    904  N   LEU A 113      24.000   0.448  -4.521  1.00 96.60           N  
ATOM    905  CA  LEU A 113      25.437   0.239  -4.731  1.00 96.60           C  
ATOM    906  C   LEU A 113      26.115   1.501  -5.279  1.00 96.60           C  
ATOM    907  CB  LEU A 113      25.646  -0.927  -5.716  1.00 96.60           C  
ATOM    908  O   LEU A 113      27.163   1.910  -4.784  1.00 96.60           O  
ATOM    909  CG  LEU A 113      25.315  -2.315  -5.146  1.00 96.60           C  
ATOM    910  CD1 LEU A 113      25.232  -3.332  -6.285  1.00 96.60           C  
ATOM    911  CD2 LEU A 113      26.383  -2.807  -4.173  1.00 96.60           C  
ATOM    912  N   ALA A 114      25.520   2.139  -6.292  1.00 94.43           N  
ATOM    913  CA  ALA A 114      26.066   3.357  -6.890  1.00 94.43           C  
ATOM    914  C   ALA A 114      26.097   4.540  -5.907  1.00 94.43           C  
ATOM    915  CB  ALA A 114      25.247   3.694  -8.141  1.00 94.43           C  
ATOM    916  O   ALA A 114      26.981   5.391  -5.999  1.00 94.43           O  
ATOM    917  N   GLU A 115      25.157   4.582  -4.964  1.00 93.13           N  
ATOM    918  CA  GLU A 115      25.086   5.587  -3.900  1.00 93.13           C  
ATOM    919  C   GLU A 115      25.953   5.250  -2.675  1.00 93.13           C  
ATOM    920  CB  GLU A 115      23.619   5.787  -3.500  1.00 93.13           C  
ATOM    921  O   GLU A 115      26.052   6.059  -1.754  1.00 93.13           O  
ATOM    922  CG  GLU A 115      22.810   6.447  -4.628  1.00 93.13           C  
ATOM    923  CD  GLU A 115      21.352   6.716  -4.240  1.00 93.13           C  
ATOM    924  OE1 GLU A 115      20.629   7.233  -5.123  1.00 93.13           O  
ATOM    925  OE2 GLU A 115      20.994   6.466  -3.065  1.00 93.13           O  
ATOM    926  N   GLY A 116      26.597   4.077  -2.650  1.00 93.98           N  
ATOM    927  CA  GLY A 116      27.429   3.630  -1.530  1.00 93.98           C  
ATOM    928  C   GLY A 116      26.641   3.306  -0.257  1.00 93.98           C  
ATOM    929  O   GLY A 116      27.223   3.252   0.823  1.00 93.98           O  
ATOM    930  N   GLN A 117      25.327   3.104  -0.371  1.00 92.44           N  
ATOM    931  CA  GLN A 117      24.471   2.674   0.737  1.00 92.44           C  
ATOM    932  C   GLN A 117      24.647   1.184   1.058  1.00 92.44           C  
ATOM    933  CB  GLN A 117      23.008   2.899   0.358  1.00 92.44           C  
ATOM    934  O   GLN A 117      24.406   0.754   2.182  1.00 92.44           O  
ATOM    935  CG  GLN A 117      22.585   4.357   0.123  1.00 92.44           C  
ATOM    936  CD  GLN A 117      21.085   4.431  -0.155  1.00 92.44           C  
ATOM    937  NE2 GLN A 117      20.520   5.577  -0.425  1.00 92.44           N  
ATOM    938  OE1 GLN A 117      20.374   3.439  -0.138  1.00 92.44           O  
ATOM    939  N   VAL A 118      25.043   0.408   0.048  1.00 95.14           N  
ATOM    940  CA  VAL A 118      25.368  -1.017   0.120  1.00 95.14           C  
ATOM    941  C   VAL A 118      26.777  -1.187  -0.441  1.00 95.14           C  
ATOM    942  CB  VAL A 118      24.325  -1.832  -0.667  1.00 95.14           C  
ATOM    943  O   VAL A 118      27.104  -0.597  -1.472  1.00 95.14           O  
ATOM    944  CG1 VAL A 118      24.698  -3.308  -0.776  1.00 95.14           C  
ATOM    945  CG2 VAL A 118      22.941  -1.760  -0.008  1.00 95.14           C  
ATOM    946  N   ALA A 119      27.622  -1.973   0.224  1.00 94.49           N  
ATOM    947  CA  ALA A 119      29.014  -2.164  -0.174  1.00 94.49           C  
ATOM    948  C   ALA A 119      29.158  -3.198  -1.298  1.00 94.49           C  
ATOM    949  CB  ALA A 119      29.819  -2.570   1.066  1.00 94.49           C  
ATOM    950  O   ALA A 119      29.961  -3.015  -2.214  1.00 94.49           O  
ATOM    951  N   THR A 120      28.396  -4.294  -1.229  1.00 96.21           N  
ATOM    952  CA  THR A 120      28.429  -5.375  -2.229  1.00 96.21           C  
ATOM    953  C   THR A 120      27.047  -5.976  -2.441  1.00 96.21           C  
ATOM    954  CB  THR A 120      29.410  -6.503  -1.860  1.00 96.21           C  
ATOM    955  O   THR A 120      26.196  -5.931  -1.560  1.00 96.21           O  
ATOM    956  CG2 THR A 120      30.814  -6.029  -1.488  1.00 96.21           C  
ATOM    957  OG1 THR A 120      28.926  -7.272  -0.787  1.00 96.21           O  
ATOM    958  N   ASP A 121      26.814  -6.595  -3.594  1.00 93.89           N  
ATOM    959  CA  ASP A 121      25.534  -7.246  -3.874  1.00 93.89           C  
ATOM    960  C   ASP A 121      25.327  -8.560  -3.105  1.00 93.89           C  
ATOM    961  CB  ASP A 121      25.373  -7.424  -5.388  1.00 93.89           C  
ATOM    962  O   ASP A 121      24.211  -9.067  -3.086  1.00 93.89           O  
ATOM    963  CG  ASP A 121      26.339  -8.402  -6.055  1.00 93.89           C  
ATOM    964  OD1 ASP A 121      27.289  -8.871  -5.387  1.00 93.89           O  
ATOM    965  OD2 ASP A 121      26.097  -8.630  -7.264  1.00 93.89           O  
ATOM    966  N   CYS A 122      26.366  -9.094  -2.462  1.00 94.24           N  
ATOM    967  CA  CYS A 122      26.318 -10.291  -1.621  1.00 94.24           C  
ATOM    968  C   CYS A 122      26.284  -9.952  -0.123  1.00 94.24           C  
ATOM    969  CB  CYS A 122      27.516 -11.185  -1.969  1.00 94.24           C  
ATOM    970  O   CYS A 122      26.515 -10.820   0.715  1.00 94.24           O  
ATOM    971  SG  CYS A 122      27.467 -11.691  -3.715  1.00 94.24           S  
ATOM    972  N   GLU A 123      26.065  -8.683   0.219  1.00 93.60           N  
ATOM    973  CA  GLU A 123      26.065  -8.225   1.600  1.00 93.60           C  
ATOM    974  C   GLU A 123      24.891  -8.837   2.381  1.00 93.60           C  
ATOM    975  CB  GLU A 123      26.088  -6.692   1.603  1.00 93.60           C  
ATOM    976  O   GLU A 123      23.725  -8.729   1.991  1.00 93.60           O  
ATOM    977  CG  GLU A 123      26.272  -6.095   3.001  1.00 93.60           C  
ATOM    978  CD  GLU A 123      26.452  -4.566   2.980  1.00 93.60           C  
ATOM    979  OE1 GLU A 123      26.344  -3.960   4.068  1.00 93.60           O  
ATOM    980  OE2 GLU A 123      26.751  -4.007   1.898  1.00 93.60           O  
ATOM    981  N   GLU A 124      25.218  -9.484   3.498  1.00 96.41           N  
ATOM    982  CA  GLU A 124      24.252  -9.971   4.480  1.00 96.41           C  
ATOM    983  C   GLU A 124      24.086  -8.930   5.581  1.00 96.41           C  
ATOM    984  CB  GLU A 124      24.689 -11.318   5.071  1.00 96.41           C  
ATOM    985  O   GLU A 124      25.046  -8.297   6.024  1.00 96.41           O  
ATOM    986  CG  GLU A 124      24.623 -12.479   4.067  1.00 96.41           C  
ATOM    987  CD  GLU A 124      23.199 -12.763   3.558  1.00 96.41           C  
ATOM    988  OE1 GLU A 124      23.043 -12.990   2.337  1.00 96.41           O  
ATOM    989  OE2 GLU A 124      22.258 -12.767   4.387  1.00 96.41           O  
ATOM    990  N   GLN A 125      22.849  -8.740   6.006  1.00 95.73           N  
ATOM    991  CA  GLN A 125      22.422  -7.712   6.939  1.00 95.73           C  
ATOM    992  C   GLN A 125      21.424  -8.295   7.930  1.00 95.73           C  
ATOM    993  CB  GLN A 125      21.795  -6.553   6.148  1.00 95.73           C  
ATOM    994  O   GLN A 125      20.981  -9.436   7.807  1.00 95.73           O  
ATOM    995  CG  GLN A 125      22.837  -5.811   5.305  1.00 95.73           C  
ATOM    996  CD  GLN A 125      23.845  -5.051   6.162  1.00 95.73           C  
ATOM    997  NE2 GLN A 125      25.110  -5.356   6.038  1.00 95.73           N  
ATOM    998  OE1 GLN A 125      23.491  -4.199   6.968  1.00 95.73           O  
ATOM    999  N   GLN A 126      21.050  -7.495   8.922  1.00 95.26           N  
ATOM   1000  CA  GLN A 126      19.987  -7.841   9.850  1.00 95.26           C  
ATOM   1001  C   GLN A 126      18.913  -6.762   9.844  1.00 95.26           C  
ATOM   1002  CB  GLN A 126      20.549  -8.082  11.251  1.00 95.26           C  
ATOM   1003  O   GLN A 126      19.209  -5.566   9.844  1.00 95.26           O  
ATOM   1004  CG  GLN A 126      21.569  -9.224  11.277  1.00 95.26           C  
ATOM   1005  CD  GLN A 126      21.975  -9.598  12.696  1.00 95.26           C  
ATOM   1006  NE2 GLN A 126      21.846 -10.843  13.088  1.00 95.26           N  
ATOM   1007  OE1 GLN A 126      22.423  -8.777  13.476  1.00 95.26           O  
ATOM   1008  N   LEU A 127      17.655  -7.190   9.852  1.00 95.92           N  
ATOM   1009  CA  LEU A 127      16.503  -6.306   9.932  1.00 95.92           C  
ATOM   1010  C   LEU A 127      15.689  -6.608  11.181  1.00 95.92           C  
ATOM   1011  CB  LEU A 127      15.652  -6.437   8.660  1.00 95.92           C  
ATOM   1012  O   LEU A 127      15.298  -7.746  11.427  1.00 95.92           O  
ATOM   1013  CG  LEU A 127      16.274  -5.754   7.431  1.00 95.92           C  
ATOM   1014  CD1 LEU A 127      15.448  -6.112   6.197  1.00 95.92           C  
ATOM   1015  CD2 LEU A 127      16.279  -4.229   7.571  1.00 95.92           C  
ATOM   1016  N   GLU A 128      15.388  -5.555  11.937  1.00 96.42           N  
ATOM   1017  CA  GLU A 128      14.373  -5.612  12.982  1.00 96.42           C  
ATOM   1018  C   GLU A 128      12.981  -5.569  12.348  1.00 96.42           C  
ATOM   1019  CB  GLU A 128      14.518  -4.447  13.961  1.00 96.42           C  
ATOM   1020  O   GLU A 128      12.616  -4.582  11.692  1.00 96.42           O  
ATOM   1021  CG  GLU A 128      15.794  -4.508  14.808  1.00 96.42           C  
ATOM   1022  CD  GLU A 128      15.828  -3.373  15.844  1.00 96.42           C  
ATOM   1023  OE1 GLU A 128      16.593  -3.493  16.821  1.00 96.42           O  
ATOM   1024  OE2 GLU A 128      15.069  -2.383  15.672  1.00 96.42           O  
ATOM   1025  N   VAL A 129      12.205  -6.625  12.579  1.00 97.90           N  
ATOM   1026  CA  VAL A 129      10.809  -6.745  12.158  1.00 97.90           C  
ATOM   1027  C   VAL A 129       9.934  -6.810  13.398  1.00 97.90           C  
ATOM   1028  CB  VAL A 129      10.591  -7.968  11.247  1.00 97.90           C  
ATOM   1029  O   VAL A 129      10.124  -7.662  14.265  1.00 97.90           O  
ATOM   1030  CG1 VAL A 129       9.145  -8.010  10.728  1.00 97.90           C  
ATOM   1031  CG2 VAL A 129      11.529  -7.925  10.031  1.00 97.90           C  
ATOM   1032  N   GLN A 130       8.966  -5.906  13.490  1.00 97.19           N  
ATOM   1033  CA  GLN A 130       7.967  -5.939  14.540  1.00 97.19           C  
ATOM   1034  C   GLN A 130       6.921  -7.015  14.242  1.00 97.19           C  
ATOM   1035  CB  GLN A 130       7.372  -4.547  14.749  1.00 97.19           C  
ATOM   1036  O   GLN A 130       6.422  -7.135  13.121  1.00 97.19           O  
ATOM   1037  CG  GLN A 130       6.503  -4.508  16.016  1.00 97.19           C  
ATOM   1038  CD  GLN A 130       6.076  -3.096  16.381  1.00 97.19           C  
ATOM   1039  NE2 GLN A 130       5.542  -2.885  17.567  1.00 97.19           N  
ATOM   1040  OE1 GLN A 130       6.216  -2.155  15.620  1.00 97.19           O  
ATOM   1041  N   VAL A 131       6.585  -7.798  15.259  1.00 98.21           N  
ATOM   1042  CA  VAL A 131       5.659  -8.929  15.194  1.00 98.21           C  
ATOM   1043  C   VAL A 131       4.727  -8.900  16.403  1.00 98.21           C  
ATOM   1044  CB  VAL A 131       6.425 -10.268  15.114  1.00 98.21           C  
ATOM   1045  O   VAL A 131       5.109  -8.463  17.486  1.00 98.21           O  
ATOM   1046  CG1 VAL A 131       7.280 -10.352  13.840  1.00 98.21           C  
ATOM   1047  CG2 VAL A 131       7.349 -10.504  16.315  1.00 98.21           C  
ATOM   1048  N   TYR A 132       3.496  -9.378  16.241  1.00 97.46           N  
ATOM   1049  CA  TYR A 132       2.506  -9.437  17.322  1.00 97.46           C  
ATOM   1050  C   TYR A 132       2.567 -10.775  18.079  1.00 97.46           C  
ATOM   1051  CB  TYR A 132       1.119  -9.079  16.772  1.00 97.46           C  
ATOM   1052  O   TYR A 132       1.597 -11.523  18.144  1.00 97.46           O  
ATOM   1053  CG  TYR A 132       0.964  -7.615  16.406  1.00 97.46           C  
ATOM   1054  CD1 TYR A 132       0.844  -6.655  17.430  1.00 97.46           C  
ATOM   1055  CD2 TYR A 132       0.910  -7.211  15.057  1.00 97.46           C  
ATOM   1056  CE1 TYR A 132       0.631  -5.301  17.112  1.00 97.46           C  
ATOM   1057  CE2 TYR A 132       0.704  -5.855  14.736  1.00 97.46           C  
ATOM   1058  OH  TYR A 132       0.236  -3.611  15.462  1.00 97.46           O  
ATOM   1059  CZ  TYR A 132       0.540  -4.903  15.762  1.00 97.46           C  
ATOM   1060  N   THR A 133       3.719 -11.111  18.661  1.00 97.01           N  
ATOM   1061  CA  THR A 133       3.829 -12.227  19.628  1.00 97.01           C  
ATOM   1062  C   THR A 133       3.183 -11.884  20.973  1.00 97.01           C  
ATOM   1063  CB  THR A 133       5.296 -12.600  19.877  1.00 97.01           C  
ATOM   1064  O   THR A 133       2.779 -12.786  21.708  1.00 97.01           O  
ATOM   1065  CG2 THR A 133       5.918 -13.246  18.640  1.00 97.01           C  
ATOM   1066  OG1 THR A 133       5.983 -11.416  20.190  1.00 97.01           O  
ATOM   1067  N   ASN A 134       3.048 -10.585  21.253  1.00 95.82           N  
ATOM   1068  CA  ASN A 134       2.306  -9.978  22.353  1.00 95.82           C  
ATOM   1069  C   ASN A 134       1.599  -8.685  21.861  1.00 95.82           C  
ATOM   1070  CB  ASN A 134       3.292  -9.724  23.510  1.00 95.82           C  
ATOM   1071  O   ASN A 134       1.937  -8.191  20.779  1.00 95.82           O  
ATOM   1072  CG  ASN A 134       4.290  -8.624  23.197  1.00 95.82           C  
ATOM   1073  ND2 ASN A 134       5.555  -8.926  23.045  1.00 95.82           N  
ATOM   1074  OD1 ASN A 134       3.920  -7.470  23.073  1.00 95.82           O  
ATOM   1075  N   PRO A 135       0.649  -8.102  22.621  1.00 91.98           N  
ATOM   1076  CA  PRO A 135      -0.121  -6.936  22.166  1.00 91.98           C  
ATOM   1077  C   PRO A 135       0.678  -5.637  21.975  1.00 91.98           C  
ATOM   1078  CB  PRO A 135      -1.210  -6.733  23.220  1.00 91.98           C  
ATOM   1079  O   PRO A 135       0.282  -4.790  21.177  1.00 91.98           O  
ATOM   1080  CG  PRO A 135      -1.389  -8.121  23.828  1.00 91.98           C  
ATOM   1081  CD  PRO A 135       0.041  -8.655  23.825  1.00 91.98           C  
ATOM   1082  N   ALA A 136       1.797  -5.455  22.683  1.00 92.16           N  
ATOM   1083  CA  ALA A 136       2.684  -4.303  22.479  1.00 92.16           C  
ATOM   1084  C   ALA A 136       3.547  -4.452  21.209  1.00 92.16           C  
ATOM   1085  CB  ALA A 136       3.543  -4.125  23.738  1.00 92.16           C  
ATOM   1086  O   ALA A 136       4.090  -3.476  20.684  1.00 92.16           O  
ATOM   1087  N   GLY A 137       3.631  -5.678  20.693  1.00 93.72           N  
ATOM   1088  CA  GLY A 137       4.554  -6.086  19.655  1.00 93.72           C  
ATOM   1089  C   GLY A 137       5.954  -6.345  20.211  1.00 93.72           C  
ATOM   1090  O   GLY A 137       6.397  -5.754  21.193  1.00 93.72           O  
ATOM   1091  N   GLU A 138       6.666  -7.237  19.548  1.00 95.71           N  
ATOM   1092  CA  GLU A 138       8.063  -7.571  19.805  1.00 95.71           C  
ATOM   1093  C   GLU A 138       8.865  -7.298  18.537  1.00 95.71           C  
ATOM   1094  CB  GLU A 138       8.134  -9.040  20.216  1.00 95.71           C  
ATOM   1095  O   GLU A 138       8.335  -7.426  17.434  1.00 95.71           O  
ATOM   1096  CG  GLU A 138       9.542  -9.536  20.562  1.00 95.71           C  
ATOM   1097  CD  GLU A 138       9.537 -11.000  21.029  1.00 95.71           C  
ATOM   1098  OE1 GLU A 138      10.611 -11.454  21.470  1.00 95.71           O  
ATOM   1099  OE2 GLU A 138       8.461 -11.647  20.963  1.00 95.71           O  
ATOM   1100  N   ARG A 139      10.132  -6.905  18.671  1.00 96.32           N  
ATOM   1101  CA  ARG A 139      11.044  -6.803  17.530  1.00 96.32           C  
ATOM   1102  C   ARG A 139      11.898  -8.054  17.482  1.00 96.32           C  
ATOM   1103  CB  ARG A 139      11.916  -5.550  17.624  1.00 96.32           C  
ATOM   1104  O   ARG A 139      12.639  -8.318  18.423  1.00 96.32           O  
ATOM   1105  CG  ARG A 139      11.099  -4.266  17.451  1.00 96.32           C  
ATOM   1106  CD  ARG A 139      12.056  -3.079  17.540  1.00 96.32           C  
ATOM   1107  NE  ARG A 139      11.354  -1.790  17.410  1.00 96.32           N  
ATOM   1108  NH1 ARG A 139      12.961  -0.532  18.454  1.00 96.32           N  
ATOM   1109  NH2 ARG A 139      11.101   0.437  17.668  1.00 96.32           N  
ATOM   1110  CZ  ARG A 139      11.804  -0.638  17.859  1.00 96.32           C  
ATOM   1111  N   ILE A 140      11.817  -8.780  16.376  1.00 97.51           N  
ATOM   1112  CA  ILE A 140      12.722  -9.889  16.093  1.00 97.51           C  
ATOM   1113  C   ILE A 140      13.772  -9.442  15.082  1.00 97.51           C  
ATOM   1114  CB  ILE A 140      11.967 -11.161  15.668  1.00 97.51           C  
ATOM   1115  O   ILE A 140      13.485  -8.647  14.183  1.00 97.51           O  
ATOM   1116  CG1 ILE A 140      11.196 -10.983  14.344  1.00 97.51           C  
ATOM   1117  CG2 ILE A 140      11.036 -11.612  16.809  1.00 97.51           C  
ATOM   1118  CD1 ILE A 140      10.705 -12.316  13.778  1.00 97.51           C  
ATOM   1119  N   LEU A 141      14.990  -9.946  15.242  1.00 97.64           N  
ATOM   1120  CA  LEU A 141      16.099  -9.672  14.343  1.00 97.64           C  
ATOM   1121  C   LEU A 141      16.206 -10.809  13.333  1.00 97.64           C  
ATOM   1122  CB  LEU A 141      17.370  -9.505  15.184  1.00 97.64           C  
ATOM   1123  O   LEU A 141      16.385 -11.962  13.718  1.00 97.64           O  
ATOM   1124  CG  LEU A 141      18.563  -8.917  14.418  1.00 97.64           C  
ATOM   1125  CD1 LEU A 141      18.278  -7.483  13.956  1.00 97.64           C  
ATOM   1126  CD2 LEU A 141      19.756  -8.896  15.368  1.00 97.64           C  
ATOM   1127  N   VAL A 142      16.088 -10.489  12.049  1.00 97.66           N  
ATOM   1128  CA  VAL A 142      16.112 -11.485  10.976  1.00 97.66           C  
ATOM   1129  C   VAL A 142      17.266 -11.185  10.036  1.00 97.66           C  
ATOM   1130  CB  VAL A 142      14.756 -11.554  10.249  1.00 97.66           C  
ATOM   1131  O   VAL A 142      17.396 -10.064   9.545  1.00 97.66           O  
ATOM   1132  CG1 VAL A 142      14.734 -12.668   9.196  1.00 97.66           C  
ATOM   1133  CG2 VAL A 142      13.632 -11.841  11.253  1.00 97.66           C  
ATOM   1134  N   ASN A 143      18.098 -12.196   9.785  1.00 96.97           N  
ATOM   1135  CA  ASN A 143      19.168 -12.110   8.797  1.00 96.97           C  
ATOM   1136  C   ASN A 143      18.568 -12.019   7.392  1.00 96.97           C  
ATOM   1137  CB  ASN A 143      20.101 -13.327   8.901  1.00 96.97           C  
ATOM   1138  O   ASN A 143      17.650 -12.775   7.052  1.00 96.97           O  
ATOM   1139  CG  ASN A 143      20.839 -13.430  10.221  1.00 96.97           C  
ATOM   1140  ND2 ASN A 143      21.270 -14.611  10.590  1.00 96.97           N  
ATOM   1141  OD1 ASN A 143      21.034 -12.481  10.956  1.00 96.97           O  
ATOM   1142  N   CYS A 144      19.104 -11.122   6.576  1.00 96.14           N  
ATOM   1143  CA  CYS A 144      18.688 -10.968   5.198  1.00 96.14           C  
ATOM   1144  C   CYS A 144      19.821 -10.526   4.278  1.00 96.14           C  
ATOM   1145  CB  CYS A 144      17.507  -9.991   5.126  1.00 96.14           C  
ATOM   1146  O   CYS A 144      20.625  -9.664   4.629  1.00 96.14           O  
ATOM   1147  SG  CYS A 144      18.013  -8.309   5.594  1.00 96.14           S  
ATOM   1148  N   SER A 145      19.788 -11.019   3.047  1.00 96.31           N  
ATOM   1149  CA  SER A 145      20.632 -10.502   1.975  1.00 96.31           C  
ATOM   1150  C   SER A 145      20.069  -9.188   1.445  1.00 96.31           C  
ATOM   1151  CB  SER A 145      20.700 -11.510   0.833  1.00 96.31           C  
ATOM   1152  O   SER A 145      18.851  -9.051   1.293  1.00 96.31           O  
ATOM   1153  OG  SER A 145      21.642 -11.087  -0.124  1.00 96.31           O  
ATOM   1154  N   VAL A 146      20.931  -8.258   1.033  1.00 96.69           N  
ATOM   1155  CA  VAL A 146      20.507  -7.049   0.301  1.00 96.69           C  
ATOM   1156  C   VAL A 146      19.762  -7.369  -1.005  1.00 96.69           C  
ATOM   1157  CB  VAL A 146      21.698  -6.116   0.021  1.00 96.69           C  
ATOM   1158  O   VAL A 146      18.975  -6.548  -1.480  1.00 96.69           O  
ATOM   1159  CG1 VAL A 146      22.292  -5.609   1.340  1.00 96.69           C  
ATOM   1160  CG2 VAL A 146      22.786  -6.782  -0.834  1.00 96.69           C  
ATOM   1161  N   GLN A 147      19.952  -8.574  -1.558  1.00 95.77           N  
ATOM   1162  CA  GLN A 147      19.231  -9.078  -2.730  1.00 95.77           C  
ATOM   1163  C   GLN A 147      17.859  -9.677  -2.418  1.00 95.77           C  
ATOM   1164  CB  GLN A 147      20.068 -10.160  -3.428  1.00 95.77           C  
ATOM   1165  O   GLN A 147      17.079  -9.864  -3.347  1.00 95.77           O  
ATOM   1166  CG  GLN A 147      21.225  -9.553  -4.215  1.00 95.77           C  
ATOM   1167  CD  GLN A 147      22.065 -10.589  -4.955  1.00 95.77           C  
ATOM   1168  NE2 GLN A 147      23.191 -10.190  -5.491  1.00 95.77           N  
ATOM   1169  OE1 GLN A 147      21.696 -11.737  -5.140  1.00 95.77           O  
ATOM   1170  N   GLN A 148      17.539 -10.029  -1.172  1.00 95.75           N  
ATOM   1171  CA  GLN A 148      16.263 -10.681  -0.869  1.00 95.75           C  
ATOM   1172  C   GLN A 148      15.092  -9.719  -1.053  1.00 95.75           C  
ATOM   1173  CB  GLN A 148      16.261 -11.254   0.550  1.00 95.75           C  
ATOM   1174  O   GLN A 148      15.152  -8.570  -0.628  1.00 95.75           O  
ATOM   1175  CG  GLN A 148      16.879 -12.658   0.584  1.00 95.75           C  
ATOM   1176  CD  GLN A 148      17.004 -13.183   2.006  1.00 95.75           C  
ATOM   1177  NE2 GLN A 148      17.017 -14.478   2.215  1.00 95.75           N  
ATOM   1178  OE1 GLN A 148      17.101 -12.443   2.964  1.00 95.75           O  
ATOM   1179  N   ASN A 149      14.004 -10.208  -1.653  1.00 96.78           N  
ATOM   1180  CA  ASN A 149      12.773  -9.436  -1.781  1.00 96.78           C  
ATOM   1181  C   ASN A 149      11.842  -9.579  -0.567  1.00 96.78           C  
ATOM   1182  CB  ASN A 149      12.068  -9.758  -3.104  1.00 96.78           C  
ATOM   1183  O   ASN A 149      12.093 -10.364   0.352  1.00 96.78           O  
ATOM   1184  CG  ASN A 149      11.498 -11.156  -3.232  1.00 96.78           C  
ATOM   1185  ND2 ASN A 149      11.033 -11.483  -4.410  1.00 96.78           N  
ATOM   1186  OD1 ASN A 149      11.446 -11.953  -2.306  1.00 96.78           O  
ATOM   1187  N   ALA A 150      10.731  -8.837  -0.587  1.00 96.13           N  
ATOM   1188  CA  ALA A 150       9.712  -8.859   0.460  1.00 96.13           C  
ATOM   1189  C   ALA A 150       9.193 -10.268   0.794  1.00 96.13           C  
ATOM   1190  CB  ALA A 150       8.578  -7.920   0.042  1.00 96.13           C  
ATOM   1191  O   ALA A 150       9.170 -10.634   1.969  1.00 96.13           O  
ATOM   1192  N   SER A 151       8.823 -11.081  -0.204  1.00 96.04           N  
ATOM   1193  CA  SER A 151       8.376 -12.463   0.031  1.00 96.04           C  
ATOM   1194  C   SER A 151       9.458 -13.368   0.625  1.00 96.04           C  
ATOM   1195  CB  SER A 151       7.871 -13.097  -1.264  1.00 96.04           C  
ATOM   1196  O   SER A 151       9.146 -14.213   1.463  1.00 96.04           O  
ATOM   1197  OG  SER A 151       6.568 -12.645  -1.539  1.00 96.04           O  
ATOM   1198  N   ALA A 152      10.723 -13.218   0.224  1.00 97.03           N  
ATOM   1199  CA  ALA A 152      11.820 -13.996   0.796  1.00 97.03           C  
ATOM   1200  C   ALA A 152      12.048 -13.643   2.274  1.00 97.03           C  
ATOM   1201  CB  ALA A 152      13.081 -13.787  -0.049  1.00 97.03           C  
ATOM   1202  O   ALA A 152      12.131 -14.545   3.107  1.00 97.03           O  
ATOM   1203  N   LEU A 153      12.061 -12.348   2.617  1.00 97.81           N  
ATOM   1204  CA  LEU A 153      12.167 -11.916   4.013  1.00 97.81           C  
ATOM   1205  C   LEU A 153      10.950 -12.352   4.838  1.00 97.81           C  
ATOM   1206  CB  LEU A 153      12.352 -10.392   4.078  1.00 97.81           C  
ATOM   1207  O   LEU A 153      11.115 -12.793   5.972  1.00 97.81           O  
ATOM   1208  CG  LEU A 153      12.520  -9.865   5.521  1.00 97.81           C  
ATOM   1209  CD1 LEU A 153      13.766 -10.429   6.199  1.00 97.81           C  
ATOM   1210  CD2 LEU A 153      12.654  -8.349   5.509  1.00 97.81           C  
ATOM   1211  N   LEU A 154       9.740 -12.270   4.274  1.00 98.31           N  
ATOM   1212  CA  LEU A 154       8.517 -12.743   4.924  1.00 98.31           C  
ATOM   1213  C   LEU A 154       8.637 -14.221   5.315  1.00 98.31           C  
ATOM   1214  CB  LEU A 154       7.323 -12.508   3.982  1.00 98.31           C  
ATOM   1215  O   LEU A 154       8.326 -14.571   6.449  1.00 98.31           O  
ATOM   1216  CG  LEU A 154       5.991 -13.091   4.487  1.00 98.31           C  
ATOM   1217  CD1 LEU A 154       5.497 -12.392   5.751  1.00 98.31           C  
ATOM   1218  CD2 LEU A 154       4.932 -12.956   3.396  1.00 98.31           C  
ATOM   1219  N   LYS A 155       9.134 -15.077   4.413  1.00 98.11           N  
ATOM   1220  CA  LYS A 155       9.382 -16.494   4.720  1.00 98.11           C  
ATOM   1221  C   LYS A 155      10.390 -16.662   5.856  1.00 98.11           C  
ATOM   1222  CB  LYS A 155       9.863 -17.244   3.473  1.00 98.11           C  
ATOM   1223  O   LYS A 155      10.136 -17.458   6.754  1.00 98.11           O  
ATOM   1224  CG  LYS A 155       8.735 -17.472   2.460  1.00 98.11           C  
ATOM   1225  CD  LYS A 155       9.285 -18.206   1.233  1.00 98.11           C  
ATOM   1226  CE  LYS A 155       8.163 -18.450   0.221  1.00 98.11           C  
ATOM   1227  NZ  LYS A 155       8.620 -19.315  -0.895  1.00 98.11           N  
ATOM   1228  N   SER A 156      11.487 -15.901   5.856  1.00 98.11           N  
ATOM   1229  CA  SER A 156      12.462 -15.926   6.957  1.00 98.11           C  
ATOM   1230  C   SER A 156      11.814 -15.542   8.290  1.00 98.11           C  
ATOM   1231  CB  SER A 156      13.652 -15.005   6.669  1.00 98.11           C  
ATOM   1232  O   SER A 156      11.918 -16.300   9.246  1.00 98.11           O  
ATOM   1233  OG  SER A 156      14.349 -15.429   5.514  1.00 98.11           O  
ATOM   1234  N   VAL A 157      11.069 -14.432   8.336  1.00 98.46           N  
ATOM   1235  CA  VAL A 157      10.320 -13.970   9.521  1.00 98.46           C  
ATOM   1236  C   VAL A 157       9.344 -15.041  10.017  1.00 98.46           C  
ATOM   1237  CB  VAL A 157       9.563 -12.667   9.179  1.00 98.46           C  
ATOM   1238  O   VAL A 157       9.327 -15.372  11.199  1.00 98.46           O  
ATOM   1239  CG1 VAL A 157       8.507 -12.258  10.215  1.00 98.46           C  
ATOM   1240  CG2 VAL A 157      10.520 -11.483   9.001  1.00 98.46           C  
ATOM   1241  N   CYS A 158       8.538 -15.613   9.122  1.00 98.37           N  
ATOM   1242  CA  CYS A 158       7.562 -16.641   9.473  1.00 98.37           C  
ATOM   1243  C   CYS A 158       8.222 -17.931   9.975  1.00 98.37           C  
ATOM   1244  CB  CYS A 158       6.679 -16.906   8.251  1.00 98.37           C  
ATOM   1245  O   CYS A 158       7.705 -18.542  10.909  1.00 98.37           O  
ATOM   1246  SG  CYS A 158       5.544 -15.508   7.992  1.00 98.37           S  
ATOM   1247  N   ARG A 159       9.374 -18.314   9.414  1.00 97.77           N  
ATOM   1248  CA  ARG A 159      10.159 -19.462   9.877  1.00 97.77           C  
ATOM   1249  C   ARG A 159      10.714 -19.243  11.283  1.00 97.77           C  
ATOM   1250  CB  ARG A 159      11.269 -19.747   8.861  1.00 97.77           C  
ATOM   1251  O   ARG A 159      10.601 -20.150  12.101  1.00 97.77           O  
ATOM   1252  CG  ARG A 159      12.061 -21.015   9.217  1.00 97.77           C  
ATOM   1253  CD  ARG A 159      13.187 -21.254   8.211  1.00 97.77           C  
ATOM   1254  NE  ARG A 159      14.196 -20.180   8.280  1.00 97.77           N  
ATOM   1255  NH1 ARG A 159      15.312 -20.663   6.337  1.00 97.77           N  
ATOM   1256  NH2 ARG A 159      15.926 -18.901   7.585  1.00 97.77           N  
ATOM   1257  CZ  ARG A 159      15.138 -19.920   7.397  1.00 97.77           C  
ATOM   1258  N   GLU A 160      11.246 -18.055  11.584  1.00 97.46           N  
ATOM   1259  CA  GLU A 160      11.684 -17.702  12.948  1.00 97.46           C  
ATOM   1260  C   GLU A 160      10.521 -17.785  13.952  1.00 97.46           C  
ATOM   1261  CB  GLU A 160      12.288 -16.283  12.988  1.00 97.46           C  
ATOM   1262  O   GLU A 160      10.687 -18.254  15.075  1.00 97.46           O  
ATOM   1263  CG  GLU A 160      13.599 -16.087  12.208  1.00 97.46           C  
ATOM   1264  CD  GLU A 160      14.682 -17.119  12.543  1.00 97.46           C  
ATOM   1265  OE1 GLU A 160      15.324 -17.610  11.579  1.00 97.46           O  
ATOM   1266  OE2 GLU A 160      14.838 -17.432  13.742  1.00 97.46           O  
ATOM   1267  N   LEU A 161       9.313 -17.403  13.527  1.00 98.02           N  
ATOM   1268  CA  LEU A 161       8.091 -17.512  14.332  1.00 98.02           C  
ATOM   1269  C   LEU A 161       7.495 -18.927  14.383  1.00 98.02           C  
ATOM   1270  CB  LEU A 161       7.050 -16.518  13.792  1.00 98.02           C  
ATOM   1271  O   LEU A 161       6.505 -19.130  15.084  1.00 98.02           O  
ATOM   1272  CG  LEU A 161       7.439 -15.041  13.959  1.00 98.02           C  
ATOM   1273  CD1 LEU A 161       6.406 -14.192  13.219  1.00 98.02           C  
ATOM   1274  CD2 LEU A 161       7.467 -14.615  15.426  1.00 98.02           C  
ATOM   1275  N   GLN A 162       8.053 -19.890  13.640  1.00 98.09           N  
ATOM   1276  CA  GLN A 162       7.508 -21.244  13.479  1.00 98.09           C  
ATOM   1277  C   GLN A 162       6.066 -21.252  12.936  1.00 98.09           C  
ATOM   1278  CB  GLN A 162       7.662 -22.049  14.782  1.00 98.09           C  
ATOM   1279  O   GLN A 162       5.248 -22.106  13.288  1.00 98.09           O  
ATOM   1280  CG  GLN A 162       9.101 -22.063  15.317  1.00 98.09           C  
ATOM   1281  CD  GLN A 162       9.224 -22.767  16.662  1.00 98.09           C  
ATOM   1282  NE2 GLN A 162      10.434 -22.987  17.124  1.00 98.09           N  
ATOM   1283  OE1 GLN A 162       8.267 -23.127  17.332  1.00 98.09           O  
ATOM   1284  N   LEU A 163       5.728 -20.278  12.086  1.00 98.46           N  
ATOM   1285  CA  LEU A 163       4.454 -20.256  11.377  1.00 98.46           C  
ATOM   1286  C   LEU A 163       4.474 -21.333  10.275  1.00 98.46           C  
ATOM   1287  CB  LEU A 163       4.211 -18.853  10.796  1.00 98.46           C  
ATOM   1288  O   LEU A 163       5.402 -21.322   9.467  1.00 98.46           O  
ATOM   1289  CG  LEU A 163       2.834 -18.712  10.120  1.00 98.46           C  
ATOM   1290  CD1 LEU A 163       1.703 -18.630  11.148  1.00 98.46           C  
ATOM   1291  CD2 LEU A 163       2.777 -17.446   9.270  1.00 98.46           C  
ATOM   1292  N   PRO A 164       3.461 -22.218  10.194  1.00 98.08           N  
ATOM   1293  CA  PRO A 164       3.360 -23.196   9.112  1.00 98.08           C  
ATOM   1294  C   PRO A 164       3.382 -22.548   7.720  1.00 98.08           C  
ATOM   1295  CB  PRO A 164       2.053 -23.949   9.364  1.00 98.08           C  
ATOM   1296  O   PRO A 164       2.747 -21.508   7.503  1.00 98.08           O  
ATOM   1297  CG  PRO A 164       1.844 -23.817  10.868  1.00 98.08           C  
ATOM   1298  CD  PRO A 164       2.398 -22.429  11.166  1.00 98.08           C  
ATOM   1299  N   ASP A 165       4.095 -23.169   6.777  1.00 97.33           N  
ATOM   1300  CA  ASP A 165       4.358 -22.623   5.438  1.00 97.33           C  
ATOM   1301  C   ASP A 165       3.066 -22.312   4.667  1.00 97.33           C  
ATOM   1302  CB  ASP A 165       5.227 -23.606   4.632  1.00 97.33           C  
ATOM   1303  O   ASP A 165       2.956 -21.280   3.996  1.00 97.33           O  
ATOM   1304  CG  ASP A 165       6.719 -23.584   4.998  1.00 97.33           C  
ATOM   1305  OD1 ASP A 165       7.170 -22.594   5.616  1.00 97.33           O  
ATOM   1306  OD2 ASP A 165       7.425 -24.526   4.580  1.00 97.33           O  
ATOM   1307  N   GLU A 166       2.037 -23.148   4.819  1.00 96.87           N  
ATOM   1308  CA  GLU A 166       0.736 -22.968   4.179  1.00 96.87           C  
ATOM   1309  C   GLU A 166      -0.019 -21.728   4.677  1.00 96.87           C  
ATOM   1310  CB  GLU A 166      -0.127 -24.238   4.315  1.00 96.87           C  
ATOM   1311  O   GLU A 166      -0.952 -21.269   4.005  1.00 96.87           O  
ATOM   1312  CG  GLU A 166      -0.722 -24.542   5.705  1.00 96.87           C  
ATOM   1313  CD  GLU A 166       0.239 -25.165   6.730  1.00 96.87           C  
ATOM   1314  OE1 GLU A 166      -0.251 -25.461   7.843  1.00 96.87           O  
ATOM   1315  OE2 GLU A 166       1.447 -25.290   6.433  1.00 96.87           O  
ATOM   1316  N   LEU A 167       0.369 -21.171   5.830  1.00 98.26           N  
ATOM   1317  CA  LEU A 167      -0.240 -19.982   6.423  1.00 98.26           C  
ATOM   1318  C   LEU A 167       0.524 -18.687   6.114  1.00 98.26           C  
ATOM   1319  CB  LEU A 167      -0.435 -20.174   7.937  1.00 98.26           C  
ATOM   1320  O   LEU A 167      -0.038 -17.604   6.276  1.00 98.26           O  
ATOM   1321  CG  LEU A 167      -1.303 -21.382   8.333  1.00 98.26           C  
ATOM   1322  CD1 LEU A 167      -1.519 -21.368   9.846  1.00 98.26           C  
ATOM   1323  CD2 LEU A 167      -2.681 -21.377   7.662  1.00 98.26           C  
ATOM   1324  N   VAL A 168       1.756 -18.763   5.599  1.00 98.02           N  
ATOM   1325  CA  VAL A 168       2.588 -17.586   5.268  1.00 98.02           C  
ATOM   1326  C   VAL A 168       1.860 -16.621   4.326  1.00 98.02           C  
ATOM   1327  CB  VAL A 168       3.927 -18.038   4.647  1.00 98.02           C  
ATOM   1328  O   VAL A 168       1.930 -15.406   4.492  1.00 98.02           O  
ATOM   1329  CG1 VAL A 168       4.796 -16.859   4.189  1.00 98.02           C  
ATOM   1330  CG2 VAL A 168       4.744 -18.836   5.666  1.00 98.02           C  
ATOM   1331  N   ARG A 169       1.075 -17.152   3.381  1.00 95.75           N  
ATOM   1332  CA  ARG A 169       0.290 -16.379   2.395  1.00 95.75           C  
ATOM   1333  C   ARG A 169      -0.755 -15.424   2.986  1.00 95.75           C  
ATOM   1334  CB  ARG A 169      -0.387 -17.345   1.410  1.00 95.75           C  
ATOM   1335  O   ARG A 169      -1.262 -14.583   2.246  1.00 95.75           O  
ATOM   1336  CG  ARG A 169      -1.419 -18.247   2.107  1.00 95.75           C  
ATOM   1337  CD  ARG A 169      -2.081 -19.221   1.132  1.00 95.75           C  
ATOM   1338  NE  ARG A 169      -2.490 -20.427   1.861  1.00 95.75           N  
ATOM   1339  NH1 ARG A 169      -4.657 -20.710   1.147  1.00 95.75           N  
ATOM   1340  NH2 ARG A 169      -3.708 -22.191   2.534  1.00 95.75           N  
ATOM   1341  CZ  ARG A 169      -3.622 -21.094   1.841  1.00 95.75           C  
ATOM   1342  N   PHE A 170      -1.117 -15.577   4.260  1.00 97.36           N  
ATOM   1343  CA  PHE A 170      -2.078 -14.707   4.945  1.00 97.36           C  
ATOM   1344  C   PHE A 170      -1.423 -13.488   5.597  1.00 97.36           C  
ATOM   1345  CB  PHE A 170      -2.846 -15.522   5.987  1.00 97.36           C  
ATOM   1346  O   PHE A 170      -2.136 -12.598   6.060  1.00 97.36           O  
ATOM   1347  CG  PHE A 170      -3.755 -16.577   5.394  1.00 97.36           C  
ATOM   1348  CD1 PHE A 170      -5.012 -16.226   4.869  1.00 97.36           C  
ATOM   1349  CD2 PHE A 170      -3.350 -17.919   5.384  1.00 97.36           C  
ATOM   1350  CE1 PHE A 170      -5.847 -17.218   4.323  1.00 97.36           C  
ATOM   1351  CE2 PHE A 170      -4.176 -18.913   4.835  1.00 97.36           C  
ATOM   1352  CZ  PHE A 170      -5.426 -18.560   4.299  1.00 97.36           C  
ATOM   1353  N   PHE A 171      -0.091 -13.436   5.617  1.00 97.88           N  
ATOM   1354  CA  PHE A 171       0.686 -12.362   6.218  1.00 97.88           C  
ATOM   1355  C   PHE A 171       1.506 -11.623   5.170  1.00 97.88           C  
ATOM   1356  CB  PHE A 171       1.588 -12.921   7.320  1.00 97.88           C  
ATOM   1357  O   PHE A 171       1.841 -12.167   4.119  1.00 97.88           O  
ATOM   1358  CG  PHE A 171       0.824 -13.514   8.482  1.00 97.88           C  
ATOM   1359  CD1 PHE A 171       0.483 -12.711   9.585  1.00 97.88           C  
ATOM   1360  CD2 PHE A 171       0.430 -14.864   8.450  1.00 97.88           C  
ATOM   1361  CE1 PHE A 171      -0.250 -13.255  10.653  1.00 97.88           C  
ATOM   1362  CE2 PHE A 171      -0.305 -15.409   9.517  1.00 97.88           C  
ATOM   1363  CZ  PHE A 171      -0.644 -14.605  10.620  1.00 97.88           C  
ATOM   1364  N   CYS A 172       1.838 -10.369   5.462  1.00 96.87           N  
ATOM   1365  CA  CYS A 172       2.756  -9.550   4.682  1.00 96.87           C  
ATOM   1366  C   CYS A 172       3.590  -8.647   5.578  1.00 96.87           C  
ATOM   1367  CB  CYS A 172       1.979  -8.695   3.678  1.00 96.87           C  
ATOM   1368  O   CYS A 172       3.246  -8.385   6.731  1.00 96.87           O  
ATOM   1369  SG  CYS A 172       1.357  -9.790   2.391  1.00 96.87           S  
ATOM   1370  N   LEU A 173       4.668  -8.134   4.992  1.00 97.13           N  
ATOM   1371  CA  LEU A 173       5.482  -7.093   5.593  1.00 97.13           C  
ATOM   1372  C   LEU A 173       4.980  -5.720   5.154  1.00 97.13           C  
ATOM   1373  CB  LEU A 173       6.958  -7.311   5.238  1.00 97.13           C  
ATOM   1374  O   LEU A 173       4.727  -5.469   3.971  1.00 97.13           O  
ATOM   1375  CG  LEU A 173       7.525  -8.663   5.709  1.00 97.13           C  
ATOM   1376  CD1 LEU A 173       8.961  -8.794   5.218  1.00 97.13           C  
ATOM   1377  CD2 LEU A 173       7.515  -8.801   7.233  1.00 97.13           C  
ATOM   1378  N   PHE A 174       4.866  -4.826   6.122  1.00 95.13           N  
ATOM   1379  CA  PHE A 174       4.496  -3.437   5.932  1.00 95.13           C  
ATOM   1380  C   PHE A 174       5.609  -2.525   6.434  1.00 95.13           C  
ATOM   1381  CB  PHE A 174       3.176  -3.153   6.652  1.00 95.13           C  
ATOM   1382  O   PHE A 174       6.284  -2.836   7.413  1.00 95.13           O  
ATOM   1383  CG  PHE A 174       1.966  -3.856   6.062  1.00 95.13           C  
ATOM   1384  CD1 PHE A 174       1.108  -3.162   5.187  1.00 95.13           C  
ATOM   1385  CD2 PHE A 174       1.664  -5.184   6.419  1.00 95.13           C  
ATOM   1386  CE1 PHE A 174      -0.058  -3.775   4.697  1.00 95.13           C  
ATOM   1387  CE2 PHE A 174       0.508  -5.806   5.913  1.00 95.13           C  
ATOM   1388  CZ  PHE A 174      -0.358  -5.099   5.061  1.00 95.13           C  
ATOM   1389  N   LEU A 175       5.763  -1.376   5.784  1.00 93.93           N  
ATOM   1390  CA  LEU A 175       6.445  -0.229   6.361  1.00 93.93           C  
ATOM   1391  C   LEU A 175       5.474   0.504   7.274  1.00 93.93           C  
ATOM   1392  CB  LEU A 175       6.938   0.719   5.264  1.00 93.93           C  
ATOM   1393  O   LEU A 175       4.355   0.842   6.871  1.00 93.93           O  
ATOM   1394  CG  LEU A 175       8.108   0.167   4.444  1.00 93.93           C  
ATOM   1395  CD1 LEU A 175       8.287   1.085   3.239  1.00 93.93           C  
ATOM   1396  CD2 LEU A 175       9.418   0.136   5.235  1.00 93.93           C  
ATOM   1397  N   VAL A 176       5.936   0.792   8.481  1.00 93.66           N  
ATOM   1398  CA  VAL A 176       5.214   1.597   9.460  1.00 93.66           C  
ATOM   1399  C   VAL A 176       6.081   2.745   9.942  1.00 93.66           C  
ATOM   1400  CB  VAL A 176       4.681   0.754  10.630  1.00 93.66           C  
ATOM   1401  O   VAL A 176       7.309   2.664   9.945  1.00 93.66           O  
ATOM   1402  CG1 VAL A 176       3.651  -0.258  10.134  1.00 93.66           C  
ATOM   1403  CG2 VAL A 176       5.775   0.007  11.393  1.00 93.66           C  
ATOM   1404  N   ARG A 177       5.447   3.838  10.351  1.00 91.56           N  
ATOM   1405  CA  ARG A 177       6.125   4.992  10.937  1.00 91.56           C  
ATOM   1406  C   ARG A 177       5.596   5.224  12.335  1.00 91.56           C  
ATOM   1407  CB  ARG A 177       5.937   6.214  10.034  1.00 91.56           C  
ATOM   1408  O   ARG A 177       4.389   5.284  12.538  1.00 91.56           O  
ATOM   1409  CG  ARG A 177       6.658   7.447  10.603  1.00 91.56           C  
ATOM   1410  CD  ARG A 177       6.655   8.601   9.599  1.00 91.56           C  
ATOM   1411  NE  ARG A 177       7.474   8.287   8.414  1.00 91.56           N  
ATOM   1412  NH1 ARG A 177       6.485   9.770   6.958  1.00 91.56           N  
ATOM   1413  NH2 ARG A 177       8.127   8.429   6.245  1.00 91.56           N  
ATOM   1414  CZ  ARG A 177       7.356   8.830   7.215  1.00 91.56           C  
ATOM   1415  N   ARG A 178       6.505   5.401  13.288  1.00 88.90           N  
ATOM   1416  CA  ARG A 178       6.140   5.786  14.646  1.00 88.90           C  
ATOM   1417  C   ARG A 178       5.902   7.287  14.725  1.00 88.90           C  
ATOM   1418  CB  ARG A 178       7.215   5.299  15.612  1.00 88.90           C  
ATOM   1419  O   ARG A 178       6.797   8.076  14.412  1.00 88.90           O  
ATOM   1420  CG  ARG A 178       6.707   5.374  17.057  1.00 88.90           C  
ATOM   1421  CD  ARG A 178       7.681   4.677  18.008  1.00 88.90           C  
ATOM   1422  NE  ARG A 178       7.852   3.258  17.646  1.00 88.90           N  
ATOM   1423  NH1 ARG A 178       6.015   2.397  18.750  1.00 88.90           N  
ATOM   1424  NH2 ARG A 178       7.414   1.062  17.592  1.00 88.90           N  
ATOM   1425  CZ  ARG A 178       7.087   2.250  18.012  1.00 88.90           C  
ATOM   1426  N   GLN A 179       4.714   7.691  15.152  1.00 84.89           N  
ATOM   1427  CA  GLN A 179       4.395   9.096  15.355  1.00 84.89           C  
ATOM   1428  C   GLN A 179       5.120   9.612  16.606  1.00 84.89           C  
ATOM   1429  CB  GLN A 179       2.876   9.267  15.438  1.00 84.89           C  
ATOM   1430  O   GLN A 179       5.060   9.010  17.676  1.00 84.89           O  
ATOM   1431  CG  GLN A 179       2.445  10.732  15.252  1.00 84.89           C  
ATOM   1432  CD  GLN A 179       0.949  10.953  15.476  1.00 84.89           C  
ATOM   1433  NE2 GLN A 179       0.385  12.053  15.039  1.00 84.89           N  
ATOM   1434  OE1 GLN A 179       0.272  10.205  16.141  1.00 84.89           O  
ATOM   1435  N   ARG A 180       5.811  10.753  16.488  1.00 81.05           N  
ATOM   1436  CA  ARG A 180       6.668  11.287  17.566  1.00 81.05           C  
ATOM   1437  C   ARG A 180       5.909  11.656  18.846  1.00 81.05           C  
ATOM   1438  CB  ARG A 180       7.450  12.516  17.071  1.00 81.05           C  
ATOM   1439  O   ARG A 180       6.501  11.608  19.915  1.00 81.05           O  
ATOM   1440  CG  ARG A 180       8.491  12.187  15.992  1.00 81.05           C  
ATOM   1441  CD  ARG A 180       9.260  13.460  15.616  1.00 81.05           C  
ATOM   1442  NE  ARG A 180      10.284  13.202  14.586  1.00 81.05           N  
ATOM   1443  NH1 ARG A 180      10.968  15.378  14.292  1.00 81.05           N  
ATOM   1444  NH2 ARG A 180      11.917  13.757  13.094  1.00 81.05           N  
ATOM   1445  CZ  ARG A 180      11.048  14.109  13.998  1.00 81.05           C  
ATOM   1446  N   LYS A 181       4.642  12.075  18.726  1.00 81.55           N  
ATOM   1447  CA  LYS A 181       3.837  12.588  19.850  1.00 81.55           C  
ATOM   1448  C   LYS A 181       3.089  11.482  20.600  1.00 81.55           C  
ATOM   1449  CB  LYS A 181       2.858  13.676  19.376  1.00 81.55           C  
ATOM   1450  O   LYS A 181       3.157  11.446  21.820  1.00 81.55           O  
ATOM   1451  CG  LYS A 181       3.546  14.963  18.889  1.00 81.55           C  
ATOM   1452  CD  LYS A 181       2.487  16.020  18.534  1.00 81.55           C  
ATOM   1453  CE  LYS A 181       3.121  17.329  18.042  1.00 81.55           C  
ATOM   1454  NZ  LYS A 181       2.081  18.326  17.668  1.00 81.55           N  
ATOM   1455  N   SER A 182       2.388  10.605  19.880  1.00 82.04           N  
ATOM   1456  CA  SER A 182       1.574   9.524  20.459  1.00 82.04           C  
ATOM   1457  C   SER A 182       2.366   8.234  20.694  1.00 82.04           C  
ATOM   1458  CB  SER A 182       0.402   9.223  19.519  1.00 82.04           C  
ATOM   1459  O   SER A 182       1.971   7.408  21.508  1.00 82.04           O  
ATOM   1460  OG  SER A 182       0.950   8.777  18.297  1.00 82.04           O  
ATOM   1461  N   GLY A 183       3.475   8.034  19.971  1.00 83.22           N  
ATOM   1462  CA  GLY A 183       4.192   6.758  19.935  1.00 83.22           C  
ATOM   1463  C   GLY A 183       3.490   5.669  19.110  1.00 83.22           C  
ATOM   1464  O   GLY A 183       4.025   4.558  19.015  1.00 83.22           O  
ATOM   1465  N   GLU A 184       2.341   5.976  18.499  1.00 84.54           N  
ATOM   1466  CA  GLU A 184       1.555   5.051  17.683  1.00 84.54           C  
ATOM   1467  C   GLU A 184       2.247   4.729  16.352  1.00 84.54           C  
ATOM   1468  CB  GLU A 184       0.131   5.597  17.480  1.00 84.54           C  
ATOM   1469  O   GLU A 184       3.035   5.514  15.820  1.00 84.54           O  
ATOM   1470  CG  GLU A 184      -0.779   4.570  16.780  1.00 84.54           C  
ATOM   1471  CD  GLU A 184      -2.262   4.952  16.744  1.00 84.54           C  
ATOM   1472  OE1 GLU A 184      -3.029   4.086  16.259  1.00 84.54           O  
ATOM   1473  OE2 GLU A 184      -2.591   6.050  17.238  1.00 84.54           O  
ATOM   1474  N   LEU A 185       1.969   3.539  15.821  1.00 87.17           N  
ATOM   1475  CA  LEU A 185       2.466   3.080  14.530  1.00 87.17           C  
ATOM   1476  C   LEU A 185       1.435   3.339  13.441  1.00 87.17           C  
ATOM   1477  CB  LEU A 185       2.768   1.583  14.609  1.00 87.17           C  
ATOM   1478  O   LEU A 185       0.385   2.704  13.421  1.00 87.17           O  
ATOM   1479  CG  LEU A 185       3.973   1.272  15.496  1.00 87.17           C  
ATOM   1480  CD1 LEU A 185       3.993  -0.225  15.747  1.00 87.17           C  
ATOM   1481  CD2 LEU A 185       5.282   1.714  14.838  1.00 87.17           C  
ATOM   1482  N   HIS A 186       1.785   4.200  12.495  1.00 87.99           N  
ATOM   1483  CA  HIS A 186       0.973   4.466  11.318  1.00 87.99           C  
ATOM   1484  C   HIS A 186       1.423   3.541  10.197  1.00 87.99           C  
ATOM   1485  CB  HIS A 186       1.066   5.940  10.900  1.00 87.99           C  
ATOM   1486  O   HIS A 186       2.623   3.406   9.925  1.00 87.99           O  
ATOM   1487  CG  HIS A 186       0.443   6.910  11.877  1.00 87.99           C  
ATOM   1488  CD2 HIS A 186       0.463   6.827  13.247  1.00 87.99           C  
ATOM   1489  ND1 HIS A 186      -0.229   8.078  11.569  1.00 87.99           N  
ATOM   1490  CE1 HIS A 186      -0.599   8.655  12.721  1.00 87.99           C  
ATOM   1491  NE2 HIS A 186      -0.157   7.952  13.769  1.00 87.99           N  
ATOM   1492  N   LEU A 187       0.460   2.921   9.521  1.00 89.07           N  
ATOM   1493  CA  LEU A 187       0.739   2.162   8.314  1.00 89.07           C  
ATOM   1494  C   LEU A 187       1.158   3.124   7.202  1.00 89.07           C  
ATOM   1495  CB  LEU A 187      -0.489   1.320   7.937  1.00 89.07           C  
ATOM   1496  O   LEU A 187       0.433   4.064   6.883  1.00 89.07           O  
ATOM   1497  CG  LEU A 187      -0.138   0.148   7.006  1.00 89.07           C  
ATOM   1498  CD1 LEU A 187       0.723  -0.871   7.754  1.00 89.07           C  
ATOM   1499  CD2 LEU A 187      -1.410  -0.548   6.536  1.00 89.07           C  
ATOM   1500  N   VAL A 188       2.333   2.892   6.615  1.00 88.16           N  
ATOM   1501  CA  VAL A 188       2.803   3.672   5.463  1.00 88.16           C  
ATOM   1502  C   VAL A 188       2.408   2.953   4.187  1.00 88.16           C  
ATOM   1503  CB  VAL A 188       4.319   3.936   5.526  1.00 88.16           C  
ATOM   1504  O   VAL A 188       1.738   3.525   3.334  1.00 88.16           O  
ATOM   1505  CG1 VAL A 188       4.804   4.751   4.321  1.00 88.16           C  
ATOM   1506  CG2 VAL A 188       4.689   4.707   6.798  1.00 88.16           C  
ATOM   1507  N   ARG A 189       2.810   1.684   4.055  1.00 87.81           N  
ATOM   1508  CA  ARG A 189       2.426   0.822   2.932  1.00 87.81           C  
ATOM   1509  C   ARG A 189       2.852  -0.614   3.142  1.00 87.81           C  
ATOM   1510  CB  ARG A 189       3.019   1.342   1.607  1.00 87.81           C  
ATOM   1511  O   ARG A 189       3.692  -0.921   3.981  1.00 87.81           O  
ATOM   1512  CG  ARG A 189       4.549   1.369   1.615  1.00 87.81           C  
ATOM   1513  CD  ARG A 189       5.031   1.951   0.292  1.00 87.81           C  
ATOM   1514  NE  ARG A 189       6.495   1.963   0.234  1.00 87.81           N  
ATOM   1515  NH1 ARG A 189       6.810  -0.194  -0.464  1.00 87.81           N  
ATOM   1516  NH2 ARG A 189       8.530   1.213  -0.374  1.00 87.81           N  
ATOM   1517  CZ  ARG A 189       7.268   0.992  -0.196  1.00 87.81           C  
ATOM   1518  N   ARG A 190       2.319  -1.484   2.299  1.00 91.25           N  
ATOM   1519  CA  ARG A 190       2.807  -2.846   2.122  1.00 91.25           C  
ATOM   1520  C   ARG A 190       4.111  -2.858   1.309  1.00 91.25           C  
ATOM   1521  CB  ARG A 190       1.670  -3.624   1.463  1.00 91.25           C  
ATOM   1522  O   ARG A 190       4.263  -2.058   0.383  1.00 91.25           O  
ATOM   1523  CG  ARG A 190       2.026  -5.094   1.341  1.00 91.25           C  
ATOM   1524  CD  ARG A 190       0.892  -5.861   0.680  1.00 91.25           C  
ATOM   1525  NE  ARG A 190       1.463  -7.080   0.122  1.00 91.25           N  
ATOM   1526  NH1 ARG A 190      -0.450  -8.339  -0.095  1.00 91.25           N  
ATOM   1527  NH2 ARG A 190       1.609  -9.182  -0.536  1.00 91.25           N  
ATOM   1528  CZ  ARG A 190       0.849  -8.195  -0.173  1.00 91.25           C  
ATOM   1529  N   LEU A 191       5.027  -3.766   1.645  1.00 93.20           N  
ATOM   1530  CA  LEU A 191       6.183  -4.085   0.806  1.00 93.20           C  
ATOM   1531  C   LEU A 191       5.794  -5.030  -0.335  1.00 93.20           C  
ATOM   1532  CB  LEU A 191       7.304  -4.714   1.642  1.00 93.20           C  
ATOM   1533  O   LEU A 191       5.032  -5.985  -0.147  1.00 93.20           O  
ATOM   1534  CG  LEU A 191       8.063  -3.743   2.555  1.00 93.20           C  
ATOM   1535  CD1 LEU A 191       9.088  -4.550   3.343  1.00 93.20           C  
ATOM   1536  CD2 LEU A 191       8.832  -2.681   1.768  1.00 93.20           C  
ATOM   1537  N   MET A 192       6.347  -4.761  -1.511  1.00 92.20           N  
ATOM   1538  CA  MET A 192       6.098  -5.505  -2.740  1.00 92.20           C  
ATOM   1539  C   MET A 192       7.304  -6.367  -3.125  1.00 92.20           C  
ATOM   1540  CB  MET A 192       5.736  -4.518  -3.855  1.00 92.20           C  
ATOM   1541  O   MET A 192       8.435  -6.099  -2.732  1.00 92.20           O  
ATOM   1542  CG  MET A 192       4.542  -3.613  -3.509  1.00 92.20           C  
ATOM   1543  SD  MET A 192       2.994  -4.464  -3.071  1.00 92.20           S  
ATOM   1544  CE  MET A 192       2.550  -5.176  -4.678  1.00 92.20           C  
ATOM   1545  N   ASP A 193       7.077  -7.404  -3.931  1.00 92.90           N  
ATOM   1546  CA  ASP A 193       8.117  -8.387  -4.279  1.00 92.90           C  
ATOM   1547  C   ASP A 193       9.200  -7.867  -5.231  1.00 92.90           C  
ATOM   1548  CB  ASP A 193       7.463  -9.642  -4.871  1.00 92.90           C  
ATOM   1549  O   ASP A 193      10.236  -8.512  -5.382  1.00 92.90           O  
ATOM   1550  CG  ASP A 193       6.726 -10.471  -3.825  1.00 92.90           C  
ATOM   1551  OD1 ASP A 193       7.081 -10.379  -2.626  1.00 92.90           O  
ATOM   1552  OD2 ASP A 193       5.802 -11.215  -4.215  1.00 92.90           O  
ATOM   1553  N   PHE A 194       8.992  -6.701  -5.844  1.00 94.46           N  
ATOM   1554  CA  PHE A 194      10.029  -5.992  -6.592  1.00 94.46           C  
ATOM   1555  C   PHE A 194      10.977  -5.188  -5.689  1.00 94.46           C  
ATOM   1556  CB  PHE A 194       9.385  -5.091  -7.651  1.00 94.46           C  
ATOM   1557  O   PHE A 194      11.874  -4.516  -6.194  1.00 94.46           O  
ATOM   1558  CG  PHE A 194       8.457  -4.011  -7.128  1.00 94.46           C  
ATOM   1559  CD1 PHE A 194       7.061  -4.170  -7.198  1.00 94.46           C  
ATOM   1560  CD2 PHE A 194       8.992  -2.822  -6.602  1.00 94.46           C  
ATOM   1561  CE1 PHE A 194       6.210  -3.149  -6.739  1.00 94.46           C  
ATOM   1562  CE2 PHE A 194       8.146  -1.813  -6.116  1.00 94.46           C  
ATOM   1563  CZ  PHE A 194       6.753  -1.978  -6.179  1.00 94.46           C  
ATOM   1564  N   GLU A 195      10.767  -5.200  -4.374  1.00 95.20           N  
ATOM   1565  CA  GLU A 195      11.551  -4.429  -3.414  1.00 95.20           C  
ATOM   1566  C   GLU A 195      12.440  -5.330  -2.566  1.00 95.20           C  
ATOM   1567  CB  GLU A 195      10.640  -3.635  -2.478  1.00 95.20           C  
ATOM   1568  O   GLU A 195      11.994  -6.368  -2.074  1.00 95.20           O  
ATOM   1569  CG  GLU A 195       9.672  -2.711  -3.212  1.00 95.20           C  
ATOM   1570  CD  GLU A 195       8.860  -1.948  -2.181  1.00 95.20           C  
ATOM   1571  OE1 GLU A 195       9.404  -1.008  -1.559  1.00 95.20           O  
ATOM   1572  OE2 GLU A 195       7.689  -2.304  -1.919  1.00 95.20           O  
ATOM   1573  N   SER A 196      13.665  -4.869  -2.320  1.00 96.64           N  
ATOM   1574  CA  SER A 196      14.517  -5.316  -1.226  1.00 96.64           C  
ATOM   1575  C   SER A 196      14.102  -4.601   0.063  1.00 96.64           C  
ATOM   1576  CB  SER A 196      15.983  -5.028  -1.552  1.00 96.64           C  
ATOM   1577  O   SER A 196      14.267  -3.380   0.159  1.00 96.64           O  
ATOM   1578  OG  SER A 196      16.808  -5.258  -0.424  1.00 96.64           O  
ATOM   1579  N   PRO A 197      13.580  -5.308   1.084  1.00 96.52           N  
ATOM   1580  CA  PRO A 197      13.158  -4.683   2.336  1.00 96.52           C  
ATOM   1581  C   PRO A 197      14.279  -3.910   3.033  1.00 96.52           C  
ATOM   1582  CB  PRO A 197      12.680  -5.835   3.217  1.00 96.52           C  
ATOM   1583  O   PRO A 197      14.012  -2.881   3.652  1.00 96.52           O  
ATOM   1584  CG  PRO A 197      12.222  -6.878   2.203  1.00 96.52           C  
ATOM   1585  CD  PRO A 197      13.253  -6.725   1.097  1.00 96.52           C  
ATOM   1586  N   TYR A 198      15.524  -4.383   2.904  1.00 95.64           N  
ATOM   1587  CA  TYR A 198      16.692  -3.707   3.459  1.00 95.64           C  
ATOM   1588  C   TYR A 198      16.895  -2.339   2.805  1.00 95.64           C  
ATOM   1589  CB  TYR A 198      17.934  -4.598   3.311  1.00 95.64           C  
ATOM   1590  O   TYR A 198      16.877  -1.315   3.485  1.00 95.64           O  
ATOM   1591  CG  TYR A 198      19.174  -3.948   3.884  1.00 95.64           C  
ATOM   1592  CD1 TYR A 198      20.040  -3.220   3.045  1.00 95.64           C  
ATOM   1593  CD2 TYR A 198      19.436  -4.030   5.266  1.00 95.64           C  
ATOM   1594  CE1 TYR A 198      21.172  -2.586   3.587  1.00 95.64           C  
ATOM   1595  CE2 TYR A 198      20.561  -3.380   5.809  1.00 95.64           C  
ATOM   1596  OH  TYR A 198      22.558  -2.092   5.466  1.00 95.64           O  
ATOM   1597  CZ  TYR A 198      21.433  -2.659   4.967  1.00 95.64           C  
ATOM   1598  N   ILE A 199      16.988  -2.307   1.474  1.00 95.88           N  
ATOM   1599  CA  ILE A 199      17.235  -1.069   0.725  1.00 95.88           C  
ATOM   1600  C   ILE A 199      16.050  -0.111   0.842  1.00 95.88           C  
ATOM   1601  CB  ILE A 199      17.542  -1.385  -0.751  1.00 95.88           C  
ATOM   1602  O   ILE A 199      16.230   1.094   1.026  1.00 95.88           O  
ATOM   1603  CG1 ILE A 199      18.800  -2.274  -0.857  1.00 95.88           C  
ATOM   1604  CG2 ILE A 199      17.736  -0.059  -1.508  1.00 95.88           C  
ATOM   1605  CD1 ILE A 199      19.025  -2.828  -2.261  1.00 95.88           C  
ATOM   1606  N   THR A 200      14.824  -0.628   0.785  1.00 94.83           N  
ATOM   1607  CA  THR A 200      13.628   0.186   0.999  1.00 94.83           C  
ATOM   1608  C   THR A 200      13.652   0.851   2.383  1.00 94.83           C  
ATOM   1609  CB  THR A 200      12.363  -0.657   0.787  1.00 94.83           C  
ATOM   1610  O   THR A 200      13.293   2.022   2.499  1.00 94.83           O  
ATOM   1611  CG2 THR A 200      11.119   0.100   1.208  1.00 94.83           C  
ATOM   1612  OG1 THR A 200      12.191  -0.938  -0.584  1.00 94.83           O  
ATOM   1613  N   ARG A 201      14.117   0.162   3.435  1.00 92.53           N  
ATOM   1614  CA  ARG A 201      14.237   0.755   4.777  1.00 92.53           C  
ATOM   1615  C   ARG A 201      15.285   1.871   4.841  1.00 92.53           C  
ATOM   1616  CB  ARG A 201      14.500  -0.356   5.806  1.00 92.53           C  
ATOM   1617  O   ARG A 201      15.063   2.827   5.578  1.00 92.53           O  
ATOM   1618  CG  ARG A 201      14.549   0.173   7.248  1.00 92.53           C  
ATOM   1619  CD  ARG A 201      14.752  -0.986   8.227  1.00 92.53           C  
ATOM   1620  NE  ARG A 201      15.034  -0.505   9.595  1.00 92.53           N  
ATOM   1621  NH1 ARG A 201      13.607  -1.878  10.764  1.00 92.53           N  
ATOM   1622  NH2 ARG A 201      15.007  -0.547  11.878  1.00 92.53           N  
ATOM   1623  CZ  ARG A 201      14.540  -0.966  10.734  1.00 92.53           C  
ATOM   1624  N   LEU A 202      16.379   1.797   4.077  1.00 90.16           N  
ATOM   1625  CA  LEU A 202      17.399   2.859   4.036  1.00 90.16           C  
ATOM   1626  C   LEU A 202      16.846   4.181   3.484  1.00 90.16           C  
ATOM   1627  CB  LEU A 202      18.614   2.409   3.202  1.00 90.16           C  
ATOM   1628  O   LEU A 202      17.122   5.244   4.038  1.00 90.16           O  
ATOM   1629  CG  LEU A 202      19.402   1.214   3.766  1.00 90.16           C  
ATOM   1630  CD1 LEU A 202      20.576   0.919   2.843  1.00 90.16           C  
ATOM   1631  CD2 LEU A 202      19.955   1.485   5.168  1.00 90.16           C  
ATOM   1632  N   HIS A 203      16.014   4.113   2.444  1.00 86.19           N  
ATOM   1633  CA  HIS A 203      15.463   5.294   1.773  1.00 86.19           C  
ATOM   1634  C   HIS A 203      14.288   5.947   2.509  1.00 86.19           C  
ATOM   1635  CB  HIS A 203      15.028   4.891   0.362  1.00 86.19           C  
ATOM   1636  O   HIS A 203      13.982   7.115   2.276  1.00 86.19           O  
ATOM   1637  CG  HIS A 203      16.193   4.542  -0.518  1.00 86.19           C  
ATOM   1638  CD2 HIS A 203      17.032   5.433  -1.125  1.00 86.19           C  
ATOM   1639  ND1 HIS A 203      16.639   3.278  -0.829  1.00 86.19           N  
ATOM   1640  CE1 HIS A 203      17.714   3.410  -1.624  1.00 86.19           C  
ATOM   1641  NE2 HIS A 203      17.982   4.703  -1.830  1.00 86.19           N  
ATOM   1642  N   VAL A 204      13.597   5.205   3.379  1.00 83.35           N  
ATOM   1643  CA  VAL A 204      12.322   5.637   3.974  1.00 83.35           C  
ATOM   1644  C   VAL A 204      12.456   5.794   5.491  1.00 83.35           C  
ATOM   1645  CB  VAL A 204      11.145   4.741   3.517  1.00 83.35           C  
ATOM   1646  O   VAL A 204      11.640   5.290   6.250  1.00 83.35           O  
ATOM   1647  CG1 VAL A 204       9.780   5.395   3.802  1.00 83.35           C  
ATOM   1648  CG2 VAL A 204      11.145   4.511   1.996  1.00 83.35           C  
ATOM   1649  N   GLN A 205      13.484   6.498   5.967  1.00 83.60           N  
ATOM   1650  CA  GLN A 205      13.690   6.709   7.405  1.00 83.60           C  
ATOM   1651  C   GLN A 205      12.951   7.949   7.948  1.00 83.60           C  
ATOM   1652  CB  GLN A 205      15.189   6.760   7.736  1.00 83.60           C  
ATOM   1653  O   GLN A 205      12.882   8.971   7.263  1.00 83.60           O  
ATOM   1654  CG  GLN A 205      15.924   5.436   7.475  1.00 83.60           C  
ATOM   1655  CD  GLN A 205      15.594   4.328   8.477  1.00 83.60           C  
ATOM   1656  NE2 GLN A 205      16.554   3.496   8.814  1.00 83.60           N  
ATOM   1657  OE1 GLN A 205      14.511   4.215   9.037  1.00 83.60           O  
ATOM   1658  N   PRO A 206      12.430   7.919   9.194  1.00 87.98           N  
ATOM   1659  CA  PRO A 206      12.365   6.774  10.104  1.00 87.98           C  
ATOM   1660  C   PRO A 206      11.144   5.885   9.798  1.00 87.98           C  
ATOM   1661  CB  PRO A 206      12.284   7.406  11.498  1.00 87.98           C  
ATOM   1662  O   PRO A 206      10.001   6.321   9.978  1.00 87.98           O  
ATOM   1663  CG  PRO A 206      11.514   8.707  11.265  1.00 87.98           C  
ATOM   1664  CD  PRO A 206      11.910   9.115   9.845  1.00 87.98           C  
ATOM   1665  N   CYS A 207      11.375   4.637   9.385  1.00 91.83           N  
ATOM   1666  CA  CYS A 207      10.333   3.611   9.280  1.00 91.83           C  
ATOM   1667  C   CYS A 207      10.816   2.264   9.824  1.00 91.83           C  
ATOM   1668  CB  CYS A 207       9.800   3.458   7.844  1.00 91.83           C  
ATOM   1669  O   CYS A 207      11.994   1.917   9.774  1.00 91.83           O  
ATOM   1670  SG  CYS A 207       8.685   4.834   7.421  1.00 91.83           S  
ATOM   1671  N   GLU A 208       9.863   1.496  10.339  1.00 93.11           N  
ATOM   1672  CA  GLU A 208      10.051   0.148  10.866  1.00 93.11           C  
ATOM   1673  C   GLU A 208       9.329  -0.857   9.952  1.00 93.11           C  
ATOM   1674  CB  GLU A 208       9.574   0.067  12.337  1.00 93.11           C  
ATOM   1675  O   GLU A 208       8.433  -0.491   9.184  1.00 93.11           O  
ATOM   1676  CG  GLU A 208      10.210   1.111  13.284  1.00 93.11           C  
ATOM   1677  CD  GLU A 208       9.668   1.064  14.735  1.00 93.11           C  
ATOM   1678  OE1 GLU A 208       9.316   2.116  15.324  1.00 93.11           O  
ATOM   1679  OE2 GLU A 208       9.660  -0.008  15.381  1.00 93.11           O  
ATOM   1680  N   LEU A 209       9.723  -2.129  10.027  1.00 96.56           N  
ATOM   1681  CA  LEU A 209       9.018  -3.225   9.363  1.00 96.56           C  
ATOM   1682  C   LEU A 209       8.027  -3.854  10.335  1.00 96.56           C  
ATOM   1683  CB  LEU A 209      10.019  -4.271   8.844  1.00 96.56           C  
ATOM   1684  O   LEU A 209       8.365  -4.059  11.496  1.00 96.56           O  
ATOM   1685  CG  LEU A 209      10.931  -3.759   7.721  1.00 96.56           C  
ATOM   1686  CD1 LEU A 209      11.949  -4.831   7.348  1.00 96.56           C  
ATOM   1687  CD2 LEU A 209      10.141  -3.417   6.464  1.00 96.56           C  
ATOM   1688  N   LEU A 210       6.834  -4.195   9.856  1.00 97.08           N  
ATOM   1689  CA  LEU A 210       5.783  -4.822  10.651  1.00 97.08           C  
ATOM   1690  C   LEU A 210       5.172  -6.009   9.899  1.00 97.08           C  
ATOM   1691  CB  LEU A 210       4.739  -3.746  10.999  1.00 97.08           C  
ATOM   1692  O   LEU A 210       4.750  -5.867   8.751  1.00 97.08           O  
ATOM   1693  CG  LEU A 210       3.569  -4.256  11.854  1.00 97.08           C  
ATOM   1694  CD1 LEU A 210       3.972  -4.657  13.266  1.00 97.08           C  
ATOM   1695  CD2 LEU A 210       2.507  -3.172  12.005  1.00 97.08           C  
ATOM   1696  N   LEU A 211       5.082  -7.161  10.561  1.00 98.19           N  
ATOM   1697  CA  LEU A 211       4.308  -8.310  10.098  1.00 98.19           C  
ATOM   1698  C   LEU A 211       2.832  -8.124  10.476  1.00 98.19           C  
ATOM   1699  CB  LEU A 211       4.885  -9.584  10.735  1.00 98.19           C  
ATOM   1700  O   LEU A 211       2.511  -7.977  11.657  1.00 98.19           O  
ATOM   1701  CG  LEU A 211       4.221 -10.885  10.246  1.00 98.19           C  
ATOM   1702  CD1 LEU A 211       4.673 -11.235   8.829  1.00 98.19           C  
ATOM   1703  CD2 LEU A 211       4.594 -12.040  11.171  1.00 98.19           C  
ATOM   1704  N   ARG A 212       1.932  -8.171   9.490  1.00 96.84           N  
ATOM   1705  CA  ARG A 212       0.473  -8.175   9.708  1.00 96.84           C  
ATOM   1706  C   ARG A 212      -0.234  -9.119   8.755  1.00 96.84           C  
ATOM   1707  CB  ARG A 212      -0.127  -6.761   9.572  1.00 96.84           C  
ATOM   1708  O   ARG A 212       0.320  -9.490   7.717  1.00 96.84           O  
ATOM   1709  CG  ARG A 212       0.201  -5.878  10.778  1.00 96.84           C  
ATOM   1710  CD  ARG A 212      -0.455  -4.492  10.711  1.00 96.84           C  
ATOM   1711  NE  ARG A 212      -1.914  -4.548  10.911  1.00 96.84           N  
ATOM   1712  NH1 ARG A 212      -2.118  -3.953  13.165  1.00 96.84           N  
ATOM   1713  NH2 ARG A 212      -3.906  -4.318  11.956  1.00 96.84           N  
ATOM   1714  CZ  ARG A 212      -2.614  -4.269  12.003  1.00 96.84           C  
ATOM   1715  N   THR A 213      -1.474  -9.465   9.083  1.00 96.67           N  
ATOM   1716  CA  THR A 213      -2.388 -10.080   8.115  1.00 96.67           C  
ATOM   1717  C   THR A 213      -2.600  -9.171   6.899  1.00 96.67           C  
ATOM   1718  CB  THR A 213      -3.733 -10.468   8.740  1.00 96.67           C  
ATOM   1719  O   THR A 213      -2.487  -7.947   6.989  1.00 96.67           O  
ATOM   1720  CG2 THR A 213      -3.556 -11.571   9.781  1.00 96.67           C  
ATOM   1721  OG1 THR A 213      -4.340  -9.370   9.381  1.00 96.67           O  
ATOM   1722  N   CYS A 214      -2.845  -9.765   5.730  1.00 94.05           N  
ATOM   1723  CA  CYS A 214      -2.857  -9.045   4.449  1.00 94.05           C  
ATOM   1724  C   CYS A 214      -4.117  -9.251   3.598  1.00 94.05           C  
ATOM   1725  CB  CYS A 214      -1.577  -9.410   3.698  1.00 94.05           C  
ATOM   1726  O   CYS A 214      -4.111  -8.933   2.406  1.00 94.05           O  
ATOM   1727  SG  CYS A 214      -1.655 -11.123   3.089  1.00 94.05           S  
ATOM   1728  N   TYR A 215      -5.171  -9.793   4.201  1.00 94.55           N  
ATOM   1729  CA  TYR A 215      -6.465 -10.036   3.575  1.00 94.55           C  
ATOM   1730  C   TYR A 215      -7.537  -9.095   4.130  1.00 94.55           C  
ATOM   1731  CB  TYR A 215      -6.842 -11.502   3.771  1.00 94.55           C  
ATOM   1732  O   TYR A 215      -7.424  -8.617   5.257  1.00 94.55           O  
ATOM   1733  CG  TYR A 215      -6.846 -11.983   5.217  1.00 94.55           C  
ATOM   1734  CD1 TYR A 215      -5.703 -12.610   5.754  1.00 94.55           C  
ATOM   1735  CD2 TYR A 215      -7.970 -11.769   6.039  1.00 94.55           C  
ATOM   1736  CE1 TYR A 215      -5.701 -13.038   7.096  1.00 94.55           C  
ATOM   1737  CE2 TYR A 215      -7.971 -12.207   7.379  1.00 94.55           C  
ATOM   1738  OH  TYR A 215      -6.803 -13.263   9.198  1.00 94.55           O  
ATOM   1739  CZ  TYR A 215      -6.835 -12.847   7.909  1.00 94.55           C  
ATOM   1740  N   TRP A 216      -8.577  -8.846   3.336  1.00 92.39           N  
ATOM   1741  CA  TRP A 216      -9.649  -7.894   3.650  1.00 92.39           C  
ATOM   1742  C   TRP A 216     -10.930  -8.555   4.147  1.00 92.39           C  
ATOM   1743  CB  TRP A 216      -9.935  -7.074   2.392  1.00 92.39           C  
ATOM   1744  O   TRP A 216     -11.785  -7.892   4.732  1.00 92.39           O  
ATOM   1745  CG  TRP A 216      -8.768  -6.260   1.952  1.00 92.39           C  
ATOM   1746  CD1 TRP A 216      -7.859  -6.605   1.015  1.00 92.39           C  
ATOM   1747  CD2 TRP A 216      -8.322  -4.998   2.511  1.00 92.39           C  
ATOM   1748  CE2 TRP A 216      -7.121  -4.612   1.848  1.00 92.39           C  
ATOM   1749  CE3 TRP A 216      -8.797  -4.170   3.545  1.00 92.39           C  
ATOM   1750  NE1 TRP A 216      -6.885  -5.629   0.949  1.00 92.39           N  
ATOM   1751  CH2 TRP A 216      -6.949  -2.628   3.207  1.00 92.39           C  
ATOM   1752  CZ2 TRP A 216      -6.427  -3.445   2.189  1.00 92.39           C  
ATOM   1753  CZ3 TRP A 216      -8.124  -2.986   3.880  1.00 92.39           C  
ATOM   1754  N   ASP A 217     -11.081  -9.850   3.890  1.00 90.75           N  
ATOM   1755  CA  ASP A 217     -12.216 -10.643   4.336  1.00 90.75           C  
ATOM   1756  C   ASP A 217     -11.918 -11.341   5.667  1.00 90.75           C  
ATOM   1757  CB  ASP A 217     -12.536 -11.634   3.223  1.00 90.75           C  
ATOM   1758  O   ASP A 217     -11.159 -12.314   5.725  1.00 90.75           O  
ATOM   1759  CG  ASP A 217     -13.735 -12.519   3.494  1.00 90.75           C  
ATOM   1760  OD1 ASP A 217     -14.367 -12.454   4.572  1.00 90.75           O  
ATOM   1761  OD2 ASP A 217     -14.018 -13.350   2.607  1.00 90.75           O  
ATOM   1762  N   SER A 218     -12.571 -10.878   6.732  1.00 92.01           N  
ATOM   1763  CA  SER A 218     -12.455 -11.435   8.084  1.00 92.01           C  
ATOM   1764  C   SER A 218     -12.844 -12.913   8.182  1.00 92.01           C  
ATOM   1765  CB  SER A 218     -13.320 -10.614   9.042  1.00 92.01           C  
ATOM   1766  O   SER A 218     -12.395 -13.608   9.093  1.00 92.01           O  
ATOM   1767  OG  SER A 218     -14.656 -10.540   8.580  1.00 92.01           O  
ATOM   1768  N   SER A 219     -13.607 -13.463   7.230  1.00 91.66           N  
ATOM   1769  CA  SER A 219     -13.908 -14.902   7.227  1.00 91.66           C  
ATOM   1770  C   SER A 219     -12.659 -15.779   7.060  1.00 91.66           C  
ATOM   1771  CB  SER A 219     -14.963 -15.249   6.175  1.00 91.66           C  
ATOM   1772  O   SER A 219     -12.660 -16.941   7.477  1.00 91.66           O  
ATOM   1773  OG  SER A 219     -14.476 -15.080   4.864  1.00 91.66           O  
ATOM   1774  N   ARG A 220     -11.556 -15.229   6.530  1.00 93.42           N  
ATOM   1775  CA  ARG A 220     -10.270 -15.934   6.402  1.00 93.42           C  
ATOM   1776  C   ARG A 220      -9.587 -16.208   7.740  1.00 93.42           C  
ATOM   1777  CB  ARG A 220      -9.335 -15.136   5.496  1.00 93.42           C  
ATOM   1778  O   ARG A 220      -8.754 -17.110   7.792  1.00 93.42           O  
ATOM   1779  CG  ARG A 220      -9.803 -15.102   4.034  1.00 93.42           C  
ATOM   1780  CD  ARG A 220      -8.926 -14.085   3.312  1.00 93.42           C  
ATOM   1781  NE  ARG A 220      -9.224 -13.966   1.877  1.00 93.42           N  
ATOM   1782  NH1 ARG A 220      -7.265 -14.794   1.005  1.00 93.42           N  
ATOM   1783  NH2 ARG A 220      -8.881 -14.093  -0.360  1.00 93.42           N  
ATOM   1784  CZ  ARG A 220      -8.458 -14.291   0.854  1.00 93.42           C  
ATOM   1785  N   ASP A 221      -9.981 -15.539   8.824  1.00 95.94           N  
ATOM   1786  CA  ASP A 221      -9.475 -15.821  10.175  1.00 95.94           C  
ATOM   1787  C   ASP A 221      -9.662 -17.290  10.564  1.00 95.94           C  
ATOM   1788  CB  ASP A 221     -10.234 -14.979  11.202  1.00 95.94           C  
ATOM   1789  O   ASP A 221      -8.812 -17.880  11.232  1.00 95.94           O  
ATOM   1790  CG  ASP A 221      -9.992 -13.482  11.087  1.00 95.94           C  
ATOM   1791  OD1 ASP A 221      -9.052 -13.060  10.381  1.00 95.94           O  
ATOM   1792  OD2 ASP A 221     -10.754 -12.762  11.758  1.00 95.94           O  
ATOM   1793  N   ALA A 222     -10.742 -17.919  10.085  1.00 95.35           N  
ATOM   1794  CA  ALA A 222     -11.026 -19.329  10.326  1.00 95.35           C  
ATOM   1795  C   ALA A 222      -9.921 -20.268   9.802  1.00 95.35           C  
ATOM   1796  CB  ALA A 222     -12.379 -19.655   9.684  1.00 95.35           C  
ATOM   1797  O   ALA A 222      -9.773 -21.376  10.310  1.00 95.35           O  
ATOM   1798  N   LYS A 223      -9.124 -19.838   8.812  1.00 96.27           N  
ATOM   1799  CA  LYS A 223      -7.970 -20.602   8.310  1.00 96.27           C  
ATOM   1800  C   LYS A 223      -6.746 -20.493   9.229  1.00 96.27           C  
ATOM   1801  CB  LYS A 223      -7.621 -20.161   6.876  1.00 96.27           C  
ATOM   1802  O   LYS A 223      -5.872 -21.348   9.160  1.00 96.27           O  
ATOM   1803  CG  LYS A 223      -8.745 -20.357   5.838  1.00 96.27           C  
ATOM   1804  CD  LYS A 223      -9.105 -21.834   5.586  1.00 96.27           C  
ATOM   1805  CE  LYS A 223     -10.115 -21.951   4.430  1.00 96.27           C  
ATOM   1806  NZ  LYS A 223     -10.423 -23.362   4.065  1.00 96.27           N  
ATOM   1807  N   LEU A 224      -6.680 -19.476  10.094  1.00 97.19           N  
ATOM   1808  CA  LEU A 224      -5.561 -19.247  11.016  1.00 97.19           C  
ATOM   1809  C   LEU A 224      -5.782 -19.884  12.396  1.00 97.19           C  
ATOM   1810  CB  LEU A 224      -5.312 -17.731  11.149  1.00 97.19           C  
ATOM   1811  O   LEU A 224      -4.821 -20.259  13.063  1.00 97.19           O  
ATOM   1812  CG  LEU A 224      -4.985 -16.993   9.835  1.00 97.19           C  
ATOM   1813  CD1 LEU A 224      -4.613 -15.545  10.139  1.00 97.19           C  
ATOM   1814  CD2 LEU A 224      -3.813 -17.623   9.084  1.00 97.19           C  
ATOM   1815  N   THR A 225      -7.032 -20.046  12.830  1.00 94.69           N  
ATOM   1816  CA  THR A 225      -7.389 -20.470  14.202  1.00 94.69           C  
ATOM   1817  C   THR A 225      -6.944 -21.892  14.572  1.00 94.69           C  
ATOM   1818  CB  THR A 225      -8.906 -20.365  14.412  1.00 94.69           C  
ATOM   1819  O   THR A 225      -6.826 -22.209  15.762  1.00 94.69           O  
ATOM   1820  CG2 THR A 225      -9.425 -18.925  14.357  1.00 94.69           C  
ATOM   1821  OG1 THR A 225      -9.561 -21.121  13.424  1.00 94.69           O  
ATOM   1822  N   GLY A 226      -6.678 -22.744  13.575  1.00 94.60           N  
ATOM   1823  CA  GLY A 226      -6.150 -24.099  13.765  1.00 94.60           C  
ATOM   1824  C   GLY A 226      -4.684 -24.137  14.211  1.00 94.60           C  
ATOM   1825  O   GLY A 226      -4.289 -25.053  14.928  1.00 94.60           O  
ATOM   1826  N   SER A 227      -3.887 -23.124  13.857  1.00 97.55           N  
ATOM   1827  CA  SER A 227      -2.484 -23.017  14.266  1.00 97.55           C  
ATOM   1828  C   SER A 227      -2.354 -22.143  15.508  1.00 97.55           C  
ATOM   1829  CB  SER A 227      -1.630 -22.483  13.115  1.00 97.55           C  
ATOM   1830  O   SER A 227      -2.793 -20.995  15.525  1.00 97.55           O  
ATOM   1831  OG  SER A 227      -0.335 -22.122  13.569  1.00 97.55           O  
ATOM   1832  N   LYS A 228      -1.698 -22.660  16.555  1.00 97.40           N  
ATOM   1833  CA  LYS A 228      -1.454 -21.904  17.796  1.00 97.40           C  
ATOM   1834  C   LYS A 228      -0.643 -20.631  17.536  1.00 97.40           C  
ATOM   1835  CB  LYS A 228      -0.764 -22.816  18.824  1.00 97.40           C  
ATOM   1836  O   LYS A 228      -0.961 -19.590  18.102  1.00 97.40           O  
ATOM   1837  CG  LYS A 228      -0.593 -22.127  20.189  1.00 97.40           C  
ATOM   1838  CD  LYS A 228       0.105 -23.051  21.194  1.00 97.40           C  
ATOM   1839  CE  LYS A 228       0.300 -22.319  22.527  1.00 97.40           C  
ATOM   1840  NZ  LYS A 228       1.053 -23.144  23.505  1.00 97.40           N  
ATOM   1841  N   VAL A 229       0.373 -20.714  16.674  1.00 98.05           N  
ATOM   1842  CA  VAL A 229       1.223 -19.572  16.303  1.00 98.05           C  
ATOM   1843  C   VAL A 229       0.407 -18.531  15.540  1.00 98.05           C  
ATOM   1844  CB  VAL A 229       2.433 -20.035  15.467  1.00 98.05           C  
ATOM   1845  O   VAL A 229       0.409 -17.361  15.913  1.00 98.05           O  
ATOM   1846  CG1 VAL A 229       3.282 -18.854  14.985  1.00 98.05           C  
ATOM   1847  CG2 VAL A 229       3.328 -20.977  16.282  1.00 98.05           C  
ATOM   1848  N   ALA A 230      -0.340 -18.955  14.517  1.00 98.36           N  
ATOM   1849  CA  ALA A 230      -1.133 -18.038  13.702  1.00 98.36           C  
ATOM   1850  C   ALA A 230      -2.257 -17.372  14.508  1.00 98.36           C  
ATOM   1851  CB  ALA A 230      -1.692 -18.803  12.506  1.00 98.36           C  
ATOM   1852  O   ALA A 230      -2.442 -16.160  14.414  1.00 98.36           O  
ATOM   1853  N   LEU A 231      -2.957 -18.144  15.350  1.00 97.98           N  
ATOM   1854  CA  LEU A 231      -3.950 -17.617  16.282  1.00 97.98           C  
ATOM   1855  C   LEU A 231      -3.327 -16.601  17.240  1.00 97.98           C  
ATOM   1856  CB  LEU A 231      -4.602 -18.777  17.056  1.00 97.98           C  
ATOM   1857  O   LEU A 231      -3.932 -15.562  17.467  1.00 97.98           O  
ATOM   1858  CG  LEU A 231      -5.616 -18.325  18.126  1.00 97.98           C  
ATOM   1859  CD1 LEU A 231      -6.798 -17.545  17.545  1.00 97.98           C  
ATOM   1860  CD2 LEU A 231      -6.170 -19.551  18.852  1.00 97.98           C  
ATOM   1861  N   ASN A 232      -2.134 -16.867  17.781  1.00 98.17           N  
ATOM   1862  CA  ASN A 232      -1.455 -15.928  18.672  1.00 98.17           C  
ATOM   1863  C   ASN A 232      -1.116 -14.610  17.957  1.00 98.17           C  
ATOM   1864  CB  ASN A 232      -0.207 -16.600  19.269  1.00 98.17           C  
ATOM   1865  O   ASN A 232      -1.395 -13.542  18.495  1.00 98.17           O  
ATOM   1866  CG  ASN A 232       0.432 -15.724  20.331  1.00 98.17           C  
ATOM   1867  ND2 ASN A 232       1.625 -15.221  20.109  1.00 98.17           N  
ATOM   1868  OD1 ASN A 232      -0.150 -15.472  21.371  1.00 98.17           O  
ATOM   1869  N   LEU A 233      -0.573 -14.674  16.736  1.00 98.40           N  
ATOM   1870  CA  LEU A 233      -0.270 -13.482  15.935  1.00 98.40           C  
ATOM   1871  C   LEU A 233      -1.533 -12.660  15.638  1.00 98.40           C  
ATOM   1872  CB  LEU A 233       0.434 -13.891  14.627  1.00 98.40           C  
ATOM   1873  O   LEU A 233      -1.546 -11.451  15.864  1.00 98.40           O  
ATOM   1874  CG  LEU A 233       1.855 -14.459  14.801  1.00 98.40           C  
ATOM   1875  CD1 LEU A 233       2.340 -15.020  13.463  1.00 98.40           C  
ATOM   1876  CD2 LEU A 233       2.856 -13.401  15.271  1.00 98.40           C  
ATOM   1877  N   LEU A 234      -2.604 -13.317  15.179  1.00 98.11           N  
ATOM   1878  CA  LEU A 234      -3.881 -12.664  14.879  1.00 98.11           C  
ATOM   1879  C   LEU A 234      -4.525 -12.063  16.137  1.00 98.11           C  
ATOM   1880  CB  LEU A 234      -4.812 -13.688  14.201  1.00 98.11           C  
ATOM   1881  O   LEU A 234      -4.971 -10.917  16.115  1.00 98.11           O  
ATOM   1882  CG  LEU A 234      -6.219 -13.138  13.891  1.00 98.11           C  
ATOM   1883  CD1 LEU A 234      -6.188 -11.996  12.878  1.00 98.11           C  
ATOM   1884  CD2 LEU A 234      -7.107 -14.253  13.343  1.00 98.11           C  
ATOM   1885  N   TYR A 235      -4.550 -12.817  17.236  1.00 98.27           N  
ATOM   1886  CA  TYR A 235      -5.115 -12.384  18.512  1.00 98.27           C  
ATOM   1887  C   TYR A 235      -4.406 -11.141  19.045  1.00 98.27           C  
ATOM   1888  CB  TYR A 235      -5.043 -13.540  19.519  1.00 98.27           C  
ATOM   1889  O   TYR A 235      -5.055 -10.138  19.325  1.00 98.27           O  
ATOM   1890  CG  TYR A 235      -5.299 -13.127  20.952  1.00 98.27           C  
ATOM   1891  CD1 TYR A 235      -4.218 -13.036  21.851  1.00 98.27           C  
ATOM   1892  CD2 TYR A 235      -6.598 -12.784  21.371  1.00 98.27           C  
ATOM   1893  CE1 TYR A 235      -4.432 -12.619  23.176  1.00 98.27           C  
ATOM   1894  CE2 TYR A 235      -6.810 -12.364  22.697  1.00 98.27           C  
ATOM   1895  OH  TYR A 235      -5.955 -11.909  24.883  1.00 98.27           O  
ATOM   1896  CZ  TYR A 235      -5.735 -12.289  23.601  1.00 98.27           C  
ATOM   1897  N   ASN A 236      -3.077 -11.157  19.129  1.00 98.19           N  
ATOM   1898  CA  ASN A 236      -2.325 -10.019  19.653  1.00 98.19           C  
ATOM   1899  C   ASN A 236      -2.381  -8.798  18.727  1.00 98.19           C  
ATOM   1900  CB  ASN A 236      -0.885 -10.457  19.870  1.00 98.19           C  
ATOM   1901  O   ASN A 236      -2.447  -7.675  19.226  1.00 98.19           O  
ATOM   1902  CG  ASN A 236      -0.727 -11.419  21.026  1.00 98.19           C  
ATOM   1903  ND2 ASN A 236      -0.025 -12.495  20.802  1.00 98.19           N  
ATOM   1904  OD1 ASN A 236      -1.205 -11.205  22.127  1.00 98.19           O  
ATOM   1905  N   GLN A 237      -2.408  -8.999  17.402  1.00 97.42           N  
ATOM   1906  CA  GLN A 237      -2.679  -7.917  16.450  1.00 97.42           C  
ATOM   1907  C   GLN A 237      -4.055  -7.298  16.727  1.00 97.42           C  
ATOM   1908  CB  GLN A 237      -2.591  -8.456  15.011  1.00 97.42           C  
ATOM   1909  O   GLN A 237      -4.181  -6.080  16.790  1.00 97.42           O  
ATOM   1910  CG  GLN A 237      -2.770  -7.346  13.964  1.00 97.42           C  
ATOM   1911  CD  GLN A 237      -2.793  -7.890  12.539  1.00 97.42           C  
ATOM   1912  NE2 GLN A 237      -3.913  -7.807  11.857  1.00 97.42           N  
ATOM   1913  OE1 GLN A 237      -1.807  -8.377  12.005  1.00 97.42           O  
ATOM   1914  N   THR A 238      -5.069  -8.131  16.963  1.00 97.43           N  
ATOM   1915  CA  THR A 238      -6.436  -7.681  17.246  1.00 97.43           C  
ATOM   1916  C   THR A 238      -6.532  -6.932  18.571  1.00 97.43           C  
ATOM   1917  CB  THR A 238      -7.408  -8.864  17.249  1.00 97.43           C  
ATOM   1918  O   THR A 238      -7.148  -5.875  18.624  1.00 97.43           O  
ATOM   1919  CG2 THR A 238      -8.848  -8.403  17.430  1.00 97.43           C  
ATOM   1920  OG1 THR A 238      -7.340  -9.535  16.014  1.00 97.43           O  
ATOM   1921  N   VAL A 239      -5.885  -7.422  19.633  1.00 97.22           N  
ATOM   1922  CA  VAL A 239      -5.815  -6.706  20.918  1.00 97.22           C  
ATOM   1923  C   VAL A 239      -5.148  -5.341  20.732  1.00 97.22           C  
ATOM   1924  CB  VAL A 239      -5.062  -7.536  21.975  1.00 97.22           C  
ATOM   1925  O   VAL A 239      -5.617  -4.348  21.285  1.00 97.22           O  
ATOM   1926  CG1 VAL A 239      -4.872  -6.768  23.289  1.00 97.22           C  
ATOM   1927  CG2 VAL A 239      -5.812  -8.822  22.345  1.00 97.22           C  
ATOM   1928  N   ALA A 240      -4.079  -5.262  19.934  1.00 95.24           N  
ATOM   1929  CA  ALA A 240      -3.434  -3.992  19.621  1.00 95.24           C  
ATOM   1930  C   ALA A 240      -4.369  -3.037  18.859  1.00 95.24           C  
ATOM   1931  CB  ALA A 240      -2.147  -4.262  18.836  1.00 95.24           C  
ATOM   1932  O   ALA A 240      -4.408  -1.853  19.180  1.00 95.24           O  
ATOM   1933  N   ASP A 241      -5.136  -3.542  17.893  1.00 95.30           N  
ATOM   1934  CA  ASP A 241      -6.096  -2.747  17.121  1.00 95.30           C  
ATOM   1935  C   ASP A 241      -7.276  -2.269  18.000  1.00 95.30           C  
ATOM   1936  CB  ASP A 241      -6.569  -3.560  15.899  1.00 95.30           C  
ATOM   1937  O   ASP A 241      -7.704  -1.122  17.891  1.00 95.30           O  
ATOM   1938  CG  ASP A 241      -5.484  -3.881  14.845  1.00 95.30           C  
ATOM   1939  OD1 ASP A 241      -4.364  -3.305  14.828  1.00 95.30           O  
ATOM   1940  OD2 ASP A 241      -5.750  -4.719  13.954  1.00 95.30           O  
ATOM   1941  N   VAL A 242      -7.754  -3.094  18.941  1.00 95.87           N  
ATOM   1942  CA  VAL A 242      -8.760  -2.698  19.948  1.00 95.87           C  
ATOM   1943  C   VAL A 242      -8.215  -1.605  20.872  1.00 95.87           C  
ATOM   1944  CB  VAL A 242      -9.239  -3.917  20.765  1.00 95.87           C  
ATOM   1945  O   VAL A 242      -8.898  -0.613  21.110  1.00 95.87           O  
ATOM   1946  CG1 VAL A 242     -10.114  -3.526  21.966  1.00 95.87           C  
ATOM   1947  CG2 VAL A 242     -10.079  -4.863  19.896  1.00 95.87           C  
ATOM   1948  N   ASN A 243      -6.974  -1.738  21.348  1.00 93.35           N  
ATOM   1949  CA  ASN A 243      -6.334  -0.734  22.207  1.00 93.35           C  
ATOM   1950  C   ASN A 243      -6.094   0.608  21.498  1.00 93.35           C  
ATOM   1951  CB  ASN A 243      -4.998  -1.290  22.720  1.00 93.35           C  
ATOM   1952  O   ASN A 243      -5.954   1.627  22.167  1.00 93.35           O  
ATOM   1953  CG  ASN A 243      -5.141  -2.398  23.743  1.00 93.35           C  
ATOM   1954  ND2 ASN A 243      -4.089  -3.152  23.960  1.00 93.35           N  
ATOM   1955  OD1 ASN A 243      -6.152  -2.594  24.395  1.00 93.35           O  
ATOM   1956  N   ARG A 244      -6.028   0.607  20.162  1.00 91.58           N  
ATOM   1957  CA  ARG A 244      -5.951   1.814  19.322  1.00 91.58           C  
ATOM   1958  C   ARG A 244      -7.324   2.359  18.930  1.00 91.58           C  
ATOM   1959  CB  ARG A 244      -5.128   1.518  18.064  1.00 91.58           C  
ATOM   1960  O   ARG A 244      -7.400   3.274  18.122  1.00 91.58           O  
ATOM   1961  CG  ARG A 244      -3.655   1.249  18.361  1.00 91.58           C  
ATOM   1962  CD  ARG A 244      -3.006   0.737  17.079  1.00 91.58           C  
ATOM   1963  NE  ARG A 244      -1.624   0.299  17.327  1.00 91.58           N  
ATOM   1964  NH1 ARG A 244      -1.370  -0.812  15.343  1.00 91.58           N  
ATOM   1965  NH2 ARG A 244       0.317  -0.768  16.807  1.00 91.58           N  
ATOM   1966  CZ  ARG A 244      -0.901  -0.416  16.492  1.00 91.58           C  
ATOM   1967  N   GLU A 245      -8.404   1.772  19.444  1.00 91.44           N  
ATOM   1968  CA  GLU A 245      -9.783   2.155  19.119  1.00 91.44           C  
ATOM   1969  C   GLU A 245     -10.134   1.976  17.626  1.00 91.44           C  
ATOM   1970  CB  GLU A 245     -10.108   3.561  19.662  1.00 91.44           C  
ATOM   1971  O   GLU A 245     -11.049   2.612  17.095  1.00 91.44           O  
ATOM   1972  CG  GLU A 245      -9.729   3.748  21.144  1.00 91.44           C  
ATOM   1973  CD  GLU A 245     -10.093   5.136  21.695  1.00 91.44           C  
ATOM   1974  OE1 GLU A 245     -10.072   5.275  22.941  1.00 91.44           O  
ATOM   1975  OE2 GLU A 245     -10.416   6.044  20.896  1.00 91.44           O  
ATOM   1976  N   TRP A 246      -9.431   1.075  16.924  1.00 93.24           N  
ATOM   1977  CA  TRP A 246      -9.737   0.766  15.523  1.00 93.24           C  
ATOM   1978  C   TRP A 246     -11.010  -0.062  15.380  1.00 93.24           C  
ATOM   1979  CB  TRP A 246      -8.565   0.041  14.850  1.00 93.24           C  
ATOM   1980  O   TRP A 246     -11.723   0.066  14.381  1.00 93.24           O  
ATOM   1981  CG  TRP A 246      -7.312   0.823  14.591  1.00 93.24           C  
ATOM   1982  CD1 TRP A 246      -6.950   2.003  15.148  1.00 93.24           C  
ATOM   1983  CD2 TRP A 246      -6.246   0.496  13.650  1.00 93.24           C  
ATOM   1984  CE2 TRP A 246      -5.258   1.525  13.708  1.00 93.24           C  
ATOM   1985  CE3 TRP A 246      -6.029  -0.559  12.736  1.00 93.24           C  
ATOM   1986  NE1 TRP A 246      -5.721   2.402  14.662  1.00 93.24           N  
ATOM   1987  CH2 TRP A 246      -3.934   0.454  11.990  1.00 93.24           C  
ATOM   1988  CZ2 TRP A 246      -4.117   1.512  12.897  1.00 93.24           C  
ATOM   1989  CZ3 TRP A 246      -4.884  -0.582  11.917  1.00 93.24           C  
ATOM   1990  N   VAL A 247     -11.292  -0.882  16.392  1.00 94.36           N  
ATOM   1991  CA  VAL A 247     -12.528  -1.650  16.542  1.00 94.36           C  
ATOM   1992  C   VAL A 247     -13.466  -0.879  17.462  1.00 94.36           C  
ATOM   1993  CB  VAL A 247     -12.247  -3.054  17.098  1.00 94.36           C  
ATOM   1994  O   VAL A 247     -13.086  -0.489  18.566  1.00 94.36           O  
ATOM   1995  CG1 VAL A 247     -13.528  -3.895  17.138  1.00 94.36           C  
ATOM   1996  CG2 VAL A 247     -11.207  -3.799  16.249  1.00 94.36           C  
ATOM   1997  N   VAL A 248     -14.704  -0.668  17.020  1.00 90.88           N  
ATOM   1998  CA  VAL A 248     -15.687   0.095  17.793  1.00 90.88           C  
ATOM   1999  C   VAL A 248     -16.340  -0.821  18.820  1.00 90.88           C  
ATOM   2000  CB  VAL A 248     -16.739   0.751  16.886  1.00 90.88           C  
ATOM   2001  O   VAL A 248     -17.010  -1.786  18.464  1.00 90.88           O  
ATOM   2002  CG1 VAL A 248     -17.754   1.572  17.691  1.00 90.88           C  
ATOM   2003  CG2 VAL A 248     -16.080   1.687  15.865  1.00 90.88           C  
ATOM   2004  N   ILE A 249     -16.185  -0.493  20.100  1.00 93.15           N  
ATOM   2005  CA  ILE A 249     -16.892  -1.169  21.189  1.00 93.15           C  
ATOM   2006  C   ILE A 249     -18.253  -0.487  21.367  1.00 93.15           C  
ATOM   2007  CB  ILE A 249     -16.031  -1.170  22.471  1.00 93.15           C  
ATOM   2008  O   ILE A 249     -18.321   0.678  21.759  1.00 93.15           O  
ATOM   2009  CG1 ILE A 249     -14.701  -1.924  22.225  1.00 93.15           C  
ATOM   2010  CG2 ILE A 249     -16.814  -1.815  23.627  1.00 93.15           C  
ATOM   2011  CD1 ILE A 249     -13.728  -1.885  23.409  1.00 93.15           C  
ATOM   2012  N   CYS A 250     -19.340  -1.199  21.066  1.00 89.20           N  
ATOM   2013  CA  CYS A 250     -20.690  -0.631  21.061  1.00 89.20           C  
ATOM   2014  C   CYS A 250     -21.260  -0.436  22.469  1.00 89.20           C  
ATOM   2015  CB  CYS A 250     -21.605  -1.538  20.229  1.00 89.20           C  
ATOM   2016  O   CYS A 250     -22.049   0.482  22.698  1.00 89.20           O  
ATOM   2017  SG  CYS A 250     -21.056  -1.553  18.502  1.00 89.20           S  
ATOM   2018  N   THR A 251     -20.872  -1.288  23.419  1.00 93.68           N  
ATOM   2019  CA  THR A 251     -21.386  -1.260  24.789  1.00 93.68           C  
ATOM   2020  C   THR A 251     -20.276  -1.407  25.836  1.00 93.68           C  
ATOM   2021  CB  THR A 251     -22.449  -2.344  25.016  1.00 93.68           C  
ATOM   2022  O   THR A 251     -19.316  -2.159  25.646  1.00 93.68           O  
ATOM   2023  CG2 THR A 251     -23.585  -2.333  23.994  1.00 93.68           C  
ATOM   2024  OG1 THR A 251     -21.855  -3.615  24.995  1.00 93.68           O  
ATOM   2025  N   PRO A 252     -20.429  -0.796  27.027  1.00 94.49           N  
ATOM   2026  CA  PRO A 252     -19.520  -1.049  28.148  1.00 94.49           C  
ATOM   2027  C   PRO A 252     -19.470  -2.529  28.570  1.00 94.49           C  
ATOM   2028  CB  PRO A 252     -20.043  -0.173  29.293  1.00 94.49           C  
ATOM   2029  O   PRO A 252     -18.491  -2.976  29.166  1.00 94.49           O  
ATOM   2030  CG  PRO A 252     -20.805   0.946  28.586  1.00 94.49           C  
ATOM   2031  CD  PRO A 252     -21.392   0.244  27.366  1.00 94.49           C  
ATOM   2032  N   GLY A 253     -20.533  -3.296  28.290  1.00 97.11           N  
ATOM   2033  CA  GLY A 253     -20.598  -4.736  28.542  1.00 97.11           C  
ATOM   2034  C   GLY A 253     -19.584  -5.516  27.708  1.00 97.11           C  
ATOM   2035  O   GLY A 253     -18.781  -6.252  28.278  1.00 97.11           O  
ATOM   2036  N   GLU A 254     -19.567  -5.288  26.393  1.00 96.47           N  
ATOM   2037  CA  GLU A 254     -18.603  -5.904  25.470  1.00 96.47           C  
ATOM   2038  C   GLU A 254     -17.164  -5.545  25.848  1.00 96.47           C  
ATOM   2039  CB  GLU A 254     -18.874  -5.422  24.041  1.00 96.47           C  
ATOM   2040  O   GLU A 254     -16.312  -6.428  25.918  1.00 96.47           O  
ATOM   2041  CG  GLU A 254     -20.183  -5.985  23.463  1.00 96.47           C  
ATOM   2042  CD  GLU A 254     -20.731  -5.121  22.322  1.00 96.47           C  
ATOM   2043  OE1 GLU A 254     -21.362  -5.682  21.408  1.00 96.47           O  
ATOM   2044  OE2 GLU A 254     -20.606  -3.877  22.436  1.00 96.47           O  
ATOM   2045  N   GLY A 255     -16.901  -4.276  26.188  1.00 96.71           N  
ATOM   2046  CA  GLY A 255     -15.572  -3.838  26.627  1.00 96.71           C  
ATOM   2047  C   GLY A 255     -15.087  -4.567  27.886  1.00 96.71           C  
ATOM   2048  O   GLY A 255     -13.946  -5.029  27.941  1.00 96.71           O  
ATOM   2049  N   ARG A 256     -15.963  -4.751  28.885  1.00 97.97           N  
ATOM   2050  CA  ARG A 256     -15.640  -5.541  30.089  1.00 97.97           C  
ATOM   2051  C   ARG A 256     -15.413  -7.016  29.772  1.00 97.97           C  
ATOM   2052  CB  ARG A 256     -16.744  -5.402  31.144  1.00 97.97           C  
ATOM   2053  O   ARG A 256     -14.516  -7.623  30.353  1.00 97.97           O  
ATOM   2054  CG  ARG A 256     -16.702  -4.034  31.834  1.00 97.97           C  
ATOM   2055  CD  ARG A 256     -17.722  -3.940  32.974  1.00 97.97           C  
ATOM   2056  NE  ARG A 256     -19.111  -4.055  32.487  1.00 97.97           N  
ATOM   2057  NH1 ARG A 256     -20.066  -2.431  33.805  1.00 97.97           N  
ATOM   2058  NH2 ARG A 256     -21.343  -3.614  32.412  1.00 97.97           N  
ATOM   2059  CZ  ARG A 256     -20.160  -3.368  32.902  1.00 97.97           C  
ATOM   2060  N   GLN A 257     -16.204  -7.590  28.869  1.00 97.91           N  
ATOM   2061  CA  GLN A 257     -16.063  -8.989  28.476  1.00 97.91           C  
ATOM   2062  C   GLN A 257     -14.750  -9.232  27.725  1.00 97.91           C  
ATOM   2063  CB  GLN A 257     -17.290  -9.407  27.661  1.00 97.91           C  
ATOM   2064  O   GLN A 257     -14.026 -10.161  28.075  1.00 97.91           O  
ATOM   2065  CG  GLN A 257     -17.283 -10.912  27.353  1.00 97.91           C  
ATOM   2066  CD  GLN A 257     -18.552 -11.364  26.636  1.00 97.91           C  
ATOM   2067  NE2 GLN A 257     -18.555 -12.538  26.043  1.00 97.91           N  
ATOM   2068  OE1 GLN A 257     -19.564 -10.688  26.606  1.00 97.91           O  
ATOM   2069  N   LEU A 258     -14.395  -8.371  26.765  1.00 98.14           N  
ATOM   2070  CA  LEU A 258     -13.107  -8.429  26.068  1.00 98.14           C  
ATOM   2071  C   LEU A 258     -11.936  -8.328  27.049  1.00 98.14           C  
ATOM   2072  CB  LEU A 258     -13.022  -7.298  25.029  1.00 98.14           C  
ATOM   2073  O   LEU A 258     -11.028  -9.156  27.000  1.00 98.14           O  
ATOM   2074  CG  LEU A 258     -13.863  -7.507  23.759  1.00 98.14           C  
ATOM   2075  CD1 LEU A 258     -13.771  -6.240  22.912  1.00 98.14           C  
ATOM   2076  CD2 LEU A 258     -13.371  -8.675  22.899  1.00 98.14           C  
ATOM   2077  N   ASN A 259     -11.982  -7.373  27.982  1.00 97.46           N  
ATOM   2078  CA  ASN A 259     -10.950  -7.229  29.010  1.00 97.46           C  
ATOM   2079  C   ASN A 259     -10.836  -8.500  29.875  1.00 97.46           C  
ATOM   2080  CB  ASN A 259     -11.272  -5.973  29.835  1.00 97.46           C  
ATOM   2081  O   ASN A 259      -9.743  -9.026  30.070  1.00 97.46           O  
ATOM   2082  CG  ASN A 259     -10.173  -5.628  30.826  1.00 97.46           C  
ATOM   2083  ND2 ASN A 259      -9.648  -4.428  30.776  1.00 97.46           N  
ATOM   2084  OD1 ASN A 259      -9.789  -6.413  31.673  1.00 97.46           O  
ATOM   2085  N   SER A 260     -11.966  -9.055  30.323  1.00 98.28           N  
ATOM   2086  CA  SER A 260     -11.990 -10.294  31.107  1.00 98.28           C  
ATOM   2087  C   SER A 260     -11.379 -11.478  30.348  1.00 98.28           C  
ATOM   2088  CB  SER A 260     -13.431 -10.610  31.514  1.00 98.28           C  
ATOM   2089  O   SER A 260     -10.528 -12.182  30.894  1.00 98.28           O  
ATOM   2090  OG  SER A 260     -13.458 -11.684  32.431  1.00 98.28           O  
ATOM   2091  N   LEU A 261     -11.752 -11.667  29.077  1.00 98.32           N  
ATOM   2092  CA  LEU A 261     -11.211 -12.723  28.217  1.00 98.32           C  
ATOM   2093  C   LEU A 261      -9.705 -12.552  27.984  1.00 98.32           C  
ATOM   2094  CB  LEU A 261     -11.968 -12.719  26.876  1.00 98.32           C  
ATOM   2095  O   LEU A 261      -8.967 -13.539  28.017  1.00 98.32           O  
ATOM   2096  CG  LEU A 261     -13.424 -13.209  26.963  1.00 98.32           C  
ATOM   2097  CD1 LEU A 261     -14.143 -12.930  25.645  1.00 98.32           C  
ATOM   2098  CD2 LEU A 261     -13.499 -14.707  27.255  1.00 98.32           C  
ATOM   2099  N   GLN A 262      -9.244 -11.311  27.809  1.00 97.49           N  
ATOM   2100  CA  GLN A 262      -7.827 -10.988  27.662  1.00 97.49           C  
ATOM   2101  C   GLN A 262      -7.035 -11.323  28.932  1.00 97.49           C  
ATOM   2102  CB  GLN A 262      -7.686  -9.512  27.266  1.00 97.49           C  
ATOM   2103  O   GLN A 262      -6.011 -12.000  28.846  1.00 97.49           O  
ATOM   2104  CG  GLN A 262      -6.224  -9.078  27.079  1.00 97.49           C  
ATOM   2105  CD  GLN A 262      -6.094  -7.608  26.701  1.00 97.49           C  
ATOM   2106  NE2 GLN A 262      -4.894  -7.072  26.690  1.00 97.49           N  
ATOM   2107  OE1 GLN A 262      -7.049  -6.906  26.422  1.00 97.49           O  
ATOM   2108  N   MET A 263      -7.524 -10.919  30.109  1.00 96.83           N  
ATOM   2109  CA  MET A 263      -6.888 -11.216  31.401  1.00 96.83           C  
ATOM   2110  C   MET A 263      -6.842 -12.719  31.710  1.00 96.83           C  
ATOM   2111  CB  MET A 263      -7.631 -10.476  32.526  1.00 96.83           C  
ATOM   2112  O   MET A 263      -5.939 -13.182  32.401  1.00 96.83           O  
ATOM   2113  CG  MET A 263      -7.440  -8.954  32.470  1.00 96.83           C  
ATOM   2114  SD  MET A 263      -5.726  -8.361  32.571  1.00 96.83           S  
ATOM   2115  CE  MET A 263      -5.273  -8.900  34.240  1.00 96.83           C  
ATOM   2116  N   GLN A 264      -7.797 -13.488  31.184  1.00 97.43           N  
ATOM   2117  CA  GLN A 264      -7.851 -14.947  31.310  1.00 97.43           C  
ATOM   2118  C   GLN A 264      -7.051 -15.687  30.221  1.00 97.43           C  
ATOM   2119  CB  GLN A 264      -9.322 -15.390  31.292  1.00 97.43           C  
ATOM   2120  O   GLN A 264      -6.976 -16.913  30.258  1.00 97.43           O  
ATOM   2121  CG  GLN A 264     -10.101 -14.930  32.532  1.00 97.43           C  
ATOM   2122  CD  GLN A 264     -11.607 -15.150  32.401  1.00 97.43           C  
ATOM   2123  NE2 GLN A 264     -12.383 -14.578  33.293  1.00 97.43           N  
ATOM   2124  OE1 GLN A 264     -12.122 -15.843  31.532  1.00 97.43           O  
ATOM   2125  N   GLY A 265      -6.491 -14.986  29.227  1.00 94.81           N  
ATOM   2126  CA  GLY A 265      -5.781 -15.607  28.103  1.00 94.81           C  
ATOM   2127  C   GLY A 265      -6.676 -16.437  27.169  1.00 94.81           C  
ATOM   2128  O   GLY A 265      -6.189 -17.327  26.469  1.00 94.81           O  
ATOM   2129  N   ARG A 266      -7.990 -16.172  27.138  1.00 97.10           N  
ATOM   2130  CA  ARG A 266      -8.977 -16.927  26.343  1.00 97.10           C  
ATOM   2131  C   ARG A 266      -9.049 -16.402  24.909  1.00 97.10           C  
ATOM   2132  CB  ARG A 266     -10.343 -16.946  27.050  1.00 97.10           C  
ATOM   2133  O   ARG A 266     -10.070 -15.880  24.468  1.00 97.10           O  
ATOM   2134  CG  ARG A 266     -10.279 -17.738  28.361  1.00 97.10           C  
ATOM   2135  CD  ARG A 266     -11.617 -17.725  29.101  1.00 97.10           C  
ATOM   2136  NE  ARG A 266     -12.600 -18.665  28.538  1.00 97.10           N  
ATOM   2137  NH1 ARG A 266     -14.275 -18.259  30.038  1.00 97.10           N  
ATOM   2138  NH2 ARG A 266     -14.526 -19.873  28.528  1.00 97.10           N  
ATOM   2139  CZ  ARG A 266     -13.795 -18.926  29.030  1.00 97.10           C  
ATOM   2140  N   ALA A 267      -7.950 -16.565  24.173  1.00 97.11           N  
ATOM   2141  CA  ALA A 267      -7.768 -15.981  22.843  1.00 97.11           C  
ATOM   2142  C   ALA A 267      -8.884 -16.343  21.848  1.00 97.11           C  
ATOM   2143  CB  ALA A 267      -6.394 -16.401  22.307  1.00 97.11           C  
ATOM   2144  O   ALA A 267      -9.371 -15.470  21.142  1.00 97.11           O  
ATOM   2145  N   ARG A 268      -9.335 -17.605  21.800  1.00 96.55           N  
ATOM   2146  CA  ARG A 268     -10.387 -18.030  20.854  1.00 96.55           C  
ATOM   2147  C   ARG A 268     -11.707 -17.304  21.086  1.00 96.55           C  
ATOM   2148  CB  ARG A 268     -10.611 -19.546  20.906  1.00 96.55           C  
ATOM   2149  O   ARG A 268     -12.255 -16.732  20.158  1.00 96.55           O  
ATOM   2150  CG  ARG A 268      -9.425 -20.302  20.304  1.00 96.55           C  
ATOM   2151  CD  ARG A 268      -9.726 -21.799  20.229  1.00 96.55           C  
ATOM   2152  NE  ARG A 268      -8.633 -22.523  19.555  1.00 96.55           N  
ATOM   2153  NH1 ARG A 268      -9.537 -24.626  19.709  1.00 96.55           N  
ATOM   2154  NH2 ARG A 268      -7.599 -24.325  18.633  1.00 96.55           N  
ATOM   2155  CZ  ARG A 268      -8.592 -23.820  19.309  1.00 96.55           C  
ATOM   2156  N   GLU A 269     -12.161 -17.262  22.329  1.00 97.70           N  
ATOM   2157  CA  GLU A 269     -13.422 -16.609  22.686  1.00 97.70           C  
ATOM   2158  C   GLU A 269     -13.343 -15.092  22.546  1.00 97.70           C  
ATOM   2159  CB  GLU A 269     -13.755 -16.960  24.127  1.00 97.70           C  
ATOM   2160  O   GLU A 269     -14.316 -14.458  22.146  1.00 97.70           O  
ATOM   2161  CG  GLU A 269     -14.102 -18.442  24.243  1.00 97.70           C  
ATOM   2162  CD  GLU A 269     -14.146 -18.809  25.707  1.00 97.70           C  
ATOM   2163  OE1 GLU A 269     -13.336 -19.675  26.124  1.00 97.70           O  
ATOM   2164  OE2 GLU A 269     -14.948 -18.206  26.450  1.00 97.70           O  
ATOM   2165  N   TYR A 270     -12.171 -14.510  22.819  1.00 98.28           N  
ATOM   2166  CA  TYR A 270     -11.915 -13.110  22.504  1.00 98.28           C  
ATOM   2167  C   TYR A 270     -12.101 -12.858  21.004  1.00 98.28           C  
ATOM   2168  CB  TYR A 270     -10.506 -12.732  22.965  1.00 98.28           C  
ATOM   2169  O   TYR A 270     -12.811 -11.929  20.623  1.00 98.28           O  
ATOM   2170  CG  TYR A 270     -10.199 -11.256  22.816  1.00 98.28           C  
ATOM   2171  CD1 TYR A 270      -9.876 -10.719  21.552  1.00 98.28           C  
ATOM   2172  CD2 TYR A 270     -10.193 -10.426  23.953  1.00 98.28           C  
ATOM   2173  CE1 TYR A 270      -9.583  -9.350  21.425  1.00 98.28           C  
ATOM   2174  CE2 TYR A 270      -9.877  -9.062  23.830  1.00 98.28           C  
ATOM   2175  OH  TYR A 270      -9.279  -7.204  22.438  1.00 98.28           O  
ATOM   2176  CZ  TYR A 270      -9.583  -8.520  22.562  1.00 98.28           C  
ATOM   2177  N   MET A 271     -11.518 -13.714  20.156  1.00 97.62           N  
ATOM   2178  CA  MET A 271     -11.672 -13.627  18.703  1.00 97.62           C  
ATOM   2179  C   MET A 271     -13.120 -13.862  18.248  1.00 97.62           C  
ATOM   2180  CB  MET A 271     -10.720 -14.593  17.981  1.00 97.62           C  
ATOM   2181  O   MET A 271     -13.575 -13.230  17.300  1.00 97.62           O  
ATOM   2182  CG  MET A 271      -9.235 -14.236  18.137  1.00 97.62           C  
ATOM   2183  SD  MET A 271      -8.758 -12.534  17.751  1.00 97.62           S  
ATOM   2184  CE  MET A 271      -9.244 -12.455  16.009  1.00 97.62           C  
ATOM   2185  N   ASP A 272     -13.869 -14.749  18.898  1.00 96.43           N  
ATOM   2186  CA  ASP A 272     -15.279 -14.995  18.572  1.00 96.43           C  
ATOM   2187  C   ASP A 272     -16.164 -13.783  18.877  1.00 96.43           C  
ATOM   2188  CB  ASP A 272     -15.784 -16.239  19.320  1.00 96.43           C  
ATOM   2189  O   ASP A 272     -17.069 -13.477  18.099  1.00 96.43           O  
ATOM   2190  CG  ASP A 272     -15.105 -17.531  18.856  1.00 96.43           C  
ATOM   2191  OD1 ASP A 272     -14.658 -17.566  17.684  1.00 96.43           O  
ATOM   2192  OD2 ASP A 272     -15.054 -18.488  19.657  1.00 96.43           O  
ATOM   2193  N   LEU A 273     -15.879 -13.074  19.971  1.00 97.21           N  
ATOM   2194  CA  LEU A 273     -16.583 -11.852  20.348  1.00 97.21           C  
ATOM   2195  C   LEU A 273     -16.187 -10.666  19.459  1.00 97.21           C  
ATOM   2196  CB  LEU A 273     -16.314 -11.580  21.839  1.00 97.21           C  
ATOM   2197  O   LEU A 273     -17.049 -10.017  18.875  1.00 97.21           O  
ATOM   2198  CG  LEU A 273     -16.976 -10.298  22.379  1.00 97.21           C  
ATOM   2199  CD1 LEU A 273     -18.499 -10.322  22.240  1.00 97.21           C  
ATOM   2200  CD2 LEU A 273     -16.641 -10.157  23.862  1.00 97.21           C  
ATOM   2201  N   VAL A 274     -14.887 -10.386  19.325  1.00 97.46           N  
ATOM   2202  CA  VAL A 274     -14.391  -9.176  18.642  1.00 97.46           C  
ATOM   2203  C   VAL A 274     -14.729  -9.154  17.148  1.00 97.46           C  
ATOM   2204  CB  VAL A 274     -12.880  -9.007  18.884  1.00 97.46           C  
ATOM   2205  O   VAL A 274     -14.973  -8.086  16.596  1.00 97.46           O  
ATOM   2206  CG1 VAL A 274     -12.056  -9.999  18.064  1.00 97.46           C  
ATOM   2207  CG2 VAL A 274     -12.396  -7.585  18.590  1.00 97.46           C  
ATOM   2208  N   ARG A 275     -14.828 -10.322  16.497  1.00 95.94           N  
ATOM   2209  CA  ARG A 275     -15.220 -10.441  15.080  1.00 95.94           C  
ATOM   2210  C   ARG A 275     -16.638  -9.952  14.789  1.00 95.94           C  
ATOM   2211  CB  ARG A 275     -15.072 -11.902  14.627  1.00 95.94           C  
ATOM   2212  O   ARG A 275     -16.955  -9.680  13.635  1.00 95.94           O  
ATOM   2213  CG  ARG A 275     -13.604 -12.248  14.350  1.00 95.94           C  
ATOM   2214  CD  ARG A 275     -13.411 -13.654  13.785  1.00 95.94           C  
ATOM   2215  NE  ARG A 275     -13.898 -14.720  14.688  1.00 95.94           N  
ATOM   2216  NH1 ARG A 275     -14.414 -16.217  13.036  1.00 95.94           N  
ATOM   2217  NH2 ARG A 275     -14.716 -16.825  15.136  1.00 95.94           N  
ATOM   2218  CZ  ARG A 275     -14.340 -15.904  14.301  1.00 95.94           C  
ATOM   2219  N   GLN A 276     -17.487  -9.865  15.811  1.00 94.80           N  
ATOM   2220  CA  GLN A 276     -18.862  -9.375  15.694  1.00 94.80           C  
ATOM   2221  C   GLN A 276     -18.949  -7.850  15.845  1.00 94.80           C  
ATOM   2222  CB  GLN A 276     -19.745 -10.083  16.734  1.00 94.80           C  
ATOM   2223  O   GLN A 276     -20.003  -7.271  15.589  1.00 94.80           O  
ATOM   2224  CG  GLN A 276     -19.739 -11.610  16.560  1.00 94.80           C  
ATOM   2225  CD  GLN A 276     -20.501 -12.327  17.666  1.00 94.80           C  
ATOM   2226  NE2 GLN A 276     -19.958 -13.397  18.200  1.00 94.80           N  
ATOM   2227  OE1 GLN A 276     -21.593 -11.961  18.064  1.00 94.80           O  
ATOM   2228  N   LEU A 277     -17.857  -7.194  16.255  1.00 95.56           N  
ATOM   2229  CA  LEU A 277     -17.839  -5.760  16.506  1.00 95.56           C  
ATOM   2230  C   LEU A 277     -17.609  -4.951  15.219  1.00 95.56           C  
ATOM   2231  CB  LEU A 277     -16.794  -5.413  17.577  1.00 95.56           C  
ATOM   2232  O   LEU A 277     -16.874  -5.387  14.323  1.00 95.56           O  
ATOM   2233  CG  LEU A 277     -17.034  -6.072  18.945  1.00 95.56           C  
ATOM   2234  CD1 LEU A 277     -15.974  -5.578  19.925  1.00 95.56           C  
ATOM   2235  CD2 LEU A 277     -18.400  -5.736  19.545  1.00 95.56           C  
ATOM   2236  N   PRO A 278     -18.187  -3.740  15.111  1.00 92.19           N  
ATOM   2237  CA  PRO A 278     -17.972  -2.886  13.953  1.00 92.19           C  
ATOM   2238  C   PRO A 278     -16.500  -2.503  13.771  1.00 92.19           C  
ATOM   2239  CB  PRO A 278     -18.850  -1.649  14.157  1.00 92.19           C  
ATOM   2240  O   PRO A 278     -15.757  -2.298  14.730  1.00 92.19           O  
ATOM   2241  CG  PRO A 278     -19.892  -2.098  15.176  1.00 92.19           C  
ATOM   2242  CD  PRO A 278     -19.151  -3.132  16.017  1.00 92.19           C  
ATOM   2243  N   SER A 279     -16.100  -2.321  12.512  1.00 93.13           N  
ATOM   2244  CA  SER A 279     -14.723  -1.992  12.103  1.00 93.13           C  
ATOM   2245  C   SER A 279     -13.671  -3.079  12.379  1.00 93.13           C  
ATOM   2246  CB  SER A 279     -14.265  -0.636  12.664  1.00 93.13           C  
ATOM   2247  O   SER A 279     -12.502  -2.868  12.065  1.00 93.13           O  
ATOM   2248  OG  SER A 279     -15.225   0.381  12.432  1.00 93.13           O  
ATOM   2249  N   TYR A 280     -14.043  -4.259  12.896  1.00 96.18           N  
ATOM   2250  CA  TYR A 280     -13.117  -5.392  12.933  1.00 96.18           C  
ATOM   2251  C   TYR A 280     -12.595  -5.712  11.524  1.00 96.18           C  
ATOM   2252  CB  TYR A 280     -13.772  -6.629  13.555  1.00 96.18           C  
ATOM   2253  O   TYR A 280     -13.367  -5.756  10.565  1.00 96.18           O  
ATOM   2254  CG  TYR A 280     -12.836  -7.821  13.517  1.00 96.18           C  
ATOM   2255  CD1 TYR A 280     -12.939  -8.773  12.482  1.00 96.18           C  
ATOM   2256  CD2 TYR A 280     -11.784  -7.903  14.448  1.00 96.18           C  
ATOM   2257  CE1 TYR A 280     -11.989  -9.809  12.387  1.00 96.18           C  
ATOM   2258  CE2 TYR A 280     -10.849  -8.950  14.358  1.00 96.18           C  
ATOM   2259  OH  TYR A 280     -10.069 -10.928  13.315  1.00 96.18           O  
ATOM   2260  CZ  TYR A 280     -10.958  -9.909  13.341  1.00 96.18           C  
ATOM   2261  N   GLY A 281     -11.282  -5.918  11.398  1.00 94.01           N  
ATOM   2262  CA  GLY A 281     -10.620  -6.169  10.114  1.00 94.01           C  
ATOM   2263  C   GLY A 281     -10.453  -4.932   9.221  1.00 94.01           C  
ATOM   2264  O   GLY A 281      -9.916  -5.053   8.121  1.00 94.01           O  
ATOM   2265  N   CYS A 282     -10.876  -3.745   9.666  1.00 94.94           N  
ATOM   2266  CA  CYS A 282     -10.629  -2.493   8.957  1.00 94.94           C  
ATOM   2267  C   CYS A 282      -9.284  -1.881   9.361  1.00 94.94           C  
ATOM   2268  CB  CYS A 282     -11.779  -1.504   9.193  1.00 94.94           C  
ATOM   2269  O   CYS A 282      -8.876  -1.927  10.521  1.00 94.94           O  
ATOM   2270  SG  CYS A 282     -13.343  -2.134   8.514  1.00 94.94           S  
ATOM   2271  N   LEU A 283      -8.622  -1.241   8.401  1.00 93.35           N  
ATOM   2272  CA  LEU A 283      -7.524  -0.321   8.674  1.00 93.35           C  
ATOM   2273  C   LEU A 283      -8.096   1.060   8.979  1.00 93.35           C  
ATOM   2274  CB  LEU A 283      -6.574  -0.256   7.470  1.00 93.35           C  
ATOM   2275  O   LEU A 283      -8.955   1.537   8.233  1.00 93.35           O  
ATOM   2276  CG  LEU A 283      -5.916  -1.593   7.094  1.00 93.35           C  
ATOM   2277  CD1 LEU A 283      -4.958  -1.344   5.932  1.00 93.35           C  
ATOM   2278  CD2 LEU A 283      -5.111  -2.206   8.244  1.00 93.35           C  
ATOM   2279  N   GLN A 284      -7.599   1.696  10.038  1.00 93.21           N  
ATOM   2280  CA  GLN A 284      -7.871   3.102  10.325  1.00 93.21           C  
ATOM   2281  C   GLN A 284      -6.754   3.982   9.770  1.00 93.21           C  
ATOM   2282  CB  GLN A 284      -8.024   3.348  11.827  1.00 93.21           C  
ATOM   2283  O   GLN A 284      -5.579   3.605   9.762  1.00 93.21           O  
ATOM   2284  CG  GLN A 284      -9.200   2.613  12.479  1.00 93.21           C  
ATOM   2285  CD  GLN A 284     -10.581   3.064  12.021  1.00 93.21           C  
ATOM   2286  NE2 GLN A 284     -11.590   2.223  12.140  1.00 93.21           N  
ATOM   2287  OE1 GLN A 284     -10.801   4.175  11.576  1.00 93.21           O  
ATOM   2288  N   PHE A 285      -7.149   5.159   9.312  1.00 93.23           N  
ATOM   2289  CA  PHE A 285      -6.283   6.206   8.799  1.00 93.23           C  
ATOM   2290  C   PHE A 285      -6.482   7.478   9.617  1.00 93.23           C  
ATOM   2291  CB  PHE A 285      -6.623   6.465   7.332  1.00 93.23           C  
ATOM   2292  O   PHE A 285      -7.467   7.622  10.346  1.00 93.23           O  
ATOM   2293  CG  PHE A 285      -6.379   5.308   6.388  1.00 93.23           C  
ATOM   2294  CD1 PHE A 285      -5.230   5.304   5.586  1.00 93.23           C  
ATOM   2295  CD2 PHE A 285      -7.296   4.245   6.297  1.00 93.23           C  
ATOM   2296  CE1 PHE A 285      -5.000   4.253   4.686  1.00 93.23           C  
ATOM   2297  CE2 PHE A 285      -7.040   3.169   5.433  1.00 93.23           C  
ATOM   2298  CZ  PHE A 285      -5.897   3.174   4.616  1.00 93.23           C  
ATOM   2299  N   ASP A 286      -5.549   8.406   9.449  1.00 90.80           N  
ATOM   2300  CA  ASP A 286      -5.598   9.705  10.099  1.00 90.80           C  
ATOM   2301  C   ASP A 286      -6.824  10.511   9.654  1.00 90.80           C  
ATOM   2302  CB  ASP A 286      -4.280  10.458   9.842  1.00 90.80           C  
ATOM   2303  O   ASP A 286      -7.392  10.299   8.574  1.00 90.80           O  
ATOM   2304  CG  ASP A 286      -3.083   9.778  10.519  1.00 90.80           C  
ATOM   2305  OD1 ASP A 286      -3.273   9.235  11.624  1.00 90.80           O  
ATOM   2306  OD2 ASP A 286      -1.951   9.811   9.972  1.00 90.80           O  
ATOM   2307  N   GLU A 287      -7.225  11.454  10.508  1.00 92.90           N  
ATOM   2308  CA  GLU A 287      -8.295  12.389  10.184  1.00 92.90           C  
ATOM   2309  C   GLU A 287      -7.948  13.158   8.903  1.00 92.90           C  
ATOM   2310  CB  GLU A 287      -8.567  13.334  11.363  1.00 92.90           C  
ATOM   2311  O   GLU A 287      -6.847  13.689   8.740  1.00 92.90           O  
ATOM   2312  CG  GLU A 287      -9.930  14.021  11.206  1.00 92.90           C  
ATOM   2313  CD  GLU A 287     -10.194  15.063  12.302  1.00 92.90           C  
ATOM   2314  OE1 GLU A 287     -11.273  14.968  12.931  1.00 92.90           O  
ATOM   2315  OE2 GLU A 287      -9.348  15.969  12.480  1.00 92.90           O  
ATOM   2316  N   ALA A 288      -8.900  13.194   7.979  1.00 95.33           N  
ATOM   2317  CA  ALA A 288      -8.746  13.770   6.658  1.00 95.33           C  
ATOM   2318  C   ALA A 288      -9.885  14.745   6.366  1.00 95.33           C  
ATOM   2319  CB  ALA A 288      -8.693  12.622   5.648  1.00 95.33           C  
ATOM   2320  O   ALA A 288     -11.004  14.591   6.861  1.00 95.33           O  
ATOM   2321  N   GLN A 289      -9.607  15.731   5.518  1.00 96.09           N  
ATOM   2322  CA  GLN A 289     -10.612  16.675   5.038  1.00 96.09           C  
ATOM   2323  C   GLN A 289     -11.309  16.087   3.809  1.00 96.09           C  
ATOM   2324  CB  GLN A 289      -9.921  18.008   4.750  1.00 96.09           C  
ATOM   2325  O   GLN A 289     -10.653  15.721   2.833  1.00 96.09           O  
ATOM   2326  CG  GLN A 289     -10.862  19.136   4.302  1.00 96.09           C  
ATOM   2327  CD  GLN A 289     -10.068  20.387   3.929  1.00 96.09           C  
ATOM   2328  NE2 GLN A 289     -10.682  21.471   3.536  1.00 96.09           N  
ATOM   2329  OE1 GLN A 289      -8.849  20.410   3.913  1.00 96.09           O  
ATOM   2330  N   VAL A 290     -12.635  16.006   3.845  1.00 96.66           N  
ATOM   2331  CA  VAL A 290     -13.471  15.353   2.833  1.00 96.66           C  
ATOM   2332  C   VAL A 290     -14.567  16.306   2.361  1.00 96.66           C  
ATOM   2333  CB  VAL A 290     -14.068  14.029   3.362  1.00 96.66           C  
ATOM   2334  O   VAL A 290     -15.088  17.102   3.136  1.00 96.66           O  
ATOM   2335  CG1 VAL A 290     -14.638  13.175   2.220  1.00 96.66           C  
ATOM   2336  CG2 VAL A 290     -13.018  13.178   4.093  1.00 96.66           C  
ATOM   2337  N   ASP A 291     -14.956  16.220   1.091  1.00 95.44           N  
ATOM   2338  CA  ASP A 291     -16.039  17.026   0.499  1.00 95.44           C  
ATOM   2339  C   ASP A 291     -17.457  16.430   0.684  1.00 95.44           C  
ATOM   2340  CB  ASP A 291     -15.705  17.344  -0.969  1.00 95.44           C  
ATOM   2341  O   ASP A 291     -18.411  16.808  -0.012  1.00 95.44           O  
ATOM   2342  CG  ASP A 291     -15.685  16.113  -1.886  1.00 95.44           C  
ATOM   2343  OD1 ASP A 291     -15.980  14.992  -1.415  1.00 95.44           O  
ATOM   2344  OD2 ASP A 291     -15.322  16.259  -3.077  1.00 95.44           O  
ATOM   2345  N   TYR A 292     -17.600  15.484   1.618  1.00 94.42           N  
ATOM   2346  CA  TYR A 292     -18.841  14.779   1.920  1.00 94.42           C  
ATOM   2347  C   TYR A 292     -19.038  14.618   3.439  1.00 94.42           C  
ATOM   2348  CB  TYR A 292     -18.845  13.407   1.225  1.00 94.42           C  
ATOM   2349  O   TYR A 292     -18.094  14.240   4.134  1.00 94.42           O  
ATOM   2350  CG  TYR A 292     -20.181  12.691   1.327  1.00 94.42           C  
ATOM   2351  CD1 TYR A 292     -20.532  12.008   2.509  1.00 94.42           C  
ATOM   2352  CD2 TYR A 292     -21.109  12.787   0.272  1.00 94.42           C  
ATOM   2353  CE1 TYR A 292     -21.819  11.459   2.653  1.00 94.42           C  
ATOM   2354  CE2 TYR A 292     -22.382  12.194   0.394  1.00 94.42           C  
ATOM   2355  OH  TYR A 292     -23.965  10.959   1.701  1.00 94.42           O  
ATOM   2356  CZ  TYR A 292     -22.737  11.527   1.585  1.00 94.42           C  
ATOM   2357  N   PRO A 293     -20.270  14.791   3.966  1.00 90.63           N  
ATOM   2358  CA  PRO A 293     -21.499  15.189   3.260  1.00 90.63           C  
ATOM   2359  C   PRO A 293     -21.515  16.669   2.849  1.00 90.63           C  
ATOM   2360  CB  PRO A 293     -22.630  14.873   4.241  1.00 90.63           C  
ATOM   2361  O   PRO A 293     -22.206  17.025   1.894  1.00 90.63           O  
ATOM   2362  CG  PRO A 293     -21.957  15.087   5.591  1.00 90.63           C  
ATOM   2363  CD  PRO A 293     -20.555  14.543   5.368  1.00 90.63           C  
ATOM   2364  N   GLU A 294     -20.728  17.499   3.532  1.00 92.99           N  
ATOM   2365  CA  GLU A 294     -20.508  18.916   3.239  1.00 92.99           C  
ATOM   2366  C   GLU A 294     -19.035  19.136   2.854  1.00 92.99           C  
ATOM   2367  CB  GLU A 294     -20.898  19.758   4.469  1.00 92.99           C  
ATOM   2368  O   GLU A 294     -18.183  18.341   3.267  1.00 92.99           O  
ATOM   2369  CG  GLU A 294     -22.423  19.815   4.664  1.00 92.99           C  
ATOM   2370  CD  GLU A 294     -22.835  20.190   6.095  1.00 92.99           C  
ATOM   2371  OE1 GLU A 294     -23.764  19.516   6.614  1.00 92.99           O  
ATOM   2372  OE2 GLU A 294     -22.196  21.067   6.708  1.00 92.99           O  
ATOM   2373  N   PRO A 295     -18.710  20.190   2.082  1.00 94.39           N  
ATOM   2374  CA  PRO A 295     -17.325  20.592   1.861  1.00 94.39           C  
ATOM   2375  C   PRO A 295     -16.558  20.741   3.177  1.00 94.39           C  
ATOM   2376  CB  PRO A 295     -17.384  21.918   1.101  1.00 94.39           C  
ATOM   2377  O   PRO A 295     -17.132  21.140   4.189  1.00 94.39           O  
ATOM   2378  CG  PRO A 295     -18.738  21.851   0.398  1.00 94.39           C  
ATOM   2379  CD  PRO A 295     -19.610  21.113   1.413  1.00 94.39           C  
ATOM   2380  N   ASP A 296     -15.262  20.441   3.141  1.00 92.98           N  
ATOM   2381  CA  ASP A 296     -14.338  20.649   4.261  1.00 92.98           C  
ATOM   2382  C   ASP A 296     -14.707  19.891   5.552  1.00 92.98           C  
ATOM   2383  CB  ASP A 296     -14.084  22.157   4.455  1.00 92.98           C  
ATOM   2384  O   ASP A 296     -14.304  20.267   6.652  1.00 92.98           O  
ATOM   2385  CG  ASP A 296     -13.717  22.848   3.138  1.00 92.98           C  
ATOM   2386  OD1 ASP A 296     -12.967  22.218   2.354  1.00 92.98           O  
ATOM   2387  OD2 ASP A 296     -14.177  23.984   2.901  1.00 92.98           O  
ATOM   2388  N   THR A 297     -15.446  18.786   5.426  1.00 95.51           N  
ATOM   2389  CA  THR A 297     -15.778  17.909   6.552  1.00 95.51           C  
ATOM   2390  C   THR A 297     -14.528  17.168   7.026  1.00 95.51           C  
ATOM   2391  CB  THR A 297     -16.862  16.891   6.165  1.00 95.51           C  
ATOM   2392  O   THR A 297     -13.917  16.433   6.256  1.00 95.51           O  
ATOM   2393  CG2 THR A 297     -17.191  15.959   7.329  1.00 95.51           C  
ATOM   2394  OG1 THR A 297     -18.079  17.525   5.836  1.00 95.51           O  
ATOM   2395  N   MET A 298     -14.184  17.280   8.309  1.00 96.02           N  
ATOM   2396  CA  MET A 298     -13.132  16.459   8.919  1.00 96.02           C  
ATOM   2397  C   MET A 298     -13.684  15.084   9.305  1.00 96.02           C  
ATOM   2398  CB  MET A 298     -12.511  17.175  10.124  1.00 96.02           C  
ATOM   2399  O   MET A 298     -14.703  14.986   9.997  1.00 96.02           O  
ATOM   2400  CG  MET A 298     -11.830  18.494   9.735  1.00 96.02           C  
ATOM   2401  SD  MET A 298     -10.526  18.387   8.473  1.00 96.02           S  
ATOM   2402  CE  MET A 298      -9.270  17.444   9.379  1.00 96.02           C  
ATOM   2403  N   ALA A 299     -13.033  14.022   8.831  1.00 96.23           N  
ATOM   2404  CA  ALA A 299     -13.467  12.647   9.036  1.00 96.23           C  
ATOM   2405  C   ALA A 299     -12.288  11.713   9.323  1.00 96.23           C  
ATOM   2406  CB  ALA A 299     -14.223  12.172   7.787  1.00 96.23           C  
ATOM   2407  O   ALA A 299     -11.282  11.738   8.617  1.00 96.23           O  
ATOM   2408  N   LEU A 300     -12.459  10.812  10.291  1.00 94.57           N  
ATOM   2409  CA  LEU A 300     -11.624   9.617  10.393  1.00 94.57           C  
ATOM   2410  C   LEU A 300     -12.011   8.650   9.275  1.00 94.57           C  
ATOM   2411  CB  LEU A 300     -11.786   8.954  11.769  1.00 94.57           C  
ATOM   2412  O   LEU A 300     -13.200   8.389   9.051  1.00 94.57           O  
ATOM   2413  CG  LEU A 300     -11.191   9.752  12.938  1.00 94.57           C  
ATOM   2414  CD1 LEU A 300     -11.632   9.103  14.252  1.00 94.57           C  
ATOM   2415  CD2 LEU A 300      -9.664   9.770  12.892  1.00 94.57           C  
ATOM   2416  N   ILE A 301     -11.008   8.122   8.581  1.00 96.29           N  
ATOM   2417  CA  ILE A 301     -11.210   7.232   7.440  1.00 96.29           C  
ATOM   2418  C   ILE A 301     -10.893   5.806   7.867  1.00 96.29           C  
ATOM   2419  CB  ILE A 301     -10.378   7.667   6.213  1.00 96.29           C  
ATOM   2420  O   ILE A 301      -9.838   5.535   8.436  1.00 96.29           O  
ATOM   2421  CG1 ILE A 301     -10.370   9.188   5.951  1.00 96.29           C  
ATOM   2422  CG2 ILE A 301     -10.807   6.879   4.961  1.00 96.29           C  
ATOM   2423  CD1 ILE A 301     -11.735   9.784   5.627  1.00 96.29           C  
ATOM   2424  N   SER A 302     -11.781   4.876   7.535  1.00 95.76           N  
ATOM   2425  CA  SER A 302     -11.523   3.445   7.689  1.00 95.76           C  
ATOM   2426  C   SER A 302     -11.766   2.710   6.382  1.00 95.76           C  
ATOM   2427  CB  SER A 302     -12.332   2.858   8.841  1.00 95.76           C  
ATOM   2428  O   SER A 302     -12.667   3.060   5.621  1.00 95.76           O  
ATOM   2429  OG  SER A 302     -13.711   2.932   8.578  1.00 95.76           O  
ATOM   2430  N   ILE A 303     -10.946   1.702   6.092  1.00 96.15           N  
ATOM   2431  CA  ILE A 303     -11.069   0.884   4.881  1.00 96.15           C  
ATOM   2432  C   ILE A 303     -11.008  -0.585   5.281  1.00 96.15           C  
ATOM   2433  CB  ILE A 303     -10.004   1.264   3.824  1.00 96.15           C  
ATOM   2434  O   ILE A 303     -10.070  -1.016   5.948  1.00 96.15           O  
ATOM   2435  CG1 ILE A 303     -10.127   2.760   3.449  1.00 96.15           C  
ATOM   2436  CG2 ILE A 303     -10.141   0.375   2.577  1.00 96.15           C  
ATOM   2437  CD1 ILE A 303      -9.147   3.251   2.381  1.00 96.15           C  
ATOM   2438  N   GLY A 304     -12.009  -1.359   4.876  1.00 94.46           N  
ATOM   2439  CA  GLY A 304     -12.123  -2.792   5.146  1.00 94.46           C  
ATOM   2440  C   GLY A 304     -13.564  -3.261   4.995  1.00 94.46           C  
ATOM   2441  O   GLY A 304     -14.444  -2.458   4.708  1.00 94.46           O  
ATOM   2442  N   ASN A 305     -13.828  -4.558   5.159  1.00 92.33           N  
ATOM   2443  CA  ASN A 305     -15.193  -5.102   5.083  1.00 92.33           C  
ATOM   2444  C   ASN A 305     -15.967  -4.712   3.806  1.00 92.33           C  
ATOM   2445  CB  ASN A 305     -15.953  -4.760   6.381  1.00 92.33           C  
ATOM   2446  O   ASN A 305     -17.179  -4.531   3.844  1.00 92.33           O  
ATOM   2447  CG  ASN A 305     -15.337  -5.425   7.592  1.00 92.33           C  
ATOM   2448  ND2 ASN A 305     -15.303  -4.758   8.717  1.00 92.33           N  
ATOM   2449  OD1 ASN A 305     -14.873  -6.550   7.529  1.00 92.33           O  
ATOM   2450  N   LYS A 306     -15.280  -4.622   2.656  1.00 94.40           N  
ATOM   2451  CA  LYS A 306     -15.863  -4.216   1.357  1.00 94.40           C  
ATOM   2452  C   LYS A 306     -16.297  -2.748   1.294  1.00 94.40           C  
ATOM   2453  CB  LYS A 306     -16.974  -5.172   0.903  1.00 94.40           C  
ATOM   2454  O   LYS A 306     -17.047  -2.375   0.390  1.00 94.40           O  
ATOM   2455  CG  LYS A 306     -16.577  -6.643   1.056  1.00 94.40           C  
ATOM   2456  CD  LYS A 306     -17.734  -7.522   0.589  1.00 94.40           C  
ATOM   2457  CE  LYS A 306     -17.354  -8.993   0.750  1.00 94.40           C  
ATOM   2458  NZ  LYS A 306     -18.448  -9.861   0.261  1.00 94.40           N  
ATOM   2459  N   GLU A 307     -15.837  -1.918   2.224  1.00 95.85           N  
ATOM   2460  CA  GLU A 307     -16.298  -0.546   2.398  1.00 95.85           C  
ATOM   2461  C   GLU A 307     -15.140   0.421   2.701  1.00 95.85           C  
ATOM   2462  CB  GLU A 307     -17.385  -0.501   3.496  1.00 95.85           C  
ATOM   2463  O   GLU A 307     -14.101   0.055   3.258  1.00 95.85           O  
ATOM   2464  CG  GLU A 307     -18.653  -1.289   3.100  1.00 95.85           C  
ATOM   2465  CD  GLU A 307     -19.753  -1.340   4.169  1.00 95.85           C  
ATOM   2466  OE1 GLU A 307     -20.922  -1.583   3.771  1.00 95.85           O  
ATOM   2467  OE2 GLU A 307     -19.453  -1.113   5.363  1.00 95.85           O  
ATOM   2468  N   LEU A 308     -15.341   1.685   2.330  1.00 97.64           N  
ATOM   2469  CA  LEU A 308     -14.641   2.837   2.895  1.00 97.64           C  
ATOM   2470  C   LEU A 308     -15.638   3.574   3.788  1.00 97.64           C  
ATOM   2471  CB  LEU A 308     -14.082   3.697   1.746  1.00 97.64           C  
ATOM   2472  O   LEU A 308     -16.713   3.937   3.311  1.00 97.64           O  
ATOM   2473  CG  LEU A 308     -13.283   4.945   2.178  1.00 97.64           C  
ATOM   2474  CD1 LEU A 308     -12.324   5.347   1.054  1.00 97.64           C  
ATOM   2475  CD2 LEU A 308     -14.167   6.165   2.462  1.00 97.64           C  
ATOM   2476  N   ALA A 309     -15.312   3.799   5.058  1.00 96.71           N  
ATOM   2477  CA  ALA A 309     -16.179   4.513   5.990  1.00 96.71           C  
ATOM   2478  C   ALA A 309     -15.578   5.857   6.416  1.00 96.71           C  
ATOM   2479  CB  ALA A 309     -16.562   3.625   7.183  1.00 96.71           C  
ATOM   2480  O   ALA A 309     -14.390   5.942   6.727  1.00 96.71           O  
ATOM   2481  N   LEU A 310     -16.425   6.886   6.459  1.00 96.52           N  
ATOM   2482  CA  LEU A 310     -16.134   8.209   7.005  1.00 96.52           C  
ATOM   2483  C   LEU A 310     -16.814   8.340   8.362  1.00 96.52           C  
ATOM   2484  CB  LEU A 310     -16.662   9.312   6.070  1.00 96.52           C  
ATOM   2485  O   LEU A 310     -18.045   8.293   8.436  1.00 96.52           O  
ATOM   2486  CG  LEU A 310     -16.180   9.252   4.618  1.00 96.52           C  
ATOM   2487  CD1 LEU A 310     -16.772  10.439   3.854  1.00 96.52           C  
ATOM   2488  CD2 LEU A 310     -14.672   9.315   4.502  1.00 96.52           C  
ATOM   2489  N   ARG A 311     -16.035   8.543   9.423  1.00 93.60           N  
ATOM   2490  CA  ARG A 311     -16.551   8.813  10.766  1.00 93.60           C  
ATOM   2491  C   ARG A 311     -16.337  10.282  11.105  1.00 93.60           C  
ATOM   2492  CB  ARG A 311     -15.896   7.850  11.756  1.00 93.60           C  
ATOM   2493  O   ARG A 311     -15.207  10.747  11.178  1.00 93.60           O  
ATOM   2494  CG  ARG A 311     -16.521   7.939  13.155  1.00 93.60           C  
ATOM   2495  CD  ARG A 311     -15.752   7.073  14.161  1.00 93.60           C  
ATOM   2496  NE  ARG A 311     -15.723   5.651  13.759  1.00 93.60           N  
ATOM   2497  NH1 ARG A 311     -13.772   5.039  14.828  1.00 93.60           N  
ATOM   2498  NH2 ARG A 311     -14.853   3.567  13.542  1.00 93.60           N  
ATOM   2499  CZ  ARG A 311     -14.783   4.766  14.048  1.00 93.60           C  
ATOM   2500  N   THR A 312     -17.433  11.001  11.315  1.00 92.90           N  
ATOM   2501  CA  THR A 312     -17.448  12.453  11.547  1.00 92.90           C  
ATOM   2502  C   THR A 312     -18.151  12.765  12.861  1.00 92.90           C  
ATOM   2503  CB  THR A 312     -18.128  13.206  10.390  1.00 92.90           C  
ATOM   2504  O   THR A 312     -19.117  12.092  13.228  1.00 92.90           O  
ATOM   2505  CG2 THR A 312     -17.444  12.955   9.053  1.00 92.90           C  
ATOM   2506  OG1 THR A 312     -19.466  12.793  10.230  1.00 92.90           O  
ATOM   2507  N   ALA A 313     -17.692  13.788  13.578  1.00 87.13           N  
ATOM   2508  CA  ALA A 313     -18.364  14.287  14.774  1.00 87.13           C  
ATOM   2509  C   ALA A 313     -19.146  15.566  14.440  1.00 87.13           C  
ATOM   2510  CB  ALA A 313     -17.328  14.493  15.883  1.00 87.13           C  
ATOM   2511  O   ALA A 313     -18.604  16.503  13.860  1.00 87.13           O  
ATOM   2512  N   ARG A 314     -20.425  15.630  14.823  1.00 83.24           N  
ATOM   2513  CA  ARG A 314     -21.240  16.857  14.773  1.00 83.24           C  
ATOM   2514  C   ARG A 314     -21.812  17.122  16.162  1.00 83.24           C  
ATOM   2515  CB  ARG A 314     -22.340  16.770  13.704  1.00 83.24           C  
ATOM   2516  O   ARG A 314     -22.822  16.535  16.564  1.00 83.24           O  
ATOM   2517  CG  ARG A 314     -21.843  16.543  12.267  1.00 83.24           C  
ATOM   2518  CD  ARG A 314     -23.044  16.358  11.325  1.00 83.24           C  
ATOM   2519  NE  ARG A 314     -22.633  16.390   9.912  1.00 83.24           N  
ATOM   2520  NH1 ARG A 314     -24.679  16.890   8.965  1.00 83.24           N  
ATOM   2521  NH2 ARG A 314     -22.832  17.210   7.809  1.00 83.24           N  
ATOM   2522  CZ  ARG A 314     -23.382  16.803   8.905  1.00 83.24           C  
ATOM   2523  N   GLY A 315     -21.142  17.990  16.916  1.00 84.13           N  
ATOM   2524  CA  GLY A 315     -21.418  18.179  18.340  1.00 84.13           C  
ATOM   2525  C   GLY A 315     -21.099  16.903  19.124  1.00 84.13           C  
ATOM   2526  O   GLY A 315     -19.999  16.377  19.023  1.00 84.13           O  
ATOM   2527  N   VAL A 316     -22.072  16.383  19.877  1.00 84.61           N  
ATOM   2528  CA  VAL A 316     -21.917  15.147  20.676  1.00 84.61           C  
ATOM   2529  C   VAL A 316     -22.218  13.881  19.853  1.00 84.61           C  
ATOM   2530  CB  VAL A 316     -22.786  15.216  21.955  1.00 84.61           C  
ATOM   2531  O   VAL A 316     -21.973  12.765  20.303  1.00 84.61           O  
ATOM   2532  CG1 VAL A 316     -22.432  14.135  22.987  1.00 84.61           C  
ATOM   2533  CG2 VAL A 316     -22.637  16.567  22.676  1.00 84.61           C  
ATOM   2534  N   LYS A 317     -22.779  14.025  18.644  1.00 87.70           N  
ATOM   2535  CA  LYS A 317     -23.185  12.889  17.805  1.00 87.70           C  
ATOM   2536  C   LYS A 317     -22.079  12.511  16.827  1.00 87.70           C  
ATOM   2537  CB  LYS A 317     -24.491  13.197  17.065  1.00 87.70           C  
ATOM   2538  O   LYS A 317     -21.559  13.369  16.118  1.00 87.70           O  
ATOM   2539  CG  LYS A 317     -25.694  13.283  18.013  1.00 87.70           C  
ATOM   2540  CD  LYS A 317     -26.981  13.492  17.207  1.00 87.70           C  
ATOM   2541  CE  LYS A 317     -28.195  13.554  18.138  1.00 87.70           C  
ATOM   2542  NZ  LYS A 317     -29.456  13.703  17.368  1.00 87.70           N  
ATOM   2543  N   ILE A 318     -21.795  11.216  16.744  1.00 87.70           N  
ATOM   2544  CA  ILE A 318     -20.886  10.632  15.757  1.00 87.70           C  
ATOM   2545  C   ILE A 318     -21.726  10.052  14.616  1.00 87.70           C  
ATOM   2546  CB  ILE A 318     -19.961   9.587  16.420  1.00 87.70           C  
ATOM   2547  O   ILE A 318     -22.695   9.334  14.861  1.00 87.70           O  
ATOM   2548  CG1 ILE A 318     -19.117  10.252  17.536  1.00 87.70           C  
ATOM   2549  CG2 ILE A 318     -19.049   8.936  15.365  1.00 87.70           C  
ATOM   2550  CD1 ILE A 318     -18.273   9.271  18.359  1.00 87.70           C  
ATOM   2551  N   TYR A 319     -21.356  10.371  13.379  1.00 91.35           N  
ATOM   2552  CA  TYR A 319     -21.984   9.865  12.162  1.00 91.35           C  
ATOM   2553  C   TYR A 319     -20.983   9.023  11.385  1.00 91.35           C  
ATOM   2554  CB  TYR A 319     -22.498  11.020  11.294  1.00 91.35           C  
ATOM   2555  O   TYR A 319     -19.841   9.438  11.190  1.00 91.35           O  
ATOM   2556  CG  TYR A 319     -23.612  11.820  11.930  1.00 91.35           C  
ATOM   2557  CD1 TYR A 319     -24.958  11.513  11.648  1.00 91.35           C  
ATOM   2558  CD2 TYR A 319     -23.299  12.848  12.838  1.00 91.35           C  
ATOM   2559  CE1 TYR A 319     -25.994  12.247  12.258  1.00 91.35           C  
ATOM   2560  CE2 TYR A 319     -24.334  13.557  13.471  1.00 91.35           C  
ATOM   2561  OH  TYR A 319     -26.656  14.014  13.760  1.00 91.35           O  
ATOM   2562  CZ  TYR A 319     -25.679  13.278  13.165  1.00 91.35           C  
ATOM   2563  N   GLU A 320     -21.429   7.866  10.904  1.00 92.49           N  
ATOM   2564  CA  GLU A 320     -20.643   6.978  10.056  1.00 92.49           C  
ATOM   2565  C   GLU A 320     -21.312   6.867   8.683  1.00 92.49           C  
ATOM   2566  CB  GLU A 320     -20.462   5.622  10.752  1.00 92.49           C  
ATOM   2567  O   GLU A 320     -22.460   6.440   8.573  1.00 92.49           O  
ATOM   2568  CG  GLU A 320     -19.476   4.721   9.998  1.00 92.49           C  
ATOM   2569  CD  GLU A 320     -19.191   3.421  10.765  1.00 92.49           C  
ATOM   2570  OE1 GLU A 320     -17.999   3.109  10.965  1.00 92.49           O  
ATOM   2571  OE2 GLU A 320     -20.160   2.701  11.106  1.00 92.49           O  
ATOM   2572  N   THR A 321     -20.601   7.270   7.632  1.00 94.50           N  
ATOM   2573  CA  THR A 321     -21.038   7.086   6.242  1.00 94.50           C  
ATOM   2574  C   THR A 321     -20.205   5.991   5.604  1.00 94.50           C  
ATOM   2575  CB  THR A 321     -20.895   8.367   5.418  1.00 94.50           C  
ATOM   2576  O   THR A 321     -18.984   6.087   5.608  1.00 94.50           O  
ATOM   2577  CG2 THR A 321     -21.471   8.186   4.014  1.00 94.50           C  
ATOM   2578  OG1 THR A 321     -21.609   9.412   6.036  1.00 94.50           O  
ATOM   2579  N   LYS A 322     -20.852   4.979   5.023  1.00 95.45           N  
ATOM   2580  CA  LYS A 322     -20.187   3.826   4.405  1.00 95.45           C  
ATOM   2581  C   LYS A 322     -20.354   3.840   2.893  1.00 95.45           C  
ATOM   2582  CB  LYS A 322     -20.728   2.525   5.014  1.00 95.45           C  
ATOM   2583  O   LYS A 322     -21.467   3.949   2.381  1.00 95.45           O  
ATOM   2584  CG  LYS A 322     -20.314   2.410   6.483  1.00 95.45           C  
ATOM   2585  CD  LYS A 322     -21.011   1.245   7.183  1.00 95.45           C  
ATOM   2586  CE  LYS A 322     -20.453   1.208   8.599  1.00 95.45           C  
ATOM   2587  NZ  LYS A 322     -20.860   0.009   9.350  1.00 95.45           N  
ATOM   2588  N   PHE A 323     -19.242   3.680   2.192  1.00 96.94           N  
ATOM   2589  CA  PHE A 323     -19.166   3.589   0.743  1.00 96.94           C  
ATOM   2590  C   PHE A 323     -18.775   2.171   0.360  1.00 96.94           C  
ATOM   2591  CB  PHE A 323     -18.165   4.621   0.214  1.00 96.94           C  
ATOM   2592  O   PHE A 323     -17.624   1.772   0.530  1.00 96.94           O  
ATOM   2593  CG  PHE A 323     -18.574   6.035   0.540  1.00 96.94           C  
ATOM   2594  CD1 PHE A 323     -19.560   6.669  -0.234  1.00 96.94           C  
ATOM   2595  CD2 PHE A 323     -18.045   6.687   1.666  1.00 96.94           C  
ATOM   2596  CE1 PHE A 323     -20.017   7.950   0.106  1.00 96.94           C  
ATOM   2597  CE2 PHE A 323     -18.505   7.968   2.000  1.00 96.94           C  
ATOM   2598  CZ  PHE A 323     -19.472   8.610   1.216  1.00 96.94           C  
ATOM   2599  N   ARG A 324     -19.731   1.406  -0.175  1.00 96.40           N  
ATOM   2600  CA  ARG A 324     -19.457   0.055  -0.672  1.00 96.40           C  
ATOM   2601  C   ARG A 324     -18.527   0.121  -1.868  1.00 96.40           C  
ATOM   2602  CB  ARG A 324     -20.749  -0.682  -1.036  1.00 96.40           C  
ATOM   2603  O   ARG A 324     -18.808   0.823  -2.838  1.00 96.40           O  
ATOM   2604  CG  ARG A 324     -21.541  -1.066   0.216  1.00 96.40           C  
ATOM   2605  CD  ARG A 324     -22.764  -1.888  -0.190  1.00 96.40           C  
ATOM   2606  NE  ARG A 324     -23.532  -2.307   0.991  1.00 96.40           N  
ATOM   2607  NH1 ARG A 324     -25.239  -3.362  -0.143  1.00 96.40           N  
ATOM   2608  NH2 ARG A 324     -25.295  -3.233   2.085  1.00 96.40           N  
ATOM   2609  CZ  ARG A 324     -24.680  -2.963   0.970  1.00 96.40           C  
ATOM   2610  N   VAL A 325     -17.461  -0.665  -1.834  1.00 95.22           N  
ATOM   2611  CA  VAL A 325     -16.489  -0.729  -2.926  1.00 95.22           C  
ATOM   2612  C   VAL A 325     -17.160  -1.139  -4.235  1.00 95.22           C  
ATOM   2613  CB  VAL A 325     -15.325  -1.656  -2.541  1.00 95.22           C  
ATOM   2614  O   VAL A 325     -16.843  -0.569  -5.271  1.00 95.22           O  
ATOM   2615  CG1 VAL A 325     -14.406  -1.972  -3.721  1.00 95.22           C  
ATOM   2616  CG2 VAL A 325     -14.478  -0.974  -1.461  1.00 95.22           C  
ATOM   2617  N   THR A 326     -18.156  -2.027  -4.209  1.00 94.30           N  
ATOM   2618  CA  THR A 326     -18.893  -2.424  -5.423  1.00 94.30           C  
ATOM   2619  C   THR A 326     -19.724  -1.295  -6.041  1.00 94.30           C  
ATOM   2620  CB  THR A 326     -19.780  -3.654  -5.186  1.00 94.30           C  
ATOM   2621  O   THR A 326     -20.072  -1.370  -7.209  1.00 94.30           O  
ATOM   2622  CG2 THR A 326     -18.966  -4.872  -4.749  1.00 94.30           C  
ATOM   2623  OG1 THR A 326     -20.733  -3.415  -4.175  1.00 94.30           O  
ATOM   2624  N   ARG A 327     -19.975  -0.190  -5.327  1.00 95.17           N  
ATOM   2625  CA  ARG A 327     -20.657   1.008  -5.859  1.00 95.17           C  
ATOM   2626  C   ARG A 327     -19.694   2.112  -6.305  1.00 95.17           C  
ATOM   2627  CB  ARG A 327     -21.673   1.519  -4.829  1.00 95.17           C  
ATOM   2628  O   ARG A 327     -20.140   3.172  -6.748  1.00 95.17           O  
ATOM   2629  CG  ARG A 327     -22.836   0.535  -4.653  1.00 95.17           C  
ATOM   2630  CD  ARG A 327     -23.843   1.035  -3.614  1.00 95.17           C  
ATOM   2631  NE  ARG A 327     -24.602   2.218  -4.075  1.00 95.17           N  
ATOM   2632  NH1 ARG A 327     -26.739   1.468  -3.608  1.00 95.17           N  
ATOM   2633  NH2 ARG A 327     -26.414   3.547  -4.327  1.00 95.17           N  
ATOM   2634  CZ  ARG A 327     -25.911   2.394  -4.004  1.00 95.17           C  
ATOM   2635  N   MET A 328     -18.384   1.893  -6.197  1.00 95.79           N  
ATOM   2636  CA  MET A 328     -17.363   2.807  -6.714  1.00 95.79           C  
ATOM   2637  C   MET A 328     -17.072   2.463  -8.175  1.00 95.79           C  
ATOM   2638  CB  MET A 328     -16.077   2.705  -5.879  1.00 95.79           C  
ATOM   2639  O   MET A 328     -16.591   1.370  -8.451  1.00 95.79           O  
ATOM   2640  CG  MET A 328     -16.278   3.098  -4.415  1.00 95.79           C  
ATOM   2641  SD  MET A 328     -14.787   2.884  -3.414  1.00 95.79           S  
ATOM   2642  CE  MET A 328     -15.439   3.366  -1.796  1.00 95.79           C  
ATOM   2643  N   ARG A 329     -17.317   3.371  -9.124  1.00 93.49           N  
ATOM   2644  CA  ARG A 329     -17.033   3.119 -10.551  1.00 93.49           C  
ATOM   2645  C   ARG A 329     -15.537   3.164 -10.847  1.00 93.49           C  
ATOM   2646  CB  ARG A 329     -17.819   4.120 -11.414  1.00 93.49           C  
ATOM   2647  O   ARG A 329     -14.993   2.333 -11.575  1.00 93.49           O  
ATOM   2648  CG  ARG A 329     -17.635   3.823 -12.912  1.00 93.49           C  
ATOM   2649  CD  ARG A 329     -18.554   4.668 -13.801  1.00 93.49           C  
ATOM   2650  NE  ARG A 329     -18.117   6.070 -13.922  1.00 93.49           N  
ATOM   2651  NH1 ARG A 329     -19.563   6.748 -15.568  1.00 93.49           N  
ATOM   2652  NH2 ARG A 329     -18.065   8.173 -14.803  1.00 93.49           N  
ATOM   2653  CZ  ARG A 329     -18.574   6.985 -14.759  1.00 93.49           C  
ATOM   2654  N   SER A 330     -14.869   4.171 -10.301  1.00 93.46           N  
ATOM   2655  CA  SER A 330     -13.434   4.378 -10.456  1.00 93.46           C  
ATOM   2656  C   SER A 330     -12.898   5.266  -9.340  1.00 93.46           C  
ATOM   2657  CB  SER A 330     -13.127   4.990 -11.832  1.00 93.46           C  
ATOM   2658  O   SER A 330     -13.667   5.937  -8.649  1.00 93.46           O  
ATOM   2659  OG  SER A 330     -13.596   6.322 -11.969  1.00 93.46           O  
ATOM   2660  N   TRP A 331     -11.580   5.290  -9.171  1.00 94.92           N  
ATOM   2661  CA  TRP A 331     -10.905   6.243  -8.292  1.00 94.92           C  
ATOM   2662  C   TRP A 331      -9.584   6.718  -8.892  1.00 94.92           C  
ATOM   2663  CB  TRP A 331     -10.724   5.643  -6.893  1.00 94.92           C  
ATOM   2664  O   TRP A 331      -9.078   6.166  -9.870  1.00 94.92           O  
ATOM   2665  CG  TRP A 331      -9.895   4.404  -6.836  1.00 94.92           C  
ATOM   2666  CD1 TRP A 331      -8.558   4.347  -6.643  1.00 94.92           C  
ATOM   2667  CD2 TRP A 331     -10.347   3.024  -6.958  1.00 94.92           C  
ATOM   2668  CE2 TRP A 331      -9.202   2.176  -6.888  1.00 94.92           C  
ATOM   2669  CE3 TRP A 331     -11.608   2.402  -7.092  1.00 94.92           C  
ATOM   2670  NE1 TRP A 331      -8.145   3.032  -6.654  1.00 94.92           N  
ATOM   2671  CH2 TRP A 331     -10.558   0.200  -7.188  1.00 94.92           C  
ATOM   2672  CZ2 TRP A 331      -9.297   0.788  -7.029  1.00 94.92           C  
ATOM   2673  CZ3 TRP A 331     -11.712   1.001  -7.174  1.00 94.92           C  
ATOM   2674  N   ARG A 332      -9.030   7.786  -8.326  1.00 89.97           N  
ATOM   2675  CA  ARG A 332      -7.746   8.369  -8.718  1.00 89.97           C  
ATOM   2676  C   ARG A 332      -7.048   8.978  -7.514  1.00 89.97           C  
ATOM   2677  CB  ARG A 332      -7.948   9.409  -9.831  1.00 89.97           C  
ATOM   2678  O   ARG A 332      -7.706   9.444  -6.586  1.00 89.97           O  
ATOM   2679  CG  ARG A 332      -8.826  10.598  -9.404  1.00 89.97           C  
ATOM   2680  CD  ARG A 332      -8.962  11.577 -10.566  1.00 89.97           C  
ATOM   2681  NE  ARG A 332      -9.844  12.706 -10.222  1.00 89.97           N  
ATOM   2682  NH1 ARG A 332      -9.604  13.798 -12.208  1.00 89.97           N  
ATOM   2683  NH2 ARG A 332     -10.941  14.656 -10.616  1.00 89.97           N  
ATOM   2684  CZ  ARG A 332     -10.127  13.721 -11.014  1.00 89.97           C  
ATOM   2685  N   VAL A 333      -5.723   9.018  -7.580  1.00 87.86           N  
ATOM   2686  CA  VAL A 333      -4.894   9.772  -6.640  1.00 87.86           C  
ATOM   2687  C   VAL A 333      -4.318  10.973  -7.376  1.00 87.86           C  
ATOM   2688  CB  VAL A 333      -3.796   8.901  -6.007  1.00 87.86           C  
ATOM   2689  O   VAL A 333      -3.800  10.813  -8.479  1.00 87.86           O  
ATOM   2690  CG1 VAL A 333      -2.965   9.687  -4.984  1.00 87.86           C  
ATOM   2691  CG2 VAL A 333      -4.410   7.705  -5.274  1.00 87.86           C  
ATOM   2692  N   SER A 334      -4.415  12.152  -6.772  1.00 84.89           N  
ATOM   2693  CA  SER A 334      -3.849  13.397  -7.288  1.00 84.89           C  
ATOM   2694  C   SER A 334      -2.818  13.950  -6.305  1.00 84.89           C  
ATOM   2695  CB  SER A 334      -4.943  14.435  -7.549  1.00 84.89           C  
ATOM   2696  O   SER A 334      -2.994  13.842  -5.093  1.00 84.89           O  
ATOM   2697  OG  SER A 334      -5.880  13.985  -8.515  1.00 84.89           O  
ATOM   2698  N   VAL A 335      -1.753  14.556  -6.830  1.00 75.19           N  
ATOM   2699  CA  VAL A 335      -0.761  15.320  -6.061  1.00 75.19           C  
ATOM   2700  C   VAL A 335      -0.881  16.775  -6.495  1.00 75.19           C  
ATOM   2701  CB  VAL A 335       0.680  14.826  -6.315  1.00 75.19           C  
ATOM   2702  O   VAL A 335      -0.745  17.072  -7.682  1.00 75.19           O  
ATOM   2703  CG1 VAL A 335       1.692  15.638  -5.494  1.00 75.19           C  
ATOM   2704  CG2 VAL A 335       0.916  13.343  -5.988  1.00 75.19           C  
ATOM   2705  N   THR A 336      -1.099  17.684  -5.551  1.00 68.45           N  
ATOM   2706  CA  THR A 336      -1.064  19.126  -5.814  1.00 68.45           C  
ATOM   2707  C   THR A 336       0.204  19.709  -5.198  1.00 68.45           C  
ATOM   2708  CB  THR A 336      -2.332  19.827  -5.305  1.00 68.45           C  
ATOM   2709  O   THR A 336       0.399  19.656  -3.985  1.00 68.45           O  
ATOM   2710  CG2 THR A 336      -2.414  21.275  -5.792  1.00 68.45           C  
ATOM   2711  OG1 THR A 336      -3.475  19.175  -5.812  1.00 68.45           O  
ATOM   2712  N   HIS A 337       1.077  20.276  -6.035  1.00 57.38           N  
ATOM   2713  CA  HIS A 337       2.212  21.080  -5.580  1.00 57.38           C  
ATOM   2714  C   HIS A 337       1.773  22.545  -5.508  1.00 57.38           C  
ATOM   2715  CB  HIS A 337       3.410  20.896  -6.525  1.00 57.38           C  
ATOM   2716  O   HIS A 337       1.539  23.174  -6.543  1.00 57.38           O  
ATOM   2717  CG  HIS A 337       3.979  19.500  -6.531  1.00 57.38           C  
ATOM   2718  CD2 HIS A 337       3.708  18.512  -7.439  1.00 57.38           C  
ATOM   2719  ND1 HIS A 337       4.895  18.991  -5.638  1.00 57.38           N  
ATOM   2720  CE1 HIS A 337       5.175  17.729  -6.007  1.00 57.38           C  
ATOM   2721  NE2 HIS A 337       4.482  17.396  -7.108  1.00 57.38           N  
ATOM   2722  N   ILE A 338       1.642  23.100  -4.303  1.00 48.33           N  
ATOM   2723  CA  ILE A 338       1.268  24.504  -4.112  1.00 48.33           C  
ATOM   2724  C   ILE A 338       2.535  25.364  -4.269  1.00 48.33           C  
ATOM   2725  CB  ILE A 338       0.491  24.714  -2.783  1.00 48.33           C  
ATOM   2726  O   ILE A 338       3.137  25.799  -3.304  1.00 48.33           O  
ATOM   2727  CG1 ILE A 338      -0.725  23.756  -2.695  1.00 48.33           C  
ATOM   2728  CG2 ILE A 338       0.012  26.177  -2.671  1.00 48.33           C  
ATOM   2729  CD1 ILE A 338      -1.504  23.829  -1.375  1.00 48.33           C  
ATOM   2730  N   THR A 339       2.914  25.649  -5.519  1.00 44.42           N  
ATOM   2731  CA  THR A 339       3.934  26.643  -5.943  1.00 44.42           C  
ATOM   2732  C   THR A 339       5.429  26.278  -5.832  1.00 44.42           C  
ATOM   2733  CB  THR A 339       3.687  28.045  -5.349  1.00 44.42           C  
ATOM   2734  O   THR A 339       5.851  25.353  -5.145  1.00 44.42           O  
ATOM   2735  CG2 THR A 339       2.232  28.512  -5.417  1.00 44.42           C  
ATOM   2736  OG1 THR A 339       4.150  28.109  -4.026  1.00 44.42           O  
ATOM   2737  N   LEU A 340       6.243  27.035  -6.587  1.00 47.67           N  
ATOM   2738  CA  LEU A 340       7.693  26.869  -6.787  1.00 47.67           C  
ATOM   2739  C   LEU A 340       8.521  27.057  -5.499  1.00 47.67           C  
ATOM   2740  CB  LEU A 340       8.118  27.914  -7.848  1.00 47.67           C  
ATOM   2741  O   LEU A 340       9.609  26.485  -5.390  1.00 47.67           O  
ATOM   2742  CG  LEU A 340       9.502  27.689  -8.493  1.00 47.67           C  
ATOM   2743  CD1 LEU A 340       9.418  26.682  -9.646  1.00 47.67           C  
ATOM   2744  CD2 LEU A 340      10.052  28.999  -9.057  1.00 47.67           C  
ATOM   2745  N   GLU A 341       8.020  27.861  -4.555  1.00 45.24           N  
ATOM   2746  CA  GLU A 341       8.719  28.252  -3.321  1.00 45.24           C  
ATOM   2747  C   GLU A 341       8.445  27.301  -2.145  1.00 45.24           C  
ATOM   2748  CB  GLU A 341       8.383  29.713  -2.966  1.00 45.24           C  
ATOM   2749  O   GLU A 341       9.253  27.229  -1.223  1.00 45.24           O  
ATOM   2750  CG  GLU A 341       9.000  30.687  -3.988  1.00 45.24           C  
ATOM   2751  CD  GLU A 341       8.768  32.175  -3.672  1.00 45.24           C  
ATOM   2752  OE1 GLU A 341       9.440  32.993  -4.341  1.00 45.24           O  
ATOM   2753  OE2 GLU A 341       7.917  32.482  -2.811  1.00 45.24           O  
ATOM   2754  N   SER A 342       7.393  26.475  -2.202  1.00 44.44           N  
ATOM   2755  CA  SER A 342       7.029  25.560  -1.109  1.00 44.44           C  
ATOM   2756  C   SER A 342       7.671  24.166  -1.235  1.00 44.44           C  
ATOM   2757  CB  SER A 342       5.509  25.553  -0.868  1.00 44.44           C  
ATOM   2758  O   SER A 342       7.070  23.148  -0.898  1.00 44.44           O  
ATOM   2759  OG  SER A 342       4.871  24.439  -1.455  1.00 44.44           O  
ATOM   2760  N   ARG A 343       8.933  24.074  -1.682  1.00 45.52           N  
ATOM   2761  CA  ARG A 343       9.672  22.786  -1.718  1.00 45.52           C  
ATOM   2762  C   ARG A 343       9.857  22.133  -0.340  1.00 45.52           C  
ATOM   2763  CB  ARG A 343      11.046  22.951  -2.375  1.00 45.52           C  
ATOM   2764  O   ARG A 343      10.324  21.001  -0.267  1.00 45.52           O  
ATOM   2765  CG  ARG A 343      10.949  23.338  -3.850  1.00 45.52           C  
ATOM   2766  CD  ARG A 343      12.329  23.180  -4.486  1.00 45.52           C  
ATOM   2767  NE  ARG A 343      12.337  23.732  -5.846  1.00 45.52           N  
ATOM   2768  NH1 ARG A 343      14.519  23.235  -6.340  1.00 45.52           N  
ATOM   2769  NH2 ARG A 343      13.258  24.377  -7.807  1.00 45.52           N  
ATOM   2770  CZ  ARG A 343      13.371  23.771  -6.659  1.00 45.52           C  
ATOM   2771  N   LEU A 344       9.542  22.867   0.724  1.00 44.92           N  
ATOM   2772  CA  LEU A 344       9.601  22.427   2.113  1.00 44.92           C  
ATOM   2773  C   LEU A 344       8.217  22.099   2.702  1.00 44.92           C  
ATOM   2774  CB  LEU A 344      10.329  23.514   2.930  1.00 44.92           C  
ATOM   2775  O   LEU A 344       8.168  21.599   3.820  1.00 44.92           O  
ATOM   2776  CG  LEU A 344      11.790  23.764   2.508  1.00 44.92           C  
ATOM   2777  CD1 LEU A 344      12.351  24.977   3.250  1.00 44.92           C  
ATOM   2778  CD2 LEU A 344      12.691  22.562   2.807  1.00 44.92           C  
ATOM   2779  N   GLU A 345       7.121  22.341   1.971  1.00 44.34           N  
ATOM   2780  CA  GLU A 345       5.754  22.088   2.450  1.00 44.34           C  
ATOM   2781  C   GLU A 345       5.192  20.764   1.900  1.00 44.34           C  
ATOM   2782  CB  GLU A 345       4.822  23.261   2.112  1.00 44.34           C  
ATOM   2783  O   GLU A 345       5.545  20.369   0.780  1.00 44.34           O  
ATOM   2784  CG  GLU A 345       5.165  24.551   2.877  1.00 44.34           C  
ATOM   2785  CD  GLU A 345       5.047  24.406   4.405  1.00 44.34           C  
ATOM   2786  OE1 GLU A 345       5.821  25.096   5.106  1.00 44.34           O  
ATOM   2787  OE2 GLU A 345       4.204  23.601   4.860  1.00 44.34           O  
ATOM   2788  N   PRO A 346       4.333  20.056   2.662  1.00 48.94           N  
ATOM   2789  CA  PRO A 346       3.871  18.720   2.307  1.00 48.94           C  
ATOM   2790  C   PRO A 346       3.154  18.715   0.958  1.00 48.94           C  
ATOM   2791  CB  PRO A 346       2.939  18.261   3.437  1.00 48.94           C  
ATOM   2792  O   PRO A 346       2.305  19.553   0.671  1.00 48.94           O  
ATOM   2793  CG  PRO A 346       3.292  19.174   4.607  1.00 48.94           C  
ATOM   2794  CD  PRO A 346       3.746  20.463   3.932  1.00 48.94           C  
ATOM   2795  N   THR A 347       3.476  17.741   0.112  1.00 60.89           N  
ATOM   2796  CA  THR A 347       2.694  17.441  -1.089  1.00 60.89           C  
ATOM   2797  C   THR A 347       1.246  17.157  -0.696  1.00 60.89           C  
ATOM   2798  CB  THR A 347       3.265  16.198  -1.786  1.00 60.89           C  
ATOM   2799  O   THR A 347       1.000  16.165  -0.015  1.00 60.89           O  
ATOM   2800  CG2 THR A 347       4.555  16.515  -2.539  1.00 60.89           C  
ATOM   2801  OG1 THR A 347       3.555  15.188  -0.843  1.00 60.89           O  
ATOM   2802  N   HIS A 348       0.291  17.974  -1.151  1.00 77.61           N  
ATOM   2803  CA  HIS A 348      -1.125  17.728  -0.882  1.00 77.61           C  
ATOM   2804  C   HIS A 348      -1.588  16.535  -1.717  1.00 77.61           C  
ATOM   2805  CB  HIS A 348      -1.967  18.978  -1.170  1.00 77.61           C  
ATOM   2806  O   HIS A 348      -1.768  16.640  -2.935  1.00 77.61           O  
ATOM   2807  CG  HIS A 348      -1.905  20.028  -0.089  1.00 77.61           C  
ATOM   2808  CD2 HIS A 348      -0.788  20.653   0.396  1.00 77.61           C  
ATOM   2809  ND1 HIS A 348      -2.984  20.563   0.580  1.00 77.61           N  
ATOM   2810  CE1 HIS A 348      -2.524  21.481   1.447  1.00 77.61           C  
ATOM   2811  NE2 HIS A 348      -1.193  21.578   1.360  1.00 77.61           N  
ATOM   2812  N   LEU A 349      -1.746  15.391  -1.059  1.00 87.92           N  
ATOM   2813  CA  LEU A 349      -2.257  14.170  -1.659  1.00 87.92           C  
ATOM   2814  C   LEU A 349      -3.779  14.102  -1.520  1.00 87.92           C  
ATOM   2815  CB  LEU A 349      -1.556  12.965  -1.014  1.00 87.92           C  
ATOM   2816  O   LEU A 349      -4.349  14.420  -0.476  1.00 87.92           O  
ATOM   2817  CG  LEU A 349      -0.093  12.755  -1.424  1.00 87.92           C  
ATOM   2818  CD1 LEU A 349       0.512  11.603  -0.625  1.00 87.92           C  
ATOM   2819  CD2 LEU A 349       0.016  12.377  -2.898  1.00 87.92           C  
ATOM   2820  N   GLN A 350      -4.442  13.679  -2.594  1.00 92.54           N  
ATOM   2821  CA  GLN A 350      -5.894  13.544  -2.639  1.00 92.54           C  
ATOM   2822  C   GLN A 350      -6.286  12.196  -3.226  1.00 92.54           C  
ATOM   2823  CB  GLN A 350      -6.525  14.675  -3.461  1.00 92.54           C  
ATOM   2824  O   GLN A 350      -5.791  11.820  -4.288  1.00 92.54           O  
ATOM   2825  CG  GLN A 350      -6.143  16.072  -2.957  1.00 92.54           C  
ATOM   2826  CD  GLN A 350      -6.884  17.181  -3.699  1.00 92.54           C  
ATOM   2827  NE2 GLN A 350      -7.088  18.321  -3.086  1.00 92.54           N  
ATOM   2828  OE1 GLN A 350      -7.255  17.063  -4.858  1.00 92.54           O  
ATOM   2829  N   LEU A 351      -7.208  11.493  -2.572  1.00 95.17           N  
ATOM   2830  CA  LEU A 351      -7.935  10.368  -3.151  1.00 95.17           C  
ATOM   2831  C   LEU A 351      -9.307  10.878  -3.581  1.00 95.17           C  
ATOM   2832  CB  LEU A 351      -8.060   9.229  -2.122  1.00 95.17           C  
ATOM   2833  O   LEU A 351     -10.062  11.372  -2.753  1.00 95.17           O  
ATOM   2834  CG  LEU A 351      -8.902   8.038  -2.627  1.00 95.17           C  
ATOM   2835  CD1 LEU A 351      -8.158   7.234  -3.695  1.00 95.17           C  
ATOM   2836  CD2 LEU A 351      -9.219   7.090  -1.477  1.00 95.17           C  
ATOM   2837  N   ALA A 352      -9.660  10.710  -4.849  1.00 96.62           N  
ATOM   2838  CA  ALA A 352     -11.017  10.953  -5.318  1.00 96.62           C  
ATOM   2839  C   ALA A 352     -11.607   9.654  -5.860  1.00 96.62           C  
ATOM   2840  CB  ALA A 352     -11.012  12.097  -6.337  1.00 96.62           C  
ATOM   2841  O   ALA A 352     -10.945   8.960  -6.634  1.00 96.62           O  
ATOM   2842  N   PHE A 353     -12.846   9.336  -5.496  1.00 97.39           N  
ATOM   2843  CA  PHE A 353     -13.572   8.183  -6.024  1.00 97.39           C  
ATOM   2844  C   PHE A 353     -14.958   8.586  -6.510  1.00 97.39           C  
ATOM   2845  CB  PHE A 353     -13.613   7.038  -5.006  1.00 97.39           C  
ATOM   2846  O   PHE A 353     -15.604   9.479  -5.966  1.00 97.39           O  
ATOM   2847  CG  PHE A 353     -14.375   7.342  -3.733  1.00 97.39           C  
ATOM   2848  CD1 PHE A 353     -13.719   7.962  -2.654  1.00 97.39           C  
ATOM   2849  CD2 PHE A 353     -15.735   6.999  -3.621  1.00 97.39           C  
ATOM   2850  CE1 PHE A 353     -14.419   8.235  -1.467  1.00 97.39           C  
ATOM   2851  CE2 PHE A 353     -16.431   7.260  -2.427  1.00 97.39           C  
ATOM   2852  CZ  PHE A 353     -15.773   7.878  -1.351  1.00 97.39           C  
ATOM   2853  N   GLU A 354     -15.405   7.925  -7.567  1.00 96.67           N  
ATOM   2854  CA  GLU A 354     -16.699   8.165  -8.175  1.00 96.67           C  
ATOM   2855  C   GLU A 354     -17.702   7.131  -7.683  1.00 96.67           C  
ATOM   2856  CB  GLU A 354     -16.533   8.117  -9.680  1.00 96.67           C  
ATOM   2857  O   GLU A 354     -17.582   5.939  -7.977  1.00 96.67           O  
ATOM   2858  CG  GLU A 354     -17.801   8.609 -10.367  1.00 96.67           C  
ATOM   2859  CD  GLU A 354     -17.549   8.688 -11.859  1.00 96.67           C  
ATOM   2860  OE1 GLU A 354     -18.096   9.593 -12.521  1.00 96.67           O  
ATOM   2861  OE2 GLU A 354     -16.809   7.828 -12.395  1.00 96.67           O  
ATOM   2862  N   TYR A 355     -18.685   7.591  -6.920  1.00 96.55           N  
ATOM   2863  CA  TYR A 355     -19.611   6.743  -6.192  1.00 96.55           C  
ATOM   2864  C   TYR A 355     -21.027   6.828  -6.749  1.00 96.55           C  
ATOM   2865  CB  TYR A 355     -19.581   7.134  -4.717  1.00 96.55           C  
ATOM   2866  O   TYR A 355     -21.549   7.918  -6.997  1.00 96.55           O  
ATOM   2867  CG  TYR A 355     -20.255   6.103  -3.843  1.00 96.55           C  
ATOM   2868  CD1 TYR A 355     -21.556   6.317  -3.353  1.00 96.55           C  
ATOM   2869  CD2 TYR A 355     -19.580   4.909  -3.544  1.00 96.55           C  
ATOM   2870  CE1 TYR A 355     -22.173   5.350  -2.535  1.00 96.55           C  
ATOM   2871  CE2 TYR A 355     -20.191   3.941  -2.732  1.00 96.55           C  
ATOM   2872  OH  TYR A 355     -22.043   3.235  -1.391  1.00 96.55           O  
ATOM   2873  CZ  TYR A 355     -21.484   4.159  -2.217  1.00 96.55           C  
ATOM   2874  N   LEU A 356     -21.672   5.674  -6.899  1.00 94.32           N  
ATOM   2875  CA  LEU A 356     -23.073   5.569  -7.291  1.00 94.32           C  
ATOM   2876  C   LEU A 356     -23.971   5.851  -6.079  1.00 94.32           C  
ATOM   2877  CB  LEU A 356     -23.281   4.177  -7.911  1.00 94.32           C  
ATOM   2878  O   LEU A 356     -24.231   4.962  -5.266  1.00 94.32           O  
ATOM   2879  CG  LEU A 356     -24.667   3.956  -8.534  1.00 94.32           C  
ATOM   2880  CD1 LEU A 356     -24.888   4.841  -9.763  1.00 94.32           C  
ATOM   2881  CD2 LEU A 356     -24.783   2.503  -8.985  1.00 94.32           C  
ATOM   2882  N   ILE A 357     -24.444   7.092  -5.944  1.00 90.14           N  
ATOM   2883  CA  ILE A 357     -25.303   7.530  -4.828  1.00 90.14           C  
ATOM   2884  C   ILE A 357     -26.741   7.034  -5.012  1.00 90.14           C  
ATOM   2885  CB  ILE A 357     -25.244   9.068  -4.660  1.00 90.14           C  
ATOM   2886  O   ILE A 357     -27.371   6.598  -4.053  1.00 90.14           O  
ATOM   2887  CG1 ILE A 357     -23.812   9.471  -4.247  1.00 90.14           C  
ATOM   2888  CG2 ILE A 357     -26.263   9.562  -3.611  1.00 90.14           C  
ATOM   2889  CD1 ILE A 357     -23.616  10.956  -3.943  1.00 90.14           C  
ATOM   2890  N   GLY A 358     -27.244   7.045  -6.244  1.00 87.35           N  
ATOM   2891  CA  GLY A 358     -28.593   6.596  -6.596  1.00 87.35           C  
ATOM   2892  C   GLY A 358     -28.642   6.052  -8.021  1.00 87.35           C  
ATOM   2893  O   GLY A 358     -27.603   5.976  -8.677  1.00 87.35           O  
ATOM   2894  N   LYS A 359     -29.831   5.673  -8.513  1.00 84.27           N  
ATOM   2895  CA  LYS A 359     -30.001   5.110  -9.867  1.00 84.27           C  
ATOM   2896  C   LYS A 359     -29.390   6.048 -10.910  1.00 84.27           C  
ATOM   2897  CB  LYS A 359     -31.491   4.834 -10.165  1.00 84.27           C  
ATOM   2898  O   LYS A 359     -29.866   7.162 -11.085  1.00 84.27           O  
ATOM   2899  CG  LYS A 359     -31.667   3.997 -11.450  1.00 84.27           C  
ATOM   2900  CD  LYS A 359     -33.135   3.650 -11.781  1.00 84.27           C  
ATOM   2901  CE  LYS A 359     -33.195   2.406 -12.701  1.00 84.27           C  
ATOM   2902  NZ  LYS A 359     -34.474   1.637 -12.642  1.00 84.27           N  
ATOM   2903  N   GLN A 360     -28.329   5.590 -11.577  1.00 83.50           N  
ATOM   2904  CA  GLN A 360     -27.564   6.354 -12.575  1.00 83.50           C  
ATOM   2905  C   GLN A 360     -26.981   7.699 -12.087  1.00 83.50           C  
ATOM   2906  CB  GLN A 360     -28.382   6.507 -13.877  1.00 83.50           C  
ATOM   2907  O   GLN A 360     -26.498   8.489 -12.895  1.00 83.50           O  
ATOM   2908  CG  GLN A 360     -28.874   5.182 -14.487  1.00 83.50           C  
ATOM   2909  CD  GLN A 360     -27.753   4.248 -14.939  1.00 83.50           C  
ATOM   2910  NE2 GLN A 360     -28.075   3.041 -15.347  1.00 83.50           N  
ATOM   2911  OE1 GLN A 360     -26.576   4.564 -14.927  1.00 83.50           O  
ATOM   2912  N   THR A 361     -26.961   7.953 -10.776  1.00 91.43           N  
ATOM   2913  CA  THR A 361     -26.419   9.188 -10.197  1.00 91.43           C  
ATOM   2914  C   THR A 361     -25.052   8.909  -9.596  1.00 91.43           C  
ATOM   2915  CB  THR A 361     -27.368   9.806  -9.163  1.00 91.43           C  
ATOM   2916  O   THR A 361     -24.939   8.404  -8.475  1.00 91.43           O  
ATOM   2917  CG2 THR A 361     -26.853  11.149  -8.643  1.00 91.43           C  
ATOM   2918  OG1 THR A 361     -28.608  10.065  -9.770  1.00 91.43           O  
ATOM   2919  N   LEU A 362     -24.012   9.251 -10.352  1.00 93.63           N  
ATOM   2920  CA  LEU A 362     -22.620   9.183  -9.919  1.00 93.63           C  
ATOM   2921  C   LEU A 362     -22.164  10.542  -9.384  1.00 93.63           C  
ATOM   2922  CB  LEU A 362     -21.742   8.713 -11.087  1.00 93.63           C  
ATOM   2923  O   LEU A 362     -22.451  11.581  -9.978  1.00 93.63           O  
ATOM   2924  CG  LEU A 362     -21.973   7.241 -11.471  1.00 93.63           C  
ATOM   2925  CD1 LEU A 362     -21.395   6.992 -12.855  1.00 93.63           C  
ATOM   2926  CD2 LEU A 362     -21.282   6.270 -10.513  1.00 93.63           C  
ATOM   2927  N   ARG A 363     -21.429  10.534  -8.273  1.00 94.71           N  
ATOM   2928  CA  ARG A 363     -20.815  11.729  -7.689  1.00 94.71           C  
ATOM   2929  C   ARG A 363     -19.375  11.432  -7.301  1.00 94.71           C  
ATOM   2930  CB  ARG A 363     -21.653  12.200  -6.490  1.00 94.71           C  
ATOM   2931  O   ARG A 363     -19.082  10.367  -6.766  1.00 94.71           O  
ATOM   2932  CG  ARG A 363     -21.109  13.481  -5.834  1.00 94.71           C  
ATOM   2933  CD  ARG A 363     -21.996  14.005  -4.697  1.00 94.71           C  
ATOM   2934  NE  ARG A 363     -21.342  15.108  -3.966  1.00 94.71           N  
ATOM   2935  NH1 ARG A 363     -22.851  15.296  -2.236  1.00 94.71           N  
ATOM   2936  NH2 ARG A 363     -20.998  16.525  -2.210  1.00 94.71           N  
ATOM   2937  CZ  ARG A 363     -21.736  15.642  -2.820  1.00 94.71           C  
ATOM   2938  N   TRP A 364     -18.494  12.394  -7.542  1.00 96.51           N  
ATOM   2939  CA  TRP A 364     -17.134  12.352  -7.021  1.00 96.51           C  
ATOM   2940  C   TRP A 364     -17.107  12.768  -5.555  1.00 96.51           C  
ATOM   2941  CB  TRP A 364     -16.212  13.215  -7.881  1.00 96.51           C  
ATOM   2942  O   TRP A 364     -17.747  13.750  -5.178  1.00 96.51           O  
ATOM   2943  CG  TRP A 364     -15.877  12.573  -9.190  1.00 96.51           C  
ATOM   2944  CD1 TRP A 364     -16.583  12.678 -10.338  1.00 96.51           C  
ATOM   2945  CD2 TRP A 364     -14.806  11.623  -9.467  1.00 96.51           C  
ATOM   2946  CE2 TRP A 364     -14.902  11.220 -10.832  1.00 96.51           C  
ATOM   2947  CE3 TRP A 364     -13.792  11.026  -8.688  1.00 96.51           C  
ATOM   2948  NE1 TRP A 364     -16.029  11.858 -11.302  1.00 96.51           N  
ATOM   2949  CH2 TRP A 364     -13.015   9.722 -10.606  1.00 96.51           C  
ATOM   2950  CZ2 TRP A 364     -14.020  10.293 -11.405  1.00 96.51           C  
ATOM   2951  CZ3 TRP A 364     -12.905  10.090  -9.254  1.00 96.51           C  
ATOM   2952  N   ILE A 365     -16.368  12.002  -4.764  1.00 97.52           N  
ATOM   2953  CA  ILE A 365     -16.058  12.284  -3.366  1.00 97.52           C  
ATOM   2954  C   ILE A 365     -14.540  12.341  -3.251  1.00 97.52           C  
ATOM   2955  CB  ILE A 365     -16.684  11.222  -2.442  1.00 97.52           C  
ATOM   2956  O   ILE A 365     -13.846  11.459  -3.767  1.00 97.52           O  
ATOM   2957  CG1 ILE A 365     -18.221  11.244  -2.612  1.00 97.52           C  
ATOM   2958  CG2 ILE A 365     -16.270  11.463  -0.976  1.00 97.52           C  
ATOM   2959  CD1 ILE A 365     -18.942  10.115  -1.885  1.00 97.52           C  
ATOM   2960  N   THR A 366     -14.037  13.382  -2.603  1.00 96.82           N  
ATOM   2961  CA  THR A 366     -12.617  13.725  -2.523  1.00 96.82           C  
ATOM   2962  C   THR A 366     -12.167  13.750  -1.072  1.00 96.82           C  
ATOM   2963  CB  THR A 366     -12.327  15.091  -3.162  1.00 96.82           C  
ATOM   2964  O   THR A 366     -12.755  14.445  -0.251  1.00 96.82           O  
ATOM   2965  CG2 THR A 366     -10.826  15.300  -3.381  1.00 96.82           C  
ATOM   2966  OG1 THR A 366     -12.985  15.212  -4.404  1.00 96.82           O  
ATOM   2967  N   ILE A 367     -11.097  13.017  -0.776  1.00 97.39           N  
ATOM   2968  CA  ILE A 367     -10.437  12.927   0.525  1.00 97.39           C  
ATOM   2969  C   ILE A 367      -9.036  13.526   0.380  1.00 97.39           C  
ATOM   2970  CB  ILE A 367     -10.379  11.451   0.994  1.00 97.39           C  
ATOM   2971  O   ILE A 367      -8.203  12.990  -0.353  1.00 97.39           O  
ATOM   2972  CG1 ILE A 367     -11.792  10.832   1.115  1.00 97.39           C  
ATOM   2973  CG2 ILE A 367      -9.627  11.343   2.335  1.00 97.39           C  
ATOM   2974  CD1 ILE A 367     -11.803   9.321   1.372  1.00 97.39           C  
ATOM   2975  N   ASN A 368      -8.765  14.614   1.093  1.00 95.25           N  
ATOM   2976  CA  ASN A 368      -7.441  15.217   1.219  1.00 95.25           C  
ATOM   2977  C   ASN A 368      -6.706  14.546   2.382  1.00 95.25           C  
ATOM   2978  CB  ASN A 368      -7.587  16.726   1.464  1.00 95.25           C  
ATOM   2979  O   ASN A 368      -7.088  14.714   3.540  1.00 95.25           O  
ATOM   2980  CG  ASN A 368      -8.361  17.451   0.385  1.00 95.25           C  
ATOM   2981  ND2 ASN A 368      -9.205  18.385   0.746  1.00 95.25           N  
ATOM   2982  OD1 ASN A 368      -8.185  17.226  -0.798  1.00 95.25           O  
ATOM   2983  N   SER A 369      -5.673  13.763   2.079  1.00 93.24           N  
ATOM   2984  CA  SER A 369      -4.918  13.009   3.079  1.00 93.24           C  
ATOM   2985  C   SER A 369      -3.537  12.645   2.555  1.00 93.24           C  
ATOM   2986  CB  SER A 369      -5.662  11.713   3.430  1.00 93.24           C  
ATOM   2987  O   SER A 369      -3.409  12.110   1.451  1.00 93.24           O  
ATOM   2988  OG  SER A 369      -4.930  10.943   4.369  1.00 93.24           O  
ATOM   2989  N   ASP A 370      -2.516  12.794   3.399  1.00 88.50           N  
ATOM   2990  CA  ASP A 370      -1.155  12.312   3.129  1.00 88.50           C  
ATOM   2991  C   ASP A 370      -1.091  10.782   2.949  1.00 88.50           C  
ATOM   2992  CB  ASP A 370      -0.226  12.749   4.272  1.00 88.50           C  
ATOM   2993  O   ASP A 370      -0.129  10.245   2.399  1.00 88.50           O  
ATOM   2994  CG  ASP A 370       0.002  14.263   4.346  1.00 88.50           C  
ATOM   2995  OD1 ASP A 370      -0.308  14.956   3.351  1.00 88.50           O  
ATOM   2996  OD2 ASP A 370       0.521  14.697   5.396  1.00 88.50           O  
ATOM   2997  N   GLN A 371      -2.136  10.060   3.368  1.00 90.33           N  
ATOM   2998  CA  GLN A 371      -2.266   8.612   3.210  1.00 90.33           C  
ATOM   2999  C   GLN A 371      -3.115   8.207   1.988  1.00 90.33           C  
ATOM   3000  CB  GLN A 371      -2.782   7.991   4.514  1.00 90.33           C  
ATOM   3001  O   GLN A 371      -3.391   7.020   1.805  1.00 90.33           O  
ATOM   3002  CG  GLN A 371      -1.880   8.262   5.730  1.00 90.33           C  
ATOM   3003  CD  GLN A 371      -2.442   7.596   6.980  1.00 90.33           C  
ATOM   3004  NE2 GLN A 371      -1.803   6.585   7.529  1.00 90.33           N  
ATOM   3005  OE1 GLN A 371      -3.522   7.913   7.441  1.00 90.33           O  
ATOM   3006  N   ALA A 372      -3.493   9.141   1.103  1.00 91.21           N  
ATOM   3007  CA  ALA A 372      -4.346   8.863  -0.062  1.00 91.21           C  
ATOM   3008  C   ALA A 372      -3.803   7.755  -0.985  1.00 91.21           C  
ATOM   3009  CB  ALA A 372      -4.505  10.156  -0.864  1.00 91.21           C  
ATOM   3010  O   ALA A 372      -4.569   6.952  -1.524  1.00 91.21           O  
ATOM   3011  N   MET A 373      -2.477   7.671  -1.151  1.00 86.45           N  
ATOM   3012  CA  MET A 373      -1.850   6.604  -1.939  1.00 86.45           C  
ATOM   3013  C   MET A 373      -2.086   5.227  -1.306  1.00 86.45           C  
ATOM   3014  CB  MET A 373      -0.348   6.885  -2.099  1.00 86.45           C  
ATOM   3015  O   MET A 373      -2.453   4.281  -2.004  1.00 86.45           O  
ATOM   3016  CG  MET A 373       0.348   5.865  -3.012  1.00 86.45           C  
ATOM   3017  SD  MET A 373      -0.250   5.789  -4.727  1.00 86.45           S  
ATOM   3018  CE  MET A 373       0.351   7.381  -5.353  1.00 86.45           C  
ATOM   3019  N   LEU A 374      -1.926   5.120   0.017  1.00 89.35           N  
ATOM   3020  CA  LEU A 374      -2.194   3.883   0.745  1.00 89.35           C  
ATOM   3021  C   LEU A 374      -3.671   3.500   0.629  1.00 89.35           C  
ATOM   3022  CB  LEU A 374      -1.749   4.040   2.209  1.00 89.35           C  
ATOM   3023  O   LEU A 374      -3.970   2.355   0.303  1.00 89.35           O  
ATOM   3024  CG  LEU A 374      -2.022   2.793   3.072  1.00 89.35           C  
ATOM   3025  CD1 LEU A 374      -1.326   1.554   2.510  1.00 89.35           C  
ATOM   3026  CD2 LEU A 374      -1.543   3.041   4.499  1.00 89.35           C  
ATOM   3027  N   MET A 375      -4.582   4.461   0.799  1.00 93.38           N  
ATOM   3028  CA  MET A 375      -6.020   4.232   0.641  1.00 93.38           C  
ATOM   3029  C   MET A 375      -6.364   3.669  -0.749  1.00 93.38           C  
ATOM   3030  CB  MET A 375      -6.789   5.537   0.877  1.00 93.38           C  
ATOM   3031  O   MET A 375      -7.086   2.679  -0.849  1.00 93.38           O  
ATOM   3032  CG  MET A 375      -6.680   6.111   2.290  1.00 93.38           C  
ATOM   3033  SD  MET A 375      -7.483   7.730   2.415  1.00 93.38           S  
ATOM   3034  CE  MET A 375      -7.041   8.164   4.117  1.00 93.38           C  
ATOM   3035  N   SER A 376      -5.795   4.233  -1.823  1.00 90.62           N  
ATOM   3036  CA  SER A 376      -5.976   3.727  -3.197  1.00 90.62           C  
ATOM   3037  C   SER A 376      -5.517   2.274  -3.354  1.00 90.62           C  
ATOM   3038  CB  SER A 376      -5.187   4.607  -4.170  1.00 90.62           C  
ATOM   3039  O   SER A 376      -6.224   1.448  -3.938  1.00 90.62           O  
ATOM   3040  OG  SER A 376      -5.325   4.154  -5.507  1.00 90.62           O  
ATOM   3041  N   VAL A 377      -4.347   1.937  -2.801  1.00 88.21           N  
ATOM   3042  CA  VAL A 377      -3.808   0.568  -2.837  1.00 88.21           C  
ATOM   3043  C   VAL A 377      -4.699  -0.393  -2.047  1.00 88.21           C  
ATOM   3044  CB  VAL A 377      -2.354   0.545  -2.324  1.00 88.21           C  
ATOM   3045  O   VAL A 377      -4.930  -1.517  -2.497  1.00 88.21           O  
ATOM   3046  CG1 VAL A 377      -1.799  -0.881  -2.186  1.00 88.21           C  
ATOM   3047  CG2 VAL A 377      -1.426   1.295  -3.290  1.00 88.21           C  
ATOM   3048  N   CYS A 378      -5.237   0.043  -0.906  1.00 92.26           N  
ATOM   3049  CA  CYS A 378      -6.176  -0.731  -0.100  1.00 92.26           C  
ATOM   3050  C   CYS A 378      -7.471  -1.041  -0.862  1.00 92.26           C  
ATOM   3051  CB  CYS A 378      -6.454   0.031   1.203  1.00 92.26           C  
ATOM   3052  O   CYS A 378      -7.878  -2.201  -0.917  1.00 92.26           O  
ATOM   3053  SG  CYS A 378      -4.956   0.073   2.233  1.00 92.26           S  
ATOM   3054  N   LEU A 379      -8.070  -0.037  -1.512  1.00 93.73           N  
ATOM   3055  CA  LEU A 379      -9.259  -0.223  -2.350  1.00 93.73           C  
ATOM   3056  C   LEU A 379      -8.997  -1.218  -3.485  1.00 93.73           C  
ATOM   3057  CB  LEU A 379      -9.716   1.131  -2.922  1.00 93.73           C  
ATOM   3058  O   LEU A 379      -9.766  -2.160  -3.665  1.00 93.73           O  
ATOM   3059  CG  LEU A 379     -10.286   2.115  -1.885  1.00 93.73           C  
ATOM   3060  CD1 LEU A 379     -10.566   3.454  -2.566  1.00 93.73           C  
ATOM   3061  CD2 LEU A 379     -11.587   1.612  -1.261  1.00 93.73           C  
ATOM   3062  N   GLN A 380      -7.879  -1.072  -4.204  1.00 89.39           N  
ATOM   3063  CA  GLN A 380      -7.527  -2.004  -5.278  1.00 89.39           C  
ATOM   3064  C   GLN A 380      -7.337  -3.434  -4.759  1.00 89.39           C  
ATOM   3065  CB  GLN A 380      -6.260  -1.523  -6.002  1.00 89.39           C  
ATOM   3066  O   GLN A 380      -7.841  -4.376  -5.364  1.00 89.39           O  
ATOM   3067  CG  GLN A 380      -5.910  -2.404  -7.216  1.00 89.39           C  
ATOM   3068  CD  GLN A 380      -6.989  -2.417  -8.292  1.00 89.39           C  
ATOM   3069  NE2 GLN A 380      -7.639  -3.523  -8.562  1.00 89.39           N  
ATOM   3070  OE1 GLN A 380      -7.239  -1.425  -8.955  1.00 89.39           O  
ATOM   3071  N   ALA A 381      -6.631  -3.610  -3.639  1.00 89.84           N  
ATOM   3072  CA  ALA A 381      -6.406  -4.931  -3.059  1.00 89.84           C  
ATOM   3073  C   ALA A 381      -7.720  -5.602  -2.622  1.00 89.84           C  
ATOM   3074  CB  ALA A 381      -5.417  -4.780  -1.899  1.00 89.84           C  
ATOM   3075  O   ALA A 381      -7.882  -6.808  -2.799  1.00 89.84           O  
ATOM   3076  N   MET A 382      -8.672  -4.819  -2.114  1.00 92.33           N  
ATOM   3077  CA  MET A 382     -10.001  -5.298  -1.750  1.00 92.33           C  
ATOM   3078  C   MET A 382     -10.824  -5.709  -2.980  1.00 92.33           C  
ATOM   3079  CB  MET A 382     -10.683  -4.188  -0.953  1.00 92.33           C  
ATOM   3080  O   MET A 382     -11.459  -6.762  -2.967  1.00 92.33           O  
ATOM   3081  CG  MET A 382     -11.907  -4.689  -0.197  1.00 92.33           C  
ATOM   3082  SD  MET A 382     -12.794  -3.375   0.670  1.00 92.33           S  
ATOM   3083  CE  MET A 382     -11.485  -2.475   1.518  1.00 92.33           C  
ATOM   3084  N   VAL A 383     -10.770  -4.930  -4.067  1.00 91.95           N  
ATOM   3085  CA  VAL A 383     -11.400  -5.283  -5.354  1.00 91.95           C  
ATOM   3086  C   VAL A 383     -10.822  -6.574  -5.919  1.00 91.95           C  
ATOM   3087  CB  VAL A 383     -11.252  -4.133  -6.369  1.00 91.95           C  
ATOM   3088  O   VAL A 383     -11.572  -7.460  -6.326  1.00 91.95           O  
ATOM   3089  CG1 VAL A 383     -11.623  -4.527  -7.806  1.00 91.95           C  
ATOM   3090  CG2 VAL A 383     -12.175  -2.993  -5.942  1.00 91.95           C  
ATOM   3091  N   ASP A 384      -9.499  -6.720  -5.906  1.00 88.45           N  
ATOM   3092  CA  ASP A 384      -8.846  -7.930  -6.406  1.00 88.45           C  
ATOM   3093  C   ASP A 384      -9.268  -9.174  -5.617  1.00 88.45           C  
ATOM   3094  CB  ASP A 384      -7.325  -7.776  -6.326  1.00 88.45           C  
ATOM   3095  O   ASP A 384      -9.402 -10.255  -6.193  1.00 88.45           O  
ATOM   3096  CG  ASP A 384      -6.749  -6.747  -7.296  1.00 88.45           C  
ATOM   3097  OD1 ASP A 384      -7.424  -6.333  -8.263  1.00 88.45           O  
ATOM   3098  OD2 ASP A 384      -5.563  -6.418  -7.109  1.00 88.45           O  
ATOM   3099  N   GLU A 385      -9.476  -9.035  -4.306  1.00 90.38           N  
ATOM   3100  CA  GLU A 385      -9.976 -10.105  -3.446  1.00 90.38           C  
ATOM   3101  C   GLU A 385     -11.445 -10.458  -3.743  1.00 90.38           C  
ATOM   3102  CB  GLU A 385      -9.741  -9.707  -1.979  1.00 90.38           C  
ATOM   3103  O   GLU A 385     -11.790 -11.640  -3.804  1.00 90.38           O  
ATOM   3104  CG  GLU A 385     -10.162 -10.836  -1.033  1.00 90.38           C  
ATOM   3105  CD  GLU A 385      -9.691 -10.664   0.415  1.00 90.38           C  
ATOM   3106  OE1 GLU A 385     -10.191 -11.450   1.246  1.00 90.38           O  
ATOM   3107  OE2 GLU A 385      -8.760  -9.881   0.700  1.00 90.38           O  
ATOM   3108  N   LEU A 386     -12.299  -9.459  -3.995  1.00 90.64           N  
ATOM   3109  CA  LEU A 386     -13.701  -9.663  -4.379  1.00 90.64           C  
ATOM   3110  C   LEU A 386     -13.839 -10.412  -5.709  1.00 90.64           C  
ATOM   3111  CB  LEU A 386     -14.417  -8.302  -4.464  1.00 90.64           C  
ATOM   3112  O   LEU A 386     -14.602 -11.375  -5.801  1.00 90.64           O  
ATOM   3113  CG  LEU A 386     -14.699  -7.649  -3.105  1.00 90.64           C  
ATOM   3114  CD1 LEU A 386     -15.244  -6.233  -3.299  1.00 90.64           C  
ATOM   3115  CD2 LEU A 386     -15.730  -8.457  -2.319  1.00 90.64           C  
ATOM   3116  N   LEU A 387     -13.064 -10.012  -6.721  1.00 88.59           N  
ATOM   3117  CA  LEU A 387     -13.106 -10.623  -8.053  1.00 88.59           C  
ATOM   3118  C   LEU A 387     -12.666 -12.094  -8.045  1.00 88.59           C  
ATOM   3119  CB  LEU A 387     -12.233  -9.791  -9.010  1.00 88.59           C  
ATOM   3120  O   LEU A 387     -13.178 -12.898  -8.822  1.00 88.59           O  
ATOM   3121  CG  LEU A 387     -12.801  -8.398  -9.339  1.00 88.59           C  
ATOM   3122  CD1 LEU A 387     -11.797  -7.628 -10.200  1.00 88.59           C  
ATOM   3123  CD2 LEU A 387     -14.123  -8.486 -10.100  1.00 88.59           C  
ATOM   3124  N   GLN A 388     -11.761 -12.477  -7.140  1.00 82.01           N  
ATOM   3125  CA  GLN A 388     -11.340 -13.873  -6.985  1.00 82.01           C  
ATOM   3126  C   GLN A 388     -12.460 -14.765  -6.429  1.00 82.01           C  
ATOM   3127  CB  GLN A 388     -10.094 -13.936  -6.091  1.00 82.01           C  
ATOM   3128  O   GLN A 388     -12.596 -15.906  -6.866  1.00 82.01           O  
ATOM   3129  CG  GLN A 388      -8.839 -13.475  -6.843  1.00 82.01           C  
ATOM   3130  CD  GLN A 388      -7.682 -13.179  -5.896  1.00 82.01           C  
ATOM   3131  NE2 GLN A 388      -7.150 -11.979  -5.930  1.00 82.01           N  
ATOM   3132  OE1 GLN A 388      -7.239 -13.985  -5.093  1.00 82.01           O  
ATOM   3133  N   ARG A 389     -13.299 -14.255  -5.515  1.00 75.50           N  
ATOM   3134  CA  ARG A 389     -14.459 -15.005  -4.997  1.00 75.50           C  
ATOM   3135  C   ARG A 389     -15.513 -15.254  -6.078  1.00 75.50           C  
ATOM   3136  CB  ARG A 389     -15.088 -14.277  -3.799  1.00 75.50           C  
ATOM   3137  O   ARG A 389     -16.012 -16.371  -6.174  1.00 75.50           O  
ATOM   3138  CG  ARG A 389     -14.509 -14.702  -2.441  1.00 75.50           C  
ATOM   3139  CD  ARG A 389     -15.250 -13.930  -1.336  1.00 75.50           C  
ATOM   3140  NE  ARG A 389     -15.073 -14.506   0.015  1.00 75.50           N  
ATOM   3141  NH1 ARG A 389     -17.289 -14.707   0.636  1.00 75.50           N  
ATOM   3142  NH2 ARG A 389     -15.696 -15.302   2.053  1.00 75.50           N  
ATOM   3143  CZ  ARG A 389     -16.015 -14.834   0.887  1.00 75.50           C  
ATOM   3144  N   GLY A 390     -15.823 -14.245  -6.897  1.00 64.33           N  
ATOM   3145  CA  GLY A 390     -16.813 -14.372  -7.977  1.00 64.33           C  
ATOM   3146  C   GLY A 390     -16.399 -15.360  -9.074  1.00 64.33           C  
ATOM   3147  O   GLY A 390     -17.245 -16.038  -9.647  1.00 64.33           O  
ATOM   3148  N   ALA A 391     -15.094 -15.505  -9.331  1.00 57.76           N  
ATOM   3149  CA  ALA A 391     -14.581 -16.517 -10.257  1.00 57.76           C  
ATOM   3150  C   ALA A 391     -14.658 -17.949  -9.686  1.00 57.76           C  
ATOM   3151  CB  ALA A 391     -13.147 -16.130 -10.634  1.00 57.76           C  
ATOM   3152  O   ALA A 391     -14.778 -18.908 -10.448  1.00 57.76           O  
ATOM   3153  N   GLY A 392     -14.597 -18.098  -8.356  1.00 42.36           N  
ATOM   3154  CA  GLY A 392     -14.647 -19.387  -7.660  1.00 42.36           C  
ATOM   3155  C   GLY A 392     -16.058 -19.929  -7.404  1.00 42.36           C  
ATOM   3156  O   GLY A 392     -16.221 -21.138  -7.293  1.00 42.36           O  
ATOM   3157  N   SER A 393     -17.101 -19.088  -7.380  1.00 40.99           N  
ATOM   3158  CA  SER A 393     -18.480 -19.530  -7.093  1.00 40.99           C  
ATOM   3159  C   SER A 393     -19.130 -20.392  -8.188  1.00 40.99           C  
ATOM   3160  CB  SER A 393     -19.370 -18.338  -6.714  1.00 40.99           C  
ATOM   3161  O   SER A 393     -20.275 -20.803  -8.032  1.00 40.99           O  
ATOM   3162  OG  SER A 393     -19.333 -17.311  -7.685  1.00 40.99           O  
ATOM   3163  N   GLY A 394     -18.419 -20.681  -9.283  1.00 32.99           N  
ATOM   3164  CA  GLY A 394     -18.844 -21.617 -10.329  1.00 32.99           C  
ATOM   3165  C   GLY A 394     -18.220 -23.017 -10.251  1.00 32.99           C  
ATOM   3166  O   GLY A 394     -18.479 -23.819 -11.145  1.00 32.99           O  
ATOM   3167  N   LYS A 395     -17.388 -23.330  -9.247  1.00 29.64           N  
ATOM   3168  CA  LYS A 395     -16.853 -24.686  -9.047  1.00 29.64           C  
ATOM   3169  C   LYS A 395     -17.100 -25.157  -7.620  1.00 29.64           C  
ATOM   3170  CB  LYS A 395     -15.372 -24.772  -9.439  1.00 29.64           C  
ATOM   3171  O   LYS A 395     -16.823 -24.445  -6.663  1.00 29.64           O  
ATOM   3172  CG  LYS A 395     -15.206 -24.839 -10.966  1.00 29.64           C  
ATOM   3173  CD  LYS A 395     -13.741 -25.093 -11.329  1.00 29.64           C  
ATOM   3174  CE  LYS A 395     -13.591 -25.301 -12.837  1.00 29.64           C  
ATOM   3175  NZ  LYS A 395     -12.192 -25.662 -13.171  1.00 29.64           N  
ATOM   3176  N   ASP A 396     -17.674 -26.349  -7.534  1.00 29.91           N  
ATOM   3177  CA  ASP A 396     -18.181 -26.989  -6.330  1.00 29.91           C  
ATOM   3178  C   ASP A 396     -17.225 -26.969  -5.131  1.00 29.91           C  
ATOM   3179  CB  ASP A 396     -18.570 -28.434  -6.673  1.00 29.91           C  
ATOM   3180  O   ASP A 396     -16.001 -27.075  -5.237  1.00 29.91           O  
ATOM   3181  CG  ASP A 396     -19.856 -28.488  -7.496  1.00 29.91           C  
ATOM   3182  OD1 ASP A 396     -20.861 -27.936  -6.998  1.00 29.91           O  
ATOM   3183  OD2 ASP A 396     -19.807 -29.046  -8.614  1.00 29.91           O  
ATOM   3184  N   GLN A 397     -17.851 -26.883  -3.958  1.00 35.06           N  
ATOM   3185  CA  GLN A 397     -17.254 -27.021  -2.637  1.00 35.06           C  
ATOM   3186  C   GLN A 397     -16.573 -28.396  -2.503  1.00 35.06           C  
ATOM   3187  CB  GLN A 397     -18.379 -26.873  -1.586  1.00 35.06           C  
ATOM   3188  O   GLN A 397     -17.239 -29.366  -2.158  1.00 35.06           O  
ATOM   3189  CG  GLN A 397     -19.101 -25.514  -1.600  1.00 35.06           C  
ATOM   3190  CD  GLN A 397     -20.291 -25.455  -0.640  1.00 35.06           C  
ATOM   3191  NE2 GLN A 397     -21.162 -24.481  -0.789  1.00 35.06           N  
ATOM   3192  OE1 GLN A 397     -20.473 -26.254   0.262  1.00 35.06           O  
ATOM   3193  N   ASN A 398     -15.273 -28.486  -2.821  1.00 33.21           N  
ATOM   3194  CA  ASN A 398     -14.258 -29.337  -2.158  1.00 33.21           C  
ATOM   3195  C   ASN A 398     -12.892 -29.420  -2.872  1.00 33.21           C  
ATOM   3196  CB  ASN A 398     -14.778 -30.756  -1.799  1.00 33.21           C  
ATOM   3197  O   ASN A 398     -12.053 -30.211  -2.455  1.00 33.21           O  
ATOM   3198  CG  ASN A 398     -15.304 -30.840  -0.372  1.00 33.21           C  
ATOM   3199  ND2 ASN A 398     -15.950 -31.929  -0.029  1.00 33.21           N  
ATOM   3200  OD1 ASN A 398     -15.115 -29.977   0.473  1.00 33.21           O  
ATOM   3201  N   SER A 399     -12.594 -28.598  -3.880  1.00 29.63           N  
ATOM   3202  CA  SER A 399     -11.266 -28.592  -4.517  1.00 29.63           C  
ATOM   3203  C   SER A 399     -10.603 -27.213  -4.445  1.00 29.63           C  
ATOM   3204  CB  SER A 399     -11.364 -29.144  -5.942  1.00 29.63           C  
ATOM   3205  O   SER A 399     -10.560 -26.483  -5.431  1.00 29.63           O  
ATOM   3206  OG  SER A 399     -12.197 -28.309  -6.719  1.00 29.63           O  
ATOM   3207  N   ASP A 400     -10.095 -26.863  -3.260  1.00 35.87           N  
ATOM   3208  CA  ASP A 400      -9.057 -25.828  -3.075  1.00 35.87           C  
ATOM   3209  C   ASP A 400      -7.642 -26.461  -3.059  1.00 35.87           C  
ATOM   3210  CB  ASP A 400      -9.346 -24.984  -1.810  1.00 35.87           C  
ATOM   3211  O   ASP A 400      -6.669 -25.853  -2.609  1.00 35.87           O  
ATOM   3212  CG  ASP A 400     -10.106 -23.666  -2.026  1.00 35.87           C  
ATOM   3213  OD1 ASP A 400     -10.297 -23.230  -3.181  1.00 35.87           O  
ATOM   3214  OD2 ASP A 400     -10.435 -23.049  -0.980  1.00 35.87           O  
ATOM   3215  N   GLU A 401      -7.520 -27.692  -3.559  1.00 34.48           N  
ATOM   3216  CA  GLU A 401      -6.260 -28.305  -3.972  1.00 34.48           C  
ATOM   3217  C   GLU A 401      -6.181 -28.195  -5.503  1.00 34.48           C  
ATOM   3218  CB  GLU A 401      -6.157 -29.755  -3.453  1.00 34.48           C  
ATOM   3219  O   GLU A 401      -7.175 -28.415  -6.189  1.00 34.48           O  
ATOM   3220  CG  GLU A 401      -6.078 -29.793  -1.912  1.00 34.48           C  
ATOM   3221  CD  GLU A 401      -5.896 -31.196  -1.303  1.00 34.48           C  
ATOM   3222  OE1 GLU A 401      -5.599 -31.244  -0.085  1.00 34.48           O  
ATOM   3223  OE2 GLU A 401      -6.073 -32.202  -2.023  1.00 34.48           O  
ATOM   3224  N   GLU A 402      -5.006 -27.839  -6.029  1.00 29.81           N  
ATOM   3225  CA  GLU A 402      -4.677 -27.763  -7.466  1.00 29.81           C  
ATOM   3226  C   GLU A 402      -5.042 -26.461  -8.214  1.00 29.81           C  
ATOM   3227  CB  GLU A 402      -5.064 -29.039  -8.234  1.00 29.81           C  
ATOM   3228  O   GLU A 402      -5.747 -26.433  -9.223  1.00 29.81           O  
ATOM   3229  CG  GLU A 402      -4.576 -30.325  -7.545  1.00 29.81           C  
ATOM   3230  CD  GLU A 402      -4.867 -31.589  -8.366  1.00 29.81           C  
ATOM   3231  OE1 GLU A 402      -4.288 -32.639  -8.009  1.00 29.81           O  
ATOM   3232  OE2 GLU A 402      -5.617 -31.504  -9.367  1.00 29.81           O  
ATOM   3233  N   GLN A 403      -4.398 -25.357  -7.822  1.00 28.81           N  
ATOM   3234  CA  GLN A 403      -3.900 -24.404  -8.825  1.00 28.81           C  
ATOM   3235  C   GLN A 403      -2.431 -24.054  -8.567  1.00 28.81           C  
ATOM   3236  CB  GLN A 403      -4.859 -23.217  -9.049  1.00 28.81           C  
ATOM   3237  O   GLN A 403      -2.022 -22.899  -8.481  1.00 28.81           O  
ATOM   3238  CG  GLN A 403      -4.961 -22.917 -10.555  1.00 28.81           C  
ATOM   3239  CD  GLN A 403      -5.952 -21.807 -10.890  1.00 28.81           C  
ATOM   3240  NE2 GLN A 403      -6.660 -21.914 -11.994  1.00 28.81           N  
ATOM   3241  OE1 GLN A 403      -6.090 -20.804 -10.211  1.00 28.81           O  
ATOM   3242  N   GLU A 404      -1.629 -25.108  -8.451  1.00 27.28           N  
ATOM   3243  CA  GLU A 404      -0.176 -25.075  -8.530  1.00 27.28           C  
ATOM   3244  C   GLU A 404       0.213 -25.969  -9.714  1.00 27.28           C  
ATOM   3245  CB  GLU A 404       0.425 -25.535  -7.184  1.00 27.28           C  
ATOM   3246  O   GLU A 404       0.218 -27.183  -9.580  1.00 27.28           O  
ATOM   3247  CG  GLU A 404       1.767 -24.849  -6.899  1.00 27.28           C  
ATOM   3248  CD  GLU A 404       2.383 -25.254  -5.548  1.00 27.28           C  
ATOM   3249  OE1 GLU A 404       3.190 -24.443  -5.035  1.00 27.28           O  
ATOM   3250  OE2 GLU A 404       2.062 -26.353  -5.049  1.00 27.28           O  
ATOM   3251  N   GLN A 405       0.410 -25.382 -10.901  1.00 28.28           N  
ATOM   3252  CA  GLN A 405       1.199 -25.921 -12.027  1.00 28.28           C  
ATOM   3253  C   GLN A 405       1.015 -25.005 -13.246  1.00 28.28           C  
ATOM   3254  CB  GLN A 405       0.848 -27.383 -12.393  1.00 28.28           C  
ATOM   3255  O   GLN A 405      -0.002 -25.055 -13.930  1.00 28.28           O  
ATOM   3256  CG  GLN A 405       1.842 -28.374 -11.749  1.00 28.28           C  
ATOM   3257  CD  GLN A 405       1.328 -29.808 -11.761  1.00 28.28           C  
ATOM   3258  NE2 GLN A 405       1.484 -30.551 -10.688  1.00 28.28           N  
ATOM   3259  OE1 GLN A 405       0.818 -30.296 -12.754  1.00 28.28           O  
ATOM   3260  N   ASN A 406       1.999 -24.117 -13.445  1.00 24.51           N  
ATOM   3261  CA  ASN A 406       2.401 -23.425 -14.692  1.00 24.51           C  
ATOM   3262  C   ASN A 406       2.988 -22.019 -14.466  1.00 24.51           C  
ATOM   3263  CB  ASN A 406       1.367 -23.463 -15.844  1.00 24.51           C  
ATOM   3264  O   ASN A 406       3.122 -21.237 -15.405  1.00 24.51           O  
ATOM   3265  CG  ASN A 406       1.356 -24.805 -16.561  1.00 24.51           C  
ATOM   3266  ND2 ASN A 406       0.405 -25.030 -17.434  1.00 24.51           N  
ATOM   3267  OD1 ASN A 406       2.228 -25.643 -16.401  1.00 24.51           O  
ATOM   3268  N   ALA A 407       3.450 -21.706 -13.255  1.00 31.12           N  
ATOM   3269  CA  ALA A 407       4.621 -20.848 -13.120  1.00 31.12           C  
ATOM   3270  C   ALA A 407       5.825 -21.781 -12.994  1.00 31.12           C  
ATOM   3271  CB  ALA A 407       4.442 -19.885 -11.947  1.00 31.12           C  
ATOM   3272  O   ALA A 407       6.009 -22.424 -11.967  1.00 31.12           O  
ATOM   3273  N   VAL A 408       6.549 -21.920 -14.105  1.00 29.26           N  
ATOM   3274  CA  VAL A 408       7.821 -22.631 -14.269  1.00 29.26           C  
ATOM   3275  C   VAL A 408       8.568 -22.754 -12.944  1.00 29.26           C  
ATOM   3276  CB  VAL A 408       8.682 -21.841 -15.280  1.00 29.26           C  
ATOM   3277  O   VAL A 408       8.865 -21.734 -12.320  1.00 29.26           O  
ATOM   3278  CG1 VAL A 408      10.043 -22.491 -15.554  1.00 29.26           C  
ATOM   3279  CG2 VAL A 408       7.951 -21.700 -16.626  1.00 29.26           C  
ATOM   3280  N   THR A 409       8.895 -23.992 -12.568  1.00 24.98           N  
ATOM   3281  CA  THR A 409       9.938 -24.378 -11.611  1.00 24.98           C  
ATOM   3282  C   THR A 409      11.233 -23.642 -11.939  1.00 24.98           C  
ATOM   3283  CB  THR A 409      10.180 -25.905 -11.655  1.00 24.98           C  
ATOM   3284  O   THR A 409      12.158 -24.171 -12.545  1.00 24.98           O  
ATOM   3285  CG2 THR A 409       9.327 -26.660 -10.645  1.00 24.98           C  
ATOM   3286  OG1 THR A 409       9.868 -26.416 -12.936  1.00 24.98           O  
ATOM   3287  N   SER A 410      11.294 -22.379 -11.545  1.00 28.78           N  
ATOM   3288  CA  SER A 410      12.533 -21.691 -11.271  1.00 28.78           C  
ATOM   3289  C   SER A 410      12.871 -22.150  -9.871  1.00 28.78           C  
ATOM   3290  CB  SER A 410      12.370 -20.174 -11.374  1.00 28.78           C  
ATOM   3291  O   SER A 410      12.458 -21.543  -8.884  1.00 28.78           O  
ATOM   3292  OG  SER A 410      11.765 -19.847 -12.611  1.00 28.78           O  
ATOM   3293  N   SER A 411      13.563 -23.285  -9.786  1.00 27.78           N  
ATOM   3294  CA  SER A 411      14.449 -23.517  -8.658  1.00 27.78           C  
ATOM   3295  C   SER A 411      15.136 -22.188  -8.372  1.00 27.78           C  
ATOM   3296  CB  SER A 411      15.489 -24.580  -9.028  1.00 27.78           C  
ATOM   3297  O   SER A 411      15.775 -21.617  -9.257  1.00 27.78           O  
ATOM   3298  OG  SER A 411      16.071 -24.289 -10.287  1.00 27.78           O  
ATOM   3299  N   SER A 412      14.934 -21.660  -7.172  1.00 32.34           N  
ATOM   3300  CA  SER A 412      15.654 -20.509  -6.654  1.00 32.34           C  
ATOM   3301  C   SER A 412      17.109 -20.911  -6.411  1.00 32.34           C  
ATOM   3302  CB  SER A 412      14.960 -20.012  -5.383  1.00 32.34           C  
ATOM   3303  O   SER A 412      17.578 -20.969  -5.282  1.00 32.34           O  
ATOM   3304  OG  SER A 412      14.859 -21.076  -4.456  1.00 32.34           O  
ATOM   3305  N   SER A 413      17.817 -21.262  -7.475  1.00 27.09           N  
ATOM   3306  CA  SER A 413      19.240 -21.048  -7.587  1.00 27.09           C  
ATOM   3307  C   SER A 413      19.371 -19.642  -8.146  1.00 27.09           C  
ATOM   3308  CB  SER A 413      19.902 -22.116  -8.468  1.00 27.09           C  
ATOM   3309  O   SER A 413      19.222 -19.409  -9.343  1.00 27.09           O  
ATOM   3310  OG  SER A 413      19.078 -22.521  -9.551  1.00 27.09           O  
ATOM   3311  N   THR A 414      19.578 -18.678  -7.253  1.00 29.89           N  
ATOM   3312  CA  THR A 414      20.110 -17.364  -7.609  1.00 29.89           C  
ATOM   3313  C   THR A 414      21.314 -17.616  -8.520  1.00 29.89           C  
ATOM   3314  CB  THR A 414      20.571 -16.630  -6.334  1.00 29.89           C  
ATOM   3315  O   THR A 414      22.272 -18.245  -8.062  1.00 29.89           O  
ATOM   3316  CG2 THR A 414      20.662 -15.121  -6.540  1.00 29.89           C  
ATOM   3317  OG1 THR A 414      19.656 -16.850  -5.282  1.00 29.89           O  
ATOM   3318  N   PRO A 415      21.285 -17.253  -9.815  1.00 27.58           N  
ATOM   3319  CA  PRO A 415      22.447 -17.460 -10.653  1.00 27.58           C  
ATOM   3320  C   PRO A 415      23.529 -16.517 -10.140  1.00 27.58           C  
ATOM   3321  CB  PRO A 415      21.992 -17.193 -12.089  1.00 27.58           C  
ATOM   3322  O   PRO A 415      23.404 -15.297 -10.236  1.00 27.58           O  
ATOM   3323  CG  PRO A 415      20.806 -16.244 -11.918  1.00 27.58           C  
ATOM   3324  CD  PRO A 415      20.207 -16.626 -10.564  1.00 27.58           C  
ATOM   3325  N   SER A 416      24.581 -17.099  -9.571  1.00 27.77           N  
ATOM   3326  CA  SER A 416      25.860 -16.442  -9.362  1.00 27.77           C  
ATOM   3327  C   SER A 416      26.321 -15.910 -10.716  1.00 27.77           C  
ATOM   3328  CB  SER A 416      26.863 -17.430  -8.741  1.00 27.77           C  
ATOM   3329  O   SER A 416      26.777 -16.652 -11.587  1.00 27.77           O  
ATOM   3330  OG  SER A 416      26.626 -18.773  -9.145  1.00 27.77           O  
ATOM   3331  N   SER A 417      26.123 -14.613 -10.941  1.00 31.34           N  
ATOM   3332  CA  SER A 417      26.610 -13.949 -12.137  1.00 31.34           C  
ATOM   3333  C   SER A 417      28.129 -14.004 -12.121  1.00 31.34           C  
ATOM   3334  CB  SER A 417      26.094 -12.512 -12.231  1.00 31.34           C  
ATOM   3335  O   SER A 417      28.788 -13.399 -11.279  1.00 31.34           O  
ATOM   3336  OG  SER A 417      26.276 -11.822 -11.014  1.00 31.34           O  
ATOM   3337  N   THR A 418      28.673 -14.747 -13.077  1.00 25.65           N  
ATOM   3338  CA  THR A 418      30.066 -14.683 -13.495  1.00 25.65           C  
ATOM   3339  C   THR A 418      30.409 -13.221 -13.771  1.00 25.65           C  
ATOM   3340  CB  THR A 418      30.290 -15.542 -14.763  1.00 25.65           C  
ATOM   3341  O   THR A 418      29.775 -12.578 -14.611  1.00 25.65           O  
ATOM   3342  CG2 THR A 418      31.221 -16.718 -14.484  1.00 25.65           C  
ATOM   3343  OG1 THR A 418      29.093 -16.117 -15.253  1.00 25.65           O  
ATOM   3344  N   CYS A 419      31.388 -12.692 -13.035  1.00 25.38           N  
ATOM   3345  CA  CYS A 419      31.938 -11.355 -13.219  1.00 25.38           C  
ATOM   3346  C   CYS A 419      32.241 -11.095 -14.698  1.00 25.38           C  
ATOM   3347  CB  CYS A 419      33.235 -11.221 -12.400  1.00 25.38           C  
ATOM   3348  O   CYS A 419      33.242 -11.564 -15.234  1.00 25.38           O  
ATOM   3349  SG  CYS A 419      32.863 -10.878 -10.662  1.00 25.38           S  
ATOM   3350  N   SER A 420      31.409 -10.285 -15.349  1.00 25.65           N  
ATOM   3351  CA  SER A 420      31.867  -9.483 -16.477  1.00 25.65           C  
ATOM   3352  C   SER A 420      32.522  -8.251 -15.877  1.00 25.65           C  
ATOM   3353  CB  SER A 420      30.722  -9.144 -17.424  1.00 25.65           C  
ATOM   3354  O   SER A 420      31.873  -7.238 -15.635  1.00 25.65           O  
ATOM   3355  OG  SER A 420      30.236 -10.342 -17.995  1.00 25.65           O  
ATOM   3356  N   THR A 421      33.806  -8.394 -15.560  1.00 25.17           N  
ATOM   3357  CA  THR A 421      34.693  -7.325 -15.116  1.00 25.17           C  
ATOM   3358  C   THR A 421      34.646  -6.187 -16.134  1.00 25.17           C  
ATOM   3359  CB  THR A 421      36.125  -7.882 -14.986  1.00 25.17           C  
ATOM   3360  O   THR A 421      35.327  -6.224 -17.156  1.00 25.17           O  
ATOM   3361  CG2 THR A 421      37.088  -6.921 -14.291  1.00 25.17           C  
ATOM   3362  OG1 THR A 421      36.098  -9.067 -14.223  1.00 25.17           O  
ATOM   3363  N   SER A 422      33.842  -5.156 -15.875  1.00 28.20           N  
ATOM   3364  CA  SER A 422      34.094  -3.842 -16.451  1.00 28.20           C  
ATOM   3365  C   SER A 422      35.277  -3.269 -15.687  1.00 28.20           C  
ATOM   3366  CB  SER A 422      32.862  -2.937 -16.395  1.00 28.20           C  
ATOM   3367  O   SER A 422      35.148  -2.853 -14.538  1.00 28.20           O  
ATOM   3368  OG  SER A 422      32.368  -2.814 -15.081  1.00 28.20           O  
ATOM   3369  N   THR A 423      36.440  -3.337 -16.320  1.00 24.87           N  
ATOM   3370  CA  THR A 423      37.715  -2.780 -15.886  1.00 24.87           C  
ATOM   3371  C   THR A 423      37.530  -1.334 -15.425  1.00 24.87           C  
ATOM   3372  CB  THR A 423      38.739  -2.856 -17.050  1.00 24.87           C  
ATOM   3373  O   THR A 423      37.470  -0.404 -16.229  1.00 24.87           O  
ATOM   3374  CG2 THR A 423      39.893  -3.802 -16.739  1.00 24.87           C  
ATOM   3375  OG1 THR A 423      38.162  -3.364 -18.243  1.00 24.87           O  
ATOM   3376  N   TRP A 424      37.464  -1.124 -14.112  1.00 29.35           N  
ATOM   3377  CA  TRP A 424      37.917   0.130 -13.535  1.00 29.35           C  
ATOM   3378  C   TRP A 424      39.433   0.125 -13.643  1.00 29.35           C  
ATOM   3379  CB  TRP A 424      37.389   0.312 -12.108  1.00 29.35           C  
ATOM   3380  O   TRP A 424      40.132  -0.619 -12.958  1.00 29.35           O  
ATOM   3381  CG  TRP A 424      35.949   0.729 -12.000  1.00 29.35           C  
ATOM   3382  CD1 TRP A 424      35.133   1.097 -13.019  1.00 29.35           C  
ATOM   3383  CD2 TRP A 424      35.137   0.840 -10.791  1.00 29.35           C  
ATOM   3384  CE2 TRP A 424      33.838   1.305 -11.157  1.00 29.35           C  
ATOM   3385  CE3 TRP A 424      35.364   0.589  -9.421  1.00 29.35           C  
ATOM   3386  NE1 TRP A 424      33.892   1.444 -12.524  1.00 29.35           N  
ATOM   3387  CH2 TRP A 424      33.077   1.253  -8.864  1.00 29.35           C  
ATOM   3388  CZ2 TRP A 424      32.818   1.516 -10.219  1.00 29.35           C  
ATOM   3389  CZ3 TRP A 424      34.345   0.790  -8.469  1.00 29.35           C  
ATOM   3390  N   ALA A 425      39.926   0.900 -14.605  1.00 26.63           N  
ATOM   3391  CA  ALA A 425      41.333   1.211 -14.739  1.00 26.63           C  
ATOM   3392  C   ALA A 425      41.760   2.028 -13.513  1.00 26.63           C  
ATOM   3393  CB  ALA A 425      41.538   1.949 -16.070  1.00 26.63           C  
ATOM   3394  O   ALA A 425      41.688   3.255 -13.509  1.00 26.63           O  
ATOM   3395  N   SER A 426      42.180   1.339 -12.457  1.00 28.69           N  
ATOM   3396  CA  SER A 426      42.952   1.947 -11.383  1.00 28.69           C  
ATOM   3397  C   SER A 426      44.335   2.249 -11.942  1.00 28.69           C  
ATOM   3398  CB  SER A 426      43.020   1.033 -10.160  1.00 28.69           C  
ATOM   3399  O   SER A 426      45.157   1.357 -12.150  1.00 28.69           O  
ATOM   3400  OG  SER A 426      41.709   0.814  -9.677  1.00 28.69           O  
ATOM   3401  N   SER A 427      44.560   3.523 -12.244  1.00 30.66           N  
ATOM   3402  CA  SER A 427      45.861   4.077 -12.586  1.00 30.66           C  
ATOM   3403  C   SER A 427      46.872   3.758 -11.485  1.00 30.66           C  
ATOM   3404  CB  SER A 427      45.725   5.591 -12.774  1.00 30.66           C  
ATOM   3405  O   SER A 427      46.749   4.217 -10.350  1.00 30.66           O  
ATOM   3406  OG  SER A 427      45.004   6.152 -11.692  1.00 30.66           O  
ATOM   3407  N   THR A 428      47.878   2.974 -11.853  1.00 23.81           N  
ATOM   3408  CA  THR A 428      49.134   2.775 -11.135  1.00 23.81           C  
ATOM   3409  C   THR A 428      49.844   4.111 -10.920  1.00 23.81           C  
ATOM   3410  CB  THR A 428      50.053   1.876 -11.988  1.00 23.81           C  
ATOM   3411  O   THR A 428      50.265   4.738 -11.890  1.00 23.81           O  
ATOM   3412  CG2 THR A 428      49.681   0.399 -11.882  1.00 23.81           C  
ATOM   3413  OG1 THR A 428      49.948   2.237 -13.352  1.00 23.81           O  
ATOM   3414  N   CYS A 429      50.037   4.505  -9.662  1.00 28.37           N  
ATOM   3415  CA  CYS A 429      51.077   5.454  -9.274  1.00 28.37           C  
ATOM   3416  C   CYS A 429      52.031   4.752  -8.311  1.00 28.37           C  
ATOM   3417  CB  CYS A 429      50.485   6.743  -8.696  1.00 28.37           C  
ATOM   3418  O   CYS A 429      51.673   4.373  -7.197  1.00 28.37           O  
ATOM   3419  SG  CYS A 429      50.008   7.836 -10.066  1.00 28.37           S  
ATOM   3420  N   SER A 430      53.240   4.550  -8.811  1.00 23.92           N  
ATOM   3421  CA  SER A 430      54.391   3.966  -8.142  1.00 23.92           C  
ATOM   3422  C   SER A 430      55.172   5.039  -7.380  1.00 23.92           C  
ATOM   3423  CB  SER A 430      55.324   3.356  -9.205  1.00 23.92           C  
ATOM   3424  O   SER A 430      55.328   6.145  -7.896  1.00 23.92           O  
ATOM   3425  OG  SER A 430      54.599   2.750 -10.264  1.00 23.92           O  
ATOM   3426  N   THR A 431      55.819   4.618  -6.281  1.00 25.22           N  
ATOM   3427  CA  THR A 431      56.994   5.238  -5.605  1.00 25.22           C  
ATOM   3428  C   THR A 431      56.746   6.595  -4.916  1.00 25.22           C  
ATOM   3429  CB  THR A 431      58.241   5.285  -6.528  1.00 25.22           C  
ATOM   3430  O   THR A 431      56.155   7.488  -5.494  1.00 25.22           O  
ATOM   3431  CG2 THR A 431      59.215   4.150  -6.217  1.00 25.22           C  
ATOM   3432  OG1 THR A 431      57.942   5.124  -7.897  1.00 25.22           O  
ATOM   3433  N   SER A 432      57.178   6.875  -3.682  1.00 28.92           N  
ATOM   3434  CA  SER A 432      58.221   6.285  -2.833  1.00 28.92           C  
ATOM   3435  C   SER A 432      58.133   6.831  -1.391  1.00 28.92           C  
ATOM   3436  CB  SER A 432      59.602   6.698  -3.379  1.00 28.92           C  
ATOM   3437  O   SER A 432      57.846   8.008  -1.202  1.00 28.92           O  
ATOM   3438  OG  SER A 432      59.621   8.067  -3.738  1.00 28.92           O  
ATOM   3439  N   THR A 433      58.515   5.977  -0.430  1.00 27.69           N  
ATOM   3440  CA  THR A 433      59.111   6.245   0.907  1.00 27.69           C  
ATOM   3441  C   THR A 433      58.351   7.032   1.989  1.00 27.69           C  
ATOM   3442  CB  THR A 433      60.569   6.740   0.825  1.00 27.69           C  
ATOM   3443  O   THR A 433      58.071   8.219   1.879  1.00 27.69           O  
ATOM   3444  CG2 THR A 433      61.546   5.564   0.759  1.00 27.69           C  
ATOM   3445  OG1 THR A 433      60.784   7.517  -0.326  1.00 27.69           O  
ATOM   3446  N   ALA A 434      58.161   6.319   3.108  1.00 22.73           N  
ATOM   3447  CA  ALA A 434      57.827   6.777   4.458  1.00 22.73           C  
ATOM   3448  C   ALA A 434      58.862   7.788   5.020  1.00 22.73           C  
ATOM   3449  CB  ALA A 434      57.757   5.491   5.302  1.00 22.73           C  
ATOM   3450  O   ALA A 434      59.993   7.813   4.527  1.00 22.73           O  
ATOM   3451  N   PRO A 435      58.523   8.577   6.066  1.00 30.31           N  
ATOM   3452  CA  PRO A 435      58.589   8.023   7.427  1.00 30.31           C  
ATOM   3453  C   PRO A 435      57.509   8.516   8.435  1.00 30.31           C  
ATOM   3454  CB  PRO A 435      60.003   8.405   7.874  1.00 30.31           C  
ATOM   3455  O   PRO A 435      57.046   9.649   8.405  1.00 30.31           O  
ATOM   3456  CG  PRO A 435      60.190   9.809   7.302  1.00 30.31           C  
ATOM   3457  CD  PRO A 435      59.163   9.890   6.168  1.00 30.31           C  
ATOM   3458  N   THR A 436      57.139   7.596   9.336  1.00 27.45           N  
ATOM   3459  CA  THR A 436      56.857   7.726  10.790  1.00 27.45           C  
ATOM   3460  C   THR A 436      56.111   8.943  11.389  1.00 27.45           C  
ATOM   3461  CB  THR A 436      58.167   7.523  11.577  1.00 27.45           C  
ATOM   3462  O   THR A 436      56.707   9.987  11.617  1.00 27.45           O  
ATOM   3463  CG2 THR A 436      58.757   6.125  11.376  1.00 27.45           C  
ATOM   3464  OG1 THR A 436      59.129   8.457  11.164  1.00 27.45           O  
ATOM   3465  N   THR A 437      54.878   8.659  11.853  1.00 25.57           N  
ATOM   3466  CA  THR A 437      54.257   8.952  13.184  1.00 25.57           C  
ATOM   3467  C   THR A 437      54.033  10.397  13.703  1.00 25.57           C  
ATOM   3468  CB  THR A 437      54.856   8.062  14.291  1.00 25.57           C  
ATOM   3469  O   THR A 437      54.757  11.314  13.342  1.00 25.57           O  
ATOM   3470  CG2 THR A 437      54.451   6.598  14.111  1.00 25.57           C  
ATOM   3471  OG1 THR A 437      56.254   8.122  14.295  1.00 25.57           O  
ATOM   3472  N   PRO A 438      53.002  10.608  14.563  1.00 50.07           N  
ATOM   3473  CA  PRO A 438      52.186  11.832  14.612  1.00 50.07           C  
ATOM   3474  C   PRO A 438      52.467  12.726  15.841  1.00 50.07           C  
ATOM   3475  CB  PRO A 438      50.763  11.267  14.641  1.00 50.07           C  
ATOM   3476  O   PRO A 438      53.203  12.318  16.741  1.00 50.07           O  
ATOM   3477  CG  PRO A 438      50.895  10.099  15.618  1.00 50.07           C  
ATOM   3478  CD  PRO A 438      52.313   9.594  15.369  1.00 50.07           C  
ATOM   3479  N   PRO A 439      51.829  13.913  15.941  1.00 28.92           N  
ATOM   3480  CA  PRO A 439      50.702  14.010  16.885  1.00 28.92           C  
ATOM   3481  C   PRO A 439      49.580  15.006  16.493  1.00 28.92           C  
ATOM   3482  CB  PRO A 439      51.349  14.446  18.203  1.00 28.92           C  
ATOM   3483  O   PRO A 439      49.812  16.107  16.020  1.00 28.92           O  
ATOM   3484  CG  PRO A 439      52.497  15.353  17.756  1.00 28.92           C  
ATOM   3485  CD  PRO A 439      52.668  15.065  16.261  1.00 28.92           C  
ATOM   3486  N   VAL A 440      48.332  14.594  16.735  1.00 20.36           N  
ATOM   3487  CA  VAL A 440      47.332  15.253  17.604  1.00 20.36           C  
ATOM   3488  C   VAL A 440      47.330  16.806  17.729  1.00 20.36           C  
ATOM   3489  CB  VAL A 440      47.450  14.580  18.999  1.00 20.36           C  
ATOM   3490  O   VAL A 440      48.265  17.381  18.273  1.00 20.36           O  
ATOM   3491  CG1 VAL A 440      46.461  15.086  20.040  1.00 20.36           C  
ATOM   3492  CG2 VAL A 440      47.215  13.061  18.921  1.00 20.36           C  
ATOM   3493  N   ARG A 441      46.131  17.379  17.467  1.00 24.13           N  
ATOM   3494  CA  ARG A 441      45.437  18.564  18.062  1.00 24.13           C  
ATOM   3495  C   ARG A 441      45.395  19.938  17.346  1.00 24.13           C  
ATOM   3496  CB  ARG A 441      45.746  18.770  19.561  1.00 24.13           C  
ATOM   3497  O   ARG A 441      46.385  20.638  17.236  1.00 24.13           O  
ATOM   3498  CG  ARG A 441      44.807  17.973  20.475  1.00 24.13           C  
ATOM   3499  CD  ARG A 441      45.305  18.050  21.922  1.00 24.13           C  
ATOM   3500  NE  ARG A 441      44.629  17.080  22.801  1.00 24.13           N  
ATOM   3501  NH1 ARG A 441      45.664  17.734  24.742  1.00 24.13           N  
ATOM   3502  NH2 ARG A 441      44.291  15.976  24.766  1.00 24.13           N  
ATOM   3503  CZ  ARG A 441      44.862  16.935  24.094  1.00 24.13           C  
ATOM   3504  N   PHE A 442      44.128  20.330  17.137  1.00 21.08           N  
ATOM   3505  CA  PHE A 442      43.436  21.602  17.434  1.00 21.08           C  
ATOM   3506  C   PHE A 442      43.581  22.870  16.562  1.00 21.08           C  
ATOM   3507  CB  PHE A 442      43.504  21.958  18.934  1.00 21.08           C  
ATOM   3508  O   PHE A 442      44.638  23.472  16.466  1.00 21.08           O  
ATOM   3509  CG  PHE A 442      42.496  21.274  19.854  1.00 21.08           C  
ATOM   3510  CD1 PHE A 442      41.109  21.312  19.600  1.00 21.08           C  
ATOM   3511  CD2 PHE A 442      42.936  20.663  21.038  1.00 21.08           C  
ATOM   3512  CE1 PHE A 442      40.188  20.802  20.526  1.00 21.08           C  
ATOM   3513  CE2 PHE A 442      42.022  20.065  21.925  1.00 21.08           C  
ATOM   3514  CZ  PHE A 442      40.643  20.157  21.683  1.00 21.08           C  
ATOM   3515  N   LEU A 443      42.377  23.316  16.158  1.00 22.58           N  
ATOM   3516  CA  LEU A 443      41.809  24.675  16.073  1.00 22.58           C  
ATOM   3517  C   LEU A 443      42.264  25.667  14.989  1.00 22.58           C  
ATOM   3518  CB  LEU A 443      41.750  25.359  17.457  1.00 22.58           C  
ATOM   3519  O   LEU A 443      43.364  26.192  15.025  1.00 22.58           O  
ATOM   3520  CG  LEU A 443      40.829  24.670  18.473  1.00 22.58           C  
ATOM   3521  CD1 LEU A 443      41.001  25.246  19.874  1.00 22.58           C  
ATOM   3522  CD2 LEU A 443      39.340  24.696  18.113  1.00 22.58           C  
ATOM   3523  N   SER A 444      41.248  25.997  14.179  1.00 23.30           N  
ATOM   3524  CA  SER A 444      40.737  27.337  13.841  1.00 23.30           C  
ATOM   3525  C   SER A 444      41.547  28.286  12.959  1.00 23.30           C  
ATOM   3526  CB  SER A 444      40.272  28.086  15.094  1.00 23.30           C  
ATOM   3527  O   SER A 444      42.700  28.574  13.235  1.00 23.30           O  
ATOM   3528  OG  SER A 444      39.275  27.336  15.774  1.00 23.30           O  
ATOM   3529  N   GLU A 445      40.794  28.858  12.004  1.00 23.31           N  
ATOM   3530  CA  GLU A 445      41.039  30.094  11.237  1.00 23.31           C  
ATOM   3531  C   GLU A 445      42.248  30.002  10.278  1.00 23.31           C  
ATOM   3532  CB  GLU A 445      41.007  31.306  12.197  1.00 23.31           C  
ATOM   3533  O   GLU A 445      43.337  29.583  10.626  1.00 23.31           O  
ATOM   3534  CG  GLU A 445      39.586  31.516  12.773  1.00 23.31           C  
ATOM   3535  CD  GLU A 445      39.502  32.473  13.976  1.00 23.31           C  
ATOM   3536  OE1 GLU A 445      38.445  33.134  14.105  1.00 23.31           O  
ATOM   3537  OE2 GLU A 445      40.414  32.440  14.832  1.00 23.31           O  
ATOM   3538  N   ASP A 446      42.153  30.309   8.988  1.00 26.41           N  
ATOM   3539  CA  ASP A 446      41.498  31.463   8.403  1.00 26.41           C  
ATOM   3540  C   ASP A 446      41.545  31.367   6.860  1.00 26.41           C  
ATOM   3541  CB  ASP A 446      42.303  32.710   8.855  1.00 26.41           C  
ATOM   3542  O   ASP A 446      42.339  30.620   6.288  1.00 26.41           O  
ATOM   3543  CG  ASP A 446      41.425  33.900   9.218  1.00 26.41           C  
ATOM   3544  OD1 ASP A 446      40.263  33.901   8.747  1.00 26.41           O  
ATOM   3545  OD2 ASP A 446      41.954  34.811   9.885  1.00 26.41           O  
ATOM   3546  N   SER A 447      40.786  32.250   6.209  1.00 31.18           N  
ATOM   3547  CA  SER A 447      40.986  32.751   4.830  1.00 31.18           C  
ATOM   3548  C   SER A 447      40.569  31.905   3.602  1.00 31.18           C  
ATOM   3549  CB  SER A 447      42.417  33.264   4.647  1.00 31.18           C  
ATOM   3550  O   SER A 447      41.297  31.066   3.072  1.00 31.18           O  
ATOM   3551  OG  SER A 447      42.779  34.131   5.697  1.00 31.18           O  
ATOM   3552  N   ALA A 448      39.428  32.300   3.018  1.00 24.08           N  
ATOM   3553  CA  ALA A 448      39.146  32.247   1.572  1.00 24.08           C  
ATOM   3554  C   ALA A 448      40.247  32.989   0.761  1.00 24.08           C  
ATOM   3555  CB  ALA A 448      37.763  32.901   1.397  1.00 24.08           C  
ATOM   3556  O   ALA A 448      40.824  33.927   1.313  1.00 24.08           O  
ATOM   3557  N   PRO A 449      40.538  32.671  -0.530  1.00 33.06           N  
ATOM   3558  CA  PRO A 449      39.577  32.870  -1.630  1.00 33.06           C  
ATOM   3559  C   PRO A 449      39.721  31.930  -2.855  1.00 33.06           C  
ATOM   3560  CB  PRO A 449      39.908  34.300  -2.082  1.00 33.06           C  
ATOM   3561  O   PRO A 449      40.819  31.579  -3.276  1.00 33.06           O  
ATOM   3562  CG  PRO A 449      41.438  34.370  -1.955  1.00 33.06           C  
ATOM   3563  CD  PRO A 449      41.806  33.182  -1.060  1.00 33.06           C  
ATOM   3564  N   ARG A 450      38.607  31.637  -3.544  1.00 31.51           N  
ATOM   3565  CA  ARG A 450      38.484  31.766  -5.016  1.00 31.51           C  
ATOM   3566  C   ARG A 450      37.099  31.346  -5.499  1.00 31.51           C  
ATOM   3567  CB  ARG A 450      39.570  31.013  -5.822  1.00 31.51           C  
ATOM   3568  O   ARG A 450      36.664  30.208  -5.362  1.00 31.51           O  
ATOM   3569  CG  ARG A 450      40.624  32.012  -6.342  1.00 31.51           C  
ATOM   3570  CD  ARG A 450      41.869  31.300  -6.878  1.00 31.51           C  
ATOM   3571  NE  ARG A 450      42.775  32.242  -7.568  1.00 31.51           N  
ATOM   3572  NH1 ARG A 450      44.609  30.865  -7.693  1.00 31.51           N  
ATOM   3573  NH2 ARG A 450      44.710  32.912  -8.573  1.00 31.51           N  
ATOM   3574  CZ  ARG A 450      44.021  32.003  -7.940  1.00 31.51           C  
ATOM   3575  N   SER A 451      36.444  32.312  -6.118  1.00 26.86           N  
ATOM   3576  CA  SER A 451      35.227  32.203  -6.901  1.00 26.86           C  
ATOM   3577  C   SER A 451      35.366  31.210  -8.063  1.00 26.86           C  
ATOM   3578  CB  SER A 451      34.926  33.610  -7.446  1.00 26.86           C  
ATOM   3579  O   SER A 451      36.267  31.311  -8.894  1.00 26.86           O  
ATOM   3580  OG  SER A 451      36.113  34.240  -7.916  1.00 26.86           O  
ATOM   3581  N   LYS A 452      34.397  30.299  -8.181  1.00 31.92           N  
ATOM   3582  CA  LYS A 452      33.884  29.821  -9.472  1.00 31.92           C  
ATOM   3583  C   LYS A 452      32.355  29.834  -9.388  1.00 31.92           C  
ATOM   3584  CB  LYS A 452      34.413  28.426  -9.844  1.00 31.92           C  
ATOM   3585  O   LYS A 452      31.811  29.270  -8.439  1.00 31.92           O  
ATOM   3586  CG  LYS A 452      35.859  28.476 -10.360  1.00 31.92           C  
ATOM   3587  CD  LYS A 452      36.310  27.109 -10.890  1.00 31.92           C  
ATOM   3588  CE  LYS A 452      37.750  27.201 -11.407  1.00 31.92           C  
ATOM   3589  NZ  LYS A 452      38.247  25.887 -11.890  1.00 31.92           N  
ATOM   3590  N   PRO A 453      31.653  30.490 -10.325  1.00 30.16           N  
ATOM   3591  CA  PRO A 453      30.208  30.614 -10.264  1.00 30.16           C  
ATOM   3592  C   PRO A 453      29.587  29.248 -10.560  1.00 30.16           C  
ATOM   3593  CB  PRO A 453      29.851  31.690 -11.294  1.00 30.16           C  
ATOM   3594  O   PRO A 453      29.685  28.731 -11.673  1.00 30.16           O  
ATOM   3595  CG  PRO A 453      30.966  31.584 -12.335  1.00 30.16           C  
ATOM   3596  CD  PRO A 453      32.176  31.116 -11.530  1.00 30.16           C  
ATOM   3597  N   ARG A 454      28.940  28.646  -9.557  1.00 32.87           N  
ATOM   3598  CA  ARG A 454      27.981  27.566  -9.789  1.00 32.87           C  
ATOM   3599  C   ARG A 454      26.774  28.185 -10.494  1.00 32.87           C  
ATOM   3600  CB  ARG A 454      27.592  26.871  -8.466  1.00 32.87           C  
ATOM   3601  O   ARG A 454      25.860  28.678  -9.845  1.00 32.87           O  
ATOM   3602  CG  ARG A 454      28.512  25.696  -8.097  1.00 32.87           C  
ATOM   3603  CD  ARG A 454      28.004  25.002  -6.823  1.00 32.87           C  
ATOM   3604  NE  ARG A 454      28.721  23.740  -6.541  1.00 32.87           N  
ATOM   3605  NH1 ARG A 454      27.601  23.188  -4.607  1.00 32.87           N  
ATOM   3606  NH2 ARG A 454      29.151  21.804  -5.403  1.00 32.87           N  
ATOM   3607  CZ  ARG A 454      28.490  22.922  -5.523  1.00 32.87           C  
ATOM   3608  N   LEU A 455      26.780  28.161 -11.826  1.00 28.39           N  
ATOM   3609  CA  LEU A 455      25.558  28.268 -12.621  1.00 28.39           C  
ATOM   3610  C   LEU A 455      24.717  27.009 -12.348  1.00 28.39           C  
ATOM   3611  CB  LEU A 455      25.883  28.459 -14.127  1.00 28.39           C  
ATOM   3612  O   LEU A 455      24.707  26.059 -13.125  1.00 28.39           O  
ATOM   3613  CG  LEU A 455      25.545  29.858 -14.677  1.00 28.39           C  
ATOM   3614  CD1 LEU A 455      26.718  30.822 -14.505  1.00 28.39           C  
ATOM   3615  CD2 LEU A 455      25.199  29.774 -16.165  1.00 28.39           C  
ATOM   3616  N   THR A 456      24.025  26.964 -11.211  1.00 30.53           N  
ATOM   3617  CA  THR A 456      22.872  26.079 -11.062  1.00 30.53           C  
ATOM   3618  C   THR A 456      21.738  26.758 -11.808  1.00 30.53           C  
ATOM   3619  CB  THR A 456      22.512  25.803  -9.595  1.00 30.53           C  
ATOM   3620  O   THR A 456      21.026  27.591 -11.255  1.00 30.53           O  
ATOM   3621  CG2 THR A 456      23.618  25.016  -8.895  1.00 30.53           C  
ATOM   3622  OG1 THR A 456      22.333  27.000  -8.884  1.00 30.53           O  
ATOM   3623  N   THR A 457      21.620  26.476 -13.102  1.00 28.71           N  
ATOM   3624  CA  THR A 457      20.422  26.813 -13.867  1.00 28.71           C  
ATOM   3625  C   THR A 457      19.249  26.100 -13.207  1.00 28.71           C  
ATOM   3626  CB  THR A 457      20.574  26.439 -15.351  1.00 28.71           C  
ATOM   3627  O   THR A 457      19.082  24.885 -13.309  1.00 28.71           O  
ATOM   3628  CG2 THR A 457      21.268  27.562 -16.120  1.00 28.71           C  
ATOM   3629  OG1 THR A 457      21.388  25.297 -15.515  1.00 28.71           O  
ATOM   3630  N   SER A 458      18.493  26.873 -12.432  1.00 25.32           N  
ATOM   3631  CA  SER A 458      17.295  26.474 -11.712  1.00 25.32           C  
ATOM   3632  C   SER A 458      16.320  25.831 -12.692  1.00 25.32           C  
ATOM   3633  CB  SER A 458      16.683  27.720 -11.058  1.00 25.32           C  
ATOM   3634  O   SER A 458      15.705  26.504 -13.514  1.00 25.32           O  
ATOM   3635  OG  SER A 458      17.678  28.397 -10.312  1.00 25.32           O  
ATOM   3636  N   ARG A 459      16.236  24.500 -12.647  1.00 32.06           N  
ATOM   3637  CA  ARG A 459      15.332  23.712 -13.481  1.00 32.06           C  
ATOM   3638  C   ARG A 459      13.894  24.046 -13.088  1.00 32.06           C  
ATOM   3639  CB  ARG A 459      15.654  22.214 -13.331  1.00 32.06           C  
ATOM   3640  O   ARG A 459      13.527  23.956 -11.918  1.00 32.06           O  
ATOM   3641  CG  ARG A 459      17.048  21.867 -13.890  1.00 32.06           C  
ATOM   3642  CD  ARG A 459      17.375  20.387 -13.675  1.00 32.06           C  
ATOM   3643  NE  ARG A 459      18.683  20.019 -14.259  1.00 32.06           N  
ATOM   3644  NH1 ARG A 459      18.706  17.886 -13.457  1.00 32.06           N  
ATOM   3645  NH2 ARG A 459      20.337  18.537 -14.827  1.00 32.06           N  
ATOM   3646  CZ  ARG A 459      19.241  18.822 -14.179  1.00 32.06           C  
ATOM   3647  N   THR A 460      13.095  24.463 -14.061  1.00 23.99           N  
ATOM   3648  CA  THR A 460      11.640  24.561 -13.949  1.00 23.99           C  
ATOM   3649  C   THR A 460      11.115  23.129 -13.840  1.00 23.99           C  
ATOM   3650  CB  THR A 460      11.068  25.281 -15.188  1.00 23.99           C  
ATOM   3651  O   THR A 460      11.109  22.400 -14.827  1.00 23.99           O  
ATOM   3652  CG2 THR A 460       9.683  25.867 -14.933  1.00 23.99           C  
ATOM   3653  OG1 THR A 460      11.907  26.352 -15.570  1.00 23.99           O  
ATOM   3654  N   PHE A 461      10.790  22.677 -12.628  1.00 36.06           N  
ATOM   3655  CA  PHE A 461      10.283  21.324 -12.402  1.00 36.06           C  
ATOM   3656  C   PHE A 461       8.847  21.249 -12.918  1.00 36.06           C  
ATOM   3657  CB  PHE A 461      10.399  20.944 -10.917  1.00 36.06           C  
ATOM   3658  O   PHE A 461       7.988  22.017 -12.482  1.00 36.06           O  
ATOM   3659  CG  PHE A 461      11.834  20.758 -10.455  1.00 36.06           C  
ATOM   3660  CD1 PHE A 461      12.452  19.498 -10.562  1.00 36.06           C  
ATOM   3661  CD2 PHE A 461      12.569  21.848  -9.954  1.00 36.06           C  
ATOM   3662  CE1 PHE A 461      13.792  19.330 -10.169  1.00 36.06           C  
ATOM   3663  CE2 PHE A 461      13.919  21.684  -9.587  1.00 36.06           C  
ATOM   3664  CZ  PHE A 461      14.528  20.423  -9.684  1.00 36.06           C  
ATOM   3665  N   GLY A 462       8.600  20.354 -13.875  1.00 26.08           N  
ATOM   3666  CA  GLY A 462       7.243  19.999 -14.259  1.00 26.08           C  
ATOM   3667  C   GLY A 462       6.549  19.426 -13.033  1.00 26.08           C  
ATOM   3668  O   GLY A 462       7.029  18.456 -12.454  1.00 26.08           O  
ATOM   3669  N   ALA A 463       5.454  20.045 -12.599  1.00 25.89           N  
ATOM   3670  CA  ALA A 463       4.616  19.435 -11.584  1.00 25.89           C  
ATOM   3671  C   ALA A 463       4.215  18.029 -12.060  1.00 25.89           C  
ATOM   3672  CB  ALA A 463       3.401  20.330 -11.321  1.00 25.89           C  
ATOM   3673  O   ALA A 463       3.982  17.823 -13.259  1.00 25.89           O  
ATOM   3674  N   VAL A 464       4.084  17.079 -11.131  1.00 32.11           N  
ATOM   3675  CA  VAL A 464       3.301  15.863 -11.375  1.00 32.11           C  
ATOM   3676  C   VAL A 464       1.843  16.304 -11.472  1.00 32.11           C  
ATOM   3677  CB  VAL A 464       3.526  14.775 -10.304  1.00 32.11           C  
ATOM   3678  O   VAL A 464       1.047  16.160 -10.553  1.00 32.11           O  
ATOM   3679  CG1 VAL A 464       2.772  13.481 -10.657  1.00 32.11           C  
ATOM   3680  CG2 VAL A 464       5.013  14.415 -10.185  1.00 32.11           C  
ATOM   3681  N   PHE A 465       1.490  16.923 -12.593  1.00 28.62           N  
ATOM   3682  CA  PHE A 465       0.108  17.052 -12.976  1.00 28.62           C  
ATOM   3683  C   PHE A 465      -0.341  15.633 -13.318  1.00 28.62           C  
ATOM   3684  CB  PHE A 465      -0.038  18.008 -14.167  1.00 28.62           C  
ATOM   3685  O   PHE A 465      -0.003  15.103 -14.378  1.00 28.62           O  
ATOM   3686  CG  PHE A 465       0.326  19.458 -13.919  1.00 28.62           C  
ATOM   3687  CD1 PHE A 465      -0.539  20.289 -13.183  1.00 28.62           C  
ATOM   3688  CD2 PHE A 465       1.509  19.993 -14.467  1.00 28.62           C  
ATOM   3689  CE1 PHE A 465      -0.214  21.642 -12.978  1.00 28.62           C  
ATOM   3690  CE2 PHE A 465       1.826  21.350 -14.275  1.00 28.62           C  
ATOM   3691  CZ  PHE A 465       0.970  22.171 -13.520  1.00 28.62           C  
ATOM   3692  N   PHE A 466      -1.168  15.034 -12.465  1.00 37.63           N  
ATOM   3693  CA  PHE A 466      -2.213  14.156 -12.981  1.00 37.63           C  
ATOM   3694  C   PHE A 466      -3.105  15.065 -13.823  1.00 37.63           C  
ATOM   3695  CB  PHE A 466      -2.977  13.479 -11.837  1.00 37.63           C  
ATOM   3696  O   PHE A 466      -4.058  15.650 -13.315  1.00 37.63           O  
ATOM   3697  CG  PHE A 466      -2.122  12.547 -11.011  1.00 37.63           C  
ATOM   3698  CD1 PHE A 466      -2.022  11.183 -11.345  1.00 37.63           C  
ATOM   3699  CD2 PHE A 466      -1.406  13.053  -9.914  1.00 37.63           C  
ATOM   3700  CE1 PHE A 466      -1.229  10.324 -10.564  1.00 37.63           C  
ATOM   3701  CE2 PHE A 466      -0.626  12.191  -9.129  1.00 37.63           C  
ATOM   3702  CZ  PHE A 466      -0.541  10.826  -9.447  1.00 37.63           C  
ATOM   3703  N   ARG A 467      -2.687  15.335 -15.067  1.00 27.49           N  
ATOM   3704  CA  ARG A 467      -3.339  16.311 -15.934  1.00 27.49           C  
ATOM   3705  C   ARG A 467      -4.804  15.923 -16.044  1.00 27.49           C  
ATOM   3706  CB  ARG A 467      -2.661  16.387 -17.317  1.00 27.49           C  
ATOM   3707  O   ARG A 467      -5.156  14.937 -16.682  1.00 27.49           O  
ATOM   3708  CG  ARG A 467      -1.526  17.417 -17.350  1.00 27.49           C  
ATOM   3709  CD  ARG A 467      -0.820  17.461 -18.711  1.00 27.49           C  
ATOM   3710  NE  ARG A 467      -0.703  18.837 -19.216  1.00 27.49           N  
ATOM   3711  NH1 ARG A 467       1.264  18.615 -20.377  1.00 27.49           N  
ATOM   3712  NH2 ARG A 467       0.123  20.533 -20.467  1.00 27.49           N  
ATOM   3713  CZ  ARG A 467       0.227  19.319 -20.012  1.00 27.49           C  
ATOM   3714  N   ASN A 468      -5.646  16.751 -15.439  1.00 23.56           N  
ATOM   3715  CA  ASN A 468      -7.032  16.950 -15.823  1.00 23.56           C  
ATOM   3716  C   ASN A 468      -7.031  17.737 -17.154  1.00 23.56           C  
ATOM   3717  CB  ASN A 468      -7.756  17.663 -14.648  1.00 23.56           C  
ATOM   3718  O   ASN A 468      -7.677  18.773 -17.275  1.00 23.56           O  
ATOM   3719  CG  ASN A 468      -8.853  16.876 -13.956  1.00 23.56           C  
ATOM   3720  ND2 ASN A 468      -9.558  17.533 -13.065  1.00 23.56           N  
ATOM   3721  OD1 ASN A 468      -9.104  15.697 -14.160  1.00 23.56           O  
ATOM   3722  N   ASP A 469      -6.243  17.305 -18.144  1.00 25.47           N  
ATOM   3723  CA  ASP A 469      -6.360  17.871 -19.479  1.00 25.47           C  
ATOM   3724  C   ASP A 469      -7.628  17.266 -20.078  1.00 25.47           C  
ATOM   3725  CB  ASP A 469      -5.101  17.671 -20.339  1.00 25.47           C  
ATOM   3726  O   ASP A 469      -7.753  16.056 -20.252  1.00 25.47           O  
ATOM   3727  CG  ASP A 469      -4.000  18.722 -20.102  1.00 25.47           C  
ATOM   3728  OD1 ASP A 469      -4.142  19.618 -19.243  1.00 25.47           O  
ATOM   3729  OD2 ASP A 469      -2.943  18.624 -20.761  1.00 25.47           O  
ATOM   3730  N   VAL A 470      -8.600  18.160 -20.248  1.00 33.92           N  
ATOM   3731  CA  VAL A 470      -9.736  18.145 -21.169  1.00 33.92           C  
ATOM   3732  C   VAL A 470      -9.797  16.870 -22.027  1.00 33.92           C  
ATOM   3733  CB  VAL A 470      -9.647  19.424 -22.037  1.00 33.92           C  
ATOM   3734  O   VAL A 470      -8.956  16.660 -22.896  1.00 33.92           O  
ATOM   3735  CG1 VAL A 470     -10.924  19.648 -22.854  1.00 33.92           C  
ATOM   3736  CG2 VAL A 470      -9.440  20.688 -21.177  1.00 33.92           C  
ATOM   3737  N   VAL A 471     -10.852  16.075 -21.797  1.00 30.17           N  
ATOM   3738  CA  VAL A 471     -11.158  14.733 -22.347  1.00 30.17           C  
ATOM   3739  C   VAL A 471     -10.641  13.554 -21.495  1.00 30.17           C  
ATOM   3740  CB  VAL A 471     -10.919  14.587 -23.873  1.00 30.17           C  
ATOM   3741  O   VAL A 471      -9.757  12.797 -21.870  1.00 30.17           O  
ATOM   3742  CG1 VAL A 471     -11.706  13.383 -24.412  1.00 30.17           C  
ATOM   3743  CG2 VAL A 471     -11.415  15.792 -24.694  1.00 30.17           C  
ATOM   3744  N   ASP A 472     -11.264  13.401 -20.323  1.00 39.24           N  
ATOM   3745  CA  ASP A 472     -11.641  12.147 -19.637  1.00 39.24           C  
ATOM   3746  C   ASP A 472     -10.625  10.996 -19.401  1.00 39.24           C  
ATOM   3747  CB  ASP A 472     -12.998  11.653 -20.203  1.00 39.24           C  
ATOM   3748  O   ASP A 472     -11.026   9.956 -18.887  1.00 39.24           O  
ATOM   3749  CG  ASP A 472     -14.045  11.297 -19.133  1.00 39.24           C  
ATOM   3750  OD1 ASP A 472     -13.870  11.677 -17.948  1.00 39.24           O  
ATOM   3751  OD2 ASP A 472     -15.065  10.675 -19.485  1.00 39.24           O  
ATOM   3752  N   ASN A 473      -9.321  11.171 -19.647  1.00 33.49           N  
ATOM   3753  CA  ASN A 473      -8.304  10.111 -19.489  1.00 33.49           C  
ATOM   3754  C   ASN A 473      -7.104  10.500 -18.598  1.00 33.49           C  
ATOM   3755  CB  ASN A 473      -7.912   9.564 -20.880  1.00 33.49           C  
ATOM   3756  O   ASN A 473      -5.950  10.186 -18.894  1.00 33.49           O  
ATOM   3757  CG  ASN A 473      -8.700   8.339 -21.314  1.00 33.49           C  
ATOM   3758  ND2 ASN A 473      -8.426   7.842 -22.496  1.00 33.49           N  
ATOM   3759  OD1 ASN A 473      -9.526   7.772 -20.623  1.00 33.49           O  
ATOM   3760  N   GLY A 474      -7.358  11.120 -17.441  1.00 47.27           N  
ATOM   3761  CA  GLY A 474      -6.416  10.975 -16.320  1.00 47.27           C  
ATOM   3762  C   GLY A 474      -6.262   9.487 -15.965  1.00 47.27           C  
ATOM   3763  O   GLY A 474      -7.185   8.714 -16.216  1.00 47.27           O  
ATOM   3764  N   ALA A 475      -5.127   9.070 -15.391  1.00 61.43           N  
ATOM   3765  CA  ALA A 475      -4.878   7.680 -14.984  1.00 61.43           C  
ATOM   3766  C   ALA A 475      -5.826   7.247 -13.843  1.00 61.43           C  
ATOM   3767  CB  ALA A 475      -3.392   7.522 -14.629  1.00 61.43           C  
ATOM   3768  O   ALA A 475      -5.454   7.200 -12.672  1.00 61.43           O  
ATOM   3769  N   ARG A 476      -7.090   6.998 -14.188  1.00 72.32           N  
ATOM   3770  CA  ARG A 476      -8.135   6.479 -13.313  1.00 72.32           C  
ATOM   3771  C   ARG A 476      -7.930   4.984 -13.144  1.00 72.32           C  
ATOM   3772  CB  ARG A 476      -9.529   6.761 -13.899  1.00 72.32           C  
ATOM   3773  O   ARG A 476      -7.663   4.261 -14.102  1.00 72.32           O  
ATOM   3774  CG  ARG A 476      -9.900   8.250 -13.911  1.00 72.32           C  
ATOM   3775  CD  ARG A 476     -11.287   8.434 -14.539  1.00 72.32           C  
ATOM   3776  NE  ARG A 476     -11.676   9.855 -14.601  1.00 72.32           N  
ATOM   3777  NH1 ARG A 476     -13.340   9.650 -16.187  1.00 72.32           N  
ATOM   3778  NH2 ARG A 476     -12.789  11.647 -15.470  1.00 72.32           N  
ATOM   3779  CZ  ARG A 476     -12.595  10.366 -15.403  1.00 72.32           C  
ATOM   3780  N   VAL A 477      -8.124   4.519 -11.923  1.00 76.09           N  
ATOM   3781  CA  VAL A 477      -8.218   3.103 -11.616  1.00 76.09           C  
ATOM   3782  C   VAL A 477      -9.672   2.697 -11.825  1.00 76.09           C  
ATOM   3783  CB  VAL A 477      -7.727   2.833 -10.187  1.00 76.09           C  
ATOM   3784  O   VAL A 477     -10.551   3.080 -11.054  1.00 76.09           O  
ATOM   3785  CG1 VAL A 477      -7.627   1.332  -9.965  1.00 76.09           C  
ATOM   3786  CG2 VAL A 477      -6.321   3.403  -9.939  1.00 76.09           C  
ATOM   3787  N   ALA A 478      -9.947   1.967 -12.905  1.00 81.72           N  
ATOM   3788  CA  ALA A 478     -11.271   1.395 -13.134  1.00 81.72           C  
ATOM   3789  C   ALA A 478     -11.535   0.271 -12.123  1.00 81.72           C  
ATOM   3790  CB  ALA A 478     -11.375   0.903 -14.582  1.00 81.72           C  
ATOM   3791  O   ALA A 478     -10.678  -0.605 -11.933  1.00 81.72           O  
ATOM   3792  N   ASN A 479     -12.720   0.287 -11.507  1.00 83.60           N  
ATOM   3793  CA  ASN A 479     -13.145  -0.756 -10.589  1.00 83.60           C  
ATOM   3794  C   ASN A 479     -13.809  -1.908 -11.351  1.00 83.60           C  
ATOM   3795  CB  ASN A 479     -14.104  -0.171  -9.553  1.00 83.60           C  
ATOM   3796  O   ASN A 479     -14.925  -1.773 -11.847  1.00 83.60           O  
ATOM   3797  CG  ASN A 479     -14.411  -1.178  -8.460  1.00 83.60           C  
ATOM   3798  ND2 ASN A 479     -15.183  -0.790  -7.490  1.00 83.60           N  
ATOM   3799  OD1 ASN A 479     -13.948  -2.308  -8.465  1.00 83.60           O  
ATOM   3800  N   GLY A 480     -13.139  -3.059 -11.415  1.00 82.50           N  
ATOM   3801  CA  GLY A 480     -13.702  -4.257 -12.044  1.00 82.50           C  
ATOM   3802  C   GLY A 480     -14.863  -4.888 -11.268  1.00 82.50           C  
ATOM   3803  O   GLY A 480     -15.598  -5.676 -11.846  1.00 82.50           O  
ATOM   3804  N   ALA A 481     -15.034  -4.548  -9.986  1.00 83.59           N  
ATOM   3805  CA  ALA A 481     -16.123  -5.026  -9.134  1.00 83.59           C  
ATOM   3806  C   ALA A 481     -17.306  -4.041  -9.066  1.00 83.59           C  
ATOM   3807  CB  ALA A 481     -15.546  -5.358  -7.748  1.00 83.59           C  
ATOM   3808  O   ALA A 481     -18.118  -4.137  -8.150  1.00 83.59           O  
ATOM   3809  N   PHE A 482     -17.379  -3.059  -9.975  1.00 85.49           N  
ATOM   3810  CA  PHE A 482     -18.490  -2.110 -10.011  1.00 85.49           C  
ATOM   3811  C   PHE A 482     -19.793  -2.811 -10.415  1.00 85.49           C  
ATOM   3812  CB  PHE A 482     -18.170  -0.924 -10.928  1.00 85.49           C  
ATOM   3813  O   PHE A 482     -19.981  -3.197 -11.568  1.00 85.49           O  
ATOM   3814  CG  PHE A 482     -19.290   0.102 -11.015  1.00 85.49           C  
ATOM   3815  CD1 PHE A 482     -19.992   0.287 -12.221  1.00 85.49           C  
ATOM   3816  CD2 PHE A 482     -19.648   0.858  -9.884  1.00 85.49           C  
ATOM   3817  CE1 PHE A 482     -21.023   1.241 -12.303  1.00 85.49           C  
ATOM   3818  CE2 PHE A 482     -20.670   1.820  -9.967  1.00 85.49           C  
ATOM   3819  CZ  PHE A 482     -21.356   2.016 -11.178  1.00 85.49           C  
ATOM   3820  N   GLU A 483     -20.694  -2.939  -9.453  1.00 80.72           N  
ATOM   3821  CA  GLU A 483     -22.059  -3.410  -9.612  1.00 80.72           C  
ATOM   3822  C   GLU A 483     -22.932  -2.156  -9.747  1.00 80.72           C  
ATOM   3823  CB  GLU A 483     -22.438  -4.297  -8.408  1.00 80.72           C  
ATOM   3824  O   GLU A 483     -23.019  -1.324  -8.839  1.00 80.72           O  
ATOM   3825  CG  GLU A 483     -21.635  -5.618  -8.376  1.00 80.72           C  
ATOM   3826  CD  GLU A 483     -21.701  -6.383  -7.038  1.00 80.72           C  
ATOM   3827  OE1 GLU A 483     -21.155  -7.510  -6.993  1.00 80.72           O  
ATOM   3828  OE2 GLU A 483     -22.193  -5.819  -6.029  1.00 80.72           O  
ATOM   3829  N   GLY A 484     -23.536  -1.957 -10.919  1.00 67.67           N  
ATOM   3830  CA  GLY A 484     -24.599  -0.962 -11.048  1.00 67.67           C  
ATOM   3831  C   GLY A 484     -25.766  -1.300 -10.109  1.00 67.67           C  
ATOM   3832  O   GLY A 484     -25.853  -2.405  -9.586  1.00 67.67           O  
ATOM   3833  N   ILE A 485     -26.697  -0.368  -9.918  1.00 64.91           N  
ATOM   3834  CA  ILE A 485     -27.973  -0.683  -9.256  1.00 64.91           C  
ATOM   3835  C   ILE A 485     -28.780  -1.570 -10.213  1.00 64.91           C  
ATOM   3836  CB  ILE A 485     -28.687   0.633  -8.865  1.00 64.91           C  
ATOM   3837  O   ILE A 485     -29.122  -1.118 -11.311  1.00 64.91           O  
ATOM   3838  CG1 ILE A 485     -27.970   1.262  -7.649  1.00 64.91           C  
ATOM   3839  CG2 ILE A 485     -30.179   0.477  -8.530  1.00 64.91           C  
ATOM   3840  CD1 ILE A 485     -28.289   2.748  -7.465  1.00 64.91           C  
ATOM   3841  N   GLY A 486     -29.047  -2.818  -9.816  1.00 53.53           N  
ATOM   3842  CA  GLY A 486     -30.075  -3.650 -10.446  1.00 53.53           C  
ATOM   3843  C   GLY A 486     -31.464  -3.109 -10.107  1.00 53.53           C  
ATOM   3844  O   GLY A 486     -31.618  -2.401  -9.113  1.00 53.53           O  
ATOM   3845  N   ASP A 487     -32.482  -3.403 -10.920  1.00 46.66           N  
ATOM   3846  CA  ASP A 487     -33.846  -2.912 -10.657  1.00 46.66           C  
ATOM   3847  C   ASP A 487     -34.405  -3.371  -9.287  1.00 46.66           C  
ATOM   3848  CB  ASP A 487     -34.786  -3.285 -11.822  1.00 46.66           C  
ATOM   3849  O   ASP A 487     -35.298  -2.708  -8.770  1.00 46.66           O  
ATOM   3850  CG  ASP A 487     -34.637  -2.390 -13.069  1.00 46.66           C  
ATOM   3851  OD1 ASP A 487     -34.418  -1.149 -12.936  1.00 46.66           O  
ATOM   3852  OD2 ASP A 487     -34.780  -2.930 -14.188  1.00 46.66           O  
ATOM   3853  N   ASP A 488     -33.826  -4.414  -8.674  1.00 53.14           N  
ATOM   3854  CA  ASP A 488     -34.201  -4.968  -7.359  1.00 53.14           C  
ATOM   3855  C   ASP A 488     -33.633  -4.200  -6.139  1.00 53.14           C  
ATOM   3856  CB  ASP A 488     -33.743  -6.439  -7.288  1.00 53.14           C  
ATOM   3857  O   ASP A 488     -34.009  -4.487  -5.004  1.00 53.14           O  
ATOM   3858  CG  ASP A 488     -34.355  -7.363  -8.349  1.00 53.14           C  
ATOM   3859  OD1 ASP A 488     -35.504  -7.120  -8.779  1.00 53.14           O  
ATOM   3860  OD2 ASP A 488     -33.656  -8.329  -8.733  1.00 53.14           O  
ATOM   3861  N   ASP A 489     -32.719  -3.242  -6.343  1.00 52.55           N  
ATOM   3862  CA  ASP A 489     -32.117  -2.411  -5.278  1.00 52.55           C  
ATOM   3863  C   ASP A 489     -32.887  -1.081  -5.042  1.00 52.55           C  
ATOM   3864  CB  ASP A 489     -30.631  -2.159  -5.609  1.00 52.55           C  
ATOM   3865  O   ASP A 489     -32.389  -0.173  -4.361  1.00 52.55           O  
ATOM   3866  CG  ASP A 489     -29.636  -3.269  -5.258  1.00 52.55           C  
ATOM   3867  OD1 ASP A 489     -29.890  -4.073  -4.334  1.00 52.55           O  
ATOM   3868  OD2 ASP A 489     -28.530  -3.203  -5.848  1.00 52.55           O  
ATOM   3869  N   LEU A 490     -34.082  -0.950  -5.637  1.00 45.74           N  
ATOM   3870  CA  LEU A 490     -35.078   0.118  -5.432  1.00 45.74           C  
ATOM   3871  C   LEU A 490     -36.262  -0.415  -4.625  1.00 45.74           C  
ATOM   3872  CB  LEU A 490     -35.584   0.619  -6.800  1.00 45.74           C  
ATOM   3873  O   LEU A 490     -36.832   0.399  -3.860  1.00 45.74           O  
ATOM   3874  CG  LEU A 490     -34.553   1.360  -7.643  1.00 45.74           C  
ATOM   3875  CD1 LEU A 490     -35.101   1.537  -9.058  1.00 45.74           C  
ATOM   3876  CD2 LEU A 490     -34.234   2.743  -7.066  1.00 45.74           C  
ATOM   3877  OXT LEU A 490     -36.608  -1.589  -4.865  1.00 45.74           O  
TER    3878      LEU A 490                                                      
ENDMDL                                                                          
END                                                                             
